# Supplementary material for: Species conservation profiles of spiders (Araneae) endemic to mainland Portugal
Source: Biodivers Data J. 2019 Oct 8;7:e39315. doi: 10.3897/BDJ.7.e39315 (PMC6794330; doi:10.3897/BDJ.7.e39315)
Supplement: Supplementary material 1 — Distribution of Eratigena barrientosi (Bolzern, Crespo & Cardoso, 2009) [file bdj-07-e39315-s001.kml]

<?xml version="1.0" encoding="UTF-8"?>
<kml xmlns="http://earth.google.com/kml/2.2">
<Document>
<name></name>
<description><![CDATA[]]></description>

<Style id="1">
<LineStyle>
<width>2</width>
<color>ff0000ff</color>
</LineStyle>
<PolyStyle>
<color>aaffffff</color>
<fill>1</fill>
</PolyStyle>
</Style>

<Placemark>
<name>Eratigena barrientosi_discretepoints_final.kml</name>
<description><![CDATA[]]></description>
<styleUrl>#1</styleUrl>
<visibility>1</visibility>
<MultiGeometry>
<Polygon>
<outerBoundaryIs>
<LinearRing>
<coordinates>
-8.617033333,39.56911667
-8.61696990908034,39.5691146566765
-8.61690674054643,39.5691086248128
-8.61684408175564,39.5690985986973
-8.61678218501282,39.5690846187014
-8.6167212995543,39.5690667411177
-8.61666167054434,39.569045037933
-8.61660353808791,39.5690195965383
-8.6165471362639,39.5689905193771
-8.61649269218255,39.5689579235328
-8.61644042507095,39.5689219402575
-8.61639054539031,39.5688827144431
-8.61634325398852,39.5688404040381
-8.61629874129134,39.5687951794116
-8.61625718653571,39.5687472226671
-8.61621875704795,39.5686967269096
-8.61618360757005,39.5686438954676
-8.61615187963655,39.5685889410748
-8.61612370100465,39.568532085013
-8.61609918513973,39.5684735562216
-8.61607843075856,39.5684135903753
-8.61606152143168,39.5683524289355
-8.61604852524699,39.5682903181777
-8.61603949453554,39.5682275081999
-8.61603446566082,39.5681642519158
-8.61603345887233,39.5681008040362
-8.61603647822405,39.5680374200431
-8.61604351155812,39.5679743551617
-8.61605453055379,39.5679118633319
-8.61606949084144,39.5678501961863
-8.61608833218128,39.5677896020367
-8.6161109787059,39.5677303248743
-8.61613733922571,39.5676726033874
-8.61616730759622,39.56761667
-8.61620076314536,39.5675627499361
-8.61623757115947,39.5675110603129
-8.61627758342565,39.5674618092661
-8.61632063882862,39.5674151951123
-8.61636656399948,39.5673714055503
-8.61641517401378,39.5673306169053
-8.61646627313614,39.5672929934186
-8.61651965560843,39.5672586865868
-8.61657510647827,39.5672278345513
-8.61663240246459,39.5672005615426
-8.61669131285668,39.5671769773792
-8.61675160044316,39.5671571770264
-8.61681302246721,39.5671412402131
-8.61687533160403,39.5671292311113
-8.6169382769567,39.5671211980774
-8.6170016050665,39.5671171734576
-8.6170650609335,39.5671171734576
-8.61712838904331,39.5671211980774
-8.61719133439597,39.5671292311113
-8.61725364353279,39.5671412402131
-8.61731506555684,39.5671571770264
-8.61737535314333,39.5671769773792
-8.61743426353541,39.5672005615426
-8.61749155952173,39.5672278345513
-8.61754701039157,39.5672586865868
-8.61760039286386,39.5672929934186
-8.61765149198622,39.5673306169053
-8.61770010200052,39.5673714055503
-8.61774602717138,39.5674151951123
-8.61778908257435,39.5674618092661
-8.61782909484053,39.5675110603129
-8.61786590285464,39.5675627499361
-8.61789935840378,39.56761667
-8.61792932677429,39.5676726033874
-8.6179556872941,39.5677303248743
-8.61797833381872,39.5677896020367
-8.61799717515856,39.5678501961863
-8.61801213544621,39.5679118633319
-8.61802315444188,39.5679743551617
-8.61803018777595,39.5680374200431
-8.61803320712767,39.5681008040362
-8.61803220033918,39.5681642519158
-8.61802717146446,39.5682275081999
-8.61801814075301,39.5682903181777
-8.61800514456832,39.5683524289355
-8.61798823524144,39.5684135903753
-8.61796748086027,39.5684735562216
-8.61794296499535,39.568532085013
-8.61791478636345,39.5685889410748
-8.61788305842995,39.5686438954676
-8.61784790895205,39.5686967269096
-8.61780947946429,39.5687472226671
-8.61776792470866,39.5687951794116
-8.61772341201148,39.5688404040381
-8.61767612060969,39.5688827144431
-8.61762624092905,39.5689219402575
-8.61757397381746,39.5689579235328
-8.6175195297361,39.5689905193771
-8.61746312791209,39.5690195965383
-8.61740499545566,39.569045037933
-8.6173453664457,39.5690667411177
-8.61728448098718,39.5690846187014
-8.61722258424436,39.5690985986973
-8.61715992545357,39.5691086248128
-8.61709675691966,39.5691146566765
-8.617033333,39.56911667
</coordinates>
</LinearRing>
</outerBoundaryIs>
</Polygon>
<Polygon>
<outerBoundaryIs>
<LinearRing>
<coordinates>
-8.4295,40.30713333
-8.42315760803434,40.3069319976472
-8.41684075464263,40.3063288112831
-8.41057487556396,40.3053261997263
-8.40438520128189,40.3039282001396
-8.39829665543015,40.3021404417741
-8.39233375443397,40.2999701233016
-8.38652050879108,40.2974259838287
-8.38088032638995,40.294518267707
-8.37543591825444,40.2912586832831
-8.37020920709454,40.2876603557531
-8.36522123903135,40.2837377743119
-8.36049209885179,40.2795067338105
-8.35604082913425,40.2749842711557
-8.35188535357083,40.2701885967085
-8.34804240479497,40.2651390209571
-8.34452745700505,40.2598558767611
-8.34135466365524,40.2543604374773
-8.33853680046455,40.2486748313002
-8.33608521397349,40.2428219521592
-8.33400977585559,40.2368253675328
-8.33231884316765,40.2307092235509
-8.33101922469878,40.2244981477667
-8.33011615355388,40.2182171499901
-8.3296132660817,40.2118915215824
-8.32951258723261,40.2055467336165
-8.32981452240481,40.1992083343143
-8.33051785581191,40.1929018461727
-8.33161975537852,40.1866526631935
-8.33311578414401,40.180485948631
-8.33499991812853,40.1744265336683
-8.33726457058954,40.1684988174307
-8.33990062257087,40.1627266687394
-8.34289745962156,40.15713333
-8.34624301453652,40.1517413236134
-8.34992381594692,40.1465723612862
-8.35392504256457,40.1416472566055
-8.35823058286211,40.1369858412294
-8.36282309994837,40.1326068850324
-8.36768410137794,40.1285280205257
-8.37279401361372,40.124765671857
-8.37813226084266,40.1213349886765
-8.38367734782726,40.1182497851345
-8.38940694645934,40.1155224842568
-8.39529798566743,40.1131640679214
-8.40132674431586,40.1111840326385
-8.40746894672135,40.1095903513115
-8.41369986040267,40.1083894411324
-8.41999439566958,40.1075861377427
-8.42632720665019,40.1071836757617
-8.43267279334981,40.1071836757617
-8.43900560433042,40.1075861377427
-8.44530013959734,40.1083894411324
-8.45153105327866,40.1095903513115
-8.45767325568414,40.1111840326385
-8.46370201433257,40.1131640679214
-8.46959305354066,40.1155224842568
-8.47532265217274,40.1182497851345
-8.48086773915734,40.1213349886765
-8.48620598638628,40.124765671857
-8.49131589862206,40.1285280205257
-8.49617690005163,40.1326068850324
-8.50076941713789,40.1369858412294
-8.50507495743543,40.1416472566055
-8.50907618405308,40.1465723612862
-8.51275698546348,40.1517413236134
-8.51610254037844,40.15713333
-8.51909937742913,40.1627266687394
-8.52173542941046,40.1684988174307
-8.52400008187147,40.1744265336683
-8.525884215856,40.180485948631
-8.52738024462148,40.1866526631935
-8.52848214418809,40.1929018461727
-8.5291854775952,40.1992083343143
-8.52948741276739,40.2055467336165
-8.5293867339183,40.2118915215824
-8.52888384644613,40.2182171499901
-8.52798077530122,40.2244981477667
-8.52668115683236,40.2307092235509
-8.52499022414441,40.2368253675328
-8.52291478602651,40.2428219521592
-8.52046319953545,40.2486748313002
-8.51764533634476,40.2543604374773
-8.51447254299495,40.2598558767611
-8.51095759520503,40.2651390209571
-8.50711464642918,40.2701885967085
-8.50295917086575,40.2749842711557
-8.49850790114821,40.2795067338105
-8.49377876096865,40.2837377743119
-8.48879079290547,40.2876603557531
-8.48356408174556,40.2912586832831
-8.47811967361005,40.294518267707
-8.47247949120892,40.2974259838287
-8.46666624556603,40.2999701233016
-8.46070334456985,40.3021404417741
-8.45461479871811,40.3039282001396
-8.44842512443604,40.3053261997263
-8.44215924535738,40.3063288112831
-8.43584239196566,40.3069319976472
-8.4295,40.30713333
</coordinates>
</LinearRing>
</outerBoundaryIs>
</Polygon>
</MultiGeometry>
</Placemark>
</Document>
</kml>
