# Supplementary material for: Species conservation profiles of spiders (Araneae) endemic to mainland Portugal
Source: Biodivers Data J. 2019 Oct 8;7:e39315. doi: 10.3897/BDJ.7.e39315 (PMC6794330; doi:10.3897/BDJ.7.e39315)
Supplement: Supplementary material 2 — Distribution of Eratigena incognita (Bolzern, Crespo & Cardoso, 2009) [file bdj-07-e39315-s002.kml]

<?xml version="1.0" encoding="UTF-8"?>
<kml xmlns="http://earth.google.com/kml/2.2">
<Document>
<name></name>
<description><![CDATA[]]></description>

<Style id="1">
<LineStyle>
<width>2</width>
<color>ff0000ff</color>
</LineStyle>
<PolyStyle>
<color>aaffffff</color>
<fill>1</fill>
</PolyStyle>
</Style>

<Placemark>
<name>Eratigena incognita_discretepoints_final.kml</name>
<description><![CDATA[]]></description>
<styleUrl>#1</styleUrl>
<visibility>1</visibility>
<MultiGeometry>
<Polygon>
<outerBoundaryIs>
<LinearRing>
<coordinates>
-9.18965,38.74401667
-9.18901576080343,38.7439965367647
-9.18838407546426,38.7439362181283
-9.1877574875564,38.7438359569726
-9.18713852012819,38.743696157014
-9.18652966554301,38.7435173811774
-9.1859333754434,38.7433003493302
-9.18535205087911,38.7430459353829
-9.18478803263899,38.7427551637707
-9.18424359182544,38.7424292053283
-9.18372092070945,38.7420693725753
-9.18322212390314,38.7416771144312
-9.18274920988518,38.7412540103811
-9.18230408291343,38.7408017641156
-9.18188853535708,38.7403221966708
-9.1815042404795,38.7398172390957
-9.1811527457005,38.7392889246761
-9.18083546636552,38.7387393807477
-9.18055368004645,38.73817082013
-9.18030852139735,38.7375855322159
-9.18010097758556,38.7369858737533
-9.17993188431677,38.7363742593551
-9.17980192246988,38.7357531517767
-9.17971161535539,38.735125051999
-9.17966132660817,38.7344924891582
-9.17965125872326,38.7338580103617
-9.17968145224048,38.7332241704314
-9.17975178558119,38.7325935216173
-9.17986197553785,38.7319686033194
-9.1800115784144,38.7313519318631
-9.18019999181285,38.7307459903668
-9.18042645705895,38.7301532187431
-9.18069006225709,38.7295760038739
-9.18098974596216,38.72901667
-9.18132430145365,38.7284774693613
-9.18169238159469,38.7279605731286
-9.18209250425646,38.7274680626605
-9.18252305828621,38.7270019211229
-9.18298230999484,38.7265640255032
-9.18346841013779,38.7261561390526
-9.18397940136137,38.7257799041857
-9.18451322608427,38.7254368358677
-9.18506773478273,38.7251283155135
-9.18564069464593,38.7248555854257
-9.18622979856674,38.7246197437921
-9.18683267443159,38.7244217402639
-9.18744689467214,38.7242623721312
-9.18806998604027,38.7241422811132
-9.18869943956696,38.7240619507743
-9.18933272066502,38.7240217045762
-9.18996727933498,38.7240217045762
-9.19060056043304,38.7240619507743
-9.19123001395973,38.7241422811132
-9.19185310532787,38.7242623721312
-9.19246732556842,38.7244217402639
-9.19307020143326,38.7246197437921
-9.19365930535407,38.7248555854257
-9.19423226521728,38.7251283155135
-9.19478677391573,38.7254368358677
-9.19532059863863,38.7257799041857
-9.19583158986221,38.7261561390526
-9.19631769000516,38.7265640255032
-9.19677694171379,38.7270019211229
-9.19720749574354,38.7274680626605
-9.19760761840531,38.7279605731286
-9.19797569854635,38.7284774693613
-9.19831025403784,38.72901667
-9.19860993774291,38.7295760038739
-9.19887354294105,38.7301532187431
-9.19910000818715,38.7307459903668
-9.1992884215856,38.7313519318631
-9.19943802446215,38.7319686033194
-9.19954821441881,38.7325935216173
-9.19961854775952,38.7332241704314
-9.19964874127674,38.7338580103617
-9.19963867339183,38.7344924891582
-9.19958838464461,38.735125051999
-9.19949807753012,38.7357531517767
-9.19936811568324,38.7363742593551
-9.19919902241444,38.7369858737533
-9.19899147860265,38.7375855322159
-9.19874631995355,38.73817082013
-9.19846453363448,38.7387393807477
-9.1981472542995,38.7392889246761
-9.1977957595205,38.7398172390957
-9.19741146464292,38.7403221966708
-9.19699591708657,38.7408017641156
-9.19655079011482,38.7412540103811
-9.19607787609687,38.7416771144312
-9.19557907929055,38.7420693725753
-9.19505640817456,38.7424292053283
-9.19451196736101,38.7427551637707
-9.19394794912089,38.7430459353829
-9.1933666245566,38.7433003493302
-9.19277033445699,38.7435173811774
-9.19216147987181,38.743696157014
-9.1915425124436,38.7438359569726
-9.19091592453574,38.7439362181283
-9.19028423919657,38.7439965367647
-9.18965,38.74401667
</coordinates>
</LinearRing>
</outerBoundaryIs>
</Polygon>
</MultiGeometry>
</Placemark>
</Document>
</kml>
