# Supplementary material for: Species conservation profiles of spiders (Araneae) endemic to mainland Portugal
Source: Biodivers Data J. 2019 Oct 8;7:e39315. doi: 10.3897/BDJ.7.e39315 (PMC6794330; doi:10.3897/BDJ.7.e39315)
Supplement: Supplementary material 3 — Distribution of Malthonica oceanica (Barrientos & Cardoso, 2007) [file bdj-07-e39315-s003.kml]

<?xml version="1.0" encoding="UTF-8"?>
<kml xmlns="http://earth.google.com/kml/2.2">
<Document>
<name></name>
<description><![CDATA[]]></description>

<Style id="1">
<LineStyle>
<width>2</width>
<color>ff0000ff</color>
</LineStyle>
<PolyStyle>
<color>aaffffff</color>
<fill>1</fill>
</PolyStyle>
</Style>

<Placemark>
<name>Malthonica oceanica_modelcorrected.kml</name>
<description><![CDATA[]]></description>
<styleUrl>#1</styleUrl>
<visibility>1</visibility>
<MultiGeometry>
<Polygon>
<outerBoundaryIs>
<LinearRing>
<coordinates>
-8.61666667,37.9
-8.60833333,37.9
-8.60833333,37.89166667
-8.61666667,37.89166667
-8.61666667,37.9
</coordinates>
</LinearRing>
</outerBoundaryIs>
</Polygon>
<Polygon>
<outerBoundaryIs>
<LinearRing>
<coordinates>
-8.61666667,37.91666667
-8.60833333,37.91666667
-8.60833333,37.90833333
-8.61666667,37.90833333
-8.625,37.90833333
-8.63333333,37.90833333
-8.64166667,37.90833333
-8.64166667,37.91666667
-8.64166667,37.925
-8.63333333,37.925
-8.625,37.925
-8.625,37.91666667
-8.61666667,37.91666667
</coordinates>
</LinearRing>
</outerBoundaryIs>
</Polygon>
<Polygon>
<outerBoundaryIs>
<LinearRing>
<coordinates>
-8.50833333,38.01666667
-8.5,38.01666667
-8.5,38.00833333
-8.50833333,38.00833333
-8.50833333,38.01666667
</coordinates>
</LinearRing>
</outerBoundaryIs>
</Polygon>
<Polygon>
<outerBoundaryIs>
<LinearRing>
<coordinates>
-8.45833333,38.025
-8.45,38.025
-8.44166667,38.025
-8.44166667,38.01666667
-8.45,38.01666667
-8.45833333,38.01666667
-8.45833333,38.025
</coordinates>
</LinearRing>
</outerBoundaryIs>
</Polygon>
<Polygon>
<outerBoundaryIs>
<LinearRing>
<coordinates>
-8.55,37.925
-8.54166667,37.925
-8.54166667,37.91666667
-8.55,37.91666667
-8.55833333,37.91666667
-8.55833333,37.925
-8.56666667,37.925
-8.56666667,37.91666667
-8.575,37.91666667
-8.58333333,37.91666667
-8.59166667,37.91666667
-8.59166667,37.90833333
-8.59166667,37.9
-8.6,37.9
-8.60833333,37.9
-8.60833333,37.90833333
-8.6,37.90833333
-8.6,37.91666667
-8.60833333,37.91666667
-8.60833333,37.925
-8.6,37.925
-8.59166667,37.925
-8.59166667,37.93333333
-8.59166667,37.94166667
-8.58333333,37.94166667
-8.575,37.94166667
-8.575,37.93333333
-8.56666667,37.93333333
-8.55833333,37.93333333
-8.55833333,37.94166667
-8.56666667,37.94166667
-8.56666667,37.95
-8.56666667,37.95833333
-8.56666667,37.96666667
-8.56666667,37.975
-8.575,37.975
-8.58333333,37.975
-8.59166667,37.975
-8.59166667,37.98333333
-8.59166667,37.99166667
-8.59166667,38
-8.6,38
-8.6,38.00833333
-8.59166667,38.00833333
-8.58333333,38.00833333
-8.575,38.00833333
-8.56666667,38.00833333
-8.56666667,38
-8.55833333,38
-8.55833333,37.99166667
-8.55833333,37.98333333
-8.55833333,37.975
-8.55,37.975
-8.54166667,37.975
-8.54166667,37.96666667
-8.54166667,37.95833333
-8.53333333,37.95833333
-8.53333333,37.95
-8.54166667,37.95
-8.54166667,37.94166667
-8.53333333,37.94166667
-8.525,37.94166667
-8.51666667,37.94166667
-8.50833333,37.94166667
-8.50833333,37.93333333
-8.51666667,37.93333333
-8.51666667,37.925
-8.525,37.925
-8.525,37.93333333
-8.53333333,37.93333333
-8.54166667,37.93333333
-8.55,37.93333333
-8.55,37.925
</coordinates>
</LinearRing>
</outerBoundaryIs>
<innerBoundaryIs>
<LinearRing>
<coordinates>
-8.575,37.93333333
-8.58333333,37.93333333
-8.58333333,37.925
-8.575,37.925
-8.575,37.93333333
</coordinates>
</LinearRing>
</innerBoundaryIs>
</Polygon>
<Polygon>
<outerBoundaryIs>
<LinearRing>
<coordinates>
-8.74166667,38.00833333
-8.73333333,38.00833333
-8.73333333,38
-8.74166667,38
-8.74166667,38.00833333
</coordinates>
</LinearRing>
</outerBoundaryIs>
</Polygon>
<Polygon>
<outerBoundaryIs>
<LinearRing>
<coordinates>
-8.54166667,38.00833333
-8.54166667,38
-8.55,38
-8.55833333,38
-8.55833333,38.00833333
-8.55833333,38.01666667
-8.55,38.01666667
-8.54166667,38.01666667
-8.54166667,38.00833333
</coordinates>
</LinearRing>
</outerBoundaryIs>
</Polygon>
<Polygon>
<outerBoundaryIs>
<LinearRing>
<coordinates>
-8.75,38.05833333
-8.74166667,38.05833333
-8.74166667,38.05
-8.75,38.05
-8.75,38.05833333
</coordinates>
</LinearRing>
</outerBoundaryIs>
</Polygon>
<Polygon>
<outerBoundaryIs>
<LinearRing>
<coordinates>
-8.73333333,38.1
-8.725,38.1
-8.725,38.09166667
-8.73333333,38.09166667
-8.73333333,38.1
</coordinates>
</LinearRing>
</outerBoundaryIs>
</Polygon>
<Polygon>
<outerBoundaryIs>
<LinearRing>
<coordinates>
-8.75,38.075
-8.74166667,38.075
-8.74166667,38.06666667
-8.75,38.06666667
-8.75,38.075
</coordinates>
</LinearRing>
</outerBoundaryIs>
</Polygon>
<Polygon>
<outerBoundaryIs>
<LinearRing>
<coordinates>
-8.55,38.03333333
-8.55,38.025
-8.55833333,38.025
-8.55833333,38.03333333
-8.55833333,38.04166667
-8.55,38.04166667
-8.55,38.03333333
</coordinates>
</LinearRing>
</outerBoundaryIs>
</Polygon>
<Polygon>
<outerBoundaryIs>
<LinearRing>
<coordinates>
-8.54166667,38.05
-8.54166667,38.04166667
-8.55,38.04166667
-8.55,38.05
-8.55,38.05833333
-8.54166667,38.05833333
-8.53333333,38.05833333
-8.53333333,38.05
-8.54166667,38.05
</coordinates>
</LinearRing>
</outerBoundaryIs>
</Polygon>
<Polygon>
<outerBoundaryIs>
<LinearRing>
<coordinates>
-8.575,38.175
-8.56666667,38.175
-8.56666667,38.16666667
-8.575,38.16666667
-8.575,38.175
</coordinates>
</LinearRing>
</outerBoundaryIs>
</Polygon>
<Polygon>
<outerBoundaryIs>
<LinearRing>
<coordinates>
-8.40833333,38.18333333
-8.41666667,38.18333333
-8.41666667,38.19166667
-8.41666667,38.2
-8.40833333,38.2
-8.40833333,38.19166667
-8.4,38.19166667
-8.4,38.18333333
-8.40833333,38.18333333
</coordinates>
</LinearRing>
</outerBoundaryIs>
</Polygon>
<Polygon>
<outerBoundaryIs>
<LinearRing>
<coordinates>
-8.20833333,38.3
-8.2,38.3
-8.19166667,38.3
-8.19166667,38.29166667
-8.2,38.29166667
-8.20833333,38.29166667
-8.20833333,38.3
</coordinates>
</LinearRing>
</outerBoundaryIs>
</Polygon>
<Polygon>
<outerBoundaryIs>
<LinearRing>
<coordinates>
-8.175,38.30833333
-8.16666667,38.30833333
-8.16666667,38.3
-8.175,38.3
-8.18333333,38.3
-8.19166667,38.3
-8.19166667,38.30833333
-8.18333333,38.30833333
-8.175,38.30833333
</coordinates>
</LinearRing>
</outerBoundaryIs>
</Polygon>
<Polygon>
<outerBoundaryIs>
<LinearRing>
<coordinates>
-8.11666667,38.325
-8.10833333,38.325
-8.10833333,38.31666667
-8.11666667,38.31666667
-8.11666667,38.325
</coordinates>
</LinearRing>
</outerBoundaryIs>
</Polygon>
<Polygon>
<outerBoundaryIs>
<LinearRing>
<coordinates>
-8.35,38.31666667
-8.34166667,38.31666667
-8.34166667,38.30833333
-8.35,38.30833333
-8.35,38.31666667
</coordinates>
</LinearRing>
</outerBoundaryIs>
</Polygon>
<Polygon>
<outerBoundaryIs>
<LinearRing>
<coordinates>
-8.41666667,38.31666667
-8.40833333,38.31666667
-8.40833333,38.30833333
-8.41666667,38.30833333
-8.41666667,38.31666667
</coordinates>
</LinearRing>
</outerBoundaryIs>
</Polygon>
<Polygon>
<outerBoundaryIs>
<LinearRing>
<coordinates>
-8.075,38.33333333
-8.06666667,38.33333333
-8.06666667,38.34166667
-8.05833333,38.34166667
-8.05,38.34166667
-8.05,38.33333333
-8.05,38.325
-8.05833333,38.325
-8.06666667,38.325
-8.075,38.325
-8.075,38.33333333
</coordinates>
</LinearRing>
</outerBoundaryIs>
</Polygon>
<Polygon>
<outerBoundaryIs>
<LinearRing>
<coordinates>
-8.28333333,38.325
-8.275,38.325
-8.275,38.33333333
-8.26666667,38.33333333
-8.26666667,38.325
-8.25833333,38.325
-8.25833333,38.31666667
-8.26666667,38.31666667
-8.275,38.31666667
-8.28333333,38.31666667
-8.28333333,38.325
</coordinates>
</LinearRing>
</outerBoundaryIs>
</Polygon>
<Polygon>
<outerBoundaryIs>
<LinearRing>
<coordinates>
-8.13333333,38.33333333
-8.125,38.33333333
-8.125,38.325
-8.13333333,38.325
-8.13333333,38.33333333
</coordinates>
</LinearRing>
</outerBoundaryIs>
</Polygon>
<Polygon>
<outerBoundaryIs>
<LinearRing>
<coordinates>
-8.10833333,38.33333333
-8.1,38.33333333
-8.1,38.325
-8.10833333,38.325
-8.10833333,38.33333333
</coordinates>
</LinearRing>
</outerBoundaryIs>
</Polygon>
<Polygon>
<outerBoundaryIs>
<LinearRing>
<coordinates>
-8.39166667,38.35
-8.38333333,38.35
-8.38333333,38.34166667
-8.39166667,38.34166667
-8.39166667,38.35
</coordinates>
</LinearRing>
</outerBoundaryIs>
</Polygon>
<Polygon>
<outerBoundaryIs>
<LinearRing>
<coordinates>
-8.41666667,38.23333333
-8.40833333,38.23333333
-8.40833333,38.24166667
-8.41666667,38.24166667
-8.41666667,38.25
-8.40833333,38.25
-8.4,38.25
-8.4,38.24166667
-8.4,38.23333333
-8.39166667,38.23333333
-8.38333333,38.23333333
-8.38333333,38.225
-8.39166667,38.225
-8.4,38.225
-8.40833333,38.225
-8.41666667,38.225
-8.41666667,38.23333333
</coordinates>
</LinearRing>
</outerBoundaryIs>
</Polygon>
<Polygon>
<outerBoundaryIs>
<LinearRing>
<coordinates>
-8.00833333,38.4
-8,38.4
-8,38.39166667
-8.00833333,38.39166667
-8.00833333,38.4
</coordinates>
</LinearRing>
</outerBoundaryIs>
</Polygon>
<Polygon>
<outerBoundaryIs>
<LinearRing>
<coordinates>
-8.025,38.40833333
-8.01666667,38.40833333
-8.00833333,38.40833333
-8.00833333,38.4
-8.01666667,38.4
-8.025,38.4
-8.025,38.40833333
</coordinates>
</LinearRing>
</outerBoundaryIs>
</Polygon>
<Polygon>
<outerBoundaryIs>
<LinearRing>
<coordinates>
-8.80833333,38.40833333
-8.80833333,38.4
-8.81666667,38.4
-8.81666667,38.40833333
-8.81666667,38.41666667
-8.80833333,38.41666667
-8.80833333,38.40833333
</coordinates>
</LinearRing>
</outerBoundaryIs>
</Polygon>
<Polygon>
<outerBoundaryIs>
<LinearRing>
<coordinates>
-7.96666667,38.41666667
-7.96666667,38.40833333
-7.975,38.40833333
-7.98333333,38.40833333
-7.99166667,38.40833333
-8,38.40833333
-8.00833333,38.40833333
-8.00833333,38.41666667
-8,38.41666667
-7.99166667,38.41666667
-7.98333333,38.41666667
-7.975,38.41666667
-7.975,38.425
-7.96666667,38.425
-7.96666667,38.41666667
</coordinates>
</LinearRing>
</outerBoundaryIs>
</Polygon>
<Polygon>
<outerBoundaryIs>
<LinearRing>
<coordinates>
-8.825,38.425
-8.81666667,38.425
-8.81666667,38.41666667
-8.825,38.41666667
-8.825,38.425
</coordinates>
</LinearRing>
</outerBoundaryIs>
</Polygon>
<Polygon>
<outerBoundaryIs>
<LinearRing>
<coordinates>
-8.74166667,38.45833333
-8.73333333,38.45833333
-8.725,38.45833333
-8.725,38.45
-8.73333333,38.45
-8.74166667,38.45
-8.74166667,38.45833333
</coordinates>
</LinearRing>
</outerBoundaryIs>
</Polygon>
<Polygon>
<outerBoundaryIs>
<LinearRing>
<coordinates>
-8.03333333,38.44166667
-8.025,38.44166667
-8.025,38.43333333
-8.03333333,38.43333333
-8.03333333,38.44166667
</coordinates>
</LinearRing>
</outerBoundaryIs>
</Polygon>
<Polygon>
<outerBoundaryIs>
<LinearRing>
<coordinates>
-7.975,38.44166667
-7.96666667,38.44166667
-7.96666667,38.43333333
-7.975,38.43333333
-7.975,38.44166667
</coordinates>
</LinearRing>
</outerBoundaryIs>
</Polygon>
<Polygon>
<outerBoundaryIs>
<LinearRing>
<coordinates>
-8.03333333,38.5
-8.025,38.5
-8.025,38.49166667
-8.03333333,38.49166667
-8.03333333,38.5
</coordinates>
</LinearRing>
</outerBoundaryIs>
</Polygon>
<Polygon>
<outerBoundaryIs>
<LinearRing>
<coordinates>
-8.01666667,38.51666667
-8.00833333,38.51666667
-8.00833333,38.50833333
-8.01666667,38.50833333
-8.025,38.50833333
-8.03333333,38.50833333
-8.03333333,38.51666667
-8.03333333,38.525
-8.025,38.525
-8.01666667,38.525
-8.01666667,38.51666667
</coordinates>
</LinearRing>
</outerBoundaryIs>
</Polygon>
<Polygon>
<outerBoundaryIs>
<LinearRing>
<coordinates>
-8.04166667,38.50833333
-8.04166667,38.5
-8.05,38.5
-8.05,38.50833333
-8.05833333,38.50833333
-8.05833333,38.51666667
-8.05,38.51666667
-8.04166667,38.51666667
-8.04166667,38.50833333
</coordinates>
</LinearRing>
</outerBoundaryIs>
</Polygon>
<Polygon>
<outerBoundaryIs>
<LinearRing>
<coordinates>
-8.00833333,38.525
-8,38.525
-8,38.51666667
-8.00833333,38.51666667
-8.00833333,38.525
</coordinates>
</LinearRing>
</outerBoundaryIs>
</Polygon>
<Polygon>
<outerBoundaryIs>
<LinearRing>
<coordinates>
-7.99166667,38.475
-7.98333333,38.475
-7.98333333,38.46666667
-7.99166667,38.46666667
-7.99166667,38.475
</coordinates>
</LinearRing>
</outerBoundaryIs>
</Polygon>
<Polygon>
<outerBoundaryIs>
<LinearRing>
<coordinates>
-8.825,38.43333333
-8.825,38.425
-8.83333333,38.425
-8.83333333,38.43333333
-8.84166667,38.43333333
-8.84166667,38.44166667
-8.85,38.44166667
-8.85833333,38.44166667
-8.85833333,38.45
-8.86666667,38.45
-8.86666667,38.45833333
-8.875,38.45833333
-8.875,38.46666667
-8.88333333,38.46666667
-8.88333333,38.475
-8.89166667,38.475
-8.9,38.475
-8.9,38.48333333
-8.9,38.49166667
-8.89166667,38.49166667
-8.89166667,38.48333333
-8.88333333,38.48333333
-8.875,38.48333333
-8.875,38.475
-8.86666667,38.475
-8.86666667,38.46666667
-8.85833333,38.46666667
-8.85833333,38.45833333
-8.85,38.45833333
-8.85,38.45
-8.84166667,38.45
-8.83333333,38.45
-8.825,38.45
-8.825,38.44166667
-8.825,38.43333333
</coordinates>
</LinearRing>
</outerBoundaryIs>
</Polygon>
<Polygon>
<outerBoundaryIs>
<LinearRing>
<coordinates>
-9.1,38.63333333
-9.09166667,38.63333333
-9.09166667,38.625
-9.1,38.625
-9.1,38.63333333
</coordinates>
</LinearRing>
</outerBoundaryIs>
</Polygon>
<Polygon>
<outerBoundaryIs>
<LinearRing>
<coordinates>
-9.13333333,38.64166667
-9.125,38.64166667
-9.11666667,38.64166667
-9.11666667,38.63333333
-9.125,38.63333333
-9.13333333,38.63333333
-9.14166667,38.63333333
-9.14166667,38.64166667
-9.14166667,38.65
-9.14166667,38.65833333
-9.13333333,38.65833333
-9.125,38.65833333
-9.125,38.65
-9.13333333,38.65
-9.13333333,38.64166667
</coordinates>
</LinearRing>
</outerBoundaryIs>
</Polygon>
<Polygon>
<outerBoundaryIs>
<LinearRing>
<coordinates>
-9.05833333,38.64166667
-9.05,38.64166667
-9.05,38.63333333
-9.05833333,38.63333333
-9.05833333,38.64166667
</coordinates>
</LinearRing>
</outerBoundaryIs>
</Polygon>
<Polygon>
<outerBoundaryIs>
<LinearRing>
<coordinates>
-9.09166667,38.64166667
-9.08333333,38.64166667
-9.08333333,38.63333333
-9.09166667,38.63333333
-9.09166667,38.64166667
</coordinates>
</LinearRing>
</outerBoundaryIs>
</Polygon>
<Polygon>
<outerBoundaryIs>
<LinearRing>
<coordinates>
-9.24166667,38.65
-9.23333333,38.65
-9.23333333,38.64166667
-9.24166667,38.64166667
-9.24166667,38.65
</coordinates>
</LinearRing>
</outerBoundaryIs>
</Polygon>
<Polygon>
<outerBoundaryIs>
<LinearRing>
<coordinates>
-9.11666667,38.65
-9.10833333,38.65
-9.10833333,38.64166667
-9.11666667,38.64166667
-9.11666667,38.65
</coordinates>
</LinearRing>
</outerBoundaryIs>
</Polygon>
<Polygon>
<outerBoundaryIs>
<LinearRing>
<coordinates>
-9.18333333,38.65833333
-9.175,38.65833333
-9.175,38.65
-9.18333333,38.65
-9.18333333,38.65833333
</coordinates>
</LinearRing>
</outerBoundaryIs>
</Polygon>
<Polygon>
<outerBoundaryIs>
<LinearRing>
<coordinates>
-8.19166667,38.60833333
-8.18333333,38.60833333
-8.18333333,38.61666667
-8.175,38.61666667
-8.16666667,38.61666667
-8.16666667,38.60833333
-8.16666667,38.6
-8.175,38.6
-8.18333333,38.6
-8.19166667,38.6
-8.19166667,38.60833333
</coordinates>
</LinearRing>
</outerBoundaryIs>
</Polygon>
<Polygon>
<outerBoundaryIs>
<LinearRing>
<coordinates>
-8,38.61666667
-7.99166667,38.61666667
-7.99166667,38.60833333
-8,38.60833333
-8,38.61666667
</coordinates>
</LinearRing>
</outerBoundaryIs>
</Polygon>
<Polygon>
<outerBoundaryIs>
<LinearRing>
<coordinates>
-9.19166667,38.625
-9.18333333,38.625
-9.175,38.625
-9.175,38.61666667
-9.18333333,38.61666667
-9.19166667,38.61666667
-9.19166667,38.625
</coordinates>
</LinearRing>
</outerBoundaryIs>
</Polygon>
<Polygon>
<outerBoundaryIs>
<LinearRing>
<coordinates>
-9.05,38.625
-9.04166667,38.625
-9.04166667,38.61666667
-9.05,38.61666667
-9.05,38.625
</coordinates>
</LinearRing>
</outerBoundaryIs>
</Polygon>
<Polygon>
<outerBoundaryIs>
<LinearRing>
<coordinates>
-7.85,38.68333333
-7.85,38.675
-7.85833333,38.675
-7.85833333,38.68333333
-7.85833333,38.69166667
-7.85,38.69166667
-7.85,38.68333333
</coordinates>
</LinearRing>
</outerBoundaryIs>
</Polygon>
<Polygon>
<outerBoundaryIs>
<LinearRing>
<coordinates>
-9.325,38.68333333
-9.31666667,38.68333333
-9.31666667,38.675
-9.325,38.675
-9.33333333,38.675
-9.33333333,38.68333333
-9.325,38.68333333
</coordinates>
</LinearRing>
</outerBoundaryIs>
</Polygon>
<Polygon>
<outerBoundaryIs>
<LinearRing>
<coordinates>
-9.31666667,38.69166667
-9.30833333,38.69166667
-9.3,38.69166667
-9.3,38.68333333
-9.30833333,38.68333333
-9.31666667,38.68333333
-9.31666667,38.69166667
</coordinates>
</LinearRing>
</outerBoundaryIs>
</Polygon>
<Polygon>
<outerBoundaryIs>
<LinearRing>
<coordinates>
-9.26666667,38.70833333
-9.25833333,38.70833333
-9.25,38.70833333
-9.25,38.7
-9.25833333,38.7
-9.26666667,38.7
-9.275,38.7
-9.275,38.70833333
-9.26666667,38.70833333
</coordinates>
</LinearRing>
</outerBoundaryIs>
</Polygon>
<Polygon>
<outerBoundaryIs>
<LinearRing>
<coordinates>
-9.23333333,38.7
-9.225,38.7
-9.225,38.69166667
-9.23333333,38.69166667
-9.23333333,38.7
</coordinates>
</LinearRing>
</outerBoundaryIs>
</Polygon>
<Polygon>
<outerBoundaryIs>
<LinearRing>
<coordinates>
-9.29166667,38.70833333
-9.28333333,38.70833333
-9.28333333,38.7
-9.29166667,38.7
-9.29166667,38.70833333
</coordinates>
</LinearRing>
</outerBoundaryIs>
</Polygon>
<Polygon>
<outerBoundaryIs>
<LinearRing>
<coordinates>
-7.96666667,38.76666667
-7.95833333,38.76666667
-7.95833333,38.75833333
-7.96666667,38.75833333
-7.96666667,38.76666667
</coordinates>
</LinearRing>
</outerBoundaryIs>
</Polygon>
<Polygon>
<outerBoundaryIs>
<LinearRing>
<coordinates>
-7.93333333,38.76666667
-7.925,38.76666667
-7.925,38.75833333
-7.93333333,38.75833333
-7.93333333,38.76666667
</coordinates>
</LinearRing>
</outerBoundaryIs>
</Polygon>
<Polygon>
<outerBoundaryIs>
<LinearRing>
<coordinates>
-7.775,38.75833333
-7.775,38.75
-7.78333333,38.75
-7.78333333,38.75833333
-7.79166667,38.75833333
-7.79166667,38.76666667
-7.78333333,38.76666667
-7.78333333,38.775
-7.775,38.775
-7.76666667,38.775
-7.76666667,38.76666667
-7.76666667,38.75833333
-7.775,38.75833333
</coordinates>
</LinearRing>
</outerBoundaryIs>
</Polygon>
<Polygon>
<outerBoundaryIs>
<LinearRing>
<coordinates>
-7.875,38.75833333
-7.86666667,38.75833333
-7.86666667,38.75
-7.875,38.75
-7.875,38.75833333
</coordinates>
</LinearRing>
</outerBoundaryIs>
</Polygon>
<Polygon>
<outerBoundaryIs>
<LinearRing>
<coordinates>
-7.85833333,38.75833333
-7.85,38.75833333
-7.85,38.75
-7.85833333,38.75
-7.85833333,38.75833333
</coordinates>
</LinearRing>
</outerBoundaryIs>
</Polygon>
<Polygon>
<outerBoundaryIs>
<LinearRing>
<coordinates>
-7.86666667,38.775
-7.85833333,38.775
-7.85833333,38.76666667
-7.86666667,38.76666667
-7.86666667,38.775
</coordinates>
</LinearRing>
</outerBoundaryIs>
</Polygon>
<Polygon>
<outerBoundaryIs>
<LinearRing>
<coordinates>
-7.78333333,38.73333333
-7.775,38.73333333
-7.775,38.725
-7.78333333,38.725
-7.79166667,38.725
-7.8,38.725
-7.8,38.73333333
-7.79166667,38.73333333
-7.78333333,38.73333333
</coordinates>
</LinearRing>
</outerBoundaryIs>
</Polygon>
<Polygon>
<outerBoundaryIs>
<LinearRing>
<coordinates>
-7.86666667,38.75
-7.85833333,38.75
-7.85833333,38.74166667
-7.86666667,38.74166667
-7.86666667,38.75
</coordinates>
</LinearRing>
</outerBoundaryIs>
</Polygon>
<Polygon>
<outerBoundaryIs>
<LinearRing>
<coordinates>
-9.19166667,38.58333333
-9.19166667,38.575
-9.2,38.575
-9.2,38.58333333
-9.2,38.59166667
-9.20833333,38.59166667
-9.20833333,38.6
-9.20833333,38.60833333
-9.21666667,38.60833333
-9.21666667,38.61666667
-9.225,38.61666667
-9.225,38.625
-9.225,38.63333333
-9.23333333,38.63333333
-9.23333333,38.64166667
-9.225,38.64166667
-9.225,38.65
-9.225,38.65833333
-9.23333333,38.65833333
-9.24166667,38.65833333
-9.24166667,38.65
-9.25,38.65
-9.25,38.65833333
-9.25833333,38.65833333
-9.25833333,38.66666667
-9.25,38.66666667
-9.24166667,38.66666667
-9.23333333,38.66666667
-9.23333333,38.675
-9.225,38.675
-9.21666667,38.675
-9.20833333,38.675
-9.2,38.675
-9.2,38.66666667
-9.20833333,38.66666667
-9.20833333,38.65833333
-9.2,38.65833333
-9.19166667,38.65833333
-9.19166667,38.65
-9.19166667,38.64166667
-9.19166667,38.63333333
-9.2,38.63333333
-9.2,38.625
-9.2,38.61666667
-9.2,38.60833333
-9.19166667,38.60833333
-9.19166667,38.6
-9.19166667,38.59166667
-9.19166667,38.58333333
</coordinates>
</LinearRing>
</outerBoundaryIs>
</Polygon>
<Polygon>
<outerBoundaryIs>
<LinearRing>
<coordinates>
-9.15,38.68333333
-9.14166667,38.68333333
-9.14166667,38.675
-9.15,38.675
-9.15,38.68333333
</coordinates>
</LinearRing>
</outerBoundaryIs>
</Polygon>
<Polygon>
<outerBoundaryIs>
<LinearRing>
<coordinates>
-9.05,38.84166667
-9.05,38.83333333
-9.05833333,38.83333333
-9.05833333,38.84166667
-9.06666667,38.84166667
-9.06666667,38.85
-9.05833333,38.85
-9.05,38.85
-9.05,38.85833333
-9.04166667,38.85833333
-9.04166667,38.85
-9.04166667,38.84166667
-9.05,38.84166667
</coordinates>
</LinearRing>
</outerBoundaryIs>
</Polygon>
<Polygon>
<outerBoundaryIs>
<LinearRing>
<coordinates>
-7.8,38.95
-7.79166667,38.95
-7.79166667,38.94166667
-7.8,38.94166667
-7.8,38.95
</coordinates>
</LinearRing>
</outerBoundaryIs>
</Polygon>
<Polygon>
<outerBoundaryIs>
<LinearRing>
<coordinates>
-9.01666667,38.925
-9.00833333,38.925
-9.00833333,38.91666667
-9.01666667,38.91666667
-9.01666667,38.925
</coordinates>
</LinearRing>
</outerBoundaryIs>
</Polygon>
<Polygon>
<outerBoundaryIs>
<LinearRing>
<coordinates>
-9,38.9
-9,38.89166667
-9.00833333,38.89166667
-9.00833333,38.9
-9.00833333,38.90833333
-9.00833333,38.91666667
-9,38.91666667
-9,38.90833333
-9,38.9
</coordinates>
</LinearRing>
</outerBoundaryIs>
</Polygon>
<Polygon>
<outerBoundaryIs>
<LinearRing>
<coordinates>
-9.01666667,38.9
-9.01666667,38.89166667
-9.025,38.89166667
-9.025,38.9
-9.025,38.90833333
-9.025,38.91666667
-9.01666667,38.91666667
-9.01666667,38.90833333
-9.01666667,38.9
</coordinates>
</LinearRing>
</outerBoundaryIs>
</Polygon>
<Polygon>
<outerBoundaryIs>
<LinearRing>
<coordinates>
-7.8,38.875
-7.79166667,38.875
-7.78333333,38.875
-7.78333333,38.86666667
-7.79166667,38.86666667
-7.8,38.86666667
-7.8,38.875
</coordinates>
</LinearRing>
</outerBoundaryIs>
</Polygon>
<Polygon>
<outerBoundaryIs>
<LinearRing>
<coordinates>
-9.03333333,38.88333333
-9.025,38.88333333
-9.025,38.875
-9.03333333,38.875
-9.03333333,38.88333333
</coordinates>
</LinearRing>
</outerBoundaryIs>
</Polygon>
<Polygon>
<outerBoundaryIs>
<LinearRing>
<coordinates>
-9.03333333,38.86666667
-9.03333333,38.85833333
-9.04166667,38.85833333
-9.04166667,38.86666667
-9.05,38.86666667
-9.05,38.875
-9.05,38.88333333
-9.04166667,38.88333333
-9.04166667,38.875
-9.03333333,38.875
-9.03333333,38.86666667
</coordinates>
</LinearRing>
</outerBoundaryIs>
</Polygon>
<Polygon>
<outerBoundaryIs>
<LinearRing>
<coordinates>
-7.7,39
-7.69166667,39
-7.69166667,38.99166667
-7.7,38.99166667
-7.70833333,38.99166667
-7.70833333,39
-7.7,39
</coordinates>
</LinearRing>
</outerBoundaryIs>
</Polygon>
<Polygon>
<outerBoundaryIs>
<LinearRing>
<coordinates>
-7.58333333,39.06666667
-7.575,39.06666667
-7.575,39.05833333
-7.58333333,39.05833333
-7.58333333,39.06666667
</coordinates>
</LinearRing>
</outerBoundaryIs>
</Polygon>
<Polygon>
<outerBoundaryIs>
<LinearRing>
<coordinates>
-7.64166667,39.075
-7.64166667,39.06666667
-7.65,39.06666667
-7.65,39.075
-7.65,39.08333333
-7.64166667,39.08333333
-7.63333333,39.08333333
-7.63333333,39.075
-7.64166667,39.075
</coordinates>
</LinearRing>
</outerBoundaryIs>
</Polygon>
<Polygon>
<outerBoundaryIs>
<LinearRing>
<coordinates>
-7.65,39.1
-7.65,39.09166667
-7.65833333,39.09166667
-7.65833333,39.1
-7.65833333,39.10833333
-7.65,39.10833333
-7.65,39.1
</coordinates>
</LinearRing>
</outerBoundaryIs>
</Polygon>
<Polygon>
<outerBoundaryIs>
<LinearRing>
<coordinates>
-7.825,38.95833333
-7.81666667,38.95833333
-7.81666667,38.95
-7.825,38.95
-7.825,38.95833333
</coordinates>
</LinearRing>
</outerBoundaryIs>
</Polygon>
<Polygon>
<outerBoundaryIs>
<LinearRing>
<coordinates>
-7.69166667,38.96666667
-7.69166667,38.95833333
-7.7,38.95833333
-7.70833333,38.95833333
-7.70833333,38.96666667
-7.7,38.96666667
-7.7,38.975
-7.69166667,38.975
-7.69166667,38.96666667
</coordinates>
</LinearRing>
</outerBoundaryIs>
</Polygon>
<Polygon>
<outerBoundaryIs>
<LinearRing>
<coordinates>
-7.71666667,38.975
-7.70833333,38.975
-7.70833333,38.96666667
-7.71666667,38.96666667
-7.71666667,38.975
</coordinates>
</LinearRing>
</outerBoundaryIs>
</Polygon>
<Polygon>
<outerBoundaryIs>
<LinearRing>
<coordinates>
-7.75,38.975
-7.75,38.96666667
-7.75833333,38.96666667
-7.75833333,38.975
-7.75833333,38.98333333
-7.75,38.98333333
-7.75,38.975
</coordinates>
</LinearRing>
</outerBoundaryIs>
</Polygon>
<Polygon>
<outerBoundaryIs>
<LinearRing>
<coordinates>
-7.725,38.975
-7.725,38.96666667
-7.73333333,38.96666667
-7.73333333,38.975
-7.73333333,38.98333333
-7.725,38.98333333
-7.71666667,38.98333333
-7.71666667,38.975
-7.725,38.975
</coordinates>
</LinearRing>
</outerBoundaryIs>
</Polygon>
<Polygon>
<outerBoundaryIs>
<LinearRing>
<coordinates>
-7.79166667,38.78333333
-7.78333333,38.78333333
-7.78333333,38.775
-7.79166667,38.775
-7.79166667,38.78333333
</coordinates>
</LinearRing>
</outerBoundaryIs>
</Polygon>
<Polygon>
<outerBoundaryIs>
<LinearRing>
<coordinates>
-7.93333333,38.78333333
-7.925,38.78333333
-7.925,38.775
-7.93333333,38.775
-7.93333333,38.78333333
</coordinates>
</LinearRing>
</outerBoundaryIs>
</Polygon>
<Polygon>
<outerBoundaryIs>
<LinearRing>
<coordinates>
-9.225,38.775
-9.225,38.76666667
-9.23333333,38.76666667
-9.23333333,38.775
-9.23333333,38.78333333
-9.225,38.78333333
-9.225,38.775
</coordinates>
</LinearRing>
</outerBoundaryIs>
</Polygon>
<Polygon>
<outerBoundaryIs>
<LinearRing>
<coordinates>
-7.88333333,38.7
-7.875,38.7
-7.875,38.70833333
-7.86666667,38.70833333
-7.86666667,38.71666667
-7.85833333,38.71666667
-7.85833333,38.725
-7.86666667,38.725
-7.875,38.725
-7.875,38.73333333
-7.88333333,38.73333333
-7.89166667,38.73333333
-7.9,38.73333333
-7.9,38.74166667
-7.9,38.75
-7.90833333,38.75
-7.91666667,38.75
-7.91666667,38.75833333
-7.91666667,38.76666667
-7.925,38.76666667
-7.925,38.775
-7.91666667,38.775
-7.91666667,38.78333333
-7.90833333,38.78333333
-7.90833333,38.775
-7.90833333,38.76666667
-7.90833333,38.75833333
-7.9,38.75833333
-7.9,38.76666667
-7.89166667,38.76666667
-7.88333333,38.76666667
-7.88333333,38.75833333
-7.89166667,38.75833333
-7.89166667,38.75
-7.88333333,38.75
-7.875,38.75
-7.875,38.74166667
-7.86666667,38.74166667
-7.86666667,38.73333333
-7.85833333,38.73333333
-7.85833333,38.74166667
-7.85,38.74166667
-7.84166667,38.74166667
-7.84166667,38.73333333
-7.83333333,38.73333333
-7.83333333,38.725
-7.84166667,38.725
-7.84166667,38.71666667
-7.84166667,38.70833333
-7.83333333,38.70833333
-7.83333333,38.7
-7.84166667,38.7
-7.85,38.7
-7.85833333,38.7
-7.85833333,38.69166667
-7.86666667,38.69166667
-7.875,38.69166667
-7.88333333,38.69166667
-7.88333333,38.7
</coordinates>
</LinearRing>
</outerBoundaryIs>
</Polygon>
<Polygon>
<outerBoundaryIs>
<LinearRing>
<coordinates>
-9.20833333,38.79166667
-9.2,38.79166667
-9.2,38.78333333
-9.20833333,38.78333333
-9.21666667,38.78333333
-9.21666667,38.79166667
-9.20833333,38.79166667
</coordinates>
</LinearRing>
</outerBoundaryIs>
</Polygon>
<Polygon>
<outerBoundaryIs>
<LinearRing>
<coordinates>
-7.38333333,39.13333333
-7.375,39.13333333
-7.375,39.125
-7.38333333,39.125
-7.38333333,39.13333333
</coordinates>
</LinearRing>
</outerBoundaryIs>
</Polygon>
<Polygon>
<outerBoundaryIs>
<LinearRing>
<coordinates>
-7.36666667,39.13333333
-7.35833333,39.13333333
-7.35833333,39.125
-7.36666667,39.125
-7.36666667,39.13333333
</coordinates>
</LinearRing>
</outerBoundaryIs>
</Polygon>
<Polygon>
<outerBoundaryIs>
<LinearRing>
<coordinates>
-7.6,39.14166667
-7.6,39.13333333
-7.60833333,39.13333333
-7.61666667,39.13333333
-7.61666667,39.14166667
-7.61666667,39.15
-7.60833333,39.15
-7.6,39.15
-7.6,39.14166667
</coordinates>
</LinearRing>
</outerBoundaryIs>
</Polygon>
<Polygon>
<outerBoundaryIs>
<LinearRing>
<coordinates>
-7.4,39.15
-7.39166667,39.15
-7.38333333,39.15
-7.38333333,39.14166667
-7.39166667,39.14166667
-7.4,39.14166667
-7.4,39.15
</coordinates>
</LinearRing>
</outerBoundaryIs>
</Polygon>
<Polygon>
<outerBoundaryIs>
<LinearRing>
<coordinates>
-7.4,39.18333333
-7.39166667,39.18333333
-7.39166667,39.175
-7.4,39.175
-7.4,39.18333333
</coordinates>
</LinearRing>
</outerBoundaryIs>
</Polygon>
<Polygon>
<outerBoundaryIs>
<LinearRing>
<coordinates>
-7.40833333,39.19166667
-7.4,39.19166667
-7.4,39.18333333
-7.40833333,39.18333333
-7.40833333,39.19166667
</coordinates>
</LinearRing>
</outerBoundaryIs>
</Polygon>
<Polygon>
<outerBoundaryIs>
<LinearRing>
<coordinates>
-7.36666667,39.14166667
-7.36666667,39.13333333
-7.375,39.13333333
-7.375,39.14166667
-7.375,39.15
-7.38333333,39.15
-7.38333333,39.15833333
-7.39166667,39.15833333
-7.4,39.15833333
-7.4,39.16666667
-7.39166667,39.16666667
-7.39166667,39.175
-7.38333333,39.175
-7.375,39.175
-7.375,39.16666667
-7.375,39.15833333
-7.36666667,39.15833333
-7.36666667,39.15
-7.36666667,39.14166667
</coordinates>
</LinearRing>
</outerBoundaryIs>
</Polygon>
<Polygon>
<outerBoundaryIs>
<LinearRing>
<coordinates>
-7.425,39.175
-7.41666667,39.175
-7.41666667,39.16666667
-7.425,39.16666667
-7.425,39.175
</coordinates>
</LinearRing>
</outerBoundaryIs>
</Polygon>
<Polygon>
<outerBoundaryIs>
<LinearRing>
<coordinates>
-7.51666667,39.4
-7.50833333,39.4
-7.50833333,39.39166667
-7.51666667,39.39166667
-7.51666667,39.4
</coordinates>
</LinearRing>
</outerBoundaryIs>
</Polygon>
<Polygon>
<outerBoundaryIs>
<LinearRing>
<coordinates>
-7.45833333,39.45
-7.45833333,39.44166667
-7.46666667,39.44166667
-7.46666667,39.45
-7.475,39.45
-7.475,39.45833333
-7.46666667,39.45833333
-7.45833333,39.45833333
-7.45833333,39.45
</coordinates>
</LinearRing>
</outerBoundaryIs>
</Polygon>
<Polygon>
<outerBoundaryIs>
<LinearRing>
<coordinates>
-8.83333333,39.46666667
-8.825,39.46666667
-8.825,39.45833333
-8.83333333,39.45833333
-8.83333333,39.46666667
</coordinates>
</LinearRing>
</outerBoundaryIs>
</Polygon>
<Polygon>
<outerBoundaryIs>
<LinearRing>
<coordinates>
-7.56666667,39.55833333
-7.56666667,39.55
-7.575,39.55
-7.575,39.55833333
-7.575,39.56666667
-7.58333333,39.56666667
-7.58333333,39.575
-7.575,39.575
-7.56666667,39.575
-7.56666667,39.56666667
-7.56666667,39.55833333
</coordinates>
</LinearRing>
</outerBoundaryIs>
</Polygon>
<Polygon>
<outerBoundaryIs>
<LinearRing>
<coordinates>
-8.81666667,39.55833333
-8.80833333,39.55833333
-8.80833333,39.55
-8.81666667,39.55
-8.81666667,39.55833333
</coordinates>
</LinearRing>
</outerBoundaryIs>
</Polygon>
<Polygon>
<outerBoundaryIs>
<LinearRing>
<coordinates>
-7.55833333,39.50833333
-7.55,39.50833333
-7.55,39.5
-7.55833333,39.5
-7.55833333,39.50833333
</coordinates>
</LinearRing>
</outerBoundaryIs>
</Polygon>
<Polygon>
<outerBoundaryIs>
<LinearRing>
<coordinates>
-7.56666667,39.49166667
-7.55833333,39.49166667
-7.55833333,39.48333333
-7.56666667,39.48333333
-7.575,39.48333333
-7.575,39.49166667
-7.575,39.5
-7.56666667,39.5
-7.56666667,39.49166667
</coordinates>
</LinearRing>
</outerBoundaryIs>
</Polygon>
<Polygon>
<outerBoundaryIs>
<LinearRing>
<coordinates>
-8.80833333,39.51666667
-8.80833333,39.50833333
-8.81666667,39.50833333
-8.81666667,39.51666667
-8.81666667,39.525
-8.80833333,39.525
-8.80833333,39.51666667
</coordinates>
</LinearRing>
</outerBoundaryIs>
</Polygon>
<Polygon>
<outerBoundaryIs>
<LinearRing>
<coordinates>
-7.6,39.63333333
-7.59166667,39.63333333
-7.59166667,39.625
-7.6,39.625
-7.6,39.63333333
</coordinates>
</LinearRing>
</outerBoundaryIs>
</Polygon>
<Polygon>
<outerBoundaryIs>
<LinearRing>
<coordinates>
-7.60833333,39.675
-7.6,39.675
-7.6,39.66666667
-7.60833333,39.66666667
-7.61666667,39.66666667
-7.61666667,39.675
-7.61666667,39.68333333
-7.60833333,39.68333333
-7.60833333,39.675
</coordinates>
</LinearRing>
</outerBoundaryIs>
</Polygon>
<Polygon>
<outerBoundaryIs>
<LinearRing>
<coordinates>
-7.58333333,39.65833333
-7.575,39.65833333
-7.575,39.65
-7.58333333,39.65
-7.58333333,39.65833333
</coordinates>
</LinearRing>
</outerBoundaryIs>
</Polygon>
<Polygon>
<outerBoundaryIs>
<LinearRing>
<coordinates>
-7.54166667,39.75
-7.53333333,39.75
-7.53333333,39.74166667
-7.54166667,39.74166667
-7.54166667,39.75
</coordinates>
</LinearRing>
</outerBoundaryIs>
</Polygon>
<Polygon>
<outerBoundaryIs>
<LinearRing>
<coordinates>
-7.55,39.66666667
-7.55,39.65833333
-7.55833333,39.65833333
-7.55833333,39.66666667
-7.56666667,39.66666667
-7.56666667,39.65833333
-7.575,39.65833333
-7.575,39.66666667
-7.58333333,39.66666667
-7.59166667,39.66666667
-7.59166667,39.675
-7.6,39.675
-7.6,39.68333333
-7.6,39.69166667
-7.59166667,39.69166667
-7.59166667,39.7
-7.58333333,39.7
-7.58333333,39.69166667
-7.575,39.69166667
-7.575,39.7
-7.56666667,39.7
-7.56666667,39.70833333
-7.55833333,39.70833333
-7.55833333,39.71666667
-7.55,39.71666667
-7.55,39.725
-7.54166667,39.725
-7.53333333,39.725
-7.53333333,39.73333333
-7.525,39.73333333
-7.51666667,39.73333333
-7.50833333,39.73333333
-7.50833333,39.725
-7.50833333,39.71666667
-7.50833333,39.70833333
-7.5,39.70833333
-7.5,39.7
-7.50833333,39.7
-7.50833333,39.69166667
-7.51666667,39.69166667
-7.51666667,39.68333333
-7.50833333,39.68333333
-7.50833333,39.675
-7.51666667,39.675
-7.525,39.675
-7.525,39.66666667
-7.53333333,39.66666667
-7.54166667,39.66666667
-7.55,39.66666667
</coordinates>
</LinearRing>
</outerBoundaryIs>
</Polygon>
<Polygon>
<outerBoundaryIs>
<LinearRing>
<coordinates>
-7.59166667,39.6
-7.58333333,39.6
-7.575,39.6
-7.575,39.59166667
-7.58333333,39.59166667
-7.59166667,39.59166667
-7.59166667,39.6
</coordinates>
</LinearRing>
</outerBoundaryIs>
</Polygon>
<Polygon>
<outerBoundaryIs>
<LinearRing>
<coordinates>
-7.46666667,39.11666667
-7.45833333,39.11666667
-7.45833333,39.10833333
-7.46666667,39.10833333
-7.46666667,39.11666667
</coordinates>
</LinearRing>
</outerBoundaryIs>
</Polygon>
<Polygon>
<outerBoundaryIs>
<LinearRing>
<coordinates>
-7.51666667,39.125
-7.50833333,39.125
-7.50833333,39.11666667
-7.51666667,39.11666667
-7.51666667,39.125
</coordinates>
</LinearRing>
</outerBoundaryIs>
</Polygon>
<Polygon>
<outerBoundaryIs>
<LinearRing>
<coordinates>
-7.95,39.80833333
-7.94166667,39.80833333
-7.94166667,39.8
-7.95,39.8
-7.95,39.80833333
</coordinates>
</LinearRing>
</outerBoundaryIs>
</Polygon>
<Polygon>
<outerBoundaryIs>
<LinearRing>
<coordinates>
-7.925,39.80833333
-7.925,39.8
-7.93333333,39.8
-7.93333333,39.80833333
-7.93333333,39.81666667
-7.925,39.81666667
-7.925,39.80833333
</coordinates>
</LinearRing>
</outerBoundaryIs>
</Polygon>
<Polygon>
<outerBoundaryIs>
<LinearRing>
<coordinates>
-7.51666667,39.9
-7.50833333,39.9
-7.50833333,39.89166667
-7.51666667,39.89166667
-7.51666667,39.9
</coordinates>
</LinearRing>
</outerBoundaryIs>
</Polygon>
<Polygon>
<outerBoundaryIs>
<LinearRing>
<coordinates>
-7.975,39.875
-7.96666667,39.875
-7.96666667,39.88333333
-7.96666667,39.89166667
-7.95833333,39.89166667
-7.95833333,39.88333333
-7.95833333,39.875
-7.95833333,39.86666667
-7.96666667,39.86666667
-7.975,39.86666667
-7.975,39.875
</coordinates>
</LinearRing>
</outerBoundaryIs>
</Polygon>
<Polygon>
<outerBoundaryIs>
<LinearRing>
<coordinates>
-8.08333333,39.875
-8.075,39.875
-8.075,39.86666667
-8.08333333,39.86666667
-8.08333333,39.875
</coordinates>
</LinearRing>
</outerBoundaryIs>
</Polygon>
<Polygon>
<outerBoundaryIs>
<LinearRing>
<coordinates>
-7.525,39.89166667
-7.51666667,39.89166667
-7.51666667,39.88333333
-7.525,39.88333333
-7.525,39.89166667
</coordinates>
</LinearRing>
</outerBoundaryIs>
</Polygon>
<Polygon>
<outerBoundaryIs>
<LinearRing>
<coordinates>
-8.41666667,39.85
-8.40833333,39.85
-8.40833333,39.84166667
-8.41666667,39.84166667
-8.41666667,39.85
</coordinates>
</LinearRing>
</outerBoundaryIs>
</Polygon>
<Polygon>
<outerBoundaryIs>
<LinearRing>
<coordinates>
-7.81666667,39.84166667
-7.80833333,39.84166667
-7.80833333,39.83333333
-7.81666667,39.83333333
-7.825,39.83333333
-7.825,39.84166667
-7.81666667,39.84166667
</coordinates>
</LinearRing>
</outerBoundaryIs>
</Polygon>
<Polygon>
<outerBoundaryIs>
<LinearRing>
<coordinates>
-8.15833333,39.93333333
-8.15,39.93333333
-8.15,39.925
-8.15833333,39.925
-8.15833333,39.93333333
</coordinates>
</LinearRing>
</outerBoundaryIs>
</Polygon>
<Polygon>
<outerBoundaryIs>
<LinearRing>
<coordinates>
-8.24166667,39.93333333
-8.23333333,39.93333333
-8.23333333,39.925
-8.24166667,39.925
-8.24166667,39.93333333
</coordinates>
</LinearRing>
</outerBoundaryIs>
</Polygon>
<Polygon>
<outerBoundaryIs>
<LinearRing>
<coordinates>
-8.30833333,39.94166667
-8.3,39.94166667
-8.3,39.93333333
-8.30833333,39.93333333
-8.30833333,39.94166667
</coordinates>
</LinearRing>
</outerBoundaryIs>
</Polygon>
<Polygon>
<outerBoundaryIs>
<LinearRing>
<coordinates>
-8.14166667,39.975
-8.13333333,39.975
-8.13333333,39.96666667
-8.14166667,39.96666667
-8.14166667,39.975
</coordinates>
</LinearRing>
</outerBoundaryIs>
</Polygon>
<Polygon>
<outerBoundaryIs>
<LinearRing>
<coordinates>
-8.01666667,39.93333333
-8.01666667,39.925
-8.025,39.925
-8.025,39.93333333
-8.03333333,39.93333333
-8.03333333,39.94166667
-8.03333333,39.95
-8.04166667,39.95
-8.04166667,39.95833333
-8.05,39.95833333
-8.05833333,39.95833333
-8.05833333,39.95
-8.06666667,39.95
-8.075,39.95
-8.075,39.94166667
-8.08333333,39.94166667
-8.08333333,39.93333333
-8.09166667,39.93333333
-8.1,39.93333333
-8.1,39.94166667
-8.09166667,39.94166667
-8.09166667,39.95
-8.09166667,39.95833333
-8.09166667,39.96666667
-8.08333333,39.96666667
-8.075,39.96666667
-8.075,39.95833333
-8.06666667,39.95833333
-8.06666667,39.96666667
-8.06666667,39.975
-8.05833333,39.975
-8.05833333,39.98333333
-8.05,39.98333333
-8.05,39.975
-8.05,39.96666667
-8.04166667,39.96666667
-8.03333333,39.96666667
-8.025,39.96666667
-8.025,39.95833333
-8.01666667,39.95833333
-8.01666667,39.95
-8.01666667,39.94166667
-8.01666667,39.93333333
</coordinates>
</LinearRing>
</outerBoundaryIs>
</Polygon>
<Polygon>
<outerBoundaryIs>
<LinearRing>
<coordinates>
-8.29166667,39.95833333
-8.28333333,39.95833333
-8.28333333,39.95
-8.29166667,39.95
-8.29166667,39.95833333
</coordinates>
</LinearRing>
</outerBoundaryIs>
</Polygon>
<Polygon>
<outerBoundaryIs>
<LinearRing>
<coordinates>
-8.28333333,39.96666667
-8.275,39.96666667
-8.275,39.95833333
-8.28333333,39.95833333
-8.28333333,39.96666667
</coordinates>
</LinearRing>
</outerBoundaryIs>
</Polygon>
<Polygon>
<outerBoundaryIs>
<LinearRing>
<coordinates>
-7.725,39.96666667
-7.71666667,39.96666667
-7.71666667,39.95833333
-7.725,39.95833333
-7.725,39.96666667
</coordinates>
</LinearRing>
</outerBoundaryIs>
</Polygon>
<Polygon>
<outerBoundaryIs>
<LinearRing>
<coordinates>
-7.75,40.06666667
-7.74166667,40.06666667
-7.74166667,40.05833333
-7.75,40.05833333
-7.75,40.06666667
</coordinates>
</LinearRing>
</outerBoundaryIs>
</Polygon>
<Polygon>
<outerBoundaryIs>
<LinearRing>
<coordinates>
-7.74166667,40.075
-7.73333333,40.075
-7.73333333,40.06666667
-7.74166667,40.06666667
-7.74166667,40.075
</coordinates>
</LinearRing>
</outerBoundaryIs>
</Polygon>
<Polygon>
<outerBoundaryIs>
<LinearRing>
<coordinates>
-7.975,40.04166667
-7.96666667,40.04166667
-7.96666667,40.03333333
-7.975,40.03333333
-7.975,40.04166667
</coordinates>
</LinearRing>
</outerBoundaryIs>
</Polygon>
<Polygon>
<outerBoundaryIs>
<LinearRing>
<coordinates>
-7.95,40.05
-7.94166667,40.05
-7.94166667,40.04166667
-7.95,40.04166667
-7.95,40.05
</coordinates>
</LinearRing>
</outerBoundaryIs>
</Polygon>
<Polygon>
<outerBoundaryIs>
<LinearRing>
<coordinates>
-7.96666667,40.05
-7.95833333,40.05
-7.95833333,40.04166667
-7.96666667,40.04166667
-7.96666667,40.05
</coordinates>
</LinearRing>
</outerBoundaryIs>
</Polygon>
<Polygon>
<outerBoundaryIs>
<LinearRing>
<coordinates>
-8.025,40.01666667
-8.025,40.00833333
-8.03333333,40.00833333
-8.04166667,40.00833333
-8.05,40.00833333
-8.05833333,40.00833333
-8.05833333,40.01666667
-8.05833333,40.025
-8.06666667,40.025
-8.06666667,40.03333333
-8.05833333,40.03333333
-8.05,40.03333333
-8.05,40.04166667
-8.04166667,40.04166667
-8.04166667,40.03333333
-8.04166667,40.025
-8.03333333,40.025
-8.025,40.025
-8.01666667,40.025
-8.01666667,40.01666667
-8.025,40.01666667
</coordinates>
</LinearRing>
</outerBoundaryIs>
</Polygon>
<Polygon>
<outerBoundaryIs>
<LinearRing>
<coordinates>
-8,40.025
-8,40.01666667
-8.00833333,40.01666667
-8.00833333,40.025
-8.01666667,40.025
-8.01666667,40.03333333
-8.01666667,40.04166667
-8.01666667,40.05
-8.00833333,40.05
-8.00833333,40.04166667
-8.00833333,40.03333333
-8,40.03333333
-8,40.04166667
-8,40.05
-7.99166667,40.05
-7.99166667,40.04166667
-7.98333333,40.04166667
-7.98333333,40.03333333
-7.99166667,40.03333333
-7.99166667,40.025
-8,40.025
</coordinates>
</LinearRing>
</outerBoundaryIs>
</Polygon>
<Polygon>
<outerBoundaryIs>
<LinearRing>
<coordinates>
-7.60833333,40.05833333
-7.6,40.05833333
-7.6,40.05
-7.60833333,40.05
-7.60833333,40.05833333
</coordinates>
</LinearRing>
</outerBoundaryIs>
</Polygon>
<Polygon>
<outerBoundaryIs>
<LinearRing>
<coordinates>
-7.74166667,40.05833333
-7.73333333,40.05833333
-7.73333333,40.05
-7.74166667,40.05
-7.74166667,40.05833333
</coordinates>
</LinearRing>
</outerBoundaryIs>
</Polygon>
<Polygon>
<outerBoundaryIs>
<LinearRing>
<coordinates>
-8.025,40.05833333
-8.01666667,40.05833333
-8.01666667,40.05
-8.025,40.05
-8.025,40.05833333
</coordinates>
</LinearRing>
</outerBoundaryIs>
</Polygon>
<Polygon>
<outerBoundaryIs>
<LinearRing>
<coordinates>
-8.1,39.98333333
-8.09166667,39.98333333
-8.09166667,39.99166667
-8.1,39.99166667
-8.1,40
-8.10833333,40
-8.10833333,40.00833333
-8.1,40.00833333
-8.1,40.01666667
-8.09166667,40.01666667
-8.08333333,40.01666667
-8.075,40.01666667
-8.075,40.00833333
-8.06666667,40.00833333
-8.06666667,40
-8.05833333,40
-8.05833333,39.99166667
-8.06666667,39.99166667
-8.075,39.99166667
-8.08333333,39.99166667
-8.08333333,39.98333333
-8.08333333,39.975
-8.09166667,39.975
-8.1,39.975
-8.1,39.98333333
</coordinates>
</LinearRing>
</outerBoundaryIs>
<innerBoundaryIs>
<LinearRing>
<coordinates>
-8.075,40.00833333
-8.08333333,40.00833333
-8.08333333,40
-8.075,40
-8.075,40.00833333
</coordinates>
</LinearRing>
</innerBoundaryIs>
</Polygon>
<Polygon>
<outerBoundaryIs>
<LinearRing>
<coordinates>
-8.125,39.99166667
-8.11666667,39.99166667
-8.10833333,39.99166667
-8.10833333,39.98333333
-8.11666667,39.98333333
-8.125,39.98333333
-8.13333333,39.98333333
-8.13333333,39.99166667
-8.13333333,40
-8.125,40
-8.125,39.99166667
</coordinates>
</LinearRing>
</outerBoundaryIs>
</Polygon>
<Polygon>
<outerBoundaryIs>
<LinearRing>
<coordinates>
-8.3,39.91666667
-8.29166667,39.91666667
-8.29166667,39.90833333
-8.3,39.90833333
-8.3,39.91666667
</coordinates>
</LinearRing>
</outerBoundaryIs>
</Polygon>
<Polygon>
<outerBoundaryIs>
<LinearRing>
<coordinates>
-7.76666667,39.91666667
-7.75833333,39.91666667
-7.75833333,39.90833333
-7.76666667,39.90833333
-7.76666667,39.91666667
</coordinates>
</LinearRing>
</outerBoundaryIs>
</Polygon>
<Polygon>
<outerBoundaryIs>
<LinearRing>
<coordinates>
-7.8,39.90833333
-7.79166667,39.90833333
-7.79166667,39.9
-7.8,39.9
-7.80833333,39.9
-7.80833333,39.90833333
-7.8,39.90833333
</coordinates>
</LinearRing>
</outerBoundaryIs>
</Polygon>
<Polygon>
<outerBoundaryIs>
<LinearRing>
<coordinates>
-7.76666667,40.10833333
-7.75833333,40.10833333
-7.75833333,40.1
-7.76666667,40.1
-7.76666667,40.10833333
</coordinates>
</LinearRing>
</outerBoundaryIs>
</Polygon>
<Polygon>
<outerBoundaryIs>
<LinearRing>
<coordinates>
-7.925,40.16666667
-7.91666667,40.16666667
-7.91666667,40.15833333
-7.925,40.15833333
-7.925,40.16666667
</coordinates>
</LinearRing>
</outerBoundaryIs>
</Polygon>
<Polygon>
<outerBoundaryIs>
<LinearRing>
<coordinates>
-7.71666667,40.13333333
-7.71666667,40.125
-7.725,40.125
-7.725,40.13333333
-7.725,40.14166667
-7.71666667,40.14166667
-7.71666667,40.13333333
</coordinates>
</LinearRing>
</outerBoundaryIs>
</Polygon>
<Polygon>
<outerBoundaryIs>
<LinearRing>
<coordinates>
-7.975,40.13333333
-7.975,40.125
-7.98333333,40.125
-7.98333333,40.13333333
-7.98333333,40.14166667
-7.975,40.14166667
-7.975,40.13333333
</coordinates>
</LinearRing>
</outerBoundaryIs>
</Polygon>
<Polygon>
<outerBoundaryIs>
<LinearRing>
<coordinates>
-7.99166667,40.14166667
-7.99166667,40.13333333
-8,40.13333333
-8,40.14166667
-8,40.15
-7.99166667,40.15
-7.99166667,40.14166667
</coordinates>
</LinearRing>
</outerBoundaryIs>
</Polygon>
<Polygon>
<outerBoundaryIs>
<LinearRing>
<coordinates>
-8.00833333,40.14166667
-8.00833333,40.13333333
-8.01666667,40.13333333
-8.01666667,40.14166667
-8.025,40.14166667
-8.025,40.15
-8.01666667,40.15
-8.00833333,40.15
-8.00833333,40.14166667
</coordinates>
</LinearRing>
</outerBoundaryIs>
</Polygon>
<Polygon>
<outerBoundaryIs>
<LinearRing>
<coordinates>
-8.06666667,40.14166667
-8.05833333,40.14166667
-8.05833333,40.13333333
-8.06666667,40.13333333
-8.075,40.13333333
-8.08333333,40.13333333
-8.08333333,40.14166667
-8.075,40.14166667
-8.06666667,40.14166667
</coordinates>
</LinearRing>
</outerBoundaryIs>
</Polygon>
<Polygon>
<outerBoundaryIs>
<LinearRing>
<coordinates>
-8.05,40.15
-8.04166667,40.15
-8.04166667,40.14166667
-8.05,40.14166667
-8.05833333,40.14166667
-8.05833333,40.15
-8.05,40.15
</coordinates>
</LinearRing>
</outerBoundaryIs>
</Polygon>
<Polygon>
<outerBoundaryIs>
<LinearRing>
<coordinates>
-7.98333333,40.24166667
-7.975,40.24166667
-7.975,40.23333333
-7.98333333,40.23333333
-7.98333333,40.24166667
</coordinates>
</LinearRing>
</outerBoundaryIs>
</Polygon>
<Polygon>
<outerBoundaryIs>
<LinearRing>
<coordinates>
-7.94166667,40.23333333
-7.93333333,40.23333333
-7.93333333,40.225
-7.94166667,40.225
-7.94166667,40.23333333
</coordinates>
</LinearRing>
</outerBoundaryIs>
</Polygon>
<Polygon>
<outerBoundaryIs>
<LinearRing>
<coordinates>
-7.6,40.13333333
-7.6,40.125
-7.60833333,40.125
-7.61666667,40.125
-7.61666667,40.13333333
-7.625,40.13333333
-7.63333333,40.13333333
-7.64166667,40.13333333
-7.64166667,40.14166667
-7.65,40.14166667
-7.65,40.13333333
-7.65833333,40.13333333
-7.65833333,40.125
-7.66666667,40.125
-7.66666667,40.13333333
-7.66666667,40.14166667
-7.675,40.14166667
-7.675,40.13333333
-7.68333333,40.13333333
-7.68333333,40.14166667
-7.69166667,40.14166667
-7.69166667,40.13333333
-7.69166667,40.125
-7.7,40.125
-7.7,40.13333333
-7.7,40.14166667
-7.7,40.15
-7.7,40.15833333
-7.70833333,40.15833333
-7.70833333,40.15
-7.71666667,40.15
-7.71666667,40.15833333
-7.71666667,40.16666667
-7.70833333,40.16666667
-7.70833333,40.175
-7.70833333,40.18333333
-7.70833333,40.19166667
-7.70833333,40.2
-7.70833333,40.20833333
-7.7,40.20833333
-7.69166667,40.20833333
-7.69166667,40.2
-7.69166667,40.19166667
-7.68333333,40.19166667
-7.68333333,40.18333333
-7.675,40.18333333
-7.675,40.19166667
-7.66666667,40.19166667
-7.65833333,40.19166667
-7.65,40.19166667
-7.65,40.18333333
-7.64166667,40.18333333
-7.64166667,40.175
-7.64166667,40.16666667
-7.63333333,40.16666667
-7.625,40.16666667
-7.625,40.175
-7.61666667,40.175
-7.60833333,40.175
-7.60833333,40.18333333
-7.60833333,40.19166667
-7.60833333,40.2
-7.6,40.2
-7.59166667,40.2
-7.58333333,40.2
-7.575,40.2
-7.56666667,40.2
-7.55833333,40.2
-7.55833333,40.19166667
-7.55833333,40.18333333
-7.56666667,40.18333333
-7.56666667,40.19166667
-7.575,40.19166667
-7.575,40.18333333
-7.575,40.175
-7.58333333,40.175
-7.59166667,40.175
-7.59166667,40.16666667
-7.6,40.16666667
-7.60833333,40.16666667
-7.60833333,40.15833333
-7.61666667,40.15833333
-7.625,40.15833333
-7.625,40.15
-7.625,40.14166667
-7.61666667,40.14166667
-7.60833333,40.14166667
-7.6,40.14166667
-7.59166667,40.14166667
-7.59166667,40.13333333
-7.6,40.13333333
</coordinates>
</LinearRing>
</outerBoundaryIs>
<innerBoundaryIs>
<LinearRing>
<coordinates>
-7.65,40.18333333
-7.65833333,40.18333333
-7.65833333,40.175
-7.65,40.175
-7.65,40.18333333
</coordinates>
</LinearRing>
</innerBoundaryIs>
<innerBoundaryIs>
<LinearRing>
<coordinates>
-7.59166667,40.18333333
-7.58333333,40.18333333
-7.58333333,40.19166667
-7.59166667,40.19166667
-7.59166667,40.18333333
</coordinates>
</LinearRing>
</innerBoundaryIs>
</Polygon>
<Polygon>
<outerBoundaryIs>
<LinearRing>
<coordinates>
-7.74166667,40.18333333
-7.73333333,40.18333333
-7.73333333,40.175
-7.74166667,40.175
-7.74166667,40.18333333
</coordinates>
</LinearRing>
</outerBoundaryIs>
</Polygon>
<Polygon>
<outerBoundaryIs>
<LinearRing>
<coordinates>
-7.86666667,40.29166667
-7.85833333,40.29166667
-7.85833333,40.28333333
-7.86666667,40.28333333
-7.86666667,40.29166667
</coordinates>
</LinearRing>
</outerBoundaryIs>
</Polygon>
<Polygon>
<outerBoundaryIs>
<LinearRing>
<coordinates>
-7.85,40.35833333
-7.84166667,40.35833333
-7.84166667,40.35
-7.85,40.35
-7.85,40.35833333
</coordinates>
</LinearRing>
</outerBoundaryIs>
</Polygon>
<Polygon>
<outerBoundaryIs>
<LinearRing>
<coordinates>
-7.85833333,40.36666667
-7.85,40.36666667
-7.85,40.35833333
-7.85833333,40.35833333
-7.85833333,40.36666667
</coordinates>
</LinearRing>
</outerBoundaryIs>
</Polygon>
<Polygon>
<outerBoundaryIs>
<LinearRing>
<coordinates>
-7.85833333,40.25
-7.85833333,40.24166667
-7.86666667,40.24166667
-7.86666667,40.25
-7.86666667,40.25833333
-7.875,40.25833333
-7.875,40.26666667
-7.86666667,40.26666667
-7.85833333,40.26666667
-7.85833333,40.25833333
-7.85833333,40.25
</coordinates>
</LinearRing>
</outerBoundaryIs>
</Polygon>
<Polygon>
<outerBoundaryIs>
<LinearRing>
<coordinates>
-7.89166667,40.26666667
-7.88333333,40.26666667
-7.88333333,40.25833333
-7.89166667,40.25833333
-7.89166667,40.26666667
</coordinates>
</LinearRing>
</outerBoundaryIs>
</Polygon>
<Polygon>
<outerBoundaryIs>
<LinearRing>
<coordinates>
-8.04166667,39.98333333
-8.03333333,39.98333333
-8.03333333,39.99166667
-8.025,39.99166667
-8.01666667,39.99166667
-8.00833333,39.99166667
-8,39.99166667
-7.99166667,39.99166667
-7.99166667,40
-7.98333333,40
-7.98333333,39.99166667
-7.975,39.99166667
-7.96666667,39.99166667
-7.96666667,40
-7.96666667,40.00833333
-7.95833333,40.00833333
-7.95833333,40.01666667
-7.95,40.01666667
-7.94166667,40.01666667
-7.93333333,40.01666667
-7.925,40.01666667
-7.91666667,40.01666667
-7.90833333,40.01666667
-7.90833333,40.00833333
-7.9,40.00833333
-7.9,40.01666667
-7.9,40.025
-7.9,40.03333333
-7.9,40.04166667
-7.89166667,40.04166667
-7.89166667,40.03333333
-7.88333333,40.03333333
-7.875,40.03333333
-7.875,40.025
-7.86666667,40.025
-7.86666667,40.01666667
-7.85833333,40.01666667
-7.85833333,40.025
-7.85833333,40.03333333
-7.85,40.03333333
-7.85,40.025
-7.84166667,40.025
-7.84166667,40.03333333
-7.83333333,40.03333333
-7.83333333,40.04166667
-7.825,40.04166667
-7.81666667,40.04166667
-7.81666667,40.05
-7.825,40.05
-7.825,40.05833333
-7.81666667,40.05833333
-7.81666667,40.06666667
-7.825,40.06666667
-7.825,40.075
-7.825,40.08333333
-7.81666667,40.08333333
-7.80833333,40.08333333
-7.80833333,40.09166667
-7.8,40.09166667
-7.79166667,40.09166667
-7.79166667,40.1
-7.78333333,40.1
-7.78333333,40.09166667
-7.78333333,40.08333333
-7.775,40.08333333
-7.775,40.09166667
-7.76666667,40.09166667
-7.76666667,40.08333333
-7.75833333,40.08333333
-7.75833333,40.075
-7.76666667,40.075
-7.76666667,40.06666667
-7.76666667,40.05833333
-7.75833333,40.05833333
-7.75833333,40.05
-7.75,40.05
-7.75,40.04166667
-7.74166667,40.04166667
-7.74166667,40.03333333
-7.75,40.03333333
-7.75833333,40.03333333
-7.75833333,40.04166667
-7.76666667,40.04166667
-7.775,40.04166667
-7.78333333,40.04166667
-7.78333333,40.03333333
-7.79166667,40.03333333
-7.8,40.03333333
-7.80833333,40.03333333
-7.80833333,40.025
-7.80833333,40.01666667
-7.80833333,40.00833333
-7.81666667,40.00833333
-7.81666667,40.01666667
-7.825,40.01666667
-7.825,40.00833333
-7.825,40
-7.825,39.99166667
-7.81666667,39.99166667
-7.81666667,39.98333333
-7.80833333,39.98333333
-7.8,39.98333333
-7.8,39.975
-7.80833333,39.975
-7.80833333,39.96666667
-7.81666667,39.96666667
-7.825,39.96666667
-7.825,39.975
-7.83333333,39.975
-7.83333333,39.98333333
-7.83333333,39.99166667
-7.84166667,39.99166667
-7.84166667,40
-7.85,40
-7.85833333,40
-7.86666667,40
-7.875,40
-7.875,40.00833333
-7.88333333,40.00833333
-7.88333333,40.01666667
-7.89166667,40.01666667
-7.89166667,40.00833333
-7.89166667,40
-7.9,40
-7.90833333,40
-7.90833333,39.99166667
-7.91666667,39.99166667
-7.925,39.99166667
-7.925,39.98333333
-7.925,39.975
-7.93333333,39.975
-7.94166667,39.975
-7.94166667,39.98333333
-7.95,39.98333333
-7.95,39.975
-7.95,39.96666667
-7.95833333,39.96666667
-7.96666667,39.96666667
-7.96666667,39.975
-7.96666667,39.98333333
-7.975,39.98333333
-7.98333333,39.98333333
-7.99166667,39.98333333
-7.99166667,39.975
-8,39.975
-8,39.96666667
-8.00833333,39.96666667
-8.01666667,39.96666667
-8.025,39.96666667
-8.025,39.975
-8.03333333,39.975
-8.04166667,39.975
-8.04166667,39.98333333
</coordinates>
</LinearRing>
</outerBoundaryIs>
<innerBoundaryIs>
<LinearRing>
<coordinates>
-7.95833333,40.00833333
-7.95833333,40
-7.95,40
-7.95,40.00833333
-7.95833333,40.00833333
</coordinates>
</LinearRing>
</innerBoundaryIs>
<innerBoundaryIs>
<LinearRing>
<coordinates>
-7.85833333,40.01666667
-7.85833333,40.00833333
-7.85,40.00833333
-7.85,40.01666667
-7.85833333,40.01666667
</coordinates>
</LinearRing>
</innerBoundaryIs>
<innerBoundaryIs>
<LinearRing>
<coordinates>
-7.94166667,40
-7.94166667,39.99166667
-7.93333333,39.99166667
-7.93333333,40
-7.94166667,40
</coordinates>
</LinearRing>
</innerBoundaryIs>
<innerBoundaryIs>
<LinearRing>
<coordinates>
-7.8,40.05
-7.79166667,40.05
-7.78333333,40.05
-7.775,40.05
-7.775,40.05833333
-7.775,40.06666667
-7.78333333,40.06666667
-7.79166667,40.06666667
-7.79166667,40.05833333
-7.8,40.05833333
-7.8,40.05
</coordinates>
</LinearRing>
</innerBoundaryIs>
</Polygon>
<Polygon>
<outerBoundaryIs>
<LinearRing>
<coordinates>
-7.725,40.08333333
-7.71666667,40.08333333
-7.71666667,40.075
-7.725,40.075
-7.725,40.08333333
</coordinates>
</LinearRing>
</outerBoundaryIs>
</Polygon>
<Polygon>
<outerBoundaryIs>
<LinearRing>
<coordinates>
-7.74166667,40.09166667
-7.74166667,40.08333333
-7.75,40.08333333
-7.75,40.09166667
-7.75833333,40.09166667
-7.75833333,40.1
-7.75,40.1
-7.75,40.10833333
-7.75,40.11666667
-7.74166667,40.11666667
-7.73333333,40.11666667
-7.725,40.11666667
-7.71666667,40.11666667
-7.70833333,40.11666667
-7.70833333,40.10833333
-7.71666667,40.10833333
-7.71666667,40.1
-7.725,40.1
-7.73333333,40.1
-7.74166667,40.1
-7.74166667,40.09166667
</coordinates>
</LinearRing>
</outerBoundaryIs>
</Polygon>
<Polygon>
<outerBoundaryIs>
<LinearRing>
<coordinates>
-8.24166667,40.1
-8.23333333,40.1
-8.23333333,40.09166667
-8.24166667,40.09166667
-8.24166667,40.1
</coordinates>
</LinearRing>
</outerBoundaryIs>
</Polygon>
<Polygon>
<outerBoundaryIs>
<LinearRing>
<coordinates>
-8.25,40.48333333
-8.25,40.475
-8.25833333,40.475
-8.26666667,40.475
-8.26666667,40.48333333
-8.25833333,40.48333333
-8.25833333,40.49166667
-8.25833333,40.5
-8.25,40.5
-8.24166667,40.5
-8.24166667,40.49166667
-8.25,40.49166667
-8.25,40.48333333
</coordinates>
</LinearRing>
</outerBoundaryIs>
</Polygon>
<Polygon>
<outerBoundaryIs>
<LinearRing>
<coordinates>
-8.30833333,40.49166667
-8.3,40.49166667
-8.3,40.48333333
-8.30833333,40.48333333
-8.31666667,40.48333333
-8.31666667,40.49166667
-8.30833333,40.49166667
</coordinates>
</LinearRing>
</outerBoundaryIs>
</Polygon>
<Polygon>
<outerBoundaryIs>
<LinearRing>
<coordinates>
-8.31666667,40.50833333
-8.30833333,40.50833333
-8.30833333,40.5
-8.31666667,40.5
-8.31666667,40.50833333
</coordinates>
</LinearRing>
</outerBoundaryIs>
</Polygon>
<Polygon>
<outerBoundaryIs>
<LinearRing>
<coordinates>
-7.51666667,40.575
-7.50833333,40.575
-7.50833333,40.56666667
-7.51666667,40.56666667
-7.51666667,40.575
</coordinates>
</LinearRing>
</outerBoundaryIs>
</Polygon>
<Polygon>
<outerBoundaryIs>
<LinearRing>
<coordinates>
-7.55833333,40.61666667
-7.55,40.61666667
-7.55,40.60833333
-7.55833333,40.60833333
-7.55833333,40.61666667
</coordinates>
</LinearRing>
</outerBoundaryIs>
</Polygon>
<Polygon>
<outerBoundaryIs>
<LinearRing>
<coordinates>
-8.2,40.64166667
-8.2,40.63333333
-8.20833333,40.63333333
-8.20833333,40.64166667
-8.21666667,40.64166667
-8.21666667,40.65
-8.20833333,40.65
-8.2,40.65
-8.2,40.64166667
</coordinates>
</LinearRing>
</outerBoundaryIs>
</Polygon>
<Polygon>
<outerBoundaryIs>
<LinearRing>
<coordinates>
-8.74166667,40.625
-8.74166667,40.61666667
-8.75,40.61666667
-8.75,40.625
-8.75,40.63333333
-8.75,40.64166667
-8.74166667,40.64166667
-8.74166667,40.63333333
-8.74166667,40.625
</coordinates>
</LinearRing>
</outerBoundaryIs>
</Polygon>
<Polygon>
<outerBoundaryIs>
<LinearRing>
<coordinates>
-7.50833333,40.65
-7.5,40.65
-7.5,40.64166667
-7.50833333,40.64166667
-7.50833333,40.65
</coordinates>
</LinearRing>
</outerBoundaryIs>
</Polygon>
<Polygon>
<outerBoundaryIs>
<LinearRing>
<coordinates>
-7.7,40.59166667
-7.69166667,40.59166667
-7.69166667,40.58333333
-7.7,40.58333333
-7.7,40.59166667
</coordinates>
</LinearRing>
</outerBoundaryIs>
</Polygon>
<Polygon>
<outerBoundaryIs>
<LinearRing>
<coordinates>
-8.25833333,40.54166667
-8.25,40.54166667
-8.25,40.53333333
-8.25833333,40.53333333
-8.25833333,40.54166667
</coordinates>
</LinearRing>
</outerBoundaryIs>
</Polygon>
<Polygon>
<outerBoundaryIs>
<LinearRing>
<coordinates>
-7.34166667,40.68333333
-7.34166667,40.675
-7.35,40.675
-7.35,40.68333333
-7.35833333,40.68333333
-7.35833333,40.69166667
-7.35833333,40.7
-7.35,40.7
-7.35,40.70833333
-7.34166667,40.70833333
-7.34166667,40.7
-7.33333333,40.7
-7.33333333,40.69166667
-7.33333333,40.68333333
-7.34166667,40.68333333
</coordinates>
</LinearRing>
</outerBoundaryIs>
</Polygon>
<Polygon>
<outerBoundaryIs>
<LinearRing>
<coordinates>
-8.16666667,40.68333333
-8.15833333,40.68333333
-8.15833333,40.675
-8.16666667,40.675
-8.16666667,40.68333333
</coordinates>
</LinearRing>
</outerBoundaryIs>
</Polygon>
<Polygon>
<outerBoundaryIs>
<LinearRing>
<coordinates>
-7.94166667,40.68333333
-7.93333333,40.68333333
-7.93333333,40.675
-7.94166667,40.675
-7.94166667,40.68333333
</coordinates>
</LinearRing>
</outerBoundaryIs>
</Polygon>
<Polygon>
<outerBoundaryIs>
<LinearRing>
<coordinates>
-8.7,40.69166667
-8.7,40.68333333
-8.70833333,40.68333333
-8.70833333,40.69166667
-8.70833333,40.7
-8.7,40.7
-8.69166667,40.7
-8.69166667,40.69166667
-8.7,40.69166667
</coordinates>
</LinearRing>
</outerBoundaryIs>
</Polygon>
<Polygon>
<outerBoundaryIs>
<LinearRing>
<coordinates>
-8.16666667,40.69166667
-8.16666667,40.68333333
-8.175,40.68333333
-8.18333333,40.68333333
-8.18333333,40.69166667
-8.18333333,40.7
-8.175,40.7
-8.16666667,40.7
-8.15833333,40.7
-8.15833333,40.69166667
-8.16666667,40.69166667
</coordinates>
</LinearRing>
</outerBoundaryIs>
</Polygon>
<Polygon>
<outerBoundaryIs>
<LinearRing>
<coordinates>
-7.95,40.74166667
-7.94166667,40.74166667
-7.94166667,40.73333333
-7.95,40.73333333
-7.95833333,40.73333333
-7.95833333,40.74166667
-7.95,40.74166667
</coordinates>
</LinearRing>
</outerBoundaryIs>
</Polygon>
<Polygon>
<outerBoundaryIs>
<LinearRing>
<coordinates>
-7.80833333,40.75
-7.8,40.75
-7.8,40.74166667
-7.80833333,40.74166667
-7.80833333,40.75
</coordinates>
</LinearRing>
</outerBoundaryIs>
</Polygon>
<Polygon>
<outerBoundaryIs>
<LinearRing>
<coordinates>
-7.7,40.71666667
-7.69166667,40.71666667
-7.69166667,40.725
-7.68333333,40.725
-7.68333333,40.71666667
-7.68333333,40.70833333
-7.69166667,40.70833333
-7.7,40.70833333
-7.7,40.71666667
</coordinates>
</LinearRing>
</outerBoundaryIs>
</Polygon>
<Polygon>
<outerBoundaryIs>
<LinearRing>
<coordinates>
-8.69166667,40.70833333
-8.68333333,40.70833333
-8.68333333,40.7
-8.69166667,40.7
-8.69166667,40.70833333
</coordinates>
</LinearRing>
</outerBoundaryIs>
</Polygon>
<Polygon>
<outerBoundaryIs>
<LinearRing>
<coordinates>
-7.89166667,40.7
-7.89166667,40.69166667
-7.9,40.69166667
-7.9,40.7
-7.9,40.70833333
-7.89166667,40.70833333
-7.89166667,40.7
</coordinates>
</LinearRing>
</outerBoundaryIs>
</Polygon>
<Polygon>
<outerBoundaryIs>
<LinearRing>
<coordinates>
-8.19166667,40.71666667
-8.18333333,40.71666667
-8.18333333,40.70833333
-8.19166667,40.70833333
-8.19166667,40.71666667
</coordinates>
</LinearRing>
</outerBoundaryIs>
</Polygon>
<Polygon>
<outerBoundaryIs>
<LinearRing>
<coordinates>
-8.28333333,40.81666667
-8.275,40.81666667
-8.275,40.80833333
-8.28333333,40.80833333
-8.28333333,40.81666667
</coordinates>
</LinearRing>
</outerBoundaryIs>
</Polygon>
<Polygon>
<outerBoundaryIs>
<LinearRing>
<coordinates>
-7.875,40.8
-7.86666667,40.8
-7.86666667,40.79166667
-7.875,40.79166667
-7.875,40.8
</coordinates>
</LinearRing>
</outerBoundaryIs>
</Polygon>
<Polygon>
<outerBoundaryIs>
<LinearRing>
<coordinates>
-8,40.8
-8,40.79166667
-8.00833333,40.79166667
-8.00833333,40.8
-8.00833333,40.80833333
-8,40.80833333
-8,40.8
</coordinates>
</LinearRing>
</outerBoundaryIs>
</Polygon>
<Polygon>
<outerBoundaryIs>
<LinearRing>
<coordinates>
-8.3,40.8
-8.29166667,40.8
-8.29166667,40.79166667
-8.3,40.79166667
-8.3,40.8
</coordinates>
</LinearRing>
</outerBoundaryIs>
</Polygon>
<Polygon>
<outerBoundaryIs>
<LinearRing>
<coordinates>
-7.93333333,40.86666667
-7.925,40.86666667
-7.925,40.85833333
-7.93333333,40.85833333
-7.93333333,40.86666667
</coordinates>
</LinearRing>
</outerBoundaryIs>
</Polygon>
<Polygon>
<outerBoundaryIs>
<LinearRing>
<coordinates>
-7.94166667,40.9
-7.93333333,40.9
-7.93333333,40.89166667
-7.94166667,40.89166667
-7.94166667,40.9
</coordinates>
</LinearRing>
</outerBoundaryIs>
</Polygon>
<Polygon>
<outerBoundaryIs>
<LinearRing>
<coordinates>
-7.85833333,40.875
-7.85,40.875
-7.85,40.86666667
-7.85833333,40.86666667
-7.85833333,40.875
</coordinates>
</LinearRing>
</outerBoundaryIs>
</Polygon>
<Polygon>
<outerBoundaryIs>
<LinearRing>
<coordinates>
-8.15833333,40.88333333
-8.15,40.88333333
-8.15,40.875
-8.15833333,40.875
-8.16666667,40.875
-8.16666667,40.88333333
-8.15833333,40.88333333
</coordinates>
</LinearRing>
</outerBoundaryIs>
</Polygon>
<Polygon>
<outerBoundaryIs>
<LinearRing>
<coordinates>
-7.88333333,40.89166667
-7.875,40.89166667
-7.875,40.88333333
-7.88333333,40.88333333
-7.88333333,40.89166667
</coordinates>
</LinearRing>
</outerBoundaryIs>
</Polygon>
<Polygon>
<outerBoundaryIs>
<LinearRing>
<coordinates>
-7.90833333,40.89166667
-7.9,40.89166667
-7.9,40.88333333
-7.90833333,40.88333333
-7.90833333,40.89166667
</coordinates>
</LinearRing>
</outerBoundaryIs>
</Polygon>
<Polygon>
<outerBoundaryIs>
<LinearRing>
<coordinates>
-8.10833333,40.89166667
-8.1,40.89166667
-8.1,40.88333333
-8.10833333,40.88333333
-8.10833333,40.89166667
</coordinates>
</LinearRing>
</outerBoundaryIs>
</Polygon>
<Polygon>
<outerBoundaryIs>
<LinearRing>
<coordinates>
-8.00833333,40.825
-8,40.825
-8,40.81666667
-8.00833333,40.81666667
-8.00833333,40.825
</coordinates>
</LinearRing>
</outerBoundaryIs>
</Polygon>
<Polygon>
<outerBoundaryIs>
<LinearRing>
<coordinates>
-7.93333333,40.83333333
-7.93333333,40.825
-7.94166667,40.825
-7.94166667,40.81666667
-7.95,40.81666667
-7.95,40.80833333
-7.95833333,40.80833333
-7.95833333,40.81666667
-7.95833333,40.825
-7.95,40.825
-7.95,40.83333333
-7.95,40.84166667
-7.95,40.85
-7.94166667,40.85
-7.94166667,40.84166667
-7.93333333,40.84166667
-7.93333333,40.83333333
</coordinates>
</LinearRing>
</outerBoundaryIs>
</Polygon>
<Polygon>
<outerBoundaryIs>
<LinearRing>
<coordinates>
-8.3,40.825
-8.29166667,40.825
-8.29166667,40.81666667
-8.3,40.81666667
-8.3,40.825
</coordinates>
</LinearRing>
</outerBoundaryIs>
</Polygon>
<Polygon>
<outerBoundaryIs>
<LinearRing>
<coordinates>
-7.98333333,40.83333333
-7.98333333,40.825
-7.99166667,40.825
-7.99166667,40.83333333
-8,40.83333333
-8,40.84166667
-7.99166667,40.84166667
-7.98333333,40.84166667
-7.98333333,40.83333333
</coordinates>
</LinearRing>
</outerBoundaryIs>
</Polygon>
<Polygon>
<outerBoundaryIs>
<LinearRing>
<coordinates>
-7.81666667,40.75833333
-7.80833333,40.75833333
-7.80833333,40.75
-7.81666667,40.75
-7.81666667,40.75833333
</coordinates>
</LinearRing>
</outerBoundaryIs>
</Polygon>
<Polygon>
<outerBoundaryIs>
<LinearRing>
<coordinates>
-7.86666667,40.75833333
-7.85833333,40.75833333
-7.85833333,40.76666667
-7.85,40.76666667
-7.84166667,40.76666667
-7.83333333,40.76666667
-7.83333333,40.75833333
-7.825,40.75833333
-7.825,40.75
-7.83333333,40.75
-7.83333333,40.74166667
-7.84166667,40.74166667
-7.84166667,40.75
-7.84166667,40.75833333
-7.85,40.75833333
-7.85,40.75
-7.85833333,40.75
-7.86666667,40.75
-7.86666667,40.75833333
</coordinates>
</LinearRing>
</outerBoundaryIs>
</Polygon>
<Polygon>
<outerBoundaryIs>
<LinearRing>
<coordinates>
-7.875,40.76666667
-7.86666667,40.76666667
-7.86666667,40.75833333
-7.875,40.75833333
-7.875,40.76666667
</coordinates>
</LinearRing>
</outerBoundaryIs>
</Polygon>
<Polygon>
<outerBoundaryIs>
<LinearRing>
<coordinates>
-7.9,40.775
-7.89166667,40.775
-7.89166667,40.76666667
-7.9,40.76666667
-7.9,40.775
</coordinates>
</LinearRing>
</outerBoundaryIs>
</Polygon>
<Polygon>
<outerBoundaryIs>
<LinearRing>
<coordinates>
-8.15,40.95833333
-8.14166667,40.95833333
-8.14166667,40.95
-8.15,40.95
-8.15,40.95833333
</coordinates>
</LinearRing>
</outerBoundaryIs>
</Polygon>
<Polygon>
<outerBoundaryIs>
<LinearRing>
<coordinates>
-8.28333333,40.95833333
-8.275,40.95833333
-8.275,40.95
-8.28333333,40.95
-8.28333333,40.95833333
</coordinates>
</LinearRing>
</outerBoundaryIs>
</Polygon>
<Polygon>
<outerBoundaryIs>
<LinearRing>
<coordinates>
-8.05,41.03333333
-8.04166667,41.03333333
-8.04166667,41.025
-8.05,41.025
-8.05,41.03333333
</coordinates>
</LinearRing>
</outerBoundaryIs>
</Polygon>
<Polygon>
<outerBoundaryIs>
<LinearRing>
<coordinates>
-8.65833333,41.06666667
-8.65,41.06666667
-8.65,41.05833333
-8.65833333,41.05833333
-8.65833333,41.06666667
</coordinates>
</LinearRing>
</outerBoundaryIs>
</Polygon>
<Polygon>
<outerBoundaryIs>
<LinearRing>
<coordinates>
-7.15833333,41.075
-7.15833333,41.06666667
-7.16666667,41.06666667
-7.16666667,41.075
-7.16666667,41.08333333
-7.15833333,41.08333333
-7.15833333,41.075
</coordinates>
</LinearRing>
</outerBoundaryIs>
</Polygon>
<Polygon>
<outerBoundaryIs>
<LinearRing>
<coordinates>
-7.74166667,41.06666667
-7.73333333,41.06666667
-7.73333333,41.05833333
-7.74166667,41.05833333
-7.75,41.05833333
-7.75,41.06666667
-7.74166667,41.06666667
</coordinates>
</LinearRing>
</outerBoundaryIs>
</Polygon>
<Polygon>
<outerBoundaryIs>
<LinearRing>
<coordinates>
-7.175,41.06666667
-7.16666667,41.06666667
-7.16666667,41.05833333
-7.175,41.05833333
-7.175,41.06666667
</coordinates>
</LinearRing>
</outerBoundaryIs>
</Polygon>
<Polygon>
<outerBoundaryIs>
<LinearRing>
<coordinates>
-7.61666667,41.08333333
-7.61666667,41.075
-7.625,41.075
-7.625,41.08333333
-7.625,41.09166667
-7.61666667,41.09166667
-7.61666667,41.08333333
</coordinates>
</LinearRing>
</outerBoundaryIs>
</Polygon>
<Polygon>
<outerBoundaryIs>
<LinearRing>
<coordinates>
-8.64166667,41.03333333
-8.63333333,41.03333333
-8.63333333,41.025
-8.64166667,41.025
-8.65,41.025
-8.65,41.03333333
-8.65,41.04166667
-8.64166667,41.04166667
-8.64166667,41.03333333
</coordinates>
</LinearRing>
</outerBoundaryIs>
</Polygon>
<Polygon>
<outerBoundaryIs>
<LinearRing>
<coordinates>
-8.15833333,41.05833333
-8.15,41.05833333
-8.15,41.05
-8.15833333,41.05
-8.15833333,41.05833333
</coordinates>
</LinearRing>
</outerBoundaryIs>
</Polygon>
<Polygon>
<outerBoundaryIs>
<LinearRing>
<coordinates>
-7.5,41.05833333
-7.5,41.05
-7.50833333,41.05
-7.50833333,41.05833333
-7.50833333,41.06666667
-7.5,41.06666667
-7.5,41.05833333
</coordinates>
</LinearRing>
</outerBoundaryIs>
</Polygon>
<Polygon>
<outerBoundaryIs>
<LinearRing>
<coordinates>
-6.84166667,40.925
-6.84166667,40.91666667
-6.85,40.91666667
-6.85833333,40.91666667
-6.85833333,40.925
-6.85833333,40.93333333
-6.86666667,40.93333333
-6.86666667,40.94166667
-6.86666667,40.95
-6.875,40.95
-6.875,40.95833333
-6.88333333,40.95833333
-6.88333333,40.96666667
-6.875,40.96666667
-6.86666667,40.96666667
-6.86666667,40.95833333
-6.85833333,40.95833333
-6.85,40.95833333
-6.85,40.95
-6.85,40.94166667
-6.85,40.93333333
-6.84166667,40.93333333
-6.84166667,40.925
</coordinates>
</LinearRing>
</outerBoundaryIs>
</Polygon>
<Polygon>
<outerBoundaryIs>
<LinearRing>
<coordinates>
-8.75,40.65833333
-8.74166667,40.65833333
-8.73333333,40.65833333
-8.73333333,40.65
-8.74166667,40.65
-8.75,40.65
-8.75,40.65833333
</coordinates>
</LinearRing>
</outerBoundaryIs>
</Polygon>
<Polygon>
<outerBoundaryIs>
<LinearRing>
<coordinates>
-7.38333333,40.65833333
-7.375,40.65833333
-7.375,40.65
-7.38333333,40.65
-7.38333333,40.65833333
</coordinates>
</LinearRing>
</outerBoundaryIs>
</Polygon>
<Polygon>
<outerBoundaryIs>
<LinearRing>
<coordinates>
-7.39166667,40.65833333
-7.39166667,40.65
-7.4,40.65
-7.4,40.65833333
-7.40833333,40.65833333
-7.41666667,40.65833333
-7.41666667,40.66666667
-7.41666667,40.675
-7.41666667,40.68333333
-7.40833333,40.68333333
-7.4,40.68333333
-7.4,40.675
-7.4,40.66666667
-7.39166667,40.66666667
-7.39166667,40.675
-7.38333333,40.675
-7.38333333,40.68333333
-7.38333333,40.69166667
-7.375,40.69166667
-7.375,40.68333333
-7.36666667,40.68333333
-7.35833333,40.68333333
-7.35833333,40.675
-7.35833333,40.66666667
-7.36666667,40.66666667
-7.375,40.66666667
-7.38333333,40.66666667
-7.38333333,40.65833333
-7.39166667,40.65833333
</coordinates>
</LinearRing>
</outerBoundaryIs>
</Polygon>
<Polygon>
<outerBoundaryIs>
<LinearRing>
<coordinates>
-7.45,40.66666667
-7.45,40.65833333
-7.45833333,40.65833333
-7.45833333,40.66666667
-7.46666667,40.66666667
-7.46666667,40.675
-7.45833333,40.675
-7.45833333,40.68333333
-7.45,40.68333333
-7.44166667,40.68333333
-7.44166667,40.675
-7.44166667,40.66666667
-7.45,40.66666667
</coordinates>
</LinearRing>
</outerBoundaryIs>
</Polygon>
<Polygon>
<outerBoundaryIs>
<LinearRing>
<coordinates>
-8.075,40.65833333
-8.06666667,40.65833333
-8.06666667,40.65
-8.075,40.65
-8.075,40.65833333
</coordinates>
</LinearRing>
</outerBoundaryIs>
</Polygon>
<Polygon>
<outerBoundaryIs>
<LinearRing>
<coordinates>
-7.89166667,40.66666667
-7.89166667,40.65833333
-7.9,40.65833333
-7.9,40.66666667
-7.90833333,40.66666667
-7.90833333,40.675
-7.91666667,40.675
-7.91666667,40.68333333
-7.90833333,40.68333333
-7.9,40.68333333
-7.9,40.675
-7.89166667,40.675
-7.88333333,40.675
-7.88333333,40.66666667
-7.89166667,40.66666667
</coordinates>
</LinearRing>
</outerBoundaryIs>
</Polygon>
<Polygon>
<outerBoundaryIs>
<LinearRing>
<coordinates>
-8.70833333,40.66666667
-8.70833333,40.65833333
-8.71666667,40.65833333
-8.71666667,40.66666667
-8.71666667,40.675
-8.70833333,40.675
-8.7,40.675
-8.69166667,40.675
-8.69166667,40.66666667
-8.7,40.66666667
-8.70833333,40.66666667
</coordinates>
</LinearRing>
</outerBoundaryIs>
</Polygon>
<Polygon>
<outerBoundaryIs>
<LinearRing>
<coordinates>
-8.04166667,40.675
-8.03333333,40.675
-8.03333333,40.66666667
-8.04166667,40.66666667
-8.04166667,40.675
</coordinates>
</LinearRing>
</outerBoundaryIs>
</Polygon>
<Polygon>
<outerBoundaryIs>
<LinearRing>
<coordinates>
-7.85833333,40.675
-7.85833333,40.66666667
-7.86666667,40.66666667
-7.86666667,40.675
-7.875,40.675
-7.875,40.68333333
-7.86666667,40.68333333
-7.85833333,40.68333333
-7.85833333,40.675
</coordinates>
</LinearRing>
</outerBoundaryIs>
</Polygon>
<Polygon>
<outerBoundaryIs>
<LinearRing>
<coordinates>
-7.725,40.39166667
-7.71666667,40.39166667
-7.71666667,40.38333333
-7.725,40.38333333
-7.725,40.39166667
</coordinates>
</LinearRing>
</outerBoundaryIs>
</Polygon>
<Polygon>
<outerBoundaryIs>
<LinearRing>
<coordinates>
-6.73333333,41.16666667
-6.725,41.16666667
-6.71666667,41.16666667
-6.71666667,41.15833333
-6.725,41.15833333
-6.73333333,41.15833333
-6.73333333,41.16666667
</coordinates>
</LinearRing>
</outerBoundaryIs>
</Polygon>
<Polygon>
<outerBoundaryIs>
<LinearRing>
<coordinates>
-6.71666667,41.175
-6.70833333,41.175
-6.70833333,41.16666667
-6.71666667,41.16666667
-6.71666667,41.175
</coordinates>
</LinearRing>
</outerBoundaryIs>
</Polygon>
<Polygon>
<outerBoundaryIs>
<LinearRing>
<coordinates>
-7.40833333,41.175
-7.4,41.175
-7.4,41.16666667
-7.40833333,41.16666667
-7.40833333,41.175
</coordinates>
</LinearRing>
</outerBoundaryIs>
</Polygon>
<Polygon>
<outerBoundaryIs>
<LinearRing>
<coordinates>
-7.425,41.175
-7.41666667,41.175
-7.41666667,41.16666667
-7.425,41.16666667
-7.425,41.175
</coordinates>
</LinearRing>
</outerBoundaryIs>
</Polygon>
<Polygon>
<outerBoundaryIs>
<LinearRing>
<coordinates>
-6.74166667,41.15833333
-6.73333333,41.15833333
-6.73333333,41.15
-6.74166667,41.15
-6.74166667,41.15833333
</coordinates>
</LinearRing>
</outerBoundaryIs>
</Polygon>
<Polygon>
<outerBoundaryIs>
<LinearRing>
<coordinates>
-7.95833333,41.15833333
-7.95,41.15833333
-7.95,41.15
-7.95833333,41.15
-7.95833333,41.15833333
</coordinates>
</LinearRing>
</outerBoundaryIs>
</Polygon>
<Polygon>
<outerBoundaryIs>
<LinearRing>
<coordinates>
-8.70833333,41.2
-8.7,41.2
-8.7,41.19166667
-8.70833333,41.19166667
-8.70833333,41.2
</coordinates>
</LinearRing>
</outerBoundaryIs>
</Polygon>
<Polygon>
<outerBoundaryIs>
<LinearRing>
<coordinates>
-7.7,41.25
-7.69166667,41.25
-7.69166667,41.24166667
-7.7,41.24166667
-7.7,41.25
</coordinates>
</LinearRing>
</outerBoundaryIs>
</Polygon>
<Polygon>
<outerBoundaryIs>
<LinearRing>
<coordinates>
-6.825,41.25
-6.81666667,41.25
-6.81666667,41.24166667
-6.825,41.24166667
-6.825,41.25
</coordinates>
</LinearRing>
</outerBoundaryIs>
</Polygon>
<Polygon>
<outerBoundaryIs>
<LinearRing>
<coordinates>
-7.98333333,41.25
-7.975,41.25
-7.975,41.24166667
-7.98333333,41.24166667
-7.98333333,41.25
</coordinates>
</LinearRing>
</outerBoundaryIs>
</Polygon>
<Polygon>
<outerBoundaryIs>
<LinearRing>
<coordinates>
-7.95833333,41.25
-7.95,41.25
-7.95,41.24166667
-7.95833333,41.24166667
-7.95833333,41.25
</coordinates>
</LinearRing>
</outerBoundaryIs>
</Polygon>
<Polygon>
<outerBoundaryIs>
<LinearRing>
<coordinates>
-8.68333333,41.23333333
-8.675,41.23333333
-8.675,41.225
-8.68333333,41.225
-8.68333333,41.23333333
</coordinates>
</LinearRing>
</outerBoundaryIs>
</Polygon>
<Polygon>
<outerBoundaryIs>
<LinearRing>
<coordinates>
-8.54166667,41.23333333
-8.53333333,41.23333333
-8.53333333,41.225
-8.54166667,41.225
-8.54166667,41.23333333
</coordinates>
</LinearRing>
</outerBoundaryIs>
</Polygon>
<Polygon>
<outerBoundaryIs>
<LinearRing>
<coordinates>
-6.81666667,41.24166667
-6.80833333,41.24166667
-6.8,41.24166667
-6.8,41.23333333
-6.80833333,41.23333333
-6.81666667,41.23333333
-6.81666667,41.24166667
</coordinates>
</LinearRing>
</outerBoundaryIs>
</Polygon>
<Polygon>
<outerBoundaryIs>
<LinearRing>
<coordinates>
-6.69166667,41.18333333
-6.69166667,41.175
-6.7,41.175
-6.70833333,41.175
-6.70833333,41.18333333
-6.7,41.18333333
-6.7,41.19166667
-6.7,41.2
-6.69166667,41.2
-6.69166667,41.20833333
-6.68333333,41.20833333
-6.68333333,41.2
-6.68333333,41.19166667
-6.68333333,41.18333333
-6.69166667,41.18333333
</coordinates>
</LinearRing>
</outerBoundaryIs>
</Polygon>
<Polygon>
<outerBoundaryIs>
<LinearRing>
<coordinates>
-7.15833333,41.28333333
-7.15,41.28333333
-7.15,41.275
-7.15833333,41.275
-7.15833333,41.28333333
</coordinates>
</LinearRing>
</outerBoundaryIs>
</Polygon>
<Polygon>
<outerBoundaryIs>
<LinearRing>
<coordinates>
-8.36666667,41.28333333
-8.35833333,41.28333333
-8.35833333,41.275
-8.36666667,41.275
-8.36666667,41.28333333
</coordinates>
</LinearRing>
</outerBoundaryIs>
</Polygon>
<Polygon>
<outerBoundaryIs>
<LinearRing>
<coordinates>
-7.26666667,41.29166667
-7.25833333,41.29166667
-7.25833333,41.28333333
-7.26666667,41.28333333
-7.26666667,41.29166667
</coordinates>
</LinearRing>
</outerBoundaryIs>
</Polygon>
<Polygon>
<outerBoundaryIs>
<LinearRing>
<coordinates>
-7.35,41.29166667
-7.34166667,41.29166667
-7.34166667,41.28333333
-7.35,41.28333333
-7.35,41.29166667
</coordinates>
</LinearRing>
</outerBoundaryIs>
</Polygon>
<Polygon>
<outerBoundaryIs>
<LinearRing>
<coordinates>
-8.18333333,41.325
-8.175,41.325
-8.175,41.31666667
-8.18333333,41.31666667
-8.18333333,41.325
</coordinates>
</LinearRing>
</outerBoundaryIs>
</Polygon>
<Polygon>
<outerBoundaryIs>
<LinearRing>
<coordinates>
-7.775,41.325
-7.76666667,41.325
-7.76666667,41.31666667
-7.775,41.31666667
-7.775,41.325
</coordinates>
</LinearRing>
</outerBoundaryIs>
</Polygon>
<Polygon>
<outerBoundaryIs>
<LinearRing>
<coordinates>
-8.41666667,41.325
-8.40833333,41.325
-8.40833333,41.31666667
-8.41666667,41.31666667
-8.41666667,41.325
</coordinates>
</LinearRing>
</outerBoundaryIs>
</Polygon>
<Polygon>
<outerBoundaryIs>
<LinearRing>
<coordinates>
-7.25,41.3
-7.25,41.29166667
-7.25833333,41.29166667
-7.25833333,41.3
-7.25833333,41.30833333
-7.25833333,41.31666667
-7.26666667,41.31666667
-7.275,41.31666667
-7.275,41.325
-7.26666667,41.325
-7.25833333,41.325
-7.25,41.325
-7.25,41.31666667
-7.24166667,41.31666667
-7.24166667,41.325
-7.23333333,41.325
-7.23333333,41.31666667
-7.225,41.31666667
-7.225,41.30833333
-7.23333333,41.30833333
-7.23333333,41.3
-7.24166667,41.3
-7.24166667,41.30833333
-7.25,41.30833333
-7.25,41.3
</coordinates>
</LinearRing>
</outerBoundaryIs>
</Polygon>
<Polygon>
<outerBoundaryIs>
<LinearRing>
<coordinates>
-7.55833333,41.29166667
-7.55833333,41.28333333
-7.56666667,41.28333333
-7.56666667,41.29166667
-7.56666667,41.3
-7.55833333,41.3
-7.55,41.3
-7.55,41.29166667
-7.55833333,41.29166667
</coordinates>
</LinearRing>
</outerBoundaryIs>
</Polygon>
<Polygon>
<outerBoundaryIs>
<LinearRing>
<coordinates>
-6.925,41.38333333
-6.91666667,41.38333333
-6.91666667,41.375
-6.925,41.375
-6.925,41.38333333
</coordinates>
</LinearRing>
</outerBoundaryIs>
</Polygon>
<Polygon>
<outerBoundaryIs>
<LinearRing>
<coordinates>
-7.95,41.34166667
-7.95,41.33333333
-7.95833333,41.33333333
-7.95833333,41.34166667
-7.95833333,41.35
-7.95,41.35
-7.95,41.35833333
-7.95,41.36666667
-7.94166667,41.36666667
-7.94166667,41.375
-7.93333333,41.375
-7.93333333,41.36666667
-7.925,41.36666667
-7.91666667,41.36666667
-7.91666667,41.35833333
-7.91666667,41.35
-7.90833333,41.35
-7.90833333,41.34166667
-7.91666667,41.34166667
-7.925,41.34166667
-7.93333333,41.34166667
-7.93333333,41.35
-7.94166667,41.35
-7.94166667,41.34166667
-7.95,41.34166667
</coordinates>
</LinearRing>
</outerBoundaryIs>
<innerBoundaryIs>
<LinearRing>
<coordinates>
-7.93333333,41.35
-7.925,41.35
-7.925,41.35833333
-7.93333333,41.35833333
-7.93333333,41.35
</coordinates>
</LinearRing>
</innerBoundaryIs>
</Polygon>
<Polygon>
<outerBoundaryIs>
<LinearRing>
<coordinates>
-6.91666667,41.31666667
-6.91666667,41.30833333
-6.925,41.30833333
-6.925,41.31666667
-6.925,41.325
-6.925,41.33333333
-6.93333333,41.33333333
-6.93333333,41.34166667
-6.93333333,41.35
-6.93333333,41.35833333
-6.925,41.35833333
-6.925,41.36666667
-6.91666667,41.36666667
-6.91666667,41.375
-6.90833333,41.375
-6.90833333,41.38333333
-6.9,41.38333333
-6.9,41.375
-6.89166667,41.375
-6.88333333,41.375
-6.875,41.375
-6.875,41.36666667
-6.875,41.35833333
-6.875,41.35
-6.88333333,41.35
-6.88333333,41.35833333
-6.89166667,41.35833333
-6.89166667,41.35
-6.89166667,41.34166667
-6.89166667,41.33333333
-6.89166667,41.325
-6.9,41.325
-6.90833333,41.325
-6.90833333,41.33333333
-6.91666667,41.33333333
-6.91666667,41.325
-6.91666667,41.31666667
</coordinates>
</LinearRing>
</outerBoundaryIs>
<innerBoundaryIs>
<LinearRing>
<coordinates>
-6.91666667,41.35
-6.91666667,41.34166667
-6.90833333,41.34166667
-6.90833333,41.35
-6.91666667,41.35
</coordinates>
</LinearRing>
</innerBoundaryIs>
</Polygon>
<Polygon>
<outerBoundaryIs>
<LinearRing>
<coordinates>
-8.05833333,41.35833333
-8.05,41.35833333
-8.05,41.35
-8.05833333,41.35
-8.05833333,41.35833333
</coordinates>
</LinearRing>
</outerBoundaryIs>
</Polygon>
<Polygon>
<outerBoundaryIs>
<LinearRing>
<coordinates>
-7.725,41.25833333
-7.71666667,41.25833333
-7.71666667,41.25
-7.725,41.25
-7.725,41.25833333
</coordinates>
</LinearRing>
</outerBoundaryIs>
</Polygon>
<Polygon>
<outerBoundaryIs>
<LinearRing>
<coordinates>
-6.825,41.23333333
-6.81666667,41.23333333
-6.81666667,41.225
-6.825,41.225
-6.83333333,41.225
-6.83333333,41.23333333
-6.84166667,41.23333333
-6.84166667,41.225
-6.84166667,41.21666667
-6.84166667,41.20833333
-6.85,41.20833333
-6.85,41.21666667
-6.85833333,41.21666667
-6.86666667,41.21666667
-6.875,41.21666667
-6.875,41.225
-6.86666667,41.225
-6.85833333,41.225
-6.85,41.225
-6.85,41.23333333
-6.85833333,41.23333333
-6.86666667,41.23333333
-6.875,41.23333333
-6.875,41.24166667
-6.88333333,41.24166667
-6.88333333,41.23333333
-6.89166667,41.23333333
-6.89166667,41.24166667
-6.9,41.24166667
-6.90833333,41.24166667
-6.90833333,41.23333333
-6.91666667,41.23333333
-6.925,41.23333333
-6.93333333,41.23333333
-6.93333333,41.225
-6.94166667,41.225
-6.95,41.225
-6.95833333,41.225
-6.96666667,41.225
-6.975,41.225
-6.975,41.21666667
-6.98333333,41.21666667
-6.99166667,41.21666667
-6.99166667,41.225
-7,41.225
-7.00833333,41.225
-7.01666667,41.225
-7.01666667,41.23333333
-7.01666667,41.24166667
-7.025,41.24166667
-7.025,41.25
-7.025,41.25833333
-7.01666667,41.25833333
-7.01666667,41.26666667
-7.00833333,41.26666667
-7.00833333,41.25833333
-7,41.25833333
-6.99166667,41.25833333
-6.99166667,41.25
-6.98333333,41.25
-6.975,41.25
-6.975,41.24166667
-6.96666667,41.24166667
-6.96666667,41.25
-6.95833333,41.25
-6.95833333,41.24166667
-6.95,41.24166667
-6.94166667,41.24166667
-6.94166667,41.25
-6.94166667,41.25833333
-6.93333333,41.25833333
-6.93333333,41.26666667
-6.94166667,41.26666667
-6.94166667,41.275
-6.95,41.275
-6.95833333,41.275
-6.95833333,41.28333333
-6.95833333,41.29166667
-6.95,41.29166667
-6.95,41.3
-6.95,41.30833333
-6.94166667,41.30833333
-6.94166667,41.3
-6.93333333,41.3
-6.93333333,41.29166667
-6.93333333,41.28333333
-6.925,41.28333333
-6.925,41.275
-6.91666667,41.275
-6.91666667,41.28333333
-6.90833333,41.28333333
-6.90833333,41.29166667
-6.91666667,41.29166667
-6.91666667,41.3
-6.91666667,41.30833333
-6.90833333,41.30833333
-6.9,41.30833333
-6.9,41.3
-6.89166667,41.3
-6.89166667,41.29166667
-6.89166667,41.28333333
-6.89166667,41.275
-6.88333333,41.275
-6.88333333,41.28333333
-6.88333333,41.29166667
-6.875,41.29166667
-6.86666667,41.29166667
-6.86666667,41.3
-6.86666667,41.30833333
-6.85833333,41.30833333
-6.85,41.30833333
-6.85,41.3
-6.85833333,41.3
-6.85833333,41.29166667
-6.85,41.29166667
-6.85,41.28333333
-6.85833333,41.28333333
-6.86666667,41.28333333
-6.86666667,41.275
-6.86666667,41.26666667
-6.86666667,41.25833333
-6.85833333,41.25833333
-6.85833333,41.25
-6.85,41.25
-6.84166667,41.25
-6.84166667,41.24166667
-6.83333333,41.24166667
-6.825,41.24166667
-6.825,41.23333333
</coordinates>
</LinearRing>
</outerBoundaryIs>
</Polygon>
<Polygon>
<outerBoundaryIs>
<LinearRing>
<coordinates>
-7.25833333,41.43333333
-7.25,41.43333333
-7.25,41.425
-7.25833333,41.425
-7.25833333,41.43333333
</coordinates>
</LinearRing>
</outerBoundaryIs>
</Polygon>
<Polygon>
<outerBoundaryIs>
<LinearRing>
<coordinates>
-8.15833333,41.49166667
-8.15,41.49166667
-8.15,41.48333333
-8.15833333,41.48333333
-8.15833333,41.49166667
</coordinates>
</LinearRing>
</outerBoundaryIs>
</Polygon>
<Polygon>
<outerBoundaryIs>
<LinearRing>
<coordinates>
-8.14166667,41.45
-8.13333333,41.45
-8.125,41.45
-8.11666667,41.45
-8.11666667,41.44166667
-8.125,41.44166667
-8.13333333,41.44166667
-8.14166667,41.44166667
-8.14166667,41.45
</coordinates>
</LinearRing>
</outerBoundaryIs>
</Polygon>
<Polygon>
<outerBoundaryIs>
<LinearRing>
<coordinates>
-7.10833333,41.46666667
-7.1,41.46666667
-7.1,41.45833333
-7.10833333,41.45833333
-7.10833333,41.46666667
</coordinates>
</LinearRing>
</outerBoundaryIs>
</Polygon>
<Polygon>
<outerBoundaryIs>
<LinearRing>
<coordinates>
-7.75833333,41.54166667
-7.75,41.54166667
-7.75,41.53333333
-7.75833333,41.53333333
-7.75833333,41.54166667
</coordinates>
</LinearRing>
</outerBoundaryIs>
</Polygon>
<Polygon>
<outerBoundaryIs>
<LinearRing>
<coordinates>
-7.975,41.54166667
-7.96666667,41.54166667
-7.96666667,41.53333333
-7.975,41.53333333
-7.975,41.54166667
</coordinates>
</LinearRing>
</outerBoundaryIs>
</Polygon>
<Polygon>
<outerBoundaryIs>
<LinearRing>
<coordinates>
-7.91666667,41.53333333
-7.91666667,41.525
-7.925,41.525
-7.925,41.53333333
-7.925,41.54166667
-7.91666667,41.54166667
-7.91666667,41.53333333
</coordinates>
</LinearRing>
</outerBoundaryIs>
</Polygon>
<Polygon>
<outerBoundaryIs>
<LinearRing>
<coordinates>
-8.26666667,41.50833333
-8.25833333,41.50833333
-8.25833333,41.5
-8.26666667,41.5
-8.26666667,41.50833333
</coordinates>
</LinearRing>
</outerBoundaryIs>
</Polygon>
<Polygon>
<outerBoundaryIs>
<LinearRing>
<coordinates>
-7.35833333,41.50833333
-7.35,41.50833333
-7.35,41.5
-7.35833333,41.5
-7.35833333,41.50833333
</coordinates>
</LinearRing>
</outerBoundaryIs>
</Polygon>
<Polygon>
<outerBoundaryIs>
<LinearRing>
<coordinates>
-8.11666667,41.60833333
-8.10833333,41.60833333
-8.10833333,41.6
-8.11666667,41.6
-8.11666667,41.60833333
</coordinates>
</LinearRing>
</outerBoundaryIs>
</Polygon>
<Polygon>
<outerBoundaryIs>
<LinearRing>
<coordinates>
-8.13333333,41.60833333
-8.125,41.60833333
-8.125,41.6
-8.13333333,41.6
-8.14166667,41.6
-8.14166667,41.60833333
-8.15,41.60833333
-8.15,41.61666667
-8.14166667,41.61666667
-8.13333333,41.61666667
-8.13333333,41.60833333
</coordinates>
</LinearRing>
</outerBoundaryIs>
</Polygon>
<Polygon>
<outerBoundaryIs>
<LinearRing>
<coordinates>
-8.13333333,41.625
-8.125,41.625
-8.125,41.61666667
-8.13333333,41.61666667
-8.13333333,41.625
</coordinates>
</LinearRing>
</outerBoundaryIs>
</Polygon>
<Polygon>
<outerBoundaryIs>
<LinearRing>
<coordinates>
-7.05,41.65833333
-7.04166667,41.65833333
-7.04166667,41.65
-7.05,41.65
-7.05,41.65833333
</coordinates>
</LinearRing>
</outerBoundaryIs>
</Polygon>
<Polygon>
<outerBoundaryIs>
<LinearRing>
<coordinates>
-7.2,41.65833333
-7.19166667,41.65833333
-7.19166667,41.65
-7.2,41.65
-7.2,41.65833333
</coordinates>
</LinearRing>
</outerBoundaryIs>
</Polygon>
<Polygon>
<outerBoundaryIs>
<LinearRing>
<coordinates>
-7.05833333,41.66666667
-7.05,41.66666667
-7.05,41.65833333
-7.05833333,41.65833333
-7.05833333,41.66666667
</coordinates>
</LinearRing>
</outerBoundaryIs>
</Polygon>
<Polygon>
<outerBoundaryIs>
<LinearRing>
<coordinates>
-7.10833333,41.66666667
-7.1,41.66666667
-7.1,41.65833333
-7.10833333,41.65833333
-7.10833333,41.66666667
</coordinates>
</LinearRing>
</outerBoundaryIs>
</Polygon>
<Polygon>
<outerBoundaryIs>
<LinearRing>
<coordinates>
-8.13333333,41.63333333
-8.13333333,41.625
-8.14166667,41.625
-8.14166667,41.63333333
-8.14166667,41.64166667
-8.13333333,41.64166667
-8.13333333,41.63333333
</coordinates>
</LinearRing>
</outerBoundaryIs>
</Polygon>
<Polygon>
<outerBoundaryIs>
<LinearRing>
<coordinates>
-7.65,41.63333333
-7.65,41.625
-7.65833333,41.625
-7.66666667,41.625
-7.66666667,41.63333333
-7.66666667,41.64166667
-7.65833333,41.64166667
-7.65,41.64166667
-7.65,41.63333333
</coordinates>
</LinearRing>
</outerBoundaryIs>
</Polygon>
<Polygon>
<outerBoundaryIs>
<LinearRing>
<coordinates>
-7.275,41.64166667
-7.26666667,41.64166667
-7.26666667,41.63333333
-7.275,41.63333333
-7.275,41.64166667
</coordinates>
</LinearRing>
</outerBoundaryIs>
</Polygon>
<Polygon>
<outerBoundaryIs>
<LinearRing>
<coordinates>
-8.10833333,41.70833333
-8.1,41.70833333
-8.1,41.7
-8.10833333,41.7
-8.10833333,41.70833333
</coordinates>
</LinearRing>
</outerBoundaryIs>
</Polygon>
<Polygon>
<outerBoundaryIs>
<LinearRing>
<coordinates>
-8.45833333,41.71666667
-8.45,41.71666667
-8.45,41.70833333
-8.45833333,41.70833333
-8.45833333,41.71666667
</coordinates>
</LinearRing>
</outerBoundaryIs>
</Polygon>
<Polygon>
<outerBoundaryIs>
<LinearRing>
<coordinates>
-7.25,41.675
-7.25,41.66666667
-7.25833333,41.66666667
-7.25833333,41.675
-7.26666667,41.675
-7.26666667,41.68333333
-7.25833333,41.68333333
-7.25,41.68333333
-7.25,41.675
</coordinates>
</LinearRing>
</outerBoundaryIs>
</Polygon>
<Polygon>
<outerBoundaryIs>
<LinearRing>
<coordinates>
-8.11666667,41.59166667
-8.11666667,41.58333333
-8.125,41.58333333
-8.125,41.59166667
-8.125,41.6
-8.11666667,41.6
-8.11666667,41.59166667
</coordinates>
</LinearRing>
</outerBoundaryIs>
</Polygon>
<Polygon>
<outerBoundaryIs>
<LinearRing>
<coordinates>
-8.11666667,41.58333333
-8.10833333,41.58333333
-8.10833333,41.575
-8.11666667,41.575
-8.11666667,41.58333333
</coordinates>
</LinearRing>
</outerBoundaryIs>
</Polygon>
<Polygon>
<outerBoundaryIs>
<LinearRing>
<coordinates>
-7.28333333,41.6
-7.275,41.6
-7.275,41.59166667
-7.28333333,41.59166667
-7.28333333,41.6
</coordinates>
</LinearRing>
</outerBoundaryIs>
</Polygon>
<Polygon>
<outerBoundaryIs>
<LinearRing>
<coordinates>
-7.10833333,41.40833333
-7.1,41.40833333
-7.1,41.4
-7.10833333,41.4
-7.10833333,41.40833333
</coordinates>
</LinearRing>
</outerBoundaryIs>
</Polygon>
<Polygon>
<outerBoundaryIs>
<LinearRing>
<coordinates>
-7.09166667,41.425
-7.09166667,41.41666667
-7.1,41.41666667
-7.1,41.425
-7.10833333,41.425
-7.10833333,41.43333333
-7.1,41.43333333
-7.09166667,41.43333333
-7.09166667,41.425
</coordinates>
</LinearRing>
</outerBoundaryIs>
</Polygon>
<Polygon>
<outerBoundaryIs>
<LinearRing>
<coordinates>
-8.39166667,41.975
-8.38333333,41.975
-8.375,41.975
-8.375,41.96666667
-8.38333333,41.96666667
-8.39166667,41.96666667
-8.39166667,41.975
</coordinates>
</LinearRing>
</outerBoundaryIs>
</Polygon>
<Polygon>
<outerBoundaryIs>
<LinearRing>
<coordinates>
-8.85833333,41.99166667
-8.85,41.99166667
-8.85,41.98333333
-8.85833333,41.98333333
-8.85833333,41.99166667
</coordinates>
</LinearRing>
</outerBoundaryIs>
</Polygon>
<Polygon>
<outerBoundaryIs>
<LinearRing>
<coordinates>
-7.975,42.30833333
-7.96666667,42.30833333
-7.95833333,42.30833333
-7.95,42.30833333
-7.95,42.3
-7.95833333,42.3
-7.96666667,42.3
-7.975,42.3
-7.975,42.30833333
</coordinates>
</LinearRing>
</outerBoundaryIs>
</Polygon>
<Polygon>
<outerBoundaryIs>
<LinearRing>
<coordinates>
-8.04166667,42.29166667
-8.03333333,42.29166667
-8.03333333,42.28333333
-8.04166667,42.28333333
-8.05,42.28333333
-8.05,42.29166667
-8.05,42.3
-8.04166667,42.3
-8.04166667,42.29166667
</coordinates>
</LinearRing>
</outerBoundaryIs>
</Polygon>
<Polygon>
<outerBoundaryIs>
<LinearRing>
<coordinates>
-8.49166667,42.29166667
-8.48333333,42.29166667
-8.48333333,42.28333333
-8.49166667,42.28333333
-8.49166667,42.29166667
</coordinates>
</LinearRing>
</outerBoundaryIs>
</Polygon>
<Polygon>
<outerBoundaryIs>
<LinearRing>
<coordinates>
-8.19166667,42.29166667
-8.18333333,42.29166667
-8.175,42.29166667
-8.175,42.28333333
-8.18333333,42.28333333
-8.19166667,42.28333333
-8.19166667,42.29166667
</coordinates>
</LinearRing>
</outerBoundaryIs>
</Polygon>
<Polygon>
<outerBoundaryIs>
<LinearRing>
<coordinates>
-8,42.23333333
-8,42.225
-8.00833333,42.225
-8.00833333,42.23333333
-8.00833333,42.24166667
-8,42.24166667
-8,42.23333333
</coordinates>
</LinearRing>
</outerBoundaryIs>
</Polygon>
<Polygon>
<outerBoundaryIs>
<LinearRing>
<coordinates>
-8.175,42.44166667
-8.16666667,42.44166667
-8.16666667,42.43333333
-8.175,42.43333333
-8.175,42.44166667
</coordinates>
</LinearRing>
</outerBoundaryIs>
</Polygon>
<Polygon>
<outerBoundaryIs>
<LinearRing>
<coordinates>
-8.18333333,42.43333333
-8.175,42.43333333
-8.175,42.425
-8.18333333,42.425
-8.18333333,42.43333333
</coordinates>
</LinearRing>
</outerBoundaryIs>
</Polygon>
<Polygon>
<outerBoundaryIs>
<LinearRing>
<coordinates>
-8.85,42.45833333
-8.84166667,42.45833333
-8.83333333,42.45833333
-8.825,42.45833333
-8.825,42.45
-8.83333333,42.45
-8.84166667,42.45
-8.85,42.45
-8.85,42.45833333
</coordinates>
</LinearRing>
</outerBoundaryIs>
</Polygon>
<Polygon>
<outerBoundaryIs>
<LinearRing>
<coordinates>
-8.45833333,42.4
-8.45833333,42.39166667
-8.46666667,42.39166667
-8.475,42.39166667
-8.475,42.4
-8.46666667,42.4
-8.46666667,42.40833333
-8.45833333,42.40833333
-8.45833333,42.4
</coordinates>
</LinearRing>
</outerBoundaryIs>
</Polygon>
<Polygon>
<outerBoundaryIs>
<LinearRing>
<coordinates>
-8.20833333,42.38333333
-8.20833333,42.375
-8.21666667,42.375
-8.225,42.375
-8.225,42.38333333
-8.23333333,42.38333333
-8.24166667,42.38333333
-8.24166667,42.39166667
-8.23333333,42.39166667
-8.23333333,42.4
-8.24166667,42.4
-8.25,42.4
-8.25833333,42.4
-8.25833333,42.40833333
-8.25833333,42.41666667
-8.25,42.41666667
-8.25,42.40833333
-8.24166667,42.40833333
-8.23333333,42.40833333
-8.225,42.40833333
-8.225,42.4
-8.21666667,42.4
-8.21666667,42.39166667
-8.20833333,42.39166667
-8.20833333,42.4
-8.2,42.4
-8.2,42.39166667
-8.2,42.38333333
-8.20833333,42.38333333
</coordinates>
</LinearRing>
</outerBoundaryIs>
</Polygon>
<Polygon>
<outerBoundaryIs>
<LinearRing>
<coordinates>
-8.48333333,42.40833333
-8.475,42.40833333
-8.475,42.4
-8.48333333,42.4
-8.48333333,42.40833333
</coordinates>
</LinearRing>
</outerBoundaryIs>
</Polygon>
<Polygon>
<outerBoundaryIs>
<LinearRing>
<coordinates>
-8.53333333,42.575
-8.525,42.575
-8.525,42.56666667
-8.53333333,42.56666667
-8.53333333,42.575
</coordinates>
</LinearRing>
</outerBoundaryIs>
</Polygon>
<Polygon>
<outerBoundaryIs>
<LinearRing>
<coordinates>
-8.81666667,42.54166667
-8.81666667,42.53333333
-8.825,42.53333333
-8.825,42.54166667
-8.825,42.55
-8.81666667,42.55
-8.81666667,42.54166667
</coordinates>
</LinearRing>
</outerBoundaryIs>
</Polygon>
<Polygon>
<outerBoundaryIs>
<LinearRing>
<coordinates>
-8.48333333,42.625
-8.475,42.625
-8.475,42.61666667
-8.48333333,42.61666667
-8.49166667,42.61666667
-8.49166667,42.625
-8.48333333,42.625
</coordinates>
</LinearRing>
</outerBoundaryIs>
</Polygon>
<Polygon>
<outerBoundaryIs>
<LinearRing>
<coordinates>
-8.5,42.68333333
-8.49166667,42.68333333
-8.49166667,42.675
-8.5,42.675
-8.5,42.68333333
</coordinates>
</LinearRing>
</outerBoundaryIs>
</Polygon>
<Polygon>
<outerBoundaryIs>
<LinearRing>
<coordinates>
-8.5,42.66666667
-8.49166667,42.66666667
-8.49166667,42.65833333
-8.5,42.65833333
-8.5,42.66666667
</coordinates>
</LinearRing>
</outerBoundaryIs>
</Polygon>
<Polygon>
<outerBoundaryIs>
<LinearRing>
<coordinates>
-8.44166667,42.66666667
-8.43333333,42.66666667
-8.425,42.66666667
-8.425,42.65833333
-8.43333333,42.65833333
-8.44166667,42.65833333
-8.45,42.65833333
-8.45833333,42.65833333
-8.46666667,42.65833333
-8.46666667,42.66666667
-8.475,42.66666667
-8.48333333,42.66666667
-8.49166667,42.66666667
-8.49166667,42.675
-8.48333333,42.675
-8.475,42.675
-8.46666667,42.675
-8.45833333,42.675
-8.45,42.675
-8.44166667,42.675
-8.44166667,42.66666667
</coordinates>
</LinearRing>
</outerBoundaryIs>
</Polygon>
<Polygon>
<outerBoundaryIs>
<LinearRing>
<coordinates>
-8.50833333,42.61666667
-8.5,42.61666667
-8.49166667,42.61666667
-8.49166667,42.60833333
-8.5,42.60833333
-8.50833333,42.60833333
-8.50833333,42.61666667
</coordinates>
</LinearRing>
</outerBoundaryIs>
</Polygon>
<Polygon>
<outerBoundaryIs>
<LinearRing>
<coordinates>
-8.44166667,42.76666667
-8.44166667,42.75833333
-8.45,42.75833333
-8.45,42.76666667
-8.45,42.775
-8.44166667,42.775
-8.44166667,42.76666667
</coordinates>
</LinearRing>
</outerBoundaryIs>
</Polygon>
<Polygon>
<outerBoundaryIs>
<LinearRing>
<coordinates>
-8.15,42.88333333
-8.14166667,42.88333333
-8.14166667,42.875
-8.15,42.875
-8.15,42.88333333
</coordinates>
</LinearRing>
</outerBoundaryIs>
</Polygon>
<Polygon>
<outerBoundaryIs>
<LinearRing>
<coordinates>
-8.85833333,42.88333333
-8.85,42.88333333
-8.85,42.875
-8.85833333,42.875
-8.85833333,42.88333333
</coordinates>
</LinearRing>
</outerBoundaryIs>
</Polygon>
<Polygon>
<outerBoundaryIs>
<LinearRing>
<coordinates>
-8.48333333,42.88333333
-8.475,42.88333333
-8.475,42.875
-8.48333333,42.875
-8.48333333,42.88333333
</coordinates>
</LinearRing>
</outerBoundaryIs>
</Polygon>
<Polygon>
<outerBoundaryIs>
<LinearRing>
<coordinates>
-8.86666667,42.89166667
-8.85833333,42.89166667
-8.85833333,42.88333333
-8.86666667,42.88333333
-8.86666667,42.89166667
</coordinates>
</LinearRing>
</outerBoundaryIs>
</Polygon>
<Polygon>
<outerBoundaryIs>
<LinearRing>
<coordinates>
-8.50833333,42.89166667
-8.5,42.89166667
-8.5,42.88333333
-8.50833333,42.88333333
-8.50833333,42.89166667
</coordinates>
</LinearRing>
</outerBoundaryIs>
</Polygon>
<Polygon>
<outerBoundaryIs>
<LinearRing>
<coordinates>
-8.125,42.85833333
-8.11666667,42.85833333
-8.11666667,42.85
-8.125,42.85
-8.125,42.85833333
</coordinates>
</LinearRing>
</outerBoundaryIs>
</Polygon>
<Polygon>
<outerBoundaryIs>
<LinearRing>
<coordinates>
-8.125,42.86666667
-8.125,42.85833333
-8.13333333,42.85833333
-8.13333333,42.86666667
-8.14166667,42.86666667
-8.14166667,42.875
-8.13333333,42.875
-8.125,42.875
-8.125,42.86666667
</coordinates>
</LinearRing>
</outerBoundaryIs>
</Polygon>
<Polygon>
<outerBoundaryIs>
<LinearRing>
<coordinates>
-8.14166667,42.85
-8.14166667,42.84166667
-8.15,42.84166667
-8.15833333,42.84166667
-8.16666667,42.84166667
-8.16666667,42.85
-8.16666667,42.85833333
-8.175,42.85833333
-8.175,42.85
-8.18333333,42.85
-8.18333333,42.84166667
-8.19166667,42.84166667
-8.19166667,42.85
-8.2,42.85
-8.2,42.85833333
-8.19166667,42.85833333
-8.19166667,42.86666667
-8.18333333,42.86666667
-8.175,42.86666667
-8.16666667,42.86666667
-8.15833333,42.86666667
-8.15833333,42.875
-8.15,42.875
-8.15,42.86666667
-8.15,42.85833333
-8.14166667,42.85833333
-8.13333333,42.85833333
-8.13333333,42.85
-8.14166667,42.85
</coordinates>
</LinearRing>
</outerBoundaryIs>
</Polygon>
<Polygon>
<outerBoundaryIs>
<LinearRing>
<coordinates>
-8.58333333,42.95833333
-8.575,42.95833333
-8.575,42.95
-8.58333333,42.95
-8.58333333,42.95833333
</coordinates>
</LinearRing>
</outerBoundaryIs>
</Polygon>
<Polygon>
<outerBoundaryIs>
<LinearRing>
<coordinates>
-8.41666667,42.93333333
-8.41666667,42.925
-8.425,42.925
-8.425,42.93333333
-8.425,42.94166667
-8.41666667,42.94166667
-8.41666667,42.93333333
</coordinates>
</LinearRing>
</outerBoundaryIs>
</Polygon>
<Polygon>
<outerBoundaryIs>
<LinearRing>
<coordinates>
-8.35833333,43.025
-8.35,43.025
-8.35,43.01666667
-8.35833333,43.01666667
-8.35833333,43.025
</coordinates>
</LinearRing>
</outerBoundaryIs>
</Polygon>
<Polygon>
<outerBoundaryIs>
<LinearRing>
<coordinates>
-8.34166667,43
-8.34166667,42.99166667
-8.35,42.99166667
-8.35,43
-8.35833333,43
-8.36666667,43
-8.36666667,43.00833333
-8.36666667,43.01666667
-8.35833333,43.01666667
-8.35833333,43.00833333
-8.35,43.00833333
-8.34166667,43.00833333
-8.34166667,43
</coordinates>
</LinearRing>
</outerBoundaryIs>
</Polygon>
<Polygon>
<outerBoundaryIs>
<LinearRing>
<coordinates>
-8.375,43
-8.36666667,43
-8.36666667,42.99166667
-8.375,42.99166667
-8.375,43
</coordinates>
</LinearRing>
</outerBoundaryIs>
</Polygon>
<Polygon>
<outerBoundaryIs>
<LinearRing>
<coordinates>
-9.08333333,43.075
-9.075,43.075
-9.075,43.06666667
-9.08333333,43.06666667
-9.08333333,43.075
</coordinates>
</LinearRing>
</outerBoundaryIs>
</Polygon>
<Polygon>
<outerBoundaryIs>
<LinearRing>
<coordinates>
-9.10833333,43.04166667
-9.10833333,43.03333333
-9.11666667,43.03333333
-9.11666667,43.04166667
-9.11666667,43.05
-9.10833333,43.05
-9.10833333,43.05833333
-9.10833333,43.06666667
-9.1,43.06666667
-9.09166667,43.06666667
-9.08333333,43.06666667
-9.08333333,43.05833333
-9.09166667,43.05833333
-9.1,43.05833333
-9.1,43.05
-9.09166667,43.05
-9.09166667,43.04166667
-9.1,43.04166667
-9.10833333,43.04166667
</coordinates>
</LinearRing>
</outerBoundaryIs>
</Polygon>
<Polygon>
<outerBoundaryIs>
<LinearRing>
<coordinates>
-9.125,43.05833333
-9.11666667,43.05833333
-9.11666667,43.05
-9.125,43.05
-9.13333333,43.05
-9.13333333,43.05833333
-9.125,43.05833333
</coordinates>
</LinearRing>
</outerBoundaryIs>
</Polygon>
<Polygon>
<outerBoundaryIs>
<LinearRing>
<coordinates>
-9.06666667,43.06666667
-9.05833333,43.06666667
-9.05833333,43.05833333
-9.06666667,43.05833333
-9.075,43.05833333
-9.075,43.06666667
-9.06666667,43.06666667
</coordinates>
</LinearRing>
</outerBoundaryIs>
</Polygon>
<Polygon>
<outerBoundaryIs>
<LinearRing>
<coordinates>
-8.4,42.95
-8.4,42.94166667
-8.40833333,42.94166667
-8.41666667,42.94166667
-8.41666667,42.95
-8.40833333,42.95
-8.40833333,42.95833333
-8.40833333,42.96666667
-8.4,42.96666667
-8.4,42.975
-8.40833333,42.975
-8.41666667,42.975
-8.425,42.975
-8.425,42.98333333
-8.425,42.99166667
-8.41666667,42.99166667
-8.40833333,42.99166667
-8.40833333,43
-8.40833333,43.00833333
-8.40833333,43.01666667
-8.40833333,43.025
-8.4,43.025
-8.4,43.01666667
-8.39166667,43.01666667
-8.39166667,43.00833333
-8.4,43.00833333
-8.4,43
-8.39166667,43
-8.39166667,42.99166667
-8.38333333,42.99166667
-8.375,42.99166667
-8.375,42.98333333
-8.38333333,42.98333333
-8.38333333,42.975
-8.38333333,42.96666667
-8.38333333,42.95833333
-8.39166667,42.95833333
-8.4,42.95833333
-8.4,42.95
</coordinates>
</LinearRing>
</outerBoundaryIs>
<innerBoundaryIs>
<LinearRing>
<coordinates>
-8.39166667,42.99166667
-8.4,42.99166667
-8.4,42.98333333
-8.39166667,42.98333333
-8.39166667,42.99166667
</coordinates>
</LinearRing>
</innerBoundaryIs>
</Polygon>
<Polygon>
<outerBoundaryIs>
<LinearRing>
<coordinates>
-8.6,42.975
-8.59166667,42.975
-8.59166667,42.96666667
-8.6,42.96666667
-8.60833333,42.96666667
-8.60833333,42.975
-8.60833333,42.98333333
-8.6,42.98333333
-8.6,42.975
</coordinates>
</LinearRing>
</outerBoundaryIs>
</Polygon>
<Polygon>
<outerBoundaryIs>
<LinearRing>
<coordinates>
-8.68333333,42.975
-8.675,42.975
-8.675,42.96666667
-8.68333333,42.96666667
-8.68333333,42.975
</coordinates>
</LinearRing>
</outerBoundaryIs>
</Polygon>
<Polygon>
<outerBoundaryIs>
<LinearRing>
<coordinates>
-8.66666667,42.95833333
-8.66666667,42.95
-8.675,42.95
-8.675,42.95833333
-8.675,42.96666667
-8.66666667,42.96666667
-8.66666667,42.95833333
</coordinates>
</LinearRing>
</outerBoundaryIs>
</Polygon>
<Polygon>
<outerBoundaryIs>
<LinearRing>
<coordinates>
-8.625,42.94166667
-8.61666667,42.94166667
-8.61666667,42.93333333
-8.625,42.93333333
-8.63333333,42.93333333
-8.63333333,42.94166667
-8.64166667,42.94166667
-8.64166667,42.95
-8.65,42.95
-8.65833333,42.95
-8.65833333,42.95833333
-8.65,42.95833333
-8.65,42.96666667
-8.65,42.975
-8.65833333,42.975
-8.66666667,42.975
-8.66666667,42.98333333
-8.66666667,42.99166667
-8.65833333,42.99166667
-8.65833333,43
-8.66666667,43
-8.66666667,43.00833333
-8.65833333,43.00833333
-8.65833333,43.01666667
-8.66666667,43.01666667
-8.66666667,43.025
-8.65833333,43.025
-8.65,43.025
-8.64166667,43.025
-8.64166667,43.01666667
-8.65,43.01666667
-8.65,43.00833333
-8.65,43
-8.64166667,43
-8.63333333,43
-8.63333333,42.99166667
-8.64166667,42.99166667
-8.64166667,42.98333333
-8.64166667,42.975
-8.63333333,42.975
-8.625,42.975
-8.61666667,42.975
-8.61666667,42.96666667
-8.60833333,42.96666667
-8.60833333,42.95833333
-8.60833333,42.95
-8.61666667,42.95
-8.625,42.95
-8.625,42.94166667
</coordinates>
</LinearRing>
</outerBoundaryIs>
</Polygon>
<Polygon>
<outerBoundaryIs>
<LinearRing>
<coordinates>
-8.3,42.975
-8.29166667,42.975
-8.29166667,42.96666667
-8.3,42.96666667
-8.30833333,42.96666667
-8.31666667,42.96666667
-8.31666667,42.975
-8.30833333,42.975
-8.3,42.975
</coordinates>
</LinearRing>
</outerBoundaryIs>
</Polygon>
<Polygon>
<outerBoundaryIs>
<LinearRing>
<coordinates>
-8.31666667,42.98333333
-8.31666667,42.975
-8.325,42.975
-8.33333333,42.975
-8.33333333,42.98333333
-8.33333333,42.99166667
-8.33333333,43
-8.325,43
-8.325,42.99166667
-8.31666667,42.99166667
-8.30833333,42.99166667
-8.30833333,42.98333333
-8.31666667,42.98333333
</coordinates>
</LinearRing>
</outerBoundaryIs>
</Polygon>
<Polygon>
<outerBoundaryIs>
<LinearRing>
<coordinates>
-8.45833333,42.89166667
-8.45833333,42.88333333
-8.46666667,42.88333333
-8.475,42.88333333
-8.475,42.89166667
-8.475,42.9
-8.48333333,42.9
-8.48333333,42.90833333
-8.475,42.90833333
-8.46666667,42.90833333
-8.45833333,42.90833333
-8.45833333,42.9
-8.45833333,42.89166667
</coordinates>
</LinearRing>
</outerBoundaryIs>
</Polygon>
<Polygon>
<outerBoundaryIs>
<LinearRing>
<coordinates>
-8.3,42.90833333
-8.29166667,42.90833333
-8.29166667,42.9
-8.3,42.9
-8.3,42.90833333
</coordinates>
</LinearRing>
</outerBoundaryIs>
</Polygon>
<Polygon>
<outerBoundaryIs>
<LinearRing>
<coordinates>
-8.41666667,42.90833333
-8.40833333,42.90833333
-8.40833333,42.9
-8.41666667,42.9
-8.41666667,42.90833333
</coordinates>
</LinearRing>
</outerBoundaryIs>
</Polygon>
<Polygon>
<outerBoundaryIs>
<LinearRing>
<coordinates>
-8.76666667,42.91666667
-8.75833333,42.91666667
-8.75833333,42.90833333
-8.76666667,42.90833333
-8.76666667,42.91666667
</coordinates>
</LinearRing>
</outerBoundaryIs>
</Polygon>
<Polygon>
<outerBoundaryIs>
<LinearRing>
<coordinates>
-8.53333333,42.94166667
-8.53333333,42.93333333
-8.54166667,42.93333333
-8.54166667,42.94166667
-8.55,42.94166667
-8.55,42.93333333
-8.55833333,42.93333333
-8.55833333,42.94166667
-8.56666667,42.94166667
-8.575,42.94166667
-8.575,42.95
-8.56666667,42.95
-8.56666667,42.95833333
-8.575,42.95833333
-8.575,42.96666667
-8.58333333,42.96666667
-8.58333333,42.975
-8.59166667,42.975
-8.59166667,42.98333333
-8.6,42.98333333
-8.6,42.99166667
-8.6,43
-8.59166667,43
-8.58333333,43
-8.575,43
-8.575,42.99166667
-8.575,42.98333333
-8.56666667,42.98333333
-8.56666667,42.99166667
-8.55833333,42.99166667
-8.55833333,42.98333333
-8.55833333,42.975
-8.55833333,42.96666667
-8.55,42.96666667
-8.55,42.95833333
-8.55,42.95
-8.54166667,42.95
-8.53333333,42.95
-8.525,42.95
-8.51666667,42.95
-8.50833333,42.95
-8.5,42.95
-8.49166667,42.95
-8.49166667,42.94166667
-8.49166667,42.93333333
-8.49166667,42.925
-8.48333333,42.925
-8.48333333,42.91666667
-8.48333333,42.90833333
-8.49166667,42.90833333
-8.49166667,42.91666667
-8.5,42.91666667
-8.5,42.925
-8.50833333,42.925
-8.50833333,42.93333333
-8.51666667,42.93333333
-8.525,42.93333333
-8.525,42.94166667
-8.53333333,42.94166667
</coordinates>
</LinearRing>
</outerBoundaryIs>
</Polygon>
<Polygon>
<outerBoundaryIs>
<LinearRing>
<coordinates>
-8.95833333,43.13333333
-8.95,43.13333333
-8.95,43.125
-8.95833333,43.125
-8.95833333,43.13333333
</coordinates>
</LinearRing>
</outerBoundaryIs>
</Polygon>
<Polygon>
<outerBoundaryIs>
<LinearRing>
<coordinates>
-8.99166667,43.14166667
-8.98333333,43.14166667
-8.98333333,43.13333333
-8.99166667,43.13333333
-8.99166667,43.14166667
</coordinates>
</LinearRing>
</outerBoundaryIs>
</Polygon>
<Polygon>
<outerBoundaryIs>
<LinearRing>
<coordinates>
-8.75,43.16666667
-8.74166667,43.16666667
-8.74166667,43.15833333
-8.75,43.15833333
-8.75,43.16666667
</coordinates>
</LinearRing>
</outerBoundaryIs>
</Polygon>
<Polygon>
<outerBoundaryIs>
<LinearRing>
<coordinates>
-8.89166667,43.16666667
-8.88333333,43.16666667
-8.88333333,43.15833333
-8.89166667,43.15833333
-8.9,43.15833333
-8.9,43.16666667
-8.89166667,43.16666667
</coordinates>
</LinearRing>
</outerBoundaryIs>
</Polygon>
<Polygon>
<outerBoundaryIs>
<LinearRing>
<coordinates>
-8.96666667,43.15
-8.96666667,43.14166667
-8.975,43.14166667
-8.98333333,43.14166667
-8.98333333,43.15
-8.99166667,43.15
-8.99166667,43.15833333
-8.98333333,43.15833333
-8.98333333,43.16666667
-8.975,43.16666667
-8.975,43.15833333
-8.96666667,43.15833333
-8.96666667,43.15
</coordinates>
</LinearRing>
</outerBoundaryIs>
</Polygon>
<Polygon>
<outerBoundaryIs>
<LinearRing>
<coordinates>
-8.38333333,43.23333333
-8.375,43.23333333
-8.375,43.225
-8.38333333,43.225
-8.38333333,43.23333333
</coordinates>
</LinearRing>
</outerBoundaryIs>
</Polygon>
<Polygon>
<outerBoundaryIs>
<LinearRing>
<coordinates>
-8.75,43.175
-8.75,43.16666667
-8.75833333,43.16666667
-8.76666667,43.16666667
-8.76666667,43.175
-8.775,43.175
-8.78333333,43.175
-8.79166667,43.175
-8.79166667,43.16666667
-8.8,43.16666667
-8.8,43.175
-8.80833333,43.175
-8.80833333,43.18333333
-8.8,43.18333333
-8.79166667,43.18333333
-8.78333333,43.18333333
-8.78333333,43.19166667
-8.775,43.19166667
-8.76666667,43.19166667
-8.76666667,43.18333333
-8.75833333,43.18333333
-8.75,43.18333333
-8.75,43.175
</coordinates>
</LinearRing>
</outerBoundaryIs>
</Polygon>
<Polygon>
<outerBoundaryIs>
<LinearRing>
<coordinates>
-8.81666667,43.19166667
-8.80833333,43.19166667
-8.80833333,43.18333333
-8.81666667,43.18333333
-8.81666667,43.19166667
</coordinates>
</LinearRing>
</outerBoundaryIs>
</Polygon>
<Polygon>
<outerBoundaryIs>
<LinearRing>
<coordinates>
-8.49166667,43.28333333
-8.48333333,43.28333333
-8.48333333,43.275
-8.49166667,43.275
-8.49166667,43.28333333
</coordinates>
</LinearRing>
</outerBoundaryIs>
</Polygon>
<Polygon>
<outerBoundaryIs>
<LinearRing>
<coordinates>
-8.80833333,43.29166667
-8.8,43.29166667
-8.8,43.28333333
-8.80833333,43.28333333
-8.80833333,43.29166667
</coordinates>
</LinearRing>
</outerBoundaryIs>
</Polygon>
<Polygon>
<outerBoundaryIs>
<LinearRing>
<coordinates>
-8.44166667,43.38333333
-8.43333333,43.38333333
-8.43333333,43.375
-8.44166667,43.375
-8.44166667,43.38333333
</coordinates>
</LinearRing>
</outerBoundaryIs>
</Polygon>
<Polygon>
<outerBoundaryIs>
<LinearRing>
<coordinates>
-8.45,43.375
-8.44166667,43.375
-8.44166667,43.36666667
-8.45,43.36666667
-8.45,43.375
</coordinates>
</LinearRing>
</outerBoundaryIs>
</Polygon>
<Polygon>
<outerBoundaryIs>
<LinearRing>
<coordinates>
-8.46666667,43.35833333
-8.45833333,43.35833333
-8.45833333,43.35
-8.46666667,43.35
-8.46666667,43.35833333
</coordinates>
</LinearRing>
</outerBoundaryIs>
</Polygon>
<Polygon>
<outerBoundaryIs>
<LinearRing>
<coordinates>
-8.45833333,43.36666667
-8.45,43.36666667
-8.45,43.35833333
-8.45833333,43.35833333
-8.45833333,43.36666667
</coordinates>
</LinearRing>
</outerBoundaryIs>
</Polygon>
<Polygon>
<outerBoundaryIs>
<LinearRing>
<coordinates>
-8.475,43.33333333
-8.475,43.325
-8.48333333,43.325
-8.49166667,43.325
-8.5,43.325
-8.5,43.33333333
-8.5,43.34166667
-8.49166667,43.34166667
-8.49166667,43.35
-8.48333333,43.35
-8.475,43.35
-8.46666667,43.35
-8.46666667,43.34166667
-8.475,43.34166667
-8.475,43.33333333
</coordinates>
</LinearRing>
</outerBoundaryIs>
</Polygon>
<Polygon>
<outerBoundaryIs>
<LinearRing>
<coordinates>
-8.45833333,43.31666667
-8.45,43.31666667
-8.45,43.30833333
-8.45833333,43.30833333
-8.45833333,43.31666667
</coordinates>
</LinearRing>
</outerBoundaryIs>
</Polygon>
<Polygon>
<outerBoundaryIs>
<LinearRing>
<coordinates>
-8.90833333,43.325
-8.9,43.325
-8.9,43.31666667
-8.90833333,43.31666667
-8.90833333,43.325
</coordinates>
</LinearRing>
</outerBoundaryIs>
</Polygon>
<Polygon>
<outerBoundaryIs>
<LinearRing>
<coordinates>
-8.46666667,43.26666667
-8.45833333,43.26666667
-8.45833333,43.25833333
-8.46666667,43.25833333
-8.475,43.25833333
-8.475,43.26666667
-8.46666667,43.26666667
</coordinates>
</LinearRing>
</outerBoundaryIs>
</Polygon>
<Polygon>
<outerBoundaryIs>
<LinearRing>
<coordinates>
-8.48333333,43.275
-8.475,43.275
-8.475,43.26666667
-8.48333333,43.26666667
-8.48333333,43.275
</coordinates>
</LinearRing>
</outerBoundaryIs>
</Polygon>
<Polygon>
<outerBoundaryIs>
<LinearRing>
<coordinates>
-9.04166667,43.09166667
-9.04166667,43.08333333
-9.05,43.08333333
-9.05,43.09166667
-9.05,43.1
-9.04166667,43.1
-9.04166667,43.10833333
-9.05,43.10833333
-9.05,43.11666667
-9.05833333,43.11666667
-9.05833333,43.125
-9.06666667,43.125
-9.06666667,43.11666667
-9.075,43.11666667
-9.075,43.10833333
-9.08333333,43.10833333
-9.08333333,43.11666667
-9.09166667,43.11666667
-9.09166667,43.10833333
-9.09166667,43.1
-9.09166667,43.09166667
-9.08333333,43.09166667
-9.08333333,43.08333333
-9.09166667,43.08333333
-9.1,43.08333333
-9.1,43.075
-9.10833333,43.075
-9.10833333,43.06666667
-9.11666667,43.06666667
-9.125,43.06666667
-9.13333333,43.06666667
-9.13333333,43.05833333
-9.14166667,43.05833333
-9.14166667,43.05
-9.13333333,43.05
-9.13333333,43.04166667
-9.13333333,43.03333333
-9.13333333,43.025
-9.14166667,43.025
-9.14166667,43.01666667
-9.14166667,43.00833333
-9.15,43.00833333
-9.15,43
-9.15,42.99166667
-9.15,42.98333333
-9.15833333,42.98333333
-9.15833333,42.99166667
-9.16666667,42.99166667
-9.16666667,42.98333333
-9.175,42.98333333
-9.175,42.975
-9.16666667,42.975
-9.16666667,42.96666667
-9.15833333,42.96666667
-9.15,42.96666667
-9.15,42.975
-9.14166667,42.975
-9.13333333,42.975
-9.13333333,42.96666667
-9.14166667,42.96666667
-9.14166667,42.95833333
-9.15,42.95833333
-9.15,42.95
-9.14166667,42.95
-9.14166667,42.94166667
-9.13333333,42.94166667
-9.13333333,42.93333333
-9.14166667,42.93333333
-9.15,42.93333333
-9.15,42.925
-9.14166667,42.925
-9.14166667,42.91666667
-9.13333333,42.91666667
-9.13333333,42.925
-9.125,42.925
-9.125,42.91666667
-9.11666667,42.91666667
-9.10833333,42.91666667
-9.10833333,42.925
-9.10833333,42.93333333
-9.1,42.93333333
-9.09166667,42.93333333
-9.09166667,42.925
-9.09166667,42.91666667
-9.08333333,42.91666667
-9.08333333,42.90833333
-9.09166667,42.90833333
-9.09166667,42.9
-9.1,42.9
-9.10833333,42.9
-9.11666667,42.9
-9.125,42.9
-9.125,42.90833333
-9.13333333,42.90833333
-9.14166667,42.90833333
-9.15,42.90833333
-9.15,42.91666667
-9.15833333,42.91666667
-9.15833333,42.925
-9.16666667,42.925
-9.16666667,42.93333333
-9.16666667,42.94166667
-9.175,42.94166667
-9.175,42.95
-9.18333333,42.95
-9.19166667,42.95
-9.19166667,42.94166667
-9.19166667,42.93333333
-9.18333333,42.93333333
-9.18333333,42.925
-9.18333333,42.91666667
-9.19166667,42.91666667
-9.2,42.91666667
-9.2,42.925
-9.20833333,42.925
-9.20833333,42.93333333
-9.21666667,42.93333333
-9.21666667,42.94166667
-9.225,42.94166667
-9.23333333,42.94166667
-9.23333333,42.93333333
-9.23333333,42.925
-9.24166667,42.925
-9.25,42.925
-9.25833333,42.925
-9.25833333,42.91666667
-9.26666667,42.91666667
-9.26666667,42.90833333
-9.25833333,42.90833333
-9.25833333,42.9
-9.25833333,42.89166667
-9.26666667,42.89166667
-9.275,42.89166667
-9.275,42.9
-9.275,42.90833333
-9.275,42.91666667
-9.28333333,42.91666667
-9.28333333,42.925
-9.29166667,42.925
-9.29166667,42.93333333
-9.28333333,42.93333333
-9.28333333,42.94166667
-9.275,42.94166667
-9.275,42.95
-9.275,42.95833333
-9.26666667,42.95833333
-9.26666667,42.96666667
-9.25833333,42.96666667
-9.25833333,42.975
-9.25833333,42.98333333
-9.25833333,42.99166667
-9.25,42.99166667
-9.25,43
-9.25,43.00833333
-9.25833333,43.00833333
-9.26666667,43.00833333
-9.26666667,43.01666667
-9.275,43.01666667
-9.275,43.025
-9.275,43.03333333
-9.28333333,43.03333333
-9.28333333,43.04166667
-9.275,43.04166667
-9.26666667,43.04166667
-9.25833333,43.04166667
-9.25833333,43.05
-9.25,43.05
-9.25,43.04166667
-9.24166667,43.04166667
-9.24166667,43.05
-9.24166667,43.05833333
-9.24166667,43.06666667
-9.24166667,43.075
-9.24166667,43.08333333
-9.24166667,43.09166667
-9.23333333,43.09166667
-9.23333333,43.08333333
-9.225,43.08333333
-9.21666667,43.08333333
-9.21666667,43.09166667
-9.21666667,43.1
-9.20833333,43.1
-9.2,43.1
-9.19166667,43.1
-9.19166667,43.09166667
-9.18333333,43.09166667
-9.175,43.09166667
-9.175,43.1
-9.16666667,43.1
-9.16666667,43.10833333
-9.15833333,43.10833333
-9.15833333,43.11666667
-9.15,43.11666667
-9.15,43.125
-9.15,43.13333333
-9.15833333,43.13333333
-9.15833333,43.14166667
-9.16666667,43.14166667
-9.175,43.14166667
-9.18333333,43.14166667
-9.18333333,43.13333333
-9.175,43.13333333
-9.175,43.125
-9.18333333,43.125
-9.19166667,43.125
-9.19166667,43.13333333
-9.2,43.13333333
-9.2,43.14166667
-9.20833333,43.14166667
-9.20833333,43.15
-9.20833333,43.15833333
-9.2,43.15833333
-9.2,43.15
-9.19166667,43.15
-9.19166667,43.15833333
-9.18333333,43.15833333
-9.175,43.15833333
-9.175,43.16666667
-9.175,43.175
-9.175,43.18333333
-9.16666667,43.18333333
-9.15833333,43.18333333
-9.15,43.18333333
-9.15,43.19166667
-9.14166667,43.19166667
-9.13333333,43.19166667
-9.125,43.19166667
-9.11666667,43.19166667
-9.10833333,43.19166667
-9.1,43.19166667
-9.09166667,43.19166667
-9.08333333,43.19166667
-9.08333333,43.18333333
-9.075,43.18333333
-9.06666667,43.18333333
-9.05833333,43.18333333
-9.05,43.18333333
-9.05,43.19166667
-9.04166667,43.19166667
-9.03333333,43.19166667
-9.03333333,43.2
-9.025,43.2
-9.025,43.20833333
-9.025,43.21666667
-9.01666667,43.21666667
-9.00833333,43.21666667
-9,43.21666667
-8.99166667,43.21666667
-8.98333333,43.21666667
-8.98333333,43.225
-8.975,43.225
-8.96666667,43.225
-8.95833333,43.225
-8.95,43.225
-8.95,43.21666667
-8.94166667,43.21666667
-8.93333333,43.21666667
-8.93333333,43.225
-8.925,43.225
-8.91666667,43.225
-8.91666667,43.23333333
-8.91666667,43.24166667
-8.91666667,43.25
-8.925,43.25
-8.93333333,43.25
-8.93333333,43.24166667
-8.925,43.24166667
-8.925,43.23333333
-8.93333333,43.23333333
-8.94166667,43.23333333
-8.94166667,43.24166667
-8.95,43.24166667
-8.95,43.25
-8.95,43.25833333
-8.95,43.26666667
-8.95833333,43.26666667
-8.96666667,43.26666667
-8.975,43.26666667
-8.98333333,43.26666667
-8.98333333,43.275
-8.98333333,43.28333333
-8.975,43.28333333
-8.96666667,43.28333333
-8.95833333,43.28333333
-8.95833333,43.29166667
-8.95,43.29166667
-8.94166667,43.29166667
-8.93333333,43.29166667
-8.93333333,43.28333333
-8.925,43.28333333
-8.925,43.29166667
-8.91666667,43.29166667
-8.90833333,43.29166667
-8.90833333,43.3
-8.9,43.3
-8.9,43.30833333
-8.9,43.31666667
-8.89166667,43.31666667
-8.88333333,43.31666667
-8.875,43.31666667
-8.86666667,43.31666667
-8.85833333,43.31666667
-8.85,43.31666667
-8.84166667,43.31666667
-8.84166667,43.325
-8.84166667,43.33333333
-8.84166667,43.34166667
-8.83333333,43.34166667
-8.825,43.34166667
-8.825,43.33333333
-8.81666667,43.33333333
-8.81666667,43.325
-8.80833333,43.325
-8.80833333,43.31666667
-8.8,43.31666667
-8.8,43.30833333
-8.79166667,43.30833333
-8.78333333,43.30833333
-8.78333333,43.3
-8.775,43.3
-8.76666667,43.3
-8.75833333,43.3
-8.75,43.3
-8.75,43.29166667
-8.74166667,43.29166667
-8.73333333,43.29166667
-8.725,43.29166667
-8.71666667,43.29166667
-8.70833333,43.29166667
-8.7,43.29166667
-8.69166667,43.29166667
-8.68333333,43.29166667
-8.68333333,43.3
-8.675,43.3
-8.66666667,43.3
-8.65833333,43.3
-8.65833333,43.30833333
-8.65,43.30833333
-8.64166667,43.30833333
-8.63333333,43.30833333
-8.625,43.30833333
-8.625,43.31666667
-8.61666667,43.31666667
-8.60833333,43.31666667
-8.6,43.31666667
-8.59166667,43.31666667
-8.58333333,43.31666667
-8.575,43.31666667
-8.56666667,43.31666667
-8.55833333,43.31666667
-8.55833333,43.30833333
-8.56666667,43.30833333
-8.56666667,43.3
-8.575,43.3
-8.58333333,43.3
-8.58333333,43.29166667
-8.575,43.29166667
-8.575,43.28333333
-8.56666667,43.28333333
-8.56666667,43.29166667
-8.55833333,43.29166667
-8.55,43.29166667
-8.55,43.3
-8.55,43.30833333
-8.54166667,43.30833333
-8.54166667,43.31666667
-8.53333333,43.31666667
-8.525,43.31666667
-8.525,43.325
-8.51666667,43.325
-8.51666667,43.31666667
-8.51666667,43.30833333
-8.525,43.30833333
-8.525,43.3
-8.51666667,43.3
-8.50833333,43.3
-8.50833333,43.30833333
-8.5,43.30833333
-8.5,43.31666667
-8.49166667,43.31666667
-8.48333333,43.31666667
-8.48333333,43.30833333
-8.475,43.30833333
-8.475,43.31666667
-8.475,43.325
-8.46666667,43.325
-8.46666667,43.33333333
-8.45833333,43.33333333
-8.45,43.33333333
-8.44166667,43.33333333
-8.44166667,43.325
-8.43333333,43.325
-8.425,43.325
-8.41666667,43.325
-8.41666667,43.31666667
-8.40833333,43.31666667
-8.4,43.31666667
-8.39166667,43.31666667
-8.39166667,43.30833333
-8.39166667,43.3
-8.39166667,43.29166667
-8.39166667,43.28333333
-8.38333333,43.28333333
-8.375,43.28333333
-8.375,43.275
-8.375,43.26666667
-8.36666667,43.26666667
-8.36666667,43.275
-8.35833333,43.275
-8.35833333,43.28333333
-8.35,43.28333333
-8.34166667,43.28333333
-8.33333333,43.28333333
-8.33333333,43.275
-8.325,43.275
-8.325,43.26666667
-8.33333333,43.26666667
-8.34166667,43.26666667
-8.34166667,43.25833333
-8.35,43.25833333
-8.35833333,43.25833333
-8.36666667,43.25833333
-8.36666667,43.25
-8.375,43.25
-8.38333333,43.25
-8.38333333,43.24166667
-8.38333333,43.23333333
-8.39166667,43.23333333
-8.39166667,43.24166667
-8.4,43.24166667
-8.40833333,43.24166667
-8.41666667,43.24166667
-8.41666667,43.23333333
-8.425,43.23333333
-8.425,43.24166667
-8.425,43.25
-8.43333333,43.25
-8.44166667,43.25
-8.45,43.25
-8.45833333,43.25
-8.45833333,43.25833333
-8.45,43.25833333
-8.45,43.26666667
-8.44166667,43.26666667
-8.43333333,43.26666667
-8.43333333,43.275
-8.44166667,43.275
-8.44166667,43.28333333
-8.45,43.28333333
-8.45833333,43.28333333
-8.45833333,43.275
-8.46666667,43.275
-8.475,43.275
-8.475,43.28333333
-8.48333333,43.28333333
-8.48333333,43.29166667
-8.48333333,43.3
-8.49166667,43.3
-8.49166667,43.29166667
-8.49166667,43.28333333
-8.5,43.28333333
-8.50833333,43.28333333
-8.51666667,43.28333333
-8.525,43.28333333
-8.525,43.275
-8.53333333,43.275
-8.53333333,43.28333333
-8.54166667,43.28333333
-8.54166667,43.275
-8.55,43.275
-8.55,43.26666667
-8.55833333,43.26666667
-8.55833333,43.275
-8.56666667,43.275
-8.575,43.275
-8.58333333,43.275
-8.58333333,43.28333333
-8.59166667,43.28333333
-8.59166667,43.29166667
-8.6,43.29166667
-8.60833333,43.29166667
-8.60833333,43.28333333
-8.60833333,43.275
-8.61666667,43.275
-8.61666667,43.26666667
-8.625,43.26666667
-8.63333333,43.26666667
-8.64166667,43.26666667
-8.64166667,43.25833333
-8.65,43.25833333
-8.65,43.25
-8.65,43.24166667
-8.65833333,43.24166667
-8.66666667,43.24166667
-8.675,43.24166667
-8.675,43.25
-8.68333333,43.25
-8.68333333,43.25833333
-8.68333333,43.26666667
-8.69166667,43.26666667
-8.7,43.26666667
-8.7,43.25833333
-8.70833333,43.25833333
-8.71666667,43.25833333
-8.71666667,43.26666667
-8.725,43.26666667
-8.725,43.275
-8.725,43.28333333
-8.73333333,43.28333333
-8.73333333,43.275
-8.74166667,43.275
-8.74166667,43.26666667
-8.75,43.26666667
-8.75,43.275
-8.75833333,43.275
-8.76666667,43.275
-8.76666667,43.28333333
-8.775,43.28333333
-8.78333333,43.28333333
-8.78333333,43.275
-8.79166667,43.275
-8.79166667,43.26666667
-8.79166667,43.25833333
-8.8,43.25833333
-8.8,43.25
-8.79166667,43.25
-8.78333333,43.25
-8.775,43.25
-8.775,43.25833333
-8.775,43.26666667
-8.76666667,43.26666667
-8.75833333,43.26666667
-8.75833333,43.25833333
-8.75833333,43.25
-8.75833333,43.24166667
-8.75833333,43.23333333
-8.75,43.23333333
-8.74166667,43.23333333
-8.73333333,43.23333333
-8.73333333,43.225
-8.74166667,43.225
-8.74166667,43.21666667
-8.74166667,43.20833333
-8.75,43.20833333
-8.75833333,43.20833333
-8.75833333,43.2
-8.75833333,43.19166667
-8.76666667,43.19166667
-8.76666667,43.2
-8.775,43.2
-8.78333333,43.2
-8.79166667,43.2
-8.8,43.2
-8.8,43.20833333
-8.80833333,43.20833333
-8.81666667,43.20833333
-8.81666667,43.2
-8.81666667,43.19166667
-8.825,43.19166667
-8.825,43.2
-8.825,43.20833333
-8.83333333,43.20833333
-8.84166667,43.20833333
-8.84166667,43.2
-8.85,43.2
-8.85833333,43.2
-8.85833333,43.20833333
-8.86666667,43.20833333
-8.86666667,43.2
-8.86666667,43.19166667
-8.875,43.19166667
-8.875,43.18333333
-8.88333333,43.18333333
-8.89166667,43.18333333
-8.9,43.18333333
-8.90833333,43.18333333
-8.90833333,43.175
-8.91666667,43.175
-8.91666667,43.16666667
-8.90833333,43.16666667
-8.90833333,43.15833333
-8.9,43.15833333
-8.9,43.15
-8.90833333,43.15
-8.91666667,43.15
-8.91666667,43.15833333
-8.925,43.15833333
-8.925,43.15
-8.93333333,43.15
-8.93333333,43.14166667
-8.94166667,43.14166667
-8.94166667,43.13333333
-8.95,43.13333333
-8.95,43.14166667
-8.95833333,43.14166667
-8.95833333,43.15
-8.95,43.15
-8.95,43.15833333
-8.95,43.16666667
-8.94166667,43.16666667
-8.94166667,43.15833333
-8.93333333,43.15833333
-8.93333333,43.16666667
-8.93333333,43.175
-8.93333333,43.18333333
-8.93333333,43.19166667
-8.93333333,43.2
-8.94166667,43.2
-8.95,43.2
-8.95,43.19166667
-8.95833333,43.19166667
-8.95833333,43.2
-8.96666667,43.2
-8.975,43.2
-8.975,43.19166667
-8.975,43.18333333
-8.96666667,43.18333333
-8.95833333,43.18333333
-8.95,43.18333333
-8.95,43.175
-8.95833333,43.175
-8.95833333,43.16666667
-8.95833333,43.15833333
-8.96666667,43.15833333
-8.96666667,43.16666667
-8.96666667,43.175
-8.975,43.175
-8.98333333,43.175
-8.99166667,43.175
-9,43.175
-9,43.16666667
-9,43.15833333
-9,43.15
-9,43.14166667
-9.00833333,43.14166667
-9.01666667,43.14166667
-9.01666667,43.13333333
-9.00833333,43.13333333
-9.00833333,43.125
-9.00833333,43.11666667
-9.01666667,43.11666667
-9.01666667,43.125
-9.025,43.125
-9.025,43.13333333
-9.03333333,43.13333333
-9.03333333,43.125
-9.03333333,43.11666667
-9.03333333,43.10833333
-9.03333333,43.1
-9.025,43.1
-9.025,43.09166667
-9.03333333,43.09166667
-9.04166667,43.09166667
</coordinates>
</LinearRing>
</outerBoundaryIs>
<innerBoundaryIs>
<LinearRing>
<coordinates>
-9.05,43.11666667
-9.04166667,43.11666667
-9.04166667,43.125
-9.05,43.125
-9.05,43.11666667
</coordinates>
</LinearRing>
</innerBoundaryIs>
<innerBoundaryIs>
<LinearRing>
<coordinates>
-9.10833333,43.075
-9.10833333,43.08333333
-9.11666667,43.08333333
-9.11666667,43.09166667
-9.125,43.09166667
-9.13333333,43.09166667
-9.13333333,43.08333333
-9.125,43.08333333
-9.125,43.075
-9.11666667,43.075
-9.10833333,43.075
</coordinates>
</LinearRing>
</innerBoundaryIs>
<innerBoundaryIs>
<LinearRing>
<coordinates>
-9.11666667,43.09166667
-9.10833333,43.09166667
-9.10833333,43.1
-9.11666667,43.1
-9.11666667,43.09166667
</coordinates>
</LinearRing>
</innerBoundaryIs>
<innerBoundaryIs>
<LinearRing>
<coordinates>
-9.16666667,42.99166667
-9.16666667,43
-9.16666667,43.00833333
-9.175,43.00833333
-9.175,43
-9.175,42.99166667
-9.16666667,42.99166667
</coordinates>
</LinearRing>
</innerBoundaryIs>
<innerBoundaryIs>
<LinearRing>
<coordinates>
-8.95,43.26666667
-8.94166667,43.26666667
-8.94166667,43.275
-8.95,43.275
-8.95,43.26666667
</coordinates>
</LinearRing>
</innerBoundaryIs>
<innerBoundaryIs>
<LinearRing>
<coordinates>
-8.8,43.30833333
-8.80833333,43.30833333
-8.80833333,43.3
-8.80833333,43.29166667
-8.81666667,43.29166667
-8.825,43.29166667
-8.825,43.28333333
-8.81666667,43.28333333
-8.80833333,43.28333333
-8.80833333,43.275
-8.8,43.275
-8.8,43.28333333
-8.79166667,43.28333333
-8.79166667,43.29166667
-8.8,43.29166667
-8.8,43.3
-8.8,43.30833333
</coordinates>
</LinearRing>
</innerBoundaryIs>
<innerBoundaryIs>
<LinearRing>
<coordinates>
-8.65833333,43.3
-8.65833333,43.29166667
-8.65833333,43.28333333
-8.65,43.28333333
-8.64166667,43.28333333
-8.63333333,43.28333333
-8.625,43.28333333
-8.625,43.29166667
-8.625,43.3
-8.63333333,43.3
-8.64166667,43.3
-8.64166667,43.29166667
-8.65,43.29166667
-8.65,43.3
-8.65833333,43.3
</coordinates>
</LinearRing>
</innerBoundaryIs>
<innerBoundaryIs>
<LinearRing>
<coordinates>
-8.44166667,43.325
-8.45,43.325
-8.45833333,43.325
-8.45833333,43.31666667
-8.46666667,43.31666667
-8.46666667,43.30833333
-8.45833333,43.30833333
-8.45833333,43.3
-8.45,43.3
-8.45,43.30833333
-8.44166667,43.30833333
-8.44166667,43.31666667
-8.44166667,43.325
</coordinates>
</LinearRing>
</innerBoundaryIs>
<innerBoundaryIs>
<LinearRing>
<coordinates>
-8.44166667,43.30833333
-8.44166667,43.3
-8.43333333,43.3
-8.43333333,43.29166667
-8.425,43.29166667
-8.425,43.28333333
-8.41666667,43.28333333
-8.40833333,43.28333333
-8.40833333,43.29166667
-8.41666667,43.29166667
-8.41666667,43.3
-8.41666667,43.30833333
-8.425,43.30833333
-8.43333333,43.30833333
-8.44166667,43.30833333
</coordinates>
</LinearRing>
</innerBoundaryIs>
<innerBoundaryIs>
<LinearRing>
<coordinates>
-8.40833333,43.29166667
-8.4,43.29166667
-8.4,43.3
-8.40833333,43.3
-8.40833333,43.29166667
</coordinates>
</LinearRing>
</innerBoundaryIs>
<innerBoundaryIs>
<LinearRing>
<coordinates>
-8.38333333,43.25
-8.38333333,43.25833333
-8.39166667,43.25833333
-8.39166667,43.26666667
-8.4,43.26666667
-8.4,43.25833333
-8.40833333,43.25833333
-8.41666667,43.25833333
-8.41666667,43.25
-8.40833333,43.25
-8.4,43.25
-8.39166667,43.25
-8.38333333,43.25
</coordinates>
</LinearRing>
</innerBoundaryIs>
<innerBoundaryIs>
<LinearRing>
<coordinates>
-8.7,43.26666667
-8.7,43.275
-8.70833333,43.275
-8.70833333,43.26666667
-8.7,43.26666667
</coordinates>
</LinearRing>
</innerBoundaryIs>
<innerBoundaryIs>
<LinearRing>
<coordinates>
-8.775,43.25
-8.775,43.24166667
-8.76666667,43.24166667
-8.76666667,43.25
-8.775,43.25
</coordinates>
</LinearRing>
</innerBoundaryIs>
<innerBoundaryIs>
<LinearRing>
<coordinates>
-8.75833333,43.23333333
-8.76666667,43.23333333
-8.76666667,43.225
-8.75833333,43.225
-8.75833333,43.23333333
</coordinates>
</LinearRing>
</innerBoundaryIs>
<innerBoundaryIs>
<LinearRing>
<coordinates>
-8.93333333,43.2
-8.925,43.2
-8.91666667,43.2
-8.91666667,43.20833333
-8.925,43.20833333
-8.93333333,43.20833333
-8.93333333,43.2
</coordinates>
</LinearRing>
</innerBoundaryIs>
<innerBoundaryIs>
<LinearRing>
<coordinates>
-9.16666667,43.06666667
-9.16666667,43.05833333
-9.15833333,43.05833333
-9.15,43.05833333
-9.15,43.06666667
-9.15833333,43.06666667
-9.16666667,43.06666667
</coordinates>
</LinearRing>
</innerBoundaryIs>
<innerBoundaryIs>
<LinearRing>
<coordinates>
-9.15,43.06666667
-9.14166667,43.06666667
-9.14166667,43.075
-9.15,43.075
-9.15,43.06666667
</coordinates>
</LinearRing>
</innerBoundaryIs>
<innerBoundaryIs>
<LinearRing>
<coordinates>
-8.825,43.25833333
-8.825,43.25
-8.81666667,43.25
-8.80833333,43.25
-8.80833333,43.25833333
-8.80833333,43.26666667
-8.81666667,43.26666667
-8.81666667,43.275
-8.825,43.275
-8.825,43.26666667
-8.825,43.25833333
</coordinates>
</LinearRing>
</innerBoundaryIs>
<innerBoundaryIs>
<LinearRing>
<coordinates>
-8.825,43.25
-8.83333333,43.25
-8.83333333,43.24166667
-8.83333333,43.23333333
-8.825,43.23333333
-8.825,43.24166667
-8.825,43.25
</coordinates>
</LinearRing>
</innerBoundaryIs>
<innerBoundaryIs>
<LinearRing>
<coordinates>
-8.83333333,43.25
-8.83333333,43.25833333
-8.83333333,43.26666667
-8.84166667,43.26666667
-8.84166667,43.275
-8.85,43.275
-8.85,43.26666667
-8.85,43.25833333
-8.85,43.25
-8.84166667,43.25
-8.83333333,43.25
</coordinates>
</LinearRing>
</innerBoundaryIs>
<innerBoundaryIs>
<LinearRing>
<coordinates>
-8.90833333,43.24166667
-8.9,43.24166667
-8.89166667,43.24166667
-8.89166667,43.25
-8.9,43.25
-8.90833333,43.25
-8.90833333,43.24166667
</coordinates>
</LinearRing>
</innerBoundaryIs>
<innerBoundaryIs>
<LinearRing>
<coordinates>
-8.89166667,43.25
-8.88333333,43.25
-8.88333333,43.25833333
-8.89166667,43.25833333
-8.89166667,43.25
</coordinates>
</LinearRing>
</innerBoundaryIs>
<innerBoundaryIs>
<LinearRing>
<coordinates>
-8.875,43.30833333
-8.875,43.3
-8.86666667,43.3
-8.86666667,43.30833333
-8.875,43.30833333
</coordinates>
</LinearRing>
</innerBoundaryIs>
<innerBoundaryIs>
<LinearRing>
<coordinates>
-8.875,43.3
-8.88333333,43.3
-8.88333333,43.29166667
-8.875,43.29166667
-8.875,43.3
</coordinates>
</LinearRing>
</innerBoundaryIs>
<innerBoundaryIs>
<LinearRing>
<coordinates>
-8.88333333,43.29166667
-8.89166667,43.29166667
-8.89166667,43.28333333
-8.88333333,43.28333333
-8.88333333,43.29166667
</coordinates>
</LinearRing>
</innerBoundaryIs>
<innerBoundaryIs>
<LinearRing>
<coordinates>
-8.88333333,43.28333333
-8.88333333,43.275
-8.875,43.275
-8.875,43.28333333
-8.88333333,43.28333333
</coordinates>
</LinearRing>
</innerBoundaryIs>
<innerBoundaryIs>
<LinearRing>
<coordinates>
-9.18333333,43.08333333
-9.18333333,43.075
-9.175,43.075
-9.175,43.08333333
-9.18333333,43.08333333
</coordinates>
</LinearRing>
</innerBoundaryIs>
<innerBoundaryIs>
<LinearRing>
<coordinates>
-9.20833333,43.01666667
-9.20833333,43.00833333
-9.2,43.00833333
-9.19166667,43.00833333
-9.19166667,43.01666667
-9.18333333,43.01666667
-9.18333333,43.025
-9.18333333,43.03333333
-9.19166667,43.03333333
-9.2,43.03333333
-9.20833333,43.03333333
-9.20833333,43.025
-9.2,43.025
-9.2,43.01666667
-9.20833333,43.01666667
</coordinates>
</LinearRing>
</innerBoundaryIs>
<innerBoundaryIs>
<LinearRing>
<coordinates>
-9.23333333,43.05
-9.23333333,43.04166667
-9.225,43.04166667
-9.225,43.05
-9.23333333,43.05
</coordinates>
</LinearRing>
</innerBoundaryIs>
<innerBoundaryIs>
<LinearRing>
<coordinates>
-9.15,43.09166667
-9.14166667,43.09166667
-9.14166667,43.1
-9.14166667,43.10833333
-9.15,43.10833333
-9.15,43.1
-9.15,43.09166667
</coordinates>
</LinearRing>
</innerBoundaryIs>
<innerBoundaryIs>
<LinearRing>
<coordinates>
-9.04166667,43.15
-9.03333333,43.15
-9.03333333,43.15833333
-9.04166667,43.15833333
-9.04166667,43.15
</coordinates>
</LinearRing>
</innerBoundaryIs>
<innerBoundaryIs>
<LinearRing>
<coordinates>
-9.05,43.14166667
-9.05,43.13333333
-9.04166667,43.13333333
-9.04166667,43.14166667
-9.05,43.14166667
</coordinates>
</LinearRing>
</innerBoundaryIs>
<innerBoundaryIs>
<LinearRing>
<coordinates>
-9.125,43.16666667
-9.11666667,43.16666667
-9.11666667,43.175
-9.125,43.175
-9.125,43.16666667
</coordinates>
</LinearRing>
</innerBoundaryIs>
<innerBoundaryIs>
<LinearRing>
<coordinates>
-9.01666667,43.175
-9.01666667,43.16666667
-9.00833333,43.16666667
-9.00833333,43.175
-9.01666667,43.175
</coordinates>
</LinearRing>
</innerBoundaryIs>
<innerBoundaryIs>
<LinearRing>
<coordinates>
-8.80833333,43.24166667
-8.80833333,43.23333333
-8.8,43.23333333
-8.8,43.24166667
-8.80833333,43.24166667
</coordinates>
</LinearRing>
</innerBoundaryIs>
<innerBoundaryIs>
<LinearRing>
<coordinates>
-8.86666667,43.28333333
-8.86666667,43.275
-8.85833333,43.275
-8.85833333,43.28333333
-8.86666667,43.28333333
</coordinates>
</LinearRing>
</innerBoundaryIs>
<innerBoundaryIs>
<LinearRing>
<coordinates>
-8.53333333,43.29166667
-8.53333333,43.3
-8.54166667,43.3
-8.54166667,43.29166667
-8.53333333,43.29166667
</coordinates>
</LinearRing>
</innerBoundaryIs>
</Polygon>
<Polygon>
<outerBoundaryIs>
<LinearRing>
<coordinates>
-9.075,42.75
-9.075,42.74166667
-9.08333333,42.74166667
-9.09166667,42.74166667
-9.09166667,42.75
-9.1,42.75
-9.1,42.75833333
-9.10833333,42.75833333
-9.10833333,42.76666667
-9.11666667,42.76666667
-9.11666667,42.775
-9.125,42.775
-9.125,42.78333333
-9.125,42.79166667
-9.13333333,42.79166667
-9.14166667,42.79166667
-9.14166667,42.8
-9.14166667,42.80833333
-9.13333333,42.80833333
-9.125,42.80833333
-9.11666667,42.80833333
-9.10833333,42.80833333
-9.10833333,42.81666667
-9.1,42.81666667
-9.1,42.825
-9.1,42.83333333
-9.1,42.84166667
-9.10833333,42.84166667
-9.10833333,42.85
-9.11666667,42.85
-9.125,42.85
-9.13333333,42.85
-9.13333333,42.85833333
-9.14166667,42.85833333
-9.14166667,42.86666667
-9.14166667,42.875
-9.14166667,42.88333333
-9.14166667,42.89166667
-9.13333333,42.89166667
-9.13333333,42.9
-9.125,42.9
-9.125,42.89166667
-9.125,42.88333333
-9.125,42.875
-9.11666667,42.875
-9.10833333,42.875
-9.10833333,42.88333333
-9.1,42.88333333
-9.1,42.875
-9.09166667,42.875
-9.09166667,42.86666667
-9.08333333,42.86666667
-9.08333333,42.85833333
-9.075,42.85833333
-9.06666667,42.85833333
-9.06666667,42.85
-9.06666667,42.84166667
-9.06666667,42.83333333
-9.06666667,42.825
-9.075,42.825
-9.075,42.81666667
-9.06666667,42.81666667
-9.06666667,42.80833333
-9.05833333,42.80833333
-9.05,42.80833333
-9.04166667,42.80833333
-9.04166667,42.8
-9.03333333,42.8
-9.03333333,42.79166667
-9.04166667,42.79166667
-9.05,42.79166667
-9.05,42.78333333
-9.05833333,42.78333333
-9.05833333,42.775
-9.05,42.775
-9.05,42.76666667
-9.05833333,42.76666667
-9.05833333,42.75833333
-9.06666667,42.75833333
-9.075,42.75833333
-9.075,42.75
</coordinates>
</LinearRing>
</outerBoundaryIs>
<innerBoundaryIs>
<LinearRing>
<coordinates>
-9.075,42.81666667
-9.08333333,42.81666667
-9.08333333,42.80833333
-9.08333333,42.8
-9.075,42.8
-9.075,42.80833333
-9.075,42.81666667
</coordinates>
</LinearRing>
</innerBoundaryIs>
<innerBoundaryIs>
<LinearRing>
<coordinates>
-9.1,42.79166667
-9.1,42.78333333
-9.09166667,42.78333333
-9.09166667,42.79166667
-9.1,42.79166667
</coordinates>
</LinearRing>
</innerBoundaryIs>
</Polygon>
<Polygon>
<outerBoundaryIs>
<LinearRing>
<coordinates>
-8.73333333,42.825
-8.725,42.825
-8.71666667,42.825
-8.71666667,42.81666667
-8.725,42.81666667
-8.73333333,42.81666667
-8.74166667,42.81666667
-8.74166667,42.825
-8.73333333,42.825
</coordinates>
</LinearRing>
</outerBoundaryIs>
</Polygon>
<Polygon>
<outerBoundaryIs>
<LinearRing>
<coordinates>
-8.45833333,42.83333333
-8.45,42.83333333
-8.45,42.825
-8.45833333,42.825
-8.45833333,42.83333333
</coordinates>
</LinearRing>
</outerBoundaryIs>
</Polygon>
<Polygon>
<outerBoundaryIs>
<LinearRing>
<coordinates>
-8.43333333,42.79166667
-8.43333333,42.78333333
-8.44166667,42.78333333
-8.45,42.78333333
-8.45,42.79166667
-8.45,42.8
-8.44166667,42.8
-8.44166667,42.80833333
-8.45,42.80833333
-8.45833333,42.80833333
-8.46666667,42.80833333
-8.475,42.80833333
-8.475,42.81666667
-8.48333333,42.81666667
-8.48333333,42.825
-8.475,42.825
-8.46666667,42.825
-8.45833333,42.825
-8.45833333,42.81666667
-8.45,42.81666667
-8.44166667,42.81666667
-8.43333333,42.81666667
-8.425,42.81666667
-8.425,42.80833333
-8.41666667,42.80833333
-8.41666667,42.8
-8.40833333,42.8
-8.40833333,42.79166667
-8.41666667,42.79166667
-8.425,42.79166667
-8.425,42.8
-8.43333333,42.8
-8.43333333,42.79166667
</coordinates>
</LinearRing>
</outerBoundaryIs>
</Polygon>
<Polygon>
<outerBoundaryIs>
<LinearRing>
<coordinates>
-8.44166667,42.84166667
-8.43333333,42.84166667
-8.43333333,42.83333333
-8.44166667,42.83333333
-8.44166667,42.84166667
</coordinates>
</LinearRing>
</outerBoundaryIs>
</Polygon>
<Polygon>
<outerBoundaryIs>
<LinearRing>
<coordinates>
-8.99166667,42.84166667
-8.98333333,42.84166667
-8.98333333,42.83333333
-8.99166667,42.83333333
-8.99166667,42.84166667
</coordinates>
</LinearRing>
</outerBoundaryIs>
</Polygon>
<Polygon>
<outerBoundaryIs>
<LinearRing>
<coordinates>
-8.91666667,42.46666667
-8.91666667,42.45833333
-8.925,42.45833333
-8.93333333,42.45833333
-8.93333333,42.46666667
-8.93333333,42.475
-8.925,42.475
-8.91666667,42.475
-8.90833333,42.475
-8.9,42.475
-8.9,42.48333333
-8.89166667,42.48333333
-8.88333333,42.48333333
-8.88333333,42.49166667
-8.875,42.49166667
-8.875,42.48333333
-8.86666667,42.48333333
-8.85833333,42.48333333
-8.85833333,42.475
-8.85833333,42.46666667
-8.86666667,42.46666667
-8.875,42.46666667
-8.875,42.45833333
-8.875,42.45
-8.88333333,42.45
-8.88333333,42.45833333
-8.89166667,42.45833333
-8.9,42.45833333
-8.90833333,42.45833333
-8.90833333,42.46666667
-8.91666667,42.46666667
</coordinates>
</LinearRing>
</outerBoundaryIs>
</Polygon>
<Polygon>
<outerBoundaryIs>
<LinearRing>
<coordinates>
-8.65833333,41.10833333
-8.66666667,41.10833333
-8.66666667,41.11666667
-8.66666667,41.125
-8.66666667,41.13333333
-8.65833333,41.13333333
-8.65833333,41.125
-8.65833333,41.11666667
-8.65,41.11666667
-8.64166667,41.11666667
-8.64166667,41.10833333
-8.63333333,41.10833333
-8.63333333,41.1
-8.64166667,41.1
-8.64166667,41.09166667
-8.63333333,41.09166667
-8.625,41.09166667
-8.625,41.08333333
-8.63333333,41.08333333
-8.64166667,41.08333333
-8.65,41.08333333
-8.65833333,41.08333333
-8.65833333,41.09166667
-8.65833333,41.1
-8.65,41.1
-8.65,41.10833333
-8.65833333,41.10833333
</coordinates>
</LinearRing>
</outerBoundaryIs>
</Polygon>
<Polygon>
<outerBoundaryIs>
<LinearRing>
<coordinates>
-7.55833333,39.79166667
-7.55833333,39.78333333
-7.56666667,39.78333333
-7.56666667,39.775
-7.56666667,39.76666667
-7.575,39.76666667
-7.575,39.75833333
-7.58333333,39.75833333
-7.58333333,39.76666667
-7.59166667,39.76666667
-7.59166667,39.75833333
-7.59166667,39.75
-7.58333333,39.75
-7.58333333,39.74166667
-7.58333333,39.73333333
-7.59166667,39.73333333
-7.59166667,39.725
-7.59166667,39.71666667
-7.58333333,39.71666667
-7.575,39.71666667
-7.575,39.70833333
-7.58333333,39.70833333
-7.59166667,39.70833333
-7.6,39.70833333
-7.6,39.7
-7.60833333,39.7
-7.61666667,39.7
-7.625,39.7
-7.63333333,39.7
-7.64166667,39.7
-7.64166667,39.69166667
-7.63333333,39.69166667
-7.625,39.69166667
-7.625,39.68333333
-7.625,39.675
-7.63333333,39.675
-7.64166667,39.675
-7.64166667,39.66666667
-7.64166667,39.65833333
-7.63333333,39.65833333
-7.625,39.65833333
-7.625,39.65
-7.625,39.64166667
-7.61666667,39.64166667
-7.60833333,39.64166667
-7.6,39.64166667
-7.6,39.63333333
-7.60833333,39.63333333
-7.60833333,39.625
-7.60833333,39.61666667
-7.60833333,39.60833333
-7.6,39.60833333
-7.6,39.6
-7.6,39.59166667
-7.6,39.58333333
-7.6,39.575
-7.6,39.56666667
-7.60833333,39.56666667
-7.60833333,39.55833333
-7.6,39.55833333
-7.6,39.55
-7.60833333,39.55
-7.60833333,39.54166667
-7.6,39.54166667
-7.6,39.53333333
-7.6,39.525
-7.59166667,39.525
-7.59166667,39.51666667
-7.58333333,39.51666667
-7.575,39.51666667
-7.575,39.50833333
-7.575,39.5
-7.58333333,39.5
-7.58333333,39.49166667
-7.58333333,39.48333333
-7.575,39.48333333
-7.575,39.475
-7.575,39.46666667
-7.56666667,39.46666667
-7.55833333,39.46666667
-7.55833333,39.475
-7.55833333,39.48333333
-7.55,39.48333333
-7.54166667,39.48333333
-7.54166667,39.475
-7.53333333,39.475
-7.525,39.475
-7.525,39.48333333
-7.51666667,39.48333333
-7.50833333,39.48333333
-7.50833333,39.49166667
-7.5,39.49166667
-7.49166667,39.49166667
-7.49166667,39.5
-7.48333333,39.5
-7.48333333,39.50833333
-7.49166667,39.50833333
-7.5,39.50833333
-7.5,39.51666667
-7.49166667,39.51666667
-7.48333333,39.51666667
-7.48333333,39.525
-7.49166667,39.525
-7.49166667,39.53333333
-7.48333333,39.53333333
-7.48333333,39.54166667
-7.49166667,39.54166667
-7.49166667,39.55
-7.48333333,39.55
-7.48333333,39.55833333
-7.475,39.55833333
-7.475,39.55
-7.46666667,39.55
-7.46666667,39.54166667
-7.46666667,39.53333333
-7.475,39.53333333
-7.475,39.525
-7.46666667,39.525
-7.46666667,39.51666667
-7.46666667,39.50833333
-7.475,39.50833333
-7.475,39.5
-7.475,39.49166667
-7.475,39.48333333
-7.475,39.475
-7.475,39.46666667
-7.48333333,39.46666667
-7.48333333,39.475
-7.49166667,39.475
-7.5,39.475
-7.50833333,39.475
-7.50833333,39.46666667
-7.5,39.46666667
-7.49166667,39.46666667
-7.49166667,39.45833333
-7.48333333,39.45833333
-7.48333333,39.45
-7.475,39.45
-7.475,39.44166667
-7.48333333,39.44166667
-7.48333333,39.43333333
-7.48333333,39.425
-7.48333333,39.41666667
-7.49166667,39.41666667
-7.49166667,39.425
-7.49166667,39.43333333
-7.5,39.43333333
-7.50833333,39.43333333
-7.50833333,39.425
-7.50833333,39.41666667
-7.5,39.41666667
-7.5,39.40833333
-7.50833333,39.40833333
-7.51666667,39.40833333
-7.51666667,39.4
-7.525,39.4
-7.525,39.39166667
-7.525,39.38333333
-7.51666667,39.38333333
-7.50833333,39.38333333
-7.50833333,39.39166667
-7.5,39.39166667
-7.49166667,39.39166667
-7.49166667,39.38333333
-7.48333333,39.38333333
-7.48333333,39.375
-7.48333333,39.36666667
-7.48333333,39.35833333
-7.49166667,39.35833333
-7.49166667,39.35
-7.5,39.35
-7.50833333,39.35
-7.50833333,39.35833333
-7.51666667,39.35833333
-7.51666667,39.35
-7.51666667,39.34166667
-7.50833333,39.34166667
-7.50833333,39.33333333
-7.5,39.33333333
-7.5,39.325
-7.49166667,39.325
-7.49166667,39.31666667
-7.49166667,39.30833333
-7.49166667,39.3
-7.48333333,39.3
-7.475,39.3
-7.46666667,39.3
-7.45833333,39.3
-7.45833333,39.29166667
-7.45833333,39.28333333
-7.45,39.28333333
-7.45,39.29166667
-7.44166667,39.29166667
-7.44166667,39.28333333
-7.44166667,39.275
-7.45,39.275
-7.45,39.26666667
-7.44166667,39.26666667
-7.44166667,39.25833333
-7.43333333,39.25833333
-7.43333333,39.26666667
-7.425,39.26666667
-7.425,39.275
-7.41666667,39.275
-7.40833333,39.275
-7.40833333,39.26666667
-7.40833333,39.25833333
-7.4,39.25833333
-7.4,39.25
-7.4,39.24166667
-7.39166667,39.24166667
-7.39166667,39.25
-7.38333333,39.25
-7.38333333,39.24166667
-7.38333333,39.23333333
-7.38333333,39.225
-7.38333333,39.21666667
-7.375,39.21666667
-7.375,39.225
-7.36666667,39.225
-7.36666667,39.21666667
-7.36666667,39.20833333
-7.375,39.20833333
-7.38333333,39.20833333
-7.39166667,39.20833333
-7.4,39.20833333
-7.40833333,39.20833333
-7.40833333,39.2
-7.41666667,39.2
-7.41666667,39.20833333
-7.425,39.20833333
-7.425,39.2
-7.425,39.19166667
-7.425,39.18333333
-7.43333333,39.18333333
-7.43333333,39.175
-7.43333333,39.16666667
-7.425,39.16666667
-7.425,39.15833333
-7.41666667,39.15833333
-7.40833333,39.15833333
-7.4,39.15833333
-7.4,39.15
-7.40833333,39.15
-7.40833333,39.14166667
-7.40833333,39.13333333
-7.41666667,39.13333333
-7.41666667,39.14166667
-7.425,39.14166667
-7.425,39.15
-7.43333333,39.15
-7.43333333,39.15833333
-7.44166667,39.15833333
-7.44166667,39.15
-7.45,39.15
-7.45,39.15833333
-7.45833333,39.15833333
-7.45833333,39.15
-7.45833333,39.14166667
-7.45833333,39.13333333
-7.46666667,39.13333333
-7.46666667,39.125
-7.46666667,39.11666667
-7.475,39.11666667
-7.475,39.125
-7.48333333,39.125
-7.49166667,39.125
-7.49166667,39.13333333
-7.5,39.13333333
-7.5,39.125
-7.50833333,39.125
-7.50833333,39.13333333
-7.51666667,39.13333333
-7.525,39.13333333
-7.525,39.125
-7.525,39.11666667
-7.525,39.10833333
-7.53333333,39.10833333
-7.54166667,39.10833333
-7.54166667,39.11666667
-7.55,39.11666667
-7.55,39.10833333
-7.55833333,39.10833333
-7.56666667,39.10833333
-7.56666667,39.1
-7.56666667,39.09166667
-7.56666667,39.08333333
-7.55833333,39.08333333
-7.55833333,39.09166667
-7.55,39.09166667
-7.55,39.08333333
-7.55,39.075
-7.55,39.06666667
-7.55833333,39.06666667
-7.56666667,39.06666667
-7.575,39.06666667
-7.575,39.075
-7.58333333,39.075
-7.59166667,39.075
-7.59166667,39.08333333
-7.6,39.08333333
-7.60833333,39.08333333
-7.61666667,39.08333333
-7.61666667,39.09166667
-7.625,39.09166667
-7.625,39.1
-7.625,39.10833333
-7.63333333,39.10833333
-7.63333333,39.1
-7.64166667,39.1
-7.64166667,39.10833333
-7.65,39.10833333
-7.65,39.11666667
-7.64166667,39.11666667
-7.64166667,39.125
-7.63333333,39.125
-7.63333333,39.13333333
-7.625,39.13333333
-7.625,39.125
-7.61666667,39.125
-7.60833333,39.125
-7.60833333,39.11666667
-7.60833333,39.10833333
-7.60833333,39.1
-7.6,39.1
-7.6,39.10833333
-7.59166667,39.10833333
-7.59166667,39.11666667
-7.59166667,39.125
-7.58333333,39.125
-7.58333333,39.13333333
-7.58333333,39.14166667
-7.59166667,39.14166667
-7.59166667,39.15
-7.6,39.15
-7.6,39.15833333
-7.60833333,39.15833333
-7.61666667,39.15833333
-7.625,39.15833333
-7.625,39.15
-7.625,39.14166667
-7.63333333,39.14166667
-7.64166667,39.14166667
-7.64166667,39.13333333
-7.65,39.13333333
-7.65,39.125
-7.65833333,39.125
-7.65833333,39.13333333
-7.65833333,39.14166667
-7.65,39.14166667
-7.65,39.15
-7.65,39.15833333
-7.65833333,39.15833333
-7.65833333,39.15
-7.66666667,39.15
-7.675,39.15
-7.675,39.15833333
-7.68333333,39.15833333
-7.69166667,39.15833333
-7.69166667,39.15
-7.68333333,39.15
-7.68333333,39.14166667
-7.68333333,39.13333333
-7.675,39.13333333
-7.675,39.125
-7.66666667,39.125
-7.66666667,39.11666667
-7.65833333,39.11666667
-7.65833333,39.10833333
-7.66666667,39.10833333
-7.675,39.10833333
-7.68333333,39.10833333
-7.69166667,39.10833333
-7.69166667,39.1
-7.7,39.1
-7.70833333,39.1
-7.70833333,39.09166667
-7.7,39.09166667
-7.7,39.08333333
-7.69166667,39.08333333
-7.69166667,39.09166667
-7.68333333,39.09166667
-7.675,39.09166667
-7.66666667,39.09166667
-7.66666667,39.08333333
-7.66666667,39.075
-7.65833333,39.075
-7.65833333,39.06666667
-7.65,39.06666667
-7.65,39.05833333
-7.65833333,39.05833333
-7.66666667,39.05833333
-7.66666667,39.05
-7.66666667,39.04166667
-7.65833333,39.04166667
-7.65,39.04166667
-7.65,39.03333333
-7.65833333,39.03333333
-7.65833333,39.025
-7.66666667,39.025
-7.675,39.025
-7.675,39.01666667
-7.675,39.00833333
-7.68333333,39.00833333
-7.68333333,39.01666667
-7.69166667,39.01666667
-7.7,39.01666667
-7.7,39.025
-7.70833333,39.025
-7.70833333,39.01666667
-7.70833333,39.00833333
-7.71666667,39.00833333
-7.71666667,39.01666667
-7.71666667,39.025
-7.71666667,39.03333333
-7.725,39.03333333
-7.725,39.04166667
-7.71666667,39.04166667
-7.71666667,39.05
-7.725,39.05
-7.725,39.05833333
-7.73333333,39.05833333
-7.73333333,39.05
-7.73333333,39.04166667
-7.73333333,39.03333333
-7.74166667,39.03333333
-7.74166667,39.025
-7.74166667,39.01666667
-7.73333333,39.01666667
-7.73333333,39.00833333
-7.73333333,39
-7.725,39
-7.725,38.99166667
-7.73333333,38.99166667
-7.74166667,38.99166667
-7.75,38.99166667
-7.75833333,38.99166667
-7.75833333,38.98333333
-7.76666667,38.98333333
-7.775,38.98333333
-7.775,38.975
-7.775,38.96666667
-7.78333333,38.96666667
-7.78333333,38.975
-7.79166667,38.975
-7.8,38.975
-7.8,38.96666667
-7.80833333,38.96666667
-7.80833333,38.95833333
-7.81666667,38.95833333
-7.81666667,38.96666667
-7.825,38.96666667
-7.825,38.975
-7.83333333,38.975
-7.83333333,38.96666667
-7.83333333,38.95833333
-7.84166667,38.95833333
-7.85,38.95833333
-7.85,38.95
-7.85,38.94166667
-7.84166667,38.94166667
-7.83333333,38.94166667
-7.83333333,38.93333333
-7.825,38.93333333
-7.825,38.925
-7.81666667,38.925
-7.81666667,38.91666667
-7.80833333,38.91666667
-7.80833333,38.925
-7.80833333,38.93333333
-7.8,38.93333333
-7.8,38.925
-7.79166667,38.925
-7.79166667,38.93333333
-7.79166667,38.94166667
-7.78333333,38.94166667
-7.775,38.94166667
-7.76666667,38.94166667
-7.76666667,38.93333333
-7.775,38.93333333
-7.78333333,38.93333333
-7.78333333,38.925
-7.78333333,38.91666667
-7.775,38.91666667
-7.775,38.90833333
-7.78333333,38.90833333
-7.79166667,38.90833333
-7.79166667,38.9
-7.79166667,38.89166667
-7.8,38.89166667
-7.8,38.88333333
-7.80833333,38.88333333
-7.80833333,38.875
-7.80833333,38.86666667
-7.8,38.86666667
-7.8,38.85833333
-7.8,38.85
-7.8,38.84166667
-7.8,38.83333333
-7.79166667,38.83333333
-7.79166667,38.825
-7.78333333,38.825
-7.78333333,38.83333333
-7.775,38.83333333
-7.775,38.84166667
-7.78333333,38.84166667
-7.79166667,38.84166667
-7.79166667,38.85
-7.79166667,38.85833333
-7.78333333,38.85833333
-7.78333333,38.86666667
-7.775,38.86666667
-7.76666667,38.86666667
-7.76666667,38.875
-7.76666667,38.88333333
-7.75833333,38.88333333
-7.75833333,38.89166667
-7.75,38.89166667
-7.74166667,38.89166667
-7.74166667,38.9
-7.73333333,38.9
-7.73333333,38.90833333
-7.73333333,38.91666667
-7.73333333,38.925
-7.725,38.925
-7.725,38.93333333
-7.725,38.94166667
-7.725,38.95
-7.71666667,38.95
-7.70833333,38.95
-7.7,38.95
-7.69166667,38.95
-7.69166667,38.94166667
-7.7,38.94166667
-7.7,38.93333333
-7.69166667,38.93333333
-7.68333333,38.93333333
-7.68333333,38.94166667
-7.675,38.94166667
-7.66666667,38.94166667
-7.66666667,38.93333333
-7.65833333,38.93333333
-7.65,38.93333333
-7.65,38.925
-7.65833333,38.925
-7.65833333,38.91666667
-7.66666667,38.91666667
-7.675,38.91666667
-7.68333333,38.91666667
-7.69166667,38.91666667
-7.69166667,38.90833333
-7.7,38.90833333
-7.7,38.91666667
-7.70833333,38.91666667
-7.70833333,38.90833333
-7.70833333,38.9
-7.70833333,38.89166667
-7.7,38.89166667
-7.7,38.88333333
-7.7,38.875
-7.69166667,38.875
-7.69166667,38.86666667
-7.7,38.86666667
-7.70833333,38.86666667
-7.70833333,38.875
-7.71666667,38.875
-7.725,38.875
-7.725,38.88333333
-7.73333333,38.88333333
-7.74166667,38.88333333
-7.75,38.88333333
-7.75,38.875
-7.75,38.86666667
-7.75833333,38.86666667
-7.75833333,38.85833333
-7.75833333,38.85
-7.75833333,38.84166667
-7.75,38.84166667
-7.75,38.83333333
-7.75,38.825
-7.75833333,38.825
-7.75833333,38.81666667
-7.75,38.81666667
-7.75,38.80833333
-7.74166667,38.80833333
-7.74166667,38.81666667
-7.73333333,38.81666667
-7.73333333,38.825
-7.73333333,38.83333333
-7.725,38.83333333
-7.725,38.825
-7.71666667,38.825
-7.70833333,38.825
-7.7,38.825
-7.7,38.81666667
-7.70833333,38.81666667
-7.71666667,38.81666667
-7.725,38.81666667
-7.725,38.80833333
-7.73333333,38.80833333
-7.73333333,38.8
-7.73333333,38.79166667
-7.74166667,38.79166667
-7.75,38.79166667
-7.75,38.8
-7.75833333,38.8
-7.76666667,38.8
-7.775,38.8
-7.775,38.79166667
-7.78333333,38.79166667
-7.78333333,38.8
-7.78333333,38.80833333
-7.79166667,38.80833333
-7.8,38.80833333
-7.8,38.81666667
-7.80833333,38.81666667
-7.81666667,38.81666667
-7.81666667,38.80833333
-7.80833333,38.80833333
-7.80833333,38.8
-7.80833333,38.79166667
-7.80833333,38.78333333
-7.81666667,38.78333333
-7.825,38.78333333
-7.83333333,38.78333333
-7.83333333,38.775
-7.825,38.775
-7.81666667,38.775
-7.80833333,38.775
-7.80833333,38.76666667
-7.8,38.76666667
-7.8,38.75833333
-7.79166667,38.75833333
-7.79166667,38.75
-7.78333333,38.75
-7.78333333,38.74166667
-7.79166667,38.74166667
-7.8,38.74166667
-7.8,38.73333333
-7.80833333,38.73333333
-7.81666667,38.73333333
-7.825,38.73333333
-7.825,38.74166667
-7.825,38.75
-7.83333333,38.75
-7.83333333,38.75833333
-7.84166667,38.75833333
-7.84166667,38.76666667
-7.85,38.76666667
-7.85,38.775
-7.85833333,38.775
-7.85833333,38.78333333
-7.86666667,38.78333333
-7.86666667,38.775
-7.875,38.775
-7.88333333,38.775
-7.89166667,38.775
-7.9,38.775
-7.9,38.78333333
-7.90833333,38.78333333
-7.90833333,38.79166667
-7.90833333,38.8
-7.91666667,38.8
-7.91666667,38.79166667
-7.925,38.79166667
-7.93333333,38.79166667
-7.93333333,38.8
-7.94166667,38.8
-7.94166667,38.79166667
-7.95,38.79166667
-7.95,38.78333333
-7.95,38.775
-7.94166667,38.775
-7.94166667,38.76666667
-7.95,38.76666667
-7.95833333,38.76666667
-7.95833333,38.775
-7.96666667,38.775
-7.96666667,38.76666667
-7.975,38.76666667
-7.98333333,38.76666667
-7.98333333,38.75833333
-7.98333333,38.75
-7.98333333,38.74166667
-7.975,38.74166667
-7.96666667,38.74166667
-7.96666667,38.73333333
-7.96666667,38.725
-7.96666667,38.71666667
-7.975,38.71666667
-7.975,38.70833333
-7.96666667,38.70833333
-7.96666667,38.7
-7.95833333,38.7
-7.95833333,38.70833333
-7.95,38.70833333
-7.94166667,38.70833333
-7.93333333,38.70833333
-7.925,38.70833333
-7.925,38.7
-7.925,38.69166667
-7.91666667,38.69166667
-7.91666667,38.68333333
-7.90833333,38.68333333
-7.90833333,38.69166667
-7.9,38.69166667
-7.9,38.7
-7.9,38.70833333
-7.89166667,38.70833333
-7.89166667,38.71666667
-7.88333333,38.71666667
-7.88333333,38.70833333
-7.88333333,38.7
-7.89166667,38.7
-7.89166667,38.69166667
-7.88333333,38.69166667
-7.88333333,38.68333333
-7.875,38.68333333
-7.86666667,38.68333333
-7.86666667,38.675
-7.86666667,38.66666667
-7.875,38.66666667
-7.88333333,38.66666667
-7.89166667,38.66666667
-7.89166667,38.65833333
-7.89166667,38.65
-7.89166667,38.64166667
-7.9,38.64166667
-7.90833333,38.64166667
-7.91666667,38.64166667
-7.91666667,38.63333333
-7.90833333,38.63333333
-7.90833333,38.625
-7.90833333,38.61666667
-7.91666667,38.61666667
-7.925,38.61666667
-7.925,38.625
-7.925,38.63333333
-7.925,38.64166667
-7.93333333,38.64166667
-7.93333333,38.63333333
-7.93333333,38.625
-7.94166667,38.625
-7.94166667,38.63333333
-7.95,38.63333333
-7.95,38.625
-7.95,38.61666667
-7.94166667,38.61666667
-7.94166667,38.60833333
-7.93333333,38.60833333
-7.925,38.60833333
-7.925,38.6
-7.93333333,38.6
-7.93333333,38.59166667
-7.93333333,38.58333333
-7.94166667,38.58333333
-7.95,38.58333333
-7.95833333,38.58333333
-7.95833333,38.575
-7.95,38.575
-7.94166667,38.575
-7.94166667,38.56666667
-7.95,38.56666667
-7.95833333,38.56666667
-7.96666667,38.56666667
-7.96666667,38.575
-7.975,38.575
-7.975,38.58333333
-7.98333333,38.58333333
-7.98333333,38.575
-7.98333333,38.56666667
-7.975,38.56666667
-7.975,38.55833333
-7.975,38.55
-7.96666667,38.55
-7.95833333,38.55
-7.95,38.55
-7.94166667,38.55
-7.93333333,38.55
-7.93333333,38.54166667
-7.94166667,38.54166667
-7.94166667,38.53333333
-7.95,38.53333333
-7.95,38.54166667
-7.95833333,38.54166667
-7.95833333,38.53333333
-7.96666667,38.53333333
-7.96666667,38.525
-7.96666667,38.51666667
-7.975,38.51666667
-7.98333333,38.51666667
-7.98333333,38.50833333
-7.99166667,38.50833333
-7.99166667,38.51666667
-7.99166667,38.525
-8,38.525
-8,38.53333333
-8.00833333,38.53333333
-8.01666667,38.53333333
-8.01666667,38.54166667
-8.00833333,38.54166667
-8.00833333,38.55
-8.00833333,38.55833333
-8,38.55833333
-7.99166667,38.55833333
-7.99166667,38.56666667
-8,38.56666667
-8,38.575
-8.00833333,38.575
-8.00833333,38.58333333
-8.01666667,38.58333333
-8.025,38.58333333
-8.025,38.59166667
-8.01666667,38.59166667
-8.00833333,38.59166667
-8,38.59166667
-7.99166667,38.59166667
-7.98333333,38.59166667
-7.975,38.59166667
-7.96666667,38.59166667
-7.96666667,38.6
-7.95833333,38.6
-7.95833333,38.60833333
-7.96666667,38.60833333
-7.975,38.60833333
-7.975,38.61666667
-7.98333333,38.61666667
-7.98333333,38.625
-7.99166667,38.625
-8,38.625
-8,38.61666667
-8.00833333,38.61666667
-8.01666667,38.61666667
-8.01666667,38.625
-8.01666667,38.63333333
-8.025,38.63333333
-8.03333333,38.63333333
-8.03333333,38.64166667
-8.04166667,38.64166667
-8.05,38.64166667
-8.05833333,38.64166667
-8.06666667,38.64166667
-8.075,38.64166667
-8.075,38.65
-8.06666667,38.65
-8.06666667,38.65833333
-8.075,38.65833333
-8.075,38.66666667
-8.08333333,38.66666667
-8.09166667,38.66666667
-8.09166667,38.65833333
-8.09166667,38.65
-8.09166667,38.64166667
-8.09166667,38.63333333
-8.09166667,38.625
-8.08333333,38.625
-8.08333333,38.61666667
-8.08333333,38.60833333
-8.09166667,38.60833333
-8.1,38.60833333
-8.1,38.6
-8.10833333,38.6
-8.11666667,38.6
-8.11666667,38.59166667
-8.10833333,38.59166667
-8.1,38.59166667
-8.1,38.58333333
-8.09166667,38.58333333
-8.09166667,38.575
-8.08333333,38.575
-8.075,38.575
-8.075,38.56666667
-8.075,38.55833333
-8.08333333,38.55833333
-8.08333333,38.56666667
-8.09166667,38.56666667
-8.1,38.56666667
-8.1,38.55833333
-8.1,38.55
-8.09166667,38.55
-8.09166667,38.54166667
-8.08333333,38.54166667
-8.075,38.54166667
-8.075,38.53333333
-8.075,38.525
-8.075,38.51666667
-8.075,38.50833333
-8.06666667,38.50833333
-8.06666667,38.5
-8.05833333,38.5
-8.05,38.5
-8.05,38.49166667
-8.04166667,38.49166667
-8.03333333,38.49166667
-8.03333333,38.48333333
-8.025,38.48333333
-8.01666667,38.48333333
-8.01666667,38.49166667
-8.00833333,38.49166667
-8.00833333,38.5
-8.00833333,38.50833333
-8,38.50833333
-8,38.5
-8,38.49166667
-8,38.48333333
-8,38.475
-8,38.46666667
-7.99166667,38.46666667
-7.99166667,38.45833333
-8,38.45833333
-8.00833333,38.45833333
-8.00833333,38.45
-8,38.45
-7.99166667,38.45
-7.98333333,38.45
-7.98333333,38.45833333
-7.98333333,38.46666667
-7.975,38.46666667
-7.975,38.45833333
-7.975,38.45
-7.975,38.44166667
-7.98333333,38.44166667
-7.98333333,38.43333333
-7.975,38.43333333
-7.975,38.425
-7.98333333,38.425
-7.99166667,38.425
-7.99166667,38.43333333
-8,38.43333333
-8.00833333,38.43333333
-8.00833333,38.425
-8.00833333,38.41666667
-8.01666667,38.41666667
-8.01666667,38.425
-8.025,38.425
-8.025,38.41666667
-8.025,38.40833333
-8.03333333,38.40833333
-8.04166667,38.40833333
-8.04166667,38.41666667
-8.05,38.41666667
-8.05,38.425
-8.05833333,38.425
-8.05833333,38.41666667
-8.05833333,38.40833333
-8.05833333,38.4
-8.05,38.4
-8.04166667,38.4
-8.03333333,38.4
-8.025,38.4
-8.025,38.39166667
-8.025,38.38333333
-8.03333333,38.38333333
-8.03333333,38.39166667
-8.04166667,38.39166667
-8.05,38.39166667
-8.05,38.38333333
-8.04166667,38.38333333
-8.04166667,38.375
-8.05,38.375
-8.05,38.36666667
-8.05833333,38.36666667
-8.05833333,38.35833333
-8.06666667,38.35833333
-8.06666667,38.35
-8.06666667,38.34166667
-8.075,38.34166667
-8.08333333,38.34166667
-8.08333333,38.33333333
-8.09166667,38.33333333
-8.1,38.33333333
-8.1,38.34166667
-8.10833333,38.34166667
-8.11666667,38.34166667
-8.11666667,38.35
-8.11666667,38.35833333
-8.125,38.35833333
-8.125,38.35
-8.13333333,38.35
-8.13333333,38.34166667
-8.13333333,38.33333333
-8.14166667,38.33333333
-8.14166667,38.325
-8.15,38.325
-8.15,38.33333333
-8.15,38.34166667
-8.15833333,38.34166667
-8.15833333,38.33333333
-8.15833333,38.325
-8.15833333,38.31666667
-8.16666667,38.31666667
-8.16666667,38.325
-8.16666667,38.33333333
-8.175,38.33333333
-8.18333333,38.33333333
-8.18333333,38.325
-8.19166667,38.325
-8.19166667,38.31666667
-8.19166667,38.30833333
-8.2,38.30833333
-8.20833333,38.30833333
-8.20833333,38.31666667
-8.21666667,38.31666667
-8.21666667,38.325
-8.225,38.325
-8.225,38.33333333
-8.23333333,38.33333333
-8.23333333,38.34166667
-8.225,38.34166667
-8.225,38.35
-8.225,38.35833333
-8.23333333,38.35833333
-8.23333333,38.35
-8.24166667,38.35
-8.24166667,38.34166667
-8.25,38.34166667
-8.25,38.33333333
-8.25833333,38.33333333
-8.26666667,38.33333333
-8.26666667,38.34166667
-8.26666667,38.35
-8.275,38.35
-8.28333333,38.35
-8.29166667,38.35
-8.29166667,38.35833333
-8.29166667,38.36666667
-8.3,38.36666667
-8.3,38.35833333
-8.3,38.35
-8.3,38.34166667
-8.30833333,38.34166667
-8.30833333,38.33333333
-8.30833333,38.325
-8.3,38.325
-8.3,38.31666667
-8.3,38.30833333
-8.30833333,38.30833333
-8.31666667,38.30833333
-8.31666667,38.31666667
-8.31666667,38.325
-8.31666667,38.33333333
-8.325,38.33333333
-8.33333333,38.33333333
-8.33333333,38.325
-8.34166667,38.325
-8.35,38.325
-8.35,38.31666667
-8.35833333,38.31666667
-8.35833333,38.30833333
-8.36666667,38.30833333
-8.375,38.30833333
-8.38333333,38.30833333
-8.38333333,38.31666667
-8.38333333,38.325
-8.375,38.325
-8.375,38.33333333
-8.375,38.34166667
-8.375,38.35
-8.375,38.35833333
-8.38333333,38.35833333
-8.39166667,38.35833333
-8.39166667,38.35
-8.4,38.35
-8.40833333,38.35
-8.41666667,38.35
-8.425,38.35
-8.425,38.34166667
-8.41666667,38.34166667
-8.40833333,38.34166667
-8.40833333,38.33333333
-8.41666667,38.33333333
-8.41666667,38.325
-8.41666667,38.31666667
-8.425,38.31666667
-8.425,38.325
-8.425,38.33333333
-8.43333333,38.33333333
-8.43333333,38.325
-8.43333333,38.31666667
-8.43333333,38.30833333
-8.44166667,38.30833333
-8.44166667,38.31666667
-8.45,38.31666667
-8.45833333,38.31666667
-8.45833333,38.30833333
-8.46666667,38.30833333
-8.475,38.30833333
-8.48333333,38.30833333
-8.48333333,38.3
-8.48333333,38.29166667
-8.475,38.29166667
-8.475,38.3
-8.46666667,38.3
-8.45833333,38.3
-8.45833333,38.29166667
-8.45833333,38.28333333
-8.45,38.28333333
-8.44166667,38.28333333
-8.44166667,38.275
-8.43333333,38.275
-8.43333333,38.26666667
-8.425,38.26666667
-8.41666667,38.26666667
-8.40833333,38.26666667
-8.40833333,38.25833333
-8.41666667,38.25833333
-8.41666667,38.25
-8.425,38.25
-8.425,38.24166667
-8.41666667,38.24166667
-8.41666667,38.23333333
-8.425,38.23333333
-8.425,38.225
-8.43333333,38.225
-8.43333333,38.21666667
-8.425,38.21666667
-8.425,38.20833333
-8.41666667,38.20833333
-8.41666667,38.2
-8.425,38.2
-8.425,38.19166667
-8.43333333,38.19166667
-8.44166667,38.19166667
-8.44166667,38.18333333
-8.43333333,38.18333333
-8.43333333,38.175
-8.425,38.175
-8.425,38.16666667
-8.41666667,38.16666667
-8.41666667,38.15833333
-8.425,38.15833333
-8.43333333,38.15833333
-8.43333333,38.16666667
-8.44166667,38.16666667
-8.45,38.16666667
-8.45833333,38.16666667
-8.45833333,38.15833333
-8.46666667,38.15833333
-8.475,38.15833333
-8.48333333,38.15833333
-8.48333333,38.15
-8.48333333,38.14166667
-8.475,38.14166667
-8.475,38.13333333
-8.48333333,38.13333333
-8.49166667,38.13333333
-8.5,38.13333333
-8.50833333,38.13333333
-8.50833333,38.14166667
-8.51666667,38.14166667
-8.51666667,38.15
-8.525,38.15
-8.525,38.14166667
-8.525,38.13333333
-8.525,38.125
-8.525,38.11666667
-8.51666667,38.11666667
-8.51666667,38.125
-8.50833333,38.125
-8.50833333,38.11666667
-8.50833333,38.10833333
-8.50833333,38.1
-8.50833333,38.09166667
-8.5,38.09166667
-8.49166667,38.09166667
-8.48333333,38.09166667
-8.48333333,38.08333333
-8.475,38.08333333
-8.46666667,38.08333333
-8.45833333,38.08333333
-8.45833333,38.075
-8.46666667,38.075
-8.475,38.075
-8.475,38.06666667
-8.46666667,38.06666667
-8.46666667,38.05833333
-8.45833333,38.05833333
-8.45833333,38.05
-8.45833333,38.04166667
-8.45,38.04166667
-8.45,38.03333333
-8.45833333,38.03333333
-8.46666667,38.03333333
-8.46666667,38.025
-8.46666667,38.01666667
-8.45833333,38.01666667
-8.45833333,38.00833333
-8.46666667,38.00833333
-8.46666667,38
-8.475,38
-8.475,37.99166667
-8.48333333,37.99166667
-8.49166667,37.99166667
-8.49166667,37.98333333
-8.49166667,37.975
-8.5,37.975
-8.5,37.98333333
-8.5,37.99166667
-8.50833333,37.99166667
-8.51666667,37.99166667
-8.525,37.99166667
-8.525,38
-8.525,38.00833333
-8.53333333,38.00833333
-8.53333333,38.01666667
-8.54166667,38.01666667
-8.54166667,38.025
-8.53333333,38.025
-8.53333333,38.03333333
-8.54166667,38.03333333
-8.54166667,38.04166667
-8.53333333,38.04166667
-8.525,38.04166667
-8.51666667,38.04166667
-8.51666667,38.05
-8.525,38.05
-8.525,38.05833333
-8.53333333,38.05833333
-8.53333333,38.06666667
-8.54166667,38.06666667
-8.54166667,38.075
-8.53333333,38.075
-8.53333333,38.08333333
-8.54166667,38.08333333
-8.54166667,38.09166667
-8.55,38.09166667
-8.55,38.1
-8.55,38.10833333
-8.55833333,38.10833333
-8.55833333,38.11666667
-8.56666667,38.11666667
-8.56666667,38.10833333
-8.56666667,38.1
-8.56666667,38.09166667
-8.575,38.09166667
-8.575,38.08333333
-8.575,38.075
-8.58333333,38.075
-8.58333333,38.08333333
-8.59166667,38.08333333
-8.59166667,38.075
-8.6,38.075
-8.6,38.06666667
-8.59166667,38.06666667
-8.58333333,38.06666667
-8.575,38.06666667
-8.575,38.05833333
-8.575,38.05
-8.58333333,38.05
-8.59166667,38.05
-8.6,38.05
-8.6,38.04166667
-8.60833333,38.04166667
-8.61666667,38.04166667
-8.625,38.04166667
-8.63333333,38.04166667
-8.64166667,38.04166667
-8.65,38.04166667
-8.65833333,38.04166667
-8.66666667,38.04166667
-8.66666667,38.03333333
-8.675,38.03333333
-8.675,38.025
-8.66666667,38.025
-8.65833333,38.025
-8.65833333,38.01666667
-8.65833333,38.00833333
-8.66666667,38.00833333
-8.66666667,38
-8.675,38
-8.68333333,38
-8.68333333,38.00833333
-8.68333333,38.01666667
-8.68333333,38.025
-8.69166667,38.025
-8.7,38.025
-8.70833333,38.025
-8.70833333,38.01666667
-8.71666667,38.01666667
-8.71666667,38.025
-8.71666667,38.03333333
-8.71666667,38.04166667
-8.725,38.04166667
-8.725,38.05
-8.71666667,38.05
-8.70833333,38.05
-8.70833333,38.05833333
-8.71666667,38.05833333
-8.71666667,38.06666667
-8.70833333,38.06666667
-8.7,38.06666667
-8.7,38.075
-8.70833333,38.075
-8.71666667,38.075
-8.71666667,38.08333333
-8.71666667,38.09166667
-8.70833333,38.09166667
-8.7,38.09166667
-8.69166667,38.09166667
-8.69166667,38.1
-8.7,38.1
-8.7,38.10833333
-8.69166667,38.10833333
-8.68333333,38.10833333
-8.68333333,38.11666667
-8.69166667,38.11666667
-8.7,38.11666667
-8.70833333,38.11666667
-8.70833333,38.10833333
-8.71666667,38.10833333
-8.71666667,38.1
-8.725,38.1
-8.725,38.10833333
-8.73333333,38.10833333
-8.73333333,38.1
-8.74166667,38.1
-8.75,38.1
-8.75,38.10833333
-8.75833333,38.10833333
-8.75833333,38.1
-8.76666667,38.1
-8.76666667,38.09166667
-8.75833333,38.09166667
-8.75,38.09166667
-8.74166667,38.09166667
-8.74166667,38.08333333
-8.75,38.08333333
-8.75833333,38.08333333
-8.76666667,38.08333333
-8.76666667,38.075
-8.76666667,38.06666667
-8.75833333,38.06666667
-8.75,38.06666667
-8.75,38.05833333
-8.75833333,38.05833333
-8.75833333,38.05
-8.75833333,38.04166667
-8.75,38.04166667
-8.75,38.03333333
-8.75,38.025
-8.74166667,38.025
-8.74166667,38.01666667
-8.75,38.01666667
-8.75,38.00833333
-8.75,38
-8.74166667,38
-8.74166667,37.99166667
-8.73333333,37.99166667
-8.73333333,38
-8.725,38
-8.725,38.00833333
-8.71666667,38.00833333
-8.70833333,38.00833333
-8.70833333,38
-8.70833333,37.99166667
-8.70833333,37.98333333
-8.70833333,37.975
-8.71666667,37.975
-8.725,37.975
-8.73333333,37.975
-8.73333333,37.96666667
-8.74166667,37.96666667
-8.74166667,37.95833333
-8.75,37.95833333
-8.75,37.96666667
-8.75833333,37.96666667
-8.76666667,37.96666667
-8.76666667,37.95833333
-8.76666667,37.95
-8.775,37.95
-8.78333333,37.95
-8.79166667,37.95
-8.8,37.95
-8.8,37.94166667
-8.80833333,37.94166667
-8.81666667,37.94166667
-8.81666667,37.93333333
-8.825,37.93333333
-8.83333333,37.93333333
-8.83333333,37.94166667
-8.84166667,37.94166667
-8.85,37.94166667
-8.85,37.95
-8.84166667,37.95
-8.84166667,37.95833333
-8.85,37.95833333
-8.85,37.96666667
-8.85833333,37.96666667
-8.86666667,37.96666667
-8.86666667,37.975
-8.85833333,37.975
-8.85833333,37.98333333
-8.85,37.98333333
-8.85,37.99166667
-8.85,38
-8.84166667,38
-8.84166667,38.00833333
-8.84166667,38.01666667
-8.84166667,38.025
-8.83333333,38.025
-8.83333333,38.03333333
-8.83333333,38.04166667
-8.825,38.04166667
-8.825,38.05
-8.825,38.05833333
-8.81666667,38.05833333
-8.81666667,38.06666667
-8.81666667,38.075
-8.80833333,38.075
-8.80833333,38.08333333
-8.80833333,38.09166667
-8.8,38.09166667
-8.8,38.1
-8.8,38.10833333
-8.8,38.11666667
-8.79166667,38.11666667
-8.79166667,38.125
-8.79166667,38.13333333
-8.79166667,38.14166667
-8.78333333,38.14166667
-8.78333333,38.15
-8.78333333,38.15833333
-8.78333333,38.16666667
-8.775,38.16666667
-8.775,38.175
-8.775,38.18333333
-8.775,38.19166667
-8.775,38.2
-8.775,38.20833333
-8.76666667,38.20833333
-8.76666667,38.21666667
-8.76666667,38.225
-8.76666667,38.23333333
-8.76666667,38.24166667
-8.76666667,38.25
-8.76666667,38.25833333
-8.76666667,38.26666667
-8.775,38.26666667
-8.775,38.275
-8.775,38.28333333
-8.775,38.29166667
-8.775,38.3
-8.775,38.30833333
-8.775,38.31666667
-8.78333333,38.31666667
-8.78333333,38.325
-8.78333333,38.33333333
-8.78333333,38.34166667
-8.78333333,38.35
-8.79166667,38.35
-8.79166667,38.35833333
-8.79166667,38.36666667
-8.79166667,38.375
-8.8,38.375
-8.8,38.38333333
-8.80833333,38.38333333
-8.80833333,38.39166667
-8.80833333,38.4
-8.8,38.4
-8.8,38.39166667
-8.79166667,38.39166667
-8.79166667,38.4
-8.79166667,38.40833333
-8.79166667,38.41666667
-8.8,38.41666667
-8.8,38.425
-8.80833333,38.425
-8.80833333,38.43333333
-8.80833333,38.44166667
-8.8,38.44166667
-8.79166667,38.44166667
-8.79166667,38.43333333
-8.78333333,38.43333333
-8.78333333,38.425
-8.775,38.425
-8.76666667,38.425
-8.76666667,38.41666667
-8.76666667,38.40833333
-8.75833333,38.40833333
-8.75833333,38.41666667
-8.75,38.41666667
-8.75,38.425
-8.74166667,38.425
-8.74166667,38.41666667
-8.73333333,38.41666667
-8.725,38.41666667
-8.71666667,38.41666667
-8.70833333,38.41666667
-8.7,38.41666667
-8.69166667,38.41666667
-8.68333333,38.41666667
-8.675,38.41666667
-8.675,38.425
-8.68333333,38.425
-8.68333333,38.43333333
-8.69166667,38.43333333
-8.69166667,38.44166667
-8.7,38.44166667
-8.70833333,38.44166667
-8.71666667,38.44166667
-8.71666667,38.45
-8.71666667,38.45833333
-8.725,38.45833333
-8.725,38.46666667
-8.725,38.475
-8.73333333,38.475
-8.73333333,38.48333333
-8.725,38.48333333
-8.725,38.49166667
-8.725,38.5
-8.725,38.50833333
-8.725,38.51666667
-8.725,38.525
-8.73333333,38.525
-8.74166667,38.525
-8.74166667,38.53333333
-8.74166667,38.54166667
-8.73333333,38.54166667
-8.73333333,38.55
-8.74166667,38.55
-8.74166667,38.55833333
-8.75,38.55833333
-8.75,38.55
-8.75833333,38.55
-8.75833333,38.54166667
-8.75833333,38.53333333
-8.76666667,38.53333333
-8.76666667,38.525
-8.775,38.525
-8.775,38.53333333
-8.78333333,38.53333333
-8.78333333,38.525
-8.78333333,38.51666667
-8.78333333,38.50833333
-8.775,38.50833333
-8.775,38.51666667
-8.76666667,38.51666667
-8.75833333,38.51666667
-8.75833333,38.50833333
-8.75833333,38.5
-8.75,38.5
-8.75,38.49166667
-8.75833333,38.49166667
-8.75833333,38.48333333
-8.76666667,38.48333333
-8.775,38.48333333
-8.775,38.475
-8.78333333,38.475
-8.79166667,38.475
-8.79166667,38.48333333
-8.8,38.48333333
-8.80833333,38.48333333
-8.80833333,38.49166667
-8.80833333,38.5
-8.81666667,38.5
-8.81666667,38.49166667
-8.825,38.49166667
-8.83333333,38.49166667
-8.83333333,38.5
-8.84166667,38.5
-8.84166667,38.50833333
-8.85,38.50833333
-8.85833333,38.50833333
-8.85833333,38.51666667
-8.85,38.51666667
-8.85,38.525
-8.84166667,38.525
-8.84166667,38.53333333
-8.85,38.53333333
-8.85833333,38.53333333
-8.85833333,38.54166667
-8.86666667,38.54166667
-8.875,38.54166667
-8.875,38.55
-8.88333333,38.55
-8.89166667,38.55
-8.89166667,38.54166667
-8.9,38.54166667
-8.9,38.53333333
-8.9,38.525
-8.9,38.51666667
-8.90833333,38.51666667
-8.90833333,38.50833333
-8.91666667,38.50833333
-8.925,38.50833333
-8.925,38.5
-8.93333333,38.5
-8.93333333,38.49166667
-8.93333333,38.48333333
-8.94166667,38.48333333
-8.95,38.48333333
-8.95833333,38.48333333
-8.96666667,38.48333333
-8.975,38.48333333
-8.98333333,38.48333333
-8.98333333,38.475
-8.98333333,38.46666667
-8.99166667,38.46666667
-8.99166667,38.45833333
-9,38.45833333
-9.00833333,38.45833333
-9.01666667,38.45833333
-9.01666667,38.45
-9.025,38.45
-9.03333333,38.45
-9.04166667,38.45
-9.04166667,38.44166667
-9.05,38.44166667
-9.05833333,38.44166667
-9.06666667,38.44166667
-9.06666667,38.43333333
-9.075,38.43333333
-9.08333333,38.43333333
-9.08333333,38.44166667
-9.09166667,38.44166667
-9.1,38.44166667
-9.10833333,38.44166667
-9.11666667,38.44166667
-9.11666667,38.43333333
-9.125,38.43333333
-9.13333333,38.43333333
-9.13333333,38.425
-9.14166667,38.425
-9.14166667,38.43333333
-9.15,38.43333333
-9.15833333,38.43333333
-9.16666667,38.43333333
-9.16666667,38.425
-9.175,38.425
-9.18333333,38.425
-9.18333333,38.41666667
-9.19166667,38.41666667
-9.2,38.41666667
-9.20833333,38.41666667
-9.21666667,38.41666667
-9.21666667,38.425
-9.21666667,38.43333333
-9.20833333,38.43333333
-9.20833333,38.44166667
-9.2,38.44166667
-9.2,38.45
-9.2,38.45833333
-9.19166667,38.45833333
-9.19166667,38.46666667
-9.18333333,38.46666667
-9.18333333,38.475
-9.18333333,38.48333333
-9.18333333,38.49166667
-9.18333333,38.5
-9.18333333,38.50833333
-9.175,38.50833333
-9.16666667,38.50833333
-9.16666667,38.51666667
-9.175,38.51666667
-9.18333333,38.51666667
-9.18333333,38.525
-9.18333333,38.53333333
-9.18333333,38.54166667
-9.18333333,38.55
-9.18333333,38.55833333
-9.19166667,38.55833333
-9.19166667,38.56666667
-9.19166667,38.575
-9.18333333,38.575
-9.175,38.575
-9.175,38.58333333
-9.175,38.59166667
-9.16666667,38.59166667
-9.16666667,38.6
-9.16666667,38.60833333
-9.15833333,38.60833333
-9.15,38.60833333
-9.14166667,38.60833333
-9.13333333,38.60833333
-9.125,38.60833333
-9.11666667,38.60833333
-9.10833333,38.60833333
-9.1,38.60833333
-9.1,38.6
-9.1,38.59166667
-9.1,38.58333333
-9.1,38.575
-9.1,38.56666667
-9.1,38.55833333
-9.09166667,38.55833333
-9.08333333,38.55833333
-9.08333333,38.55
-9.075,38.55
-9.075,38.55833333
-9.06666667,38.55833333
-9.06666667,38.56666667
-9.075,38.56666667
-9.075,38.575
-9.075,38.58333333
-9.08333333,38.58333333
-9.08333333,38.59166667
-9.08333333,38.6
-9.08333333,38.60833333
-9.075,38.60833333
-9.075,38.61666667
-9.06666667,38.61666667
-9.06666667,38.60833333
-9.05833333,38.60833333
-9.05,38.60833333
-9.04166667,38.60833333
-9.04166667,38.61666667
-9.03333333,38.61666667
-9.025,38.61666667
-9.025,38.625
-9.03333333,38.625
-9.04166667,38.625
-9.04166667,38.63333333
-9.04166667,38.64166667
-9.03333333,38.64166667
-9.03333333,38.65
-9.04166667,38.65
-9.04166667,38.65833333
-9.03333333,38.65833333
-9.03333333,38.66666667
-9.025,38.66666667
-9.01666667,38.66666667
-9.00833333,38.66666667
-9.00833333,38.675
-9.00833333,38.68333333
-9,38.68333333
-9,38.69166667
-8.99166667,38.69166667
-8.98333333,38.69166667
-8.98333333,38.68333333
-8.975,38.68333333
-8.975,38.69166667
-8.96666667,38.69166667
-8.96666667,38.68333333
-8.95833333,38.68333333
-8.95833333,38.69166667
-8.95,38.69166667
-8.95,38.7
-8.95833333,38.7
-8.95833333,38.70833333
-8.95833333,38.71666667
-8.96666667,38.71666667
-8.975,38.71666667
-8.98333333,38.71666667
-8.99166667,38.71666667
-8.99166667,38.70833333
-8.98333333,38.70833333
-8.975,38.70833333
-8.975,38.7
-8.98333333,38.7
-8.99166667,38.7
-9,38.7
-9.00833333,38.7
-9.01666667,38.7
-9.025,38.7
-9.03333333,38.7
-9.04166667,38.7
-9.04166667,38.69166667
-9.05,38.69166667
-9.05,38.7
-9.05,38.70833333
-9.05,38.71666667
-9.04166667,38.71666667
-9.03333333,38.71666667
-9.03333333,38.725
-9.025,38.725
-9.01666667,38.725
-9.01666667,38.73333333
-9.00833333,38.73333333
-9.00833333,38.74166667
-9,38.74166667
-8.99166667,38.74166667
-8.98333333,38.74166667
-8.975,38.74166667
-8.975,38.75
-8.96666667,38.75
-8.95833333,38.75
-8.95833333,38.75833333
-8.95,38.75833333
-8.94166667,38.75833333
-8.93333333,38.75833333
-8.925,38.75833333
-8.925,38.76666667
-8.925,38.775
-8.925,38.78333333
-8.925,38.79166667
-8.925,38.8
-8.93333333,38.8
-8.93333333,38.80833333
-8.93333333,38.81666667
-8.94166667,38.81666667
-8.94166667,38.825
-8.95,38.825
-8.95,38.83333333
-8.95,38.84166667
-8.95833333,38.84166667
-8.95833333,38.83333333
-8.96666667,38.83333333
-8.96666667,38.84166667
-8.975,38.84166667
-8.975,38.85
-8.98333333,38.85
-8.98333333,38.85833333
-8.99166667,38.85833333
-9,38.85833333
-9.00833333,38.85833333
-9.01666667,38.85833333
-9.01666667,38.86666667
-9.00833333,38.86666667
-9.00833333,38.875
-9,38.875
-8.99166667,38.875
-8.98333333,38.875
-8.98333333,38.88333333
-8.99166667,38.88333333
-8.99166667,38.89166667
-8.99166667,38.9
-8.99166667,38.90833333
-8.99166667,38.91666667
-8.99166667,38.925
-8.98333333,38.925
-8.98333333,38.93333333
-8.98333333,38.94166667
-8.975,38.94166667
-8.975,38.95
-8.96666667,38.95
-8.96666667,38.95833333
-8.975,38.95833333
-8.975,38.96666667
-8.98333333,38.96666667
-8.98333333,38.975
-8.99166667,38.975
-8.99166667,38.96666667
-9,38.96666667
-9,38.95833333
-9,38.95
-9,38.94166667
-9.00833333,38.94166667
-9.00833333,38.93333333
-9.01666667,38.93333333
-9.025,38.93333333
-9.025,38.925
-9.025,38.91666667
-9.03333333,38.91666667
-9.03333333,38.90833333
-9.04166667,38.90833333
-9.05,38.90833333
-9.05833333,38.90833333
-9.05833333,38.9
-9.05833333,38.89166667
-9.05833333,38.88333333
-9.05833333,38.875
-9.06666667,38.875
-9.06666667,38.86666667
-9.075,38.86666667
-9.08333333,38.86666667
-9.08333333,38.85833333
-9.09166667,38.85833333
-9.09166667,38.85
-9.1,38.85
-9.10833333,38.85
-9.10833333,38.84166667
-9.10833333,38.83333333
-9.11666667,38.83333333
-9.11666667,38.825
-9.10833333,38.825
-9.10833333,38.81666667
-9.11666667,38.81666667
-9.125,38.81666667
-9.125,38.825
-9.13333333,38.825
-9.14166667,38.825
-9.15,38.825
-9.15833333,38.825
-9.15833333,38.83333333
-9.15833333,38.84166667
-9.16666667,38.84166667
-9.16666667,38.85
-9.175,38.85
-9.175,38.85833333
-9.18333333,38.85833333
-9.18333333,38.85
-9.18333333,38.84166667
-9.18333333,38.83333333
-9.175,38.83333333
-9.175,38.825
-9.16666667,38.825
-9.16666667,38.81666667
-9.175,38.81666667
-9.175,38.80833333
-9.18333333,38.80833333
-9.18333333,38.81666667
-9.19166667,38.81666667
-9.2,38.81666667
-9.20833333,38.81666667
-9.21666667,38.81666667
-9.225,38.81666667
-9.225,38.825
-9.23333333,38.825
-9.23333333,38.81666667
-9.24166667,38.81666667
-9.25,38.81666667
-9.25,38.80833333
-9.24166667,38.80833333
-9.24166667,38.8
-9.23333333,38.8
-9.23333333,38.79166667
-9.24166667,38.79166667
-9.24166667,38.78333333
-9.25,38.78333333
-9.25,38.775
-9.25833333,38.775
-9.25833333,38.78333333
-9.26666667,38.78333333
-9.26666667,38.775
-9.26666667,38.76666667
-9.275,38.76666667
-9.275,38.775
-9.275,38.78333333
-9.28333333,38.78333333
-9.29166667,38.78333333
-9.29166667,38.79166667
-9.3,38.79166667
-9.30833333,38.79166667
-9.31666667,38.79166667
-9.31666667,38.8
-9.325,38.8
-9.325,38.80833333
-9.33333333,38.80833333
-9.34166667,38.80833333
-9.35,38.80833333
-9.35,38.8
-9.35833333,38.8
-9.35833333,38.79166667
-9.35833333,38.78333333
-9.35833333,38.775
-9.35,38.775
-9.34166667,38.775
-9.33333333,38.775
-9.325,38.775
-9.325,38.76666667
-9.325,38.75833333
-9.31666667,38.75833333
-9.30833333,38.75833333
-9.30833333,38.75
-9.31666667,38.75
-9.31666667,38.74166667
-9.31666667,38.73333333
-9.30833333,38.73333333
-9.30833333,38.74166667
-9.3,38.74166667
-9.3,38.75
-9.3,38.75833333
-9.29166667,38.75833333
-9.29166667,38.75
-9.29166667,38.74166667
-9.28333333,38.74166667
-9.275,38.74166667
-9.275,38.73333333
-9.26666667,38.73333333
-9.26666667,38.74166667
-9.26666667,38.75
-9.25833333,38.75
-9.25,38.75
-9.25,38.74166667
-9.24166667,38.74166667
-9.23333333,38.74166667
-9.23333333,38.73333333
-9.24166667,38.73333333
-9.25,38.73333333
-9.25,38.725
-9.25833333,38.725
-9.26666667,38.725
-9.275,38.725
-9.275,38.71666667
-9.28333333,38.71666667
-9.29166667,38.71666667
-9.29166667,38.70833333
-9.3,38.70833333
-9.3,38.7
-9.30833333,38.7
-9.31666667,38.7
-9.325,38.7
-9.325,38.70833333
-9.325,38.71666667
-9.325,38.725
-9.33333333,38.725
-9.33333333,38.73333333
-9.34166667,38.73333333
-9.35,38.73333333
-9.35,38.725
-9.35833333,38.725
-9.35833333,38.71666667
-9.36666667,38.71666667
-9.36666667,38.70833333
-9.375,38.70833333
-9.375,38.71666667
-9.38333333,38.71666667
-9.38333333,38.725
-9.39166667,38.725
-9.4,38.725
-9.4,38.73333333
-9.39166667,38.73333333
-9.38333333,38.73333333
-9.38333333,38.74166667
-9.39166667,38.74166667
-9.4,38.74166667
-9.40833333,38.74166667
-9.40833333,38.73333333
-9.41666667,38.73333333
-9.41666667,38.725
-9.425,38.725
-9.43333333,38.725
-9.43333333,38.71666667
-9.44166667,38.71666667
-9.44166667,38.725
-9.45,38.725
-9.45,38.71666667
-9.45,38.70833333
-9.45,38.7
-9.44166667,38.7
-9.43333333,38.7
-9.43333333,38.69166667
-9.44166667,38.69166667
-9.45,38.69166667
-9.45833333,38.69166667
-9.45833333,38.7
-9.46666667,38.7
-9.475,38.7
-9.48333333,38.7
-9.48333333,38.70833333
-9.48333333,38.71666667
-9.475,38.71666667
-9.475,38.725
-9.475,38.73333333
-9.475,38.74166667
-9.475,38.75
-9.475,38.75833333
-9.48333333,38.75833333
-9.49166667,38.75833333
-9.49166667,38.76666667
-9.49166667,38.775
-9.49166667,38.78333333
-9.49166667,38.79166667
-9.49166667,38.8
-9.48333333,38.8
-9.48333333,38.80833333
-9.475,38.80833333
-9.475,38.81666667
-9.475,38.825
-9.46666667,38.825
-9.46666667,38.83333333
-9.46666667,38.84166667
-9.45833333,38.84166667
-9.45833333,38.85
-9.45,38.85
-9.45,38.85833333
-9.45,38.86666667
-9.44166667,38.86666667
-9.44166667,38.875
-9.44166667,38.88333333
-9.43333333,38.88333333
-9.43333333,38.89166667
-9.43333333,38.9
-9.425,38.9
-9.425,38.90833333
-9.425,38.91666667
-9.41666667,38.91666667
-9.41666667,38.925
-9.41666667,38.93333333
-9.41666667,38.94166667
-9.40833333,38.94166667
-9.40833333,38.95
-9.40833333,38.95833333
-9.40833333,38.96666667
-9.41666667,38.96666667
-9.41666667,38.975
-9.41666667,38.98333333
-9.41666667,38.99166667
-9.41666667,39
-9.41666667,39.00833333
-9.41666667,39.01666667
-9.41666667,39.025
-9.41666667,39.03333333
-9.41666667,39.04166667
-9.41666667,39.05
-9.41666667,39.05833333
-9.41666667,39.06666667
-9.41666667,39.075
-9.41666667,39.08333333
-9.40833333,39.08333333
-9.40833333,39.09166667
-9.40833333,39.1
-9.4,39.1
-9.4,39.10833333
-9.39166667,39.10833333
-9.39166667,39.11666667
-9.39166667,39.125
-9.38333333,39.125
-9.38333333,39.13333333
-9.375,39.13333333
-9.375,39.14166667
-9.375,39.15
-9.36666667,39.15
-9.36666667,39.15833333
-9.36666667,39.16666667
-9.35833333,39.16666667
-9.35833333,39.175
-9.35833333,39.18333333
-9.35,39.18333333
-9.35,39.19166667
-9.35,39.2
-9.34166667,39.2
-9.34166667,39.20833333
-9.35,39.20833333
-9.35,39.21666667
-9.34166667,39.21666667
-9.34166667,39.225
-9.34166667,39.23333333
-9.34166667,39.24166667
-9.34166667,39.25
-9.33333333,39.25
-9.33333333,39.25833333
-9.33333333,39.26666667
-9.33333333,39.275
-9.33333333,39.28333333
-9.34166667,39.28333333
-9.34166667,39.29166667
-9.34166667,39.3
-9.34166667,39.30833333
-9.35,39.30833333
-9.35,39.31666667
-9.35833333,39.31666667
-9.35833333,39.325
-9.35833333,39.33333333
-9.35833333,39.34166667
-9.36666667,39.34166667
-9.36666667,39.35
-9.375,39.35
-9.38333333,39.35
-9.39166667,39.35
-9.4,39.35
-9.4,39.35833333
-9.4,39.36666667
-9.39166667,39.36666667
-9.38333333,39.36666667
-9.38333333,39.35833333
-9.375,39.35833333
-9.36666667,39.35833333
-9.35833333,39.35833333
-9.35,39.35833333
-9.34166667,39.35833333
-9.34166667,39.36666667
-9.33333333,39.36666667
-9.325,39.36666667
-9.325,39.375
-9.31666667,39.375
-9.30833333,39.375
-9.3,39.375
-9.3,39.38333333
-9.29166667,39.38333333
-9.29166667,39.39166667
-9.28333333,39.39166667
-9.275,39.39166667
-9.275,39.4
-9.26666667,39.4
-9.25833333,39.4
-9.25833333,39.40833333
-9.25,39.40833333
-9.25,39.41666667
-9.24166667,39.41666667
-9.24166667,39.425
-9.23333333,39.425
-9.225,39.425
-9.225,39.43333333
-9.225,39.44166667
-9.21666667,39.44166667
-9.21666667,39.45
-9.20833333,39.45
-9.20833333,39.45833333
-9.20833333,39.46666667
-9.2,39.46666667
-9.19166667,39.46666667
-9.19166667,39.475
-9.18333333,39.475
-9.18333333,39.48333333
-9.175,39.48333333
-9.175,39.49166667
-9.16666667,39.49166667
-9.16666667,39.5
-9.15833333,39.5
-9.15833333,39.50833333
-9.15,39.50833333
-9.15,39.5
-9.14166667,39.5
-9.13333333,39.5
-9.13333333,39.50833333
-9.13333333,39.51666667
-9.125,39.51666667
-9.125,39.525
-9.125,39.53333333
-9.11666667,39.53333333
-9.11666667,39.54166667
-9.10833333,39.54166667
-9.10833333,39.55
-9.1,39.55
-9.09166667,39.55
-9.09166667,39.55833333
-9.08333333,39.55833333
-9.08333333,39.56666667
-9.08333333,39.575
-9.075,39.575
-9.075,39.58333333
-9.06666667,39.58333333
-9.06666667,39.59166667
-9.06666667,39.6
-9.075,39.6
-9.075,39.60833333
-9.075,39.61666667
-9.075,39.625
-9.06666667,39.625
-9.06666667,39.63333333
-9.06666667,39.64166667
-9.06666667,39.65
-9.06666667,39.65833333
-9.05833333,39.65833333
-9.05833333,39.66666667
-9.05833333,39.675
-9.05833333,39.68333333
-9.05,39.68333333
-9.05,39.69166667
-9.05,39.7
-9.05,39.70833333
-9.05,39.71666667
-9.04166667,39.71666667
-9.04166667,39.725
-9.04166667,39.73333333
-9.03333333,39.73333333
-9.03333333,39.74166667
-9.03333333,39.75
-9.03333333,39.75833333
-9.025,39.75833333
-9.025,39.76666667
-9.025,39.775
-9.01666667,39.775
-9.01666667,39.78333333
-9.00833333,39.78333333
-9.00833333,39.79166667
-9.00833333,39.8
-9,39.8
-9,39.80833333
-9,39.81666667
-8.99166667,39.81666667
-8.99166667,39.825
-8.99166667,39.83333333
-8.99166667,39.84166667
-8.98333333,39.84166667
-8.98333333,39.85
-8.975,39.85
-8.975,39.85833333
-8.975,39.86666667
-8.96666667,39.86666667
-8.96666667,39.875
-8.96666667,39.88333333
-8.96666667,39.89166667
-8.95833333,39.89166667
-8.95833333,39.9
-8.95833333,39.90833333
-8.95,39.90833333
-8.95,39.91666667
-8.95,39.925
-8.94166667,39.925
-8.94166667,39.93333333
-8.94166667,39.94166667
-8.93333333,39.94166667
-8.93333333,39.95
-8.93333333,39.95833333
-8.925,39.95833333
-8.925,39.96666667
-8.925,39.975
-8.925,39.98333333
-8.91666667,39.98333333
-8.91666667,39.99166667
-8.91666667,40
-8.90833333,40
-8.90833333,40.00833333
-8.90833333,40.01666667
-8.9,40.01666667
-8.9,40.025
-8.9,40.03333333
-8.9,40.04166667
-8.89166667,40.04166667
-8.89166667,40.05
-8.89166667,40.05833333
-8.89166667,40.06666667
-8.88333333,40.06666667
-8.88333333,40.075
-8.875,40.075
-8.875,40.08333333
-8.875,40.09166667
-8.875,40.1
-8.86666667,40.1
-8.86666667,40.10833333
-8.86666667,40.11666667
-8.86666667,40.125
-8.86666667,40.13333333
-8.85833333,40.13333333
-8.85,40.13333333
-8.84166667,40.13333333
-8.84166667,40.14166667
-8.83333333,40.14166667
-8.825,40.14166667
-8.81666667,40.14166667
-8.81666667,40.15
-8.825,40.15
-8.83333333,40.15
-8.84166667,40.15
-8.84166667,40.15833333
-8.84166667,40.16666667
-8.85,40.16666667
-8.85833333,40.16666667
-8.86666667,40.16666667
-8.875,40.16666667
-8.88333333,40.16666667
-8.89166667,40.16666667
-8.89166667,40.175
-8.9,40.175
-8.9,40.18333333
-8.90833333,40.18333333
-8.90833333,40.19166667
-8.9,40.19166667
-8.9,40.2
-8.9,40.20833333
-8.9,40.21666667
-8.89166667,40.21666667
-8.89166667,40.225
-8.89166667,40.23333333
-8.88333333,40.23333333
-8.88333333,40.24166667
-8.875,40.24166667
-8.875,40.25
-8.875,40.25833333
-8.86666667,40.25833333
-8.86666667,40.26666667
-8.86666667,40.275
-8.86666667,40.28333333
-8.85833333,40.28333333
-8.85833333,40.29166667
-8.85833333,40.3
-8.85,40.3
-8.85,40.30833333
-8.85,40.31666667
-8.85,40.325
-8.84166667,40.325
-8.84166667,40.33333333
-8.84166667,40.34166667
-8.83333333,40.34166667
-8.83333333,40.35
-8.83333333,40.35833333
-8.83333333,40.36666667
-8.825,40.36666667
-8.825,40.375
-8.825,40.38333333
-8.825,40.39166667
-8.81666667,40.39166667
-8.81666667,40.4
-8.81666667,40.40833333
-8.81666667,40.41666667
-8.80833333,40.41666667
-8.80833333,40.425
-8.80833333,40.43333333
-8.80833333,40.44166667
-8.80833333,40.45
-8.8,40.45
-8.8,40.45833333
-8.8,40.46666667
-8.8,40.475
-8.8,40.48333333
-8.79166667,40.48333333
-8.79166667,40.49166667
-8.79166667,40.5
-8.79166667,40.50833333
-8.78333333,40.50833333
-8.78333333,40.51666667
-8.78333333,40.525
-8.78333333,40.53333333
-8.775,40.53333333
-8.775,40.54166667
-8.775,40.55
-8.775,40.55833333
-8.76666667,40.55833333
-8.76666667,40.56666667
-8.76666667,40.575
-8.76666667,40.58333333
-8.76666667,40.59166667
-8.75833333,40.59166667
-8.75833333,40.6
-8.75833333,40.60833333
-8.75833333,40.61666667
-8.75,40.61666667
-8.75,40.60833333
-8.75,40.6
-8.75,40.59166667
-8.75,40.58333333
-8.74166667,40.58333333
-8.74166667,40.59166667
-8.74166667,40.6
-8.74166667,40.60833333
-8.73333333,40.60833333
-8.73333333,40.61666667
-8.73333333,40.625
-8.73333333,40.63333333
-8.73333333,40.64166667
-8.725,40.64166667
-8.725,40.65
-8.725,40.65833333
-8.73333333,40.65833333
-8.73333333,40.66666667
-8.74166667,40.66666667
-8.74166667,40.675
-8.74166667,40.68333333
-8.73333333,40.68333333
-8.73333333,40.69166667
-8.73333333,40.7
-8.73333333,40.70833333
-8.725,40.70833333
-8.725,40.71666667
-8.725,40.725
-8.725,40.73333333
-8.725,40.74166667
-8.71666667,40.74166667
-8.71666667,40.75
-8.71666667,40.75833333
-8.70833333,40.75833333
-8.70833333,40.76666667
-8.70833333,40.775
-8.70833333,40.78333333
-8.7,40.78333333
-8.7,40.79166667
-8.7,40.8
-8.7,40.80833333
-8.69166667,40.80833333
-8.69166667,40.81666667
-8.69166667,40.825
-8.69166667,40.83333333
-8.68333333,40.83333333
-8.68333333,40.84166667
-8.68333333,40.85
-8.68333333,40.85833333
-8.68333333,40.86666667
-8.675,40.86666667
-8.66666667,40.86666667
-8.66666667,40.875
-8.675,40.875
-8.675,40.88333333
-8.675,40.89166667
-8.66666667,40.89166667
-8.66666667,40.9
-8.66666667,40.90833333
-8.66666667,40.91666667
-8.66666667,40.925
-8.65833333,40.925
-8.65833333,40.93333333
-8.65833333,40.94166667
-8.65833333,40.95
-8.65,40.95
-8.65,40.95833333
-8.65,40.96666667
-8.65,40.975
-8.65,40.98333333
-8.65,40.99166667
-8.65,41
-8.64166667,41
-8.64166667,40.99166667
-8.63333333,40.99166667
-8.625,40.99166667
-8.625,41
-8.61666667,41
-8.61666667,41.00833333
-8.625,41.00833333
-8.63333333,41.00833333
-8.63333333,41.01666667
-8.63333333,41.025
-8.625,41.025
-8.625,41.03333333
-8.63333333,41.03333333
-8.63333333,41.04166667
-8.625,41.04166667
-8.625,41.05
-8.61666667,41.05
-8.61666667,41.05833333
-8.625,41.05833333
-8.625,41.06666667
-8.63333333,41.06666667
-8.64166667,41.06666667
-8.64166667,41.075
-8.63333333,41.075
-8.625,41.075
-8.61666667,41.075
-8.61666667,41.08333333
-8.60833333,41.08333333
-8.6,41.08333333
-8.59166667,41.08333333
-8.58333333,41.08333333
-8.58333333,41.09166667
-8.59166667,41.09166667
-8.59166667,41.1
-8.6,41.1
-8.6,41.10833333
-8.59166667,41.10833333
-8.58333333,41.10833333
-8.575,41.10833333
-8.56666667,41.10833333
-8.56666667,41.11666667
-8.56666667,41.125
-8.55833333,41.125
-8.55,41.125
-8.54166667,41.125
-8.53333333,41.125
-8.525,41.125
-8.51666667,41.125
-8.51666667,41.13333333
-8.50833333,41.13333333
-8.5,41.13333333
-8.5,41.14166667
-8.50833333,41.14166667
-8.51666667,41.14166667
-8.51666667,41.15
-8.51666667,41.15833333
-8.50833333,41.15833333
-8.50833333,41.16666667
-8.50833333,41.175
-8.50833333,41.18333333
-8.51666667,41.18333333
-8.525,41.18333333
-8.525,41.19166667
-8.53333333,41.19166667
-8.54166667,41.19166667
-8.55,41.19166667
-8.55833333,41.19166667
-8.55833333,41.2
-8.55,41.2
-8.54166667,41.2
-8.53333333,41.2
-8.53333333,41.20833333
-8.53333333,41.21666667
-8.53333333,41.225
-8.525,41.225
-8.525,41.23333333
-8.53333333,41.23333333
-8.53333333,41.24166667
-8.54166667,41.24166667
-8.55,41.24166667
-8.55,41.23333333
-8.55833333,41.23333333
-8.55833333,41.225
-8.56666667,41.225
-8.56666667,41.21666667
-8.575,41.21666667
-8.58333333,41.21666667
-8.58333333,41.20833333
-8.59166667,41.20833333
-8.6,41.20833333
-8.6,41.21666667
-8.59166667,41.21666667
-8.59166667,41.225
-8.59166667,41.23333333
-8.59166667,41.24166667
-8.6,41.24166667
-8.60833333,41.24166667
-8.61666667,41.24166667
-8.625,41.24166667
-8.625,41.25
-8.63333333,41.25
-8.63333333,41.24166667
-8.63333333,41.23333333
-8.625,41.23333333
-8.625,41.225
-8.61666667,41.225
-8.61666667,41.21666667
-8.61666667,41.20833333
-8.625,41.20833333
-8.625,41.21666667
-8.63333333,41.21666667
-8.64166667,41.21666667
-8.64166667,41.20833333
-8.65,41.20833333
-8.65,41.2
-8.65833333,41.2
-8.66666667,41.2
-8.675,41.2
-8.68333333,41.2
-8.69166667,41.2
-8.69166667,41.20833333
-8.68333333,41.20833333
-8.68333333,41.21666667
-8.675,41.21666667
-8.675,41.225
-8.66666667,41.225
-8.65833333,41.225
-8.65833333,41.23333333
-8.66666667,41.23333333
-8.66666667,41.24166667
-8.66666667,41.25
-8.675,41.25
-8.675,41.24166667
-8.68333333,41.24166667
-8.68333333,41.23333333
-8.69166667,41.23333333
-8.7,41.23333333
-8.70833333,41.23333333
-8.70833333,41.225
-8.70833333,41.21666667
-8.70833333,41.20833333
-8.71666667,41.20833333
-8.71666667,41.21666667
-8.71666667,41.225
-8.71666667,41.23333333
-8.725,41.23333333
-8.725,41.24166667
-8.725,41.25
-8.725,41.25833333
-8.725,41.26666667
-8.725,41.275
-8.725,41.28333333
-8.73333333,41.28333333
-8.73333333,41.29166667
-8.73333333,41.3
-8.73333333,41.30833333
-8.74166667,41.30833333
-8.74166667,41.31666667
-8.74166667,41.325
-8.74166667,41.33333333
-8.74166667,41.34166667
-8.75,41.34166667
-8.75,41.35
-8.74166667,41.35
-8.73333333,41.35
-8.73333333,41.35833333
-8.73333333,41.36666667
-8.74166667,41.36666667
-8.75,41.36666667
-8.75,41.375
-8.75,41.38333333
-8.75,41.39166667
-8.75833333,41.39166667
-8.75833333,41.4
-8.76666667,41.4
-8.775,41.4
-8.78333333,41.4
-8.78333333,41.40833333
-8.78333333,41.41666667
-8.78333333,41.425
-8.775,41.425
-8.775,41.41666667
-8.76666667,41.41666667
-8.76666667,41.425
-8.75833333,41.425
-8.75833333,41.43333333
-8.76666667,41.43333333
-8.775,41.43333333
-8.775,41.44166667
-8.775,41.45
-8.775,41.45833333
-8.775,41.46666667
-8.775,41.475
-8.775,41.48333333
-8.775,41.49166667
-8.78333333,41.49166667
-8.78333333,41.5
-8.78333333,41.50833333
-8.78333333,41.51666667
-8.79166667,41.51666667
-8.79166667,41.525
-8.78333333,41.525
-8.775,41.525
-8.775,41.53333333
-8.775,41.54166667
-8.78333333,41.54166667
-8.79166667,41.54166667
-8.79166667,41.55
-8.79166667,41.55833333
-8.79166667,41.56666667
-8.8,41.56666667
-8.8,41.575
-8.8,41.58333333
-8.8,41.59166667
-8.8,41.6
-8.80833333,41.6
-8.80833333,41.60833333
-8.80833333,41.61666667
-8.80833333,41.625
-8.81666667,41.625
-8.81666667,41.63333333
-8.81666667,41.64166667
-8.825,41.64166667
-8.825,41.65
-8.825,41.65833333
-8.825,41.66666667
-8.825,41.675
-8.825,41.68333333
-8.81666667,41.68333333
-8.80833333,41.68333333
-8.8,41.68333333
-8.79166667,41.68333333
-8.79166667,41.69166667
-8.78333333,41.69166667
-8.775,41.69166667
-8.76666667,41.69166667
-8.75833333,41.69166667
-8.75833333,41.7
-8.76666667,41.7
-8.775,41.7
-8.78333333,41.7
-8.79166667,41.7
-8.8,41.7
-8.8,41.70833333
-8.8,41.71666667
-8.80833333,41.71666667
-8.81666667,41.71666667
-8.81666667,41.70833333
-8.825,41.70833333
-8.825,41.7
-8.81666667,41.7
-8.80833333,41.7
-8.80833333,41.69166667
-8.81666667,41.69166667
-8.825,41.69166667
-8.83333333,41.69166667
-8.83333333,41.7
-8.84166667,41.7
-8.85,41.7
-8.85833333,41.7
-8.85833333,41.70833333
-8.85833333,41.71666667
-8.86666667,41.71666667
-8.86666667,41.725
-8.86666667,41.73333333
-8.86666667,41.74166667
-8.875,41.74166667
-8.875,41.75
-8.875,41.75833333
-8.875,41.76666667
-8.86666667,41.76666667
-8.86666667,41.775
-8.86666667,41.78333333
-8.86666667,41.79166667
-8.86666667,41.8
-8.86666667,41.80833333
-8.86666667,41.81666667
-8.86666667,41.825
-8.875,41.825
-8.875,41.83333333
-8.875,41.84166667
-8.86666667,41.84166667
-8.86666667,41.85
-8.86666667,41.85833333
-8.85833333,41.85833333
-8.85833333,41.86666667
-8.85,41.86666667
-8.84166667,41.86666667
-8.84166667,41.875
-8.83333333,41.875
-8.825,41.875
-8.825,41.88333333
-8.825,41.89166667
-8.81666667,41.89166667
-8.81666667,41.9
-8.80833333,41.9
-8.8,41.9
-8.8,41.90833333
-8.8,41.91666667
-8.80833333,41.91666667
-8.81666667,41.91666667
-8.825,41.91666667
-8.825,41.90833333
-8.83333333,41.90833333
-8.84166667,41.90833333
-8.84166667,41.9
-8.84166667,41.89166667
-8.85,41.89166667
-8.85,41.88333333
-8.85833333,41.88333333
-8.85833333,41.875
-8.86666667,41.875
-8.875,41.875
-8.875,41.88333333
-8.875,41.89166667
-8.875,41.9
-8.875,41.90833333
-8.88333333,41.90833333
-8.88333333,41.91666667
-8.88333333,41.925
-8.88333333,41.93333333
-8.88333333,41.94166667
-8.88333333,41.95
-8.88333333,41.95833333
-8.88333333,41.96666667
-8.88333333,41.975
-8.88333333,41.98333333
-8.88333333,41.99166667
-8.88333333,42
-8.88333333,42.00833333
-8.88333333,42.01666667
-8.88333333,42.025
-8.88333333,42.03333333
-8.88333333,42.04166667
-8.88333333,42.05
-8.88333333,42.05833333
-8.89166667,42.05833333
-8.89166667,42.06666667
-8.89166667,42.075
-8.89166667,42.08333333
-8.89166667,42.09166667
-8.89166667,42.1
-8.89166667,42.10833333
-8.89166667,42.11666667
-8.88333333,42.11666667
-8.88333333,42.10833333
-8.875,42.10833333
-8.875,42.11666667
-8.86666667,42.11666667
-8.86666667,42.125
-8.85833333,42.125
-8.85,42.125
-8.85,42.11666667
-8.84166667,42.11666667
-8.83333333,42.11666667
-8.825,42.11666667
-8.81666667,42.11666667
-8.80833333,42.11666667
-8.80833333,42.125
-8.8,42.125
-8.8,42.13333333
-8.8,42.14166667
-8.8,42.15
-8.8,42.15833333
-8.8,42.16666667
-8.8,42.175
-8.8,42.18333333
-8.8,42.19166667
-8.79166667,42.19166667
-8.78333333,42.19166667
-8.775,42.19166667
-8.76666667,42.19166667
-8.75833333,42.19166667
-8.75833333,42.2
-8.75,42.2
-8.74166667,42.2
-8.74166667,42.19166667
-8.73333333,42.19166667
-8.725,42.19166667
-8.71666667,42.19166667
-8.70833333,42.19166667
-8.7,42.19166667
-8.69166667,42.19166667
-8.69166667,42.2
-8.69166667,42.20833333
-8.68333333,42.20833333
-8.68333333,42.21666667
-8.675,42.21666667
-8.675,42.225
-8.66666667,42.225
-8.66666667,42.23333333
-8.66666667,42.24166667
-8.675,42.24166667
-8.68333333,42.24166667
-8.69166667,42.24166667
-8.69166667,42.25
-8.68333333,42.25
-8.68333333,42.25833333
-8.675,42.25833333
-8.66666667,42.25833333
-8.66666667,42.26666667
-8.66666667,42.275
-8.65833333,42.275
-8.65833333,42.28333333
-8.65,42.28333333
-8.64166667,42.28333333
-8.64166667,42.29166667
-8.63333333,42.29166667
-8.63333333,42.28333333
-8.625,42.28333333
-8.625,42.29166667
-8.61666667,42.29166667
-8.61666667,42.28333333
-8.60833333,42.28333333
-8.60833333,42.29166667
-8.6,42.29166667
-8.6,42.3
-8.60833333,42.3
-8.60833333,42.30833333
-8.60833333,42.31666667
-8.60833333,42.325
-8.60833333,42.33333333
-8.60833333,42.34166667
-8.60833333,42.35
-8.61666667,42.35
-8.625,42.35
-8.63333333,42.35
-8.63333333,42.34166667
-8.64166667,42.34166667
-8.64166667,42.33333333
-8.63333333,42.33333333
-8.63333333,42.325
-8.64166667,42.325
-8.65,42.325
-8.65,42.31666667
-8.65833333,42.31666667
-8.65833333,42.30833333
-8.65833333,42.3
-8.65833333,42.29166667
-8.66666667,42.29166667
-8.675,42.29166667
-8.675,42.28333333
-8.68333333,42.28333333
-8.69166667,42.28333333
-8.7,42.28333333
-8.70833333,42.28333333
-8.71666667,42.28333333
-8.71666667,42.29166667
-8.725,42.29166667
-8.73333333,42.29166667
-8.74166667,42.29166667
-8.74166667,42.28333333
-8.73333333,42.28333333
-8.73333333,42.275
-8.74166667,42.275
-8.74166667,42.26666667
-8.75,42.26666667
-8.75833333,42.26666667
-8.75833333,42.25833333
-8.76666667,42.25833333
-8.76666667,42.26666667
-8.775,42.26666667
-8.78333333,42.26666667
-8.78333333,42.25833333
-8.79166667,42.25833333
-8.79166667,42.25
-8.8,42.25
-8.8,42.25833333
-8.80833333,42.25833333
-8.81666667,42.25833333
-8.825,42.25833333
-8.83333333,42.25833333
-8.84166667,42.25833333
-8.85,42.25833333
-8.85833333,42.25833333
-8.86666667,42.25833333
-8.86666667,42.26666667
-8.85833333,42.26666667
-8.85833333,42.275
-8.85833333,42.28333333
-8.85833333,42.29166667
-8.85,42.29166667
-8.84166667,42.29166667
-8.84166667,42.28333333
-8.83333333,42.28333333
-8.83333333,42.275
-8.825,42.275
-8.825,42.28333333
-8.81666667,42.28333333
-8.81666667,42.29166667
-8.81666667,42.3
-8.81666667,42.30833333
-8.81666667,42.31666667
-8.81666667,42.325
-8.81666667,42.33333333
-8.81666667,42.34166667
-8.80833333,42.34166667
-8.8,42.34166667
-8.8,42.33333333
-8.8,42.325
-8.79166667,42.325
-8.78333333,42.325
-8.78333333,42.33333333
-8.775,42.33333333
-8.76666667,42.33333333
-8.75833333,42.33333333
-8.75833333,42.34166667
-8.75,42.34166667
-8.75,42.35
-8.75,42.35833333
-8.74166667,42.35833333
-8.74166667,42.36666667
-8.73333333,42.36666667
-8.73333333,42.375
-8.725,42.375
-8.725,42.38333333
-8.71666667,42.38333333
-8.71666667,42.39166667
-8.70833333,42.39166667
-8.70833333,42.38333333
-8.7,42.38333333
-8.69166667,42.38333333
-8.69166667,42.39166667
-8.69166667,42.4
-8.68333333,42.4
-8.68333333,42.40833333
-8.675,42.40833333
-8.66666667,42.40833333
-8.66666667,42.41666667
-8.66666667,42.425
-8.675,42.425
-8.675,42.43333333
-8.66666667,42.43333333
-8.65833333,42.43333333
-8.65833333,42.425
-8.65,42.425
-8.64166667,42.425
-8.64166667,42.41666667
-8.63333333,42.41666667
-8.63333333,42.425
-8.625,42.425
-8.625,42.43333333
-8.625,42.44166667
-8.61666667,42.44166667
-8.61666667,42.45
-8.625,42.45
-8.63333333,42.45
-8.64166667,42.45
-8.64166667,42.44166667
-8.65,42.44166667
-8.65833333,42.44166667
-8.66666667,42.44166667
-8.675,42.44166667
-8.68333333,42.44166667
-8.68333333,42.43333333
-8.69166667,42.43333333
-8.7,42.43333333
-8.70833333,42.43333333
-8.70833333,42.425
-8.71666667,42.425
-8.725,42.425
-8.725,42.41666667
-8.73333333,42.41666667
-8.74166667,42.41666667
-8.74166667,42.40833333
-8.75,42.40833333
-8.75,42.4
-8.75833333,42.4
-8.75833333,42.39166667
-8.76666667,42.39166667
-8.775,42.39166667
-8.775,42.4
-8.78333333,42.4
-8.79166667,42.4
-8.8,42.4
-8.80833333,42.4
-8.81666667,42.4
-8.825,42.4
-8.825,42.39166667
-8.83333333,42.39166667
-8.84166667,42.39166667
-8.84166667,42.4
-8.85,42.4
-8.85,42.40833333
-8.85833333,42.40833333
-8.85833333,42.41666667
-8.86666667,42.41666667
-8.875,42.41666667
-8.875,42.425
-8.875,42.43333333
-8.875,42.44166667
-8.875,42.45
-8.86666667,42.45
-8.85833333,42.45
-8.85,42.45
-8.85,42.44166667
-8.84166667,42.44166667
-8.83333333,42.44166667
-8.825,42.44166667
-8.825,42.45
-8.81666667,42.45
-8.81666667,42.45833333
-8.81666667,42.46666667
-8.825,42.46666667
-8.825,42.475
-8.825,42.48333333
-8.825,42.49166667
-8.81666667,42.49166667
-8.80833333,42.49166667
-8.80833333,42.5
-8.81666667,42.5
-8.81666667,42.50833333
-8.81666667,42.51666667
-8.80833333,42.51666667
-8.80833333,42.525
-8.80833333,42.53333333
-8.80833333,42.54166667
-8.80833333,42.55
-8.81666667,42.55
-8.81666667,42.55833333
-8.81666667,42.56666667
-8.825,42.56666667
-8.825,42.575
-8.81666667,42.575
-8.80833333,42.575
-8.8,42.575
-8.8,42.58333333
-8.79166667,42.58333333
-8.79166667,42.575
-8.78333333,42.575
-8.78333333,42.58333333
-8.775,42.58333333
-8.76666667,42.58333333
-8.76666667,42.59166667
-8.75833333,42.59166667
-8.75,42.59166667
-8.75,42.6
-8.75,42.60833333
-8.75833333,42.60833333
-8.76666667,42.60833333
-8.76666667,42.61666667
-8.76666667,42.625
-8.76666667,42.63333333
-8.75833333,42.63333333
-8.75833333,42.64166667
-8.75,42.64166667
-8.74166667,42.64166667
-8.74166667,42.65
-8.74166667,42.65833333
-8.75,42.65833333
-8.75,42.65
-8.75833333,42.65
-8.76666667,42.65
-8.775,42.65
-8.775,42.64166667
-8.78333333,42.64166667
-8.79166667,42.64166667
-8.8,42.64166667
-8.80833333,42.64166667
-8.80833333,42.65
-8.80833333,42.65833333
-8.81666667,42.65833333
-8.81666667,42.66666667
-8.825,42.66666667
-8.83333333,42.66666667
-8.83333333,42.675
-8.83333333,42.68333333
-8.84166667,42.68333333
-8.84166667,42.675
-8.84166667,42.66666667
-8.85,42.66666667
-8.85,42.65833333
-8.85833333,42.65833333
-8.85833333,42.65
-8.85833333,42.64166667
-8.85,42.64166667
-8.84166667,42.64166667
-8.84166667,42.63333333
-8.85,42.63333333
-8.85833333,42.63333333
-8.85833333,42.625
-8.85833333,42.61666667
-8.85833333,42.60833333
-8.86666667,42.60833333
-8.875,42.60833333
-8.875,42.61666667
-8.875,42.625
-8.86666667,42.625
-8.86666667,42.63333333
-8.875,42.63333333
-8.88333333,42.63333333
-8.88333333,42.64166667
-8.88333333,42.65
-8.88333333,42.65833333
-8.89166667,42.65833333
-8.9,42.65833333
-8.9,42.65
-8.89166667,42.65
-8.89166667,42.64166667
-8.9,42.64166667
-8.9,42.63333333
-8.90833333,42.63333333
-8.90833333,42.625
-8.91666667,42.625
-8.925,42.625
-8.925,42.61666667
-8.93333333,42.61666667
-8.93333333,42.625
-8.94166667,42.625
-8.94166667,42.61666667
-8.94166667,42.60833333
-8.94166667,42.6
-8.93333333,42.6
-8.925,42.6
-8.925,42.59166667
-8.925,42.58333333
-8.93333333,42.58333333
-8.94166667,42.58333333
-8.95,42.58333333
-8.95833333,42.58333333
-8.96666667,42.58333333
-8.96666667,42.575
-8.95833333,42.575
-8.95833333,42.56666667
-8.96666667,42.56666667
-8.975,42.56666667
-8.98333333,42.56666667
-8.99166667,42.56666667
-9,42.56666667
-9,42.55833333
-8.99166667,42.55833333
-8.99166667,42.55
-8.98333333,42.55
-8.98333333,42.54166667
-8.99166667,42.54166667
-8.99166667,42.53333333
-9,42.53333333
-9,42.525
-9.00833333,42.525
-9.01666667,42.525
-9.01666667,42.51666667
-9.025,42.51666667
-9.025,42.525
-9.03333333,42.525
-9.03333333,42.53333333
-9.03333333,42.54166667
-9.025,42.54166667
-9.025,42.55
-9.03333333,42.55
-9.03333333,42.55833333
-9.03333333,42.56666667
-9.04166667,42.56666667
-9.04166667,42.575
-9.04166667,42.58333333
-9.05,42.58333333
-9.05,42.575
-9.05833333,42.575
-9.06666667,42.575
-9.075,42.575
-9.075,42.58333333
-9.075,42.59166667
-9.06666667,42.59166667
-9.06666667,42.6
-9.05833333,42.6
-9.05833333,42.60833333
-9.05833333,42.61666667
-9.05,42.61666667
-9.05,42.625
-9.04166667,42.625
-9.04166667,42.63333333
-9.03333333,42.63333333
-9.03333333,42.64166667
-9.03333333,42.65
-9.04166667,42.65
-9.04166667,42.65833333
-9.03333333,42.65833333
-9.03333333,42.66666667
-9.03333333,42.675
-9.025,42.675
-9.025,42.68333333
-9.025,42.69166667
-9.025,42.7
-9.01666667,42.7
-9.01666667,42.70833333
-9.00833333,42.70833333
-9.00833333,42.71666667
-9,42.71666667
-9,42.725
-8.99166667,42.725
-8.99166667,42.73333333
-8.98333333,42.73333333
-8.98333333,42.74166667
-8.975,42.74166667
-8.96666667,42.74166667
-8.95833333,42.74166667
-8.95833333,42.75
-8.95,42.75
-8.95,42.75833333
-8.94166667,42.75833333
-8.94166667,42.76666667
-8.93333333,42.76666667
-8.93333333,42.775
-8.93333333,42.78333333
-8.925,42.78333333
-8.91666667,42.78333333
-8.91666667,42.79166667
-8.90833333,42.79166667
-8.90833333,42.78333333
-8.9,42.78333333
-8.89166667,42.78333333
-8.89166667,42.79166667
-8.88333333,42.79166667
-8.88333333,42.8
-8.89166667,42.8
-8.89166667,42.80833333
-8.89166667,42.81666667
-8.89166667,42.825
-8.9,42.825
-8.9,42.81666667
-8.90833333,42.81666667
-8.90833333,42.80833333
-8.90833333,42.8
-8.91666667,42.8
-8.925,42.8
-8.93333333,42.8
-8.94166667,42.8
-8.95,42.8
-8.95,42.79166667
-8.95,42.78333333
-8.95833333,42.78333333
-8.96666667,42.78333333
-8.96666667,42.79166667
-8.975,42.79166667
-8.975,42.78333333
-8.98333333,42.78333333
-8.98333333,42.775
-8.99166667,42.775
-8.99166667,42.78333333
-9,42.78333333
-9.00833333,42.78333333
-9.00833333,42.79166667
-9.00833333,42.8
-9.01666667,42.8
-9.025,42.8
-9.03333333,42.8
-9.03333333,42.80833333
-9.025,42.80833333
-9.025,42.81666667
-9.03333333,42.81666667
-9.03333333,42.825
-9.03333333,42.83333333
-9.04166667,42.83333333
-9.04166667,42.84166667
-9.03333333,42.84166667
-9.025,42.84166667
-9.025,42.83333333
-9.01666667,42.83333333
-9.00833333,42.83333333
-9,42.83333333
-9,42.825
-9,42.81666667
-8.99166667,42.81666667
-8.99166667,42.825
-8.98333333,42.825
-8.98333333,42.83333333
-8.975,42.83333333
-8.975,42.825
-8.975,42.81666667
-8.96666667,42.81666667
-8.95833333,42.81666667
-8.95833333,42.80833333
-8.95,42.80833333
-8.95,42.81666667
-8.94166667,42.81666667
-8.94166667,42.825
-8.94166667,42.83333333
-8.93333333,42.83333333
-8.93333333,42.825
-8.925,42.825
-8.925,42.83333333
-8.925,42.84166667
-8.93333333,42.84166667
-8.93333333,42.85
-8.93333333,42.85833333
-8.94166667,42.85833333
-8.94166667,42.86666667
-8.94166667,42.875
-8.94166667,42.88333333
-8.94166667,42.89166667
-8.93333333,42.89166667
-8.925,42.89166667
-8.925,42.88333333
-8.925,42.875
-8.91666667,42.875
-8.91666667,42.86666667
-8.90833333,42.86666667
-8.90833333,42.875
-8.9,42.875
-8.89166667,42.875
-8.89166667,42.88333333
-8.88333333,42.88333333
-8.88333333,42.875
-8.88333333,42.86666667
-8.875,42.86666667
-8.86666667,42.86666667
-8.85833333,42.86666667
-8.85833333,42.85833333
-8.85,42.85833333
-8.85,42.86666667
-8.85,42.875
-8.84166667,42.875
-8.84166667,42.86666667
-8.83333333,42.86666667
-8.83333333,42.85833333
-8.825,42.85833333
-8.825,42.86666667
-8.81666667,42.86666667
-8.80833333,42.86666667
-8.80833333,42.875
-8.8,42.875
-8.8,42.88333333
-8.79166667,42.88333333
-8.79166667,42.875
-8.78333333,42.875
-8.775,42.875
-8.775,42.88333333
-8.775,42.89166667
-8.76666667,42.89166667
-8.76666667,42.9
-8.75833333,42.9
-8.75833333,42.90833333
-8.75,42.90833333
-8.74166667,42.90833333
-8.74166667,42.9
-8.73333333,42.9
-8.725,42.9
-8.725,42.90833333
-8.73333333,42.90833333
-8.73333333,42.91666667
-8.725,42.91666667
-8.725,42.925
-8.71666667,42.925
-8.71666667,42.91666667
-8.70833333,42.91666667
-8.70833333,42.90833333
-8.7,42.90833333
-8.7,42.91666667
-8.7,42.925
-8.69166667,42.925
-8.69166667,42.93333333
-8.69166667,42.94166667
-8.68333333,42.94166667
-8.68333333,42.95
-8.675,42.95
-8.675,42.94166667
-8.675,42.93333333
-8.66666667,42.93333333
-8.66666667,42.94166667
-8.66666667,42.95
-8.65833333,42.95
-8.65833333,42.94166667
-8.65,42.94166667
-8.64166667,42.94166667
-8.64166667,42.93333333
-8.63333333,42.93333333
-8.63333333,42.925
-8.625,42.925
-8.625,42.91666667
-8.61666667,42.91666667
-8.60833333,42.91666667
-8.6,42.91666667
-8.59166667,42.91666667
-8.59166667,42.90833333
-8.59166667,42.9
-8.58333333,42.9
-8.575,42.9
-8.56666667,42.9
-8.56666667,42.89166667
-8.575,42.89166667
-8.575,42.88333333
-8.56666667,42.88333333
-8.56666667,42.875
-8.56666667,42.86666667
-8.56666667,42.85833333
-8.55833333,42.85833333
-8.55833333,42.86666667
-8.55,42.86666667
-8.55,42.85833333
-8.54166667,42.85833333
-8.53333333,42.85833333
-8.53333333,42.86666667
-8.54166667,42.86666667
-8.54166667,42.875
-8.53333333,42.875
-8.53333333,42.88333333
-8.525,42.88333333
-8.525,42.875
-8.51666667,42.875
-8.51666667,42.88333333
-8.50833333,42.88333333
-8.50833333,42.875
-8.50833333,42.86666667
-8.51666667,42.86666667
-8.525,42.86666667
-8.525,42.85833333
-8.525,42.85
-8.51666667,42.85
-8.50833333,42.85
-8.50833333,42.85833333
-8.5,42.85833333
-8.49166667,42.85833333
-8.49166667,42.86666667
-8.48333333,42.86666667
-8.48333333,42.85833333
-8.475,42.85833333
-8.475,42.85
-8.48333333,42.85
-8.48333333,42.84166667
-8.48333333,42.83333333
-8.48333333,42.825
-8.49166667,42.825
-8.49166667,42.81666667
-8.5,42.81666667
-8.50833333,42.81666667
-8.50833333,42.80833333
-8.50833333,42.8
-8.5,42.8
-8.49166667,42.8
-8.48333333,42.8
-8.48333333,42.79166667
-8.49166667,42.79166667
-8.49166667,42.78333333
-8.5,42.78333333
-8.5,42.775
-8.49166667,42.775
-8.49166667,42.76666667
-8.5,42.76666667
-8.5,42.75833333
-8.49166667,42.75833333
-8.48333333,42.75833333
-8.48333333,42.75
-8.475,42.75
-8.46666667,42.75
-8.45833333,42.75
-8.45833333,42.74166667
-8.45,42.74166667
-8.45,42.75
-8.44166667,42.75
-8.44166667,42.75833333
-8.43333333,42.75833333
-8.43333333,42.76666667
-8.43333333,42.775
-8.425,42.775
-8.425,42.76666667
-8.41666667,42.76666667
-8.41666667,42.775
-8.40833333,42.775
-8.40833333,42.78333333
-8.40833333,42.79166667
-8.4,42.79166667
-8.39166667,42.79166667
-8.39166667,42.8
-8.38333333,42.8
-8.375,42.8
-8.375,42.80833333
-8.38333333,42.80833333
-8.38333333,42.81666667
-8.39166667,42.81666667
-8.39166667,42.80833333
-8.4,42.80833333
-8.4,42.81666667
-8.40833333,42.81666667
-8.41666667,42.81666667
-8.41666667,42.825
-8.425,42.825
-8.425,42.83333333
-8.41666667,42.83333333
-8.41666667,42.84166667
-8.425,42.84166667
-8.43333333,42.84166667
-8.43333333,42.85
-8.43333333,42.85833333
-8.44166667,42.85833333
-8.44166667,42.86666667
-8.43333333,42.86666667
-8.43333333,42.875
-8.425,42.875
-8.425,42.88333333
-8.43333333,42.88333333
-8.44166667,42.88333333
-8.44166667,42.875
-8.45,42.875
-8.45,42.88333333
-8.45,42.89166667
-8.45,42.9
-8.44166667,42.9
-8.44166667,42.89166667
-8.43333333,42.89166667
-8.43333333,42.9
-8.425,42.9
-8.425,42.89166667
-8.41666667,42.89166667
-8.41666667,42.88333333
-8.40833333,42.88333333
-8.40833333,42.89166667
-8.40833333,42.9
-8.4,42.9
-8.39166667,42.9
-8.39166667,42.90833333
-8.38333333,42.90833333
-8.375,42.90833333
-8.375,42.9
-8.36666667,42.9
-8.35833333,42.9
-8.35833333,42.90833333
-8.36666667,42.90833333
-8.36666667,42.91666667
-8.375,42.91666667
-8.375,42.925
-8.38333333,42.925
-8.38333333,42.93333333
-8.38333333,42.94166667
-8.39166667,42.94166667
-8.39166667,42.95
-8.38333333,42.95
-8.375,42.95
-8.375,42.95833333
-8.375,42.96666667
-8.36666667,42.96666667
-8.36666667,42.975
-8.35833333,42.975
-8.35833333,42.98333333
-8.35833333,42.99166667
-8.35,42.99166667
-8.35,42.98333333
-8.34166667,42.98333333
-8.34166667,42.975
-8.33333333,42.975
-8.33333333,42.96666667
-8.33333333,42.95833333
-8.34166667,42.95833333
-8.34166667,42.95
-8.33333333,42.95
-8.325,42.95
-8.31666667,42.95
-8.31666667,42.95833333
-8.30833333,42.95833333
-8.3,42.95833333
-8.3,42.95
-8.3,42.94166667
-8.30833333,42.94166667
-8.31666667,42.94166667
-8.325,42.94166667
-8.33333333,42.94166667
-8.34166667,42.94166667
-8.35,42.94166667
-8.35,42.93333333
-8.34166667,42.93333333
-8.33333333,42.93333333
-8.33333333,42.925
-8.34166667,42.925
-8.34166667,42.91666667
-8.33333333,42.91666667
-8.33333333,42.90833333
-8.34166667,42.90833333
-8.34166667,42.9
-8.34166667,42.89166667
-8.33333333,42.89166667
-8.325,42.89166667
-8.325,42.88333333
-8.33333333,42.88333333
-8.34166667,42.88333333
-8.34166667,42.875
-8.34166667,42.86666667
-8.33333333,42.86666667
-8.325,42.86666667
-8.325,42.85833333
-8.31666667,42.85833333
-8.30833333,42.85833333
-8.30833333,42.86666667
-8.30833333,42.875
-8.3,42.875
-8.3,42.86666667
-8.29166667,42.86666667
-8.29166667,42.875
-8.29166667,42.88333333
-8.29166667,42.89166667
-8.29166667,42.9
-8.28333333,42.9
-8.28333333,42.90833333
-8.275,42.90833333
-8.26666667,42.90833333
-8.26666667,42.9
-8.26666667,42.89166667
-8.25833333,42.89166667
-8.25833333,42.88333333
-8.25833333,42.875
-8.25,42.875
-8.25,42.86666667
-8.24166667,42.86666667
-8.24166667,42.85833333
-8.25,42.85833333
-8.25,42.85
-8.25,42.84166667
-8.24166667,42.84166667
-8.24166667,42.85
-8.23333333,42.85
-8.225,42.85
-8.21666667,42.85
-8.20833333,42.85
-8.2,42.85
-8.2,42.84166667
-8.2,42.83333333
-8.19166667,42.83333333
-8.19166667,42.825
-8.2,42.825
-8.20833333,42.825
-8.20833333,42.81666667
-8.21666667,42.81666667
-8.225,42.81666667
-8.23333333,42.81666667
-8.23333333,42.825
-8.24166667,42.825
-8.24166667,42.81666667
-8.25,42.81666667
-8.25833333,42.81666667
-8.26666667,42.81666667
-8.275,42.81666667
-8.275,42.80833333
-8.26666667,42.80833333
-8.26666667,42.8
-8.25833333,42.8
-8.25,42.8
-8.25,42.79166667
-8.25,42.78333333
-8.25,42.775
-8.24166667,42.775
-8.23333333,42.775
-8.225,42.775
-8.225,42.76666667
-8.23333333,42.76666667
-8.23333333,42.75833333
-8.225,42.75833333
-8.225,42.75
-8.225,42.74166667
-8.225,42.73333333
-8.225,42.725
-8.23333333,42.725
-8.23333333,42.73333333
-8.23333333,42.74166667
-8.23333333,42.75
-8.24166667,42.75
-8.25,42.75
-8.25833333,42.75
-8.26666667,42.75
-8.26666667,42.75833333
-8.275,42.75833333
-8.28333333,42.75833333
-8.28333333,42.75
-8.29166667,42.75
-8.29166667,42.74166667
-8.3,42.74166667
-8.3,42.73333333
-8.30833333,42.73333333
-8.30833333,42.725
-8.31666667,42.725
-8.325,42.725
-8.325,42.73333333
-8.31666667,42.73333333
-8.31666667,42.74166667
-8.31666667,42.75
-8.31666667,42.75833333
-8.325,42.75833333
-8.33333333,42.75833333
-8.34166667,42.75833333
-8.34166667,42.75
-8.33333333,42.75
-8.33333333,42.74166667
-8.34166667,42.74166667
-8.35,42.74166667
-8.35833333,42.74166667
-8.35833333,42.73333333
-8.36666667,42.73333333
-8.375,42.73333333
-8.38333333,42.73333333
-8.38333333,42.725
-8.39166667,42.725
-8.39166667,42.73333333
-8.4,42.73333333
-8.4,42.74166667
-8.40833333,42.74166667
-8.40833333,42.73333333
-8.40833333,42.725
-8.41666667,42.725
-8.41666667,42.71666667
-8.425,42.71666667
-8.43333333,42.71666667
-8.44166667,42.71666667
-8.44166667,42.725
-8.44166667,42.73333333
-8.45,42.73333333
-8.45,42.725
-8.45833333,42.725
-8.45833333,42.71666667
-8.45833333,42.70833333
-8.46666667,42.70833333
-8.46666667,42.7
-8.45833333,42.7
-8.45833333,42.69166667
-8.46666667,42.69166667
-8.475,42.69166667
-8.475,42.68333333
-8.48333333,42.68333333
-8.48333333,42.69166667
-8.48333333,42.7
-8.49166667,42.7
-8.5,42.7
-8.5,42.69166667
-8.5,42.68333333
-8.50833333,42.68333333
-8.51666667,42.68333333
-8.51666667,42.69166667
-8.525,42.69166667
-8.525,42.68333333
-8.525,42.675
-8.525,42.66666667
-8.525,42.65833333
-8.53333333,42.65833333
-8.53333333,42.65
-8.54166667,42.65
-8.54166667,42.64166667
-8.54166667,42.63333333
-8.53333333,42.63333333
-8.53333333,42.625
-8.54166667,42.625
-8.55,42.625
-8.55,42.61666667
-8.55,42.60833333
-8.54166667,42.60833333
-8.54166667,42.61666667
-8.53333333,42.61666667
-8.525,42.61666667
-8.51666667,42.61666667
-8.51666667,42.60833333
-8.50833333,42.60833333
-8.50833333,42.6
-8.51666667,42.6
-8.51666667,42.59166667
-8.525,42.59166667
-8.53333333,42.59166667
-8.53333333,42.58333333
-8.53333333,42.575
-8.54166667,42.575
-8.54166667,42.58333333
-8.55,42.58333333
-8.55,42.575
-8.55833333,42.575
-8.56666667,42.575
-8.56666667,42.56666667
-8.55833333,42.56666667
-8.55833333,42.55833333
-8.56666667,42.55833333
-8.56666667,42.55
-8.575,42.55
-8.575,42.54166667
-8.575,42.53333333
-8.58333333,42.53333333
-8.58333333,42.525
-8.59166667,42.525
-8.6,42.525
-8.6,42.53333333
-8.60833333,42.53333333
-8.60833333,42.525
-8.60833333,42.51666667
-8.61666667,42.51666667
-8.61666667,42.50833333
-8.60833333,42.50833333
-8.6,42.50833333
-8.6,42.5
-8.6,42.49166667
-8.6,42.48333333
-8.59166667,42.48333333
-8.59166667,42.49166667
-8.59166667,42.5
-8.58333333,42.5
-8.58333333,42.50833333
-8.575,42.50833333
-8.56666667,42.50833333
-8.56666667,42.51666667
-8.55833333,42.51666667
-8.55,42.51666667
-8.55,42.525
-8.55833333,42.525
-8.55833333,42.53333333
-8.55833333,42.54166667
-8.55,42.54166667
-8.55,42.55
-8.55,42.55833333
-8.54166667,42.55833333
-8.53333333,42.55833333
-8.525,42.55833333
-8.525,42.55
-8.51666667,42.55
-8.51666667,42.55833333
-8.50833333,42.55833333
-8.5,42.55833333
-8.5,42.55
-8.5,42.54166667
-8.5,42.53333333
-8.49166667,42.53333333
-8.49166667,42.54166667
-8.48333333,42.54166667
-8.48333333,42.53333333
-8.475,42.53333333
-8.46666667,42.53333333
-8.46666667,42.525
-8.45833333,42.525
-8.45833333,42.51666667
-8.46666667,42.51666667
-8.475,42.51666667
-8.475,42.50833333
-8.48333333,42.50833333
-8.48333333,42.5
-8.49166667,42.5
-8.49166667,42.50833333
-8.5,42.50833333
-8.50833333,42.50833333
-8.51666667,42.50833333
-8.51666667,42.5
-8.525,42.5
-8.525,42.49166667
-8.51666667,42.49166667
-8.51666667,42.48333333
-8.51666667,42.475
-8.525,42.475
-8.53333333,42.475
-8.53333333,42.46666667
-8.53333333,42.45833333
-8.53333333,42.45
-8.53333333,42.44166667
-8.525,42.44166667
-8.51666667,42.44166667
-8.51666667,42.43333333
-8.525,42.43333333
-8.53333333,42.43333333
-8.53333333,42.425
-8.54166667,42.425
-8.54166667,42.41666667
-8.54166667,42.40833333
-8.53333333,42.40833333
-8.525,42.40833333
-8.51666667,42.40833333
-8.50833333,42.40833333
-8.50833333,42.4
-8.50833333,42.39166667
-8.5,42.39166667
-8.5,42.4
-8.49166667,42.4
-8.48333333,42.4
-8.48333333,42.39166667
-8.48333333,42.38333333
-8.49166667,42.38333333
-8.49166667,42.375
-8.5,42.375
-8.50833333,42.375
-8.51666667,42.375
-8.51666667,42.36666667
-8.51666667,42.35833333
-8.50833333,42.35833333
-8.5,42.35833333
-8.49166667,42.35833333
-8.48333333,42.35833333
-8.48333333,42.36666667
-8.475,42.36666667
-8.46666667,42.36666667
-8.45833333,42.36666667
-8.45833333,42.35833333
-8.45,42.35833333
-8.45,42.36666667
-8.44166667,42.36666667
-8.43333333,42.36666667
-8.43333333,42.35833333
-8.44166667,42.35833333
-8.44166667,42.35
-8.43333333,42.35
-8.43333333,42.34166667
-8.44166667,42.34166667
-8.45,42.34166667
-8.45833333,42.34166667
-8.46666667,42.34166667
-8.46666667,42.33333333
-8.46666667,42.325
-8.475,42.325
-8.475,42.31666667
-8.48333333,42.31666667
-8.48333333,42.30833333
-8.48333333,42.3
-8.49166667,42.3
-8.49166667,42.30833333
-8.49166667,42.31666667
-8.5,42.31666667
-8.5,42.325
-8.50833333,42.325
-8.50833333,42.33333333
-8.51666667,42.33333333
-8.525,42.33333333
-8.525,42.325
-8.525,42.31666667
-8.51666667,42.31666667
-8.50833333,42.31666667
-8.50833333,42.30833333
-8.5,42.30833333
-8.5,42.3
-8.5,42.29166667
-8.50833333,42.29166667
-8.50833333,42.28333333
-8.50833333,42.275
-8.50833333,42.26666667
-8.5,42.26666667
-8.49166667,42.26666667
-8.49166667,42.25833333
-8.48333333,42.25833333
-8.48333333,42.26666667
-8.48333333,42.275
-8.48333333,42.28333333
-8.475,42.28333333
-8.46666667,42.28333333
-8.46666667,42.275
-8.45833333,42.275
-8.45833333,42.26666667
-8.45,42.26666667
-8.45,42.25833333
-8.44166667,42.25833333
-8.43333333,42.25833333
-8.425,42.25833333
-8.41666667,42.25833333
-8.41666667,42.26666667
-8.41666667,42.275
-8.40833333,42.275
-8.40833333,42.28333333
-8.4,42.28333333
-8.4,42.275
-8.39166667,42.275
-8.39166667,42.26666667
-8.38333333,42.26666667
-8.375,42.26666667
-8.375,42.25833333
-8.375,42.25
-8.375,42.24166667
-8.375,42.23333333
-8.36666667,42.23333333
-8.36666667,42.225
-8.375,42.225
-8.375,42.21666667
-8.38333333,42.21666667
-8.39166667,42.21666667
-8.4,42.21666667
-8.4,42.20833333
-8.40833333,42.20833333
-8.40833333,42.2
-8.41666667,42.2
-8.425,42.2
-8.43333333,42.2
-8.43333333,42.19166667
-8.44166667,42.19166667
-8.44166667,42.18333333
-8.43333333,42.18333333
-8.425,42.18333333
-8.425,42.175
-8.41666667,42.175
-8.40833333,42.175
-8.40833333,42.16666667
-8.4,42.16666667
-8.4,42.15833333
-8.4,42.15
-8.40833333,42.15
-8.41666667,42.15
-8.425,42.15
-8.425,42.14166667
-8.425,42.13333333
-8.425,42.125
-8.41666667,42.125
-8.41666667,42.11666667
-8.41666667,42.10833333
-8.40833333,42.10833333
-8.40833333,42.11666667
-8.40833333,42.125
-8.4,42.125
-8.4,42.13333333
-8.39166667,42.13333333
-8.39166667,42.125
-8.38333333,42.125
-8.38333333,42.11666667
-8.375,42.11666667
-8.36666667,42.11666667
-8.35833333,42.11666667
-8.35833333,42.10833333
-8.35,42.10833333
-8.35,42.11666667
-8.34166667,42.11666667
-8.34166667,42.125
-8.33333333,42.125
-8.325,42.125
-8.31666667,42.125
-8.30833333,42.125
-8.30833333,42.13333333
-8.30833333,42.14166667
-8.30833333,42.15
-8.30833333,42.15833333
-8.3,42.15833333
-8.29166667,42.15833333
-8.28333333,42.15833333
-8.275,42.15833333
-8.275,42.15
-8.26666667,42.15
-8.25833333,42.15
-8.25833333,42.14166667
-8.25,42.14166667
-8.25,42.15
-8.24166667,42.15
-8.24166667,42.15833333
-8.24166667,42.16666667
-8.23333333,42.16666667
-8.225,42.16666667
-8.225,42.15833333
-8.21666667,42.15833333
-8.21666667,42.15
-8.20833333,42.15
-8.20833333,42.15833333
-8.2,42.15833333
-8.2,42.16666667
-8.19166667,42.16666667
-8.18333333,42.16666667
-8.18333333,42.175
-8.19166667,42.175
-8.19166667,42.18333333
-8.19166667,42.19166667
-8.19166667,42.2
-8.2,42.2
-8.20833333,42.2
-8.20833333,42.20833333
-8.20833333,42.21666667
-8.20833333,42.225
-8.2,42.225
-8.2,42.23333333
-8.19166667,42.23333333
-8.19166667,42.24166667
-8.18333333,42.24166667
-8.18333333,42.25
-8.18333333,42.25833333
-8.175,42.25833333
-8.175,42.26666667
-8.16666667,42.26666667
-8.16666667,42.275
-8.175,42.275
-8.175,42.28333333
-8.16666667,42.28333333
-8.15833333,42.28333333
-8.15833333,42.29166667
-8.15833333,42.3
-8.16666667,42.3
-8.175,42.3
-8.175,42.30833333
-8.18333333,42.30833333
-8.18333333,42.31666667
-8.18333333,42.325
-8.175,42.325
-8.16666667,42.325
-8.15833333,42.325
-8.15833333,42.33333333
-8.15833333,42.34166667
-8.15,42.34166667
-8.14166667,42.34166667
-8.13333333,42.34166667
-8.13333333,42.35
-8.14166667,42.35
-8.14166667,42.35833333
-8.13333333,42.35833333
-8.13333333,42.36666667
-8.14166667,42.36666667
-8.14166667,42.375
-8.14166667,42.38333333
-8.15,42.38333333
-8.15,42.39166667
-8.15833333,42.39166667
-8.16666667,42.39166667
-8.175,42.39166667
-8.175,42.4
-8.18333333,42.4
-8.18333333,42.39166667
-8.19166667,42.39166667
-8.19166667,42.4
-8.2,42.4
-8.2,42.40833333
-8.19166667,42.40833333
-8.18333333,42.40833333
-8.175,42.40833333
-8.175,42.41666667
-8.175,42.425
-8.16666667,42.425
-8.16666667,42.41666667
-8.15833333,42.41666667
-8.15833333,42.40833333
-8.15,42.40833333
-8.15,42.4
-8.14166667,42.4
-8.14166667,42.40833333
-8.14166667,42.41666667
-8.13333333,42.41666667
-8.13333333,42.40833333
-8.125,42.40833333
-8.125,42.41666667
-8.11666667,42.41666667
-8.11666667,42.40833333
-8.11666667,42.4
-8.125,42.4
-8.125,42.39166667
-8.11666667,42.39166667
-8.10833333,42.39166667
-8.10833333,42.4
-8.10833333,42.40833333
-8.1,42.40833333
-8.09166667,42.40833333
-8.09166667,42.4
-8.08333333,42.4
-8.08333333,42.39166667
-8.09166667,42.39166667
-8.1,42.39166667
-8.1,42.38333333
-8.09166667,42.38333333
-8.09166667,42.375
-8.09166667,42.36666667
-8.1,42.36666667
-8.10833333,42.36666667
-8.10833333,42.35833333
-8.10833333,42.35
-8.1,42.35
-8.1,42.34166667
-8.1,42.33333333
-8.1,42.325
-8.09166667,42.325
-8.09166667,42.33333333
-8.08333333,42.33333333
-8.075,42.33333333
-8.075,42.34166667
-8.06666667,42.34166667
-8.06666667,42.35
-8.05833333,42.35
-8.05,42.35
-8.05,42.34166667
-8.04166667,42.34166667
-8.04166667,42.33333333
-8.03333333,42.33333333
-8.03333333,42.34166667
-8.025,42.34166667
-8.01666667,42.34166667
-8.01666667,42.35
-8.01666667,42.35833333
-8.01666667,42.36666667
-8.01666667,42.375
-8.01666667,42.38333333
-8.00833333,42.38333333
-8,42.38333333
-8,42.39166667
-7.99166667,42.39166667
-7.99166667,42.4
-7.99166667,42.40833333
-7.98333333,42.40833333
-7.975,42.40833333
-7.975,42.4
-7.98333333,42.4
-7.98333333,42.39166667
-7.975,42.39166667
-7.96666667,42.39166667
-7.96666667,42.38333333
-7.975,42.38333333
-7.98333333,42.38333333
-7.98333333,42.375
-7.99166667,42.375
-7.99166667,42.36666667
-7.98333333,42.36666667
-7.98333333,42.35833333
-7.98333333,42.35
-7.975,42.35
-7.975,42.35833333
-7.96666667,42.35833333
-7.95833333,42.35833333
-7.95833333,42.35
-7.95833333,42.34166667
-7.95,42.34166667
-7.94166667,42.34166667
-7.94166667,42.35
-7.93333333,42.35
-7.93333333,42.35833333
-7.925,42.35833333
-7.925,42.36666667
-7.91666667,42.36666667
-7.91666667,42.375
-7.90833333,42.375
-7.9,42.375
-7.9,42.38333333
-7.89166667,42.38333333
-7.89166667,42.375
-7.89166667,42.36666667
-7.88333333,42.36666667
-7.88333333,42.35833333
-7.89166667,42.35833333
-7.89166667,42.35
-7.88333333,42.35
-7.88333333,42.34166667
-7.88333333,42.33333333
-7.89166667,42.33333333
-7.9,42.33333333
-7.90833333,42.33333333
-7.91666667,42.33333333
-7.925,42.33333333
-7.93333333,42.33333333
-7.93333333,42.325
-7.94166667,42.325
-7.94166667,42.31666667
-7.95,42.31666667
-7.95833333,42.31666667
-7.96666667,42.31666667
-7.96666667,42.325
-7.975,42.325
-7.975,42.31666667
-7.975,42.30833333
-7.98333333,42.30833333
-7.99166667,42.30833333
-8,42.30833333
-8.00833333,42.30833333
-8.00833333,42.3
-8.01666667,42.3
-8.025,42.3
-8.03333333,42.3
-8.03333333,42.30833333
-8.04166667,42.30833333
-8.05,42.30833333
-8.05,42.3
-8.05833333,42.3
-8.05833333,42.29166667
-8.05833333,42.28333333
-8.06666667,42.28333333
-8.06666667,42.29166667
-8.075,42.29166667
-8.075,42.28333333
-8.075,42.275
-8.08333333,42.275
-8.09166667,42.275
-8.1,42.275
-8.10833333,42.275
-8.10833333,42.28333333
-8.11666667,42.28333333
-8.11666667,42.275
-8.125,42.275
-8.13333333,42.275
-8.13333333,42.26666667
-8.13333333,42.25833333
-8.125,42.25833333
-8.125,42.25
-8.11666667,42.25
-8.11666667,42.24166667
-8.11666667,42.23333333
-8.10833333,42.23333333
-8.1,42.23333333
-8.09166667,42.23333333
-8.08333333,42.23333333
-8.08333333,42.24166667
-8.075,42.24166667
-8.06666667,42.24166667
-8.06666667,42.25
-8.06666667,42.25833333
-8.05833333,42.25833333
-8.05833333,42.26666667
-8.05833333,42.275
-8.05,42.275
-8.04166667,42.275
-8.03333333,42.275
-8.03333333,42.26666667
-8.025,42.26666667
-8.025,42.25833333
-8.03333333,42.25833333
-8.03333333,42.25
-8.04166667,42.25
-8.04166667,42.24166667
-8.04166667,42.23333333
-8.03333333,42.23333333
-8.025,42.23333333
-8.025,42.225
-8.01666667,42.225
-8.00833333,42.225
-8.00833333,42.21666667
-8,42.21666667
-8,42.225
-7.99166667,42.225
-7.99166667,42.23333333
-7.98333333,42.23333333
-7.98333333,42.225
-7.98333333,42.21666667
-7.99166667,42.21666667
-7.99166667,42.20833333
-8,42.20833333
-8.00833333,42.20833333
-8.01666667,42.20833333
-8.01666667,42.2
-8.01666667,42.19166667
-8.025,42.19166667
-8.03333333,42.19166667
-8.03333333,42.18333333
-8.04166667,42.18333333
-8.04166667,42.19166667
-8.04166667,42.2
-8.05,42.2
-8.05833333,42.2
-8.05833333,42.20833333
-8.06666667,42.20833333
-8.075,42.20833333
-8.075,42.21666667
-8.08333333,42.21666667
-8.08333333,42.225
-8.09166667,42.225
-8.09166667,42.21666667
-8.1,42.21666667
-8.1,42.225
-8.10833333,42.225
-8.11666667,42.225
-8.11666667,42.21666667
-8.125,42.21666667
-8.13333333,42.21666667
-8.13333333,42.225
-8.14166667,42.225
-8.14166667,42.23333333
-8.14166667,42.24166667
-8.15,42.24166667
-8.15,42.23333333
-8.15833333,42.23333333
-8.15833333,42.225
-8.15833333,42.21666667
-8.15833333,42.20833333
-8.15,42.20833333
-8.14166667,42.20833333
-8.13333333,42.20833333
-8.13333333,42.2
-8.13333333,42.19166667
-8.125,42.19166667
-8.11666667,42.19166667
-8.10833333,42.19166667
-8.1,42.19166667
-8.1,42.18333333
-8.10833333,42.18333333
-8.10833333,42.175
-8.10833333,42.16666667
-8.10833333,42.15833333
-8.10833333,42.15
-8.1,42.15
-8.1,42.14166667
-8.1,42.13333333
-8.10833333,42.13333333
-8.11666667,42.13333333
-8.125,42.13333333
-8.125,42.14166667
-8.13333333,42.14166667
-8.14166667,42.14166667
-8.14166667,42.13333333
-8.14166667,42.125
-8.15,42.125
-8.15833333,42.125
-8.15833333,42.13333333
-8.15833333,42.14166667
-8.15,42.14166667
-8.15,42.15
-8.15,42.15833333
-8.15833333,42.15833333
-8.16666667,42.15833333
-8.16666667,42.15
-8.16666667,42.14166667
-8.175,42.14166667
-8.175,42.13333333
-8.18333333,42.13333333
-8.18333333,42.125
-8.19166667,42.125
-8.2,42.125
-8.20833333,42.125
-8.21666667,42.125
-8.225,42.125
-8.23333333,42.125
-8.24166667,42.125
-8.25,42.125
-8.25,42.11666667
-8.24166667,42.11666667
-8.24166667,42.10833333
-8.25,42.10833333
-8.25833333,42.10833333
-8.25833333,42.11666667
-8.26666667,42.11666667
-8.26666667,42.10833333
-8.26666667,42.1
-8.275,42.1
-8.275,42.09166667
-8.26666667,42.09166667
-8.25833333,42.09166667
-8.25833333,42.08333333
-8.26666667,42.08333333
-8.275,42.08333333
-8.275,42.075
-8.28333333,42.075
-8.28333333,42.08333333
-8.29166667,42.08333333
-8.3,42.08333333
-8.3,42.075
-8.30833333,42.075
-8.31666667,42.075
-8.31666667,42.06666667
-8.325,42.06666667
-8.325,42.075
-8.33333333,42.075
-8.33333333,42.06666667
-8.34166667,42.06666667
-8.35,42.06666667
-8.35,42.05833333
-8.35,42.05
-8.35833333,42.05
-8.35833333,42.04166667
-8.35,42.04166667
-8.34166667,42.04166667
-8.34166667,42.05
-8.33333333,42.05
-8.325,42.05
-8.31666667,42.05
-8.30833333,42.05
-8.30833333,42.04166667
-8.31666667,42.04166667
-8.31666667,42.03333333
-8.325,42.03333333
-8.325,42.04166667
-8.33333333,42.04166667
-8.33333333,42.03333333
-8.33333333,42.025
-8.34166667,42.025
-8.34166667,42.01666667
-8.35,42.01666667
-8.35,42.00833333
-8.35833333,42.00833333
-8.35833333,42
-8.36666667,42
-8.36666667,41.99166667
-8.375,41.99166667
-8.375,41.98333333
-8.38333333,41.98333333
-8.38333333,41.99166667
-8.38333333,42
-8.39166667,42
-8.4,42
-8.4,42.00833333
-8.4,42.01666667
-8.40833333,42.01666667
-8.40833333,42.025
-8.41666667,42.025
-8.41666667,42.03333333
-8.425,42.03333333
-8.425,42.04166667
-8.43333333,42.04166667
-8.43333333,42.03333333
-8.44166667,42.03333333
-8.45,42.03333333
-8.45,42.025
-8.45,42.01666667
-8.45833333,42.01666667
-8.45833333,42.00833333
-8.45833333,42
-8.45,42
-8.45,41.99166667
-8.45,41.98333333
-8.45833333,41.98333333
-8.45833333,41.975
-8.46666667,41.975
-8.46666667,41.96666667
-8.475,41.96666667
-8.475,41.975
-8.48333333,41.975
-8.49166667,41.975
-8.49166667,41.98333333
-8.5,41.98333333
-8.50833333,41.98333333
-8.51666667,41.98333333
-8.51666667,41.99166667
-8.525,41.99166667
-8.53333333,41.99166667
-8.54166667,41.99166667
-8.55,41.99166667
-8.55,42
-8.55833333,42
-8.56666667,42
-8.575,42
-8.575,42.00833333
-8.58333333,42.00833333
-8.58333333,42.01666667
-8.58333333,42.025
-8.59166667,42.025
-8.6,42.025
-8.6,42.01666667
-8.6,42.00833333
-8.59166667,42.00833333
-8.59166667,42
-8.58333333,42
-8.58333333,41.99166667
-8.58333333,41.98333333
-8.58333333,41.975
-8.58333333,41.96666667
-8.59166667,41.96666667
-8.59166667,41.95833333
-8.59166667,41.95
-8.59166667,41.94166667
-8.6,41.94166667
-8.6,41.93333333
-8.6,41.925
-8.59166667,41.925
-8.59166667,41.93333333
-8.58333333,41.93333333
-8.575,41.93333333
-8.575,41.925
-8.575,41.91666667
-8.575,41.90833333
-8.575,41.9
-8.58333333,41.9
-8.59166667,41.9
-8.59166667,41.89166667
-8.6,41.89166667
-8.6,41.88333333
-8.59166667,41.88333333
-8.59166667,41.875
-8.6,41.875
-8.60833333,41.875
-8.61666667,41.875
-8.61666667,41.86666667
-8.61666667,41.85833333
-8.60833333,41.85833333
-8.6,41.85833333
-8.59166667,41.85833333
-8.59166667,41.85
-8.59166667,41.84166667
-8.58333333,41.84166667
-8.58333333,41.85
-8.575,41.85
-8.575,41.85833333
-8.56666667,41.85833333
-8.56666667,41.85
-8.56666667,41.84166667
-8.575,41.84166667
-8.575,41.83333333
-8.56666667,41.83333333
-8.56666667,41.825
-8.56666667,41.81666667
-8.56666667,41.80833333
-8.55833333,41.80833333
-8.55833333,41.81666667
-8.55,41.81666667
-8.54166667,41.81666667
-8.53333333,41.81666667
-8.53333333,41.80833333
-8.525,41.80833333
-8.51666667,41.80833333
-8.50833333,41.80833333
-8.50833333,41.81666667
-8.5,41.81666667
-8.49166667,41.81666667
-8.48333333,41.81666667
-8.475,41.81666667
-8.475,41.825
-8.46666667,41.825
-8.45833333,41.825
-8.45833333,41.83333333
-8.45,41.83333333
-8.45,41.84166667
-8.44166667,41.84166667
-8.44166667,41.85
-8.45,41.85
-8.45833333,41.85
-8.46666667,41.85
-8.475,41.85
-8.48333333,41.85
-8.48333333,41.85833333
-8.475,41.85833333
-8.475,41.86666667
-8.46666667,41.86666667
-8.45833333,41.86666667
-8.45,41.86666667
-8.45,41.875
-8.45833333,41.875
-8.46666667,41.875
-8.475,41.875
-8.475,41.88333333
-8.475,41.89166667
-8.48333333,41.89166667
-8.48333333,41.9
-8.475,41.9
-8.475,41.90833333
-8.46666667,41.90833333
-8.46666667,41.91666667
-8.475,41.91666667
-8.475,41.925
-8.46666667,41.925
-8.45833333,41.925
-8.45833333,41.93333333
-8.46666667,41.93333333
-8.475,41.93333333
-8.475,41.94166667
-8.46666667,41.94166667
-8.46666667,41.95
-8.45833333,41.95
-8.45,41.95
-8.44166667,41.95
-8.43333333,41.95
-8.425,41.95
-8.425,41.95833333
-8.41666667,41.95833333
-8.40833333,41.95833333
-8.40833333,41.96666667
-8.4,41.96666667
-8.39166667,41.96666667
-8.39166667,41.95833333
-8.4,41.95833333
-8.4,41.95
-8.4,41.94166667
-8.39166667,41.94166667
-8.39166667,41.93333333
-8.4,41.93333333
-8.4,41.925
-8.40833333,41.925
-8.41666667,41.925
-8.41666667,41.91666667
-8.40833333,41.91666667
-8.40833333,41.90833333
-8.40833333,41.9
-8.4,41.9
-8.39166667,41.9
-8.39166667,41.89166667
-8.38333333,41.89166667
-8.375,41.89166667
-8.375,41.9
-8.36666667,41.9
-8.36666667,41.89166667
-8.36666667,41.88333333
-8.35833333,41.88333333
-8.35,41.88333333
-8.35,41.875
-8.35833333,41.875
-8.35833333,41.86666667
-8.36666667,41.86666667
-8.36666667,41.85833333
-8.35833333,41.85833333
-8.35,41.85833333
-8.35,41.85
-8.35,41.84166667
-8.35833333,41.84166667
-8.35833333,41.83333333
-8.35,41.83333333
-8.34166667,41.83333333
-8.34166667,41.84166667
-8.33333333,41.84166667
-8.325,41.84166667
-8.31666667,41.84166667
-8.31666667,41.85
-8.30833333,41.85
-8.3,41.85
-8.3,41.85833333
-8.3,41.86666667
-8.29166667,41.86666667
-8.29166667,41.875
-8.28333333,41.875
-8.275,41.875
-8.26666667,41.875
-8.25833333,41.875
-8.25833333,41.88333333
-8.25,41.88333333
-8.25,41.875
-8.24166667,41.875
-8.24166667,41.86666667
-8.23333333,41.86666667
-8.23333333,41.875
-8.225,41.875
-8.21666667,41.875
-8.20833333,41.875
-8.20833333,41.86666667
-8.21666667,41.86666667
-8.21666667,41.85833333
-8.225,41.85833333
-8.23333333,41.85833333
-8.24166667,41.85833333
-8.25,41.85833333
-8.25833333,41.85833333
-8.26666667,41.85833333
-8.26666667,41.85
-8.25833333,41.85
-8.25833333,41.84166667
-8.26666667,41.84166667
-8.26666667,41.83333333
-8.26666667,41.825
-8.26666667,41.81666667
-8.275,41.81666667
-8.28333333,41.81666667
-8.29166667,41.81666667
-8.29166667,41.80833333
-8.29166667,41.8
-8.29166667,41.79166667
-8.3,41.79166667
-8.3,41.78333333
-8.30833333,41.78333333
-8.30833333,41.79166667
-8.31666667,41.79166667
-8.31666667,41.78333333
-8.325,41.78333333
-8.33333333,41.78333333
-8.33333333,41.775
-8.34166667,41.775
-8.34166667,41.78333333
-8.35,41.78333333
-8.35,41.79166667
-8.35833333,41.79166667
-8.36666667,41.79166667
-8.36666667,41.78333333
-8.375,41.78333333
-8.38333333,41.78333333
-8.39166667,41.78333333
-8.39166667,41.775
-8.4,41.775
-8.4,41.76666667
-8.40833333,41.76666667
-8.41666667,41.76666667
-8.41666667,41.75833333
-8.41666667,41.75
-8.40833333,41.75
-8.40833333,41.74166667
-8.40833333,41.73333333
-8.40833333,41.725
-8.40833333,41.71666667
-8.4,41.71666667
-8.4,41.725
-8.39166667,41.725
-8.39166667,41.71666667
-8.38333333,41.71666667
-8.375,41.71666667
-8.36666667,41.71666667
-8.36666667,41.725
-8.35833333,41.725
-8.35,41.725
-8.34166667,41.725
-8.33333333,41.725
-8.33333333,41.73333333
-8.33333333,41.74166667
-8.325,41.74166667
-8.31666667,41.74166667
-8.30833333,41.74166667
-8.30833333,41.73333333
-8.3,41.73333333
-8.3,41.74166667
-8.29166667,41.74166667
-8.28333333,41.74166667
-8.275,41.74166667
-8.275,41.75
-8.26666667,41.75
-8.25833333,41.75
-8.25833333,41.74166667
-8.25833333,41.73333333
-8.26666667,41.73333333
-8.26666667,41.725
-8.275,41.725
-8.28333333,41.725
-8.29166667,41.725
-8.29166667,41.71666667
-8.29166667,41.70833333
-8.3,41.70833333
-8.3,41.7
-8.30833333,41.7
-8.31666667,41.7
-8.31666667,41.69166667
-8.325,41.69166667
-8.325,41.68333333
-8.33333333,41.68333333
-8.34166667,41.68333333
-8.34166667,41.675
-8.35,41.675
-8.35,41.66666667
-8.35833333,41.66666667
-8.35833333,41.65833333
-8.35,41.65833333
-8.34166667,41.65833333
-8.34166667,41.66666667
-8.33333333,41.66666667
-8.325,41.66666667
-8.325,41.675
-8.31666667,41.675
-8.30833333,41.675
-8.3,41.675
-8.3,41.66666667
-8.29166667,41.66666667
-8.29166667,41.675
-8.28333333,41.675
-8.275,41.675
-8.26666667,41.675
-8.25833333,41.675
-8.25833333,41.66666667
-8.25,41.66666667
-8.24166667,41.66666667
-8.23333333,41.66666667
-8.225,41.66666667
-8.21666667,41.66666667
-8.21666667,41.65833333
-8.20833333,41.65833333
-8.2,41.65833333
-8.2,41.66666667
-8.2,41.675
-8.2,41.68333333
-8.2,41.69166667
-8.20833333,41.69166667
-8.20833333,41.7
-8.21666667,41.7
-8.21666667,41.70833333
-8.20833333,41.70833333
-8.2,41.70833333
-8.2,41.7
-8.19166667,41.7
-8.19166667,41.69166667
-8.18333333,41.69166667
-8.18333333,41.7
-8.18333333,41.70833333
-8.175,41.70833333
-8.175,41.71666667
-8.16666667,41.71666667
-8.16666667,41.70833333
-8.16666667,41.7
-8.16666667,41.69166667
-8.16666667,41.68333333
-8.15833333,41.68333333
-8.15833333,41.69166667
-8.15,41.69166667
-8.14166667,41.69166667
-8.14166667,41.68333333
-8.13333333,41.68333333
-8.13333333,41.69166667
-8.125,41.69166667
-8.125,41.7
-8.11666667,41.7
-8.10833333,41.7
-8.10833333,41.69166667
-8.1,41.69166667
-8.09166667,41.69166667
-8.09166667,41.7
-8.08333333,41.7
-8.08333333,41.69166667
-8.08333333,41.68333333
-8.09166667,41.68333333
-8.1,41.68333333
-8.10833333,41.68333333
-8.11666667,41.68333333
-8.11666667,41.675
-8.125,41.675
-8.13333333,41.675
-8.14166667,41.675
-8.15,41.675
-8.15833333,41.675
-8.16666667,41.675
-8.16666667,41.66666667
-8.175,41.66666667
-8.175,41.65833333
-8.175,41.65
-8.18333333,41.65
-8.18333333,41.64166667
-8.19166667,41.64166667
-8.2,41.64166667
-8.20833333,41.64166667
-8.21666667,41.64166667
-8.225,41.64166667
-8.23333333,41.64166667
-8.23333333,41.63333333
-8.24166667,41.63333333
-8.24166667,41.64166667
-8.25,41.64166667
-8.25833333,41.64166667
-8.26666667,41.64166667
-8.26666667,41.63333333
-8.26666667,41.625
-8.275,41.625
-8.275,41.61666667
-8.26666667,41.61666667
-8.25833333,41.61666667
-8.25,41.61666667
-8.24166667,41.61666667
-8.24166667,41.60833333
-8.24166667,41.6
-8.24166667,41.59166667
-8.23333333,41.59166667
-8.23333333,41.6
-8.225,41.6
-8.225,41.59166667
-8.21666667,41.59166667
-8.20833333,41.59166667
-8.20833333,41.58333333
-8.2,41.58333333
-8.2,41.59166667
-8.19166667,41.59166667
-8.18333333,41.59166667
-8.175,41.59166667
-8.16666667,41.59166667
-8.15833333,41.59166667
-8.15833333,41.58333333
-8.15,41.58333333
-8.14166667,41.58333333
-8.14166667,41.59166667
-8.13333333,41.59166667
-8.13333333,41.58333333
-8.125,41.58333333
-8.125,41.575
-8.125,41.56666667
-8.13333333,41.56666667
-8.14166667,41.56666667
-8.15,41.56666667
-8.15,41.55833333
-8.15833333,41.55833333
-8.16666667,41.55833333
-8.16666667,41.55
-8.175,41.55
-8.18333333,41.55
-8.18333333,41.54166667
-8.19166667,41.54166667
-8.19166667,41.53333333
-8.19166667,41.525
-8.19166667,41.51666667
-8.18333333,41.51666667
-8.18333333,41.50833333
-8.19166667,41.50833333
-8.19166667,41.5
-8.18333333,41.5
-8.175,41.5
-8.175,41.50833333
-8.16666667,41.50833333
-8.16666667,41.5
-8.16666667,41.49166667
-8.175,41.49166667
-8.175,41.48333333
-8.16666667,41.48333333
-8.15833333,41.48333333
-8.15833333,41.475
-8.15833333,41.46666667
-8.15,41.46666667
-8.14166667,41.46666667
-8.14166667,41.45833333
-8.14166667,41.45
-8.15,41.45
-8.15,41.44166667
-8.15,41.43333333
-8.15833333,41.43333333
-8.15833333,41.425
-8.15,41.425
-8.15,41.41666667
-8.15833333,41.41666667
-8.15833333,41.40833333
-8.16666667,41.40833333
-8.16666667,41.41666667
-8.16666667,41.425
-8.175,41.425
-8.175,41.41666667
-8.18333333,41.41666667
-8.19166667,41.41666667
-8.19166667,41.40833333
-8.2,41.40833333
-8.2,41.4
-8.19166667,41.4
-8.18333333,41.4
-8.18333333,41.39166667
-8.175,41.39166667
-8.175,41.38333333
-8.18333333,41.38333333
-8.19166667,41.38333333
-8.2,41.38333333
-8.2,41.375
-8.20833333,41.375
-8.20833333,41.38333333
-8.21666667,41.38333333
-8.21666667,41.375
-8.21666667,41.36666667
-8.225,41.36666667
-8.225,41.35833333
-8.21666667,41.35833333
-8.21666667,41.35
-8.20833333,41.35
-8.20833333,41.35833333
-8.2,41.35833333
-8.2,41.35
-8.19166667,41.35
-8.19166667,41.35833333
-8.18333333,41.35833333
-8.18333333,41.36666667
-8.175,41.36666667
-8.16666667,41.36666667
-8.16666667,41.35833333
-8.16666667,41.35
-8.16666667,41.34166667
-8.16666667,41.33333333
-8.15833333,41.33333333
-8.15,41.33333333
-8.15,41.34166667
-8.15,41.35
-8.15,41.35833333
-8.14166667,41.35833333
-8.14166667,41.35
-8.14166667,41.34166667
-8.13333333,41.34166667
-8.13333333,41.33333333
-8.125,41.33333333
-8.11666667,41.33333333
-8.11666667,41.34166667
-8.10833333,41.34166667
-8.10833333,41.35
-8.11666667,41.35
-8.11666667,41.35833333
-8.10833333,41.35833333
-8.1,41.35833333
-8.1,41.35
-8.09166667,41.35
-8.08333333,41.35
-8.075,41.35
-8.075,41.34166667
-8.06666667,41.34166667
-8.06666667,41.35
-8.05833333,41.35
-8.05833333,41.34166667
-8.05,41.34166667
-8.04166667,41.34166667
-8.04166667,41.35
-8.03333333,41.35
-8.025,41.35
-8.01666667,41.35
-8.01666667,41.35833333
-8.01666667,41.36666667
-8.00833333,41.36666667
-8.00833333,41.375
-8.01666667,41.375
-8.025,41.375
-8.025,41.38333333
-8.03333333,41.38333333
-8.04166667,41.38333333
-8.04166667,41.375
-8.05,41.375
-8.05833333,41.375
-8.05833333,41.38333333
-8.05,41.38333333
-8.05,41.39166667
-8.05,41.4
-8.04166667,41.4
-8.04166667,41.39166667
-8.03333333,41.39166667
-8.025,41.39166667
-8.025,41.4
-8.01666667,41.4
-8.00833333,41.4
-8.00833333,41.40833333
-8.00833333,41.41666667
-8.01666667,41.41666667
-8.01666667,41.425
-8.01666667,41.43333333
-8.025,41.43333333
-8.025,41.44166667
-8.025,41.45
-8.025,41.45833333
-8.01666667,41.45833333
-8.00833333,41.45833333
-8,41.45833333
-7.99166667,41.45833333
-7.98333333,41.45833333
-7.98333333,41.45
-7.975,41.45
-7.975,41.45833333
-7.96666667,41.45833333
-7.96666667,41.46666667
-7.96666667,41.475
-7.975,41.475
-7.975,41.46666667
-7.98333333,41.46666667
-7.98333333,41.475
-7.99166667,41.475
-7.99166667,41.46666667
-8,41.46666667
-8,41.475
-8.00833333,41.475
-8.01666667,41.475
-8.01666667,41.48333333
-8.00833333,41.48333333
-8.00833333,41.49166667
-8.00833333,41.5
-8.01666667,41.5
-8.01666667,41.50833333
-8.00833333,41.50833333
-8,41.50833333
-8,41.51666667
-8.00833333,41.51666667
-8.01666667,41.51666667
-8.025,41.51666667
-8.025,41.525
-8.01666667,41.525
-8.00833333,41.525
-8.00833333,41.53333333
-8.00833333,41.54166667
-8.00833333,41.55
-8,41.55
-8,41.54166667
-8,41.53333333
-7.99166667,41.53333333
-7.99166667,41.525
-7.98333333,41.525
-7.98333333,41.53333333
-7.975,41.53333333
-7.975,41.525
-7.96666667,41.525
-7.95833333,41.525
-7.95,41.525
-7.95,41.51666667
-7.95,41.50833333
-7.94166667,41.50833333
-7.93333333,41.50833333
-7.925,41.50833333
-7.925,41.51666667
-7.91666667,41.51666667
-7.91666667,41.525
-7.90833333,41.525
-7.9,41.525
-7.9,41.53333333
-7.89166667,41.53333333
-7.89166667,41.525
-7.88333333,41.525
-7.88333333,41.53333333
-7.875,41.53333333
-7.875,41.525
-7.86666667,41.525
-7.86666667,41.53333333
-7.85833333,41.53333333
-7.85833333,41.54166667
-7.85,41.54166667
-7.84166667,41.54166667
-7.84166667,41.55
-7.84166667,41.55833333
-7.83333333,41.55833333
-7.83333333,41.55
-7.83333333,41.54166667
-7.83333333,41.53333333
-7.825,41.53333333
-7.825,41.54166667
-7.81666667,41.54166667
-7.80833333,41.54166667
-7.80833333,41.55
-7.8,41.55
-7.79166667,41.55
-7.78333333,41.55
-7.78333333,41.55833333
-7.775,41.55833333
-7.76666667,41.55833333
-7.75833333,41.55833333
-7.75833333,41.56666667
-7.75,41.56666667
-7.75,41.575
-7.74166667,41.575
-7.73333333,41.575
-7.73333333,41.58333333
-7.725,41.58333333
-7.71666667,41.58333333
-7.71666667,41.59166667
-7.71666667,41.6
-7.70833333,41.6
-7.7,41.6
-7.7,41.60833333
-7.69166667,41.60833333
-7.68333333,41.60833333
-7.68333333,41.61666667
-7.675,41.61666667
-7.675,41.625
-7.66666667,41.625
-7.66666667,41.61666667
-7.66666667,41.60833333
-7.675,41.60833333
-7.675,41.6
-7.68333333,41.6
-7.68333333,41.59166667
-7.69166667,41.59166667
-7.69166667,41.58333333
-7.68333333,41.58333333
-7.68333333,41.575
-7.69166667,41.575
-7.7,41.575
-7.70833333,41.575
-7.71666667,41.575
-7.71666667,41.56666667
-7.71666667,41.55833333
-7.725,41.55833333
-7.73333333,41.55833333
-7.74166667,41.55833333
-7.75,41.55833333
-7.75,41.55
-7.75833333,41.55
-7.75833333,41.54166667
-7.76666667,41.54166667
-7.775,41.54166667
-7.775,41.53333333
-7.775,41.525
-7.78333333,41.525
-7.79166667,41.525
-7.8,41.525
-7.80833333,41.525
-7.81666667,41.525
-7.81666667,41.51666667
-7.825,41.51666667
-7.825,41.525
-7.83333333,41.525
-7.83333333,41.51666667
-7.84166667,41.51666667
-7.85,41.51666667
-7.85833333,41.51666667
-7.86666667,41.51666667
-7.875,41.51666667
-7.88333333,41.51666667
-7.88333333,41.50833333
-7.875,41.50833333
-7.875,41.5
-7.875,41.49166667
-7.875,41.48333333
-7.875,41.475
-7.86666667,41.475
-7.86666667,41.48333333
-7.85833333,41.48333333
-7.85833333,41.475
-7.85,41.475
-7.84166667,41.475
-7.84166667,41.46666667
-7.84166667,41.45833333
-7.85,41.45833333
-7.85,41.46666667
-7.85833333,41.46666667
-7.86666667,41.46666667
-7.875,41.46666667
-7.875,41.45833333
-7.88333333,41.45833333
-7.89166667,41.45833333
-7.9,41.45833333
-7.9,41.46666667
-7.90833333,41.46666667
-7.90833333,41.475
-7.91666667,41.475
-7.91666667,41.46666667
-7.91666667,41.45833333
-7.91666667,41.45
-7.91666667,41.44166667
-7.90833333,41.44166667
-7.90833333,41.43333333
-7.91666667,41.43333333
-7.925,41.43333333
-7.925,41.425
-7.93333333,41.425
-7.94166667,41.425
-7.94166667,41.41666667
-7.93333333,41.41666667
-7.925,41.41666667
-7.925,41.40833333
-7.91666667,41.40833333
-7.90833333,41.40833333
-7.9,41.40833333
-7.9,41.4
-7.90833333,41.4
-7.91666667,41.4
-7.925,41.4
-7.925,41.39166667
-7.93333333,41.39166667
-7.93333333,41.38333333
-7.94166667,41.38333333
-7.94166667,41.375
-7.95,41.375
-7.95,41.36666667
-7.95833333,41.36666667
-7.95833333,41.35833333
-7.96666667,41.35833333
-7.96666667,41.35
-7.975,41.35
-7.98333333,41.35
-7.98333333,41.34166667
-7.99166667,41.34166667
-7.99166667,41.33333333
-7.98333333,41.33333333
-7.975,41.33333333
-7.96666667,41.33333333
-7.95833333,41.33333333
-7.95833333,41.325
-7.95,41.325
-7.94166667,41.325
-7.94166667,41.31666667
-7.95,41.31666667
-7.95833333,41.31666667
-7.96666667,41.31666667
-7.96666667,41.325
-7.975,41.325
-7.975,41.31666667
-7.98333333,41.31666667
-7.98333333,41.30833333
-7.98333333,41.3
-7.99166667,41.3
-8,41.3
-8.00833333,41.3
-8.00833333,41.29166667
-8.00833333,41.28333333
-8,41.28333333
-8,41.29166667
-7.99166667,41.29166667
-7.98333333,41.29166667
-7.98333333,41.28333333
-7.98333333,41.275
-7.98333333,41.26666667
-7.975,41.26666667
-7.975,41.25833333
-7.98333333,41.25833333
-7.98333333,41.25
-7.99166667,41.25
-8,41.25
-8,41.24166667
-8.00833333,41.24166667
-8.00833333,41.23333333
-8.00833333,41.225
-8.01666667,41.225
-8.01666667,41.23333333
-8.025,41.23333333
-8.025,41.225
-8.03333333,41.225
-8.03333333,41.23333333
-8.04166667,41.23333333
-8.05,41.23333333
-8.05,41.225
-8.05,41.21666667
-8.05833333,41.21666667
-8.05833333,41.20833333
-8.06666667,41.20833333
-8.06666667,41.2
-8.075,41.2
-8.075,41.19166667
-8.08333333,41.19166667
-8.09166667,41.19166667
-8.09166667,41.18333333
-8.08333333,41.18333333
-8.08333333,41.175
-8.08333333,41.16666667
-8.08333333,41.15833333
-8.09166667,41.15833333
-8.09166667,41.15
-8.09166667,41.14166667
-8.09166667,41.13333333
-8.1,41.13333333
-8.1,41.125
-8.09166667,41.125
-8.08333333,41.125
-8.08333333,41.11666667
-8.075,41.11666667
-8.075,41.125
-8.06666667,41.125
-8.06666667,41.13333333
-8.05833333,41.13333333
-8.05833333,41.125
-8.05833333,41.11666667
-8.05,41.11666667
-8.05,41.10833333
-8.04166667,41.10833333
-8.04166667,41.11666667
-8.03333333,41.11666667
-8.03333333,41.125
-8.025,41.125
-8.01666667,41.125
-8.01666667,41.11666667
-8.00833333,41.11666667
-8.00833333,41.125
-8,41.125
-7.99166667,41.125
-7.98333333,41.125
-7.98333333,41.13333333
-7.975,41.13333333
-7.96666667,41.13333333
-7.95833333,41.13333333
-7.95,41.13333333
-7.95,41.14166667
-7.94166667,41.14166667
-7.94166667,41.13333333
-7.93333333,41.13333333
-7.93333333,41.14166667
-7.925,41.14166667
-7.925,41.15
-7.91666667,41.15
-7.91666667,41.15833333
-7.90833333,41.15833333
-7.9,41.15833333
-7.9,41.16666667
-7.90833333,41.16666667
-7.90833333,41.175
-7.91666667,41.175
-7.925,41.175
-7.925,41.18333333
-7.925,41.19166667
-7.91666667,41.19166667
-7.91666667,41.18333333
-7.90833333,41.18333333
-7.9,41.18333333
-7.9,41.175
-7.89166667,41.175
-7.89166667,41.16666667
-7.88333333,41.16666667
-7.875,41.16666667
-7.875,41.175
-7.86666667,41.175
-7.85833333,41.175
-7.85833333,41.18333333
-7.86666667,41.18333333
-7.86666667,41.19166667
-7.86666667,41.2
-7.85833333,41.2
-7.85833333,41.19166667
-7.85,41.19166667
-7.85,41.2
-7.85,41.20833333
-7.85,41.21666667
-7.84166667,41.21666667
-7.83333333,41.21666667
-7.83333333,41.20833333
-7.84166667,41.20833333
-7.84166667,41.2
-7.84166667,41.19166667
-7.84166667,41.18333333
-7.84166667,41.175
-7.83333333,41.175
-7.825,41.175
-7.825,41.16666667
-7.81666667,41.16666667
-7.81666667,41.175
-7.80833333,41.175
-7.80833333,41.18333333
-7.80833333,41.19166667
-7.81666667,41.19166667
-7.81666667,41.2
-7.825,41.2
-7.825,41.20833333
-7.81666667,41.20833333
-7.80833333,41.20833333
-7.8,41.20833333
-7.79166667,41.20833333
-7.79166667,41.21666667
-7.79166667,41.225
-7.79166667,41.23333333
-7.8,41.23333333
-7.8,41.24166667
-7.80833333,41.24166667
-7.81666667,41.24166667
-7.825,41.24166667
-7.825,41.25
-7.825,41.25833333
-7.81666667,41.25833333
-7.80833333,41.25833333
-7.8,41.25833333
-7.79166667,41.25833333
-7.79166667,41.25
-7.78333333,41.25
-7.775,41.25
-7.775,41.25833333
-7.775,41.26666667
-7.775,41.275
-7.78333333,41.275
-7.79166667,41.275
-7.79166667,41.28333333
-7.78333333,41.28333333
-7.78333333,41.29166667
-7.775,41.29166667
-7.775,41.3
-7.78333333,41.3
-7.78333333,41.30833333
-7.775,41.30833333
-7.76666667,41.30833333
-7.76666667,41.31666667
-7.75833333,41.31666667
-7.75833333,41.325
-7.75,41.325
-7.75,41.31666667
-7.75,41.30833333
-7.75833333,41.30833333
-7.75833333,41.3
-7.75833333,41.29166667
-7.75833333,41.28333333
-7.75,41.28333333
-7.75,41.275
-7.74166667,41.275
-7.73333333,41.275
-7.73333333,41.26666667
-7.74166667,41.26666667
-7.74166667,41.25833333
-7.73333333,41.25833333
-7.73333333,41.25
-7.725,41.25
-7.725,41.24166667
-7.725,41.23333333
-7.71666667,41.23333333
-7.71666667,41.24166667
-7.70833333,41.24166667
-7.7,41.24166667
-7.7,41.23333333
-7.7,41.225
-7.70833333,41.225
-7.70833333,41.21666667
-7.7,41.21666667
-7.7,41.20833333
-7.70833333,41.20833333
-7.71666667,41.20833333
-7.725,41.20833333
-7.725,41.2
-7.725,41.19166667
-7.73333333,41.19166667
-7.73333333,41.18333333
-7.73333333,41.175
-7.73333333,41.16666667
-7.74166667,41.16666667
-7.75,41.16666667
-7.75,41.15833333
-7.74166667,41.15833333
-7.73333333,41.15833333
-7.725,41.15833333
-7.725,41.16666667
-7.71666667,41.16666667
-7.71666667,41.15833333
-7.70833333,41.15833333
-7.70833333,41.15
-7.7,41.15
-7.7,41.15833333
-7.69166667,41.15833333
-7.69166667,41.16666667
-7.7,41.16666667
-7.7,41.175
-7.7,41.18333333
-7.69166667,41.18333333
-7.69166667,41.175
-7.68333333,41.175
-7.68333333,41.16666667
-7.675,41.16666667
-7.66666667,41.16666667
-7.65833333,41.16666667
-7.65833333,41.175
-7.66666667,41.175
-7.66666667,41.18333333
-7.66666667,41.19166667
-7.65833333,41.19166667
-7.65833333,41.2
-7.65833333,41.20833333
-7.65833333,41.21666667
-7.65833333,41.225
-7.65833333,41.23333333
-7.65,41.23333333
-7.65,41.225
-7.65,41.21666667
-7.64166667,41.21666667
-7.64166667,41.20833333
-7.63333333,41.20833333
-7.63333333,41.21666667
-7.625,41.21666667
-7.61666667,41.21666667
-7.61666667,41.20833333
-7.625,41.20833333
-7.625,41.2
-7.625,41.19166667
-7.625,41.18333333
-7.61666667,41.18333333
-7.61666667,41.175
-7.61666667,41.16666667
-7.60833333,41.16666667
-7.6,41.16666667
-7.59166667,41.16666667
-7.59166667,41.175
-7.59166667,41.18333333
-7.59166667,41.19166667
-7.58333333,41.19166667
-7.58333333,41.18333333
-7.575,41.18333333
-7.575,41.175
-7.56666667,41.175
-7.55833333,41.175
-7.55833333,41.18333333
-7.56666667,41.18333333
-7.56666667,41.19166667
-7.575,41.19166667
-7.575,41.2
-7.575,41.20833333
-7.58333333,41.20833333
-7.58333333,41.21666667
-7.575,41.21666667
-7.56666667,41.21666667
-7.56666667,41.20833333
-7.55833333,41.20833333
-7.55833333,41.21666667
-7.55833333,41.225
-7.56666667,41.225
-7.56666667,41.23333333
-7.55833333,41.23333333
-7.55833333,41.24166667
-7.55,41.24166667
-7.55,41.25
-7.55833333,41.25
-7.56666667,41.25
-7.56666667,41.25833333
-7.55833333,41.25833333
-7.55833333,41.26666667
-7.55833333,41.275
-7.55833333,41.28333333
-7.55,41.28333333
-7.55,41.275
-7.55,41.26666667
-7.54166667,41.26666667
-7.53333333,41.26666667
-7.53333333,41.25833333
-7.525,41.25833333
-7.525,41.25
-7.53333333,41.25
-7.53333333,41.24166667
-7.525,41.24166667
-7.525,41.23333333
-7.525,41.225
-7.525,41.21666667
-7.53333333,41.21666667
-7.54166667,41.21666667
-7.54166667,41.20833333
-7.54166667,41.2
-7.53333333,41.2
-7.53333333,41.20833333
-7.525,41.20833333
-7.525,41.2
-7.525,41.19166667
-7.51666667,41.19166667
-7.51666667,41.2
-7.51666667,41.20833333
-7.51666667,41.21666667
-7.50833333,41.21666667
-7.50833333,41.20833333
-7.5,41.20833333
-7.49166667,41.20833333
-7.48333333,41.20833333
-7.48333333,41.21666667
-7.475,41.21666667
-7.46666667,41.21666667
-7.45833333,41.21666667
-7.45833333,41.225
-7.45833333,41.23333333
-7.45,41.23333333
-7.44166667,41.23333333
-7.44166667,41.24166667
-7.43333333,41.24166667
-7.425,41.24166667
-7.425,41.25
-7.41666667,41.25
-7.41666667,41.25833333
-7.40833333,41.25833333
-7.40833333,41.26666667
-7.4,41.26666667
-7.4,41.275
-7.4,41.28333333
-7.4,41.29166667
-7.39166667,41.29166667
-7.39166667,41.3
-7.38333333,41.3
-7.375,41.3
-7.375,41.30833333
-7.38333333,41.30833333
-7.38333333,41.31666667
-7.39166667,41.31666667
-7.39166667,41.325
-7.4,41.325
-7.4,41.33333333
-7.40833333,41.33333333
-7.40833333,41.34166667
-7.4,41.34166667
-7.39166667,41.34166667
-7.39166667,41.35
-7.4,41.35
-7.4,41.35833333
-7.40833333,41.35833333
-7.41666667,41.35833333
-7.41666667,41.36666667
-7.41666667,41.375
-7.425,41.375
-7.43333333,41.375
-7.44166667,41.375
-7.44166667,41.38333333
-7.43333333,41.38333333
-7.425,41.38333333
-7.425,41.39166667
-7.425,41.4
-7.425,41.40833333
-7.43333333,41.40833333
-7.43333333,41.41666667
-7.43333333,41.425
-7.425,41.425
-7.425,41.41666667
-7.41666667,41.41666667
-7.41666667,41.40833333
-7.40833333,41.40833333
-7.4,41.40833333
-7.39166667,41.40833333
-7.39166667,41.4
-7.38333333,41.4
-7.375,41.4
-7.375,41.40833333
-7.38333333,41.40833333
-7.38333333,41.41666667
-7.375,41.41666667
-7.36666667,41.41666667
-7.36666667,41.425
-7.36666667,41.43333333
-7.36666667,41.44166667
-7.35833333,41.44166667
-7.35833333,41.43333333
-7.35833333,41.425
-7.35,41.425
-7.35,41.41666667
-7.34166667,41.41666667
-7.33333333,41.41666667
-7.33333333,41.40833333
-7.325,41.40833333
-7.325,41.4
-7.33333333,41.4
-7.33333333,41.39166667
-7.325,41.39166667
-7.325,41.38333333
-7.325,41.375
-7.31666667,41.375
-7.31666667,41.36666667
-7.30833333,41.36666667
-7.30833333,41.375
-7.30833333,41.38333333
-7.3,41.38333333
-7.29166667,41.38333333
-7.28333333,41.38333333
-7.28333333,41.39166667
-7.28333333,41.4
-7.29166667,41.4
-7.29166667,41.40833333
-7.29166667,41.41666667
-7.28333333,41.41666667
-7.28333333,41.40833333
-7.275,41.40833333
-7.26666667,41.40833333
-7.25833333,41.40833333
-7.25,41.40833333
-7.25,41.41666667
-7.25,41.425
-7.24166667,41.425
-7.24166667,41.43333333
-7.23333333,41.43333333
-7.225,41.43333333
-7.225,41.44166667
-7.23333333,41.44166667
-7.23333333,41.45
-7.225,41.45
-7.225,41.45833333
-7.225,41.46666667
-7.21666667,41.46666667
-7.21666667,41.475
-7.225,41.475
-7.23333333,41.475
-7.24166667,41.475
-7.24166667,41.48333333
-7.24166667,41.49166667
-7.24166667,41.5
-7.25,41.5
-7.25833333,41.5
-7.26666667,41.5
-7.26666667,41.49166667
-7.275,41.49166667
-7.28333333,41.49166667
-7.28333333,41.5
-7.29166667,41.5
-7.3,41.5
-7.3,41.50833333
-7.3,41.51666667
-7.30833333,41.51666667
-7.30833333,41.50833333
-7.30833333,41.5
-7.31666667,41.5
-7.31666667,41.49166667
-7.325,41.49166667
-7.33333333,41.49166667
-7.34166667,41.49166667
-7.34166667,41.5
-7.33333333,41.5
-7.325,41.5
-7.325,41.50833333
-7.33333333,41.50833333
-7.34166667,41.50833333
-7.35,41.50833333
-7.35,41.51666667
-7.35,41.525
-7.35,41.53333333
-7.34166667,41.53333333
-7.34166667,41.54166667
-7.34166667,41.55
-7.33333333,41.55
-7.33333333,41.55833333
-7.34166667,41.55833333
-7.35,41.55833333
-7.35833333,41.55833333
-7.35833333,41.56666667
-7.36666667,41.56666667
-7.36666667,41.575
-7.35833333,41.575
-7.35,41.575
-7.35,41.58333333
-7.35,41.59166667
-7.34166667,41.59166667
-7.33333333,41.59166667
-7.325,41.59166667
-7.325,41.6
-7.31666667,41.6
-7.31666667,41.59166667
-7.31666667,41.58333333
-7.31666667,41.575
-7.30833333,41.575
-7.3,41.575
-7.29166667,41.575
-7.29166667,41.56666667
-7.28333333,41.56666667
-7.28333333,41.575
-7.28333333,41.58333333
-7.275,41.58333333
-7.26666667,41.58333333
-7.26666667,41.59166667
-7.26666667,41.6
-7.275,41.6
-7.275,41.60833333
-7.275,41.61666667
-7.26666667,41.61666667
-7.26666667,41.625
-7.26666667,41.63333333
-7.25833333,41.63333333
-7.25833333,41.625
-7.25,41.625
-7.25,41.63333333
-7.24166667,41.63333333
-7.24166667,41.64166667
-7.24166667,41.65
-7.25,41.65
-7.25,41.65833333
-7.25,41.66666667
-7.24166667,41.66666667
-7.24166667,41.675
-7.23333333,41.675
-7.225,41.675
-7.225,41.68333333
-7.225,41.69166667
-7.21666667,41.69166667
-7.21666667,41.7
-7.21666667,41.70833333
-7.20833333,41.70833333
-7.20833333,41.7
-7.2,41.7
-7.2,41.69166667
-7.20833333,41.69166667
-7.20833333,41.68333333
-7.20833333,41.675
-7.21666667,41.675
-7.21666667,41.66666667
-7.20833333,41.66666667
-7.20833333,41.65833333
-7.21666667,41.65833333
-7.225,41.65833333
-7.225,41.65
-7.23333333,41.65
-7.23333333,41.64166667
-7.23333333,41.63333333
-7.225,41.63333333
-7.225,41.625
-7.225,41.61666667
-7.21666667,41.61666667
-7.21666667,41.625
-7.20833333,41.625
-7.20833333,41.61666667
-7.2,41.61666667
-7.2,41.625
-7.2,41.63333333
-7.2,41.64166667
-7.19166667,41.64166667
-7.19166667,41.65
-7.18333333,41.65
-7.18333333,41.65833333
-7.19166667,41.65833333
-7.19166667,41.66666667
-7.19166667,41.675
-7.18333333,41.675
-7.18333333,41.68333333
-7.18333333,41.69166667
-7.175,41.69166667
-7.16666667,41.69166667
-7.15833333,41.69166667
-7.15833333,41.68333333
-7.15,41.68333333
-7.14166667,41.68333333
-7.14166667,41.69166667
-7.13333333,41.69166667
-7.125,41.69166667
-7.11666667,41.69166667
-7.11666667,41.68333333
-7.11666667,41.675
-7.11666667,41.66666667
-7.125,41.66666667
-7.13333333,41.66666667
-7.13333333,41.65833333
-7.13333333,41.65
-7.13333333,41.64166667
-7.125,41.64166667
-7.125,41.65
-7.11666667,41.65
-7.11666667,41.65833333
-7.10833333,41.65833333
-7.10833333,41.65
-7.1,41.65
-7.09166667,41.65
-7.08333333,41.65
-7.075,41.65
-7.075,41.65833333
-7.06666667,41.65833333
-7.05833333,41.65833333
-7.05833333,41.65
-7.05833333,41.64166667
-7.05833333,41.63333333
-7.06666667,41.63333333
-7.075,41.63333333
-7.08333333,41.63333333
-7.09166667,41.63333333
-7.1,41.63333333
-7.10833333,41.63333333
-7.10833333,41.625
-7.10833333,41.61666667
-7.1,41.61666667
-7.1,41.60833333
-7.10833333,41.60833333
-7.10833333,41.6
-7.1,41.6
-7.1,41.59166667
-7.10833333,41.59166667
-7.11666667,41.59166667
-7.11666667,41.58333333
-7.125,41.58333333
-7.13333333,41.58333333
-7.14166667,41.58333333
-7.14166667,41.575
-7.14166667,41.56666667
-7.13333333,41.56666667
-7.13333333,41.55833333
-7.14166667,41.55833333
-7.14166667,41.55
-7.14166667,41.54166667
-7.13333333,41.54166667
-7.13333333,41.53333333
-7.13333333,41.525
-7.125,41.525
-7.125,41.51666667
-7.11666667,41.51666667
-7.10833333,41.51666667
-7.10833333,41.525
-7.11666667,41.525
-7.11666667,41.53333333
-7.10833333,41.53333333
-7.1,41.53333333
-7.09166667,41.53333333
-7.08333333,41.53333333
-7.075,41.53333333
-7.075,41.525
-7.08333333,41.525
-7.08333333,41.51666667
-7.09166667,41.51666667
-7.09166667,41.50833333
-7.1,41.50833333
-7.1,41.5
-7.10833333,41.5
-7.10833333,41.49166667
-7.11666667,41.49166667
-7.11666667,41.5
-7.125,41.5
-7.13333333,41.5
-7.13333333,41.49166667
-7.125,41.49166667
-7.125,41.48333333
-7.11666667,41.48333333
-7.11666667,41.475
-7.10833333,41.475
-7.10833333,41.46666667
-7.11666667,41.46666667
-7.125,41.46666667
-7.125,41.475
-7.13333333,41.475
-7.14166667,41.475
-7.15,41.475
-7.15833333,41.475
-7.15833333,41.46666667
-7.15,41.46666667
-7.15,41.45833333
-7.14166667,41.45833333
-7.14166667,41.45
-7.13333333,41.45
-7.13333333,41.44166667
-7.13333333,41.43333333
-7.125,41.43333333
-7.11666667,41.43333333
-7.11666667,41.425
-7.10833333,41.425
-7.10833333,41.41666667
-7.10833333,41.40833333
-7.11666667,41.40833333
-7.125,41.40833333
-7.125,41.4
-7.13333333,41.4
-7.13333333,41.40833333
-7.13333333,41.41666667
-7.14166667,41.41666667
-7.14166667,41.40833333
-7.14166667,41.4
-7.14166667,41.39166667
-7.13333333,41.39166667
-7.13333333,41.38333333
-7.14166667,41.38333333
-7.14166667,41.375
-7.15,41.375
-7.15,41.36666667
-7.15,41.35833333
-7.15833333,41.35833333
-7.15833333,41.35
-7.16666667,41.35
-7.175,41.35
-7.175,41.35833333
-7.175,41.36666667
-7.18333333,41.36666667
-7.18333333,41.375
-7.18333333,41.38333333
-7.19166667,41.38333333
-7.19166667,41.375
-7.2,41.375
-7.2,41.36666667
-7.20833333,41.36666667
-7.20833333,41.35833333
-7.21666667,41.35833333
-7.225,41.35833333
-7.225,41.35
-7.23333333,41.35
-7.24166667,41.35
-7.25,41.35
-7.25,41.34166667
-7.25,41.33333333
-7.25833333,41.33333333
-7.26666667,41.33333333
-7.275,41.33333333
-7.275,41.325
-7.28333333,41.325
-7.28333333,41.31666667
-7.29166667,41.31666667
-7.29166667,41.325
-7.3,41.325
-7.30833333,41.325
-7.30833333,41.31666667
-7.31666667,41.31666667
-7.31666667,41.325
-7.325,41.325
-7.325,41.31666667
-7.325,41.30833333
-7.33333333,41.30833333
-7.33333333,41.31666667
-7.34166667,41.31666667
-7.34166667,41.30833333
-7.34166667,41.3
-7.35,41.3
-7.35,41.29166667
-7.35833333,41.29166667
-7.36666667,41.29166667
-7.36666667,41.28333333
-7.375,41.28333333
-7.38333333,41.28333333
-7.38333333,41.275
-7.375,41.275
-7.36666667,41.275
-7.36666667,41.26666667
-7.375,41.26666667
-7.375,41.25833333
-7.38333333,41.25833333
-7.38333333,41.25
-7.375,41.25
-7.375,41.24166667
-7.38333333,41.24166667
-7.38333333,41.23333333
-7.39166667,41.23333333
-7.4,41.23333333
-7.4,41.24166667
-7.40833333,41.24166667
-7.40833333,41.23333333
-7.40833333,41.225
-7.40833333,41.21666667
-7.4,41.21666667
-7.4,41.225
-7.39166667,41.225
-7.38333333,41.225
-7.38333333,41.21666667
-7.39166667,41.21666667
-7.39166667,41.20833333
-7.38333333,41.20833333
-7.38333333,41.2
-7.38333333,41.19166667
-7.375,41.19166667
-7.36666667,41.19166667
-7.36666667,41.18333333
-7.36666667,41.175
-7.35833333,41.175
-7.35833333,41.16666667
-7.35833333,41.15833333
-7.35833333,41.15
-7.35,41.15
-7.35,41.15833333
-7.34166667,41.15833333
-7.34166667,41.16666667
-7.33333333,41.16666667
-7.33333333,41.15833333
-7.33333333,41.15
-7.325,41.15
-7.325,41.15833333
-7.31666667,41.15833333
-7.30833333,41.15833333
-7.3,41.15833333
-7.29166667,41.15833333
-7.29166667,41.15
-7.28333333,41.15
-7.28333333,41.15833333
-7.275,41.15833333
-7.275,41.15
-7.26666667,41.15
-7.26666667,41.15833333
-7.25833333,41.15833333
-7.25833333,41.16666667
-7.25833333,41.175
-7.25833333,41.18333333
-7.25833333,41.19166667
-7.25,41.19166667
-7.25,41.2
-7.24166667,41.2
-7.24166667,41.19166667
-7.24166667,41.18333333
-7.24166667,41.175
-7.24166667,41.16666667
-7.23333333,41.16666667
-7.23333333,41.15833333
-7.23333333,41.15
-7.225,41.15
-7.225,41.15833333
-7.21666667,41.15833333
-7.20833333,41.15833333
-7.2,41.15833333
-7.2,41.15
-7.2,41.14166667
-7.19166667,41.14166667
-7.19166667,41.13333333
-7.18333333,41.13333333
-7.175,41.13333333
-7.175,41.14166667
-7.16666667,41.14166667
-7.16666667,41.15
-7.15833333,41.15
-7.15833333,41.15833333
-7.15,41.15833333
-7.15,41.16666667
-7.14166667,41.16666667
-7.13333333,41.16666667
-7.13333333,41.175
-7.13333333,41.18333333
-7.14166667,41.18333333
-7.14166667,41.19166667
-7.14166667,41.2
-7.14166667,41.20833333
-7.13333333,41.20833333
-7.13333333,41.21666667
-7.125,41.21666667
-7.125,41.225
-7.125,41.23333333
-7.13333333,41.23333333
-7.14166667,41.23333333
-7.14166667,41.24166667
-7.15,41.24166667
-7.15,41.25
-7.15833333,41.25
-7.16666667,41.25
-7.175,41.25
-7.18333333,41.25
-7.18333333,41.25833333
-7.175,41.25833333
-7.16666667,41.25833333
-7.15833333,41.25833333
-7.15,41.25833333
-7.15,41.26666667
-7.15,41.275
-7.14166667,41.275
-7.13333333,41.275
-7.13333333,41.28333333
-7.13333333,41.29166667
-7.125,41.29166667
-7.11666667,41.29166667
-7.10833333,41.29166667
-7.10833333,41.3
-7.10833333,41.30833333
-7.11666667,41.30833333
-7.11666667,41.31666667
-7.11666667,41.325
-7.11666667,41.33333333
-7.11666667,41.34166667
-7.10833333,41.34166667
-7.10833333,41.33333333
-7.10833333,41.325
-7.1,41.325
-7.1,41.33333333
-7.09166667,41.33333333
-7.08333333,41.33333333
-7.08333333,41.34166667
-7.08333333,41.35
-7.08333333,41.35833333
-7.075,41.35833333
-7.075,41.36666667
-7.06666667,41.36666667
-7.06666667,41.375
-7.06666667,41.38333333
-7.05833333,41.38333333
-7.05833333,41.39166667
-7.06666667,41.39166667
-7.06666667,41.4
-7.05833333,41.4
-7.05,41.4
-7.05,41.39166667
-7.04166667,41.39166667
-7.04166667,41.38333333
-7.03333333,41.38333333
-7.03333333,41.375
-7.025,41.375
-7.01666667,41.375
-7.01666667,41.36666667
-7.00833333,41.36666667
-7.00833333,41.35833333
-7.01666667,41.35833333
-7.01666667,41.35
-7.00833333,41.35
-7,41.35
-7,41.34166667
-7.00833333,41.34166667
-7.00833333,41.33333333
-7.00833333,41.325
-7.00833333,41.31666667
-7.01666667,41.31666667
-7.025,41.31666667
-7.025,41.30833333
-7.03333333,41.30833333
-7.03333333,41.3
-7.04166667,41.3
-7.05,41.3
-7.05,41.29166667
-7.04166667,41.29166667
-7.03333333,41.29166667
-7.025,41.29166667
-7.025,41.28333333
-7.03333333,41.28333333
-7.03333333,41.275
-7.04166667,41.275
-7.05,41.275
-7.05,41.28333333
-7.05833333,41.28333333
-7.05833333,41.275
-7.06666667,41.275
-7.075,41.275
-7.075,41.26666667
-7.075,41.25833333
-7.075,41.25
-7.06666667,41.25
-7.06666667,41.24166667
-7.075,41.24166667
-7.075,41.23333333
-7.075,41.225
-7.075,41.21666667
-7.06666667,41.21666667
-7.05833333,41.21666667
-7.05,41.21666667
-7.05,41.225
-7.04166667,41.225
-7.04166667,41.23333333
-7.03333333,41.23333333
-7.03333333,41.225
-7.025,41.225
-7.01666667,41.225
-7.01666667,41.21666667
-7.01666667,41.20833333
-7.025,41.20833333
-7.025,41.2
-7.03333333,41.2
-7.03333333,41.19166667
-7.03333333,41.18333333
-7.04166667,41.18333333
-7.05,41.18333333
-7.05833333,41.18333333
-7.05833333,41.175
-7.06666667,41.175
-7.06666667,41.16666667
-7.075,41.16666667
-7.08333333,41.16666667
-7.08333333,41.15833333
-7.08333333,41.15
-7.09166667,41.15
-7.1,41.15
-7.1,41.14166667
-7.09166667,41.14166667
-7.08333333,41.14166667
-7.075,41.14166667
-7.06666667,41.14166667
-7.05833333,41.14166667
-7.05,41.14166667
-7.05,41.13333333
-7.04166667,41.13333333
-7.03333333,41.13333333
-7.025,41.13333333
-7.025,41.125
-7.03333333,41.125
-7.03333333,41.11666667
-7.025,41.11666667
-7.01666667,41.11666667
-7.00833333,41.11666667
-7.00833333,41.10833333
-7.01666667,41.10833333
-7.025,41.10833333
-7.03333333,41.10833333
-7.04166667,41.10833333
-7.05,41.10833333
-7.05833333,41.10833333
-7.05833333,41.11666667
-7.05833333,41.125
-7.06666667,41.125
-7.06666667,41.11666667
-7.075,41.11666667
-7.08333333,41.11666667
-7.08333333,41.10833333
-7.08333333,41.1
-7.09166667,41.1
-7.09166667,41.09166667
-7.09166667,41.08333333
-7.08333333,41.08333333
-7.08333333,41.09166667
-7.075,41.09166667
-7.06666667,41.09166667
-7.05833333,41.09166667
-7.05833333,41.08333333
-7.06666667,41.08333333
-7.06666667,41.075
-7.05833333,41.075
-7.05,41.075
-7.04166667,41.075
-7.04166667,41.06666667
-7.04166667,41.05833333
-7.03333333,41.05833333
-7.025,41.05833333
-7.025,41.05
-7.01666667,41.05
-7.00833333,41.05
-7,41.05
-7,41.04166667
-6.99166667,41.04166667
-6.98333333,41.04166667
-6.98333333,41.05
-6.975,41.05
-6.975,41.04166667
-6.96666667,41.04166667
-6.96666667,41.05
-6.95833333,41.05
-6.95,41.05
-6.95,41.04166667
-6.94166667,41.04166667
-6.93333333,41.04166667
-6.925,41.04166667
-6.925,41.05
-6.91666667,41.05
-6.91666667,41.05833333
-6.925,41.05833333
-6.93333333,41.05833333
-6.94166667,41.05833333
-6.94166667,41.06666667
-6.93333333,41.06666667
-6.925,41.06666667
-6.91666667,41.06666667
-6.91666667,41.075
-6.91666667,41.08333333
-6.91666667,41.09166667
-6.91666667,41.1
-6.90833333,41.1
-6.90833333,41.10833333
-6.90833333,41.11666667
-6.90833333,41.125
-6.91666667,41.125
-6.925,41.125
-6.93333333,41.125
-6.93333333,41.11666667
-6.94166667,41.11666667
-6.95,41.11666667
-6.95833333,41.11666667
-6.95833333,41.125
-6.95,41.125
-6.95,41.13333333
-6.95,41.14166667
-6.94166667,41.14166667
-6.93333333,41.14166667
-6.925,41.14166667
-6.925,41.13333333
-6.91666667,41.13333333
-6.90833333,41.13333333
-6.9,41.13333333
-6.9,41.14166667
-6.89166667,41.14166667
-6.89166667,41.15
-6.88333333,41.15
-6.88333333,41.15833333
-6.88333333,41.16666667
-6.875,41.16666667
-6.875,41.15833333
-6.875,41.15
-6.875,41.14166667
-6.875,41.13333333
-6.86666667,41.13333333
-6.86666667,41.125
-6.86666667,41.11666667
-6.875,41.11666667
-6.88333333,41.11666667
-6.89166667,41.11666667
-6.89166667,41.10833333
-6.9,41.10833333
-6.9,41.1
-6.89166667,41.1
-6.88333333,41.1
-6.88333333,41.09166667
-6.875,41.09166667
-6.875,41.08333333
-6.86666667,41.08333333
-6.86666667,41.075
-6.875,41.075
-6.88333333,41.075
-6.89166667,41.075
-6.89166667,41.06666667
-6.9,41.06666667
-6.9,41.05833333
-6.89166667,41.05833333
-6.89166667,41.05
-6.9,41.05
-6.9,41.04166667
-6.89166667,41.04166667
-6.88333333,41.04166667
-6.88333333,41.03333333
-6.875,41.03333333
-6.875,41.04166667
-6.86666667,41.04166667
-6.85833333,41.04166667
-6.85833333,41.03333333
-6.85,41.03333333
-6.84166667,41.03333333
-6.83333333,41.03333333
-6.825,41.03333333
-6.825,41.04166667
-6.81666667,41.04166667
-6.81666667,41.05
-6.80833333,41.05
-6.80833333,41.05833333
-6.8,41.05833333
-6.8,41.06666667
-6.79166667,41.06666667
-6.79166667,41.075
-6.79166667,41.08333333
-6.8,41.08333333
-6.8,41.09166667
-6.79166667,41.09166667
-6.78333333,41.09166667
-6.775,41.09166667
-6.775,41.1
-6.775,41.10833333
-6.775,41.11666667
-6.78333333,41.11666667
-6.78333333,41.125
-6.78333333,41.13333333
-6.78333333,41.14166667
-6.775,41.14166667
-6.775,41.15
-6.76666667,41.15
-6.75833333,41.15
-6.75,41.15
-6.74166667,41.15
-6.74166667,41.14166667
-6.75,41.14166667
-6.75,41.13333333
-6.75833333,41.13333333
-6.75833333,41.125
-6.75833333,41.11666667
-6.75,41.11666667
-6.75,41.10833333
-6.74166667,41.10833333
-6.74166667,41.1
-6.73333333,41.1
-6.725,41.1
-6.725,41.09166667
-6.73333333,41.09166667
-6.74166667,41.09166667
-6.75,41.09166667
-6.75,41.08333333
-6.75833333,41.08333333
-6.75833333,41.075
-6.76666667,41.075
-6.76666667,41.06666667
-6.75833333,41.06666667
-6.75833333,41.05833333
-6.76666667,41.05833333
-6.775,41.05833333
-6.775,41.05
-6.78333333,41.05
-6.79166667,41.05
-6.79166667,41.04166667
-6.8,41.04166667
-6.8,41.03333333
-6.79166667,41.03333333
-6.78333333,41.03333333
-6.78333333,41.025
-6.775,41.025
-6.76666667,41.025
-6.75833333,41.025
-6.75,41.025
-6.75,41.03333333
-6.74166667,41.03333333
-6.73333333,41.03333333
-6.725,41.03333333
-6.71666667,41.03333333
-6.71666667,41.025
-6.725,41.025
-6.73333333,41.025
-6.74166667,41.025
-6.74166667,41.01666667
-6.75,41.01666667
-6.75833333,41.01666667
-6.76666667,41.01666667
-6.775,41.01666667
-6.78333333,41.01666667
-6.79166667,41.01666667
-6.79166667,41.025
-6.8,41.025
-6.8,41.01666667
-6.8,41.00833333
-6.80833333,41.00833333
-6.80833333,41
-6.81666667,41
-6.81666667,41.00833333
-6.825,41.00833333
-6.825,41.01666667
-6.825,41.025
-6.83333333,41.025
-6.83333333,41.01666667
-6.84166667,41.01666667
-6.84166667,41.00833333
-6.83333333,41.00833333
-6.83333333,41
-6.84166667,41
-6.85,41
-6.85,41.00833333
-6.85833333,41.00833333
-6.85833333,41.01666667
-6.86666667,41.01666667
-6.86666667,41.00833333
-6.875,41.00833333
-6.875,41.01666667
-6.88333333,41.01666667
-6.89166667,41.01666667
-6.89166667,41.025
-6.9,41.025
-6.9,41.01666667
-6.9,41.00833333
-6.89166667,41.00833333
-6.89166667,41
-6.89166667,40.99166667
-6.88333333,40.99166667
-6.88333333,40.98333333
-6.88333333,40.975
-6.88333333,40.96666667
-6.89166667,40.96666667
-6.9,40.96666667
-6.9,40.975
-6.9,40.98333333
-6.90833333,40.98333333
-6.91666667,40.98333333
-6.91666667,40.99166667
-6.925,40.99166667
-6.925,41
-6.93333333,41
-6.94166667,41
-6.95,41
-6.95833333,41
-6.96666667,41
-6.975,41
-6.98333333,41
-6.98333333,41.00833333
-6.99166667,41.00833333
-6.99166667,41
-6.99166667,40.99166667
-6.99166667,40.98333333
-6.99166667,40.975
-7,40.975
-7,40.98333333
-7,40.99166667
-7.00833333,40.99166667
-7.01666667,40.99166667
-7.025,40.99166667
-7.025,41
-7.03333333,41
-7.03333333,41.00833333
-7.03333333,41.01666667
-7.03333333,41.025
-7.04166667,41.025
-7.04166667,41.03333333
-7.05,41.03333333
-7.05833333,41.03333333
-7.05833333,41.04166667
-7.05833333,41.05
-7.06666667,41.05
-7.075,41.05
-7.075,41.05833333
-7.08333333,41.05833333
-7.09166667,41.05833333
-7.09166667,41.05
-7.1,41.05
-7.1,41.04166667
-7.1,41.03333333
-7.09166667,41.03333333
-7.09166667,41.025
-7.08333333,41.025
-7.075,41.025
-7.075,41.01666667
-7.06666667,41.01666667
-7.06666667,41.025
-7.05833333,41.025
-7.05833333,41.01666667
-7.05833333,41.00833333
-7.06666667,41.00833333
-7.06666667,41
-7.075,41
-7.075,40.99166667
-7.08333333,40.99166667
-7.08333333,41
-7.09166667,41
-7.09166667,40.99166667
-7.09166667,40.98333333
-7.08333333,40.98333333
-7.08333333,40.975
-7.09166667,40.975
-7.09166667,40.96666667
-7.1,40.96666667
-7.1,40.95833333
-7.10833333,40.95833333
-7.10833333,40.96666667
-7.10833333,40.975
-7.11666667,40.975
-7.125,40.975
-7.125,40.98333333
-7.125,40.99166667
-7.13333333,40.99166667
-7.13333333,41
-7.14166667,41
-7.15,41
-7.15833333,41
-7.16666667,41
-7.175,41
-7.18333333,41
-7.18333333,40.99166667
-7.18333333,40.98333333
-7.19166667,40.98333333
-7.19166667,40.975
-7.19166667,40.96666667
-7.18333333,40.96666667
-7.18333333,40.95833333
-7.19166667,40.95833333
-7.19166667,40.95
-7.2,40.95
-7.2,40.95833333
-7.20833333,40.95833333
-7.21666667,40.95833333
-7.21666667,40.96666667
-7.20833333,40.96666667
-7.20833333,40.975
-7.21666667,40.975
-7.21666667,40.98333333
-7.21666667,40.99166667
-7.225,40.99166667
-7.225,41
-7.225,41.00833333
-7.21666667,41.00833333
-7.20833333,41.00833333
-7.20833333,41.01666667
-7.2,41.01666667
-7.2,41.025
-7.19166667,41.025
-7.19166667,41.03333333
-7.18333333,41.03333333
-7.175,41.03333333
-7.175,41.04166667
-7.18333333,41.04166667
-7.18333333,41.05
-7.175,41.05
-7.16666667,41.05
-7.15833333,41.05
-7.15,41.05
-7.15,41.04166667
-7.14166667,41.04166667
-7.14166667,41.05
-7.13333333,41.05
-7.125,41.05
-7.11666667,41.05
-7.11666667,41.05833333
-7.10833333,41.05833333
-7.10833333,41.06666667
-7.11666667,41.06666667
-7.125,41.06666667
-7.125,41.075
-7.125,41.08333333
-7.125,41.09166667
-7.125,41.1
-7.13333333,41.1
-7.14166667,41.1
-7.14166667,41.09166667
-7.15,41.09166667
-7.15,41.08333333
-7.15833333,41.08333333
-7.15833333,41.09166667
-7.16666667,41.09166667
-7.16666667,41.1
-7.16666667,41.10833333
-7.175,41.10833333
-7.175,41.11666667
-7.18333333,41.11666667
-7.18333333,41.10833333
-7.18333333,41.1
-7.19166667,41.1
-7.2,41.1
-7.2,41.10833333
-7.20833333,41.10833333
-7.20833333,41.1
-7.21666667,41.1
-7.21666667,41.09166667
-7.225,41.09166667
-7.225,41.08333333
-7.225,41.075
-7.23333333,41.075
-7.24166667,41.075
-7.24166667,41.08333333
-7.24166667,41.09166667
-7.23333333,41.09166667
-7.23333333,41.1
-7.24166667,41.1
-7.24166667,41.10833333
-7.24166667,41.11666667
-7.23333333,41.11666667
-7.23333333,41.125
-7.23333333,41.13333333
-7.24166667,41.13333333
-7.25,41.13333333
-7.25833333,41.13333333
-7.26666667,41.13333333
-7.26666667,41.125
-7.26666667,41.11666667
-7.25833333,41.11666667
-7.25,41.11666667
-7.25,41.10833333
-7.25833333,41.10833333
-7.26666667,41.10833333
-7.275,41.10833333
-7.28333333,41.10833333
-7.28333333,41.11666667
-7.275,41.11666667
-7.275,41.125
-7.28333333,41.125
-7.29166667,41.125
-7.29166667,41.11666667
-7.29166667,41.10833333
-7.3,41.10833333
-7.3,41.1
-7.30833333,41.1
-7.30833333,41.10833333
-7.31666667,41.10833333
-7.31666667,41.11666667
-7.30833333,41.11666667
-7.30833333,41.125
-7.31666667,41.125
-7.31666667,41.13333333
-7.325,41.13333333
-7.33333333,41.13333333
-7.33333333,41.125
-7.33333333,41.11666667
-7.33333333,41.10833333
-7.34166667,41.10833333
-7.34166667,41.1
-7.35,41.1
-7.35833333,41.1
-7.36666667,41.1
-7.375,41.1
-7.38333333,41.1
-7.38333333,41.10833333
-7.375,41.10833333
-7.375,41.11666667
-7.375,41.125
-7.38333333,41.125
-7.39166667,41.125
-7.39166667,41.13333333
-7.38333333,41.13333333
-7.375,41.13333333
-7.36666667,41.13333333
-7.36666667,41.14166667
-7.375,41.14166667
-7.375,41.15
-7.38333333,41.15
-7.38333333,41.15833333
-7.38333333,41.16666667
-7.39166667,41.16666667
-7.39166667,41.175
-7.4,41.175
-7.4,41.18333333
-7.40833333,41.18333333
-7.40833333,41.175
-7.41666667,41.175
-7.41666667,41.18333333
-7.41666667,41.19166667
-7.425,41.19166667
-7.43333333,41.19166667
-7.43333333,41.18333333
-7.44166667,41.18333333
-7.44166667,41.175
-7.45,41.175
-7.45833333,41.175
-7.46666667,41.175
-7.46666667,41.18333333
-7.475,41.18333333
-7.48333333,41.18333333
-7.48333333,41.19166667
-7.49166667,41.19166667
-7.5,41.19166667
-7.5,41.18333333
-7.49166667,41.18333333
-7.49166667,41.175
-7.5,41.175
-7.5,41.16666667
-7.5,41.15833333
-7.49166667,41.15833333
-7.48333333,41.15833333
-7.48333333,41.15
-7.475,41.15
-7.46666667,41.15
-7.46666667,41.14166667
-7.45833333,41.14166667
-7.45833333,41.13333333
-7.45,41.13333333
-7.45,41.125
-7.44166667,41.125
-7.43333333,41.125
-7.425,41.125
-7.425,41.11666667
-7.41666667,41.11666667
-7.40833333,41.11666667
-7.4,41.11666667
-7.4,41.10833333
-7.4,41.1
-7.40833333,41.1
-7.41666667,41.1
-7.41666667,41.10833333
-7.425,41.10833333
-7.43333333,41.10833333
-7.43333333,41.11666667
-7.44166667,41.11666667
-7.44166667,41.10833333
-7.44166667,41.1
-7.45,41.1
-7.45,41.10833333
-7.45833333,41.10833333
-7.46666667,41.10833333
-7.46666667,41.11666667
-7.46666667,41.125
-7.475,41.125
-7.48333333,41.125
-7.49166667,41.125
-7.5,41.125
-7.5,41.13333333
-7.50833333,41.13333333
-7.51666667,41.13333333
-7.51666667,41.14166667
-7.525,41.14166667
-7.525,41.15
-7.53333333,41.15
-7.54166667,41.15
-7.55,41.15
-7.55,41.14166667
-7.54166667,41.14166667
-7.53333333,41.14166667
-7.53333333,41.13333333
-7.53333333,41.125
-7.53333333,41.11666667
-7.525,41.11666667
-7.51666667,41.11666667
-7.51666667,41.10833333
-7.50833333,41.10833333
-7.5,41.10833333
-7.5,41.1
-7.50833333,41.1
-7.51666667,41.1
-7.51666667,41.09166667
-7.50833333,41.09166667
-7.5,41.09166667
-7.49166667,41.09166667
-7.49166667,41.08333333
-7.5,41.08333333
-7.5,41.075
-7.50833333,41.075
-7.50833333,41.06666667
-7.51666667,41.06666667
-7.51666667,41.075
-7.51666667,41.08333333
-7.525,41.08333333
-7.525,41.09166667
-7.53333333,41.09166667
-7.53333333,41.1
-7.54166667,41.1
-7.54166667,41.10833333
-7.55,41.10833333
-7.55,41.11666667
-7.55833333,41.11666667
-7.56666667,41.11666667
-7.56666667,41.125
-7.575,41.125
-7.575,41.13333333
-7.575,41.14166667
-7.58333333,41.14166667
-7.59166667,41.14166667
-7.6,41.14166667
-7.60833333,41.14166667
-7.61666667,41.14166667
-7.61666667,41.13333333
-7.61666667,41.125
-7.625,41.125
-7.625,41.11666667
-7.625,41.10833333
-7.61666667,41.10833333
-7.61666667,41.1
-7.625,41.1
-7.625,41.09166667
-7.63333333,41.09166667
-7.63333333,41.1
-7.63333333,41.10833333
-7.63333333,41.11666667
-7.64166667,41.11666667
-7.64166667,41.125
-7.65,41.125
-7.65,41.13333333
-7.65833333,41.13333333
-7.65833333,41.125
-7.66666667,41.125
-7.66666667,41.11666667
-7.675,41.11666667
-7.675,41.10833333
-7.68333333,41.10833333
-7.68333333,41.11666667
-7.68333333,41.125
-7.69166667,41.125
-7.69166667,41.11666667
-7.69166667,41.10833333
-7.7,41.10833333
-7.7,41.11666667
-7.70833333,41.11666667
-7.70833333,41.125
-7.70833333,41.13333333
-7.71666667,41.13333333
-7.725,41.13333333
-7.73333333,41.13333333
-7.73333333,41.125
-7.74166667,41.125
-7.74166667,41.13333333
-7.75,41.13333333
-7.75,41.14166667
-7.75833333,41.14166667
-7.75833333,41.13333333
-7.75833333,41.125
-7.76666667,41.125
-7.76666667,41.11666667
-7.76666667,41.10833333
-7.75833333,41.10833333
-7.75833333,41.1
-7.75833333,41.09166667
-7.75833333,41.08333333
-7.76666667,41.08333333
-7.76666667,41.075
-7.75833333,41.075
-7.75,41.075
-7.75,41.06666667
-7.75833333,41.06666667
-7.75833333,41.05833333
-7.76666667,41.05833333
-7.775,41.05833333
-7.78333333,41.05833333
-7.78333333,41.06666667
-7.775,41.06666667
-7.775,41.075
-7.78333333,41.075
-7.79166667,41.075
-7.79166667,41.08333333
-7.79166667,41.09166667
-7.78333333,41.09166667
-7.78333333,41.1
-7.79166667,41.1
-7.79166667,41.10833333
-7.8,41.10833333
-7.8,41.11666667
-7.80833333,41.11666667
-7.81666667,41.11666667
-7.81666667,41.125
-7.825,41.125
-7.825,41.13333333
-7.83333333,41.13333333
-7.84166667,41.13333333
-7.84166667,41.14166667
-7.85,41.14166667
-7.85833333,41.14166667
-7.86666667,41.14166667
-7.86666667,41.13333333
-7.875,41.13333333
-7.875,41.125
-7.88333333,41.125
-7.88333333,41.11666667
-7.88333333,41.10833333
-7.89166667,41.10833333
-7.9,41.10833333
-7.9,41.1
-7.90833333,41.1
-7.91666667,41.1
-7.925,41.1
-7.93333333,41.1
-7.93333333,41.10833333
-7.94166667,41.10833333
-7.95,41.10833333
-7.95,41.1
-7.95833333,41.1
-7.96666667,41.1
-7.96666667,41.09166667
-7.975,41.09166667
-7.98333333,41.09166667
-7.99166667,41.09166667
-7.99166667,41.08333333
-8,41.08333333
-8.00833333,41.08333333
-8.01666667,41.08333333
-8.01666667,41.075
-8.00833333,41.075
-8.00833333,41.06666667
-8.00833333,41.05833333
-8.01666667,41.05833333
-8.025,41.05833333
-8.025,41.06666667
-8.025,41.075
-8.03333333,41.075
-8.04166667,41.075
-8.04166667,41.06666667
-8.05,41.06666667
-8.05,41.075
-8.05833333,41.075
-8.05833333,41.06666667
-8.05833333,41.05833333
-8.05833333,41.05
-8.05,41.05
-8.05,41.04166667
-8.05,41.03333333
-8.05833333,41.03333333
-8.05833333,41.04166667
-8.06666667,41.04166667
-8.06666667,41.05
-8.06666667,41.05833333
-8.075,41.05833333
-8.075,41.06666667
-8.08333333,41.06666667
-8.09166667,41.06666667
-8.09166667,41.075
-8.1,41.075
-8.10833333,41.075
-8.10833333,41.06666667
-8.11666667,41.06666667
-8.125,41.06666667
-8.13333333,41.06666667
-8.13333333,41.05833333
-8.14166667,41.05833333
-8.15,41.05833333
-8.15,41.06666667
-8.15833333,41.06666667
-8.15833333,41.075
-8.16666667,41.075
-8.175,41.075
-8.18333333,41.075
-8.18333333,41.06666667
-8.19166667,41.06666667
-8.2,41.06666667
-8.2,41.05833333
-8.2,41.05
-8.2,41.04166667
-8.20833333,41.04166667
-8.20833333,41.03333333
-8.20833333,41.025
-8.20833333,41.01666667
-8.20833333,41.00833333
-8.2,41.00833333
-8.2,41.01666667
-8.19166667,41.01666667
-8.18333333,41.01666667
-8.18333333,41.00833333
-8.175,41.00833333
-8.16666667,41.00833333
-8.15833333,41.00833333
-8.15,41.00833333
-8.15,41
-8.14166667,41
-8.14166667,40.99166667
-8.14166667,40.98333333
-8.15,40.98333333
-8.15833333,40.98333333
-8.15833333,40.99166667
-8.16666667,40.99166667
-8.175,40.99166667
-8.18333333,40.99166667
-8.19166667,40.99166667
-8.19166667,40.98333333
-8.18333333,40.98333333
-8.175,40.98333333
-8.16666667,40.98333333
-8.16666667,40.975
-8.15833333,40.975
-8.15,40.975
-8.15,40.96666667
-8.15,40.95833333
-8.15833333,40.95833333
-8.15833333,40.95
-8.16666667,40.95
-8.16666667,40.94166667
-8.15833333,40.94166667
-8.15,40.94166667
-8.14166667,40.94166667
-8.13333333,40.94166667
-8.125,40.94166667
-8.125,40.95
-8.11666667,40.95
-8.10833333,40.95
-8.1,40.95
-8.1,40.95833333
-8.09166667,40.95833333
-8.08333333,40.95833333
-8.075,40.95833333
-8.075,40.95
-8.08333333,40.95
-8.09166667,40.95
-8.09166667,40.94166667
-8.08333333,40.94166667
-8.075,40.94166667
-8.06666667,40.94166667
-8.06666667,40.93333333
-8.05833333,40.93333333
-8.05,40.93333333
-8.04166667,40.93333333
-8.03333333,40.93333333
-8.03333333,40.925
-8.025,40.925
-8.01666667,40.925
-8.01666667,40.91666667
-8.00833333,40.91666667
-8,40.91666667
-7.99166667,40.91666667
-7.99166667,40.925
-7.98333333,40.925
-7.975,40.925
-7.96666667,40.925
-7.95833333,40.925
-7.95833333,40.91666667
-7.95833333,40.90833333
-7.96666667,40.90833333
-7.96666667,40.91666667
-7.975,40.91666667
-7.975,40.90833333
-7.98333333,40.90833333
-7.98333333,40.9
-7.98333333,40.89166667
-7.99166667,40.89166667
-7.99166667,40.88333333
-8,40.88333333
-8,40.875
-8,40.86666667
-8.00833333,40.86666667
-8.01666667,40.86666667
-8.01666667,40.85833333
-8.01666667,40.85
-8.01666667,40.84166667
-8.01666667,40.83333333
-8.01666667,40.825
-8.01666667,40.81666667
-8.01666667,40.80833333
-8.025,40.80833333
-8.03333333,40.80833333
-8.03333333,40.8
-8.04166667,40.8
-8.04166667,40.79166667
-8.04166667,40.78333333
-8.03333333,40.78333333
-8.025,40.78333333
-8.025,40.79166667
-8.01666667,40.79166667
-8.00833333,40.79166667
-8.00833333,40.78333333
-8.01666667,40.78333333
-8.01666667,40.775
-8.00833333,40.775
-8,40.775
-8,40.78333333
-8,40.79166667
-7.99166667,40.79166667
-7.98333333,40.79166667
-7.975,40.79166667
-7.975,40.8
-7.975,40.80833333
-7.96666667,40.80833333
-7.95833333,40.80833333
-7.95833333,40.8
-7.95,40.8
-7.94166667,40.8
-7.94166667,40.80833333
-7.93333333,40.80833333
-7.925,40.80833333
-7.91666667,40.80833333
-7.91666667,40.81666667
-7.90833333,40.81666667
-7.9,40.81666667
-7.89166667,40.81666667
-7.88333333,40.81666667
-7.88333333,40.80833333
-7.89166667,40.80833333
-7.89166667,40.8
-7.88333333,40.8
-7.88333333,40.79166667
-7.88333333,40.78333333
-7.89166667,40.78333333
-7.89166667,40.79166667
-7.9,40.79166667
-7.90833333,40.79166667
-7.91666667,40.79166667
-7.91666667,40.78333333
-7.90833333,40.78333333
-7.90833333,40.775
-7.91666667,40.775
-7.925,40.775
-7.925,40.76666667
-7.91666667,40.76666667
-7.90833333,40.76666667
-7.9,40.76666667
-7.9,40.75833333
-7.89166667,40.75833333
-7.89166667,40.76666667
-7.88333333,40.76666667
-7.88333333,40.75833333
-7.875,40.75833333
-7.875,40.75
-7.88333333,40.75
-7.89166667,40.75
-7.9,40.75
-7.90833333,40.75
-7.91666667,40.75
-7.925,40.75
-7.925,40.74166667
-7.93333333,40.74166667
-7.93333333,40.75
-7.94166667,40.75
-7.95,40.75
-7.95833333,40.75
-7.96666667,40.75
-7.975,40.75
-7.98333333,40.75
-7.99166667,40.75
-7.99166667,40.74166667
-7.98333333,40.74166667
-7.975,40.74166667
-7.96666667,40.74166667
-7.96666667,40.73333333
-7.95833333,40.73333333
-7.95833333,40.725
-7.95,40.725
-7.94166667,40.725
-7.94166667,40.71666667
-7.94166667,40.70833333
-7.95,40.70833333
-7.95,40.7
-7.95,40.69166667
-7.95833333,40.69166667
-7.95833333,40.7
-7.95833333,40.70833333
-7.96666667,40.70833333
-7.96666667,40.7
-7.975,40.7
-7.98333333,40.7
-7.99166667,40.7
-7.99166667,40.69166667
-7.98333333,40.69166667
-7.98333333,40.68333333
-7.98333333,40.675
-7.975,40.675
-7.975,40.68333333
-7.96666667,40.68333333
-7.96666667,40.675
-7.96666667,40.66666667
-7.95833333,40.66666667
-7.95833333,40.675
-7.95833333,40.68333333
-7.95,40.68333333
-7.95,40.675
-7.94166667,40.675
-7.94166667,40.66666667
-7.94166667,40.65833333
-7.93333333,40.65833333
-7.93333333,40.65
-7.94166667,40.65
-7.94166667,40.64166667
-7.94166667,40.63333333
-7.93333333,40.63333333
-7.93333333,40.64166667
-7.925,40.64166667
-7.91666667,40.64166667
-7.90833333,40.64166667
-7.90833333,40.65
-7.9,40.65
-7.89166667,40.65
-7.88333333,40.65
-7.88333333,40.64166667
-7.875,40.64166667
-7.875,40.65
-7.875,40.65833333
-7.86666667,40.65833333
-7.86666667,40.65
-7.85833333,40.65
-7.85833333,40.65833333
-7.85,40.65833333
-7.85,40.66666667
-7.84166667,40.66666667
-7.84166667,40.675
-7.83333333,40.675
-7.83333333,40.68333333
-7.83333333,40.69166667
-7.83333333,40.7
-7.825,40.7
-7.825,40.69166667
-7.81666667,40.69166667
-7.81666667,40.7
-7.80833333,40.7
-7.80833333,40.70833333
-7.80833333,40.71666667
-7.8,40.71666667
-7.8,40.70833333
-7.79166667,40.70833333
-7.79166667,40.71666667
-7.78333333,40.71666667
-7.78333333,40.725
-7.775,40.725
-7.76666667,40.725
-7.76666667,40.71666667
-7.75833333,40.71666667
-7.75833333,40.725
-7.75,40.725
-7.75,40.71666667
-7.75,40.70833333
-7.74166667,40.70833333
-7.73333333,40.70833333
-7.73333333,40.71666667
-7.725,40.71666667
-7.71666667,40.71666667
-7.71666667,40.70833333
-7.71666667,40.7
-7.70833333,40.7
-7.70833333,40.70833333
-7.7,40.70833333
-7.7,40.7
-7.69166667,40.7
-7.68333333,40.7
-7.68333333,40.70833333
-7.675,40.70833333
-7.675,40.7
-7.66666667,40.7
-7.65833333,40.7
-7.65833333,40.69166667
-7.66666667,40.69166667
-7.66666667,40.68333333
-7.66666667,40.675
-7.65833333,40.675
-7.65833333,40.68333333
-7.65,40.68333333
-7.64166667,40.68333333
-7.63333333,40.68333333
-7.625,40.68333333
-7.61666667,40.68333333
-7.61666667,40.69166667
-7.61666667,40.7
-7.60833333,40.7
-7.60833333,40.70833333
-7.6,40.70833333
-7.59166667,40.70833333
-7.59166667,40.7
-7.58333333,40.7
-7.58333333,40.70833333
-7.58333333,40.71666667
-7.575,40.71666667
-7.56666667,40.71666667
-7.56666667,40.725
-7.55833333,40.725
-7.55,40.725
-7.55,40.71666667
-7.55,40.70833333
-7.55833333,40.70833333
-7.55833333,40.7
-7.56666667,40.7
-7.56666667,40.69166667
-7.575,40.69166667
-7.58333333,40.69166667
-7.59166667,40.69166667
-7.59166667,40.68333333
-7.58333333,40.68333333
-7.575,40.68333333
-7.56666667,40.68333333
-7.56666667,40.675
-7.575,40.675
-7.58333333,40.675
-7.58333333,40.66666667
-7.59166667,40.66666667
-7.59166667,40.675
-7.6,40.675
-7.6,40.66666667
-7.60833333,40.66666667
-7.61666667,40.66666667
-7.625,40.66666667
-7.625,40.65833333
-7.63333333,40.65833333
-7.64166667,40.65833333
-7.65,40.65833333
-7.65833333,40.65833333
-7.65833333,40.65
-7.65,40.65
-7.64166667,40.65
-7.63333333,40.65
-7.625,40.65
-7.625,40.64166667
-7.63333333,40.64166667
-7.63333333,40.63333333
-7.64166667,40.63333333
-7.65,40.63333333
-7.65833333,40.63333333
-7.66666667,40.63333333
-7.66666667,40.625
-7.675,40.625
-7.68333333,40.625
-7.68333333,40.63333333
-7.69166667,40.63333333
-7.69166667,40.625
-7.7,40.625
-7.7,40.61666667
-7.70833333,40.61666667
-7.70833333,40.60833333
-7.71666667,40.60833333
-7.71666667,40.61666667
-7.725,40.61666667
-7.73333333,40.61666667
-7.74166667,40.61666667
-7.75,40.61666667
-7.75833333,40.61666667
-7.75833333,40.625
-7.76666667,40.625
-7.775,40.625
-7.775,40.61666667
-7.775,40.60833333
-7.78333333,40.60833333
-7.79166667,40.60833333
-7.8,40.60833333
-7.8,40.6
-7.8,40.59166667
-7.79166667,40.59166667
-7.79166667,40.6
-7.78333333,40.6
-7.775,40.6
-7.76666667,40.6
-7.75833333,40.6
-7.75,40.6
-7.74166667,40.6
-7.73333333,40.6
-7.725,40.6
-7.725,40.59166667
-7.725,40.58333333
-7.71666667,40.58333333
-7.70833333,40.58333333
-7.7,40.58333333
-7.7,40.575
-7.69166667,40.575
-7.69166667,40.58333333
-7.68333333,40.58333333
-7.675,40.58333333
-7.675,40.575
-7.66666667,40.575
-7.66666667,40.58333333
-7.65833333,40.58333333
-7.65,40.58333333
-7.65,40.59166667
-7.64166667,40.59166667
-7.64166667,40.58333333
-7.63333333,40.58333333
-7.63333333,40.59166667
-7.625,40.59166667
-7.61666667,40.59166667
-7.61666667,40.58333333
-7.60833333,40.58333333
-7.60833333,40.59166667
-7.6,40.59166667
-7.6,40.6
-7.59166667,40.6
-7.59166667,40.60833333
-7.59166667,40.61666667
-7.58333333,40.61666667
-7.575,40.61666667
-7.575,40.60833333
-7.56666667,40.60833333
-7.55833333,40.60833333
-7.55833333,40.6
-7.55,40.6
-7.55,40.60833333
-7.54166667,40.60833333
-7.53333333,40.60833333
-7.525,40.60833333
-7.525,40.61666667
-7.53333333,40.61666667
-7.53333333,40.625
-7.525,40.625
-7.51666667,40.625
-7.51666667,40.63333333
-7.51666667,40.64166667
-7.50833333,40.64166667
-7.50833333,40.63333333
-7.50833333,40.625
-7.5,40.625
-7.49166667,40.625
-7.49166667,40.63333333
-7.48333333,40.63333333
-7.48333333,40.64166667
-7.475,40.64166667
-7.46666667,40.64166667
-7.46666667,40.65
-7.475,40.65
-7.475,40.65833333
-7.46666667,40.65833333
-7.45833333,40.65833333
-7.45833333,40.65
-7.45,40.65
-7.45,40.64166667
-7.44166667,40.64166667
-7.43333333,40.64166667
-7.43333333,40.65
-7.425,40.65
-7.425,40.65833333
-7.41666667,40.65833333
-7.41666667,40.65
-7.40833333,40.65
-7.40833333,40.64166667
-7.41666667,40.64166667
-7.425,40.64166667
-7.425,40.63333333
-7.425,40.625
-7.43333333,40.625
-7.43333333,40.61666667
-7.44166667,40.61666667
-7.45,40.61666667
-7.45,40.625
-7.45,40.63333333
-7.45833333,40.63333333
-7.46666667,40.63333333
-7.46666667,40.625
-7.46666667,40.61666667
-7.475,40.61666667
-7.475,40.60833333
-7.46666667,40.60833333
-7.46666667,40.6
-7.475,40.6
-7.48333333,40.6
-7.48333333,40.59166667
-7.48333333,40.58333333
-7.49166667,40.58333333
-7.5,40.58333333
-7.5,40.575
-7.50833333,40.575
-7.50833333,40.58333333
-7.51666667,40.58333333
-7.525,40.58333333
-7.525,40.575
-7.525,40.56666667
-7.51666667,40.56666667
-7.51666667,40.55833333
-7.51666667,40.55
-7.525,40.55
-7.525,40.55833333
-7.53333333,40.55833333
-7.53333333,40.55
-7.53333333,40.54166667
-7.54166667,40.54166667
-7.54166667,40.55
-7.55,40.55
-7.55,40.54166667
-7.55833333,40.54166667
-7.56666667,40.54166667
-7.56666667,40.53333333
-7.575,40.53333333
-7.58333333,40.53333333
-7.59166667,40.53333333
-7.6,40.53333333
-7.6,40.525
-7.6,40.51666667
-7.6,40.50833333
-7.60833333,40.50833333
-7.60833333,40.5
-7.61666667,40.5
-7.61666667,40.49166667
-7.625,40.49166667
-7.63333333,40.49166667
-7.63333333,40.5
-7.625,40.5
-7.625,40.50833333
-7.61666667,40.50833333
-7.61666667,40.51666667
-7.60833333,40.51666667
-7.60833333,40.525
-7.61666667,40.525
-7.625,40.525
-7.625,40.53333333
-7.63333333,40.53333333
-7.64166667,40.53333333
-7.65,40.53333333
-7.65,40.525
-7.64166667,40.525
-7.63333333,40.525
-7.63333333,40.51666667
-7.64166667,40.51666667
-7.64166667,40.50833333
-7.64166667,40.5
-7.64166667,40.49166667
-7.65,40.49166667
-7.65,40.48333333
-7.65,40.475
-7.65833333,40.475
-7.66666667,40.475
-7.66666667,40.46666667
-7.675,40.46666667
-7.675,40.45833333
-7.68333333,40.45833333
-7.68333333,40.45
-7.69166667,40.45
-7.69166667,40.44166667
-7.68333333,40.44166667
-7.68333333,40.43333333
-7.69166667,40.43333333
-7.69166667,40.425
-7.7,40.425
-7.70833333,40.425
-7.70833333,40.41666667
-7.71666667,40.41666667
-7.71666667,40.40833333
-7.725,40.40833333
-7.73333333,40.40833333
-7.74166667,40.40833333
-7.74166667,40.41666667
-7.75,40.41666667
-7.75,40.40833333
-7.75833333,40.40833333
-7.75833333,40.41666667
-7.76666667,40.41666667
-7.76666667,40.40833333
-7.775,40.40833333
-7.775,40.4
-7.78333333,40.4
-7.78333333,40.39166667
-7.79166667,40.39166667
-7.79166667,40.38333333
-7.78333333,40.38333333
-7.78333333,40.375
-7.79166667,40.375
-7.8,40.375
-7.80833333,40.375
-7.81666667,40.375
-7.81666667,40.38333333
-7.825,40.38333333
-7.83333333,40.38333333
-7.83333333,40.375
-7.83333333,40.36666667
-7.84166667,40.36666667
-7.84166667,40.375
-7.85,40.375
-7.85,40.38333333
-7.85833333,40.38333333
-7.85833333,40.375
-7.85833333,40.36666667
-7.86666667,40.36666667
-7.875,40.36666667
-7.875,40.35833333
-7.88333333,40.35833333
-7.88333333,40.35
-7.875,40.35
-7.86666667,40.35
-7.86666667,40.34166667
-7.875,40.34166667
-7.88333333,40.34166667
-7.89166667,40.34166667
-7.9,40.34166667
-7.9,40.33333333
-7.9,40.325
-7.90833333,40.325
-7.90833333,40.31666667
-7.91666667,40.31666667
-7.91666667,40.30833333
-7.91666667,40.3
-7.90833333,40.3
-7.9,40.3
-7.9,40.30833333
-7.89166667,40.30833333
-7.88333333,40.30833333
-7.88333333,40.31666667
-7.875,40.31666667
-7.875,40.325
-7.86666667,40.325
-7.85833333,40.325
-7.85833333,40.33333333
-7.85,40.33333333
-7.85,40.34166667
-7.84166667,40.34166667
-7.83333333,40.34166667
-7.825,40.34166667
-7.81666667,40.34166667
-7.81666667,40.35
-7.81666667,40.35833333
-7.80833333,40.35833333
-7.8,40.35833333
-7.79166667,40.35833333
-7.79166667,40.36666667
-7.78333333,40.36666667
-7.775,40.36666667
-7.775,40.375
-7.76666667,40.375
-7.76666667,40.38333333
-7.75833333,40.38333333
-7.75,40.38333333
-7.74166667,40.38333333
-7.73333333,40.38333333
-7.725,40.38333333
-7.725,40.375
-7.73333333,40.375
-7.73333333,40.36666667
-7.74166667,40.36666667
-7.74166667,40.375
-7.75,40.375
-7.75833333,40.375
-7.75833333,40.36666667
-7.76666667,40.36666667
-7.76666667,40.35833333
-7.76666667,40.35
-7.775,40.35
-7.78333333,40.35
-7.79166667,40.35
-7.79166667,40.34166667
-7.8,40.34166667
-7.8,40.33333333
-7.80833333,40.33333333
-7.81666667,40.33333333
-7.81666667,40.325
-7.825,40.325
-7.83333333,40.325
-7.83333333,40.31666667
-7.825,40.31666667
-7.825,40.30833333
-7.81666667,40.30833333
-7.80833333,40.30833333
-7.8,40.30833333
-7.8,40.3
-7.79166667,40.3
-7.79166667,40.30833333
-7.79166667,40.31666667
-7.78333333,40.31666667
-7.78333333,40.30833333
-7.775,40.30833333
-7.775,40.3
-7.76666667,40.3
-7.76666667,40.30833333
-7.75833333,40.30833333
-7.75833333,40.3
-7.75,40.3
-7.74166667,40.3
-7.74166667,40.29166667
-7.73333333,40.29166667
-7.725,40.29166667
-7.725,40.28333333
-7.725,40.275
-7.73333333,40.275
-7.73333333,40.28333333
-7.74166667,40.28333333
-7.75,40.28333333
-7.75,40.275
-7.75833333,40.275
-7.75833333,40.28333333
-7.75833333,40.29166667
-7.76666667,40.29166667
-7.76666667,40.28333333
-7.775,40.28333333
-7.78333333,40.28333333
-7.78333333,40.275
-7.79166667,40.275
-7.79166667,40.26666667
-7.8,40.26666667
-7.8,40.275
-7.8,40.28333333
-7.8,40.29166667
-7.80833333,40.29166667
-7.80833333,40.3
-7.81666667,40.3
-7.825,40.3
-7.83333333,40.3
-7.84166667,40.3
-7.84166667,40.29166667
-7.85,40.29166667
-7.85833333,40.29166667
-7.85833333,40.3
-7.86666667,40.3
-7.875,40.3
-7.88333333,40.3
-7.88333333,40.29166667
-7.89166667,40.29166667
-7.89166667,40.28333333
-7.89166667,40.275
-7.89166667,40.26666667
-7.9,40.26666667
-7.90833333,40.26666667
-7.90833333,40.275
-7.91666667,40.275
-7.925,40.275
-7.925,40.26666667
-7.93333333,40.26666667
-7.93333333,40.25833333
-7.93333333,40.25
-7.93333333,40.24166667
-7.94166667,40.24166667
-7.94166667,40.23333333
-7.95,40.23333333
-7.95833333,40.23333333
-7.95833333,40.24166667
-7.96666667,40.24166667
-7.975,40.24166667
-7.975,40.25
-7.98333333,40.25
-7.98333333,40.24166667
-7.99166667,40.24166667
-8,40.24166667
-8.00833333,40.24166667
-8.01666667,40.24166667
-8.01666667,40.23333333
-8.00833333,40.23333333
-8,40.23333333
-7.99166667,40.23333333
-7.99166667,40.225
-7.99166667,40.21666667
-7.98333333,40.21666667
-7.98333333,40.20833333
-7.98333333,40.2
-7.99166667,40.2
-7.99166667,40.20833333
-8,40.20833333
-8.00833333,40.20833333
-8.00833333,40.21666667
-8.01666667,40.21666667
-8.025,40.21666667
-8.025,40.20833333
-8.03333333,40.20833333
-8.03333333,40.2
-8.04166667,40.2
-8.04166667,40.19166667
-8.04166667,40.18333333
-8.05,40.18333333
-8.05833333,40.18333333
-8.06666667,40.18333333
-8.06666667,40.175
-8.075,40.175
-8.075,40.16666667
-8.08333333,40.16666667
-8.09166667,40.16666667
-8.09166667,40.15833333
-8.1,40.15833333
-8.1,40.15
-8.10833333,40.15
-8.10833333,40.14166667
-8.1,40.14166667
-8.1,40.13333333
-8.09166667,40.13333333
-8.08333333,40.13333333
-8.08333333,40.125
-8.09166667,40.125
-8.09166667,40.11666667
-8.1,40.11666667
-8.1,40.125
-8.10833333,40.125
-8.11666667,40.125
-8.11666667,40.13333333
-8.125,40.13333333
-8.125,40.14166667
-8.13333333,40.14166667
-8.13333333,40.13333333
-8.14166667,40.13333333
-8.15,40.13333333
-8.15,40.14166667
-8.15,40.15
-8.15,40.15833333
-8.15833333,40.15833333
-8.15833333,40.16666667
-8.16666667,40.16666667
-8.16666667,40.15833333
-8.175,40.15833333
-8.175,40.15
-8.16666667,40.15
-8.15833333,40.15
-8.15833333,40.14166667
-8.15833333,40.13333333
-8.16666667,40.13333333
-8.175,40.13333333
-8.18333333,40.13333333
-8.19166667,40.13333333
-8.2,40.13333333
-8.2,40.125
-8.20833333,40.125
-8.21666667,40.125
-8.21666667,40.11666667
-8.225,40.11666667
-8.225,40.10833333
-8.23333333,40.10833333
-8.24166667,40.10833333
-8.24166667,40.1
-8.25,40.1
-8.25833333,40.1
-8.25833333,40.09166667
-8.26666667,40.09166667
-8.275,40.09166667
-8.275,40.08333333
-8.28333333,40.08333333
-8.28333333,40.075
-8.29166667,40.075
-8.3,40.075
-8.3,40.06666667
-8.3,40.05833333
-8.30833333,40.05833333
-8.30833333,40.05
-8.31666667,40.05
-8.325,40.05
-8.33333333,40.05
-8.33333333,40.04166667
-8.325,40.04166667
-8.325,40.03333333
-8.33333333,40.03333333
-8.34166667,40.03333333
-8.34166667,40.025
-8.34166667,40.01666667
-8.34166667,40.00833333
-8.33333333,40.00833333
-8.33333333,40
-8.34166667,40
-8.35,40
-8.35,39.99166667
-8.35,39.98333333
-8.35833333,39.98333333
-8.35833333,39.975
-8.35,39.975
-8.35,39.96666667
-8.35,39.95833333
-8.34166667,39.95833333
-8.34166667,39.95
-8.34166667,39.94166667
-8.34166667,39.93333333
-8.34166667,39.925
-8.34166667,39.91666667
-8.33333333,39.91666667
-8.33333333,39.925
-8.325,39.925
-8.325,39.93333333
-8.31666667,39.93333333
-8.30833333,39.93333333
-8.30833333,39.925
-8.30833333,39.91666667
-8.31666667,39.91666667
-8.31666667,39.90833333
-8.31666667,39.9
-8.30833333,39.9
-8.30833333,39.89166667
-8.3,39.89166667
-8.3,39.9
-8.29166667,39.9
-8.29166667,39.89166667
-8.29166667,39.88333333
-8.28333333,39.88333333
-8.28333333,39.89166667
-8.28333333,39.9
-8.275,39.9
-8.26666667,39.9
-8.26666667,39.90833333
-8.25833333,39.90833333
-8.25833333,39.9
-8.25833333,39.89166667
-8.25,39.89166667
-8.25,39.9
-8.24166667,39.9
-8.24166667,39.90833333
-8.23333333,39.90833333
-8.23333333,39.91666667
-8.23333333,39.925
-8.225,39.925
-8.225,39.93333333
-8.21666667,39.93333333
-8.21666667,39.925
-8.20833333,39.925
-8.2,39.925
-8.2,39.93333333
-8.2,39.94166667
-8.2,39.95
-8.20833333,39.95
-8.21666667,39.95
-8.225,39.95
-8.225,39.95833333
-8.21666667,39.95833333
-8.21666667,39.96666667
-8.20833333,39.96666667
-8.20833333,39.975
-8.2,39.975
-8.2,39.96666667
-8.2,39.95833333
-8.19166667,39.95833333
-8.19166667,39.95
-8.18333333,39.95
-8.175,39.95
-8.16666667,39.95
-8.16666667,39.94166667
-8.16666667,39.93333333
-8.175,39.93333333
-8.175,39.925
-8.16666667,39.925
-8.15833333,39.925
-8.15833333,39.91666667
-8.15,39.91666667
-8.15,39.90833333
-8.14166667,39.90833333
-8.14166667,39.91666667
-8.14166667,39.925
-8.13333333,39.925
-8.13333333,39.93333333
-8.14166667,39.93333333
-8.15,39.93333333
-8.15,39.94166667
-8.15833333,39.94166667
-8.15833333,39.95
-8.15,39.95
-8.15,39.95833333
-8.14166667,39.95833333
-8.14166667,39.95
-8.14166667,39.94166667
-8.13333333,39.94166667
-8.125,39.94166667
-8.125,39.95
-8.125,39.95833333
-8.125,39.96666667
-8.11666667,39.96666667
-8.11666667,39.975
-8.10833333,39.975
-8.1,39.975
-8.1,39.96666667
-8.1,39.95833333
-8.10833333,39.95833333
-8.10833333,39.95
-8.10833333,39.94166667
-8.10833333,39.93333333
-8.11666667,39.93333333
-8.11666667,39.925
-8.125,39.925
-8.125,39.91666667
-8.13333333,39.91666667
-8.13333333,39.90833333
-8.125,39.90833333
-8.11666667,39.90833333
-8.11666667,39.9
-8.125,39.9
-8.125,39.89166667
-8.11666667,39.89166667
-8.11666667,39.88333333
-8.11666667,39.875
-8.125,39.875
-8.125,39.86666667
-8.125,39.85833333
-8.13333333,39.85833333
-8.13333333,39.86666667
-8.13333333,39.875
-8.13333333,39.88333333
-8.14166667,39.88333333
-8.14166667,39.875
-8.15,39.875
-8.15,39.86666667
-8.14166667,39.86666667
-8.14166667,39.85833333
-8.14166667,39.85
-8.13333333,39.85
-8.13333333,39.84166667
-8.125,39.84166667
-8.125,39.85
-8.11666667,39.85
-8.11666667,39.85833333
-8.11666667,39.86666667
-8.10833333,39.86666667
-8.10833333,39.85833333
-8.10833333,39.85
-8.1,39.85
-8.09166667,39.85
-8.08333333,39.85
-8.08333333,39.85833333
-8.075,39.85833333
-8.075,39.86666667
-8.06666667,39.86666667
-8.05833333,39.86666667
-8.05833333,39.875
-8.05,39.875
-8.05,39.86666667
-8.04166667,39.86666667
-8.04166667,39.85833333
-8.03333333,39.85833333
-8.025,39.85833333
-8.01666667,39.85833333
-8.01666667,39.86666667
-8.00833333,39.86666667
-8.00833333,39.875
-8,39.875
-8,39.88333333
-7.99166667,39.88333333
-7.98333333,39.88333333
-7.98333333,39.89166667
-7.98333333,39.9
-7.975,39.9
-7.975,39.89166667
-7.975,39.88333333
-7.975,39.875
-7.98333333,39.875
-7.98333333,39.86666667
-7.99166667,39.86666667
-7.99166667,39.85833333
-7.99166667,39.85
-7.99166667,39.84166667
-8,39.84166667
-8.00833333,39.84166667
-8.00833333,39.83333333
-8.00833333,39.825
-8,39.825
-8,39.81666667
-8.00833333,39.81666667
-8.01666667,39.81666667
-8.01666667,39.80833333
-8.00833333,39.80833333
-8,39.80833333
-8,39.8
-7.99166667,39.8
-7.99166667,39.79166667
-8,39.79166667
-8,39.78333333
-7.99166667,39.78333333
-7.98333333,39.78333333
-7.98333333,39.79166667
-7.975,39.79166667
-7.96666667,39.79166667
-7.95833333,39.79166667
-7.95833333,39.8
-7.95,39.8
-7.95,39.79166667
-7.95,39.78333333
-7.95,39.775
-7.95,39.76666667
-7.95833333,39.76666667
-7.96666667,39.76666667
-7.975,39.76666667
-7.98333333,39.76666667
-7.99166667,39.76666667
-8,39.76666667
-8,39.75833333
-8.00833333,39.75833333
-8.00833333,39.75
-8,39.75
-8,39.74166667
-8.00833333,39.74166667
-8.01666667,39.74166667
-8.01666667,39.73333333
-8.00833333,39.73333333
-8,39.73333333
-7.99166667,39.73333333
-7.99166667,39.74166667
-7.98333333,39.74166667
-7.975,39.74166667
-7.96666667,39.74166667
-7.96666667,39.75
-7.95833333,39.75
-7.95,39.75
-7.94166667,39.75
-7.94166667,39.74166667
-7.93333333,39.74166667
-7.925,39.74166667
-7.925,39.75
-7.91666667,39.75
-7.90833333,39.75
-7.9,39.75
-7.9,39.75833333
-7.90833333,39.75833333
-7.91666667,39.75833333
-7.925,39.75833333
-7.93333333,39.75833333
-7.93333333,39.76666667
-7.925,39.76666667
-7.91666667,39.76666667
-7.90833333,39.76666667
-7.90833333,39.775
-7.9,39.775
-7.9,39.76666667
-7.89166667,39.76666667
-7.89166667,39.775
-7.88333333,39.775
-7.88333333,39.76666667
-7.875,39.76666667
-7.875,39.75833333
-7.86666667,39.75833333
-7.86666667,39.76666667
-7.85833333,39.76666667
-7.85,39.76666667
-7.85,39.775
-7.85833333,39.775
-7.85833333,39.78333333
-7.85,39.78333333
-7.85,39.79166667
-7.84166667,39.79166667
-7.84166667,39.8
-7.84166667,39.80833333
-7.83333333,39.80833333
-7.825,39.80833333
-7.825,39.8
-7.81666667,39.8
-7.80833333,39.8
-7.8,39.8
-7.8,39.80833333
-7.80833333,39.80833333
-7.81666667,39.80833333
-7.81666667,39.81666667
-7.81666667,39.825
-7.80833333,39.825
-7.80833333,39.83333333
-7.8,39.83333333
-7.8,39.84166667
-7.79166667,39.84166667
-7.78333333,39.84166667
-7.78333333,39.85
-7.78333333,39.85833333
-7.775,39.85833333
-7.76666667,39.85833333
-7.75833333,39.85833333
-7.75833333,39.86666667
-7.76666667,39.86666667
-7.76666667,39.875
-7.775,39.875
-7.78333333,39.875
-7.79166667,39.875
-7.8,39.875
-7.8,39.88333333
-7.79166667,39.88333333
-7.78333333,39.88333333
-7.775,39.88333333
-7.775,39.89166667
-7.78333333,39.89166667
-7.78333333,39.9
-7.78333333,39.90833333
-7.775,39.90833333
-7.76666667,39.90833333
-7.76666667,39.9
-7.75833333,39.9
-7.75833333,39.89166667
-7.75,39.89166667
-7.74166667,39.89166667
-7.74166667,39.88333333
-7.73333333,39.88333333
-7.73333333,39.89166667
-7.73333333,39.9
-7.74166667,39.9
-7.74166667,39.90833333
-7.73333333,39.90833333
-7.73333333,39.91666667
-7.73333333,39.925
-7.725,39.925
-7.725,39.93333333
-7.725,39.94166667
-7.71666667,39.94166667
-7.71666667,39.93333333
-7.71666667,39.925
-7.71666667,39.91666667
-7.71666667,39.90833333
-7.725,39.90833333
-7.725,39.9
-7.71666667,39.9
-7.70833333,39.9
-7.70833333,39.90833333
-7.7,39.90833333
-7.69166667,39.90833333
-7.69166667,39.91666667
-7.69166667,39.925
-7.68333333,39.925
-7.68333333,39.93333333
-7.68333333,39.94166667
-7.68333333,39.95
-7.69166667,39.95
-7.69166667,39.95833333
-7.68333333,39.95833333
-7.675,39.95833333
-7.66666667,39.95833333
-7.66666667,39.96666667
-7.66666667,39.975
-7.675,39.975
-7.68333333,39.975
-7.68333333,39.98333333
-7.68333333,39.99166667
-7.68333333,40
-7.675,40
-7.675,40.00833333
-7.66666667,40.00833333
-7.66666667,40.01666667
-7.675,40.01666667
-7.675,40.025
-7.68333333,40.025
-7.68333333,40.03333333
-7.675,40.03333333
-7.675,40.04166667
-7.66666667,40.04166667
-7.65833333,40.04166667
-7.65833333,40.03333333
-7.65,40.03333333
-7.65,40.04166667
-7.64166667,40.04166667
-7.64166667,40.03333333
-7.64166667,40.025
-7.64166667,40.01666667
-7.65,40.01666667
-7.65,40.00833333
-7.64166667,40.00833333
-7.63333333,40.00833333
-7.63333333,40.01666667
-7.63333333,40.025
-7.625,40.025
-7.625,40.03333333
-7.61666667,40.03333333
-7.61666667,40.04166667
-7.625,40.04166667
-7.625,40.05
-7.61666667,40.05
-7.60833333,40.05
-7.60833333,40.04166667
-7.6,40.04166667
-7.59166667,40.04166667
-7.58333333,40.04166667
-7.58333333,40.03333333
-7.58333333,40.025
-7.59166667,40.025
-7.59166667,40.01666667
-7.58333333,40.01666667
-7.58333333,40.00833333
-7.575,40.00833333
-7.575,40
-7.56666667,40
-7.56666667,39.99166667
-7.55833333,39.99166667
-7.55833333,39.98333333
-7.55833333,39.975
-7.55833333,39.96666667
-7.55833333,39.95833333
-7.55,39.95833333
-7.55,39.95
-7.55,39.94166667
-7.55,39.93333333
-7.55833333,39.93333333
-7.56666667,39.93333333
-7.56666667,39.925
-7.55833333,39.925
-7.55,39.925
-7.55,39.91666667
-7.54166667,39.91666667
-7.54166667,39.90833333
-7.54166667,39.9
-7.54166667,39.89166667
-7.54166667,39.88333333
-7.53333333,39.88333333
-7.525,39.88333333
-7.525,39.875
-7.53333333,39.875
-7.53333333,39.86666667
-7.54166667,39.86666667
-7.54166667,39.85833333
-7.54166667,39.85
-7.55,39.85
-7.55,39.84166667
-7.55,39.83333333
-7.55833333,39.83333333
-7.55833333,39.825
-7.55,39.825
-7.55,39.81666667
-7.55833333,39.81666667
-7.55833333,39.80833333
-7.55833333,39.8
-7.55833333,39.79166667
</coordinates>
</LinearRing>
</outerBoundaryIs>
<innerBoundaryIs>
<LinearRing>
<coordinates>
-7.625,39.64166667
-7.63333333,39.64166667
-7.63333333,39.63333333
-7.625,39.63333333
-7.625,39.64166667
</coordinates>
</LinearRing>
</innerBoundaryIs>
<innerBoundaryIs>
<LinearRing>
<coordinates>
-7.60833333,39.60833333
-7.61666667,39.60833333
-7.61666667,39.6
-7.60833333,39.6
-7.60833333,39.60833333
</coordinates>
</LinearRing>
</innerBoundaryIs>
<innerBoundaryIs>
<LinearRing>
<coordinates>
-7.61666667,39.60833333
-7.61666667,39.61666667
-7.625,39.61666667
-7.625,39.60833333
-7.61666667,39.60833333
</coordinates>
</LinearRing>
</innerBoundaryIs>
<innerBoundaryIs>
<LinearRing>
<coordinates>
-7.58333333,39.48333333
-7.59166667,39.48333333
-7.59166667,39.475
-7.59166667,39.46666667
-7.58333333,39.46666667
-7.58333333,39.475
-7.58333333,39.48333333
</coordinates>
</LinearRing>
</innerBoundaryIs>
<innerBoundaryIs>
<LinearRing>
<coordinates>
-7.50833333,39.43333333
-7.50833333,39.44166667
-7.51666667,39.44166667
-7.51666667,39.43333333
-7.50833333,39.43333333
</coordinates>
</LinearRing>
</innerBoundaryIs>
<innerBoundaryIs>
<LinearRing>
<coordinates>
-7.45833333,39.28333333
-7.46666667,39.28333333
-7.475,39.28333333
-7.475,39.275
-7.48333333,39.275
-7.48333333,39.26666667
-7.48333333,39.25833333
-7.475,39.25833333
-7.46666667,39.25833333
-7.46666667,39.26666667
-7.45833333,39.26666667
-7.45833333,39.275
-7.45833333,39.28333333
</coordinates>
</LinearRing>
</innerBoundaryIs>
<innerBoundaryIs>
<LinearRing>
<coordinates>
-7.49166667,39.13333333
-7.48333333,39.13333333
-7.48333333,39.14166667
-7.49166667,39.14166667
-7.49166667,39.13333333
</coordinates>
</LinearRing>
</innerBoundaryIs>
<innerBoundaryIs>
<LinearRing>
<coordinates>
-7.55,39.11666667
-7.55,39.125
-7.55833333,39.125
-7.56666667,39.125
-7.56666667,39.13333333
-7.575,39.13333333
-7.575,39.125
-7.575,39.11666667
-7.56666667,39.11666667
-7.55833333,39.11666667
-7.55,39.11666667
</coordinates>
</LinearRing>
</innerBoundaryIs>
<innerBoundaryIs>
<LinearRing>
<coordinates>
-7.59166667,39.15
-7.58333333,39.15
-7.575,39.15
-7.575,39.15833333
-7.56666667,39.15833333
-7.56666667,39.16666667
-7.575,39.16666667
-7.58333333,39.16666667
-7.59166667,39.16666667
-7.59166667,39.15833333
-7.59166667,39.15
</coordinates>
</LinearRing>
</innerBoundaryIs>
<innerBoundaryIs>
<LinearRing>
<coordinates>
-7.65,39.15833333
-7.64166667,39.15833333
-7.64166667,39.16666667
-7.65,39.16666667
-7.65,39.15833333
</coordinates>
</LinearRing>
</innerBoundaryIs>
<innerBoundaryIs>
<LinearRing>
<coordinates>
-7.64166667,39.16666667
-7.63333333,39.16666667
-7.63333333,39.175
-7.64166667,39.175
-7.64166667,39.16666667
</coordinates>
</LinearRing>
</innerBoundaryIs>
<innerBoundaryIs>
<LinearRing>
<coordinates>
-7.64166667,39.175
-7.64166667,39.18333333
-7.65,39.18333333
-7.65,39.175
-7.64166667,39.175
</coordinates>
</LinearRing>
</innerBoundaryIs>
<innerBoundaryIs>
<LinearRing>
<coordinates>
-7.65833333,39.15833333
-7.65833333,39.16666667
-7.66666667,39.16666667
-7.66666667,39.15833333
-7.65833333,39.15833333
</coordinates>
</LinearRing>
</innerBoundaryIs>
<innerBoundaryIs>
<LinearRing>
<coordinates>
-7.70833333,39.1
-7.70833333,39.10833333
-7.70833333,39.11666667
-7.71666667,39.11666667
-7.71666667,39.10833333
-7.71666667,39.1
-7.70833333,39.1
</coordinates>
</LinearRing>
</innerBoundaryIs>
<innerBoundaryIs>
<LinearRing>
<coordinates>
-7.7,39.08333333
-7.70833333,39.08333333
-7.71666667,39.08333333
-7.71666667,39.075
-7.70833333,39.075
-7.7,39.075
-7.7,39.08333333
</coordinates>
</LinearRing>
</innerBoundaryIs>
<innerBoundaryIs>
<LinearRing>
<coordinates>
-7.66666667,39.075
-7.675,39.075
-7.675,39.06666667
-7.66666667,39.06666667
-7.66666667,39.075
</coordinates>
</LinearRing>
</innerBoundaryIs>
<innerBoundaryIs>
<LinearRing>
<coordinates>
-7.74166667,39.01666667
-7.75,39.01666667
-7.75,39.00833333
-7.75,39
-7.74166667,39
-7.74166667,39.00833333
-7.74166667,39.01666667
</coordinates>
</LinearRing>
</innerBoundaryIs>
<innerBoundaryIs>
<LinearRing>
<coordinates>
-7.825,38.975
-7.81666667,38.975
-7.81666667,38.98333333
-7.80833333,38.98333333
-7.8,38.98333333
-7.79166667,38.98333333
-7.79166667,38.99166667
-7.79166667,39
-7.8,39
-7.80833333,39
-7.81666667,39
-7.81666667,38.99166667
-7.825,38.99166667
-7.825,38.98333333
-7.825,38.975
</coordinates>
</LinearRing>
</innerBoundaryIs>
<innerBoundaryIs>
<LinearRing>
<coordinates>
-7.83333333,38.975
-7.83333333,38.98333333
-7.84166667,38.98333333
-7.84166667,38.975
-7.83333333,38.975
</coordinates>
</LinearRing>
</innerBoundaryIs>
<innerBoundaryIs>
<LinearRing>
<coordinates>
-7.85,38.95833333
-7.85,38.96666667
-7.85833333,38.96666667
-7.85833333,38.975
-7.86666667,38.975
-7.86666667,38.96666667
-7.86666667,38.95833333
-7.86666667,38.95
-7.86666667,38.94166667
-7.85833333,38.94166667
-7.85833333,38.95
-7.85833333,38.95833333
-7.85,38.95833333
</coordinates>
</LinearRing>
</innerBoundaryIs>
<innerBoundaryIs>
<LinearRing>
<coordinates>
-7.80833333,38.88333333
-7.80833333,38.89166667
-7.81666667,38.89166667
-7.825,38.89166667
-7.825,38.88333333
-7.83333333,38.88333333
-7.84166667,38.88333333
-7.85,38.88333333
-7.85,38.875
-7.84166667,38.875
-7.84166667,38.86666667
-7.84166667,38.85833333
-7.84166667,38.85
-7.84166667,38.84166667
-7.83333333,38.84166667
-7.83333333,38.85
-7.83333333,38.85833333
-7.83333333,38.86666667
-7.83333333,38.875
-7.825,38.875
-7.825,38.86666667
-7.81666667,38.86666667
-7.81666667,38.875
-7.81666667,38.88333333
-7.80833333,38.88333333
</coordinates>
</LinearRing>
</innerBoundaryIs>
<innerBoundaryIs>
<LinearRing>
<coordinates>
-7.84166667,38.84166667
-7.85,38.84166667
-7.85,38.83333333
-7.85,38.825
-7.84166667,38.825
-7.84166667,38.83333333
-7.84166667,38.84166667
</coordinates>
</LinearRing>
</innerBoundaryIs>
<innerBoundaryIs>
<LinearRing>
<coordinates>
-7.78333333,38.85833333
-7.78333333,38.85
-7.775,38.85
-7.775,38.85833333
-7.78333333,38.85833333
</coordinates>
</LinearRing>
</innerBoundaryIs>
<innerBoundaryIs>
<LinearRing>
<coordinates>
-7.68333333,38.93333333
-7.68333333,38.925
-7.675,38.925
-7.675,38.93333333
-7.68333333,38.93333333
</coordinates>
</LinearRing>
</innerBoundaryIs>
<innerBoundaryIs>
<LinearRing>
<coordinates>
-7.8,38.74166667
-7.8,38.75
-7.80833333,38.75
-7.80833333,38.75833333
-7.81666667,38.75833333
-7.81666667,38.75
-7.81666667,38.74166667
-7.80833333,38.74166667
-7.8,38.74166667
</coordinates>
</LinearRing>
</innerBoundaryIs>
<innerBoundaryIs>
<LinearRing>
<coordinates>
-7.9,38.78333333
-7.89166667,38.78333333
-7.89166667,38.79166667
-7.88333333,38.79166667
-7.88333333,38.8
-7.89166667,38.8
-7.9,38.8
-7.9,38.79166667
-7.9,38.78333333
</coordinates>
</LinearRing>
</innerBoundaryIs>
<innerBoundaryIs>
<LinearRing>
<coordinates>
-7.88333333,38.79166667
-7.88333333,38.78333333
-7.875,38.78333333
-7.875,38.79166667
-7.88333333,38.79166667
</coordinates>
</LinearRing>
</innerBoundaryIs>
<innerBoundaryIs>
<LinearRing>
<coordinates>
-7.95,38.79166667
-7.95,38.8
-7.95833333,38.8
-7.95833333,38.79166667
-7.95,38.79166667
</coordinates>
</LinearRing>
</innerBoundaryIs>
<innerBoundaryIs>
<LinearRing>
<coordinates>
-7.975,38.71666667
-7.975,38.725
-7.98333333,38.725
-7.99166667,38.725
-7.99166667,38.71666667
-7.98333333,38.71666667
-7.975,38.71666667
</coordinates>
</LinearRing>
</innerBoundaryIs>
<innerBoundaryIs>
<LinearRing>
<coordinates>
-7.95833333,38.7
-7.95833333,38.69166667
-7.95,38.69166667
-7.94166667,38.69166667
-7.94166667,38.7
-7.95,38.7
-7.95833333,38.7
</coordinates>
</LinearRing>
</innerBoundaryIs>
<innerBoundaryIs>
<LinearRing>
<coordinates>
-7.925,38.69166667
-7.93333333,38.69166667
-7.93333333,38.68333333
-7.925,38.68333333
-7.925,38.69166667
</coordinates>
</LinearRing>
</innerBoundaryIs>
<innerBoundaryIs>
<LinearRing>
<coordinates>
-7.95833333,38.6
-7.95833333,38.59166667
-7.95,38.59166667
-7.95,38.6
-7.95833333,38.6
</coordinates>
</LinearRing>
</innerBoundaryIs>
<innerBoundaryIs>
<LinearRing>
<coordinates>
-8.03333333,38.64166667
-8.025,38.64166667
-8.025,38.65
-8.03333333,38.65
-8.03333333,38.64166667
</coordinates>
</LinearRing>
</innerBoundaryIs>
<innerBoundaryIs>
<LinearRing>
<coordinates>
-8.09166667,38.66666667
-8.09166667,38.675
-8.1,38.675
-8.1,38.66666667
-8.09166667,38.66666667
</coordinates>
</LinearRing>
</innerBoundaryIs>
<innerBoundaryIs>
<LinearRing>
<coordinates>
-8.1,38.55
-8.10833333,38.55
-8.10833333,38.54166667
-8.10833333,38.53333333
-8.10833333,38.525
-8.1,38.525
-8.1,38.53333333
-8.1,38.54166667
-8.1,38.55
</coordinates>
</LinearRing>
</innerBoundaryIs>
<innerBoundaryIs>
<LinearRing>
<coordinates>
-8.10833333,38.55
-8.10833333,38.55833333
-8.11666667,38.55833333
-8.125,38.55833333
-8.13333333,38.55833333
-8.13333333,38.55
-8.125,38.55
-8.125,38.54166667
-8.11666667,38.54166667
-8.11666667,38.55
-8.10833333,38.55
</coordinates>
</LinearRing>
</innerBoundaryIs>
<innerBoundaryIs>
<LinearRing>
<coordinates>
-8.00833333,38.45833333
-8.00833333,38.46666667
-8.01666667,38.46666667
-8.01666667,38.45833333
-8.00833333,38.45833333
</coordinates>
</LinearRing>
</innerBoundaryIs>
<innerBoundaryIs>
<LinearRing>
<coordinates>
-8.01666667,38.46666667
-8.01666667,38.475
-8.025,38.475
-8.025,38.46666667
-8.01666667,38.46666667
</coordinates>
</LinearRing>
</innerBoundaryIs>
<innerBoundaryIs>
<LinearRing>
<coordinates>
-8.025,38.425
-8.025,38.43333333
-8.01666667,38.43333333
-8.01666667,38.44166667
-8.025,38.44166667
-8.025,38.45
-8.03333333,38.45
-8.03333333,38.45833333
-8.04166667,38.45833333
-8.04166667,38.45
-8.04166667,38.44166667
-8.05,38.44166667
-8.05,38.43333333
-8.04166667,38.43333333
-8.04166667,38.425
-8.03333333,38.425
-8.025,38.425
</coordinates>
</LinearRing>
</innerBoundaryIs>
<innerBoundaryIs>
<LinearRing>
<coordinates>
-8.05,38.44166667
-8.05,38.45
-8.05833333,38.45
-8.05833333,38.44166667
-8.05,38.44166667
</coordinates>
</LinearRing>
</innerBoundaryIs>
<innerBoundaryIs>
<LinearRing>
<coordinates>
-8.23333333,38.35833333
-8.23333333,38.36666667
-8.24166667,38.36666667
-8.24166667,38.35833333
-8.23333333,38.35833333
</coordinates>
</LinearRing>
</innerBoundaryIs>
<innerBoundaryIs>
<LinearRing>
<coordinates>
-8.23333333,38.36666667
-8.225,38.36666667
-8.225,38.375
-8.23333333,38.375
-8.23333333,38.36666667
</coordinates>
</LinearRing>
</innerBoundaryIs>
<innerBoundaryIs>
<LinearRing>
<coordinates>
-8.24166667,38.36666667
-8.24166667,38.375
-8.25,38.375
-8.25833333,38.375
-8.25833333,38.36666667
-8.25,38.36666667
-8.24166667,38.36666667
</coordinates>
</LinearRing>
</innerBoundaryIs>
<innerBoundaryIs>
<LinearRing>
<coordinates>
-8.33333333,38.33333333
-8.33333333,38.34166667
-8.34166667,38.34166667
-8.34166667,38.33333333
-8.33333333,38.33333333
</coordinates>
</LinearRing>
</innerBoundaryIs>
<innerBoundaryIs>
<LinearRing>
<coordinates>
-8.35833333,38.31666667
-8.35833333,38.325
-8.35833333,38.33333333
-8.36666667,38.33333333
-8.36666667,38.325
-8.36666667,38.31666667
-8.35833333,38.31666667
</coordinates>
</LinearRing>
</innerBoundaryIs>
<innerBoundaryIs>
<LinearRing>
<coordinates>
-8.48333333,38.30833333
-8.48333333,38.31666667
-8.49166667,38.31666667
-8.49166667,38.30833333
-8.48333333,38.30833333
</coordinates>
</LinearRing>
</innerBoundaryIs>
<innerBoundaryIs>
<LinearRing>
<coordinates>
-8.44166667,38.275
-8.45,38.275
-8.45,38.26666667
-8.44166667,38.26666667
-8.44166667,38.275
</coordinates>
</LinearRing>
</innerBoundaryIs>
<innerBoundaryIs>
<LinearRing>
<coordinates>
-8.525,38.00833333
-8.51666667,38.00833333
-8.50833333,38.00833333
-8.50833333,38
-8.5,38
-8.49166667,38
-8.49166667,38.00833333
-8.49166667,38.01666667
-8.5,38.01666667
-8.5,38.025
-8.50833333,38.025
-8.50833333,38.01666667
-8.51666667,38.01666667
-8.51666667,38.025
-8.525,38.025
-8.525,38.01666667
-8.525,38.00833333
</coordinates>
</LinearRing>
</innerBoundaryIs>
<innerBoundaryIs>
<LinearRing>
<coordinates>
-8.49166667,38.01666667
-8.48333333,38.01666667
-8.48333333,38.025
-8.49166667,38.025
-8.49166667,38.01666667
</coordinates>
</LinearRing>
</innerBoundaryIs>
<innerBoundaryIs>
<LinearRing>
<coordinates>
-8.69166667,38.09166667
-8.69166667,38.08333333
-8.68333333,38.08333333
-8.68333333,38.09166667
-8.69166667,38.09166667
</coordinates>
</LinearRing>
</innerBoundaryIs>
<innerBoundaryIs>
<LinearRing>
<coordinates>
-8.725,38
-8.725,37.99166667
-8.71666667,37.99166667
-8.71666667,38
-8.725,38
</coordinates>
</LinearRing>
</innerBoundaryIs>
<innerBoundaryIs>
<LinearRing>
<coordinates>
-8.8,37.95
-8.8,37.95833333
-8.79166667,37.95833333
-8.79166667,37.96666667
-8.8,37.96666667
-8.80833333,37.96666667
-8.81666667,37.96666667
-8.825,37.96666667
-8.825,37.95833333
-8.81666667,37.95833333
-8.80833333,37.95833333
-8.80833333,37.95
-8.8,37.95
</coordinates>
</LinearRing>
</innerBoundaryIs>
<innerBoundaryIs>
<LinearRing>
<coordinates>
-8.825,37.96666667
-8.825,37.975
-8.825,37.98333333
-8.81666667,37.98333333
-8.81666667,37.99166667
-8.825,37.99166667
-8.83333333,37.99166667
-8.84166667,37.99166667
-8.84166667,37.98333333
-8.84166667,37.975
-8.83333333,37.975
-8.83333333,37.96666667
-8.825,37.96666667
</coordinates>
</LinearRing>
</innerBoundaryIs>
<innerBoundaryIs>
<LinearRing>
<coordinates>
-8.81666667,37.98333333
-8.81666667,37.975
-8.80833333,37.975
-8.8,37.975
-8.8,37.98333333
-8.80833333,37.98333333
-8.81666667,37.98333333
</coordinates>
</LinearRing>
</innerBoundaryIs>
<innerBoundaryIs>
<LinearRing>
<coordinates>
-8.675,38.41666667
-8.675,38.40833333
-8.66666667,38.40833333
-8.66666667,38.41666667
-8.675,38.41666667
</coordinates>
</LinearRing>
</innerBoundaryIs>
<innerBoundaryIs>
<LinearRing>
<coordinates>
-8.78333333,38.53333333
-8.78333333,38.54166667
-8.79166667,38.54166667
-8.79166667,38.53333333
-8.78333333,38.53333333
</coordinates>
</LinearRing>
</innerBoundaryIs>
<innerBoundaryIs>
<LinearRing>
<coordinates>
-8.85833333,38.54166667
-8.85,38.54166667
-8.85,38.55
-8.85833333,38.55
-8.85833333,38.54166667
</coordinates>
</LinearRing>
</innerBoundaryIs>
<innerBoundaryIs>
<LinearRing>
<coordinates>
-9.16666667,38.51666667
-9.15833333,38.51666667
-9.15,38.51666667
-9.15,38.525
-9.15833333,38.525
-9.16666667,38.525
-9.16666667,38.51666667
</coordinates>
</LinearRing>
</innerBoundaryIs>
<innerBoundaryIs>
<LinearRing>
<coordinates>
-9.00833333,38.66666667
-9.00833333,38.65833333
-9,38.65833333
-9,38.66666667
-9.00833333,38.66666667
</coordinates>
</LinearRing>
</innerBoundaryIs>
<innerBoundaryIs>
<LinearRing>
<coordinates>
-9,38.65833333
-9,38.65
-8.99166667,38.65
-8.99166667,38.65833333
-9,38.65833333
</coordinates>
</LinearRing>
</innerBoundaryIs>
<innerBoundaryIs>
<LinearRing>
<coordinates>
-8.99166667,38.65833333
-8.98333333,38.65833333
-8.98333333,38.66666667
-8.98333333,38.675
-8.99166667,38.675
-8.99166667,38.66666667
-8.99166667,38.65833333
</coordinates>
</LinearRing>
</innerBoundaryIs>
<innerBoundaryIs>
<LinearRing>
<coordinates>
-8.98333333,38.875
-8.98333333,38.86666667
-8.975,38.86666667
-8.975,38.875
-8.98333333,38.875
</coordinates>
</LinearRing>
</innerBoundaryIs>
<innerBoundaryIs>
<LinearRing>
<coordinates>
-8.96666667,38.95833333
-8.95833333,38.95833333
-8.95,38.95833333
-8.95,38.96666667
-8.95833333,38.96666667
-8.96666667,38.96666667
-8.96666667,38.95833333
</coordinates>
</LinearRing>
</innerBoundaryIs>
<innerBoundaryIs>
<LinearRing>
<coordinates>
-8.95,38.96666667
-8.94166667,38.96666667
-8.94166667,38.975
-8.93333333,38.975
-8.93333333,38.98333333
-8.93333333,38.99166667
-8.93333333,39
-8.94166667,39
-8.94166667,38.99166667
-8.94166667,38.98333333
-8.95,38.98333333
-8.95,38.975
-8.95,38.96666667
</coordinates>
</LinearRing>
</innerBoundaryIs>
<innerBoundaryIs>
<LinearRing>
<coordinates>
-8.93333333,39
-8.925,39
-8.925,39.00833333
-8.925,39.01666667
-8.93333333,39.01666667
-8.93333333,39.00833333
-8.93333333,39
</coordinates>
</LinearRing>
</innerBoundaryIs>
<innerBoundaryIs>
<LinearRing>
<coordinates>
-8.925,39.01666667
-8.91666667,39.01666667
-8.91666667,39.025
-8.925,39.025
-8.925,39.01666667
</coordinates>
</LinearRing>
</innerBoundaryIs>
<innerBoundaryIs>
<LinearRing>
<coordinates>
-8.98333333,38.975
-8.975,38.975
-8.975,38.98333333
-8.98333333,38.98333333
-8.98333333,38.975
</coordinates>
</LinearRing>
</innerBoundaryIs>
<innerBoundaryIs>
<LinearRing>
<coordinates>
-8.975,38.98333333
-8.96666667,38.98333333
-8.96666667,38.99166667
-8.96666667,39
-8.975,39
-8.975,38.99166667
-8.975,38.98333333
</coordinates>
</LinearRing>
</innerBoundaryIs>
<innerBoundaryIs>
<LinearRing>
<coordinates>
-9.25,38.81666667
-9.25,38.825
-9.25833333,38.825
-9.25833333,38.81666667
-9.25,38.81666667
</coordinates>
</LinearRing>
</innerBoundaryIs>
<innerBoundaryIs>
<LinearRing>
<coordinates>
-9.29166667,38.71666667
-9.29166667,38.725
-9.3,38.725
-9.3,38.71666667
-9.29166667,38.71666667
</coordinates>
</LinearRing>
</innerBoundaryIs>
<innerBoundaryIs>
<LinearRing>
<coordinates>
-9.33333333,38.73333333
-9.325,38.73333333
-9.325,38.74166667
-9.33333333,38.74166667
-9.33333333,38.73333333
</coordinates>
</LinearRing>
</innerBoundaryIs>
<innerBoundaryIs>
<LinearRing>
<coordinates>
-9.225,39.425
-9.225,39.41666667
-9.225,39.40833333
-9.21666667,39.40833333
-9.21666667,39.4
-9.21666667,39.39166667
-9.225,39.39166667
-9.225,39.38333333
-9.21666667,39.38333333
-9.20833333,39.38333333
-9.20833333,39.39166667
-9.2,39.39166667
-9.2,39.38333333
-9.19166667,39.38333333
-9.19166667,39.39166667
-9.19166667,39.4
-9.18333333,39.4
-9.18333333,39.40833333
-9.19166667,39.40833333
-9.2,39.40833333
-9.2,39.41666667
-9.20833333,39.41666667
-9.20833333,39.425
-9.21666667,39.425
-9.225,39.425
</coordinates>
</LinearRing>
</innerBoundaryIs>
<innerBoundaryIs>
<LinearRing>
<coordinates>
-8.81666667,40.14166667
-8.81666667,40.13333333
-8.80833333,40.13333333
-8.80833333,40.14166667
-8.81666667,40.14166667
</coordinates>
</LinearRing>
</innerBoundaryIs>
<innerBoundaryIs>
<LinearRing>
<coordinates>
-8.80833333,40.13333333
-8.80833333,40.125
-8.8,40.125
-8.8,40.13333333
-8.80833333,40.13333333
</coordinates>
</LinearRing>
</innerBoundaryIs>
<innerBoundaryIs>
<LinearRing>
<coordinates>
-8.8,40.125
-8.8,40.11666667
-8.79166667,40.11666667
-8.79166667,40.125
-8.8,40.125
</coordinates>
</LinearRing>
</innerBoundaryIs>
<innerBoundaryIs>
<LinearRing>
<coordinates>
-8.725,40.65833333
-8.71666667,40.65833333
-8.71666667,40.65
-8.70833333,40.65
-8.70833333,40.65833333
-8.7,40.65833333
-8.7,40.65
-8.7,40.64166667
-8.7,40.63333333
-8.69166667,40.63333333
-8.68333333,40.63333333
-8.675,40.63333333
-8.675,40.64166667
-8.68333333,40.64166667
-8.69166667,40.64166667
-8.69166667,40.65
-8.69166667,40.65833333
-8.69166667,40.66666667
-8.68333333,40.66666667
-8.68333333,40.675
-8.675,40.675
-8.66666667,40.675
-8.66666667,40.68333333
-8.675,40.68333333
-8.675,40.69166667
-8.66666667,40.69166667
-8.65833333,40.69166667
-8.65833333,40.7
-8.66666667,40.7
-8.66666667,40.70833333
-8.66666667,40.71666667
-8.65833333,40.71666667
-8.65,40.71666667
-8.64166667,40.71666667
-8.64166667,40.725
-8.64166667,40.73333333
-8.65,40.73333333
-8.65833333,40.73333333
-8.66666667,40.73333333
-8.675,40.73333333
-8.675,40.74166667
-8.675,40.75
-8.675,40.75833333
-8.675,40.76666667
-8.68333333,40.76666667
-8.68333333,40.775
-8.68333333,40.78333333
-8.69166667,40.78333333
-8.69166667,40.775
-8.69166667,40.76666667
-8.7,40.76666667
-8.7,40.75833333
-8.7,40.75
-8.7,40.74166667
-8.7,40.73333333
-8.7,40.725
-8.7,40.71666667
-8.70833333,40.71666667
-8.70833333,40.70833333
-8.71666667,40.70833333
-8.71666667,40.7
-8.71666667,40.69166667
-8.71666667,40.68333333
-8.71666667,40.675
-8.725,40.675
-8.725,40.66666667
-8.725,40.65833333
</coordinates>
</LinearRing>
</innerBoundaryIs>
<innerBoundaryIs>
<LinearRing>
<coordinates>
-8.68333333,40.78333333
-8.675,40.78333333
-8.675,40.79166667
-8.68333333,40.79166667
-8.68333333,40.78333333
</coordinates>
</LinearRing>
</innerBoundaryIs>
<innerBoundaryIs>
<LinearRing>
<coordinates>
-8.675,40.79166667
-8.66666667,40.79166667
-8.65833333,40.79166667
-8.65833333,40.8
-8.66666667,40.8
-8.66666667,40.80833333
-8.675,40.80833333
-8.675,40.8
-8.675,40.79166667
</coordinates>
</LinearRing>
</innerBoundaryIs>
<innerBoundaryIs>
<LinearRing>
<coordinates>
-8.65833333,40.8
-8.65,40.8
-8.65,40.80833333
-8.65833333,40.80833333
-8.65833333,40.8
</coordinates>
</LinearRing>
</innerBoundaryIs>
<innerBoundaryIs>
<LinearRing>
<coordinates>
-8.65,40.80833333
-8.64166667,40.80833333
-8.63333333,40.80833333
-8.63333333,40.81666667
-8.63333333,40.825
-8.64166667,40.825
-8.64166667,40.83333333
-8.64166667,40.84166667
-8.65,40.84166667
-8.65,40.83333333
-8.65,40.825
-8.65,40.81666667
-8.65,40.80833333
</coordinates>
</LinearRing>
</innerBoundaryIs>
<innerBoundaryIs>
<LinearRing>
<coordinates>
-8.51666667,41.125
-8.51666667,41.11666667
-8.50833333,41.11666667
-8.50833333,41.125
-8.51666667,41.125
</coordinates>
</LinearRing>
</innerBoundaryIs>
<innerBoundaryIs>
<LinearRing>
<coordinates>
-8.525,41.19166667
-8.51666667,41.19166667
-8.50833333,41.19166667
-8.5,41.19166667
-8.49166667,41.19166667
-8.49166667,41.18333333
-8.48333333,41.18333333
-8.48333333,41.19166667
-8.48333333,41.2
-8.49166667,41.2
-8.49166667,41.20833333
-8.5,41.20833333
-8.5,41.2
-8.50833333,41.2
-8.50833333,41.20833333
-8.51666667,41.20833333
-8.51666667,41.2
-8.525,41.2
-8.525,41.19166667
</coordinates>
</LinearRing>
</innerBoundaryIs>
<innerBoundaryIs>
<LinearRing>
<coordinates>
-8.48333333,41.18333333
-8.48333333,41.175
-8.475,41.175
-8.475,41.18333333
-8.48333333,41.18333333
</coordinates>
</LinearRing>
</innerBoundaryIs>
<innerBoundaryIs>
<LinearRing>
<coordinates>
-8.475,41.18333333
-8.46666667,41.18333333
-8.46666667,41.19166667
-8.46666667,41.2
-8.475,41.2
-8.475,41.19166667
-8.475,41.18333333
</coordinates>
</LinearRing>
</innerBoundaryIs>
<innerBoundaryIs>
<LinearRing>
<coordinates>
-8.46666667,41.18333333
-8.46666667,41.175
-8.45833333,41.175
-8.45833333,41.18333333
-8.46666667,41.18333333
</coordinates>
</LinearRing>
</innerBoundaryIs>
<innerBoundaryIs>
<LinearRing>
<coordinates>
-8.45833333,41.18333333
-8.45,41.18333333
-8.45,41.175
-8.44166667,41.175
-8.44166667,41.18333333
-8.44166667,41.19166667
-8.45,41.19166667
-8.45833333,41.19166667
-8.45833333,41.18333333
</coordinates>
</LinearRing>
</innerBoundaryIs>
<innerBoundaryIs>
<LinearRing>
<coordinates>
-8.675,42.21666667
-8.675,42.20833333
-8.66666667,42.20833333
-8.66666667,42.21666667
-8.675,42.21666667
</coordinates>
</LinearRing>
</innerBoundaryIs>
<innerBoundaryIs>
<LinearRing>
<coordinates>
-8.78333333,42.26666667
-8.78333333,42.275
-8.79166667,42.275
-8.79166667,42.26666667
-8.78333333,42.26666667
</coordinates>
</LinearRing>
</innerBoundaryIs>
<innerBoundaryIs>
<LinearRing>
<coordinates>
-8.76666667,42.58333333
-8.76666667,42.575
-8.75833333,42.575
-8.75833333,42.58333333
-8.76666667,42.58333333
</coordinates>
</LinearRing>
</innerBoundaryIs>
<innerBoundaryIs>
<LinearRing>
<coordinates>
-8.74166667,42.65833333
-8.73333333,42.65833333
-8.73333333,42.66666667
-8.74166667,42.66666667
-8.74166667,42.65833333
</coordinates>
</LinearRing>
</innerBoundaryIs>
<innerBoundaryIs>
<LinearRing>
<coordinates>
-8.73333333,42.66666667
-8.725,42.66666667
-8.725,42.675
-8.73333333,42.675
-8.73333333,42.66666667
</coordinates>
</LinearRing>
</innerBoundaryIs>
<innerBoundaryIs>
<LinearRing>
<coordinates>
-8.85,42.85833333
-8.85,42.85
-8.85,42.84166667
-8.84166667,42.84166667
-8.84166667,42.85
-8.84166667,42.85833333
-8.85,42.85833333
</coordinates>
</LinearRing>
</innerBoundaryIs>
<innerBoundaryIs>
<LinearRing>
<coordinates>
-8.7,42.90833333
-8.7,42.9
-8.69166667,42.9
-8.68333333,42.9
-8.68333333,42.90833333
-8.69166667,42.90833333
-8.7,42.90833333
</coordinates>
</LinearRing>
</innerBoundaryIs>
<innerBoundaryIs>
<LinearRing>
<coordinates>
-8.68333333,42.9
-8.68333333,42.89166667
-8.675,42.89166667
-8.675,42.88333333
-8.66666667,42.88333333
-8.66666667,42.89166667
-8.66666667,42.9
-8.675,42.9
-8.68333333,42.9
</coordinates>
</LinearRing>
</innerBoundaryIs>
<innerBoundaryIs>
<LinearRing>
<coordinates>
-8.625,42.91666667
-8.63333333,42.91666667
-8.63333333,42.90833333
-8.63333333,42.9
-8.625,42.9
-8.625,42.90833333
-8.625,42.91666667
</coordinates>
</LinearRing>
</innerBoundaryIs>
<innerBoundaryIs>
<LinearRing>
<coordinates>
-8.50833333,42.85
-8.50833333,42.84166667
-8.50833333,42.83333333
-8.5,42.83333333
-8.5,42.84166667
-8.5,42.85
-8.50833333,42.85
</coordinates>
</LinearRing>
</innerBoundaryIs>
<innerBoundaryIs>
<LinearRing>
<coordinates>
-8.50833333,42.81666667
-8.50833333,42.825
-8.51666667,42.825
-8.51666667,42.81666667
-8.50833333,42.81666667
</coordinates>
</LinearRing>
</innerBoundaryIs>
<innerBoundaryIs>
<LinearRing>
<coordinates>
-8.50833333,42.8
-8.51666667,42.8
-8.525,42.8
-8.525,42.79166667
-8.51666667,42.79166667
-8.50833333,42.79166667
-8.50833333,42.8
</coordinates>
</LinearRing>
</innerBoundaryIs>
<innerBoundaryIs>
<LinearRing>
<coordinates>
-8.525,42.79166667
-8.53333333,42.79166667
-8.53333333,42.78333333
-8.525,42.78333333
-8.525,42.79166667
</coordinates>
</LinearRing>
</innerBoundaryIs>
<innerBoundaryIs>
<LinearRing>
<coordinates>
-8.43333333,42.75833333
-8.43333333,42.75
-8.425,42.75
-8.425,42.75833333
-8.43333333,42.75833333
</coordinates>
</LinearRing>
</innerBoundaryIs>
<innerBoundaryIs>
<LinearRing>
<coordinates>
-8.41666667,42.84166667
-8.40833333,42.84166667
-8.40833333,42.83333333
-8.4,42.83333333
-8.39166667,42.83333333
-8.38333333,42.83333333
-8.375,42.83333333
-8.375,42.84166667
-8.38333333,42.84166667
-8.38333333,42.85
-8.39166667,42.85
-8.39166667,42.84166667
-8.4,42.84166667
-8.4,42.85
-8.4,42.85833333
-8.40833333,42.85833333
-8.41666667,42.85833333
-8.425,42.85833333
-8.425,42.85
-8.41666667,42.85
-8.41666667,42.84166667
</coordinates>
</LinearRing>
</innerBoundaryIs>
<innerBoundaryIs>
<LinearRing>
<coordinates>
-8.425,42.875
-8.425,42.86666667
-8.41666667,42.86666667
-8.40833333,42.86666667
-8.40833333,42.875
-8.41666667,42.875
-8.425,42.875
</coordinates>
</LinearRing>
</innerBoundaryIs>
<innerBoundaryIs>
<LinearRing>
<coordinates>
-8.35833333,42.90833333
-8.35,42.90833333
-8.35,42.91666667
-8.35833333,42.91666667
-8.35833333,42.90833333
</coordinates>
</LinearRing>
</innerBoundaryIs>
<innerBoundaryIs>
<LinearRing>
<coordinates>
-8.34166667,42.95833333
-8.34166667,42.96666667
-8.35,42.96666667
-8.35,42.95833333
-8.34166667,42.95833333
</coordinates>
</LinearRing>
</innerBoundaryIs>
<innerBoundaryIs>
<LinearRing>
<coordinates>
-8.325,42.85833333
-8.33333333,42.85833333
-8.33333333,42.85
-8.325,42.85
-8.325,42.85833333
</coordinates>
</LinearRing>
</innerBoundaryIs>
<innerBoundaryIs>
<LinearRing>
<coordinates>
-8.33333333,42.85
-8.34166667,42.85
-8.34166667,42.84166667
-8.33333333,42.84166667
-8.33333333,42.85
</coordinates>
</LinearRing>
</innerBoundaryIs>
<innerBoundaryIs>
<LinearRing>
<coordinates>
-8.25833333,42.875
-8.26666667,42.875
-8.26666667,42.86666667
-8.26666667,42.85833333
-8.25833333,42.85833333
-8.25833333,42.86666667
-8.25833333,42.875
</coordinates>
</LinearRing>
</innerBoundaryIs>
<innerBoundaryIs>
<LinearRing>
<coordinates>
-8.35833333,42.74166667
-8.35833333,42.75
-8.35,42.75
-8.35,42.75833333
-8.35833333,42.75833333
-8.36666667,42.75833333
-8.36666667,42.75
-8.36666667,42.74166667
-8.35833333,42.74166667
</coordinates>
</LinearRing>
</innerBoundaryIs>
<innerBoundaryIs>
<LinearRing>
<coordinates>
-8.4,42.74166667
-8.39166667,42.74166667
-8.39166667,42.75
-8.39166667,42.75833333
-8.39166667,42.76666667
-8.4,42.76666667
-8.4,42.75833333
-8.4,42.75
-8.4,42.74166667
</coordinates>
</LinearRing>
</innerBoundaryIs>
<innerBoundaryIs>
<LinearRing>
<coordinates>
-8.53333333,42.65833333
-8.53333333,42.66666667
-8.53333333,42.675
-8.54166667,42.675
-8.55,42.675
-8.55,42.68333333
-8.55833333,42.68333333
-8.55833333,42.69166667
-8.55833333,42.7
-8.56666667,42.7
-8.56666667,42.70833333
-8.575,42.70833333
-8.575,42.71666667
-8.58333333,42.71666667
-8.58333333,42.70833333
-8.58333333,42.7
-8.59166667,42.7
-8.59166667,42.70833333
-8.6,42.70833333
-8.60833333,42.70833333
-8.60833333,42.7
-8.6,42.7
-8.6,42.69166667
-8.60833333,42.69166667
-8.60833333,42.68333333
-8.6,42.68333333
-8.6,42.675
-8.6,42.66666667
-8.59166667,42.66666667
-8.58333333,42.66666667
-8.58333333,42.65833333
-8.575,42.65833333
-8.56666667,42.65833333
-8.55833333,42.65833333
-8.55,42.65833333
-8.54166667,42.65833333
-8.53333333,42.65833333
</coordinates>
</LinearRing>
</innerBoundaryIs>
<innerBoundaryIs>
<LinearRing>
<coordinates>
-8.6,42.66666667
-8.60833333,42.66666667
-8.60833333,42.65833333
-8.6,42.65833333
-8.6,42.66666667
</coordinates>
</LinearRing>
</innerBoundaryIs>
<innerBoundaryIs>
<LinearRing>
<coordinates>
-8.45833333,42.26666667
-8.46666667,42.26666667
-8.46666667,42.25833333
-8.45833333,42.25833333
-8.45833333,42.26666667
</coordinates>
</LinearRing>
</innerBoundaryIs>
<innerBoundaryIs>
<LinearRing>
<coordinates>
-8.25833333,42.14166667
-8.26666667,42.14166667
-8.275,42.14166667
-8.275,42.13333333
-8.26666667,42.13333333
-8.25833333,42.13333333
-8.25833333,42.14166667
</coordinates>
</LinearRing>
</innerBoundaryIs>
<innerBoundaryIs>
<LinearRing>
<coordinates>
-8.19166667,42.23333333
-8.19166667,42.225
-8.18333333,42.225
-8.18333333,42.23333333
-8.19166667,42.23333333
</coordinates>
</LinearRing>
</innerBoundaryIs>
<innerBoundaryIs>
<LinearRing>
<coordinates>
-8.1,42.38333333
-8.10833333,42.38333333
-8.10833333,42.375
-8.1,42.375
-8.1,42.38333333
</coordinates>
</LinearRing>
</innerBoundaryIs>
<innerBoundaryIs>
<LinearRing>
<coordinates>
-8.00833333,42.30833333
-8.00833333,42.31666667
-8.01666667,42.31666667
-8.01666667,42.30833333
-8.00833333,42.30833333
</coordinates>
</LinearRing>
</innerBoundaryIs>
<innerBoundaryIs>
<LinearRing>
<coordinates>
-8.04166667,42.23333333
-8.05,42.23333333
-8.05,42.225
-8.04166667,42.225
-8.04166667,42.23333333
</coordinates>
</LinearRing>
</innerBoundaryIs>
<innerBoundaryIs>
<LinearRing>
<coordinates>
-8.45833333,42
-8.46666667,42
-8.46666667,41.99166667
-8.45833333,41.99166667
-8.45833333,42
</coordinates>
</LinearRing>
</innerBoundaryIs>
<innerBoundaryIs>
<LinearRing>
<coordinates>
-8.6,41.94166667
-8.6,41.95
-8.60833333,41.95
-8.60833333,41.94166667
-8.6,41.94166667
</coordinates>
</LinearRing>
</innerBoundaryIs>
<innerBoundaryIs>
<LinearRing>
<coordinates>
-8.59166667,41.9
-8.59166667,41.90833333
-8.6,41.90833333
-8.6,41.9
-8.59166667,41.9
</coordinates>
</LinearRing>
</innerBoundaryIs>
<innerBoundaryIs>
<LinearRing>
<coordinates>
-8.36666667,41.85833333
-8.375,41.85833333
-8.38333333,41.85833333
-8.39166667,41.85833333
-8.39166667,41.85
-8.38333333,41.85
-8.375,41.85
-8.36666667,41.85
-8.36666667,41.85833333
</coordinates>
</LinearRing>
</innerBoundaryIs>
<innerBoundaryIs>
<LinearRing>
<coordinates>
-8.18333333,41.55
-8.18333333,41.55833333
-8.19166667,41.55833333
-8.19166667,41.55
-8.18333333,41.55
</coordinates>
</LinearRing>
</innerBoundaryIs>
<innerBoundaryIs>
<LinearRing>
<coordinates>
-8.225,41.36666667
-8.225,41.375
-8.23333333,41.375
-8.23333333,41.36666667
-8.225,41.36666667
</coordinates>
</LinearRing>
</innerBoundaryIs>
<innerBoundaryIs>
<LinearRing>
<coordinates>
-8.15,41.33333333
-8.15,41.325
-8.15833333,41.325
-8.15833333,41.31666667
-8.16666667,41.31666667
-8.16666667,41.325
-8.175,41.325
-8.175,41.33333333
-8.175,41.34166667
-8.18333333,41.34166667
-8.19166667,41.34166667
-8.19166667,41.33333333
-8.2,41.33333333
-8.2,41.325
-8.2,41.31666667
-8.19166667,41.31666667
-8.18333333,41.31666667
-8.18333333,41.30833333
-8.19166667,41.30833333
-8.2,41.30833333
-8.2,41.3
-8.19166667,41.3
-8.19166667,41.29166667
-8.18333333,41.29166667
-8.175,41.29166667
-8.175,41.3
-8.16666667,41.3
-8.15833333,41.3
-8.15833333,41.29166667
-8.15833333,41.28333333
-8.15,41.28333333
-8.15,41.29166667
-8.14166667,41.29166667
-8.13333333,41.29166667
-8.13333333,41.3
-8.13333333,41.30833333
-8.125,41.30833333
-8.125,41.3
-8.11666667,41.3
-8.11666667,41.30833333
-8.11666667,41.31666667
-8.125,41.31666667
-8.13333333,41.31666667
-8.13333333,41.325
-8.14166667,41.325
-8.14166667,41.33333333
-8.15,41.33333333
</coordinates>
</LinearRing>
</innerBoundaryIs>
<innerBoundaryIs>
<LinearRing>
<coordinates>
-8.11666667,41.3
-8.11666667,41.29166667
-8.10833333,41.29166667
-8.10833333,41.3
-8.11666667,41.3
</coordinates>
</LinearRing>
</innerBoundaryIs>
<innerBoundaryIs>
<LinearRing>
<coordinates>
-8.05,41.10833333
-8.05833333,41.10833333
-8.05833333,41.1
-8.05,41.1
-8.05,41.10833333
</coordinates>
</LinearRing>
</innerBoundaryIs>
<innerBoundaryIs>
<LinearRing>
<coordinates>
-7.80833333,41.175
-7.80833333,41.16666667
-7.80833333,41.15833333
-7.8,41.15833333
-7.79166667,41.15833333
-7.79166667,41.15
-7.78333333,41.15
-7.78333333,41.15833333
-7.78333333,41.16666667
-7.79166667,41.16666667
-7.8,41.16666667
-7.8,41.175
-7.80833333,41.175
</coordinates>
</LinearRing>
</innerBoundaryIs>
<innerBoundaryIs>
<LinearRing>
<coordinates>
-7.80833333,41.15833333
-7.81666667,41.15833333
-7.81666667,41.15
-7.80833333,41.15
-7.80833333,41.15833333
</coordinates>
</LinearRing>
</innerBoundaryIs>
<innerBoundaryIs>
<LinearRing>
<coordinates>
-7.775,41.275
-7.76666667,41.275
-7.76666667,41.28333333
-7.775,41.28333333
-7.775,41.275
</coordinates>
</LinearRing>
</innerBoundaryIs>
<innerBoundaryIs>
<LinearRing>
<coordinates>
-7.725,41.23333333
-7.73333333,41.23333333
-7.73333333,41.225
-7.725,41.225
-7.725,41.23333333
</coordinates>
</LinearRing>
</innerBoundaryIs>
<innerBoundaryIs>
<LinearRing>
<coordinates>
-7.53333333,41.24166667
-7.54166667,41.24166667
-7.54166667,41.23333333
-7.53333333,41.23333333
-7.53333333,41.24166667
</coordinates>
</LinearRing>
</innerBoundaryIs>
<innerBoundaryIs>
<LinearRing>
<coordinates>
-7.44166667,41.23333333
-7.44166667,41.225
-7.43333333,41.225
-7.43333333,41.23333333
-7.44166667,41.23333333
</coordinates>
</LinearRing>
</innerBoundaryIs>
<innerBoundaryIs>
<LinearRing>
<coordinates>
-7.39166667,41.35
-7.38333333,41.35
-7.38333333,41.35833333
-7.39166667,41.35833333
-7.39166667,41.35
</coordinates>
</LinearRing>
</innerBoundaryIs>
<innerBoundaryIs>
<LinearRing>
<coordinates>
-7.38333333,41.35
-7.38333333,41.34166667
-7.375,41.34166667
-7.375,41.35
-7.38333333,41.35
</coordinates>
</LinearRing>
</innerBoundaryIs>
<innerBoundaryIs>
<LinearRing>
<coordinates>
-7.225,41.43333333
-7.225,41.425
-7.225,41.41666667
-7.225,41.40833333
-7.21666667,41.40833333
-7.21666667,41.41666667
-7.20833333,41.41666667
-7.2,41.41666667
-7.2,41.40833333
-7.19166667,41.40833333
-7.19166667,41.4
-7.19166667,41.39166667
-7.18333333,41.39166667
-7.175,41.39166667
-7.175,41.4
-7.175,41.40833333
-7.18333333,41.40833333
-7.18333333,41.41666667
-7.18333333,41.425
-7.19166667,41.425
-7.2,41.425
-7.2,41.43333333
-7.2,41.44166667
-7.20833333,41.44166667
-7.20833333,41.43333333
-7.21666667,41.43333333
-7.225,41.43333333
</coordinates>
</LinearRing>
</innerBoundaryIs>
<innerBoundaryIs>
<LinearRing>
<coordinates>
-7.33333333,41.55833333
-7.325,41.55833333
-7.325,41.56666667
-7.33333333,41.56666667
-7.33333333,41.55833333
</coordinates>
</LinearRing>
</innerBoundaryIs>
<innerBoundaryIs>
<LinearRing>
<coordinates>
-7.325,41.55833333
-7.325,41.55
-7.31666667,41.55
-7.31666667,41.55833333
-7.325,41.55833333
</coordinates>
</LinearRing>
</innerBoundaryIs>
<innerBoundaryIs>
<LinearRing>
<coordinates>
-7.31666667,41.55
-7.31666667,41.54166667
-7.31666667,41.53333333
-7.325,41.53333333
-7.325,41.54166667
-7.33333333,41.54166667
-7.33333333,41.53333333
-7.33333333,41.525
-7.325,41.525
-7.31666667,41.525
-7.30833333,41.525
-7.30833333,41.53333333
-7.3,41.53333333
-7.29166667,41.53333333
-7.29166667,41.54166667
-7.3,41.54166667
-7.30833333,41.54166667
-7.30833333,41.55
-7.31666667,41.55
</coordinates>
</LinearRing>
</innerBoundaryIs>
<innerBoundaryIs>
<LinearRing>
<coordinates>
-7.35,41.575
-7.35,41.56666667
-7.34166667,41.56666667
-7.34166667,41.575
-7.35,41.575
</coordinates>
</LinearRing>
</innerBoundaryIs>
<innerBoundaryIs>
<LinearRing>
<coordinates>
-7.26666667,41.6
-7.25833333,41.6
-7.25833333,41.60833333
-7.26666667,41.60833333
-7.26666667,41.6
</coordinates>
</LinearRing>
</innerBoundaryIs>
<innerBoundaryIs>
<LinearRing>
<coordinates>
-7.2,41.61666667
-7.2,41.60833333
-7.19166667,41.60833333
-7.19166667,41.61666667
-7.2,41.61666667
</coordinates>
</LinearRing>
</innerBoundaryIs>
<innerBoundaryIs>
<LinearRing>
<coordinates>
-7.2,41.60833333
-7.20833333,41.60833333
-7.20833333,41.6
-7.2,41.6
-7.2,41.60833333
</coordinates>
</LinearRing>
</innerBoundaryIs>
<innerBoundaryIs>
<LinearRing>
<coordinates>
-7.2,41.6
-7.2,41.59166667
-7.19166667,41.59166667
-7.19166667,41.6
-7.2,41.6
</coordinates>
</LinearRing>
</innerBoundaryIs>
<innerBoundaryIs>
<LinearRing>
<coordinates>
-7.2,41.59166667
-7.20833333,41.59166667
-7.20833333,41.58333333
-7.2,41.58333333
-7.2,41.59166667
</coordinates>
</LinearRing>
</innerBoundaryIs>
<innerBoundaryIs>
<LinearRing>
<coordinates>
-7.18333333,41.65
-7.18333333,41.64166667
-7.175,41.64166667
-7.16666667,41.64166667
-7.16666667,41.65
-7.175,41.65
-7.18333333,41.65
</coordinates>
</LinearRing>
</innerBoundaryIs>
<innerBoundaryIs>
<LinearRing>
<coordinates>
-7.14166667,41.45
-7.15,41.45
-7.15833333,41.45
-7.15833333,41.44166667
-7.15,41.44166667
-7.14166667,41.44166667
-7.14166667,41.45
</coordinates>
</LinearRing>
</innerBoundaryIs>
<innerBoundaryIs>
<LinearRing>
<coordinates>
-7.06666667,41.36666667
-7.06666667,41.35833333
-7.05833333,41.35833333
-7.05833333,41.36666667
-7.06666667,41.36666667
</coordinates>
</LinearRing>
</innerBoundaryIs>
<innerBoundaryIs>
<LinearRing>
<coordinates>
-7.05833333,41.36666667
-7.05,41.36666667
-7.04166667,41.36666667
-7.04166667,41.375
-7.05,41.375
-7.05833333,41.375
-7.05833333,41.36666667
</coordinates>
</LinearRing>
</innerBoundaryIs>
<innerBoundaryIs>
<LinearRing>
<coordinates>
-7.03333333,41.2
-7.03333333,41.20833333
-7.04166667,41.20833333
-7.04166667,41.2
-7.03333333,41.2
</coordinates>
</LinearRing>
</innerBoundaryIs>
<innerBoundaryIs>
<LinearRing>
<coordinates>
-7.20833333,41.00833333
-7.20833333,41
-7.2,41
-7.19166667,41
-7.19166667,41.00833333
-7.2,41.00833333
-7.20833333,41.00833333
</coordinates>
</LinearRing>
</innerBoundaryIs>
<innerBoundaryIs>
<LinearRing>
<coordinates>
-7.55,41.15
-7.55,41.15833333
-7.55833333,41.15833333
-7.55833333,41.15
-7.55,41.15
</coordinates>
</LinearRing>
</innerBoundaryIs>
<innerBoundaryIs>
<LinearRing>
<coordinates>
-7.61666667,41.14166667
-7.61666667,41.15
-7.625,41.15
-7.625,41.14166667
-7.61666667,41.14166667
</coordinates>
</LinearRing>
</innerBoundaryIs>
<innerBoundaryIs>
<LinearRing>
<coordinates>
-7.66666667,41.125
-7.66666667,41.13333333
-7.675,41.13333333
-7.675,41.125
-7.66666667,41.125
</coordinates>
</LinearRing>
</innerBoundaryIs>
<innerBoundaryIs>
<LinearRing>
<coordinates>
-8,40.88333333
-8,40.89166667
-8,40.9
-8.00833333,40.9
-8.01666667,40.9
-8.025,40.9
-8.03333333,40.9
-8.04166667,40.9
-8.04166667,40.90833333
-8.05,40.90833333
-8.05833333,40.90833333
-8.05833333,40.91666667
-8.06666667,40.91666667
-8.06666667,40.90833333
-8.075,40.90833333
-8.075,40.91666667
-8.08333333,40.91666667
-8.08333333,40.925
-8.09166667,40.925
-8.09166667,40.91666667
-8.09166667,40.90833333
-8.08333333,40.90833333
-8.08333333,40.9
-8.075,40.9
-8.06666667,40.9
-8.06666667,40.89166667
-8.075,40.89166667
-8.08333333,40.89166667
-8.09166667,40.89166667
-8.1,40.89166667
-8.1,40.9
-8.10833333,40.9
-8.11666667,40.9
-8.11666667,40.90833333
-8.125,40.90833333
-8.125,40.91666667
-8.13333333,40.91666667
-8.13333333,40.90833333
-8.14166667,40.90833333
-8.15,40.90833333
-8.15,40.91666667
-8.15833333,40.91666667
-8.16666667,40.91666667
-8.16666667,40.925
-8.175,40.925
-8.175,40.91666667
-8.175,40.90833333
-8.175,40.9
-8.16666667,40.9
-8.16666667,40.89166667
-8.16666667,40.88333333
-8.175,40.88333333
-8.18333333,40.88333333
-8.18333333,40.875
-8.18333333,40.86666667
-8.19166667,40.86666667
-8.19166667,40.875
-8.2,40.875
-8.2,40.88333333
-8.19166667,40.88333333
-8.19166667,40.89166667
-8.2,40.89166667
-8.2,40.9
-8.2,40.90833333
-8.2,40.91666667
-8.20833333,40.91666667
-8.21666667,40.91666667
-8.21666667,40.90833333
-8.225,40.90833333
-8.225,40.9
-8.23333333,40.9
-8.23333333,40.90833333
-8.23333333,40.91666667
-8.24166667,40.91666667
-8.25,40.91666667
-8.25,40.90833333
-8.25833333,40.90833333
-8.26666667,40.90833333
-8.275,40.90833333
-8.28333333,40.90833333
-8.29166667,40.90833333
-8.29166667,40.9
-8.3,40.9
-8.3,40.89166667
-8.30833333,40.89166667
-8.30833333,40.9
-8.31666667,40.9
-8.31666667,40.90833333
-8.325,40.90833333
-8.325,40.9
-8.325,40.89166667
-8.33333333,40.89166667
-8.34166667,40.89166667
-8.35,40.89166667
-8.35,40.9
-8.35833333,40.9
-8.35833333,40.90833333
-8.36666667,40.90833333
-8.36666667,40.91666667
-8.375,40.91666667
-8.375,40.925
-8.375,40.93333333
-8.375,40.94166667
-8.38333333,40.94166667
-8.39166667,40.94166667
-8.4,40.94166667
-8.4,40.95
-8.40833333,40.95
-8.40833333,40.94166667
-8.40833333,40.93333333
-8.41666667,40.93333333
-8.425,40.93333333
-8.425,40.925
-8.43333333,40.925
-8.44166667,40.925
-8.44166667,40.93333333
-8.45,40.93333333
-8.45,40.925
-8.45,40.91666667
-8.44166667,40.91666667
-8.44166667,40.90833333
-8.45,40.90833333
-8.45,40.9
-8.44166667,40.9
-8.43333333,40.9
-8.43333333,40.90833333
-8.425,40.90833333
-8.41666667,40.90833333
-8.41666667,40.9
-8.40833333,40.9
-8.4,40.9
-8.4,40.89166667
-8.40833333,40.89166667
-8.40833333,40.88333333
-8.4,40.88333333
-8.39166667,40.88333333
-8.39166667,40.875
-8.38333333,40.875
-8.375,40.875
-8.375,40.88333333
-8.36666667,40.88333333
-8.36666667,40.89166667
-8.35833333,40.89166667
-8.35833333,40.88333333
-8.35833333,40.875
-8.35833333,40.86666667
-8.35833333,40.85833333
-8.35,40.85833333
-8.34166667,40.85833333
-8.34166667,40.85
-8.33333333,40.85
-8.33333333,40.84166667
-8.34166667,40.84166667
-8.35,40.84166667
-8.35833333,40.84166667
-8.35833333,40.83333333
-8.35833333,40.825
-8.36666667,40.825
-8.36666667,40.81666667
-8.375,40.81666667
-8.375,40.825
-8.38333333,40.825
-8.38333333,40.81666667
-8.38333333,40.80833333
-8.39166667,40.80833333
-8.4,40.80833333
-8.4,40.81666667
-8.40833333,40.81666667
-8.40833333,40.80833333
-8.41666667,40.80833333
-8.425,40.80833333
-8.425,40.8
-8.41666667,40.8
-8.41666667,40.79166667
-8.41666667,40.78333333
-8.40833333,40.78333333
-8.40833333,40.775
-8.40833333,40.76666667
-8.4,40.76666667
-8.39166667,40.76666667
-8.38333333,40.76666667
-8.375,40.76666667
-8.375,40.75833333
-8.375,40.75
-8.375,40.74166667
-8.36666667,40.74166667
-8.35833333,40.74166667
-8.35833333,40.75
-8.35,40.75
-8.35,40.75833333
-8.35,40.76666667
-8.34166667,40.76666667
-8.34166667,40.75833333
-8.33333333,40.75833333
-8.33333333,40.76666667
-8.325,40.76666667
-8.325,40.775
-8.31666667,40.775
-8.31666667,40.76666667
-8.30833333,40.76666667
-8.3,40.76666667
-8.29166667,40.76666667
-8.29166667,40.775
-8.3,40.775
-8.3,40.78333333
-8.29166667,40.78333333
-8.28333333,40.78333333
-8.28333333,40.79166667
-8.275,40.79166667
-8.275,40.8
-8.275,40.80833333
-8.26666667,40.80833333
-8.25833333,40.80833333
-8.25833333,40.81666667
-8.25833333,40.825
-8.25,40.825
-8.24166667,40.825
-8.24166667,40.81666667
-8.23333333,40.81666667
-8.23333333,40.80833333
-8.23333333,40.8
-8.24166667,40.8
-8.24166667,40.80833333
-8.25,40.80833333
-8.25,40.8
-8.25,40.79166667
-8.24166667,40.79166667
-8.23333333,40.79166667
-8.23333333,40.78333333
-8.23333333,40.775
-8.225,40.775
-8.225,40.76666667
-8.21666667,40.76666667
-8.21666667,40.75833333
-8.20833333,40.75833333
-8.2,40.75833333
-8.2,40.76666667
-8.19166667,40.76666667
-8.18333333,40.76666667
-8.18333333,40.775
-8.175,40.775
-8.175,40.78333333
-8.16666667,40.78333333
-8.15833333,40.78333333
-8.15,40.78333333
-8.14166667,40.78333333
-8.13333333,40.78333333
-8.13333333,40.79166667
-8.13333333,40.8
-8.125,40.8
-8.11666667,40.8
-8.10833333,40.8
-8.10833333,40.80833333
-8.1,40.80833333
-8.09166667,40.80833333
-8.08333333,40.80833333
-8.08333333,40.8
-8.075,40.8
-8.075,40.80833333
-8.075,40.81666667
-8.075,40.825
-8.06666667,40.825
-8.06666667,40.83333333
-8.075,40.83333333
-8.075,40.84166667
-8.06666667,40.84166667
-8.05833333,40.84166667
-8.05833333,40.85
-8.05833333,40.85833333
-8.05,40.85833333
-8.04166667,40.85833333
-8.04166667,40.86666667
-8.03333333,40.86666667
-8.025,40.86666667
-8.025,40.875
-8.025,40.88333333
-8.01666667,40.88333333
-8.01666667,40.875
-8.00833333,40.875
-8.00833333,40.88333333
-8,40.88333333
</coordinates>
</LinearRing>
</innerBoundaryIs>
<innerBoundaryIs>
<LinearRing>
<coordinates>
-8.23333333,40.91666667
-8.225,40.91666667
-8.225,40.925
-8.21666667,40.925
-8.20833333,40.925
-8.2,40.925
-8.2,40.93333333
-8.2,40.94166667
-8.2,40.95
-8.19166667,40.95
-8.18333333,40.95
-8.18333333,40.95833333
-8.19166667,40.95833333
-8.19166667,40.96666667
-8.2,40.96666667
-8.20833333,40.96666667
-8.21666667,40.96666667
-8.21666667,40.975
-8.225,40.975
-8.225,40.98333333
-8.23333333,40.98333333
-8.24166667,40.98333333
-8.24166667,40.99166667
-8.25,40.99166667
-8.25,41
-8.25,41.00833333
-8.25833333,41.00833333
-8.26666667,41.00833333
-8.26666667,41
-8.25833333,41
-8.25833333,40.99166667
-8.25833333,40.98333333
-8.25833333,40.975
-8.26666667,40.975
-8.26666667,40.98333333
-8.275,40.98333333
-8.275,40.975
-8.275,40.96666667
-8.28333333,40.96666667
-8.28333333,40.95833333
-8.29166667,40.95833333
-8.29166667,40.95
-8.29166667,40.94166667
-8.3,40.94166667
-8.3,40.93333333
-8.29166667,40.93333333
-8.28333333,40.93333333
-8.28333333,40.94166667
-8.275,40.94166667
-8.275,40.95
-8.26666667,40.95
-8.25833333,40.95
-8.25833333,40.94166667
-8.25,40.94166667
-8.24166667,40.94166667
-8.23333333,40.94166667
-8.23333333,40.93333333
-8.23333333,40.925
-8.23333333,40.91666667
</coordinates>
</LinearRing>
</innerBoundaryIs>
<innerBoundaryIs>
<LinearRing>
<coordinates>
-8.275,40.98333333
-8.275,40.99166667
-8.275,41
-8.28333333,41
-8.29166667,41
-8.3,41
-8.3,40.99166667
-8.29166667,40.99166667
-8.28333333,40.99166667
-8.28333333,40.98333333
-8.275,40.98333333
</coordinates>
</LinearRing>
</innerBoundaryIs>
<innerBoundaryIs>
<LinearRing>
<coordinates>
-8.3,41
-8.3,41.00833333
-8.30833333,41.00833333
-8.31666667,41.00833333
-8.31666667,41
-8.30833333,41
-8.3,41
</coordinates>
</LinearRing>
</innerBoundaryIs>
<innerBoundaryIs>
<LinearRing>
<coordinates>
-8.3,41.00833333
-8.29166667,41.00833333
-8.28333333,41.00833333
-8.28333333,41.01666667
-8.29166667,41.01666667
-8.3,41.01666667
-8.3,41.00833333
</coordinates>
</LinearRing>
</innerBoundaryIs>
<innerBoundaryIs>
<LinearRing>
<coordinates>
-8.4,40.95
-8.39166667,40.95
-8.38333333,40.95
-8.38333333,40.95833333
-8.39166667,40.95833333
-8.39166667,40.96666667
-8.4,40.96666667
-8.4,40.95833333
-8.4,40.95
</coordinates>
</LinearRing>
</innerBoundaryIs>
<innerBoundaryIs>
<LinearRing>
<coordinates>
-8.425,40.93333333
-8.425,40.94166667
-8.43333333,40.94166667
-8.43333333,40.93333333
-8.425,40.93333333
</coordinates>
</LinearRing>
</innerBoundaryIs>
<innerBoundaryIs>
<LinearRing>
<coordinates>
-8.33333333,40.75833333
-8.33333333,40.75
-8.325,40.75
-8.325,40.75833333
-8.33333333,40.75833333
</coordinates>
</LinearRing>
</innerBoundaryIs>
<innerBoundaryIs>
<LinearRing>
<coordinates>
-8.10833333,40.8
-8.10833333,40.79166667
-8.1,40.79166667
-8.1,40.8
-8.10833333,40.8
</coordinates>
</LinearRing>
</innerBoundaryIs>
<innerBoundaryIs>
<LinearRing>
<coordinates>
-7.96666667,40.73333333
-7.975,40.73333333
-7.975,40.725
-7.975,40.71666667
-7.96666667,40.71666667
-7.96666667,40.725
-7.96666667,40.73333333
</coordinates>
</LinearRing>
</innerBoundaryIs>
<innerBoundaryIs>
<LinearRing>
<coordinates>
-7.65833333,40.65
-7.66666667,40.65
-7.66666667,40.64166667
-7.65833333,40.64166667
-7.65833333,40.65
</coordinates>
</LinearRing>
</innerBoundaryIs>
<innerBoundaryIs>
<LinearRing>
<coordinates>
-7.7,40.625
-7.7,40.63333333
-7.70833333,40.63333333
-7.71666667,40.63333333
-7.71666667,40.625
-7.70833333,40.625
-7.7,40.625
</coordinates>
</LinearRing>
</innerBoundaryIs>
<innerBoundaryIs>
<LinearRing>
<coordinates>
-7.71666667,40.63333333
-7.71666667,40.64166667
-7.725,40.64166667
-7.725,40.63333333
-7.71666667,40.63333333
</coordinates>
</LinearRing>
</innerBoundaryIs>
<innerBoundaryIs>
<LinearRing>
<coordinates>
-7.725,40.58333333
-7.73333333,40.58333333
-7.73333333,40.575
-7.725,40.575
-7.725,40.58333333
</coordinates>
</LinearRing>
</innerBoundaryIs>
<innerBoundaryIs>
<LinearRing>
<coordinates>
-7.69166667,40.45
-7.69166667,40.45833333
-7.7,40.45833333
-7.7,40.45
-7.69166667,40.45
</coordinates>
</LinearRing>
</innerBoundaryIs>
<innerBoundaryIs>
<LinearRing>
<coordinates>
-7.91666667,40.31666667
-7.91666667,40.325
-7.91666667,40.33333333
-7.925,40.33333333
-7.93333333,40.33333333
-7.94166667,40.33333333
-7.95,40.33333333
-7.95,40.325
-7.94166667,40.325
-7.93333333,40.325
-7.93333333,40.31666667
-7.925,40.31666667
-7.91666667,40.31666667
</coordinates>
</LinearRing>
</innerBoundaryIs>
<innerBoundaryIs>
<LinearRing>
<coordinates>
-7.83333333,40.31666667
-7.84166667,40.31666667
-7.85,40.31666667
-7.85,40.30833333
-7.84166667,40.30833333
-7.83333333,40.30833333
-7.83333333,40.31666667
</coordinates>
</LinearRing>
</innerBoundaryIs>
<innerBoundaryIs>
<LinearRing>
<coordinates>
-8.1,40.15833333
-8.1,40.16666667
-8.10833333,40.16666667
-8.10833333,40.15833333
-8.1,40.15833333
</coordinates>
</LinearRing>
</innerBoundaryIs>
<innerBoundaryIs>
<LinearRing>
<coordinates>
-8.35,39.95833333
-8.35833333,39.95833333
-8.35833333,39.95
-8.35833333,39.94166667
-8.35,39.94166667
-8.35,39.95
-8.35,39.95833333
</coordinates>
</LinearRing>
</innerBoundaryIs>
<innerBoundaryIs>
<LinearRing>
<coordinates>
-8.25833333,39.89166667
-8.26666667,39.89166667
-8.26666667,39.88333333
-8.25833333,39.88333333
-8.25833333,39.89166667
</coordinates>
</LinearRing>
</innerBoundaryIs>
<innerBoundaryIs>
<LinearRing>
<coordinates>
-8.2,39.925
-8.2,39.91666667
-8.19166667,39.91666667
-8.19166667,39.925
-8.2,39.925
</coordinates>
</LinearRing>
</innerBoundaryIs>
<innerBoundaryIs>
<LinearRing>
<coordinates>
-8.19166667,39.91666667
-8.19166667,39.90833333
-8.18333333,39.90833333
-8.18333333,39.91666667
-8.19166667,39.91666667
</coordinates>
</LinearRing>
</innerBoundaryIs>
<innerBoundaryIs>
<LinearRing>
<coordinates>
-8.01666667,39.80833333
-8.025,39.80833333
-8.025,39.8
-8.01666667,39.8
-8.01666667,39.80833333
</coordinates>
</LinearRing>
</innerBoundaryIs>
<innerBoundaryIs>
<LinearRing>
<coordinates>
-8.025,39.80833333
-8.025,39.81666667
-8.03333333,39.81666667
-8.04166667,39.81666667
-8.04166667,39.80833333
-8.03333333,39.80833333
-8.025,39.80833333
</coordinates>
</LinearRing>
</innerBoundaryIs>
<innerBoundaryIs>
<LinearRing>
<coordinates>
-8.025,39.8
-8.03333333,39.8
-8.03333333,39.79166667
-8.025,39.79166667
-8.025,39.8
</coordinates>
</LinearRing>
</innerBoundaryIs>
<innerBoundaryIs>
<LinearRing>
<coordinates>
-7.925,39.74166667
-7.925,39.73333333
-7.91666667,39.73333333
-7.91666667,39.74166667
-7.925,39.74166667
</coordinates>
</LinearRing>
</innerBoundaryIs>
<innerBoundaryIs>
<LinearRing>
<coordinates>
-7.925,39.73333333
-7.93333333,39.73333333
-7.93333333,39.725
-7.925,39.725
-7.925,39.73333333
</coordinates>
</LinearRing>
</innerBoundaryIs>
<innerBoundaryIs>
<LinearRing>
<coordinates>
-7.58333333,40.00833333
-7.59166667,40.00833333
-7.59166667,40
-7.58333333,40
-7.58333333,40.00833333
</coordinates>
</LinearRing>
</innerBoundaryIs>
<innerBoundaryIs>
<LinearRing>
<coordinates>
-7.55,39.91666667
-7.55833333,39.91666667
-7.56666667,39.91666667
-7.56666667,39.90833333
-7.56666667,39.9
-7.56666667,39.89166667
-7.55833333,39.89166667
-7.55833333,39.88333333
-7.55833333,39.875
-7.55,39.875
-7.55,39.88333333
-7.55,39.89166667
-7.55,39.9
-7.55833333,39.9
-7.55833333,39.90833333
-7.55,39.90833333
-7.55,39.91666667
</coordinates>
</LinearRing>
</innerBoundaryIs>
<innerBoundaryIs>
<LinearRing>
<coordinates>
-7.81666667,39.79166667
-7.81666667,39.78333333
-7.80833333,39.78333333
-7.80833333,39.79166667
-7.81666667,39.79166667
</coordinates>
</LinearRing>
</innerBoundaryIs>
<innerBoundaryIs>
<LinearRing>
<coordinates>
-7.80833333,39.78333333
-7.80833333,39.775
-7.8,39.775
-7.8,39.78333333
-7.80833333,39.78333333
</coordinates>
</LinearRing>
</innerBoundaryIs>
<innerBoundaryIs>
<LinearRing>
<coordinates>
-9.36666667,38.76666667
-9.36666667,38.75833333
-9.35833333,38.75833333
-9.35833333,38.76666667
-9.36666667,38.76666667
</coordinates>
</LinearRing>
</innerBoundaryIs>
<innerBoundaryIs>
<LinearRing>
<coordinates>
-9.35833333,38.75833333
-9.35833333,38.75
-9.35,38.75
-9.35,38.74166667
-9.34166667,38.74166667
-9.34166667,38.75
-9.34166667,38.75833333
-9.35,38.75833333
-9.35833333,38.75833333
</coordinates>
</LinearRing>
</innerBoundaryIs>
<innerBoundaryIs>
<LinearRing>
<coordinates>
-8.26666667,38.54166667
-8.25833333,38.54166667
-8.25833333,38.55
-8.26666667,38.55
-8.26666667,38.54166667
</coordinates>
</LinearRing>
</innerBoundaryIs>
<innerBoundaryIs>
<LinearRing>
<coordinates>
-8.25833333,38.55
-8.25,38.55
-8.25,38.55833333
-8.25,38.56666667
-8.25833333,38.56666667
-8.25833333,38.55833333
-8.25833333,38.55
</coordinates>
</LinearRing>
</innerBoundaryIs>
<innerBoundaryIs>
<LinearRing>
<coordinates>
-8.25,38.55
-8.25,38.54166667
-8.24166667,38.54166667
-8.24166667,38.55
-8.25,38.55
</coordinates>
</LinearRing>
</innerBoundaryIs>
<innerBoundaryIs>
<LinearRing>
<coordinates>
-8.24166667,38.55
-8.23333333,38.55
-8.23333333,38.55833333
-8.24166667,38.55833333
-8.24166667,38.55
</coordinates>
</LinearRing>
</innerBoundaryIs>
<innerBoundaryIs>
<LinearRing>
<coordinates>
-8.26666667,38.55
-8.26666667,38.55833333
-8.275,38.55833333
-8.275,38.55
-8.26666667,38.55
</coordinates>
</LinearRing>
</innerBoundaryIs>
<innerBoundaryIs>
<LinearRing>
<coordinates>
-8.175,38.54166667
-8.175,38.53333333
-8.16666667,38.53333333
-8.15833333,38.53333333
-8.15833333,38.525
-8.15,38.525
-8.15,38.53333333
-8.14166667,38.53333333
-8.14166667,38.54166667
-8.15,38.54166667
-8.15,38.55
-8.15833333,38.55
-8.16666667,38.55
-8.175,38.55
-8.175,38.54166667
</coordinates>
</LinearRing>
</innerBoundaryIs>
<innerBoundaryIs>
<LinearRing>
<coordinates>
-8.14166667,38.53333333
-8.14166667,38.525
-8.14166667,38.51666667
-8.13333333,38.51666667
-8.125,38.51666667
-8.125,38.525
-8.13333333,38.525
-8.13333333,38.53333333
-8.14166667,38.53333333
</coordinates>
</LinearRing>
</innerBoundaryIs>
<innerBoundaryIs>
<LinearRing>
<coordinates>
-8.48333333,38.375
-8.48333333,38.36666667
-8.49166667,38.36666667
-8.49166667,38.375
-8.5,38.375
-8.50833333,38.375
-8.50833333,38.36666667
-8.5,38.36666667
-8.5,38.35833333
-8.5,38.35
-8.49166667,38.35
-8.48333333,38.35
-8.48333333,38.34166667
-8.475,38.34166667
-8.475,38.35
-8.475,38.35833333
-8.46666667,38.35833333
-8.46666667,38.36666667
-8.46666667,38.375
-8.45833333,38.375
-8.45833333,38.38333333
-8.45,38.38333333
-8.44166667,38.38333333
-8.43333333,38.38333333
-8.43333333,38.39166667
-8.43333333,38.4
-8.44166667,38.4
-8.44166667,38.40833333
-8.45,38.40833333
-8.45833333,38.40833333
-8.46666667,38.40833333
-8.475,38.40833333
-8.475,38.4
-8.46666667,38.4
-8.45833333,38.4
-8.45833333,38.39166667
-8.46666667,38.39166667
-8.46666667,38.38333333
-8.475,38.38333333
-8.475,38.375
-8.48333333,38.375
</coordinates>
</LinearRing>
</innerBoundaryIs>
<innerBoundaryIs>
<LinearRing>
<coordinates>
-8.50833333,38.375
-8.50833333,38.38333333
-8.51666667,38.38333333
-8.525,38.38333333
-8.525,38.375
-8.51666667,38.375
-8.50833333,38.375
</coordinates>
</LinearRing>
</innerBoundaryIs>
<innerBoundaryIs>
<LinearRing>
<coordinates>
-8.5,38.35
-8.50833333,38.35
-8.50833333,38.34166667
-8.5,38.34166667
-8.5,38.35
</coordinates>
</LinearRing>
</innerBoundaryIs>
<innerBoundaryIs>
<LinearRing>
<coordinates>
-8.48333333,38.34166667
-8.49166667,38.34166667
-8.49166667,38.33333333
-8.49166667,38.325
-8.48333333,38.325
-8.48333333,38.33333333
-8.48333333,38.34166667
</coordinates>
</LinearRing>
</innerBoundaryIs>
<innerBoundaryIs>
<LinearRing>
<coordinates>
-8.43333333,38.4
-8.425,38.4
-8.425,38.40833333
-8.43333333,38.40833333
-8.43333333,38.4
</coordinates>
</LinearRing>
</innerBoundaryIs>
<innerBoundaryIs>
<LinearRing>
<coordinates>
-8.425,38.40833333
-8.41666667,38.40833333
-8.41666667,38.41666667
-8.425,38.41666667
-8.425,38.40833333
</coordinates>
</LinearRing>
</innerBoundaryIs>
<innerBoundaryIs>
<LinearRing>
<coordinates>
-8.4,38.38333333
-8.39166667,38.38333333
-8.39166667,38.39166667
-8.4,38.39166667
-8.4,38.38333333
</coordinates>
</LinearRing>
</innerBoundaryIs>
<innerBoundaryIs>
<LinearRing>
<coordinates>
-8.39166667,38.38333333
-8.39166667,38.375
-8.38333333,38.375
-8.38333333,38.38333333
-8.39166667,38.38333333
</coordinates>
</LinearRing>
</innerBoundaryIs>
<innerBoundaryIs>
<LinearRing>
<coordinates>
-8.475,38.24166667
-8.475,38.23333333
-8.46666667,38.23333333
-8.46666667,38.24166667
-8.475,38.24166667
</coordinates>
</LinearRing>
</innerBoundaryIs>
<innerBoundaryIs>
<LinearRing>
<coordinates>
-8.46666667,38.23333333
-8.46666667,38.225
-8.45833333,38.225
-8.45833333,38.23333333
-8.46666667,38.23333333
</coordinates>
</LinearRing>
</innerBoundaryIs>
<innerBoundaryIs>
<LinearRing>
<coordinates>
-8.46666667,38.225
-8.475,38.225
-8.48333333,38.225
-8.49166667,38.225
-8.49166667,38.21666667
-8.48333333,38.21666667
-8.48333333,38.20833333
-8.475,38.20833333
-8.475,38.21666667
-8.46666667,38.21666667
-8.46666667,38.225
</coordinates>
</LinearRing>
</innerBoundaryIs>
<innerBoundaryIs>
<LinearRing>
<coordinates>
-8.48333333,38.20833333
-8.49166667,38.20833333
-8.5,38.20833333
-8.5,38.2
-8.49166667,38.2
-8.48333333,38.2
-8.48333333,38.20833333
</coordinates>
</LinearRing>
</innerBoundaryIs>
<innerBoundaryIs>
<LinearRing>
<coordinates>
-8.775,37.99166667
-8.775,37.98333333
-8.76666667,37.98333333
-8.76666667,37.99166667
-8.775,37.99166667
</coordinates>
</LinearRing>
</innerBoundaryIs>
<innerBoundaryIs>
<LinearRing>
<coordinates>
-8.775,37.98333333
-8.78333333,37.98333333
-8.78333333,37.975
-8.775,37.975
-8.775,37.98333333
</coordinates>
</LinearRing>
</innerBoundaryIs>
<innerBoundaryIs>
<LinearRing>
<coordinates>
-8.76666667,37.99166667
-8.75833333,37.99166667
-8.75833333,38
-8.76666667,38
-8.76666667,37.99166667
</coordinates>
</LinearRing>
</innerBoundaryIs>
<innerBoundaryIs>
<LinearRing>
<coordinates>
-8.675,38.11666667
-8.675,38.10833333
-8.66666667,38.10833333
-8.66666667,38.11666667
-8.675,38.11666667
</coordinates>
</LinearRing>
</innerBoundaryIs>
<innerBoundaryIs>
<LinearRing>
<coordinates>
-8.66666667,38.11666667
-8.65833333,38.11666667
-8.65,38.11666667
-8.64166667,38.11666667
-8.64166667,38.125
-8.64166667,38.13333333
-8.63333333,38.13333333
-8.63333333,38.14166667
-8.64166667,38.14166667
-8.65,38.14166667
-8.65833333,38.14166667
-8.66666667,38.14166667
-8.675,38.14166667
-8.675,38.13333333
-8.675,38.125
-8.66666667,38.125
-8.66666667,38.11666667
</coordinates>
</LinearRing>
</innerBoundaryIs>
<innerBoundaryIs>
<LinearRing>
<coordinates>
-8.64166667,38.11666667
-8.64166667,38.10833333
-8.63333333,38.10833333
-8.625,38.10833333
-8.625,38.11666667
-8.63333333,38.11666667
-8.64166667,38.11666667
</coordinates>
</LinearRing>
</innerBoundaryIs>
<innerBoundaryIs>
<LinearRing>
<coordinates>
-8.68333333,38.18333333
-8.68333333,38.175
-8.68333333,38.16666667
-8.69166667,38.16666667
-8.69166667,38.15833333
-8.68333333,38.15833333
-8.68333333,38.15
-8.675,38.15
-8.675,38.15833333
-8.66666667,38.15833333
-8.66666667,38.16666667
-8.675,38.16666667
-8.675,38.175
-8.675,38.18333333
-8.68333333,38.18333333
</coordinates>
</LinearRing>
</innerBoundaryIs>
<innerBoundaryIs>
<LinearRing>
<coordinates>
-8.69166667,38.15833333
-8.7,38.15833333
-8.7,38.15
-8.69166667,38.15
-8.69166667,38.15833333
</coordinates>
</LinearRing>
</innerBoundaryIs>
<innerBoundaryIs>
<LinearRing>
<coordinates>
-8.65833333,38.18333333
-8.65833333,38.175
-8.65833333,38.16666667
-8.65,38.16666667
-8.65,38.175
-8.64166667,38.175
-8.63333333,38.175
-8.63333333,38.18333333
-8.64166667,38.18333333
-8.65,38.18333333
-8.65833333,38.18333333
</coordinates>
</LinearRing>
</innerBoundaryIs>
<innerBoundaryIs>
<LinearRing>
<coordinates>
-8.63333333,38.18333333
-8.625,38.18333333
-8.625,38.19166667
-8.63333333,38.19166667
-8.63333333,38.18333333
</coordinates>
</LinearRing>
</innerBoundaryIs>
<innerBoundaryIs>
<LinearRing>
<coordinates>
-8.59166667,38.19166667
-8.59166667,38.18333333
-8.59166667,38.175
-8.58333333,38.175
-8.58333333,38.16666667
-8.575,38.16666667
-8.575,38.15833333
-8.56666667,38.15833333
-8.55833333,38.15833333
-8.55833333,38.16666667
-8.55,38.16666667
-8.55,38.175
-8.55833333,38.175
-8.55833333,38.18333333
-8.56666667,38.18333333
-8.575,38.18333333
-8.58333333,38.18333333
-8.58333333,38.19166667
-8.58333333,38.2
-8.59166667,38.2
-8.59166667,38.19166667
</coordinates>
</LinearRing>
</innerBoundaryIs>
<innerBoundaryIs>
<LinearRing>
<coordinates>
-8.55833333,38.15833333
-8.55833333,38.15
-8.55,38.15
-8.55,38.15833333
-8.55833333,38.15833333
</coordinates>
</LinearRing>
</innerBoundaryIs>
<innerBoundaryIs>
<LinearRing>
<coordinates>
-8.55833333,38.15
-8.56666667,38.15
-8.575,38.15
-8.58333333,38.15
-8.58333333,38.14166667
-8.575,38.14166667
-8.56666667,38.14166667
-8.55833333,38.14166667
-8.55833333,38.15
</coordinates>
</LinearRing>
</innerBoundaryIs>
<innerBoundaryIs>
<LinearRing>
<coordinates>
-8.55833333,38.18333333
-8.55,38.18333333
-8.55,38.19166667
-8.55833333,38.19166667
-8.55833333,38.18333333
</coordinates>
</LinearRing>
</innerBoundaryIs>
<innerBoundaryIs>
<LinearRing>
<coordinates>
-8.20833333,38.33333333
-8.2,38.33333333
-8.2,38.34166667
-8.20833333,38.34166667
-8.20833333,38.33333333
</coordinates>
</LinearRing>
</innerBoundaryIs>
<innerBoundaryIs>
<LinearRing>
<coordinates>
-8.20833333,38.34166667
-8.20833333,38.35
-8.21666667,38.35
-8.21666667,38.34166667
-8.20833333,38.34166667
</coordinates>
</LinearRing>
</innerBoundaryIs>
<innerBoundaryIs>
<LinearRing>
<coordinates>
-8.475,38.33333333
-8.475,38.325
-8.46666667,38.325
-8.46666667,38.33333333
-8.475,38.33333333
</coordinates>
</LinearRing>
</innerBoundaryIs>
<innerBoundaryIs>
<LinearRing>
<coordinates>
-8.46666667,38.33333333
-8.45833333,38.33333333
-8.45833333,38.34166667
-8.46666667,38.34166667
-8.46666667,38.33333333
</coordinates>
</LinearRing>
</innerBoundaryIs>
<innerBoundaryIs>
<LinearRing>
<coordinates>
-8.575,38.26666667
-8.575,38.25833333
-8.56666667,38.25833333
-8.56666667,38.26666667
-8.575,38.26666667
</coordinates>
</LinearRing>
</innerBoundaryIs>
<innerBoundaryIs>
<LinearRing>
<coordinates>
-8.56666667,38.26666667
-8.55833333,38.26666667
-8.55833333,38.275
-8.56666667,38.275
-8.56666667,38.26666667
</coordinates>
</LinearRing>
</innerBoundaryIs>
<innerBoundaryIs>
<LinearRing>
<coordinates>
-8.21666667,38.36666667
-8.21666667,38.35833333
-8.20833333,38.35833333
-8.2,38.35833333
-8.2,38.36666667
-8.2,38.375
-8.20833333,38.375
-8.21666667,38.375
-8.21666667,38.36666667
</coordinates>
</LinearRing>
</innerBoundaryIs>
<innerBoundaryIs>
<LinearRing>
<coordinates>
-8.2,38.35833333
-8.2,38.35
-8.19166667,38.35
-8.18333333,38.35
-8.175,38.35
-8.16666667,38.35
-8.16666667,38.35833333
-8.175,38.35833333
-8.175,38.36666667
-8.18333333,38.36666667
-8.18333333,38.35833333
-8.19166667,38.35833333
-8.2,38.35833333
</coordinates>
</LinearRing>
</innerBoundaryIs>
<innerBoundaryIs>
<LinearRing>
<coordinates>
-8.08333333,38.48333333
-8.08333333,38.475
-8.075,38.475
-8.075,38.48333333
-8.08333333,38.48333333
</coordinates>
</LinearRing>
</innerBoundaryIs>
<innerBoundaryIs>
<LinearRing>
<coordinates>
-8.075,38.475
-8.075,38.46666667
-8.06666667,38.46666667
-8.06666667,38.475
-8.075,38.475
</coordinates>
</LinearRing>
</innerBoundaryIs>
<innerBoundaryIs>
<LinearRing>
<coordinates>
-8.075,38.48333333
-8.06666667,38.48333333
-8.06666667,38.49166667
-8.075,38.49166667
-8.075,38.48333333
</coordinates>
</LinearRing>
</innerBoundaryIs>
<innerBoundaryIs>
<LinearRing>
<coordinates>
-8.39166667,38.5
-8.39166667,38.49166667
-8.38333333,38.49166667
-8.38333333,38.5
-8.39166667,38.5
</coordinates>
</LinearRing>
</innerBoundaryIs>
<innerBoundaryIs>
<LinearRing>
<coordinates>
-8.38333333,38.49166667
-8.38333333,38.48333333
-8.375,38.48333333
-8.375,38.49166667
-8.38333333,38.49166667
</coordinates>
</LinearRing>
</innerBoundaryIs>
<innerBoundaryIs>
<LinearRing>
<coordinates>
-8.375,38.49166667
-8.36666667,38.49166667
-8.36666667,38.5
-8.375,38.5
-8.375,38.49166667
</coordinates>
</LinearRing>
</innerBoundaryIs>
<innerBoundaryIs>
<LinearRing>
<coordinates>
-8.15,38.6
-8.14166667,38.6
-8.14166667,38.60833333
-8.15,38.60833333
-8.15,38.6
</coordinates>
</LinearRing>
</innerBoundaryIs>
<innerBoundaryIs>
<LinearRing>
<coordinates>
-8.14166667,38.6
-8.14166667,38.59166667
-8.15,38.59166667
-8.15833333,38.59166667
-8.15833333,38.6
-8.15833333,38.60833333
-8.15833333,38.61666667
-8.15833333,38.625
-8.16666667,38.625
-8.16666667,38.63333333
-8.175,38.63333333
-8.175,38.625
-8.18333333,38.625
-8.19166667,38.625
-8.19166667,38.61666667
-8.2,38.61666667
-8.20833333,38.61666667
-8.20833333,38.60833333
-8.21666667,38.60833333
-8.21666667,38.6
-8.20833333,38.6
-8.2,38.6
-8.19166667,38.6
-8.19166667,38.59166667
-8.19166667,38.58333333
-8.19166667,38.575
-8.19166667,38.56666667
-8.18333333,38.56666667
-8.175,38.56666667
-8.175,38.575
-8.18333333,38.575
-8.18333333,38.58333333
-8.18333333,38.59166667
-8.175,38.59166667
-8.175,38.58333333
-8.16666667,38.58333333
-8.15833333,38.58333333
-8.15,38.58333333
-8.14166667,38.58333333
-8.14166667,38.575
-8.13333333,38.575
-8.13333333,38.58333333
-8.13333333,38.59166667
-8.13333333,38.6
-8.14166667,38.6
</coordinates>
</LinearRing>
</innerBoundaryIs>
<innerBoundaryIs>
<LinearRing>
<coordinates>
-8.24166667,38.60833333
-8.24166667,38.6
-8.25,38.6
-8.25833333,38.6
-8.25833333,38.59166667
-8.26666667,38.59166667
-8.275,38.59166667
-8.275,38.58333333
-8.275,38.575
-8.26666667,38.575
-8.25833333,38.575
-8.25833333,38.58333333
-8.25,38.58333333
-8.25,38.59166667
-8.24166667,38.59166667
-8.23333333,38.59166667
-8.23333333,38.6
-8.225,38.6
-8.225,38.60833333
-8.225,38.61666667
-8.23333333,38.61666667
-8.23333333,38.60833333
-8.24166667,38.60833333
</coordinates>
</LinearRing>
</innerBoundaryIs>
<innerBoundaryIs>
<LinearRing>
<coordinates>
-8.275,38.59166667
-8.275,38.6
-8.28333333,38.6
-8.28333333,38.59166667
-8.275,38.59166667
</coordinates>
</LinearRing>
</innerBoundaryIs>
<innerBoundaryIs>
<LinearRing>
<coordinates>
-8.23333333,38.59166667
-8.23333333,38.58333333
-8.225,38.58333333
-8.225,38.59166667
-8.23333333,38.59166667
</coordinates>
</LinearRing>
</innerBoundaryIs>
<innerBoundaryIs>
<LinearRing>
<coordinates>
-8.13333333,38.60833333
-8.125,38.60833333
-8.125,38.61666667
-8.13333333,38.61666667
-8.13333333,38.60833333
</coordinates>
</LinearRing>
</innerBoundaryIs>
<innerBoundaryIs>
<LinearRing>
<coordinates>
-8.13333333,38.61666667
-8.13333333,38.625
-8.13333333,38.63333333
-8.125,38.63333333
-8.125,38.64166667
-8.13333333,38.64166667
-8.14166667,38.64166667
-8.14166667,38.63333333
-8.14166667,38.625
-8.15,38.625
-8.15,38.61666667
-8.14166667,38.61666667
-8.13333333,38.61666667
</coordinates>
</LinearRing>
</innerBoundaryIs>
<innerBoundaryIs>
<LinearRing>
<coordinates>
-8.125,38.63333333
-8.125,38.625
-8.11666667,38.625
-8.10833333,38.625
-8.10833333,38.63333333
-8.11666667,38.63333333
-8.125,38.63333333
</coordinates>
</LinearRing>
</innerBoundaryIs>
<innerBoundaryIs>
<LinearRing>
<coordinates>
-9.01666667,38.575
-9.00833333,38.575
-9,38.575
-8.99166667,38.575
-8.99166667,38.58333333
-9,38.58333333
-9.00833333,38.58333333
-9.01666667,38.58333333
-9.01666667,38.575
</coordinates>
</LinearRing>
</innerBoundaryIs>
<innerBoundaryIs>
<LinearRing>
<coordinates>
-8.99166667,38.58333333
-8.98333333,38.58333333
-8.98333333,38.59166667
-8.99166667,38.59166667
-8.99166667,38.58333333
</coordinates>
</LinearRing>
</innerBoundaryIs>
<innerBoundaryIs>
<LinearRing>
<coordinates>
-8.98333333,38.58333333
-8.98333333,38.575
-8.975,38.575
-8.975,38.58333333
-8.98333333,38.58333333
</coordinates>
</LinearRing>
</innerBoundaryIs>
<innerBoundaryIs>
<LinearRing>
<coordinates>
-8.125,38.575
-8.11666667,38.575
-8.11666667,38.58333333
-8.125,38.58333333
-8.125,38.575
</coordinates>
</LinearRing>
</innerBoundaryIs>
<innerBoundaryIs>
<LinearRing>
<coordinates>
-8.11666667,38.575
-8.11666667,38.56666667
-8.10833333,38.56666667
-8.10833333,38.575
-8.11666667,38.575
</coordinates>
</LinearRing>
</innerBoundaryIs>
<innerBoundaryIs>
<LinearRing>
<coordinates>
-8.00833333,38.95833333
-8.00833333,38.95
-8,38.95
-8,38.95833333
-8.00833333,38.95833333
</coordinates>
</LinearRing>
</innerBoundaryIs>
<innerBoundaryIs>
<LinearRing>
<coordinates>
-8,38.95833333
-7.99166667,38.95833333
-7.99166667,38.96666667
-8,38.96666667
-8,38.95833333
</coordinates>
</LinearRing>
</innerBoundaryIs>
<innerBoundaryIs>
<LinearRing>
<coordinates>
-7.95833333,38.95833333
-7.95833333,38.95
-7.95833333,38.94166667
-7.95,38.94166667
-7.94166667,38.94166667
-7.94166667,38.93333333
-7.93333333,38.93333333
-7.93333333,38.925
-7.925,38.925
-7.91666667,38.925
-7.91666667,38.93333333
-7.91666667,38.94166667
-7.91666667,38.95
-7.925,38.95
-7.925,38.94166667
-7.93333333,38.94166667
-7.93333333,38.95
-7.93333333,38.95833333
-7.94166667,38.95833333
-7.95,38.95833333
-7.95833333,38.95833333
</coordinates>
</LinearRing>
</innerBoundaryIs>
<innerBoundaryIs>
<LinearRing>
<coordinates>
-7.95833333,38.94166667
-7.96666667,38.94166667
-7.96666667,38.93333333
-7.975,38.93333333
-7.975,38.925
-7.96666667,38.925
-7.95833333,38.925
-7.95833333,38.93333333
-7.95833333,38.94166667
</coordinates>
</LinearRing>
</innerBoundaryIs>
<innerBoundaryIs>
<LinearRing>
<coordinates>
-7.96666667,38.94166667
-7.96666667,38.95
-7.975,38.95
-7.975,38.94166667
-7.96666667,38.94166667
</coordinates>
</LinearRing>
</innerBoundaryIs>
<innerBoundaryIs>
<LinearRing>
<coordinates>
-7.98333333,38.875
-7.98333333,38.86666667
-7.975,38.86666667
-7.975,38.875
-7.96666667,38.875
-7.96666667,38.88333333
-7.975,38.88333333
-7.98333333,38.88333333
-7.98333333,38.875
</coordinates>
</LinearRing>
</innerBoundaryIs>
<innerBoundaryIs>
<LinearRing>
<coordinates>
-7.96666667,38.875
-7.96666667,38.86666667
-7.96666667,38.85833333
-7.95833333,38.85833333
-7.95,38.85833333
-7.95,38.86666667
-7.95833333,38.86666667
-7.95833333,38.875
-7.96666667,38.875
</coordinates>
</LinearRing>
</innerBoundaryIs>
<innerBoundaryIs>
<LinearRing>
<coordinates>
-7.96666667,38.88333333
-7.95833333,38.88333333
-7.95833333,38.89166667
-7.96666667,38.89166667
-7.96666667,38.88333333
</coordinates>
</LinearRing>
</innerBoundaryIs>
<innerBoundaryIs>
<LinearRing>
<coordinates>
-7.96666667,38.89166667
-7.96666667,38.9
-7.96666667,38.90833333
-7.975,38.90833333
-7.975,38.9
-7.975,38.89166667
-7.96666667,38.89166667
</coordinates>
</LinearRing>
</innerBoundaryIs>
<innerBoundaryIs>
<LinearRing>
<coordinates>
-7.90833333,38.85833333
-7.90833333,38.85
-7.9,38.85
-7.89166667,38.85
-7.89166667,38.85833333
-7.9,38.85833333
-7.90833333,38.85833333
</coordinates>
</LinearRing>
</innerBoundaryIs>
<innerBoundaryIs>
<LinearRing>
<coordinates>
-7.89166667,38.85
-7.89166667,38.84166667
-7.88333333,38.84166667
-7.88333333,38.85
-7.89166667,38.85
</coordinates>
</LinearRing>
</innerBoundaryIs>
<innerBoundaryIs>
<LinearRing>
<coordinates>
-8.05833333,38.9
-8.05,38.9
-8.04166667,38.9
-8.03333333,38.9
-8.03333333,38.90833333
-8.04166667,38.90833333
-8.05,38.90833333
-8.05833333,38.90833333
-8.05833333,38.9
</coordinates>
</LinearRing>
</innerBoundaryIs>
<innerBoundaryIs>
<LinearRing>
<coordinates>
-8.03333333,38.9
-8.03333333,38.89166667
-8.025,38.89166667
-8.01666667,38.89166667
-8.01666667,38.9
-8.025,38.9
-8.03333333,38.9
</coordinates>
</LinearRing>
</innerBoundaryIs>
<innerBoundaryIs>
<LinearRing>
<coordinates>
-8.925,39.05
-8.925,39.04166667
-8.91666667,39.04166667
-8.91666667,39.05
-8.925,39.05
</coordinates>
</LinearRing>
</innerBoundaryIs>
<innerBoundaryIs>
<LinearRing>
<coordinates>
-8.91666667,39.05
-8.90833333,39.05
-8.9,39.05
-8.9,39.05833333
-8.90833333,39.05833333
-8.91666667,39.05833333
-8.91666667,39.05
</coordinates>
</LinearRing>
</innerBoundaryIs>
<innerBoundaryIs>
<LinearRing>
<coordinates>
-8.8,39.05
-8.8,39.04166667
-8.79166667,39.04166667
-8.79166667,39.05
-8.78333333,39.05
-8.775,39.05
-8.775,39.05833333
-8.78333333,39.05833333
-8.79166667,39.05833333
-8.8,39.05833333
-8.8,39.05
</coordinates>
</LinearRing>
</innerBoundaryIs>
<innerBoundaryIs>
<LinearRing>
<coordinates>
-8.8,39.04166667
-8.80833333,39.04166667
-8.80833333,39.03333333
-8.8,39.03333333
-8.8,39.04166667
</coordinates>
</LinearRing>
</innerBoundaryIs>
<innerBoundaryIs>
<LinearRing>
<coordinates>
-8.775,39.05833333
-8.76666667,39.05833333
-8.75833333,39.05833333
-8.75833333,39.06666667
-8.76666667,39.06666667
-8.775,39.06666667
-8.775,39.05833333
</coordinates>
</LinearRing>
</innerBoundaryIs>
<innerBoundaryIs>
<LinearRing>
<coordinates>
-8.75833333,39.06666667
-8.75,39.06666667
-8.75,39.075
-8.75833333,39.075
-8.75833333,39.06666667
</coordinates>
</LinearRing>
</innerBoundaryIs>
<innerBoundaryIs>
<LinearRing>
<coordinates>
-7.84166667,39.05
-7.84166667,39.04166667
-7.83333333,39.04166667
-7.825,39.04166667
-7.81666667,39.04166667
-7.80833333,39.04166667
-7.80833333,39.05
-7.81666667,39.05
-7.825,39.05
-7.83333333,39.05
-7.84166667,39.05
</coordinates>
</LinearRing>
</innerBoundaryIs>
<innerBoundaryIs>
<LinearRing>
<coordinates>
-7.80833333,39.05
-7.8,39.05
-7.79166667,39.05
-7.79166667,39.04166667
-7.8,39.04166667
-7.8,39.03333333
-7.8,39.025
-7.79166667,39.025
-7.78333333,39.025
-7.78333333,39.03333333
-7.775,39.03333333
-7.775,39.04166667
-7.775,39.05
-7.76666667,39.05
-7.75833333,39.05
-7.75,39.05
-7.74166667,39.05
-7.74166667,39.05833333
-7.75,39.05833333
-7.75,39.06666667
-7.74166667,39.06666667
-7.74166667,39.075
-7.73333333,39.075
-7.73333333,39.08333333
-7.74166667,39.08333333
-7.75,39.08333333
-7.75833333,39.08333333
-7.75833333,39.075
-7.76666667,39.075
-7.76666667,39.06666667
-7.775,39.06666667
-7.78333333,39.06666667
-7.78333333,39.05833333
-7.79166667,39.05833333
-7.8,39.05833333
-7.8,39.06666667
-7.80833333,39.06666667
-7.80833333,39.075
-7.81666667,39.075
-7.81666667,39.06666667
-7.825,39.06666667
-7.825,39.05833333
-7.81666667,39.05833333
-7.80833333,39.05833333
-7.80833333,39.05
</coordinates>
</LinearRing>
</innerBoundaryIs>
<innerBoundaryIs>
<LinearRing>
<coordinates>
-7.78333333,39.025
-7.78333333,39.01666667
-7.775,39.01666667
-7.76666667,39.01666667
-7.76666667,39.025
-7.775,39.025
-7.78333333,39.025
</coordinates>
</LinearRing>
</innerBoundaryIs>
<innerBoundaryIs>
<LinearRing>
<coordinates>
-7.78333333,39.01666667
-7.79166667,39.01666667
-7.79166667,39.00833333
-7.78333333,39.00833333
-7.78333333,39.01666667
</coordinates>
</LinearRing>
</innerBoundaryIs>
<innerBoundaryIs>
<LinearRing>
<coordinates>
-7.76666667,39.01666667
-7.76666667,39.00833333
-7.76666667,39
-7.75833333,39
-7.75833333,39.00833333
-7.75833333,39.01666667
-7.76666667,39.01666667
</coordinates>
</LinearRing>
</innerBoundaryIs>
<innerBoundaryIs>
<LinearRing>
<coordinates>
-7.76666667,39
-7.775,39
-7.775,38.99166667
-7.76666667,38.99166667
-7.76666667,39
</coordinates>
</LinearRing>
</innerBoundaryIs>
<innerBoundaryIs>
<LinearRing>
<coordinates>
-7.875,39.00833333
-7.86666667,39.00833333
-7.85833333,39.00833333
-7.85833333,39.01666667
-7.86666667,39.01666667
-7.875,39.01666667
-7.875,39.00833333
</coordinates>
</LinearRing>
</innerBoundaryIs>
<innerBoundaryIs>
<LinearRing>
<coordinates>
-7.875,39.01666667
-7.875,39.025
-7.88333333,39.025
-7.88333333,39.01666667
-7.875,39.01666667
</coordinates>
</LinearRing>
</innerBoundaryIs>
<innerBoundaryIs>
<LinearRing>
<coordinates>
-7.70833333,39.05
-7.7,39.05
-7.7,39.05833333
-7.70833333,39.05833333
-7.70833333,39.05
</coordinates>
</LinearRing>
</innerBoundaryIs>
<innerBoundaryIs>
<LinearRing>
<coordinates>
-7.7,39.05833333
-7.69166667,39.05833333
-7.69166667,39.06666667
-7.7,39.06666667
-7.7,39.05833333
</coordinates>
</LinearRing>
</innerBoundaryIs>
<innerBoundaryIs>
<LinearRing>
<coordinates>
-7.69166667,39.05833333
-7.69166667,39.05
-7.68333333,39.05
-7.68333333,39.05833333
-7.69166667,39.05833333
</coordinates>
</LinearRing>
</innerBoundaryIs>
<innerBoundaryIs>
<LinearRing>
<coordinates>
-8.75,39.09166667
-8.75,39.08333333
-8.74166667,39.08333333
-8.74166667,39.09166667
-8.75,39.09166667
</coordinates>
</LinearRing>
</innerBoundaryIs>
<innerBoundaryIs>
<LinearRing>
<coordinates>
-8.74166667,39.09166667
-8.73333333,39.09166667
-8.73333333,39.1
-8.74166667,39.1
-8.74166667,39.09166667
</coordinates>
</LinearRing>
</innerBoundaryIs>
<innerBoundaryIs>
<LinearRing>
<coordinates>
-8.73333333,39.1
-8.725,39.1
-8.725,39.10833333
-8.73333333,39.10833333
-8.73333333,39.1
</coordinates>
</LinearRing>
</innerBoundaryIs>
<innerBoundaryIs>
<LinearRing>
<coordinates>
-7.66666667,39.2
-7.66666667,39.19166667
-7.65833333,39.19166667
-7.65833333,39.2
-7.65833333,39.20833333
-7.66666667,39.20833333
-7.66666667,39.2
</coordinates>
</LinearRing>
</innerBoundaryIs>
<innerBoundaryIs>
<LinearRing>
<coordinates>
-7.66666667,39.19166667
-7.675,39.19166667
-7.675,39.18333333
-7.66666667,39.18333333
-7.66666667,39.19166667
</coordinates>
</LinearRing>
</innerBoundaryIs>
<innerBoundaryIs>
<LinearRing>
<coordinates>
-7.825,39.2
-7.83333333,39.2
-7.83333333,39.19166667
-7.825,39.19166667
-7.825,39.2
</coordinates>
</LinearRing>
</innerBoundaryIs>
<innerBoundaryIs>
<LinearRing>
<coordinates>
-7.83333333,39.19166667
-7.84166667,39.19166667
-7.84166667,39.18333333
-7.83333333,39.18333333
-7.83333333,39.19166667
</coordinates>
</LinearRing>
</innerBoundaryIs>
<innerBoundaryIs>
<LinearRing>
<coordinates>
-7.825,39.19166667
-7.825,39.18333333
-7.825,39.175
-7.81666667,39.175
-7.81666667,39.18333333
-7.80833333,39.18333333
-7.80833333,39.19166667
-7.81666667,39.19166667
-7.825,39.19166667
</coordinates>
</LinearRing>
</innerBoundaryIs>
<innerBoundaryIs>
<LinearRing>
<coordinates>
-7.81666667,39.16666667
-7.81666667,39.15833333
-7.80833333,39.15833333
-7.80833333,39.16666667
-7.81666667,39.16666667
</coordinates>
</LinearRing>
</innerBoundaryIs>
<innerBoundaryIs>
<LinearRing>
<coordinates>
-7.81666667,39.15833333
-7.825,39.15833333
-7.825,39.15
-7.81666667,39.15
-7.81666667,39.15833333
</coordinates>
</LinearRing>
</innerBoundaryIs>
<innerBoundaryIs>
<LinearRing>
<coordinates>
-7.75833333,39.16666667
-7.75833333,39.15833333
-7.75833333,39.15
-7.75,39.15
-7.75,39.15833333
-7.75,39.16666667
-7.75,39.175
-7.75833333,39.175
-7.75833333,39.16666667
</coordinates>
</LinearRing>
</innerBoundaryIs>
<innerBoundaryIs>
<LinearRing>
<coordinates>
-7.75,39.175
-7.74166667,39.175
-7.74166667,39.18333333
-7.75,39.18333333
-7.75,39.175
</coordinates>
</LinearRing>
</innerBoundaryIs>
<innerBoundaryIs>
<LinearRing>
<coordinates>
-7.8,39.18333333
-7.79166667,39.18333333
-7.79166667,39.19166667
-7.8,39.19166667
-7.8,39.18333333
</coordinates>
</LinearRing>
</innerBoundaryIs>
<innerBoundaryIs>
<LinearRing>
<coordinates>
-7.79166667,39.18333333
-7.79166667,39.175
-7.78333333,39.175
-7.78333333,39.18333333
-7.79166667,39.18333333
</coordinates>
</LinearRing>
</innerBoundaryIs>
<innerBoundaryIs>
<LinearRing>
<coordinates>
-7.65833333,39.38333333
-7.65833333,39.375
-7.65,39.375
-7.65,39.36666667
-7.64166667,39.36666667
-7.63333333,39.36666667
-7.63333333,39.375
-7.63333333,39.38333333
-7.64166667,39.38333333
-7.65,39.38333333
-7.65833333,39.38333333
</coordinates>
</LinearRing>
</innerBoundaryIs>
<innerBoundaryIs>
<LinearRing>
<coordinates>
-7.65833333,39.375
-7.66666667,39.375
-7.66666667,39.36666667
-7.65833333,39.36666667
-7.65833333,39.375
</coordinates>
</LinearRing>
</innerBoundaryIs>
<innerBoundaryIs>
<LinearRing>
<coordinates>
-7.55,39.38333333
-7.55,39.375
-7.54166667,39.375
-7.54166667,39.38333333
-7.55,39.38333333
</coordinates>
</LinearRing>
</innerBoundaryIs>
<innerBoundaryIs>
<LinearRing>
<coordinates>
-7.55,39.375
-7.55833333,39.375
-7.56666667,39.375
-7.56666667,39.36666667
-7.56666667,39.35833333
-7.56666667,39.35
-7.55833333,39.35
-7.55833333,39.35833333
-7.55,39.35833333
-7.55,39.36666667
-7.55,39.375
</coordinates>
</LinearRing>
</innerBoundaryIs>
<innerBoundaryIs>
<LinearRing>
<coordinates>
-8.76666667,39.6
-8.76666667,39.59166667
-8.75833333,39.59166667
-8.75833333,39.58333333
-8.75,39.58333333
-8.75,39.575
-8.74166667,39.575
-8.74166667,39.58333333
-8.74166667,39.59166667
-8.75,39.59166667
-8.75,39.6
-8.75,39.60833333
-8.75833333,39.60833333
-8.75833333,39.6
-8.76666667,39.6
</coordinates>
</LinearRing>
</innerBoundaryIs>
<innerBoundaryIs>
<LinearRing>
<coordinates>
-8.75833333,39.58333333
-8.76666667,39.58333333
-8.76666667,39.575
-8.75833333,39.575
-8.75833333,39.58333333
</coordinates>
</LinearRing>
</innerBoundaryIs>
<innerBoundaryIs>
<LinearRing>
<coordinates>
-8.74166667,39.575
-8.74166667,39.56666667
-8.73333333,39.56666667
-8.73333333,39.575
-8.74166667,39.575
</coordinates>
</LinearRing>
</innerBoundaryIs>
<innerBoundaryIs>
<LinearRing>
<coordinates>
-8.75,39.60833333
-8.74166667,39.60833333
-8.74166667,39.61666667
-8.75,39.61666667
-8.75,39.60833333
</coordinates>
</LinearRing>
</innerBoundaryIs>
<innerBoundaryIs>
<LinearRing>
<coordinates>
-8.025,39.6
-8.01666667,39.6
-8.01666667,39.60833333
-8.01666667,39.61666667
-8.025,39.61666667
-8.025,39.60833333
-8.025,39.6
</coordinates>
</LinearRing>
</innerBoundaryIs>
<innerBoundaryIs>
<LinearRing>
<coordinates>
-8.025,39.61666667
-8.025,39.625
-8.03333333,39.625
-8.03333333,39.61666667
-8.025,39.61666667
</coordinates>
</LinearRing>
</innerBoundaryIs>
<innerBoundaryIs>
<LinearRing>
<coordinates>
-8.89166667,39.50833333
-8.89166667,39.5
-8.88333333,39.5
-8.88333333,39.50833333
-8.88333333,39.51666667
-8.89166667,39.51666667
-8.89166667,39.50833333
</coordinates>
</LinearRing>
</innerBoundaryIs>
<innerBoundaryIs>
<LinearRing>
<coordinates>
-8.88333333,39.51666667
-8.875,39.51666667
-8.86666667,39.51666667
-8.86666667,39.525
-8.85833333,39.525
-8.85,39.525
-8.85,39.53333333
-8.84166667,39.53333333
-8.84166667,39.54166667
-8.85,39.54166667
-8.85,39.55
-8.84166667,39.55
-8.84166667,39.55833333
-8.85,39.55833333
-8.85833333,39.55833333
-8.86666667,39.55833333
-8.86666667,39.55
-8.875,39.55
-8.875,39.54166667
-8.88333333,39.54166667
-8.88333333,39.53333333
-8.88333333,39.525
-8.88333333,39.51666667
</coordinates>
</LinearRing>
</innerBoundaryIs>
<innerBoundaryIs>
<LinearRing>
<coordinates>
-8.84166667,39.50833333
-8.84166667,39.5
-8.84166667,39.49166667
-8.85,39.49166667
-8.85,39.48333333
-8.85,39.475
-8.84166667,39.475
-8.84166667,39.46666667
-8.84166667,39.45833333
-8.83333333,39.45833333
-8.83333333,39.45
-8.825,39.45
-8.81666667,39.45
-8.80833333,39.45
-8.80833333,39.45833333
-8.81666667,39.45833333
-8.81666667,39.46666667
-8.80833333,39.46666667
-8.8,39.46666667
-8.8,39.475
-8.80833333,39.475
-8.80833333,39.48333333
-8.8,39.48333333
-8.8,39.49166667
-8.79166667,39.49166667
-8.79166667,39.5
-8.78333333,39.5
-8.775,39.5
-8.76666667,39.5
-8.76666667,39.50833333
-8.775,39.50833333
-8.775,39.51666667
-8.775,39.525
-8.76666667,39.525
-8.75833333,39.525
-8.75,39.525
-8.74166667,39.525
-8.74166667,39.51666667
-8.74166667,39.50833333
-8.74166667,39.5
-8.73333333,39.5
-8.73333333,39.50833333
-8.725,39.50833333
-8.725,39.5
-8.71666667,39.5
-8.71666667,39.50833333
-8.70833333,39.50833333
-8.7,39.50833333
-8.7,39.51666667
-8.70833333,39.51666667
-8.71666667,39.51666667
-8.71666667,39.525
-8.725,39.525
-8.725,39.53333333
-8.73333333,39.53333333
-8.73333333,39.54166667
-8.74166667,39.54166667
-8.74166667,39.55
-8.75,39.55
-8.75,39.54166667
-8.75,39.53333333
-8.75833333,39.53333333
-8.76666667,39.53333333
-8.775,39.53333333
-8.775,39.54166667
-8.78333333,39.54166667
-8.79166667,39.54166667
-8.79166667,39.55
-8.79166667,39.55833333
-8.8,39.55833333
-8.80833333,39.55833333
-8.80833333,39.56666667
-8.81666667,39.56666667
-8.825,39.56666667
-8.825,39.55833333
-8.825,39.55
-8.83333333,39.55
-8.83333333,39.54166667
-8.825,39.54166667
-8.825,39.53333333
-8.825,39.525
-8.83333333,39.525
-8.83333333,39.51666667
-8.83333333,39.50833333
-8.84166667,39.50833333
</coordinates>
</LinearRing>
</innerBoundaryIs>
<innerBoundaryIs>
<LinearRing>
<coordinates>
-8.76666667,39.50833333
-8.75833333,39.50833333
-8.75833333,39.51666667
-8.76666667,39.51666667
-8.76666667,39.50833333
</coordinates>
</LinearRing>
</innerBoundaryIs>
<innerBoundaryIs>
<LinearRing>
<coordinates>
-7.69166667,39.50833333
-7.69166667,39.5
-7.68333333,39.5
-7.68333333,39.50833333
-7.69166667,39.50833333
</coordinates>
</LinearRing>
</innerBoundaryIs>
<innerBoundaryIs>
<LinearRing>
<coordinates>
-7.69166667,39.5
-7.7,39.5
-7.7,39.49166667
-7.69166667,39.49166667
-7.69166667,39.5
</coordinates>
</LinearRing>
</innerBoundaryIs>
<innerBoundaryIs>
<LinearRing>
<coordinates>
-7.7,39.49166667
-7.70833333,39.49166667
-7.70833333,39.5
-7.71666667,39.5
-7.71666667,39.49166667
-7.71666667,39.48333333
-7.70833333,39.48333333
-7.7,39.48333333
-7.7,39.49166667
</coordinates>
</LinearRing>
</innerBoundaryIs>
<innerBoundaryIs>
<LinearRing>
<coordinates>
-7.68333333,39.5
-7.68333333,39.49166667
-7.68333333,39.48333333
-7.675,39.48333333
-7.675,39.49166667
-7.675,39.5
-7.68333333,39.5
</coordinates>
</LinearRing>
</innerBoundaryIs>
<innerBoundaryIs>
<LinearRing>
<coordinates>
-8.90833333,39.46666667
-8.9,39.46666667
-8.9,39.475
-8.9,39.48333333
-8.89166667,39.48333333
-8.89166667,39.49166667
-8.9,39.49166667
-8.9,39.5
-8.90833333,39.5
-8.90833333,39.49166667
-8.90833333,39.48333333
-8.90833333,39.475
-8.90833333,39.46666667
</coordinates>
</LinearRing>
</innerBoundaryIs>
<innerBoundaryIs>
<LinearRing>
<coordinates>
-8.9,39.46666667
-8.9,39.45833333
-8.89166667,39.45833333
-8.89166667,39.46666667
-8.9,39.46666667
</coordinates>
</LinearRing>
</innerBoundaryIs>
<innerBoundaryIs>
<LinearRing>
<coordinates>
-8.89166667,39.45833333
-8.89166667,39.45
-8.88333333,39.45
-8.88333333,39.45833333
-8.89166667,39.45833333
</coordinates>
</LinearRing>
</innerBoundaryIs>
<innerBoundaryIs>
<LinearRing>
<coordinates>
-8.89166667,39.46666667
-8.88333333,39.46666667
-8.88333333,39.475
-8.89166667,39.475
-8.89166667,39.46666667
</coordinates>
</LinearRing>
</innerBoundaryIs>
<innerBoundaryIs>
<LinearRing>
<coordinates>
-8.49166667,39.45833333
-8.49166667,39.45
-8.48333333,39.45
-8.48333333,39.45833333
-8.475,39.45833333
-8.475,39.46666667
-8.475,39.475
-8.48333333,39.475
-8.48333333,39.46666667
-8.49166667,39.46666667
-8.49166667,39.45833333
</coordinates>
</LinearRing>
</innerBoundaryIs>
<innerBoundaryIs>
<LinearRing>
<coordinates>
-8.475,39.45833333
-8.475,39.45
-8.46666667,39.45
-8.46666667,39.45833333
-8.475,39.45833333
</coordinates>
</LinearRing>
</innerBoundaryIs>
<innerBoundaryIs>
<LinearRing>
<coordinates>
-8.44166667,39.45833333
-8.43333333,39.45833333
-8.43333333,39.46666667
-8.44166667,39.46666667
-8.44166667,39.45833333
</coordinates>
</LinearRing>
</innerBoundaryIs>
<innerBoundaryIs>
<LinearRing>
<coordinates>
-8.44166667,39.46666667
-8.44166667,39.475
-8.45,39.475
-8.45,39.46666667
-8.44166667,39.46666667
</coordinates>
</LinearRing>
</innerBoundaryIs>
<innerBoundaryIs>
<LinearRing>
<coordinates>
-8.55,39.48333333
-8.55,39.475
-8.54166667,39.475
-8.54166667,39.48333333
-8.54166667,39.49166667
-8.55,39.49166667
-8.55,39.48333333
</coordinates>
</LinearRing>
</innerBoundaryIs>
<innerBoundaryIs>
<LinearRing>
<coordinates>
-8.54166667,39.475
-8.54166667,39.46666667
-8.53333333,39.46666667
-8.53333333,39.475
-8.54166667,39.475
</coordinates>
</LinearRing>
</innerBoundaryIs>
<innerBoundaryIs>
<LinearRing>
<coordinates>
-8.60833333,39.55833333
-8.60833333,39.55
-8.6,39.55
-8.6,39.55833333
-8.6,39.56666667
-8.60833333,39.56666667
-8.60833333,39.55833333
</coordinates>
</LinearRing>
</innerBoundaryIs>
<innerBoundaryIs>
<LinearRing>
<coordinates>
-8.60833333,39.55
-8.61666667,39.55
-8.625,39.55
-8.625,39.55833333
-8.63333333,39.55833333
-8.64166667,39.55833333
-8.64166667,39.55
-8.63333333,39.55
-8.63333333,39.54166667
-8.64166667,39.54166667
-8.65,39.54166667
-8.65,39.53333333
-8.65833333,39.53333333
-8.65833333,39.525
-8.65,39.525
-8.65,39.51666667
-8.64166667,39.51666667
-8.63333333,39.51666667
-8.625,39.51666667
-8.625,39.525
-8.61666667,39.525
-8.61666667,39.53333333
-8.60833333,39.53333333
-8.60833333,39.54166667
-8.60833333,39.55
</coordinates>
</LinearRing>
</innerBoundaryIs>
<innerBoundaryIs>
<LinearRing>
<coordinates>
-8.68333333,39.55
-8.68333333,39.54166667
-8.68333333,39.53333333
-8.675,39.53333333
-8.675,39.54166667
-8.675,39.55
-8.68333333,39.55
</coordinates>
</LinearRing>
</innerBoundaryIs>
<innerBoundaryIs>
<LinearRing>
<coordinates>
-8.68333333,39.53333333
-8.69166667,39.53333333
-8.69166667,39.525
-8.68333333,39.525
-8.68333333,39.53333333
</coordinates>
</LinearRing>
</innerBoundaryIs>
<innerBoundaryIs>
<LinearRing>
<coordinates>
-7.69166667,39.53333333
-7.69166667,39.525
-7.68333333,39.525
-7.68333333,39.53333333
-7.69166667,39.53333333
</coordinates>
</LinearRing>
</innerBoundaryIs>
<innerBoundaryIs>
<LinearRing>
<coordinates>
-7.68333333,39.525
-7.68333333,39.51666667
-7.675,39.51666667
-7.675,39.525
-7.68333333,39.525
</coordinates>
</LinearRing>
</innerBoundaryIs>
<innerBoundaryIs>
<LinearRing>
<coordinates>
-8.85833333,39.575
-8.85833333,39.56666667
-8.85,39.56666667
-8.84166667,39.56666667
-8.84166667,39.575
-8.85,39.575
-8.85833333,39.575
</coordinates>
</LinearRing>
</innerBoundaryIs>
<innerBoundaryIs>
<LinearRing>
<coordinates>
-8.84166667,39.575
-8.83333333,39.575
-8.83333333,39.58333333
-8.84166667,39.58333333
-8.84166667,39.575
</coordinates>
</LinearRing>
</innerBoundaryIs>
<innerBoundaryIs>
<LinearRing>
<coordinates>
-8.7,39.575
-8.7,39.56666667
-8.69166667,39.56666667
-8.69166667,39.575
-8.68333333,39.575
-8.68333333,39.58333333
-8.69166667,39.58333333
-8.7,39.58333333
-8.7,39.575
</coordinates>
</LinearRing>
</innerBoundaryIs>
<innerBoundaryIs>
<LinearRing>
<coordinates>
-8.68333333,39.58333333
-8.675,39.58333333
-8.66666667,39.58333333
-8.66666667,39.59166667
-8.675,39.59166667
-8.68333333,39.59166667
-8.68333333,39.58333333
</coordinates>
</LinearRing>
</innerBoundaryIs>
<innerBoundaryIs>
<LinearRing>
<coordinates>
-8.14166667,39.69166667
-8.14166667,39.68333333
-8.15,39.68333333
-8.15833333,39.68333333
-8.15833333,39.675
-8.15,39.675
-8.14166667,39.675
-8.13333333,39.675
-8.13333333,39.68333333
-8.13333333,39.69166667
-8.14166667,39.69166667
</coordinates>
</LinearRing>
</innerBoundaryIs>
<innerBoundaryIs>
<LinearRing>
<coordinates>
-8.13333333,39.69166667
-8.125,39.69166667
-8.125,39.7
-8.13333333,39.7
-8.13333333,39.69166667
</coordinates>
</LinearRing>
</innerBoundaryIs>
<innerBoundaryIs>
<LinearRing>
<coordinates>
-7.725,39.7
-7.71666667,39.7
-7.71666667,39.69166667
-7.70833333,39.69166667
-7.7,39.69166667
-7.7,39.7
-7.70833333,39.7
-7.70833333,39.70833333
-7.71666667,39.70833333
-7.725,39.70833333
-7.725,39.7
</coordinates>
</LinearRing>
</innerBoundaryIs>
<innerBoundaryIs>
<LinearRing>
<coordinates>
-7.725,39.70833333
-7.725,39.71666667
-7.73333333,39.71666667
-7.73333333,39.70833333
-7.725,39.70833333
</coordinates>
</LinearRing>
</innerBoundaryIs>
<innerBoundaryIs>
<LinearRing>
<coordinates>
-7.98333333,39.64166667
-7.98333333,39.63333333
-7.99166667,39.63333333
-8,39.63333333
-8,39.625
-7.99166667,39.625
-7.99166667,39.61666667
-7.98333333,39.61666667
-7.98333333,39.60833333
-7.975,39.60833333
-7.96666667,39.60833333
-7.96666667,39.61666667
-7.96666667,39.625
-7.975,39.625
-7.975,39.63333333
-7.975,39.64166667
-7.98333333,39.64166667
</coordinates>
</LinearRing>
</innerBoundaryIs>
<innerBoundaryIs>
<LinearRing>
<coordinates>
-7.96666667,39.625
-7.95833333,39.625
-7.95833333,39.63333333
-7.96666667,39.63333333
-7.96666667,39.625
</coordinates>
</LinearRing>
</innerBoundaryIs>
<innerBoundaryIs>
<LinearRing>
<coordinates>
-7.76666667,39.61666667
-7.76666667,39.60833333
-7.75833333,39.60833333
-7.75,39.60833333
-7.75,39.61666667
-7.75833333,39.61666667
-7.76666667,39.61666667
</coordinates>
</LinearRing>
</innerBoundaryIs>
<innerBoundaryIs>
<LinearRing>
<coordinates>
[truncated: 191,895 more chars]
