# Supplementary material for: Species conservation profiles of spiders (Araneae) endemic to mainland Portugal
Source: Biodivers Data J. 2019 Oct 8;7:e39315. doi: 10.3897/BDJ.7.e39315 (PMC6794330; doi:10.3897/BDJ.7.e39315)
Supplement: Supplementary material 4 — Distribution of Dysdera alentejana (Ferrández, 1996) [file bdj-07-e39315-s004.kml]

<?xml version="1.0" encoding="UTF-8"?>
<kml xmlns="http://earth.google.com/kml/2.2">
<Document>
<name></name>
<description><![CDATA[]]></description>

<Style id="1">
<LineStyle>
<width>2</width>
<color>ff0000ff</color>
</LineStyle>
<PolyStyle>
<color>aaffffff</color>
<fill>1</fill>
</PolyStyle>
</Style>

<Placemark>
<name>Dysdera alentejana_modelcorrected.kml</name>
<description><![CDATA[]]></description>
<styleUrl>#1</styleUrl>
<visibility>1</visibility>
<MultiGeometry>
<Polygon>
<outerBoundaryIs>
<LinearRing>
<coordinates>
-6,36.20833333
-5.99166667,36.20833333
-5.99166667,36.2
-6,36.2
-6,36.20833333
</coordinates>
</LinearRing>
</outerBoundaryIs>
</Polygon>
<Polygon>
<outerBoundaryIs>
<LinearRing>
<coordinates>
-5.95833333,36.2
-5.95,36.2
-5.95,36.19166667
-5.95833333,36.19166667
-5.95833333,36.2
</coordinates>
</LinearRing>
</outerBoundaryIs>
</Polygon>
<Polygon>
<outerBoundaryIs>
<LinearRing>
<coordinates>
-5.75,36.36666667
-5.74166667,36.36666667
-5.74166667,36.35833333
-5.75,36.35833333
-5.75,36.36666667
</coordinates>
</LinearRing>
</outerBoundaryIs>
</Polygon>
<Polygon>
<outerBoundaryIs>
<LinearRing>
<coordinates>
-6.1,36.33333333
-6.1,36.325
-6.10833333,36.325
-6.10833333,36.33333333
-6.10833333,36.34166667
-6.1,36.34166667
-6.1,36.33333333
</coordinates>
</LinearRing>
</outerBoundaryIs>
</Polygon>
<Polygon>
<outerBoundaryIs>
<LinearRing>
<coordinates>
-5.81666667,36.44166667
-5.80833333,36.44166667
-5.80833333,36.43333333
-5.81666667,36.43333333
-5.81666667,36.44166667
</coordinates>
</LinearRing>
</outerBoundaryIs>
</Polygon>
<Polygon>
<outerBoundaryIs>
<LinearRing>
<coordinates>
-5.7,36.55
-5.69166667,36.55
-5.69166667,36.54166667
-5.7,36.54166667
-5.7,36.55
</coordinates>
</LinearRing>
</outerBoundaryIs>
</Polygon>
<Polygon>
<outerBoundaryIs>
<LinearRing>
<coordinates>
-5.68333333,36.53333333
-5.68333333,36.525
-5.69166667,36.525
-5.69166667,36.53333333
-5.69166667,36.54166667
-5.68333333,36.54166667
-5.68333333,36.53333333
</coordinates>
</LinearRing>
</outerBoundaryIs>
</Polygon>
<Polygon>
<outerBoundaryIs>
<LinearRing>
<coordinates>
-5.65833333,36.54166667
-5.65,36.54166667
-5.65,36.53333333
-5.65833333,36.53333333
-5.66666667,36.53333333
-5.66666667,36.54166667
-5.675,36.54166667
-5.68333333,36.54166667
-5.68333333,36.55
-5.675,36.55
-5.66666667,36.55
-5.65833333,36.55
-5.65833333,36.54166667
</coordinates>
</LinearRing>
</outerBoundaryIs>
</Polygon>
<Polygon>
<outerBoundaryIs>
<LinearRing>
<coordinates>
-5.65,36.46666667
-5.65,36.45833333
-5.65833333,36.45833333
-5.65833333,36.46666667
-5.66666667,36.46666667
-5.66666667,36.45833333
-5.675,36.45833333
-5.68333333,36.45833333
-5.68333333,36.45
-5.69166667,36.45
-5.69166667,36.45833333
-5.69166667,36.46666667
-5.69166667,36.475
-5.68333333,36.475
-5.675,36.475
-5.66666667,36.475
-5.65833333,36.475
-5.65833333,36.48333333
-5.65,36.48333333
-5.64166667,36.48333333
-5.64166667,36.475
-5.65,36.475
-5.65,36.46666667
</coordinates>
</LinearRing>
</outerBoundaryIs>
</Polygon>
<Polygon>
<outerBoundaryIs>
<LinearRing>
<coordinates>
-6.21666667,36.59166667
-6.20833333,36.59166667
-6.20833333,36.58333333
-6.21666667,36.58333333
-6.21666667,36.59166667
</coordinates>
</LinearRing>
</outerBoundaryIs>
</Polygon>
<Polygon>
<outerBoundaryIs>
<LinearRing>
<coordinates>
-5.75,36.61666667
-5.74166667,36.61666667
-5.74166667,36.60833333
-5.75,36.60833333
-5.75,36.61666667
</coordinates>
</LinearRing>
</outerBoundaryIs>
</Polygon>
<Polygon>
<outerBoundaryIs>
<LinearRing>
<coordinates>
-5.575,36.65833333
-5.575,36.65
-5.58333333,36.65
-5.58333333,36.65833333
-5.58333333,36.66666667
-5.575,36.66666667
-5.575,36.65833333
</coordinates>
</LinearRing>
</outerBoundaryIs>
</Polygon>
<Polygon>
<outerBoundaryIs>
<LinearRing>
<coordinates>
-5.675,36.63333333
-5.675,36.625
-5.68333333,36.625
-5.68333333,36.63333333
-5.69166667,36.63333333
-5.7,36.63333333
-5.70833333,36.63333333
-5.70833333,36.64166667
-5.7,36.64166667
-5.69166667,36.64166667
-5.68333333,36.64166667
-5.675,36.64166667
-5.675,36.63333333
</coordinates>
</LinearRing>
</outerBoundaryIs>
</Polygon>
<Polygon>
<outerBoundaryIs>
<LinearRing>
<coordinates>
-5.71666667,36.58333333
-5.70833333,36.58333333
-5.70833333,36.575
-5.71666667,36.575
-5.71666667,36.58333333
</coordinates>
</LinearRing>
</outerBoundaryIs>
</Polygon>
<Polygon>
<outerBoundaryIs>
<LinearRing>
<coordinates>
-6.19166667,36.58333333
-6.19166667,36.575
-6.2,36.575
-6.2,36.58333333
-6.2,36.59166667
-6.20833333,36.59166667
-6.20833333,36.6
-6.2,36.6
-6.19166667,36.6
-6.19166667,36.59166667
-6.18333333,36.59166667
-6.18333333,36.58333333
-6.19166667,36.58333333
</coordinates>
</LinearRing>
</outerBoundaryIs>
</Polygon>
<Polygon>
<outerBoundaryIs>
<LinearRing>
<coordinates>
-4.85,36.75833333
-4.85,36.75
-4.85833333,36.75
-4.85833333,36.75833333
-4.85833333,36.76666667
-4.85833333,36.775
-4.85833333,36.78333333
-4.85,36.78333333
-4.85,36.775
-4.85,36.76666667
-4.85,36.75833333
</coordinates>
</LinearRing>
</outerBoundaryIs>
</Polygon>
<Polygon>
<outerBoundaryIs>
<LinearRing>
<coordinates>
-5.33333333,36.775
-5.325,36.775
-5.31666667,36.775
-5.31666667,36.76666667
-5.325,36.76666667
-5.33333333,36.76666667
-5.34166667,36.76666667
-5.34166667,36.775
-5.35,36.775
-5.35,36.78333333
-5.34166667,36.78333333
-5.33333333,36.78333333
-5.33333333,36.775
</coordinates>
</LinearRing>
</outerBoundaryIs>
</Polygon>
<Polygon>
<outerBoundaryIs>
<LinearRing>
<coordinates>
-4.99166667,36.84166667
-4.98333333,36.84166667
-4.98333333,36.83333333
-4.99166667,36.83333333
-4.99166667,36.84166667
</coordinates>
</LinearRing>
</outerBoundaryIs>
</Polygon>
<Polygon>
<outerBoundaryIs>
<LinearRing>
<coordinates>
-4.825,36.825
-4.81666667,36.825
-4.81666667,36.81666667
-4.825,36.81666667
-4.825,36.825
</coordinates>
</LinearRing>
</outerBoundaryIs>
</Polygon>
<Polygon>
<outerBoundaryIs>
<LinearRing>
<coordinates>
-5,36.83333333
-4.99166667,36.83333333
-4.99166667,36.825
-5,36.825
-5.00833333,36.825
-5.00833333,36.83333333
-5,36.83333333
</coordinates>
</LinearRing>
</outerBoundaryIs>
</Polygon>
<Polygon>
<outerBoundaryIs>
<LinearRing>
<coordinates>
-5.38333333,36.83333333
-5.375,36.83333333
-5.375,36.825
-5.38333333,36.825
-5.38333333,36.83333333
</coordinates>
</LinearRing>
</outerBoundaryIs>
</Polygon>
<Polygon>
<outerBoundaryIs>
<LinearRing>
<coordinates>
-5.28333333,36.78333333
-5.28333333,36.775
-5.29166667,36.775
-5.3,36.775
-5.30833333,36.775
-5.31666667,36.775
-5.31666667,36.78333333
-5.31666667,36.79166667
-5.325,36.79166667
-5.325,36.78333333
-5.33333333,36.78333333
-5.33333333,36.79166667
-5.34166667,36.79166667
-5.34166667,36.8
-5.34166667,36.80833333
-5.33333333,36.80833333
-5.33333333,36.81666667
-5.33333333,36.825
-5.325,36.825
-5.325,36.81666667
-5.31666667,36.81666667
-5.31666667,36.825
-5.30833333,36.825
-5.3,36.825
-5.29166667,36.825
-5.28333333,36.825
-5.275,36.825
-5.275,36.83333333
-5.26666667,36.83333333
-5.26666667,36.825
-5.25833333,36.825
-5.25833333,36.81666667
-5.25833333,36.80833333
-5.25833333,36.8
-5.25833333,36.79166667
-5.26666667,36.79166667
-5.275,36.79166667
-5.275,36.8
-5.28333333,36.8
-5.29166667,36.8
-5.29166667,36.79166667
-5.28333333,36.79166667
-5.28333333,36.78333333
</coordinates>
</LinearRing>
</outerBoundaryIs>
</Polygon>
<Polygon>
<outerBoundaryIs>
<LinearRing>
<coordinates>
-4.65,36.8
-4.64166667,36.8
-4.64166667,36.79166667
-4.65,36.79166667
-4.65,36.8
</coordinates>
</LinearRing>
</outerBoundaryIs>
</Polygon>
<Polygon>
<outerBoundaryIs>
<LinearRing>
<coordinates>
-5.21666667,36.80833333
-5.20833333,36.80833333
-5.20833333,36.8
-5.21666667,36.8
-5.21666667,36.80833333
</coordinates>
</LinearRing>
</outerBoundaryIs>
</Polygon>
<Polygon>
<outerBoundaryIs>
<LinearRing>
<coordinates>
-5.475,36.91666667
-5.46666667,36.91666667
-5.45833333,36.91666667
-5.45833333,36.90833333
-5.46666667,36.90833333
-5.475,36.90833333
-5.475,36.91666667
</coordinates>
</LinearRing>
</outerBoundaryIs>
</Polygon>
<Polygon>
<outerBoundaryIs>
<LinearRing>
<coordinates>
-4.59166667,36.88333333
-4.59166667,36.875
-4.6,36.875
-4.6,36.88333333
-4.60833333,36.88333333
-4.60833333,36.89166667
-4.6,36.89166667
-4.59166667,36.89166667
-4.58333333,36.89166667
-4.58333333,36.88333333
-4.59166667,36.88333333
</coordinates>
</LinearRing>
</outerBoundaryIs>
</Polygon>
<Polygon>
<outerBoundaryIs>
<LinearRing>
<coordinates>
-4.55833333,36.89166667
-4.55,36.89166667
-4.54166667,36.89166667
-4.53333333,36.89166667
-4.53333333,36.88333333
-4.54166667,36.88333333
-4.55,36.88333333
-4.55833333,36.88333333
-4.55833333,36.89166667
</coordinates>
</LinearRing>
</outerBoundaryIs>
</Polygon>
<Polygon>
<outerBoundaryIs>
<LinearRing>
<coordinates>
-4.79166667,36.89166667
-4.79166667,36.88333333
-4.8,36.88333333
-4.80833333,36.88333333
-4.80833333,36.89166667
-4.80833333,36.9
-4.80833333,36.90833333
-4.80833333,36.91666667
-4.8,36.91666667
-4.8,36.90833333
-4.8,36.9
-4.79166667,36.9
-4.79166667,36.89166667
</coordinates>
</LinearRing>
</outerBoundaryIs>
</Polygon>
<Polygon>
<outerBoundaryIs>
<LinearRing>
<coordinates>
-4.89166667,36.90833333
-4.88333333,36.90833333
-4.88333333,36.9
-4.89166667,36.9
-4.89166667,36.90833333
</coordinates>
</LinearRing>
</outerBoundaryIs>
</Polygon>
<Polygon>
<outerBoundaryIs>
<LinearRing>
<coordinates>
-4.94166667,36.90833333
-4.93333333,36.90833333
-4.93333333,36.9
-4.94166667,36.9
-4.94166667,36.90833333
</coordinates>
</LinearRing>
</outerBoundaryIs>
</Polygon>
<Polygon>
<outerBoundaryIs>
<LinearRing>
<coordinates>
-4.975,36.84166667
-4.98333333,36.84166667
-4.98333333,36.85
-4.98333333,36.85833333
-4.975,36.85833333
-4.975,36.86666667
-4.96666667,36.86666667
-4.96666667,36.875
-4.95833333,36.875
-4.95,36.875
-4.94166667,36.875
-4.94166667,36.88333333
-4.93333333,36.88333333
-4.925,36.88333333
-4.925,36.875
-4.91666667,36.875
-4.91666667,36.88333333
-4.90833333,36.88333333
-4.90833333,36.875
-4.9,36.875
-4.89166667,36.875
-4.89166667,36.86666667
-4.9,36.86666667
-4.9,36.85833333
-4.9,36.85
-4.89166667,36.85
-4.89166667,36.84166667
-4.89166667,36.83333333
-4.89166667,36.825
-4.89166667,36.81666667
-4.89166667,36.80833333
-4.9,36.80833333
-4.90833333,36.80833333
-4.90833333,36.8
-4.91666667,36.8
-4.91666667,36.79166667
-4.925,36.79166667
-4.925,36.8
-4.925,36.80833333
-4.925,36.81666667
-4.93333333,36.81666667
-4.93333333,36.825
-4.925,36.825
-4.925,36.83333333
-4.925,36.84166667
-4.93333333,36.84166667
-4.94166667,36.84166667
-4.95,36.84166667
-4.95,36.85
-4.95,36.85833333
-4.95,36.86666667
-4.95833333,36.86666667
-4.95833333,36.85833333
-4.96666667,36.85833333
-4.96666667,36.85
-4.96666667,36.84166667
-4.975,36.84166667
</coordinates>
</LinearRing>
</outerBoundaryIs>
<innerBoundaryIs>
<LinearRing>
<coordinates>
-4.9,36.85
-4.90833333,36.85
-4.90833333,36.84166667
-4.90833333,36.83333333
-4.9,36.83333333
-4.9,36.84166667
-4.9,36.85
</coordinates>
</LinearRing>
</innerBoundaryIs>
<innerBoundaryIs>
<LinearRing>
<coordinates>
-4.925,36.84166667
-4.91666667,36.84166667
-4.91666667,36.85
-4.925,36.85
-4.925,36.84166667
</coordinates>
</LinearRing>
</innerBoundaryIs>
</Polygon>
<Polygon>
<outerBoundaryIs>
<LinearRing>
<coordinates>
-4.85,36.85833333
-4.84166667,36.85833333
-4.84166667,36.85
-4.85,36.85
-4.85,36.85833333
</coordinates>
</LinearRing>
</outerBoundaryIs>
</Polygon>
<Polygon>
<outerBoundaryIs>
<LinearRing>
<coordinates>
-4.80833333,36.84166667
-4.80833333,36.83333333
-4.81666667,36.83333333
-4.81666667,36.84166667
-4.825,36.84166667
-4.83333333,36.84166667
-4.84166667,36.84166667
-4.84166667,36.85
-4.83333333,36.85
-4.825,36.85
-4.81666667,36.85
-4.81666667,36.85833333
-4.81666667,36.86666667
-4.825,36.86666667
-4.825,36.875
-4.81666667,36.875
-4.81666667,36.88333333
-4.80833333,36.88333333
-4.80833333,36.875
-4.80833333,36.86666667
-4.8,36.86666667
-4.79166667,36.86666667
-4.79166667,36.85833333
-4.8,36.85833333
-4.80833333,36.85833333
-4.80833333,36.85
-4.80833333,36.84166667
</coordinates>
</LinearRing>
</outerBoundaryIs>
</Polygon>
<Polygon>
<outerBoundaryIs>
<LinearRing>
<coordinates>
-5,36.85
-4.99166667,36.85
-4.99166667,36.84166667
-5,36.84166667
-5.00833333,36.84166667
-5.01666667,36.84166667
-5.025,36.84166667
-5.025,36.85
-5.01666667,36.85
-5.00833333,36.85
-5.00833333,36.85833333
-5,36.85833333
-5,36.85
</coordinates>
</LinearRing>
</outerBoundaryIs>
</Polygon>
<Polygon>
<outerBoundaryIs>
<LinearRing>
<coordinates>
-4.89166667,36.85833333
-4.88333333,36.85833333
-4.88333333,36.85
-4.89166667,36.85
-4.89166667,36.85833333
</coordinates>
</LinearRing>
</outerBoundaryIs>
</Polygon>
<Polygon>
<outerBoundaryIs>
<LinearRing>
<coordinates>
-4.50833333,36.74166667
-4.5,36.74166667
-4.5,36.73333333
-4.50833333,36.73333333
-4.50833333,36.74166667
</coordinates>
</LinearRing>
</outerBoundaryIs>
</Polygon>
<Polygon>
<outerBoundaryIs>
<LinearRing>
<coordinates>
-4.88333333,36.74166667
-4.875,36.74166667
-4.875,36.73333333
-4.88333333,36.73333333
-4.89166667,36.73333333
-4.89166667,36.74166667
-4.88333333,36.74166667
</coordinates>
</LinearRing>
</outerBoundaryIs>
</Polygon>
<Polygon>
<outerBoundaryIs>
<LinearRing>
<coordinates>
-4.49166667,36.725
-4.49166667,36.71666667
-4.5,36.71666667
-4.5,36.725
-4.5,36.73333333
-4.49166667,36.73333333
-4.49166667,36.725
</coordinates>
</LinearRing>
</outerBoundaryIs>
</Polygon>
<Polygon>
<outerBoundaryIs>
<LinearRing>
<coordinates>
-4.875,36.75
-4.86666667,36.75
-4.86666667,36.74166667
-4.875,36.74166667
-4.875,36.75
</coordinates>
</LinearRing>
</outerBoundaryIs>
</Polygon>
<Polygon>
<outerBoundaryIs>
<LinearRing>
<coordinates>
-4.78333333,36.95833333
-4.775,36.95833333
-4.76666667,36.95833333
-4.76666667,36.96666667
-4.75833333,36.96666667
-4.75,36.96666667
-4.75,36.95833333
-4.75833333,36.95833333
-4.75833333,36.95
-4.76666667,36.95
-4.775,36.95
-4.78333333,36.95
-4.78333333,36.95833333
</coordinates>
</LinearRing>
</outerBoundaryIs>
</Polygon>
<Polygon>
<outerBoundaryIs>
<LinearRing>
<coordinates>
-5.39166667,36.95833333
-5.38333333,36.95833333
-5.38333333,36.95
-5.39166667,36.95
-5.39166667,36.95833333
</coordinates>
</LinearRing>
</outerBoundaryIs>
</Polygon>
<Polygon>
<outerBoundaryIs>
<LinearRing>
<coordinates>
-5.00833333,36.96666667
-5,36.96666667
-5,36.95833333
-5.00833333,36.95833333
-5.00833333,36.96666667
</coordinates>
</LinearRing>
</outerBoundaryIs>
</Polygon>
<Polygon>
<outerBoundaryIs>
<LinearRing>
<coordinates>
-8.05,37.05833333
-8.04166667,37.05833333
-8.04166667,37.05
-8.05,37.05
-8.05,37.05833333
</coordinates>
</LinearRing>
</outerBoundaryIs>
</Polygon>
<Polygon>
<outerBoundaryIs>
<LinearRing>
<coordinates>
-4.975,37.06666667
-4.96666667,37.06666667
-4.96666667,37.05833333
-4.975,37.05833333
-4.975,37.06666667
</coordinates>
</LinearRing>
</outerBoundaryIs>
</Polygon>
<Polygon>
<outerBoundaryIs>
<LinearRing>
<coordinates>
-5.05833333,37.03333333
-5.05,37.03333333
-5.05,37.025
-5.05833333,37.025
-5.05833333,37.03333333
</coordinates>
</LinearRing>
</outerBoundaryIs>
</Polygon>
<Polygon>
<outerBoundaryIs>
<LinearRing>
<coordinates>
-8.925,37.125
-8.91666667,37.125
-8.91666667,37.11666667
-8.925,37.11666667
-8.925,37.125
</coordinates>
</LinearRing>
</outerBoundaryIs>
</Polygon>
<Polygon>
<outerBoundaryIs>
<LinearRing>
<coordinates>
-4.84166667,37.15
-4.84166667,37.14166667
-4.85,37.14166667
-4.85,37.13333333
-4.85833333,37.13333333
-4.85833333,37.125
-4.86666667,37.125
-4.86666667,37.13333333
-4.875,37.13333333
-4.875,37.14166667
-4.86666667,37.14166667
-4.85833333,37.14166667
-4.85833333,37.15
-4.85,37.15
-4.85,37.15833333
-4.84166667,37.15833333
-4.83333333,37.15833333
-4.83333333,37.16666667
-4.825,37.16666667
-4.81666667,37.16666667
-4.81666667,37.15833333
-4.825,37.15833333
-4.825,37.15
-4.83333333,37.15
-4.84166667,37.15
</coordinates>
</LinearRing>
</outerBoundaryIs>
</Polygon>
<Polygon>
<outerBoundaryIs>
<LinearRing>
<coordinates>
-8.59166667,37.14166667
-8.58333333,37.14166667
-8.58333333,37.13333333
-8.59166667,37.13333333
-8.59166667,37.14166667
</coordinates>
</LinearRing>
</outerBoundaryIs>
</Polygon>
<Polygon>
<outerBoundaryIs>
<LinearRing>
<coordinates>
-6.425,37.14166667
-6.41666667,37.14166667
-6.41666667,37.13333333
-6.425,37.13333333
-6.425,37.14166667
</coordinates>
</LinearRing>
</outerBoundaryIs>
</Polygon>
<Polygon>
<outerBoundaryIs>
<LinearRing>
<coordinates>
-8.5,37.10833333
-8.5,37.1
-8.50833333,37.1
-8.50833333,37.10833333
-8.50833333,37.11666667
-8.51666667,37.11666667
-8.51666667,37.125
-8.50833333,37.125
-8.50833333,37.13333333
-8.50833333,37.14166667
-8.5,37.14166667
-8.49166667,37.14166667
-8.48333333,37.14166667
-8.48333333,37.13333333
-8.49166667,37.13333333
-8.5,37.13333333
-8.5,37.125
-8.49166667,37.125
-8.49166667,37.11666667
-8.5,37.11666667
-8.5,37.10833333
</coordinates>
</LinearRing>
</outerBoundaryIs>
</Polygon>
<Polygon>
<outerBoundaryIs>
<LinearRing>
<coordinates>
-8.14166667,37.08333333
-8.13333333,37.08333333
-8.13333333,37.075
-8.14166667,37.075
-8.14166667,37.08333333
</coordinates>
</LinearRing>
</outerBoundaryIs>
</Polygon>
<Polygon>
<outerBoundaryIs>
<LinearRing>
<coordinates>
-4.53333333,36.73333333
-4.53333333,36.725
-4.54166667,36.725
-4.54166667,36.71666667
-4.53333333,36.71666667
-4.53333333,36.70833333
-4.54166667,36.70833333
-4.54166667,36.7
-4.53333333,36.7
-4.525,36.7
-4.51666667,36.7
-4.51666667,36.69166667
-4.51666667,36.68333333
-4.51666667,36.675
-4.525,36.675
-4.525,36.66666667
-4.51666667,36.66666667
-4.51666667,36.65833333
-4.525,36.65833333
-4.53333333,36.65833333
-4.53333333,36.66666667
-4.54166667,36.66666667
-4.55,36.66666667
-4.55,36.675
-4.55833333,36.675
-4.56666667,36.675
-4.56666667,36.66666667
-4.575,36.66666667
-4.58333333,36.66666667
-4.59166667,36.66666667
-4.59166667,36.65833333
-4.6,36.65833333
-4.6,36.65
-4.60833333,36.65
-4.60833333,36.64166667
-4.61666667,36.64166667
-4.625,36.64166667
-4.63333333,36.64166667
-4.64166667,36.64166667
-4.65,36.64166667
-4.65833333,36.64166667
-4.66666667,36.64166667
-4.675,36.64166667
-4.68333333,36.64166667
-4.68333333,36.65
-4.68333333,36.65833333
-4.69166667,36.65833333
-4.69166667,36.65
-4.7,36.65
-4.7,36.64166667
-4.7,36.63333333
-4.7,36.625
-4.70833333,36.625
-4.70833333,36.61666667
-4.71666667,36.61666667
-4.725,36.61666667
-4.725,36.625
-4.73333333,36.625
-4.74166667,36.625
-4.74166667,36.63333333
-4.75,36.63333333
-4.75833333,36.63333333
-4.75833333,36.625
-4.76666667,36.625
-4.76666667,36.63333333
-4.76666667,36.64166667
-4.775,36.64166667
-4.78333333,36.64166667
-4.78333333,36.63333333
-4.79166667,36.63333333
-4.8,36.63333333
-4.80833333,36.63333333
-4.81666667,36.63333333
-4.825,36.63333333
-4.83333333,36.63333333
-4.83333333,36.625
-4.84166667,36.625
-4.85,36.625
-4.85,36.63333333
-4.85833333,36.63333333
-4.85833333,36.625
-4.86666667,36.625
-4.86666667,36.63333333
-4.86666667,36.64166667
-4.875,36.64166667
-4.88333333,36.64166667
-4.88333333,36.65
-4.88333333,36.65833333
-4.875,36.65833333
-4.875,36.66666667
-4.88333333,36.66666667
-4.88333333,36.675
-4.89166667,36.675
-4.89166667,36.68333333
-4.9,36.68333333
-4.90833333,36.68333333
-4.91666667,36.68333333
-4.91666667,36.69166667
-4.91666667,36.7
-4.90833333,36.7
-4.9,36.7
-4.9,36.70833333
-4.90833333,36.70833333
-4.90833333,36.71666667
-4.90833333,36.725
-4.9,36.725
-4.89166667,36.725
-4.88333333,36.725
-4.88333333,36.71666667
-4.875,36.71666667
-4.875,36.725
-4.875,36.73333333
-4.86666667,36.73333333
-4.86666667,36.725
-4.85833333,36.725
-4.85,36.725
-4.85,36.73333333
-4.85,36.74166667
-4.84166667,36.74166667
-4.84166667,36.75
-4.84166667,36.75833333
-4.84166667,36.76666667
-4.83333333,36.76666667
-4.83333333,36.775
-4.83333333,36.78333333
-4.84166667,36.78333333
-4.85,36.78333333
-4.85,36.79166667
-4.84166667,36.79166667
-4.83333333,36.79166667
-4.825,36.79166667
-4.825,36.8
-4.81666667,36.8
-4.81666667,36.80833333
-4.81666667,36.81666667
-4.80833333,36.81666667
-4.8,36.81666667
-4.8,36.825
-4.79166667,36.825
-4.78333333,36.825
-4.775,36.825
-4.775,36.83333333
-4.775,36.84166667
-4.76666667,36.84166667
-4.75833333,36.84166667
-4.75,36.84166667
-4.74166667,36.84166667
-4.73333333,36.84166667
-4.73333333,36.85
-4.725,36.85
-4.725,36.85833333
-4.73333333,36.85833333
-4.74166667,36.85833333
-4.74166667,36.86666667
-4.75,36.86666667
-4.75,36.875
-4.75833333,36.875
-4.76666667,36.875
-4.775,36.875
-4.775,36.86666667
-4.78333333,36.86666667
-4.79166667,36.86666667
-4.79166667,36.875
-4.79166667,36.88333333
-4.78333333,36.88333333
-4.78333333,36.89166667
-4.775,36.89166667
-4.775,36.9
-4.76666667,36.9
-4.76666667,36.90833333
-4.775,36.90833333
-4.775,36.91666667
-4.775,36.925
-4.76666667,36.925
-4.76666667,36.91666667
-4.75833333,36.91666667
-4.75,36.91666667
-4.75,36.90833333
-4.74166667,36.90833333
-4.73333333,36.90833333
-4.725,36.90833333
-4.725,36.91666667
-4.71666667,36.91666667
-4.71666667,36.925
-4.70833333,36.925
-4.7,36.925
-4.69166667,36.925
-4.69166667,36.93333333
-4.68333333,36.93333333
-4.68333333,36.94166667
-4.69166667,36.94166667
-4.69166667,36.95
-4.69166667,36.95833333
-4.7,36.95833333
-4.70833333,36.95833333
-4.70833333,36.96666667
-4.71666667,36.96666667
-4.71666667,36.95833333
-4.725,36.95833333
-4.73333333,36.95833333
-4.73333333,36.95
-4.74166667,36.95
-4.75,36.95
-4.75,36.95833333
-4.74166667,36.95833333
-4.74166667,36.96666667
-4.75,36.96666667
-4.75,36.975
-4.74166667,36.975
-4.74166667,36.98333333
-4.75,36.98333333
-4.75833333,36.98333333
-4.76666667,36.98333333
-4.76666667,36.975
-4.775,36.975
-4.78333333,36.975
-4.79166667,36.975
-4.8,36.975
-4.8,36.96666667
-4.8,36.95833333
-4.80833333,36.95833333
-4.80833333,36.96666667
-4.81666667,36.96666667
-4.81666667,36.975
-4.80833333,36.975
-4.80833333,36.98333333
-4.8,36.98333333
-4.8,36.99166667
-4.79166667,36.99166667
-4.79166667,36.98333333
-4.78333333,36.98333333
-4.78333333,36.99166667
-4.775,36.99166667
-4.76666667,36.99166667
-4.76666667,37
-4.775,37
-4.775,37.00833333
-4.76666667,37.00833333
-4.76666667,37.01666667
-4.76666667,37.025
-4.75833333,37.025
-4.75,37.025
-4.75,37.03333333
-4.74166667,37.03333333
-4.74166667,37.04166667
-4.73333333,37.04166667
-4.725,37.04166667
-4.725,37.05
-4.725,37.05833333
-4.71666667,37.05833333
-4.71666667,37.06666667
-4.70833333,37.06666667
-4.7,37.06666667
-4.7,37.075
-4.69166667,37.075
-4.68333333,37.075
-4.675,37.075
-4.675,37.06666667
-4.66666667,37.06666667
-4.65833333,37.06666667
-4.65833333,37.075
-4.65,37.075
-4.65,37.08333333
-4.64166667,37.08333333
-4.64166667,37.09166667
-4.63333333,37.09166667
-4.63333333,37.08333333
-4.625,37.08333333
-4.625,37.09166667
-4.61666667,37.09166667
-4.60833333,37.09166667
-4.6,37.09166667
-4.59166667,37.09166667
-4.58333333,37.09166667
-4.58333333,37.08333333
-4.575,37.08333333
-4.56666667,37.08333333
-4.56666667,37.075
-4.575,37.075
-4.575,37.06666667
-4.58333333,37.06666667
-4.58333333,37.05833333
-4.575,37.05833333
-4.575,37.05
-4.56666667,37.05
-4.56666667,37.04166667
-4.55833333,37.04166667
-4.55833333,37.03333333
-4.56666667,37.03333333
-4.575,37.03333333
-4.58333333,37.03333333
-4.58333333,37.025
-4.59166667,37.025
-4.59166667,37.03333333
-4.6,37.03333333
-4.60833333,37.03333333
-4.61666667,37.03333333
-4.61666667,37.025
-4.625,37.025
-4.625,37.01666667
-4.625,37.00833333
-4.63333333,37.00833333
-4.64166667,37.00833333
-4.64166667,37.01666667
-4.65,37.01666667
-4.65833333,37.01666667
-4.65833333,37.00833333
-4.66666667,37.00833333
-4.675,37.00833333
-4.68333333,37.00833333
-4.69166667,37.00833333
-4.69166667,37
-4.7,37
-4.7,37.00833333
-4.7,37.01666667
-4.70833333,37.01666667
-4.70833333,37.00833333
-4.71666667,37.00833333
-4.71666667,37
-4.71666667,36.99166667
-4.70833333,36.99166667
-4.7,36.99166667
-4.7,36.98333333
-4.7,36.975
-4.7,36.96666667
-4.69166667,36.96666667
-4.69166667,36.975
-4.68333333,36.975
-4.675,36.975
-4.66666667,36.975
-4.66666667,36.96666667
-4.675,36.96666667
-4.68333333,36.96666667
-4.68333333,36.95833333
-4.675,36.95833333
-4.66666667,36.95833333
-4.66666667,36.95
-4.66666667,36.94166667
-4.66666667,36.93333333
-4.66666667,36.925
-4.675,36.925
-4.675,36.91666667
-4.66666667,36.91666667
-4.66666667,36.90833333
-4.66666667,36.9
-4.675,36.9
-4.675,36.89166667
-4.66666667,36.89166667
-4.65833333,36.89166667
-4.65833333,36.9
-4.65833333,36.90833333
-4.65833333,36.91666667
-4.65,36.91666667
-4.64166667,36.91666667
-4.64166667,36.90833333
-4.64166667,36.9
-4.64166667,36.89166667
-4.63333333,36.89166667
-4.63333333,36.9
-4.625,36.9
-4.61666667,36.9
-4.60833333,36.9
-4.60833333,36.89166667
-4.61666667,36.89166667
-4.625,36.89166667
-4.625,36.88333333
-4.625,36.875
-4.625,36.86666667
-4.625,36.85833333
-4.63333333,36.85833333
-4.63333333,36.85
-4.64166667,36.85
-4.64166667,36.84166667
-4.63333333,36.84166667
-4.625,36.84166667
-4.61666667,36.84166667
-4.61666667,36.85
-4.60833333,36.85
-4.6,36.85
-4.59166667,36.85
-4.58333333,36.85
-4.575,36.85
-4.575,36.84166667
-4.575,36.83333333
-4.575,36.825
-4.56666667,36.825
-4.55833333,36.825
-4.55833333,36.83333333
-4.55833333,36.84166667
-4.55833333,36.85
-4.55,36.85
-4.55,36.85833333
-4.54166667,36.85833333
-4.54166667,36.86666667
-4.54166667,36.875
-4.53333333,36.875
-4.53333333,36.88333333
-4.525,36.88333333
-4.525,36.89166667
-4.53333333,36.89166667
-4.53333333,36.9
-4.53333333,36.90833333
-4.525,36.90833333
-4.525,36.9
-4.51666667,36.9
-4.50833333,36.9
-4.50833333,36.89166667
-4.50833333,36.88333333
-4.5,36.88333333
-4.5,36.875
-4.49166667,36.875
-4.48333333,36.875
-4.48333333,36.88333333
-4.475,36.88333333
-4.475,36.875
-4.46666667,36.875
-4.46666667,36.88333333
-4.46666667,36.89166667
-4.46666667,36.9
-4.45833333,36.9
-4.45,36.9
-4.44166667,36.9
-4.44166667,36.89166667
-4.43333333,36.89166667
-4.425,36.89166667
-4.41666667,36.89166667
-4.41666667,36.88333333
-4.425,36.88333333
-4.425,36.875
-4.425,36.86666667
-4.41666667,36.86666667
-4.41666667,36.85833333
-4.41666667,36.85
-4.425,36.85
-4.425,36.84166667
-4.43333333,36.84166667
-4.43333333,36.83333333
-4.425,36.83333333
-4.425,36.825
-4.425,36.81666667
-4.41666667,36.81666667
-4.41666667,36.80833333
-4.41666667,36.8
-4.41666667,36.79166667
-4.41666667,36.78333333
-4.41666667,36.775
-4.425,36.775
-4.43333333,36.775
-4.44166667,36.775
-4.44166667,36.76666667
-4.45,36.76666667
-4.45833333,36.76666667
-4.46666667,36.76666667
-4.46666667,36.75833333
-4.475,36.75833333
-4.48333333,36.75833333
-4.49166667,36.75833333
-4.49166667,36.75
-4.5,36.75
-4.50833333,36.75
-4.50833333,36.74166667
-4.51666667,36.74166667
-4.51666667,36.73333333
-4.525,36.73333333
-4.53333333,36.73333333
</coordinates>
</LinearRing>
</outerBoundaryIs>
<innerBoundaryIs>
<LinearRing>
<coordinates>
-4.54166667,36.725
-4.54166667,36.73333333
-4.54166667,36.74166667
-4.55,36.74166667
-4.55,36.75
-4.55833333,36.75
-4.55833333,36.74166667
-4.56666667,36.74166667
-4.575,36.74166667
-4.58333333,36.74166667
-4.58333333,36.73333333
-4.58333333,36.725
-4.575,36.725
-4.56666667,36.725
-4.56666667,36.73333333
-4.55833333,36.73333333
-4.55833333,36.725
-4.55,36.725
-4.54166667,36.725
</coordinates>
</LinearRing>
</innerBoundaryIs>
<innerBoundaryIs>
<LinearRing>
<coordinates>
-4.875,36.65833333
-4.875,36.65
-4.86666667,36.65
-4.86666667,36.65833333
-4.875,36.65833333
</coordinates>
</LinearRing>
</innerBoundaryIs>
<innerBoundaryIs>
<LinearRing>
<coordinates>
-4.675,36.9
-4.675,36.90833333
-4.68333333,36.90833333
-4.68333333,36.9
-4.675,36.9
</coordinates>
</LinearRing>
</innerBoundaryIs>
<innerBoundaryIs>
<LinearRing>
<coordinates>
-4.68333333,36.9
-4.69166667,36.9
-4.69166667,36.89166667
-4.68333333,36.89166667
-4.68333333,36.9
</coordinates>
</LinearRing>
</innerBoundaryIs>
<innerBoundaryIs>
<LinearRing>
<coordinates>
-4.64166667,36.89166667
-4.65,36.89166667
-4.65,36.88333333
-4.65833333,36.88333333
-4.65833333,36.875
-4.65833333,36.86666667
-4.65,36.86666667
-4.64166667,36.86666667
-4.64166667,36.875
-4.63333333,36.875
-4.63333333,36.88333333
-4.64166667,36.88333333
-4.64166667,36.89166667
</coordinates>
</LinearRing>
</innerBoundaryIs>
<innerBoundaryIs>
<LinearRing>
<coordinates>
-4.64166667,36.85
-4.64166667,36.85833333
-4.65,36.85833333
-4.65,36.85
-4.64166667,36.85
</coordinates>
</LinearRing>
</innerBoundaryIs>
<innerBoundaryIs>
<LinearRing>
<coordinates>
-4.55833333,36.825
-4.55833333,36.81666667
-4.55,36.81666667
-4.55,36.825
-4.55833333,36.825
</coordinates>
</LinearRing>
</innerBoundaryIs>
<innerBoundaryIs>
<LinearRing>
<coordinates>
-4.55,36.85
-4.55,36.84166667
-4.54166667,36.84166667
-4.53333333,36.84166667
-4.53333333,36.83333333
-4.525,36.83333333
-4.525,36.84166667
-4.525,36.85
-4.53333333,36.85
-4.54166667,36.85
-4.55,36.85
</coordinates>
</LinearRing>
</innerBoundaryIs>
<innerBoundaryIs>
<LinearRing>
<coordinates>
-4.46666667,36.875
-4.46666667,36.86666667
-4.46666667,36.85833333
-4.45833333,36.85833333
-4.45833333,36.86666667
-4.45833333,36.875
-4.46666667,36.875
</coordinates>
</LinearRing>
</innerBoundaryIs>
<innerBoundaryIs>
<LinearRing>
<coordinates>
-4.46666667,36.85833333
-4.475,36.85833333
-4.48333333,36.85833333
-4.48333333,36.85
-4.475,36.85
-4.475,36.84166667
-4.46666667,36.84166667
-4.46666667,36.85
-4.46666667,36.85833333
</coordinates>
</LinearRing>
</innerBoundaryIs>
<innerBoundaryIs>
<LinearRing>
<coordinates>
-4.51666667,36.74166667
-4.51666667,36.75
-4.525,36.75
-4.525,36.74166667
-4.51666667,36.74166667
</coordinates>
</LinearRing>
</innerBoundaryIs>
<innerBoundaryIs>
<LinearRing>
<coordinates>
-4.45833333,36.8
-4.45,36.8
-4.44166667,36.8
-4.44166667,36.80833333
-4.45,36.80833333
-4.45,36.81666667
-4.45833333,36.81666667
-4.45833333,36.80833333
-4.45833333,36.8
</coordinates>
</LinearRing>
</innerBoundaryIs>
<innerBoundaryIs>
<LinearRing>
<coordinates>
-4.44166667,36.80833333
-4.43333333,36.80833333
-4.43333333,36.81666667
-4.43333333,36.825
-4.44166667,36.825
-4.44166667,36.81666667
-4.44166667,36.80833333
</coordinates>
</LinearRing>
</innerBoundaryIs>
<innerBoundaryIs>
<LinearRing>
<coordinates>
-4.44166667,36.825
-4.44166667,36.83333333
-4.45,36.83333333
-4.45,36.825
-4.44166667,36.825
</coordinates>
</LinearRing>
</innerBoundaryIs>
<innerBoundaryIs>
<LinearRing>
<coordinates>
-4.45833333,36.88333333
-4.45,36.88333333
-4.45,36.89166667
-4.45833333,36.89166667
-4.45833333,36.88333333
</coordinates>
</LinearRing>
</innerBoundaryIs>
<innerBoundaryIs>
<LinearRing>
<coordinates>
-4.45,36.88333333
-4.45,36.875
-4.44166667,36.875
-4.44166667,36.86666667
-4.43333333,36.86666667
-4.43333333,36.875
-4.43333333,36.88333333
-4.44166667,36.88333333
-4.45,36.88333333
</coordinates>
</LinearRing>
</innerBoundaryIs>
<innerBoundaryIs>
<LinearRing>
<coordinates>
-4.625,36.74166667
-4.625,36.73333333
-4.61666667,36.73333333
-4.60833333,36.73333333
-4.60833333,36.74166667
-4.61666667,36.74166667
-4.625,36.74166667
</coordinates>
</LinearRing>
</innerBoundaryIs>
<innerBoundaryIs>
<LinearRing>
<coordinates>
-4.58333333,36.68333333
-4.575,36.68333333
-4.56666667,36.68333333
-4.55833333,36.68333333
-4.55833333,36.69166667
-4.55833333,36.7
-4.55833333,36.70833333
-4.56666667,36.70833333
-4.575,36.70833333
-4.58333333,36.70833333
-4.58333333,36.7
-4.58333333,36.69166667
-4.58333333,36.68333333
</coordinates>
</LinearRing>
</innerBoundaryIs>
<innerBoundaryIs>
<LinearRing>
<coordinates>
-4.64166667,36.65
-4.63333333,36.65
-4.625,36.65
-4.61666667,36.65
-4.61666667,36.65833333
-4.625,36.65833333
-4.625,36.66666667
-4.63333333,36.66666667
-4.63333333,36.65833333
-4.64166667,36.65833333
-4.64166667,36.65
</coordinates>
</LinearRing>
</innerBoundaryIs>
<innerBoundaryIs>
<LinearRing>
<coordinates>
-4.76666667,36.65833333
-4.75833333,36.65833333
-4.75,36.65833333
-4.75,36.66666667
-4.75833333,36.66666667
-4.76666667,36.66666667
-4.76666667,36.65833333
</coordinates>
</LinearRing>
</innerBoundaryIs>
<innerBoundaryIs>
<LinearRing>
<coordinates>
-4.64166667,36.71666667
-4.64166667,36.70833333
-4.63333333,36.70833333
-4.625,36.70833333
-4.625,36.71666667
-4.63333333,36.71666667
-4.64166667,36.71666667
</coordinates>
</LinearRing>
</innerBoundaryIs>
<innerBoundaryIs>
<LinearRing>
<coordinates>
-4.5,36.85833333
-4.5,36.85
-4.49166667,36.85
-4.49166667,36.85833333
-4.5,36.85833333
</coordinates>
</LinearRing>
</innerBoundaryIs>
<innerBoundaryIs>
<LinearRing>
<coordinates>
-4.80833333,36.79166667
-4.80833333,36.78333333
-4.80833333,36.775
-4.8,36.775
-4.8,36.76666667
-4.79166667,36.76666667
-4.79166667,36.775
-4.78333333,36.775
-4.78333333,36.78333333
-4.78333333,36.79166667
-4.79166667,36.79166667
-4.79166667,36.8
-4.79166667,36.80833333
-4.8,36.80833333
-4.8,36.8
-4.80833333,36.8
-4.80833333,36.79166667
</coordinates>
</LinearRing>
</innerBoundaryIs>
<innerBoundaryIs>
<LinearRing>
<coordinates>
-4.65833333,36.8
-4.65833333,36.79166667
-4.65,36.79166667
-4.65,36.78333333
-4.64166667,36.78333333
-4.64166667,36.79166667
-4.63333333,36.79166667
-4.625,36.79166667
-4.625,36.8
-4.61666667,36.8
-4.61666667,36.79166667
-4.60833333,36.79166667
-4.6,36.79166667
-4.6,36.8
-4.6,36.80833333
-4.60833333,36.80833333
-4.60833333,36.81666667
-4.60833333,36.825
-4.60833333,36.83333333
-4.61666667,36.83333333
-4.61666667,36.825
-4.625,36.825
-4.625,36.83333333
-4.63333333,36.83333333
-4.64166667,36.83333333
-4.65,36.83333333
-4.65833333,36.83333333
-4.65833333,36.84166667
-4.66666667,36.84166667
-4.66666667,36.83333333
-4.675,36.83333333
-4.675,36.825
-4.66666667,36.825
-4.66666667,36.81666667
-4.66666667,36.80833333
-4.65833333,36.80833333
-4.65,36.80833333
-4.65,36.8
-4.65833333,36.8
</coordinates>
</LinearRing>
</innerBoundaryIs>
<innerBoundaryIs>
<LinearRing>
<coordinates>
-4.51666667,36.8
-4.50833333,36.8
-4.50833333,36.80833333
-4.51666667,36.80833333
-4.51666667,36.8
</coordinates>
</LinearRing>
</innerBoundaryIs>
<innerBoundaryIs>
<LinearRing>
<coordinates>
-4.71666667,36.76666667
-4.71666667,36.75833333
-4.70833333,36.75833333
-4.70833333,36.76666667
-4.70833333,36.775
-4.71666667,36.775
-4.71666667,36.76666667
</coordinates>
</LinearRing>
</innerBoundaryIs>
<innerBoundaryIs>
<LinearRing>
<coordinates>
-4.64166667,36.76666667
-4.63333333,36.76666667
-4.63333333,36.775
-4.64166667,36.775
-4.64166667,36.76666667
</coordinates>
</LinearRing>
</innerBoundaryIs>
<innerBoundaryIs>
<LinearRing>
<coordinates>
-4.675,36.8
-4.675,36.80833333
-4.68333333,36.80833333
-4.68333333,36.8
-4.675,36.8
</coordinates>
</LinearRing>
</innerBoundaryIs>
<innerBoundaryIs>
<LinearRing>
<coordinates>
-4.73333333,36.825
-4.73333333,36.81666667
-4.725,36.81666667
-4.725,36.825
-4.725,36.83333333
-4.73333333,36.83333333
-4.73333333,36.825
</coordinates>
</LinearRing>
</innerBoundaryIs>
<innerBoundaryIs>
<LinearRing>
<coordinates>
-4.71666667,36.825
-4.70833333,36.825
-4.7,36.825
-4.69166667,36.825
-4.69166667,36.83333333
-4.7,36.83333333
-4.70833333,36.83333333
-4.71666667,36.83333333
-4.71666667,36.825
</coordinates>
</LinearRing>
</innerBoundaryIs>
<innerBoundaryIs>
<LinearRing>
<coordinates>
-4.51666667,36.85833333
-4.50833333,36.85833333
-4.50833333,36.86666667
-4.51666667,36.86666667
-4.51666667,36.85833333
</coordinates>
</LinearRing>
</innerBoundaryIs>
<innerBoundaryIs>
<LinearRing>
<coordinates>
-4.73333333,37.025
-4.73333333,37.01666667
-4.725,37.01666667
-4.71666667,37.01666667
-4.71666667,37.025
-4.725,37.025
-4.73333333,37.025
</coordinates>
</LinearRing>
</innerBoundaryIs>
<innerBoundaryIs>
<LinearRing>
<coordinates>
-4.66666667,37.04166667
-4.66666667,37.03333333
-4.65833333,37.03333333
-4.65,37.03333333
-4.64166667,37.03333333
-4.64166667,37.04166667
-4.65,37.04166667
-4.65833333,37.04166667
-4.65833333,37.05
-4.66666667,37.05
-4.66666667,37.04166667
</coordinates>
</LinearRing>
</innerBoundaryIs>
<innerBoundaryIs>
<LinearRing>
<coordinates>
-4.60833333,37.075
-4.60833333,37.06666667
-4.6,37.06666667
-4.59166667,37.06666667
-4.59166667,37.075
-4.6,37.075
-4.60833333,37.075
</coordinates>
</LinearRing>
</innerBoundaryIs>
</Polygon>
<Polygon>
<outerBoundaryIs>
<LinearRing>
<coordinates>
-6.225,36.90833333
-6.225,36.9
-6.23333333,36.9
-6.23333333,36.90833333
-6.23333333,36.91666667
-6.225,36.91666667
-6.21666667,36.91666667
-6.21666667,36.925
-6.20833333,36.925
-6.20833333,36.91666667
-6.20833333,36.90833333
-6.21666667,36.90833333
-6.225,36.90833333
</coordinates>
</LinearRing>
</outerBoundaryIs>
</Polygon>
<Polygon>
<outerBoundaryIs>
<LinearRing>
<coordinates>
-4.78333333,36.93333333
-4.775,36.93333333
-4.775,36.925
-4.78333333,36.925
-4.78333333,36.93333333
</coordinates>
</LinearRing>
</outerBoundaryIs>
</Polygon>
<Polygon>
<outerBoundaryIs>
<LinearRing>
<coordinates>
-6.20833333,36.93333333
-6.2,36.93333333
-6.2,36.925
-6.20833333,36.925
-6.20833333,36.93333333
</coordinates>
</LinearRing>
</outerBoundaryIs>
</Polygon>
<Polygon>
<outerBoundaryIs>
<LinearRing>
<coordinates>
-6.43333333,37.225
-6.425,37.225
-6.425,37.21666667
-6.43333333,37.21666667
-6.43333333,37.225
</coordinates>
</LinearRing>
</outerBoundaryIs>
</Polygon>
<Polygon>
<outerBoundaryIs>
<LinearRing>
<coordinates>
-7.05,37.225
-7.04166667,37.225
-7.04166667,37.21666667
-7.05,37.21666667
-7.05,37.225
</coordinates>
</LinearRing>
</outerBoundaryIs>
</Polygon>
<Polygon>
<outerBoundaryIs>
<LinearRing>
<coordinates>
-7.89166667,37.225
-7.88333333,37.225
-7.88333333,37.21666667
-7.89166667,37.21666667
-7.89166667,37.225
</coordinates>
</LinearRing>
</outerBoundaryIs>
</Polygon>
<Polygon>
<outerBoundaryIs>
<LinearRing>
<coordinates>
-8.675,37.2
-8.675,37.19166667
-8.68333333,37.19166667
-8.68333333,37.2
-8.69166667,37.2
-8.7,37.2
-8.7,37.20833333
-8.69166667,37.20833333
-8.69166667,37.21666667
-8.68333333,37.21666667
-8.68333333,37.20833333
-8.675,37.20833333
-8.675,37.2
</coordinates>
</LinearRing>
</outerBoundaryIs>
</Polygon>
<Polygon>
<outerBoundaryIs>
<LinearRing>
<coordinates>
-6.375,37.20833333
-6.36666667,37.20833333
-6.36666667,37.2
-6.36666667,37.19166667
-6.375,37.19166667
-6.38333333,37.19166667
-6.39166667,37.19166667
-6.39166667,37.2
-6.38333333,37.2
-6.38333333,37.20833333
-6.375,37.20833333
</coordinates>
</LinearRing>
</outerBoundaryIs>
</Polygon>
<Polygon>
<outerBoundaryIs>
<LinearRing>
<coordinates>
-7.975,37.2
-7.975,37.19166667
-7.98333333,37.19166667
-7.98333333,37.2
-7.99166667,37.2
-7.99166667,37.20833333
-7.98333333,37.20833333
-7.975,37.20833333
-7.975,37.2
</coordinates>
</LinearRing>
</outerBoundaryIs>
</Polygon>
<Polygon>
<outerBoundaryIs>
<LinearRing>
<coordinates>
-6.89166667,37.2
-6.89166667,37.19166667
-6.9,37.19166667
-6.9,37.2
-6.90833333,37.2
-6.91666667,37.2
-6.91666667,37.20833333
-6.91666667,37.21666667
-6.91666667,37.225
-6.90833333,37.225
-6.9,37.225
-6.9,37.21666667
-6.89166667,37.21666667
-6.88333333,37.21666667
-6.88333333,37.20833333
-6.88333333,37.2
-6.89166667,37.2
</coordinates>
</LinearRing>
</outerBoundaryIs>
</Polygon>
<Polygon>
<outerBoundaryIs>
<LinearRing>
<coordinates>
-6.63333333,37.20833333
-6.625,37.20833333
-6.625,37.2
-6.63333333,37.2
-6.63333333,37.20833333
</coordinates>
</LinearRing>
</outerBoundaryIs>
</Polygon>
<Polygon>
<outerBoundaryIs>
<LinearRing>
<coordinates>
-4.94166667,37.21666667
-4.93333333,37.21666667
-4.93333333,37.20833333
-4.94166667,37.20833333
-4.94166667,37.21666667
</coordinates>
</LinearRing>
</outerBoundaryIs>
</Polygon>
<Polygon>
<outerBoundaryIs>
<LinearRing>
<coordinates>
-6.625,37.21666667
-6.61666667,37.21666667
-6.61666667,37.20833333
-6.625,37.20833333
-6.625,37.21666667
</coordinates>
</LinearRing>
</outerBoundaryIs>
</Polygon>
<Polygon>
<outerBoundaryIs>
<LinearRing>
<coordinates>
-7.9,37.21666667
-7.9,37.20833333
-7.90833333,37.20833333
-7.90833333,37.21666667
-7.91666667,37.21666667
-7.925,37.21666667
-7.925,37.225
-7.91666667,37.225
-7.90833333,37.225
-7.9,37.225
-7.9,37.21666667
</coordinates>
</LinearRing>
</outerBoundaryIs>
</Polygon>
<Polygon>
<outerBoundaryIs>
<LinearRing>
<coordinates>
-7.04166667,37.21666667
-7.03333333,37.21666667
-7.03333333,37.20833333
-7.04166667,37.20833333
-7.04166667,37.21666667
</coordinates>
</LinearRing>
</outerBoundaryIs>
</Polygon>
<Polygon>
<outerBoundaryIs>
<LinearRing>
<coordinates>
-7.175,37.21666667
-7.16666667,37.21666667
-7.16666667,37.20833333
-7.175,37.20833333
-7.175,37.21666667
</coordinates>
</LinearRing>
</outerBoundaryIs>
</Polygon>
<Polygon>
<outerBoundaryIs>
<LinearRing>
<coordinates>
-8.125,37.26666667
-8.11666667,37.26666667
-8.11666667,37.25833333
-8.125,37.25833333
-8.125,37.26666667
</coordinates>
</LinearRing>
</outerBoundaryIs>
</Polygon>
<Polygon>
<outerBoundaryIs>
<LinearRing>
<coordinates>
-8.54166667,37.275
-8.53333333,37.275
-8.53333333,37.26666667
-8.54166667,37.26666667
-8.54166667,37.275
</coordinates>
</LinearRing>
</outerBoundaryIs>
</Polygon>
<Polygon>
<outerBoundaryIs>
<LinearRing>
<coordinates>
-7.81666667,37.225
-7.81666667,37.21666667
-7.825,37.21666667
-7.825,37.225
-7.825,37.23333333
-7.825,37.24166667
-7.81666667,37.24166667
-7.81666667,37.23333333
-7.81666667,37.225
</coordinates>
</LinearRing>
</outerBoundaryIs>
</Polygon>
<Polygon>
<outerBoundaryIs>
<LinearRing>
<coordinates>
-7.89166667,37.23333333
-7.89166667,37.225
-7.9,37.225
-7.9,37.23333333
-7.9,37.24166667
-7.89166667,37.24166667
-7.89166667,37.23333333
</coordinates>
</LinearRing>
</outerBoundaryIs>
</Polygon>
<Polygon>
<outerBoundaryIs>
<LinearRing>
<coordinates>
-7.03333333,37.23333333
-7.03333333,37.225
-7.04166667,37.225
-7.04166667,37.23333333
-7.05,37.23333333
-7.05,37.24166667
-7.04166667,37.24166667
-7.04166667,37.25
-7.04166667,37.25833333
-7.03333333,37.25833333
-7.03333333,37.25
-7.03333333,37.24166667
-7.025,37.24166667
-7.025,37.25
-7.01666667,37.25
-7.01666667,37.25833333
-7.025,37.25833333
-7.025,37.26666667
-7.01666667,37.26666667
-7.01666667,37.275
-7.00833333,37.275
-7,37.275
-7,37.26666667
-7.00833333,37.26666667
-7.00833333,37.25833333
-7,37.25833333
-7,37.25
-7,37.24166667
-7.00833333,37.24166667
-7.01666667,37.24166667
-7.01666667,37.23333333
-7.01666667,37.225
-7.025,37.225
-7.025,37.23333333
-7.03333333,37.23333333
</coordinates>
</LinearRing>
</outerBoundaryIs>
</Polygon>
<Polygon>
<outerBoundaryIs>
<LinearRing>
<coordinates>
-8.86666667,37.30833333
-8.85833333,37.30833333
-8.85833333,37.3
-8.86666667,37.3
-8.86666667,37.30833333
</coordinates>
</LinearRing>
</outerBoundaryIs>
</Polygon>
<Polygon>
<outerBoundaryIs>
<LinearRing>
<coordinates>
-8.81666667,37.325
-8.80833333,37.325
-8.80833333,37.31666667
-8.81666667,37.31666667
-8.81666667,37.325
</coordinates>
</LinearRing>
</outerBoundaryIs>
</Polygon>
<Polygon>
<outerBoundaryIs>
<LinearRing>
<coordinates>
-7.99166667,37.325
-7.98333333,37.325
-7.98333333,37.31666667
-7.99166667,37.31666667
-7.99166667,37.325
</coordinates>
</LinearRing>
</outerBoundaryIs>
</Polygon>
<Polygon>
<outerBoundaryIs>
<LinearRing>
<coordinates>
-7.10833333,37.33333333
-7.1,37.33333333
-7.1,37.325
-7.10833333,37.325
-7.10833333,37.33333333
</coordinates>
</LinearRing>
</outerBoundaryIs>
</Polygon>
<Polygon>
<outerBoundaryIs>
<LinearRing>
<coordinates>
-6.03333333,37.30833333
-6.03333333,37.3
-6.04166667,37.3
-6.04166667,37.30833333
-6.05,37.30833333
-6.05833333,37.30833333
-6.05833333,37.31666667
-6.05833333,37.325
-6.05833333,37.33333333
-6.05,37.33333333
-6.04166667,37.33333333
-6.04166667,37.325
-6.03333333,37.325
-6.025,37.325
-6.025,37.31666667
-6.025,37.30833333
-6.03333333,37.30833333
</coordinates>
</LinearRing>
</outerBoundaryIs>
</Polygon>
<Polygon>
<outerBoundaryIs>
<LinearRing>
<coordinates>
-7.975,37.28333333
-7.96666667,37.28333333
-7.96666667,37.275
-7.975,37.275
-7.975,37.28333333
</coordinates>
</LinearRing>
</outerBoundaryIs>
</Polygon>
<Polygon>
<outerBoundaryIs>
<LinearRing>
<coordinates>
-7.75833333,37.28333333
-7.75,37.28333333
-7.75,37.275
-7.75833333,37.275
-7.76666667,37.275
-7.76666667,37.28333333
-7.75833333,37.28333333
</coordinates>
</LinearRing>
</outerBoundaryIs>
</Polygon>
<Polygon>
<outerBoundaryIs>
<LinearRing>
<coordinates>
-8.46666667,37.29166667
-8.46666667,37.28333333
-8.475,37.28333333
-8.48333333,37.28333333
-8.48333333,37.29166667
-8.48333333,37.3
-8.475,37.3
-8.46666667,37.3
-8.45833333,37.3
-8.45833333,37.29166667
-8.46666667,37.29166667
</coordinates>
</LinearRing>
</outerBoundaryIs>
</Polygon>
<Polygon>
<outerBoundaryIs>
<LinearRing>
<coordinates>
-6.40833333,37.29166667
-6.4,37.29166667
-6.4,37.28333333
-6.40833333,37.28333333
-6.40833333,37.29166667
</coordinates>
</LinearRing>
</outerBoundaryIs>
</Polygon>
<Polygon>
<outerBoundaryIs>
<LinearRing>
<coordinates>
-5.94166667,37.3
-5.94166667,37.29166667
-5.95,37.29166667
-5.95,37.3
-5.95833333,37.3
-5.95833333,37.30833333
-5.95,37.30833333
-5.95,37.31666667
-5.94166667,37.31666667
-5.94166667,37.30833333
-5.93333333,37.30833333
-5.93333333,37.3
-5.94166667,37.3
</coordinates>
</LinearRing>
</outerBoundaryIs>
</Polygon>
<Polygon>
<outerBoundaryIs>
<LinearRing>
<coordinates>
-6.76666667,37.45
-6.75833333,37.45
-6.75833333,37.44166667
-6.76666667,37.44166667
-6.76666667,37.45
</coordinates>
</LinearRing>
</outerBoundaryIs>
</Polygon>
<Polygon>
<outerBoundaryIs>
<LinearRing>
<coordinates>
-8.225,37.40833333
-8.21666667,37.40833333
-8.21666667,37.4
-8.225,37.4
-8.23333333,37.4
-8.23333333,37.40833333
-8.24166667,37.40833333
-8.24166667,37.41666667
-8.23333333,37.41666667
-8.225,37.41666667
-8.225,37.40833333
</coordinates>
</LinearRing>
</outerBoundaryIs>
</Polygon>
<Polygon>
<outerBoundaryIs>
<LinearRing>
<coordinates>
-5.825,37.425
-5.81666667,37.425
-5.81666667,37.41666667
-5.825,37.41666667
-5.825,37.425
</coordinates>
</LinearRing>
</outerBoundaryIs>
</Polygon>
<Polygon>
<outerBoundaryIs>
<LinearRing>
<coordinates>
-5.88333333,37.43333333
-5.875,37.43333333
-5.875,37.425
-5.88333333,37.425
-5.88333333,37.43333333
</coordinates>
</LinearRing>
</outerBoundaryIs>
</Polygon>
<Polygon>
<outerBoundaryIs>
<LinearRing>
<coordinates>
-6.64166667,37.48333333
-6.64166667,37.475
-6.65,37.475
-6.65,37.48333333
-6.65833333,37.48333333
-6.65833333,37.49166667
-6.65,37.49166667
-6.64166667,37.49166667
-6.64166667,37.48333333
</coordinates>
</LinearRing>
</outerBoundaryIs>
</Polygon>
<Polygon>
<outerBoundaryIs>
<LinearRing>
<coordinates>
-6.60833333,37.49166667
-6.6,37.49166667
-6.6,37.48333333
-6.60833333,37.48333333
-6.60833333,37.49166667
</coordinates>
</LinearRing>
</outerBoundaryIs>
</Polygon>
<Polygon>
<outerBoundaryIs>
<LinearRing>
<coordinates>
-6.46666667,37.525
-6.45833333,37.525
-6.45833333,37.51666667
-6.46666667,37.51666667
-6.46666667,37.525
</coordinates>
</LinearRing>
</outerBoundaryIs>
</Polygon>
<Polygon>
<outerBoundaryIs>
<LinearRing>
<coordinates>
-6.81666667,37.50833333
-6.80833333,37.50833333
-6.80833333,37.5
-6.81666667,37.5
-6.825,37.5
-6.825,37.50833333
-6.81666667,37.50833333
</coordinates>
</LinearRing>
</outerBoundaryIs>
</Polygon>
<Polygon>
<outerBoundaryIs>
<LinearRing>
<coordinates>
-6.675,37.48333333
-6.675,37.475
-6.68333333,37.475
-6.69166667,37.475
-6.69166667,37.48333333
-6.68333333,37.48333333
-6.68333333,37.49166667
-6.68333333,37.5
-6.675,37.5
-6.675,37.49166667
-6.675,37.48333333
</coordinates>
</LinearRing>
</outerBoundaryIs>
</Polygon>
<Polygon>
<outerBoundaryIs>
<LinearRing>
<coordinates>
-8.70833333,37.51666667
-8.7,37.51666667
-8.7,37.50833333
-8.70833333,37.50833333
-8.70833333,37.51666667
</coordinates>
</LinearRing>
</outerBoundaryIs>
</Polygon>
<Polygon>
<outerBoundaryIs>
<LinearRing>
<coordinates>
-6.9,37.46666667
-6.89166667,37.46666667
-6.89166667,37.45833333
-6.9,37.45833333
-6.9,37.46666667
</coordinates>
</LinearRing>
</outerBoundaryIs>
</Polygon>
<Polygon>
<outerBoundaryIs>
<LinearRing>
<coordinates>
-6.825,37.46666667
-6.81666667,37.46666667
-6.81666667,37.45833333
-6.825,37.45833333
-6.825,37.46666667
</coordinates>
</LinearRing>
</outerBoundaryIs>
</Polygon>
<Polygon>
<outerBoundaryIs>
<LinearRing>
<coordinates>
-6.83333333,37.45833333
-6.825,37.45833333
-6.825,37.45
-6.83333333,37.45
-6.83333333,37.45833333
</coordinates>
</LinearRing>
</outerBoundaryIs>
</Polygon>
<Polygon>
<outerBoundaryIs>
<LinearRing>
<coordinates>
-6.775,37.45833333
-6.76666667,37.45833333
-6.76666667,37.45
-6.775,37.45
-6.775,37.45833333
</coordinates>
</LinearRing>
</outerBoundaryIs>
</Polygon>
<Polygon>
<outerBoundaryIs>
<LinearRing>
<coordinates>
-8.70833333,37.475
-8.7,37.475
-8.69166667,37.475
-8.69166667,37.46666667
-8.7,37.46666667
-8.70833333,37.46666667
-8.70833333,37.475
</coordinates>
</LinearRing>
</outerBoundaryIs>
</Polygon>
<Polygon>
<outerBoundaryIs>
<LinearRing>
<coordinates>
-6.725,37.475
-6.71666667,37.475
-6.71666667,37.46666667
-6.725,37.46666667
-6.725,37.475
</coordinates>
</LinearRing>
</outerBoundaryIs>
</Polygon>
<Polygon>
<outerBoundaryIs>
<LinearRing>
<coordinates>
-6.80833333,37.475
-6.80833333,37.46666667
-6.81666667,37.46666667
-6.81666667,37.475
-6.81666667,37.48333333
-6.81666667,37.49166667
-6.80833333,37.49166667
-6.80833333,37.5
-6.8,37.5
-6.8,37.49166667
-6.79166667,37.49166667
-6.78333333,37.49166667
-6.78333333,37.48333333
-6.79166667,37.48333333
-6.8,37.48333333
-6.8,37.475
-6.80833333,37.475
</coordinates>
</LinearRing>
</outerBoundaryIs>
</Polygon>
<Polygon>
<outerBoundaryIs>
<LinearRing>
<coordinates>
-8.43333333,37.36666667
-8.425,37.36666667
-8.425,37.35833333
-8.43333333,37.35833333
-8.43333333,37.36666667
</coordinates>
</LinearRing>
</outerBoundaryIs>
</Polygon>
<Polygon>
<outerBoundaryIs>
<LinearRing>
<coordinates>
-8.75833333,37.36666667
-8.75,37.36666667
-8.75,37.35833333
-8.75833333,37.35833333
-8.75833333,37.36666667
</coordinates>
</LinearRing>
</outerBoundaryIs>
</Polygon>
<Polygon>
<outerBoundaryIs>
<LinearRing>
<coordinates>
-6.16666667,37.38333333
-6.15833333,37.38333333
-6.15833333,37.39166667
-6.15,37.39166667
-6.15,37.38333333
-6.15,37.375
-6.15833333,37.375
-6.16666667,37.375
-6.16666667,37.38333333
</coordinates>
</LinearRing>
</outerBoundaryIs>
</Polygon>
<Polygon>
<outerBoundaryIs>
<LinearRing>
<coordinates>
-7.86666667,37.175
-7.86666667,37.16666667
-7.875,37.16666667
-7.875,37.15833333
-7.88333333,37.15833333
-7.88333333,37.16666667
-7.89166667,37.16666667
-7.9,37.16666667
-7.9,37.15833333
-7.90833333,37.15833333
-7.90833333,37.16666667
-7.90833333,37.175
-7.9,37.175
-7.9,37.18333333
-7.90833333,37.18333333
-7.90833333,37.19166667
-7.9,37.19166667
-7.89166667,37.19166667
-7.88333333,37.19166667
-7.875,37.19166667
-7.86666667,37.19166667
-7.85833333,37.19166667
-7.85833333,37.18333333
-7.85833333,37.175
-7.86666667,37.175
</coordinates>
</LinearRing>
</outerBoundaryIs>
</Polygon>
<Polygon>
<outerBoundaryIs>
<LinearRing>
<coordinates>
-7.43333333,37.18333333
-7.425,37.18333333
-7.425,37.175
-7.43333333,37.175
-7.44166667,37.175
-7.45,37.175
-7.45,37.18333333
-7.45833333,37.18333333
-7.46666667,37.18333333
-7.46666667,37.19166667
-7.45833333,37.19166667
-7.45,37.19166667
-7.45,37.2
-7.44166667,37.2
-7.44166667,37.19166667
-7.43333333,37.19166667
-7.43333333,37.18333333
</coordinates>
</LinearRing>
</outerBoundaryIs>
</Polygon>
<Polygon>
<outerBoundaryIs>
<LinearRing>
<coordinates>
-4.88333333,37.14166667
-4.89166667,37.14166667
-4.89166667,37.15
-4.89166667,37.15833333
-4.88333333,37.15833333
-4.88333333,37.16666667
-4.875,37.16666667
-4.875,37.175
-4.86666667,37.175
-4.85833333,37.175
-4.85833333,37.16666667
-4.85,37.16666667
-4.85,37.15833333
-4.85833333,37.15833333
-4.85833333,37.15
-4.86666667,37.15
-4.875,37.15
-4.875,37.14166667
-4.88333333,37.14166667
</coordinates>
</LinearRing>
</outerBoundaryIs>
</Polygon>
<Polygon>
<outerBoundaryIs>
<LinearRing>
<coordinates>
-8.03333333,37.18333333
-8.025,37.18333333
-8.025,37.175
-8.03333333,37.175
-8.04166667,37.175
-8.04166667,37.18333333
-8.03333333,37.18333333
</coordinates>
</LinearRing>
</outerBoundaryIs>
</Polygon>
<Polygon>
<outerBoundaryIs>
<LinearRing>
<coordinates>
-4.94166667,37.19166667
-4.93333333,37.19166667
-4.93333333,37.18333333
-4.94166667,37.18333333
-4.94166667,37.19166667
</coordinates>
</LinearRing>
</outerBoundaryIs>
</Polygon>
<Polygon>
<outerBoundaryIs>
<LinearRing>
<coordinates>
-8,37.19166667
-7.99166667,37.19166667
-7.99166667,37.18333333
-8,37.18333333
-8,37.19166667
</coordinates>
</LinearRing>
</outerBoundaryIs>
</Polygon>
<Polygon>
<outerBoundaryIs>
<LinearRing>
<coordinates>
-4.91666667,37.19166667
-4.90833333,37.19166667
-4.9,37.19166667
-4.9,37.18333333
-4.90833333,37.18333333
-4.91666667,37.18333333
-4.925,37.18333333
-4.925,37.19166667
-4.93333333,37.19166667
-4.93333333,37.2
-4.93333333,37.20833333
-4.925,37.20833333
-4.91666667,37.20833333
-4.91666667,37.2
-4.91666667,37.19166667
</coordinates>
</LinearRing>
</outerBoundaryIs>
</Polygon>
<Polygon>
<outerBoundaryIs>
<LinearRing>
<coordinates>
-7.35,37.56666667
-7.34166667,37.56666667
-7.34166667,37.55833333
-7.35,37.55833333
-7.35,37.56666667
</coordinates>
</LinearRing>
</outerBoundaryIs>
</Polygon>
<Polygon>
<outerBoundaryIs>
<LinearRing>
<coordinates>
-8.675,37.59166667
-8.66666667,37.59166667
-8.66666667,37.58333333
-8.675,37.58333333
-8.675,37.59166667
</coordinates>
</LinearRing>
</outerBoundaryIs>
</Polygon>
<Polygon>
<outerBoundaryIs>
<LinearRing>
<coordinates>
-8.65,37.59166667
-8.65,37.58333333
-8.65833333,37.58333333
-8.65833333,37.59166667
-8.65833333,37.6
-8.65,37.6
-8.65,37.59166667
</coordinates>
</LinearRing>
</outerBoundaryIs>
</Polygon>
<Polygon>
<outerBoundaryIs>
<LinearRing>
<coordinates>
-6.86666667,37.65
-6.85833333,37.65
-6.85833333,37.64166667
-6.86666667,37.64166667
-6.86666667,37.65
</coordinates>
</LinearRing>
</outerBoundaryIs>
</Polygon>
<Polygon>
<outerBoundaryIs>
<LinearRing>
<coordinates>
-7.11666667,37.65
-7.10833333,37.65
-7.10833333,37.64166667
-7.11666667,37.64166667
-7.11666667,37.65
</coordinates>
</LinearRing>
</outerBoundaryIs>
</Polygon>
<Polygon>
<outerBoundaryIs>
<LinearRing>
<coordinates>
-5.01666667,37.68333333
-5.00833333,37.68333333
-5.00833333,37.675
-5.01666667,37.675
-5.01666667,37.68333333
</coordinates>
</LinearRing>
</outerBoundaryIs>
</Polygon>
<Polygon>
<outerBoundaryIs>
<LinearRing>
<coordinates>
-8.675,37.69166667
-8.66666667,37.69166667
-8.66666667,37.68333333
-8.675,37.68333333
-8.675,37.69166667
</coordinates>
</LinearRing>
</outerBoundaryIs>
</Polygon>
<Polygon>
<outerBoundaryIs>
<LinearRing>
<coordinates>
-6.48333333,37.69166667
-6.475,37.69166667
-6.475,37.68333333
-6.48333333,37.68333333
-6.48333333,37.69166667
</coordinates>
</LinearRing>
</outerBoundaryIs>
</Polygon>
<Polygon>
<outerBoundaryIs>
<LinearRing>
<coordinates>
-6.55833333,37.675
-6.55,37.675
-6.55,37.66666667
-6.55833333,37.66666667
-6.55833333,37.675
</coordinates>
</LinearRing>
</outerBoundaryIs>
</Polygon>
<Polygon>
<outerBoundaryIs>
<LinearRing>
<coordinates>
-6.175,37.675
-6.175,37.66666667
-6.18333333,37.66666667
-6.18333333,37.675
-6.18333333,37.68333333
-6.175,37.68333333
-6.16666667,37.68333333
-6.16666667,37.675
-6.175,37.675
</coordinates>
</LinearRing>
</outerBoundaryIs>
</Polygon>
<Polygon>
<outerBoundaryIs>
<LinearRing>
<coordinates>
-8.48333333,37.61666667
-8.48333333,37.60833333
-8.49166667,37.60833333
-8.49166667,37.61666667
-8.49166667,37.625
-8.49166667,37.63333333
-8.5,37.63333333
-8.5,37.64166667
-8.50833333,37.64166667
-8.50833333,37.65
-8.5,37.65
-8.49166667,37.65
-8.49166667,37.65833333
-8.48333333,37.65833333
-8.48333333,37.66666667
-8.475,37.66666667
-8.46666667,37.66666667
-8.45833333,37.66666667
-8.45,37.66666667
-8.45,37.65833333
-8.45,37.65
-8.45,37.64166667
-8.45,37.63333333
-8.45833333,37.63333333
-8.45833333,37.625
-8.45833333,37.61666667
-8.46666667,37.61666667
-8.46666667,37.625
-8.475,37.625
-8.48333333,37.625
-8.48333333,37.61666667
</coordinates>
</LinearRing>
</outerBoundaryIs>
<innerBoundaryIs>
<LinearRing>
<coordinates>
-8.48333333,37.65833333
-8.48333333,37.65
-8.475,37.65
-8.46666667,37.65
-8.46666667,37.65833333
-8.475,37.65833333
-8.48333333,37.65833333
</coordinates>
</LinearRing>
</innerBoundaryIs>
</Polygon>
<Polygon>
<outerBoundaryIs>
<LinearRing>
<coordinates>
-6.64166667,37.61666667
-6.63333333,37.61666667
-6.63333333,37.60833333
-6.64166667,37.60833333
-6.64166667,37.61666667
</coordinates>
</LinearRing>
</outerBoundaryIs>
</Polygon>
<Polygon>
<outerBoundaryIs>
<LinearRing>
<coordinates>
-8.69166667,37.625
-8.69166667,37.61666667
-8.7,37.61666667
-8.7,37.625
-8.7,37.63333333
-8.69166667,37.63333333
-8.68333333,37.63333333
-8.68333333,37.64166667
-8.68333333,37.65
-8.675,37.65
-8.66666667,37.65
-8.66666667,37.64166667
-8.66666667,37.63333333
-8.675,37.63333333
-8.675,37.625
-8.68333333,37.625
-8.69166667,37.625
</coordinates>
</LinearRing>
</outerBoundaryIs>
</Polygon>
<Polygon>
<outerBoundaryIs>
<LinearRing>
<coordinates>
-6.58333333,37.625
-6.58333333,37.61666667
-6.59166667,37.61666667
-6.6,37.61666667
-6.60833333,37.61666667
-6.60833333,37.625
-6.6,37.625
-6.59166667,37.625
-6.59166667,37.63333333
-6.58333333,37.63333333
-6.575,37.63333333
-6.575,37.625
-6.58333333,37.625
</coordinates>
</LinearRing>
</outerBoundaryIs>
</Polygon>
<Polygon>
<outerBoundaryIs>
<LinearRing>
<coordinates>
-6.65,37.625
-6.64166667,37.625
-6.64166667,37.61666667
-6.65,37.61666667
-6.65,37.625
</coordinates>
</LinearRing>
</outerBoundaryIs>
</Polygon>
<Polygon>
<outerBoundaryIs>
<LinearRing>
<coordinates>
-6.325,37.625
-6.31666667,37.625
-6.31666667,37.61666667
-6.325,37.61666667
-6.325,37.625
</coordinates>
</LinearRing>
</outerBoundaryIs>
</Polygon>
<Polygon>
<outerBoundaryIs>
<LinearRing>
<coordinates>
-6.04166667,37.625
-6.03333333,37.625
-6.03333333,37.61666667
-6.04166667,37.61666667
-6.04166667,37.625
</coordinates>
</LinearRing>
</outerBoundaryIs>
</Polygon>
<Polygon>
<outerBoundaryIs>
<LinearRing>
<coordinates>
-8.35833333,37.63333333
-8.35,37.63333333
-8.35,37.625
-8.35833333,37.625
-8.36666667,37.625
-8.375,37.625
-8.375,37.63333333
-8.38333333,37.63333333
-8.38333333,37.64166667
-8.38333333,37.65
-8.375,37.65
-8.36666667,37.65
-8.36666667,37.65833333
-8.35833333,37.65833333
-8.35833333,37.65
-8.35,37.65
-8.35,37.64166667
-8.35833333,37.64166667
-8.35833333,37.63333333
</coordinates>
</LinearRing>
</outerBoundaryIs>
</Polygon>
<Polygon>
<outerBoundaryIs>
<LinearRing>
<coordinates>
-6.49166667,37.725
-6.48333333,37.725
-6.48333333,37.71666667
-6.49166667,37.71666667
-6.49166667,37.725
</coordinates>
</LinearRing>
</outerBoundaryIs>
</Polygon>
<Polygon>
<outerBoundaryIs>
<LinearRing>
<coordinates>
-6.075,37.73333333
-6.06666667,37.73333333
-6.06666667,37.725
-6.075,37.725
-6.075,37.73333333
</coordinates>
</LinearRing>
</outerBoundaryIs>
</Polygon>
<Polygon>
<outerBoundaryIs>
<LinearRing>
<coordinates>
-6.38333333,37.74166667
-6.375,37.74166667
-6.375,37.73333333
-6.38333333,37.73333333
-6.38333333,37.74166667
</coordinates>
</LinearRing>
</outerBoundaryIs>
</Polygon>
<Polygon>
<outerBoundaryIs>
<LinearRing>
<coordinates>
-5.70833333,37.74166667
-5.7,37.74166667
-5.7,37.73333333
-5.70833333,37.73333333
-5.70833333,37.74166667
</coordinates>
</LinearRing>
</outerBoundaryIs>
</Polygon>
<Polygon>
<outerBoundaryIs>
<LinearRing>
<coordinates>
-4.675,37.75833333
-4.66666667,37.75833333
-4.66666667,37.75
-4.675,37.75
-4.675,37.75833333
</coordinates>
</LinearRing>
</outerBoundaryIs>
</Polygon>
<Polygon>
<outerBoundaryIs>
<LinearRing>
<coordinates>
-5.61666667,37.775
-5.60833333,37.775
-5.60833333,37.76666667
-5.61666667,37.76666667
-5.61666667,37.775
</coordinates>
</LinearRing>
</outerBoundaryIs>
</Polygon>
<Polygon>
<outerBoundaryIs>
<LinearRing>
<coordinates>
-5.71666667,37.78333333
-5.70833333,37.78333333
-5.70833333,37.775
-5.71666667,37.775
-5.71666667,37.78333333
</coordinates>
</LinearRing>
</outerBoundaryIs>
</Polygon>
<Polygon>
<outerBoundaryIs>
<LinearRing>
<coordinates>
-4.91666667,37.75833333
-4.90833333,37.75833333
-4.90833333,37.75
-4.91666667,37.75
-4.91666667,37.75833333
</coordinates>
</LinearRing>
</outerBoundaryIs>
</Polygon>
<Polygon>
<outerBoundaryIs>
<LinearRing>
<coordinates>
-6.80833333,37.75833333
-6.8,37.75833333
-6.8,37.75
-6.80833333,37.75
-6.80833333,37.75833333
</coordinates>
</LinearRing>
</outerBoundaryIs>
</Polygon>
<Polygon>
<outerBoundaryIs>
<LinearRing>
<coordinates>
-6.39166667,37.74166667
-6.39166667,37.73333333
-6.4,37.73333333
-6.4,37.74166667
-6.40833333,37.74166667
-6.40833333,37.75
-6.4,37.75
-6.39166667,37.75
-6.39166667,37.74166667
</coordinates>
</LinearRing>
</outerBoundaryIs>
</Polygon>
<Polygon>
<outerBoundaryIs>
<LinearRing>
<coordinates>
-6.38333333,37.75833333
-6.375,37.75833333
-6.375,37.75
-6.38333333,37.75
-6.39166667,37.75
-6.39166667,37.75833333
-6.38333333,37.75833333
</coordinates>
</LinearRing>
</outerBoundaryIs>
</Polygon>
<Polygon>
<outerBoundaryIs>
<LinearRing>
<coordinates>
-6.80833333,37.76666667
-6.80833333,37.75833333
-6.81666667,37.75833333
-6.81666667,37.76666667
-6.81666667,37.775
-6.80833333,37.775
-6.8,37.775
-6.8,37.76666667
-6.80833333,37.76666667
</coordinates>
</LinearRing>
</outerBoundaryIs>
</Polygon>
<Polygon>
<outerBoundaryIs>
<LinearRing>
<coordinates>
-6.19166667,37.825
-6.18333333,37.825
-6.18333333,37.81666667
-6.19166667,37.81666667
-6.19166667,37.825
</coordinates>
</LinearRing>
</outerBoundaryIs>
</Polygon>
<Polygon>
<outerBoundaryIs>
<LinearRing>
<coordinates>
-6.675,37.825
-6.66666667,37.825
-6.65833333,37.825
-6.65,37.825
-6.65,37.83333333
-6.65,37.84166667
-6.64166667,37.84166667
-6.63333333,37.84166667
-6.63333333,37.83333333
-6.63333333,37.825
-6.64166667,37.825
-6.64166667,37.81666667
-6.65,37.81666667
-6.65833333,37.81666667
-6.66666667,37.81666667
-6.675,37.81666667
-6.675,37.825
</coordinates>
</LinearRing>
</outerBoundaryIs>
</Polygon>
<Polygon>
<outerBoundaryIs>
<LinearRing>
<coordinates>
-5.05833333,37.83333333
-5.05,37.83333333
-5.05,37.825
-5.05833333,37.825
-5.05833333,37.83333333
</coordinates>
</LinearRing>
</outerBoundaryIs>
</Polygon>
<Polygon>
<outerBoundaryIs>
<LinearRing>
<coordinates>
-5.55833333,37.83333333
-5.55,37.83333333
-5.55,37.825
-5.55833333,37.825
-5.55833333,37.83333333
</coordinates>
</LinearRing>
</outerBoundaryIs>
</Polygon>
<Polygon>
<outerBoundaryIs>
<LinearRing>
<coordinates>
-6.2,37.83333333
-6.19166667,37.83333333
-6.19166667,37.825
-6.2,37.825
-6.2,37.83333333
</coordinates>
</LinearRing>
</outerBoundaryIs>
</Polygon>
<Polygon>
<outerBoundaryIs>
<LinearRing>
<coordinates>
-6.675,37.83333333
-6.675,37.825
-6.68333333,37.825
-6.69166667,37.825
-6.7,37.825
-6.70833333,37.825
-6.70833333,37.83333333
-6.71666667,37.83333333
-6.725,37.83333333
-6.725,37.84166667
-6.73333333,37.84166667
-6.73333333,37.85
-6.725,37.85
-6.71666667,37.85
-6.71666667,37.84166667
-6.70833333,37.84166667
-6.70833333,37.85
-6.7,37.85
-6.7,37.84166667
-6.69166667,37.84166667
-6.69166667,37.85
-6.68333333,37.85
-6.675,37.85
-6.675,37.84166667
-6.675,37.83333333
</coordinates>
</LinearRing>
</outerBoundaryIs>
</Polygon>
<Polygon>
<outerBoundaryIs>
<LinearRing>
<coordinates>
-5.54166667,37.84166667
-5.54166667,37.83333333
-5.55,37.83333333
-5.55,37.84166667
-5.55833333,37.84166667
-5.56666667,37.84166667
-5.56666667,37.85
-5.55833333,37.85
-5.55,37.85
-5.54166667,37.85
-5.54166667,37.84166667
</coordinates>
</LinearRing>
</outerBoundaryIs>
</Polygon>
<Polygon>
<outerBoundaryIs>
<LinearRing>
<coordinates>
-6.275,37.84166667
-6.26666667,37.84166667
-6.26666667,37.83333333
-6.275,37.83333333
-6.275,37.84166667
</coordinates>
</LinearRing>
</outerBoundaryIs>
</Polygon>
<Polygon>
<outerBoundaryIs>
<LinearRing>
<coordinates>
-6.30833333,37.89166667
-6.3,37.89166667
-6.3,37.88333333
-6.30833333,37.88333333
-6.30833333,37.89166667
</coordinates>
</LinearRing>
</outerBoundaryIs>
</Polygon>
<Polygon>
<outerBoundaryIs>
<LinearRing>
<coordinates>
-5.90833333,37.9
-5.9,37.9
-5.9,37.89166667
-5.90833333,37.89166667
-5.90833333,37.9
</coordinates>
</LinearRing>
</outerBoundaryIs>
</Polygon>
<Polygon>
<outerBoundaryIs>
<LinearRing>
<coordinates>
-6.04166667,37.90833333
-6.03333333,37.90833333
-6.03333333,37.9
-6.04166667,37.9
-6.04166667,37.90833333
</coordinates>
</LinearRing>
</outerBoundaryIs>
</Polygon>
<Polygon>
<outerBoundaryIs>
<LinearRing>
<coordinates>
-5.85833333,37.85833333
-5.85,37.85833333
-5.85,37.85
-5.85833333,37.85
-5.85833333,37.85833333
</coordinates>
</LinearRing>
</outerBoundaryIs>
</Polygon>
<Polygon>
<outerBoundaryIs>
<LinearRing>
<coordinates>
-6.65,37.85
-6.65,37.84166667
-6.65833333,37.84166667
-6.66666667,37.84166667
-6.66666667,37.85
-6.65833333,37.85
-6.65833333,37.85833333
-6.65,37.85833333
-6.65,37.85
</coordinates>
</LinearRing>
</outerBoundaryIs>
</Polygon>
<Polygon>
<outerBoundaryIs>
<LinearRing>
<coordinates>
-6.28333333,37.875
-6.28333333,37.86666667
-6.29166667,37.86666667
-6.29166667,37.875
-6.3,37.875
-6.3,37.88333333
-6.29166667,37.88333333
-6.28333333,37.88333333
-6.28333333,37.875
</coordinates>
</LinearRing>
</outerBoundaryIs>
</Polygon>
<Polygon>
<outerBoundaryIs>
<LinearRing>
<coordinates>
-6.33333333,37.76666667
-6.33333333,37.75833333
-6.34166667,37.75833333
-6.35,37.75833333
-6.35833333,37.75833333
-6.36666667,37.75833333
-6.375,37.75833333
-6.375,37.76666667
-6.36666667,37.76666667
-6.35833333,37.76666667
-6.35833333,37.775
-6.36666667,37.775
-6.36666667,37.78333333
-6.36666667,37.79166667
-6.375,37.79166667
-6.375,37.78333333
-6.38333333,37.78333333
-6.38333333,37.775
-6.39166667,37.775
-6.39166667,37.78333333
-6.4,37.78333333
-6.40833333,37.78333333
-6.40833333,37.775
-6.41666667,37.775
-6.425,37.775
-6.43333333,37.775
-6.44166667,37.775
-6.44166667,37.78333333
-6.45,37.78333333
-6.45833333,37.78333333
-6.45833333,37.79166667
-6.45,37.79166667
-6.44166667,37.79166667
-6.43333333,37.79166667
-6.425,37.79166667
-6.41666667,37.79166667
-6.40833333,37.79166667
-6.40833333,37.8
-6.41666667,37.8
-6.41666667,37.80833333
-6.40833333,37.80833333
-6.40833333,37.81666667
-6.4,37.81666667
-6.4,37.80833333
-6.39166667,37.80833333
-6.38333333,37.80833333
-6.375,37.80833333
-6.375,37.81666667
-6.375,37.825
-6.36666667,37.825
-6.36666667,37.83333333
-6.35833333,37.83333333
-6.35,37.83333333
-6.35,37.84166667
-6.34166667,37.84166667
-6.34166667,37.83333333
-6.33333333,37.83333333
-6.325,37.83333333
-6.31666667,37.83333333
-6.31666667,37.825
-6.31666667,37.81666667
-6.30833333,37.81666667
-6.30833333,37.80833333
-6.30833333,37.8
-6.31666667,37.8
-6.31666667,37.79166667
-6.325,37.79166667
-6.325,37.78333333
-6.33333333,37.78333333
-6.33333333,37.775
-6.33333333,37.76666667
</coordinates>
</LinearRing>
</outerBoundaryIs>
<innerBoundaryIs>
<LinearRing>
<coordinates>
-6.35833333,37.775
-6.35,37.775
-6.34166667,37.775
-6.34166667,37.78333333
-6.34166667,37.79166667
-6.35,37.79166667
-6.35,37.78333333
-6.35833333,37.78333333
-6.35833333,37.775
</coordinates>
</LinearRing>
</innerBoundaryIs>
<innerBoundaryIs>
<LinearRing>
<coordinates>
-6.375,37.80833333
-6.375,37.8
-6.36666667,37.8
-6.36666667,37.80833333
-6.375,37.80833333
</coordinates>
</LinearRing>
</innerBoundaryIs>
<innerBoundaryIs>
<LinearRing>
<coordinates>
-6.33333333,37.825
-6.33333333,37.81666667
-6.325,37.81666667
-6.325,37.825
-6.33333333,37.825
</coordinates>
</LinearRing>
</innerBoundaryIs>
</Polygon>
<Polygon>
<outerBoundaryIs>
<LinearRing>
<coordinates>
-6.525,37.80833333
-6.51666667,37.80833333
-6.51666667,37.8
-6.525,37.8
-6.525,37.80833333
</coordinates>
</LinearRing>
</outerBoundaryIs>
</Polygon>
<Polygon>
<outerBoundaryIs>
<LinearRing>
<coordinates>
-5.50833333,37.8
-5.5,37.8
-5.5,37.79166667
-5.50833333,37.79166667
-5.50833333,37.8
</coordinates>
</LinearRing>
</outerBoundaryIs>
</Polygon>
<Polygon>
<outerBoundaryIs>
<LinearRing>
<coordinates>
-6.225,37.8
-6.21666667,37.8
-6.20833333,37.8
-6.20833333,37.79166667
-6.21666667,37.79166667
-6.225,37.79166667
-6.225,37.8
</coordinates>
</LinearRing>
</outerBoundaryIs>
</Polygon>
<Polygon>
<outerBoundaryIs>
<LinearRing>
<coordinates>
-4.68333333,37.76666667
-4.675,37.76666667
-4.675,37.75833333
-4.68333333,37.75833333
-4.69166667,37.75833333
-4.69166667,37.76666667
-4.7,37.76666667
-4.7,37.775
-4.70833333,37.775
-4.71666667,37.775
-4.71666667,37.78333333
-4.725,37.78333333
-4.725,37.79166667
-4.71666667,37.79166667
-4.71666667,37.8
-4.70833333,37.8
-4.70833333,37.79166667
-4.7,37.79166667
-4.69166667,37.79166667
-4.69166667,37.78333333
-4.68333333,37.78333333
-4.675,37.78333333
-4.675,37.775
-4.68333333,37.775
-4.68333333,37.76666667
</coordinates>
</LinearRing>
</outerBoundaryIs>
</Polygon>
<Polygon>
<outerBoundaryIs>
<LinearRing>
<coordinates>
-4.725,37.80833333
-4.71666667,37.80833333
-4.71666667,37.8
-4.725,37.8
-4.725,37.80833333
</coordinates>
</LinearRing>
</outerBoundaryIs>
</Polygon>
<Polygon>
<outerBoundaryIs>
<LinearRing>
<coordinates>
-6.66666667,37.80833333
-6.65833333,37.80833333
-6.65833333,37.8
-6.66666667,37.8
-6.66666667,37.80833333
</coordinates>
</LinearRing>
</outerBoundaryIs>
</Polygon>
<Polygon>
<outerBoundaryIs>
<LinearRing>
<coordinates>
-5.51666667,37.80833333
-5.50833333,37.80833333
-5.50833333,37.8
-5.51666667,37.8
-5.51666667,37.80833333
</coordinates>
</LinearRing>
</outerBoundaryIs>
</Polygon>
<Polygon>
<outerBoundaryIs>
<LinearRing>
<coordinates>
-5.5,37.80833333
-5.49166667,37.80833333
-5.49166667,37.8
-5.5,37.8
-5.5,37.80833333
</coordinates>
</LinearRing>
</outerBoundaryIs>
</Polygon>
<Polygon>
<outerBoundaryIs>
<LinearRing>
<coordinates>
-6.80833333,37.80833333
-6.8,37.80833333
-6.8,37.8
-6.80833333,37.8
-6.80833333,37.80833333
</coordinates>
</LinearRing>
</outerBoundaryIs>
</Polygon>
<Polygon>
<outerBoundaryIs>
<LinearRing>
<coordinates>
-6.875,37.80833333
-6.86666667,37.80833333
-6.86666667,37.8
-6.875,37.8
-6.875,37.80833333
</coordinates>
</LinearRing>
</outerBoundaryIs>
</Polygon>
<Polygon>
<outerBoundaryIs>
<LinearRing>
<coordinates>
-6.68333333,37.81666667
-6.675,37.81666667
-6.675,37.80833333
-6.68333333,37.80833333
-6.68333333,37.81666667
</coordinates>
</LinearRing>
</outerBoundaryIs>
</Polygon>
<Polygon>
<outerBoundaryIs>
<LinearRing>
<coordinates>
-6.8,37.81666667
-6.79166667,37.81666667
-6.79166667,37.80833333
-6.8,37.80833333
-6.8,37.81666667
</coordinates>
</LinearRing>
</outerBoundaryIs>
</Polygon>
<Polygon>
<outerBoundaryIs>
<LinearRing>
<coordinates>
-8.675,37.7
-8.675,37.69166667
-8.68333333,37.69166667
-8.68333333,37.7
-8.68333333,37.70833333
-8.69166667,37.70833333
-8.69166667,37.71666667
-8.68333333,37.71666667
-8.675,37.71666667
-8.675,37.70833333
-8.675,37.7
</coordinates>
</LinearRing>
</outerBoundaryIs>
</Polygon>
<Polygon>
<outerBoundaryIs>
<LinearRing>
<coordinates>
-8.66666667,37.7
-8.65833333,37.7
-8.65833333,37.69166667
-8.66666667,37.69166667
-8.66666667,37.7
</coordinates>
</LinearRing>
</outerBoundaryIs>
</Polygon>
<Polygon>
<outerBoundaryIs>
<LinearRing>
<coordinates>
-8.44166667,37.70833333
-8.43333333,37.70833333
-8.43333333,37.7
-8.44166667,37.7
-8.44166667,37.70833333
</coordinates>
</LinearRing>
</outerBoundaryIs>
</Polygon>
<Polygon>
<outerBoundaryIs>
<LinearRing>
<coordinates>
-5.60833333,37.71666667
-5.6,37.71666667
-5.6,37.70833333
-5.60833333,37.70833333
-5.60833333,37.71666667
</coordinates>
</LinearRing>
</outerBoundaryIs>
</Polygon>
<Polygon>
<outerBoundaryIs>
<LinearRing>
<coordinates>
-6.075,37.71666667
-6.075,37.70833333
-6.08333333,37.70833333
-6.08333333,37.71666667
-6.08333333,37.725
-6.075,37.725
-6.075,37.71666667
</coordinates>
</LinearRing>
</outerBoundaryIs>
</Polygon>
<Polygon>
<outerBoundaryIs>
<LinearRing>
<coordinates>
-5.575,37.71666667
-5.575,37.70833333
-5.58333333,37.70833333
-5.58333333,37.71666667
-5.59166667,37.71666667
-5.6,37.71666667
-5.6,37.725
-5.59166667,37.725
-5.58333333,37.725
-5.58333333,37.73333333
-5.575,37.73333333
-5.575,37.74166667
-5.56666667,37.74166667
-5.55833333,37.74166667
-5.55,37.74166667
-5.54166667,37.74166667
-5.54166667,37.73333333
-5.55,37.73333333
-5.55,37.725
-5.55833333,37.725
-5.56666667,37.725
-5.56666667,37.71666667
-5.575,37.71666667
</coordinates>
</LinearRing>
</outerBoundaryIs>
</Polygon>
<Polygon>
<outerBoundaryIs>
<LinearRing>
<coordinates>
-6.93333333,37.94166667
-6.925,37.94166667
-6.925,37.93333333
-6.93333333,37.93333333
-6.93333333,37.94166667
</coordinates>
</LinearRing>
</outerBoundaryIs>
</Polygon>
<Polygon>
<outerBoundaryIs>
<LinearRing>
<coordinates>
-6.95,37.94166667
-6.94166667,37.94166667
-6.94166667,37.93333333
-6.95,37.93333333
-6.95833333,37.93333333
-6.95833333,37.94166667
-6.95,37.94166667
</coordinates>
</LinearRing>
</outerBoundaryIs>
</Polygon>
<Polygon>
<outerBoundaryIs>
<LinearRing>
<coordinates>
-8.81666667,37.99166667
-8.80833333,37.99166667
-8.80833333,37.98333333
-8.81666667,37.98333333
-8.81666667,37.99166667
</coordinates>
</LinearRing>
</outerBoundaryIs>
</Polygon>
<Polygon>
<outerBoundaryIs>
<LinearRing>
<coordinates>
-6.45,38
-6.44166667,38
-6.44166667,37.99166667
-6.45,37.99166667
-6.45,38
</coordinates>
</LinearRing>
</outerBoundaryIs>
</Polygon>
<Polygon>
<outerBoundaryIs>
<LinearRing>
<coordinates>
-6.91666667,37.95
-6.91666667,37.94166667
-6.925,37.94166667
-6.925,37.95
-6.925,37.95833333
-6.925,37.96666667
-6.925,37.975
-6.91666667,37.975
-6.90833333,37.975
-6.90833333,37.98333333
-6.9,37.98333333
-6.9,37.975
-6.9,37.96666667
-6.89166667,37.96666667
-6.89166667,37.95833333
-6.9,37.95833333
-6.90833333,37.95833333
-6.90833333,37.95
-6.91666667,37.95
</coordinates>
</LinearRing>
</outerBoundaryIs>
</Polygon>
<Polygon>
<outerBoundaryIs>
<LinearRing>
<coordinates>
-6.41666667,37.95833333
-6.40833333,37.95833333
-6.40833333,37.95
-6.41666667,37.95
-6.425,37.95
-6.425,37.95833333
-6.43333333,37.95833333
-6.44166667,37.95833333
-6.44166667,37.96666667
-6.44166667,37.975
-6.44166667,37.98333333
-6.44166667,37.99166667
-6.43333333,37.99166667
-6.425,37.99166667
-6.425,37.98333333
-6.43333333,37.98333333
-6.43333333,37.975
-6.43333333,37.96666667
-6.425,37.96666667
-6.41666667,37.96666667
-6.41666667,37.95833333
</coordinates>
</LinearRing>
</outerBoundaryIs>
</Polygon>
<Polygon>
<outerBoundaryIs>
<LinearRing>
<coordinates>
-6.71666667,38.05
-6.70833333,38.05
-6.70833333,38.04166667
-6.71666667,38.04166667
-6.71666667,38.05
</coordinates>
</LinearRing>
</outerBoundaryIs>
</Polygon>
<Polygon>
<outerBoundaryIs>
<LinearRing>
<coordinates>
-8.79166667,38.05
-8.78333333,38.05
-8.78333333,38.04166667
-8.79166667,38.04166667
-8.79166667,38.05
</coordinates>
</LinearRing>
</outerBoundaryIs>
</Polygon>
<Polygon>
<outerBoundaryIs>
<LinearRing>
<coordinates>
-6.825,38.05
-6.81666667,38.05
-6.81666667,38.04166667
-6.825,38.04166667
-6.825,38.05
</coordinates>
</LinearRing>
</outerBoundaryIs>
</Polygon>
<Polygon>
<outerBoundaryIs>
<LinearRing>
<coordinates>
-6.9,38.05
-6.89166667,38.05
-6.88333333,38.05
-6.88333333,38.04166667
-6.89166667,38.04166667
-6.9,38.04166667
-6.90833333,38.04166667
-6.91666667,38.04166667
-6.91666667,38.05
-6.925,38.05
-6.93333333,38.05
-6.93333333,38.05833333
-6.93333333,38.06666667
-6.925,38.06666667
-6.925,38.05833333
-6.91666667,38.05833333
-6.90833333,38.05833333
-6.90833333,38.06666667
-6.90833333,38.075
-6.9,38.075
-6.89166667,38.075
-6.89166667,38.08333333
-6.88333333,38.08333333
-6.88333333,38.075
-6.88333333,38.06666667
-6.89166667,38.06666667
-6.9,38.06666667
-6.9,38.05833333
-6.9,38.05
</coordinates>
</LinearRing>
</outerBoundaryIs>
</Polygon>
<Polygon>
<outerBoundaryIs>
<LinearRing>
<coordinates>
-8.75833333,38.05
-8.75,38.05
-8.74166667,38.05
-8.74166667,38.04166667
-8.75,38.04166667
-8.75833333,38.04166667
-8.75833333,38.05
</coordinates>
</LinearRing>
</outerBoundaryIs>
</Polygon>
<Polygon>
<outerBoundaryIs>
<LinearRing>
<coordinates>
-6.88333333,38.06666667
-6.875,38.06666667
-6.875,38.05833333
-6.88333333,38.05833333
-6.88333333,38.06666667
</coordinates>
</LinearRing>
</outerBoundaryIs>
</Polygon>
<Polygon>
<outerBoundaryIs>
<LinearRing>
<coordinates>
-6.975,38.06666667
-6.96666667,38.06666667
-6.96666667,38.05833333
-6.975,38.05833333
-6.98333333,38.05833333
-6.98333333,38.06666667
-6.99166667,38.06666667
-7,38.06666667
-7,38.075
-7.00833333,38.075
-7.00833333,38.08333333
-7,38.08333333
-6.99166667,38.08333333
-6.99166667,38.075
-6.98333333,38.075
-6.975,38.075
-6.975,38.06666667
</coordinates>
</LinearRing>
</outerBoundaryIs>
</Polygon>
<Polygon>
<outerBoundaryIs>
<LinearRing>
<coordinates>
-8.75833333,38.05833333
-8.75833333,38.05
-8.76666667,38.05
-8.775,38.05
-8.78333333,38.05
-8.78333333,38.05833333
-8.775,38.05833333
-8.775,38.06666667
-8.78333333,38.06666667
-8.79166667,38.06666667
-8.79166667,38.075
-8.78333333,38.075
-8.78333333,38.08333333
-8.775,38.08333333
-8.76666667,38.08333333
-8.75833333,38.08333333
-8.75,38.08333333
-8.75,38.075
-8.74166667,38.075
-8.74166667,38.06666667
-8.75,38.06666667
-8.75,38.05833333
-8.75833333,38.05833333
</coordinates>
</LinearRing>
</outerBoundaryIs>
</Polygon>
<Polygon>
<outerBoundaryIs>
<LinearRing>
<coordinates>
-6.81666667,38.00833333
-6.80833333,38.00833333
-6.80833333,38.01666667
-6.80833333,38.025
-6.81666667,38.025
-6.81666667,38.03333333
-6.81666667,38.04166667
-6.80833333,38.04166667
-6.80833333,38.05
-6.80833333,38.05833333
-6.81666667,38.05833333
-6.825,38.05833333
-6.825,38.05
-6.83333333,38.05
-6.83333333,38.05833333
-6.84166667,38.05833333
-6.85,38.05833333
-6.85,38.05
-6.85,38.04166667
-6.85833333,38.04166667
-6.85833333,38.05
-6.86666667,38.05
-6.86666667,38.05833333
-6.85833333,38.05833333
-6.85833333,38.06666667
-6.85,38.06666667
-6.84166667,38.06666667
-6.84166667,38.075
-6.83333333,38.075
-6.825,38.075
-6.825,38.06666667
-6.81666667,38.06666667
-6.81666667,38.075
-6.81666667,38.08333333
-6.80833333,38.08333333
-6.8,38.08333333
-6.79166667,38.08333333
-6.79166667,38.075
-6.78333333,38.075
-6.775,38.075
-6.76666667,38.075
-6.75833333,38.075
-6.75,38.075
-6.75,38.06666667
-6.75,38.05833333
-6.75,38.05
-6.75833333,38.05
-6.75833333,38.05833333
-6.76666667,38.05833333
-6.775,38.05833333
-6.775,38.05
-6.78333333,38.05
-6.78333333,38.04166667
-6.775,38.04166667
-6.775,38.03333333
-6.76666667,38.03333333
-6.75833333,38.03333333
-6.75,38.03333333
-6.75,38.025
-6.75,38.01666667
-6.74166667,38.01666667
-6.73333333,38.01666667
-6.73333333,38.025
-6.73333333,38.03333333
-6.73333333,38.04166667
-6.725,38.04166667
-6.71666667,38.04166667
-6.71666667,38.03333333
-6.725,38.03333333
-6.725,38.025
-6.71666667,38.025
-6.70833333,38.025
-6.70833333,38.01666667
-6.7,38.01666667
-6.7,38.00833333
-6.69166667,38.00833333
-6.69166667,38
-6.7,38
-6.7,37.99166667
-6.7,37.98333333
-6.69166667,37.98333333
-6.69166667,37.99166667
-6.68333333,37.99166667
-6.68333333,37.98333333
-6.68333333,37.975
-6.69166667,37.975
-6.7,37.975
-6.70833333,37.975
-6.71666667,37.975
-6.725,37.975
-6.725,37.98333333
-6.73333333,37.98333333
-6.74166667,37.98333333
-6.75,37.98333333
-6.75833333,37.98333333
-6.75833333,37.99166667
-6.76666667,37.99166667
-6.775,37.99166667
-6.78333333,37.99166667
-6.79166667,37.99166667
-6.79166667,38
-6.79166667,38.00833333
-6.8,38.00833333
-6.8,38
-6.80833333,38
-6.81666667,38
-6.81666667,38.00833333
</coordinates>
</LinearRing>
</outerBoundaryIs>
<innerBoundaryIs>
<LinearRing>
<coordinates>
-6.80833333,38.04166667
-6.80833333,38.03333333
-6.8,38.03333333
-6.8,38.04166667
-6.80833333,38.04166667
</coordinates>
</LinearRing>
</innerBoundaryIs>
<innerBoundaryIs>
<LinearRing>
<coordinates>
-6.775,38.03333333
-6.78333333,38.03333333
-6.78333333,38.025
-6.78333333,38.01666667
-6.775,38.01666667
-6.775,38.025
-6.775,38.03333333
</coordinates>
</LinearRing>
</innerBoundaryIs>
<innerBoundaryIs>
<LinearRing>
<coordinates>
-6.74166667,37.99166667
-6.73333333,37.99166667
-6.73333333,38
-6.74166667,38
-6.74166667,38.00833333
-6.75,38.00833333
-6.75,38
-6.75,37.99166667
-6.74166667,37.99166667
</coordinates>
</LinearRing>
</innerBoundaryIs>
<innerBoundaryIs>
<LinearRing>
<coordinates>
-6.79166667,38.05833333
-6.78333333,38.05833333
-6.78333333,38.06666667
-6.79166667,38.06666667
-6.79166667,38.05833333
</coordinates>
</LinearRing>
</innerBoundaryIs>
</Polygon>
<Polygon>
<outerBoundaryIs>
<LinearRing>
<coordinates>
-8.81666667,37.94166667
-8.825,37.94166667
-8.83333333,37.94166667
-8.84166667,37.94166667
-8.85,37.94166667
-8.85,37.95
-8.84166667,37.95
-8.84166667,37.95833333
-8.85,37.95833333
-8.85,37.96666667
-8.85,37.975
-8.85833333,37.975
-8.85833333,37.98333333
-8.85,37.98333333
-8.84166667,37.98333333
-8.84166667,37.975
-8.83333333,37.975
-8.825,37.975
-8.81666667,37.975
-8.80833333,37.975
-8.8,37.975
-8.8,37.98333333
-8.8,37.99166667
-8.80833333,37.99166667
-8.80833333,38
-8.8,38
-8.79166667,38
-8.78333333,38
-8.775,38
-8.76666667,38
-8.76666667,38.00833333
-8.75833333,38.00833333
-8.75833333,38.01666667
-8.76666667,38.01666667
-8.76666667,38.025
-8.775,38.025
-8.775,38.03333333
-8.76666667,38.03333333
-8.76666667,38.04166667
-8.75833333,38.04166667
-8.75833333,38.03333333
-8.75,38.03333333
-8.75,38.025
-8.74166667,38.025
-8.73333333,38.025
-8.73333333,38.01666667
-8.74166667,38.01666667
-8.75,38.01666667
-8.75,38.00833333
-8.75,38
-8.75,37.99166667
-8.75833333,37.99166667
-8.75833333,37.98333333
-8.76666667,37.98333333
-8.76666667,37.975
-8.76666667,37.96666667
-8.75833333,37.96666667
-8.75,37.96666667
-8.74166667,37.96666667
-8.74166667,37.95833333
-8.74166667,37.95
-8.74166667,37.94166667
-8.75,37.94166667
-8.75833333,37.94166667
-8.76666667,37.94166667
-8.775,37.94166667
-8.775,37.95
-8.78333333,37.95
-8.79166667,37.95
-8.8,37.95
-8.8,37.94166667
-8.80833333,37.94166667
-8.81666667,37.94166667
</coordinates>
</LinearRing>
</outerBoundaryIs>
<innerBoundaryIs>
<LinearRing>
<coordinates>
-8.8,37.95
-8.8,37.95833333
-8.79166667,37.95833333
-8.79166667,37.96666667
-8.8,37.96666667
-8.80833333,37.96666667
-8.81666667,37.96666667
-8.825,37.96666667
-8.83333333,37.96666667
-8.83333333,37.95833333
-8.825,37.95833333
-8.81666667,37.95833333
-8.81666667,37.95
-8.80833333,37.95
-8.8,37.95
</coordinates>
</LinearRing>
</innerBoundaryIs>
<innerBoundaryIs>
<LinearRing>
<coordinates>
-8.76666667,37.95833333
-8.76666667,37.95
-8.75833333,37.95
-8.75,37.95
-8.75,37.95833333
-8.75833333,37.95833333
-8.76666667,37.95833333
</coordinates>
</LinearRing>
</innerBoundaryIs>
<innerBoundaryIs>
<LinearRing>
<coordinates>
-8.78333333,37.98333333
-8.78333333,37.975
-8.775,37.975
-8.775,37.98333333
-8.78333333,37.98333333
</coordinates>
</LinearRing>
</innerBoundaryIs>
</Polygon>
<Polygon>
<outerBoundaryIs>
<LinearRing>
<coordinates>
-6.825,38.01666667
-6.81666667,38.01666667
-6.81666667,38.00833333
-6.825,38.00833333
-6.825,38.01666667
</coordinates>
</LinearRing>
</outerBoundaryIs>
</Polygon>
<Polygon>
<outerBoundaryIs>
<LinearRing>
<coordinates>
-8.60833333,38.16666667
-8.60833333,38.15833333
-8.61666667,38.15833333
-8.61666667,38.16666667
-8.61666667,38.175
-8.60833333,38.175
-8.60833333,38.16666667
</coordinates>
</LinearRing>
</outerBoundaryIs>
</Polygon>
<Polygon>
<outerBoundaryIs>
<LinearRing>
<coordinates>
-8.60833333,38.15
-8.6,38.15
-8.59166667,38.15
-8.59166667,38.14166667
-8.6,38.14166667
-8.60833333,38.14166667
-8.60833333,38.13333333
-8.61666667,38.13333333
-8.61666667,38.125
-8.625,38.125
-8.625,38.13333333
-8.63333333,38.13333333
-8.63333333,38.14166667
-8.64166667,38.14166667
-8.65,38.14166667
-8.65833333,38.14166667
-8.66666667,38.14166667
-8.66666667,38.15
-8.675,38.15
-8.675,38.15833333
-8.66666667,38.15833333
-8.66666667,38.16666667
-8.675,38.16666667
-8.675,38.175
-8.66666667,38.175
-8.65833333,38.175
-8.65,38.175
-8.65,38.16666667
-8.65,38.15833333
-8.64166667,38.15833333
-8.63333333,38.15833333
-8.625,38.15833333
-8.61666667,38.15833333
-8.61666667,38.15
-8.60833333,38.15
</coordinates>
</LinearRing>
</outerBoundaryIs>
</Polygon>
<Polygon>
<outerBoundaryIs>
<LinearRing>
<coordinates>
-6.83333333,38.14166667
-6.825,38.14166667
-6.825,38.13333333
-6.83333333,38.13333333
-6.83333333,38.14166667
</coordinates>
</LinearRing>
</outerBoundaryIs>
</Polygon>
<Polygon>
<outerBoundaryIs>
<LinearRing>
<coordinates>
-6.8,38.14166667
-6.8,38.13333333
-6.80833333,38.13333333
-6.81666667,38.13333333
-6.81666667,38.14166667
-6.825,38.14166667
-6.825,38.15
-6.81666667,38.15
-6.80833333,38.15
-6.8,38.15
-6.79166667,38.15
-6.79166667,38.14166667
-6.8,38.14166667
</coordinates>
</LinearRing>
</outerBoundaryIs>
</Polygon>
<Polygon>
<outerBoundaryIs>
<LinearRing>
<coordinates>
-7.05833333,38.13333333
-7.05833333,38.125
-7.06666667,38.125
-7.06666667,38.13333333
-7.06666667,38.14166667
-7.05833333,38.14166667
-7.05833333,38.13333333
</coordinates>
</LinearRing>
</outerBoundaryIs>
</Polygon>
<Polygon>
<outerBoundaryIs>
<LinearRing>
<coordinates>
-7.20833333,38.20833333
-7.2,38.20833333
-7.2,38.2
-7.20833333,38.2
-7.20833333,38.20833333
</coordinates>
</LinearRing>
</outerBoundaryIs>
</Polygon>
<Polygon>
<outerBoundaryIs>
<LinearRing>
<coordinates>
-8.10833333,38.20833333
-8.1,38.20833333
-8.1,38.2
-8.10833333,38.2
-8.10833333,38.20833333
</coordinates>
</LinearRing>
</outerBoundaryIs>
</Polygon>
<Polygon>
<outerBoundaryIs>
<LinearRing>
<coordinates>
-7.175,38.23333333
-7.16666667,38.23333333
-7.16666667,38.225
-7.175,38.225
-7.18333333,38.225
-7.18333333,38.23333333
-7.175,38.23333333
</coordinates>
</LinearRing>
</outerBoundaryIs>
</Polygon>
<Polygon>
<outerBoundaryIs>
<LinearRing>
<coordinates>
-6.93333333,38.075
-6.93333333,38.06666667
-6.94166667,38.06666667
-6.95,38.06666667
-6.95,38.075
-6.95833333,38.075
-6.95833333,38.08333333
-6.96666667,38.08333333
-6.96666667,38.075
-6.975,38.075
-6.975,38.08333333
-6.98333333,38.08333333
-6.99166667,38.08333333
-6.99166667,38.09166667
-6.98333333,38.09166667
-6.975,38.09166667
-6.96666667,38.09166667
-6.95833333,38.09166667
-6.95833333,38.1
-6.95,38.1
-6.95,38.09166667
-6.95,38.08333333
-6.94166667,38.08333333
-6.93333333,38.08333333
-6.925,38.08333333
-6.925,38.075
-6.93333333,38.075
</coordinates>
</LinearRing>
</outerBoundaryIs>
</Polygon>
<Polygon>
<outerBoundaryIs>
<LinearRing>
<coordinates>
-6.79166667,38.09166667
-6.78333333,38.09166667
-6.78333333,38.08333333
-6.79166667,38.08333333
-6.79166667,38.09166667
</coordinates>
</LinearRing>
</outerBoundaryIs>
</Polygon>
<Polygon>
<outerBoundaryIs>
<LinearRing>
<coordinates>
-6.9,38.09166667
-6.89166667,38.09166667
-6.89166667,38.08333333
-6.9,38.08333333
-6.90833333,38.08333333
-6.91666667,38.08333333
-6.91666667,38.09166667
-6.925,38.09166667
-6.925,38.1
-6.925,38.10833333
-6.91666667,38.10833333
-6.91666667,38.1
-6.90833333,38.1
-6.9,38.1
-6.9,38.09166667
</coordinates>
</LinearRing>
</outerBoundaryIs>
</Polygon>
<Polygon>
<outerBoundaryIs>
<LinearRing>
<coordinates>
-6.96666667,38.10833333
-6.95833333,38.10833333
-6.95833333,38.1
-6.96666667,38.1
-6.96666667,38.10833333
</coordinates>
</LinearRing>
</outerBoundaryIs>
</Polygon>
<Polygon>
<outerBoundaryIs>
<LinearRing>
<coordinates>
-6.675,38.275
-6.675,38.26666667
-6.68333333,38.26666667
-6.69166667,38.26666667
-6.7,38.26666667
-6.70833333,38.26666667
-6.71666667,38.26666667
-6.71666667,38.275
-6.71666667,38.28333333
-6.70833333,38.28333333
-6.7,38.28333333
-6.69166667,38.28333333
-6.69166667,38.29166667
-6.68333333,38.29166667
-6.675,38.29166667
-6.66666667,38.29166667
-6.66666667,38.3
-6.65833333,38.3
-6.65,38.3
-6.65,38.29166667
-6.64166667,38.29166667
-6.64166667,38.3
-6.63333333,38.3
-6.625,38.3
-6.625,38.29166667
-6.63333333,38.29166667
-6.63333333,38.28333333
-6.64166667,38.28333333
-6.65,38.28333333
-6.65833333,38.28333333
-6.66666667,38.28333333
-6.66666667,38.275
-6.675,38.275
</coordinates>
</LinearRing>
</outerBoundaryIs>
</Polygon>
<Polygon>
<outerBoundaryIs>
<LinearRing>
<coordinates>
-6.89166667,38.28333333
-6.88333333,38.28333333
-6.88333333,38.275
-6.89166667,38.275
-6.89166667,38.28333333
</coordinates>
</LinearRing>
</outerBoundaryIs>
</Polygon>
<Polygon>
<outerBoundaryIs>
<LinearRing>
<coordinates>
-7.025,38.29166667
-7.01666667,38.29166667
-7.01666667,38.28333333
-7.025,38.28333333
-7.025,38.29166667
</coordinates>
</LinearRing>
</outerBoundaryIs>
</Polygon>
<Polygon>
<outerBoundaryIs>
<LinearRing>
<coordinates>
-8.525,38.325
-8.51666667,38.325
-8.51666667,38.31666667
-8.525,38.31666667
-8.525,38.325
</coordinates>
</LinearRing>
</outerBoundaryIs>
</Polygon>
<Polygon>
<outerBoundaryIs>
<LinearRing>
<coordinates>
-7.475,38.33333333
-7.46666667,38.33333333
-7.46666667,38.325
-7.475,38.325
-7.48333333,38.325
-7.48333333,38.33333333
-7.475,38.33333333
</coordinates>
</LinearRing>
</outerBoundaryIs>
</Polygon>
<Polygon>
<outerBoundaryIs>
<LinearRing>
<coordinates>
-7.4,38.34166667
-7.4,38.33333333
-7.40833333,38.33333333
-7.40833333,38.34166667
-7.41666667,38.34166667
-7.425,38.34166667
-7.425,38.35
-7.41666667,38.35
-7.40833333,38.35
-7.4,38.35
-7.4,38.34166667
</coordinates>
</LinearRing>
</outerBoundaryIs>
</Polygon>
<Polygon>
<outerBoundaryIs>
<LinearRing>
<coordinates>
-7,38.3
-6.99166667,38.3
-6.98333333,38.3
-6.98333333,38.29166667
-6.99166667,38.29166667
-7,38.29166667
-7,38.3
</coordinates>
</LinearRing>
</outerBoundaryIs>
</Polygon>
<Polygon>
<outerBoundaryIs>
<LinearRing>
<coordinates>
-7.03333333,38.28333333
-7.03333333,38.275
-7.04166667,38.275
-7.04166667,38.28333333
-7.04166667,38.29166667
-7.05,38.29166667
-7.05,38.28333333
-7.05833333,38.28333333
-7.05833333,38.29166667
-7.05833333,38.3
-7.05,38.3
-7.04166667,38.3
-7.03333333,38.3
-7.03333333,38.29166667
-7.03333333,38.28333333
</coordinates>
</LinearRing>
</outerBoundaryIs>
</Polygon>
<Polygon>
<outerBoundaryIs>
<LinearRing>
<coordinates>
-8.80833333,38.39166667
-8.8,38.39166667
-8.8,38.38333333
-8.80833333,38.38333333
-8.80833333,38.39166667
</coordinates>
</LinearRing>
</outerBoundaryIs>
</Polygon>
<Polygon>
<outerBoundaryIs>
<LinearRing>
<coordinates>
-8.8,38.38333333
-8.79166667,38.38333333
-8.79166667,38.375
-8.8,38.375
-8.8,38.38333333
</coordinates>
</LinearRing>
</outerBoundaryIs>
</Polygon>
<Polygon>
<outerBoundaryIs>
<LinearRing>
<coordinates>
-7.84166667,38.38333333
-7.83333333,38.38333333
-7.83333333,38.375
-7.84166667,38.375
-7.84166667,38.38333333
</coordinates>
</LinearRing>
</outerBoundaryIs>
</Polygon>
<Polygon>
<outerBoundaryIs>
<LinearRing>
<coordinates>
-7.78333333,38.38333333
-7.775,38.38333333
-7.775,38.375
-7.78333333,38.375
-7.78333333,38.38333333
</coordinates>
</LinearRing>
</outerBoundaryIs>
</Polygon>
<Polygon>
<outerBoundaryIs>
<LinearRing>
<coordinates>
-6.975,38.4
-6.96666667,38.4
-6.96666667,38.39166667
-6.975,38.39166667
-6.975,38.4
</coordinates>
</LinearRing>
</outerBoundaryIs>
</Polygon>
<Polygon>
<outerBoundaryIs>
<LinearRing>
<coordinates>
-8.175,38.4
-8.16666667,38.4
-8.16666667,38.39166667
-8.175,38.39166667
-8.175,38.4
</coordinates>
</LinearRing>
</outerBoundaryIs>
</Polygon>
<Polygon>
<outerBoundaryIs>
<LinearRing>
<coordinates>
-8.50833333,38.44166667
-8.5,38.44166667
-8.49166667,38.44166667
-8.49166667,38.43333333
-8.5,38.43333333
-8.50833333,38.43333333
-8.50833333,38.44166667
</coordinates>
</LinearRing>
</outerBoundaryIs>
</Polygon>
<Polygon>
<outerBoundaryIs>
<LinearRing>
<coordinates>
-6.95,38.40833333
-6.95,38.4
-6.95833333,38.4
-6.96666667,38.4
-6.96666667,38.40833333
-6.975,38.40833333
-6.975,38.41666667
-6.975,38.425
-6.96666667,38.425
-6.95833333,38.425
-6.95833333,38.43333333
-6.95,38.43333333
-6.94166667,38.43333333
-6.94166667,38.44166667
-6.93333333,38.44166667
-6.925,38.44166667
-6.925,38.43333333
-6.91666667,38.43333333
-6.91666667,38.425
-6.925,38.425
-6.93333333,38.425
-6.94166667,38.425
-6.95,38.425
-6.95,38.41666667
-6.95,38.40833333
</coordinates>
</LinearRing>
</outerBoundaryIs>
</Polygon>
<Polygon>
<outerBoundaryIs>
<LinearRing>
<coordinates>
-8.5,38.40833333
-8.5,38.4
-8.50833333,38.4
-8.51666667,38.4
-8.51666667,38.40833333
-8.51666667,38.41666667
-8.525,38.41666667
-8.53333333,38.41666667
-8.53333333,38.425
-8.525,38.425
-8.51666667,38.425
-8.50833333,38.425
-8.50833333,38.41666667
-8.5,38.41666667
-8.5,38.40833333
</coordinates>
</LinearRing>
</outerBoundaryIs>
</Polygon>
<Polygon>
<outerBoundaryIs>
<LinearRing>
<coordinates>
-7.33333333,38.41666667
-7.33333333,38.40833333
-7.34166667,38.40833333
-7.34166667,38.41666667
-7.35,38.41666667
-7.35,38.425
-7.34166667,38.425
-7.33333333,38.425
-7.33333333,38.41666667
</coordinates>
</LinearRing>
</outerBoundaryIs>
</Polygon>
<Polygon>
<outerBoundaryIs>
<LinearRing>
<coordinates>
-8.375,38.4
-8.375,38.39166667
-8.38333333,38.39166667
-8.38333333,38.4
-8.38333333,38.40833333
-8.375,38.40833333
-8.375,38.41666667
-8.36666667,38.41666667
-8.36666667,38.40833333
-8.36666667,38.4
-8.375,38.4
</coordinates>
</LinearRing>
</outerBoundaryIs>
</Polygon>
<Polygon>
<outerBoundaryIs>
<LinearRing>
<coordinates>
-7.48333333,38.35833333
-7.475,38.35833333
-7.475,38.35
-7.48333333,38.35
-7.49166667,38.35
-7.49166667,38.35833333
-7.48333333,38.35833333
</coordinates>
</LinearRing>
</outerBoundaryIs>
</Polygon>
<Polygon>
<outerBoundaryIs>
<LinearRing>
<coordinates>
-7.275,38.35833333
-7.26666667,38.35833333
-7.26666667,38.35
-7.275,38.35
-7.275,38.35833333
</coordinates>
</LinearRing>
</outerBoundaryIs>
</Polygon>
<Polygon>
<outerBoundaryIs>
<LinearRing>
<coordinates>
-7.45,38.35833333
-7.44166667,38.35833333
-7.44166667,38.35
-7.45,38.35
-7.45,38.35833333
</coordinates>
</LinearRing>
</outerBoundaryIs>
</Polygon>
<Polygon>
<outerBoundaryIs>
<LinearRing>
<coordinates>
-7.25,38.35
-7.25,38.34166667
-7.25833333,38.34166667
-7.25833333,38.35
-7.25833333,38.35833333
-7.25833333,38.36666667
-7.25,38.36666667
-7.25,38.35833333
-7.25,38.35
</coordinates>
</LinearRing>
</outerBoundaryIs>
</Polygon>
<Polygon>
<outerBoundaryIs>
<LinearRing>
<coordinates>
-8.425,38.525
-8.41666667,38.525
-8.41666667,38.51666667
-8.425,38.51666667
-8.425,38.525
</coordinates>
</LinearRing>
</outerBoundaryIs>
</Polygon>
<Polygon>
<outerBoundaryIs>
<LinearRing>
<coordinates>
-7.46666667,38.51666667
-7.45833333,38.51666667
-7.45833333,38.50833333
-7.46666667,38.50833333
-7.46666667,38.51666667
</coordinates>
</LinearRing>
</outerBoundaryIs>
</Polygon>
<Polygon>
<outerBoundaryIs>
<LinearRing>
<coordinates>
-8.35,38.56666667
-8.35,38.55833333
-8.35833333,38.55833333
-8.36666667,38.55833333
-8.375,38.55833333
-8.375,38.56666667
-8.36666667,38.56666667
-8.36666667,38.575
-8.36666667,38.58333333
-8.35833333,38.58333333
-8.35833333,38.575
-8.35,38.575
-8.35,38.56666667
</coordinates>
</LinearRing>
</outerBoundaryIs>
</Polygon>
<Polygon>
<outerBoundaryIs>
<LinearRing>
<coordinates>
-7.26666667,38.6
-7.25833333,38.6
-7.25833333,38.59166667
-7.26666667,38.59166667
-7.275,38.59166667
-7.275,38.6
-7.275,38.60833333
-7.26666667,38.60833333
-7.26666667,38.6
</coordinates>
</LinearRing>
</outerBoundaryIs>
</Polygon>
<Polygon>
<outerBoundaryIs>
<LinearRing>
<coordinates>
-7.84166667,38.68333333
-7.83333333,38.68333333
-7.83333333,38.675
-7.84166667,38.675
-7.84166667,38.68333333
</coordinates>
</LinearRing>
</outerBoundaryIs>
</Polygon>
<Polygon>
<outerBoundaryIs>
<LinearRing>
<coordinates>
-7.49166667,38.69166667
-7.48333333,38.69166667
-7.475,38.69166667
-7.475,38.68333333
-7.48333333,38.68333333
-7.49166667,38.68333333
-7.49166667,38.69166667
</coordinates>
</LinearRing>
</outerBoundaryIs>
</Polygon>
<Polygon>
<outerBoundaryIs>
<LinearRing>
<coordinates>
-7.28333333,38.76666667
-7.275,38.76666667
-7.275,38.775
-7.26666667,38.775
-7.26666667,38.76666667
-7.26666667,38.75833333
-7.275,38.75833333
-7.28333333,38.75833333
-7.28333333,38.76666667
</coordinates>
</LinearRing>
</outerBoundaryIs>
</Polygon>
<Polygon>
<outerBoundaryIs>
<LinearRing>
<coordinates>
-7.375,38.725
-7.375,38.71666667
-7.38333333,38.71666667
-7.38333333,38.725
-7.38333333,38.73333333
-7.38333333,38.74166667
-7.38333333,38.75
-7.38333333,38.75833333
-7.375,38.75833333
-7.36666667,38.75833333
-7.35833333,38.75833333
-7.35833333,38.75
-7.35833333,38.74166667
-7.35833333,38.73333333
-7.35833333,38.725
-7.36666667,38.725
-7.375,38.725
</coordinates>
</LinearRing>
</outerBoundaryIs>
</Polygon>
<Polygon>
<outerBoundaryIs>
<LinearRing>
<coordinates>
-7.375,38.8
-7.375,38.79166667
-7.38333333,38.79166667
-7.38333333,38.8
-7.39166667,38.8
-7.4,38.8
-7.4,38.80833333
-7.39166667,38.80833333
-7.38333333,38.80833333
-7.375,38.80833333
-7.36666667,38.80833333
-7.36666667,38.81666667
-7.375,38.81666667
-7.375,38.825
-7.38333333,38.825
-7.38333333,38.83333333
-7.375,38.83333333
-7.36666667,38.83333333
-7.36666667,38.825
-7.35833333,38.825
-7.35833333,38.81666667
-7.35,38.81666667
-7.35,38.80833333
-7.35,38.8
-7.35,38.79166667
-7.35833333,38.79166667
-7.35833333,38.8
-7.36666667,38.8
-7.375,38.8
</coordinates>
</LinearRing>
</outerBoundaryIs>
</Polygon>
<Polygon>
<outerBoundaryIs>
<LinearRing>
<coordinates>
-7.425,38.70833333
-7.41666667,38.70833333
-7.41666667,38.7
-7.425,38.7
-7.43333333,38.7
-7.44166667,38.7
-7.44166667,38.70833333
-7.45,38.70833333
-7.45,38.71666667
-7.44166667,38.71666667
-7.43333333,38.71666667
-7.425,38.71666667
-7.425,38.70833333
</coordinates>
</LinearRing>
</outerBoundaryIs>
</Polygon>
<Polygon>
<outerBoundaryIs>
<LinearRing>
<coordinates>
-7.80833333,38.7
-7.80833333,38.69166667
-7.81666667,38.69166667
-7.81666667,38.7
-7.81666667,38.70833333
-7.80833333,38.70833333
-7.8,38.70833333
-7.8,38.7
-7.80833333,38.7
</coordinates>
</LinearRing>
</outerBoundaryIs>
</Polygon>
<Polygon>
<outerBoundaryIs>
<LinearRing>
<coordinates>
-7.79166667,38.68333333
-7.79166667,38.675
-7.8,38.675
-7.8,38.68333333
-7.8,38.69166667
-7.8,38.7
-7.79166667,38.7
-7.79166667,38.69166667
-7.79166667,38.68333333
</coordinates>
</LinearRing>
</outerBoundaryIs>
</Polygon>
<Polygon>
<outerBoundaryIs>
<LinearRing>
<coordinates>
-7.40833333,38.71666667
-7.4,38.71666667
-7.4,38.70833333
-7.40833333,38.70833333
-7.41666667,38.70833333
-7.41666667,38.71666667
-7.425,38.71666667
-7.425,38.725
-7.43333333,38.725
-7.43333333,38.73333333
-7.425,38.73333333
-7.41666667,38.73333333
-7.41666667,38.725
-7.40833333,38.725
-7.40833333,38.71666667
</coordinates>
</LinearRing>
</outerBoundaryIs>
</Polygon>
<Polygon>
<outerBoundaryIs>
<LinearRing>
<coordinates>
-7.06666667,38.8
-7.05833333,38.8
-7.05,38.8
-7.04166667,38.8
-7.03333333,38.8
-7.03333333,38.79166667
-7.04166667,38.79166667
-7.05,38.79166667
-7.05833333,38.79166667
-7.06666667,38.79166667
-7.075,38.79166667
-7.08333333,38.79166667
-7.09166667,38.79166667
-7.09166667,38.78333333
-7.1,38.78333333
-7.10833333,38.78333333
-7.11666667,38.78333333
-7.11666667,38.775
-7.11666667,38.76666667
-7.125,38.76666667
-7.13333333,38.76666667
-7.13333333,38.75833333
-7.14166667,38.75833333
-7.14166667,38.75
-7.15,38.75
-7.15,38.74166667
-7.15833333,38.74166667
-7.15833333,38.73333333
-7.16666667,38.73333333
-7.16666667,38.725
-7.175,38.725
-7.175,38.71666667
-7.18333333,38.71666667
-7.19166667,38.71666667
-7.19166667,38.70833333
-7.2,38.70833333
-7.20833333,38.70833333
-7.21666667,38.70833333
-7.225,38.70833333
-7.23333333,38.70833333
-7.24166667,38.70833333
-7.25,38.70833333
-7.25,38.7
-7.25833333,38.7
-7.25833333,38.70833333
-7.26666667,38.70833333
-7.26666667,38.71666667
-7.275,38.71666667
-7.275,38.725
-7.275,38.73333333
-7.275,38.74166667
-7.275,38.75
-7.26666667,38.75
-7.26666667,38.75833333
-7.25833333,38.75833333
-7.25,38.75833333
-7.25,38.76666667
-7.24166667,38.76666667
-7.23333333,38.76666667
-7.225,38.76666667
-7.21666667,38.76666667
-7.21666667,38.775
-7.20833333,38.775
-7.2,38.775
-7.19166667,38.775
-7.19166667,38.78333333
-7.18333333,38.78333333
-7.18333333,38.79166667
-7.18333333,38.8
-7.18333333,38.80833333
-7.175,38.80833333
-7.175,38.81666667
-7.18333333,38.81666667
-7.18333333,38.825
-7.175,38.825
-7.16666667,38.825
-7.15833333,38.825
-7.15833333,38.83333333
-7.15833333,38.84166667
-7.15,38.84166667
-7.15,38.83333333
-7.15,38.825
-7.15,38.81666667
-7.15,38.80833333
-7.14166667,38.80833333
-7.14166667,38.8
-7.13333333,38.8
-7.125,38.8
-7.125,38.79166667
-7.11666667,38.79166667
-7.10833333,38.79166667
-7.1,38.79166667
-7.1,38.8
-7.09166667,38.8
-7.08333333,38.8
-7.075,38.8
-7.06666667,38.8
</coordinates>
</LinearRing>
</outerBoundaryIs>
<innerBoundaryIs>
<LinearRing>
<coordinates>
-7.225,38.74166667
-7.225,38.73333333
-7.21666667,38.73333333
-7.21666667,38.725
-7.20833333,38.725
-7.2,38.725
-7.2,38.73333333
-7.19166667,38.73333333
-7.19166667,38.74166667
-7.2,38.74166667
-7.2,38.75
-7.19166667,38.75
-7.19166667,38.75833333
-7.2,38.75833333
-7.20833333,38.75833333
-7.20833333,38.75
-7.21666667,38.75
-7.225,38.75
-7.225,38.74166667
</coordinates>
</LinearRing>
</innerBoundaryIs>
</Polygon>
<Polygon>
<outerBoundaryIs>
<LinearRing>
<coordinates>
-8.08333333,38.53333333
-8.08333333,38.525
-8.09166667,38.525
-8.09166667,38.53333333
-8.09166667,38.54166667
-8.08333333,38.54166667
-8.075,38.54166667
-8.075,38.53333333
-8.08333333,38.53333333
</coordinates>
</LinearRing>
</outerBoundaryIs>
</Polygon>
<Polygon>
<outerBoundaryIs>
<LinearRing>
<coordinates>
-8.44166667,38.475
-8.44166667,38.46666667
-8.45,38.46666667
-8.45833333,38.46666667
-8.45833333,38.475
-8.45833333,38.48333333
-8.45833333,38.49166667
-8.45833333,38.5
-8.45833333,38.50833333
-8.45833333,38.51666667
-8.45833333,38.525
-8.45833333,38.53333333
-8.45,38.53333333
-8.44166667,38.53333333
-8.44166667,38.525
-8.43333333,38.525
-8.43333333,38.51666667
-8.425,38.51666667
-8.425,38.50833333
-8.425,38.5
-8.43333333,38.5
-8.43333333,38.49166667
-8.44166667,38.49166667
-8.45,38.49166667
-8.45,38.48333333
-8.44166667,38.48333333
-8.44166667,38.475
</coordinates>
</LinearRing>
</outerBoundaryIs>
</Polygon>
<Polygon>
<outerBoundaryIs>
<LinearRing>
<coordinates>
-8.65,38.26666667
-8.64166667,38.26666667
-8.64166667,38.25833333
-8.65,38.25833333
-8.65,38.26666667
</coordinates>
</LinearRing>
</outerBoundaryIs>
</Polygon>
<Polygon>
<outerBoundaryIs>
<LinearRing>
<coordinates>
-6.84166667,38.26666667
-6.84166667,38.25833333
-6.85,38.25833333
-6.85,38.26666667
-6.85,38.275
-6.84166667,38.275
-6.84166667,38.26666667
</coordinates>
</LinearRing>
</outerBoundaryIs>
</Polygon>
<Polygon>
<outerBoundaryIs>
<LinearRing>
<coordinates>
-5.94166667,37.90833333
-5.94166667,37.9
-5.95,37.9
-5.95,37.90833333
-5.95,37.91666667
-5.95833333,37.91666667
-5.96666667,37.91666667
-5.96666667,37.925
-5.975,37.925
-5.98333333,37.925
-5.99166667,37.925
-5.99166667,37.93333333
-5.98333333,37.93333333
-5.98333333,37.94166667
-5.975,37.94166667
-5.96666667,37.94166667
-5.95833333,37.94166667
-5.95,37.94166667
-5.95,37.95
-5.95833333,37.95
-5.95833333,37.95833333
-5.95833333,37.96666667
-5.95,37.96666667
-5.95,37.95833333
-5.94166667,37.95833333
-5.93333333,37.95833333
-5.93333333,37.95
-5.925,37.95
-5.91666667,37.95
-5.91666667,37.94166667
-5.90833333,37.94166667
-5.9,37.94166667
-5.9,37.93333333
-5.9,37.925
-5.9,37.91666667
-5.90833333,37.91666667
-5.91666667,37.91666667
-5.925,37.91666667
-5.93333333,37.91666667
-5.94166667,37.91666667
-5.94166667,37.90833333
</coordinates>
</LinearRing>
</outerBoundaryIs>
<innerBoundaryIs>
<LinearRing>
<coordinates>
-5.96666667,37.925
-5.95833333,37.925
-5.95,37.925
-5.95,37.93333333
-5.95833333,37.93333333
-5.96666667,37.93333333
-5.96666667,37.925
</coordinates>
</LinearRing>
</innerBoundaryIs>
<innerBoundaryIs>
<LinearRing>
<coordinates>
-5.93333333,37.925
-5.925,37.925
-5.91666667,37.925
-5.90833333,37.925
-5.90833333,37.93333333
-5.91666667,37.93333333
-5.925,37.93333333
-5.93333333,37.93333333
-5.93333333,37.925
</coordinates>
</LinearRing>
</innerBoundaryIs>
</Polygon>
<Polygon>
<outerBoundaryIs>
<LinearRing>
<coordinates>
-6.33333333,37.90833333
-6.33333333,37.9
-6.34166667,37.9
-6.34166667,37.90833333
-6.34166667,37.91666667
-6.35,37.91666667
-6.35833333,37.91666667
-6.35833333,37.925
-6.35833333,37.93333333
-6.35,37.93333333
-6.34166667,37.93333333
-6.34166667,37.925
-6.33333333,37.925
-6.33333333,37.91666667
-6.325,37.91666667
-6.325,37.90833333
-6.33333333,37.90833333
</coordinates>
</LinearRing>
</outerBoundaryIs>
</Polygon>
<Polygon>
<outerBoundaryIs>
<LinearRing>
<coordinates>
-5.89166667,37.90833333
-5.89166667,37.9
-5.9,37.9
-5.9,37.90833333
-5.9,37.91666667
-5.89166667,37.91666667
-5.88333333,37.91666667
-5.88333333,37.90833333
-5.89166667,37.90833333
</coordinates>
</LinearRing>
</outerBoundaryIs>
</Polygon>
<Polygon>
<outerBoundaryIs>
<LinearRing>
<coordinates>
-5.14166667,37.9
-5.13333333,37.9
-5.125,37.9
-5.125,37.89166667
-5.13333333,37.89166667
-5.14166667,37.89166667
-5.15,37.89166667
-5.15,37.9
-5.15833333,37.9
-5.16666667,37.9
-5.175,37.9
-5.175,37.90833333
-5.18333333,37.90833333
-5.18333333,37.91666667
-5.175,37.91666667
-5.175,37.925
-5.16666667,37.925
-5.16666667,37.93333333
-5.15833333,37.93333333
-5.15,37.93333333
-5.15,37.925
-5.14166667,37.925
-5.13333333,37.925
-5.13333333,37.93333333
-5.125,37.93333333
-5.125,37.925
-5.11666667,37.925
-5.11666667,37.91666667
-5.11666667,37.90833333
-5.125,37.90833333
-5.125,37.91666667
-5.13333333,37.91666667
-5.13333333,37.90833333
-5.14166667,37.90833333
-5.14166667,37.9
</coordinates>
</LinearRing>
</outerBoundaryIs>
<innerBoundaryIs>
<LinearRing>
<coordinates>
-5.16666667,37.90833333
-5.15833333,37.90833333
-5.15833333,37.91666667
-5.16666667,37.91666667
-5.16666667,37.90833333
</coordinates>
</LinearRing>
</innerBoundaryIs>
</Polygon>
<Polygon>
<outerBoundaryIs>
<LinearRing>
<coordinates>
-5.20833333,37.89166667
-5.2,37.89166667
-5.2,37.9
-5.2,37.90833333
-5.2,37.91666667
-5.2,37.925
-5.2,37.93333333
-5.2,37.94166667
-5.2,37.95
-5.19166667,37.95
-5.19166667,37.94166667
-5.18333333,37.94166667
-5.175,37.94166667
-5.16666667,37.94166667
-5.16666667,37.93333333
-5.175,37.93333333
-5.18333333,37.93333333
-5.18333333,37.925
-5.18333333,37.91666667
-5.19166667,37.91666667
-5.19166667,37.90833333
-5.19166667,37.9
-5.19166667,37.89166667
-5.18333333,37.89166667
-5.175,37.89166667
-5.175,37.88333333
-5.18333333,37.88333333
-5.19166667,37.88333333
-5.2,37.88333333
-5.20833333,37.88333333
-5.20833333,37.89166667
</coordinates>
</LinearRing>
</outerBoundaryIs>
</Polygon>
<Polygon>
<outerBoundaryIs>
<LinearRing>
<coordinates>
-8.725,37.9
-8.725,37.89166667
-8.73333333,37.89166667
-8.73333333,37.9
-8.74166667,37.9
-8.74166667,37.90833333
-8.75,37.90833333
-8.75833333,37.90833333
-8.76666667,37.90833333
-8.76666667,37.91666667
-8.75833333,37.91666667
-8.75,37.91666667
-8.74166667,37.91666667
-8.73333333,37.91666667
-8.73333333,37.90833333
-8.725,37.90833333
-8.725,37.9
</coordinates>
</LinearRing>
</outerBoundaryIs>
</Polygon>
<Polygon>
<outerBoundaryIs>
<LinearRing>
<coordinates>
-8.06666667,37.93333333
-8.05833333,37.93333333
-8.05833333,37.925
-8.06666667,37.925
-8.06666667,37.93333333
</coordinates>
</LinearRing>
</outerBoundaryIs>
</Polygon>
<Polygon>
<outerBoundaryIs>
<LinearRing>
<coordinates>
-6.8,37.51666667
-6.80833333,37.51666667
-6.81666667,37.51666667
-6.825,37.51666667
-6.825,37.525
-6.825,37.53333333
-6.83333333,37.53333333
-6.84166667,37.53333333
-6.84166667,37.525
-6.83333333,37.525
-6.83333333,37.51666667
-6.84166667,37.51666667
-6.84166667,37.50833333
-6.85,37.50833333
-6.85,37.5
-6.85,37.49166667
-6.85833333,37.49166667
-6.86666667,37.49166667
-6.875,37.49166667
-6.875,37.48333333
-6.88333333,37.48333333
-6.89166667,37.48333333
-6.9,37.48333333
-6.90833333,37.48333333
-6.90833333,37.475
-6.90833333,37.46666667
-6.90833333,37.45833333
-6.9,37.45833333
-6.9,37.45
-6.90833333,37.45
-6.90833333,37.44166667
-6.90833333,37.43333333
-6.9,37.43333333
-6.9,37.425
-6.9,37.41666667
-6.89166667,37.41666667
-6.88333333,37.41666667
-6.875,37.41666667
-6.86666667,37.41666667
-6.85833333,37.41666667
-6.85833333,37.425
-6.85,37.425
-6.85,37.41666667
-6.84166667,37.41666667
-6.84166667,37.425
-6.84166667,37.43333333
-6.83333333,37.43333333
-6.825,37.43333333
-6.81666667,37.43333333
-6.80833333,37.43333333
-6.80833333,37.425
-6.8,37.425
-6.8,37.41666667
-6.79166667,37.41666667
-6.79166667,37.425
-6.78333333,37.425
-6.775,37.425
-6.76666667,37.425
-6.75833333,37.425
-6.75833333,37.43333333
-6.75833333,37.44166667
-6.75,37.44166667
-6.75,37.43333333
-6.74166667,37.43333333
-6.73333333,37.43333333
-6.73333333,37.44166667
-6.725,37.44166667
-6.71666667,37.44166667
-6.71666667,37.45
-6.70833333,37.45
-6.7,37.45
-6.7,37.45833333
-6.69166667,37.45833333
-6.68333333,37.45833333
-6.68333333,37.45
-6.675,37.45
-6.66666667,37.45
-6.66666667,37.44166667
-6.65833333,37.44166667
-6.65833333,37.45
-6.65,37.45
-6.64166667,37.45
-6.63333333,37.45
-6.63333333,37.45833333
-6.64166667,37.45833333
-6.64166667,37.46666667
-6.64166667,37.475
-6.63333333,37.475
-6.625,37.475
-6.61666667,37.475
-6.61666667,37.48333333
-6.60833333,37.48333333
-6.60833333,37.475
-6.60833333,37.46666667
-6.61666667,37.46666667
-6.61666667,37.45833333
-6.625,37.45833333
-6.625,37.45
-6.61666667,37.45
-6.61666667,37.44166667
-6.61666667,37.43333333
-6.60833333,37.43333333
-6.6,37.43333333
-6.59166667,37.43333333
-6.59166667,37.44166667
-6.58333333,37.44166667
-6.58333333,37.45
-6.575,37.45
-6.575,37.45833333
-6.575,37.46666667
-6.56666667,37.46666667
-6.56666667,37.475
-6.56666667,37.48333333
-6.55833333,37.48333333
-6.55833333,37.49166667
-6.55,37.49166667
-6.54166667,37.49166667
-6.54166667,37.5
-6.53333333,37.5
-6.53333333,37.49166667
-6.525,37.49166667
-6.525,37.5
-6.51666667,37.5
-6.51666667,37.49166667
-6.50833333,37.49166667
-6.50833333,37.5
-6.5,37.5
-6.49166667,37.5
-6.49166667,37.49166667
-6.48333333,37.49166667
-6.48333333,37.48333333
-6.48333333,37.475
-6.49166667,37.475
-6.49166667,37.46666667
-6.48333333,37.46666667
-6.475,37.46666667
-6.46666667,37.46666667
-6.46666667,37.475
-6.46666667,37.48333333
-6.46666667,37.49166667
-6.45833333,37.49166667
-6.45833333,37.48333333
-6.45,37.48333333
-6.44166667,37.48333333
-6.44166667,37.49166667
-6.44166667,37.5
-6.44166667,37.50833333
-6.44166667,37.51666667
-6.43333333,37.51666667
-6.43333333,37.525
-6.44166667,37.525
-6.45,37.525
-6.45833333,37.525
-6.45833333,37.53333333
-6.46666667,37.53333333
-6.475,37.53333333
-6.475,37.54166667
-6.48333333,37.54166667
-6.49166667,37.54166667
-6.49166667,37.55
-6.5,37.55
-6.5,37.55833333
-6.5,37.56666667
-6.50833333,37.56666667
-6.50833333,37.575
-6.51666667,37.575
-6.51666667,37.58333333
-6.50833333,37.58333333
-6.5,37.58333333
-6.5,37.59166667
-6.49166667,37.59166667
-6.49166667,37.6
-6.48333333,37.6
-6.475,37.6
-6.46666667,37.6
-6.45833333,37.6
-6.45,37.6
-6.44166667,37.6
-6.44166667,37.59166667
-6.45,37.59166667
-6.45,37.58333333
-6.45833333,37.58333333
-6.45833333,37.575
-6.45833333,37.56666667
-6.45,37.56666667
-6.44166667,37.56666667
-6.43333333,37.56666667
-6.425,37.56666667
-6.41666667,37.56666667
-6.41666667,37.55833333
-6.40833333,37.55833333
-6.4,37.55833333
-6.39166667,37.55833333
-6.39166667,37.56666667
-6.38333333,37.56666667
-6.375,37.56666667
-6.36666667,37.56666667
-6.36666667,37.55833333
-6.35833333,37.55833333
-6.35833333,37.55
-6.35,37.55
-6.35,37.54166667
-6.34166667,37.54166667
-6.34166667,37.53333333
-6.33333333,37.53333333
-6.325,37.53333333
-6.325,37.54166667
-6.31666667,37.54166667
-6.30833333,37.54166667
-6.3,37.54166667
-6.29166667,37.54166667
-6.29166667,37.53333333
-6.28333333,37.53333333
-6.28333333,37.54166667
-6.28333333,37.55
-6.29166667,37.55
-6.29166667,37.55833333
-6.29166667,37.56666667
-6.3,37.56666667
-6.3,37.575
-6.29166667,37.575
-6.28333333,37.575
-6.28333333,37.58333333
-6.275,37.58333333
-6.275,37.59166667
-6.28333333,37.59166667
-6.28333333,37.6
-6.29166667,37.6
-6.3,37.6
-6.3,37.60833333
-6.30833333,37.60833333
-6.30833333,37.61666667
-6.30833333,37.625
-6.31666667,37.625
-6.31666667,37.63333333
-6.325,37.63333333
-6.325,37.625
-6.33333333,37.625
-6.33333333,37.63333333
-6.34166667,37.63333333
-6.34166667,37.625
-6.35,37.625
-6.35,37.61666667
-6.35,37.60833333
-6.35833333,37.60833333
-6.35833333,37.6
-6.35,37.6
-6.35,37.59166667
-6.34166667,37.59166667
-6.33333333,37.59166667
-6.33333333,37.58333333
-6.34166667,37.58333333
-6.34166667,37.575
-6.35,37.575
-6.35833333,37.575
-6.36666667,37.575
-6.375,37.575
-6.38333333,37.575
-6.39166667,37.575
-6.39166667,37.58333333
-6.39166667,37.59166667
-6.4,37.59166667
-6.4,37.6
-6.40833333,37.6
-6.41666667,37.6
-6.41666667,37.60833333
-6.41666667,37.61666667
-6.40833333,37.61666667
-6.40833333,37.625
-6.4,37.625
-6.4,37.63333333
-6.40833333,37.63333333
-6.40833333,37.64166667
-6.41666667,37.64166667
-6.425,37.64166667
-6.425,37.63333333
-6.43333333,37.63333333
-6.44166667,37.63333333
-6.45,37.63333333
-6.45833333,37.63333333
-6.45833333,37.64166667
-6.46666667,37.64166667
-6.475,37.64166667
-6.475,37.63333333
-6.48333333,37.63333333
-6.49166667,37.63333333
-6.5,37.63333333
-6.50833333,37.63333333
-6.51666667,37.63333333
-6.525,37.63333333
-6.525,37.64166667
-6.53333333,37.64166667
-6.53333333,37.65
-6.525,37.65
-6.525,37.65833333
-6.51666667,37.65833333
-6.50833333,37.65833333
-6.50833333,37.65
-6.5,37.65
-6.5,37.65833333
-6.49166667,37.65833333
-6.48333333,37.65833333
-6.48333333,37.65
-6.475,37.65
-6.475,37.65833333
-6.475,37.66666667
-6.475,37.675
-6.46666667,37.675
-6.45833333,37.675
-6.45,37.675
-6.45,37.66666667
-6.44166667,37.66666667
-6.43333333,37.66666667
-6.43333333,37.675
-6.425,37.675
-6.425,37.66666667
-6.41666667,37.66666667
-6.41666667,37.65833333
-6.40833333,37.65833333
-6.4,37.65833333
-6.39166667,37.65833333
-6.39166667,37.65
-6.38333333,37.65
-6.38333333,37.64166667
-6.375,37.64166667
-6.36666667,37.64166667
-6.36666667,37.65
-6.35833333,37.65
-6.35833333,37.65833333
-6.36666667,37.65833333
-6.375,37.65833333
-6.38333333,37.65833333
-6.38333333,37.66666667
-6.38333333,37.675
-6.39166667,37.675
-6.4,37.675
-6.40833333,37.675
-6.41666667,37.675
-6.41666667,37.68333333
-6.425,37.68333333
-6.43333333,37.68333333
-6.44166667,37.68333333
-6.45,37.68333333
-6.45,37.69166667
-6.45833333,37.69166667
-6.46666667,37.69166667
-6.475,37.69166667
-6.475,37.7
-6.475,37.70833333
-6.46666667,37.70833333
-6.45833333,37.70833333
-6.45,37.70833333
-6.45,37.71666667
-6.44166667,37.71666667
-6.44166667,37.70833333
-6.44166667,37.7
-6.44166667,37.69166667
-6.43333333,37.69166667
-6.425,37.69166667
-6.425,37.7
-6.425,37.70833333
-6.41666667,37.70833333
-6.40833333,37.70833333
-6.40833333,37.71666667
-6.40833333,37.725
-6.40833333,37.73333333
-6.4,37.73333333
-6.4,37.725
-6.39166667,37.725
-6.38333333,37.725
-6.38333333,37.71666667
-6.375,37.71666667
-6.36666667,37.71666667
-6.36666667,37.70833333
-6.35833333,37.70833333
-6.35833333,37.7
-6.35,37.7
-6.34166667,37.7
-6.34166667,37.69166667
-6.33333333,37.69166667
-6.33333333,37.7
-6.325,37.7
-6.325,37.70833333
-6.33333333,37.70833333
-6.33333333,37.71666667
-6.34166667,37.71666667
-6.34166667,37.725
-6.35,37.725
-6.35,37.73333333
-6.35833333,37.73333333
-6.35833333,37.74166667
-6.36666667,37.74166667
-6.375,37.74166667
-6.375,37.75
-6.36666667,37.75
-6.35833333,37.75
-6.35,37.75
-6.34166667,37.75
-6.33333333,37.75
-6.33333333,37.75833333
-6.325,37.75833333
-6.31666667,37.75833333
-6.31666667,37.76666667
-6.30833333,37.76666667
-6.30833333,37.75833333
-6.3,37.75833333
-6.3,37.76666667
-6.3,37.775
-6.30833333,37.775
-6.30833333,37.78333333
-6.3,37.78333333
-6.29166667,37.78333333
-6.28333333,37.78333333
-6.28333333,37.79166667
-6.275,37.79166667
-6.275,37.8
-6.275,37.80833333
-6.28333333,37.80833333
-6.28333333,37.81666667
-6.28333333,37.825
-6.29166667,37.825
-6.29166667,37.83333333
-6.3,37.83333333
-6.3,37.84166667
-6.30833333,37.84166667
-6.31666667,37.84166667
-6.325,37.84166667
-6.33333333,37.84166667
-6.33333333,37.85
-6.325,37.85
-6.325,37.85833333
-6.33333333,37.85833333
-6.34166667,37.85833333
-6.34166667,37.85
-6.35,37.85
-6.35,37.84166667
-6.35833333,37.84166667
-6.36666667,37.84166667
-6.36666667,37.85
-6.36666667,37.85833333
-6.36666667,37.86666667
-6.36666667,37.875
-6.36666667,37.88333333
-6.375,37.88333333
-6.38333333,37.88333333
-6.38333333,37.875
-6.39166667,37.875
-6.4,37.875
-6.40833333,37.875
-6.40833333,37.88333333
-6.40833333,37.89166667
-6.41666667,37.89166667
-6.41666667,37.88333333
-6.425,37.88333333
-6.43333333,37.88333333
-6.43333333,37.89166667
-6.43333333,37.9
-6.44166667,37.9
-6.44166667,37.90833333
-6.44166667,37.91666667
-6.44166667,37.925
-6.43333333,37.925
-6.43333333,37.93333333
-6.43333333,37.94166667
-6.425,37.94166667
-6.41666667,37.94166667
-6.41666667,37.93333333
-6.40833333,37.93333333
-6.4,37.93333333
-6.4,37.94166667
-6.40833333,37.94166667
-6.40833333,37.95
-6.4,37.95
-6.39166667,37.95
-6.38333333,37.95
-6.375,37.95
-6.36666667,37.95
-6.36666667,37.94166667
-6.36666667,37.93333333
-6.36666667,37.925
-6.375,37.925
-6.38333333,37.925
-6.38333333,37.91666667
-6.375,37.91666667
-6.36666667,37.91666667
-6.35833333,37.91666667
-6.35833333,37.90833333
-6.35833333,37.9
-6.35833333,37.89166667
-6.35,37.89166667
-6.35,37.88333333
-6.34166667,37.88333333
-6.34166667,37.875
-6.35,37.875
-6.35,37.86666667
-6.34166667,37.86666667
-6.33333333,37.86666667
-6.325,37.86666667
-6.31666667,37.86666667
-6.30833333,37.86666667
-6.30833333,37.85833333
-6.30833333,37.85
-6.3,37.85
-6.3,37.85833333
-6.29166667,37.85833333
-6.28333333,37.85833333
-6.28333333,37.86666667
-6.275,37.86666667
-6.26666667,37.86666667
-6.26666667,37.85833333
-6.25833333,37.85833333
-6.25,37.85833333
-6.25,37.86666667
-6.24166667,37.86666667
-6.24166667,37.875
-6.24166667,37.88333333
-6.23333333,37.88333333
-6.23333333,37.875
-6.225,37.875
-6.21666667,37.875
-6.21666667,37.86666667
-6.20833333,37.86666667
-6.20833333,37.85833333
-6.20833333,37.85
-6.2,37.85
-6.2,37.84166667
-6.2,37.83333333
-6.20833333,37.83333333
-6.21666667,37.83333333
-6.21666667,37.825
-6.225,37.825
-6.225,37.81666667
-6.23333333,37.81666667
-6.23333333,37.80833333
-6.24166667,37.80833333
-6.24166667,37.8
-6.24166667,37.79166667
-6.23333333,37.79166667
-6.225,37.79166667
-6.225,37.78333333
-6.21666667,37.78333333
-6.20833333,37.78333333
-6.2,37.78333333
-6.19166667,37.78333333
-6.19166667,37.775
-6.18333333,37.775
-6.175,37.775
-6.175,37.78333333
-6.16666667,37.78333333
-6.15833333,37.78333333
-6.15,37.78333333
-6.15,37.79166667
-6.15,37.8
-6.15833333,37.8
-6.15833333,37.80833333
-6.15,37.80833333
-6.14166667,37.80833333
-6.13333333,37.80833333
-6.13333333,37.81666667
-6.14166667,37.81666667
-6.14166667,37.825
-6.13333333,37.825
-6.13333333,37.83333333
-6.14166667,37.83333333
-6.15,37.83333333
-6.15833333,37.83333333
-6.15833333,37.84166667
-6.16666667,37.84166667
-6.175,37.84166667
-6.18333333,37.84166667
-6.18333333,37.85
-6.175,37.85
-6.16666667,37.85
-6.16666667,37.85833333
-6.16666667,37.86666667
-6.15833333,37.86666667
-6.15,37.86666667
-6.14166667,37.86666667
-6.13333333,37.86666667
-6.125,37.86666667
-6.11666667,37.86666667
-6.10833333,37.86666667
-6.1,37.86666667
-6.1,37.85833333
-6.09166667,37.85833333
-6.08333333,37.85833333
-6.08333333,37.85
-6.08333333,37.84166667
-6.075,37.84166667
-6.06666667,37.84166667
-6.05833333,37.84166667
-6.05833333,37.85
-6.05,37.85
-6.05,37.85833333
-6.04166667,37.85833333
-6.04166667,37.86666667
-6.04166667,37.875
-6.05,37.875
-6.05833333,37.875
-6.05833333,37.88333333
-6.05,37.88333333
-6.05,37.89166667
-6.04166667,37.89166667
-6.03333333,37.89166667
-6.03333333,37.9
-6.025,37.9
-6.025,37.89166667
-6.025,37.88333333
-6.01666667,37.88333333
-6.00833333,37.88333333
-6.00833333,37.875
-6.00833333,37.86666667
-6,37.86666667
-6,37.85833333
-6,37.85
-5.99166667,37.85
-5.98333333,37.85
-5.98333333,37.85833333
-5.99166667,37.85833333
-5.99166667,37.86666667
-5.98333333,37.86666667
-5.98333333,37.875
-5.975,37.875
-5.975,37.88333333
-5.98333333,37.88333333
-5.98333333,37.89166667
-5.98333333,37.9
-5.98333333,37.90833333
-5.98333333,37.91666667
-5.975,37.91666667
-5.96666667,37.91666667
-5.96666667,37.90833333
-5.96666667,37.9
-5.96666667,37.89166667
-5.96666667,37.88333333
-5.96666667,37.875
-5.96666667,37.86666667
-5.96666667,37.85833333
-5.95833333,37.85833333
-5.95,37.85833333
-5.94166667,37.85833333
-5.94166667,37.85
-5.95,37.85
-5.95,37.84166667
-5.94166667,37.84166667
-5.94166667,37.83333333
-5.93333333,37.83333333
-5.93333333,37.84166667
-5.925,37.84166667
-5.925,37.85
-5.91666667,37.85
-5.90833333,37.85
-5.90833333,37.84166667
-5.90833333,37.83333333
-5.90833333,37.825
-5.9,37.825
-5.9,37.83333333
-5.9,37.84166667
-5.89166667,37.84166667
-5.89166667,37.85
-5.89166667,37.85833333
-5.88333333,37.85833333
-5.88333333,37.86666667
-5.875,37.86666667
-5.86666667,37.86666667
-5.85833333,37.86666667
-5.85833333,37.85833333
-5.86666667,37.85833333
-5.875,37.85833333
-5.875,37.85
-5.875,37.84166667
-5.86666667,37.84166667
-5.85833333,37.84166667
-5.85,37.84166667
-5.85,37.83333333
-5.85833333,37.83333333
-5.85833333,37.825
-5.86666667,37.825
-5.86666667,37.81666667
-5.875,37.81666667
-5.875,37.825
-5.875,37.83333333
-5.88333333,37.83333333
-5.88333333,37.825
-5.89166667,37.825
-5.89166667,37.81666667
-5.88333333,37.81666667
-5.88333333,37.80833333
-5.875,37.80833333
-5.86666667,37.80833333
-5.86666667,37.8
-5.86666667,37.79166667
-5.86666667,37.78333333
-5.86666667,37.775
-5.85833333,37.775
-5.85833333,37.76666667
-5.85,37.76666667
-5.85,37.75833333
-5.84166667,37.75833333
-5.83333333,37.75833333
-5.83333333,37.75
-5.825,37.75
-5.81666667,37.75
-5.81666667,37.74166667
-5.80833333,37.74166667
-5.80833333,37.73333333
-5.8,37.73333333
-5.79166667,37.73333333
-5.78333333,37.73333333
-5.78333333,37.725
-5.78333333,37.71666667
-5.775,37.71666667
-5.775,37.725
-5.775,37.73333333
-5.76666667,37.73333333
-5.76666667,37.74166667
-5.76666667,37.75
-5.775,37.75
-5.775,37.75833333
-5.76666667,37.75833333
-5.76666667,37.76666667
-5.76666667,37.775
-5.75833333,37.775
-5.75833333,37.76666667
-5.75,37.76666667
-5.75,37.775
-5.74166667,37.775
-5.74166667,37.78333333
-5.73333333,37.78333333
-5.725,37.78333333
-5.725,37.79166667
-5.73333333,37.79166667
-5.73333333,37.8
-5.74166667,37.8
-5.75,37.8
-5.75,37.80833333
-5.75,37.81666667
-5.75833333,37.81666667
-5.75833333,37.825
-5.75,37.825
-5.75,37.83333333
-5.74166667,37.83333333
-5.73333333,37.83333333
-5.725,37.83333333
-5.71666667,37.83333333
-5.70833333,37.83333333
-5.7,37.83333333
-5.7,37.84166667
-5.7,37.85
-5.7,37.85833333
-5.69166667,37.85833333
-5.68333333,37.85833333
-5.675,37.85833333
-5.66666667,37.85833333
-5.66666667,37.85
-5.66666667,37.84166667
-5.66666667,37.83333333
-5.66666667,37.825
-5.65833333,37.825
-5.65833333,37.83333333
-5.65833333,37.84166667
-5.65,37.84166667
-5.64166667,37.84166667
-5.64166667,37.83333333
-5.63333333,37.83333333
-5.625,37.83333333
-5.625,37.825
-5.61666667,37.825
-5.61666667,37.83333333
-5.60833333,37.83333333
-5.60833333,37.84166667
-5.6,37.84166667
-5.6,37.83333333
-5.59166667,37.83333333
-5.59166667,37.84166667
-5.58333333,37.84166667
-5.58333333,37.83333333
-5.58333333,37.825
-5.575,37.825
-5.575,37.81666667
-5.56666667,37.81666667
-5.55833333,37.81666667
-5.55,37.81666667
-5.55,37.825
-5.54166667,37.825
-5.54166667,37.81666667
-5.53333333,37.81666667
-5.53333333,37.80833333
-5.53333333,37.8
-5.525,37.8
-5.525,37.79166667
-5.51666667,37.79166667
-5.50833333,37.79166667
-5.50833333,37.78333333
-5.50833333,37.775
-5.5,37.775
-5.49166667,37.775
-5.49166667,37.78333333
-5.49166667,37.79166667
-5.48333333,37.79166667
-5.48333333,37.8
-5.48333333,37.80833333
-5.475,37.80833333
-5.475,37.8
-5.46666667,37.8
-5.46666667,37.80833333
-5.46666667,37.81666667
-5.46666667,37.825
-5.45833333,37.825
-5.45,37.825
-5.44166667,37.825
-5.44166667,37.83333333
-5.43333333,37.83333333
-5.43333333,37.825
-5.425,37.825
-5.425,37.81666667
-5.41666667,37.81666667
-5.41666667,37.80833333
-5.41666667,37.8
-5.40833333,37.8
-5.4,37.8
-5.4,37.79166667
-5.4,37.78333333
-5.4,37.775
-5.40833333,37.775
-5.41666667,37.775
-5.425,37.775
-5.43333333,37.775
-5.44166667,37.775
-5.45,37.775
-5.45,37.78333333
-5.44166667,37.78333333
-5.44166667,37.79166667
-5.45,37.79166667
-5.45833333,37.79166667
-5.46666667,37.79166667
-5.46666667,37.78333333
-5.46666667,37.775
-5.475,37.775
-5.475,37.76666667
-5.48333333,37.76666667
-5.49166667,37.76666667
-5.49166667,37.75833333
-5.49166667,37.75
-5.48333333,37.75
-5.475,37.75
-5.475,37.75833333
-5.46666667,37.75833333
-5.45833333,37.75833333
-5.45,37.75833333
-5.45,37.76666667
-5.44166667,37.76666667
-5.44166667,37.75833333
-5.44166667,37.75
-5.43333333,37.75
-5.43333333,37.74166667
-5.425,37.74166667
-5.425,37.75
-5.41666667,37.75
-5.40833333,37.75
-5.4,37.75
-5.39166667,37.75
-5.39166667,37.74166667
-5.38333333,37.74166667
-5.375,37.74166667
-5.36666667,37.74166667
-5.35833333,37.74166667
-5.35,37.74166667
-5.34166667,37.74166667
-5.34166667,37.75
-5.33333333,37.75
-5.33333333,37.75833333
-5.325,37.75833333
-5.325,37.76666667
-5.31666667,37.76666667
-5.31666667,37.775
-5.30833333,37.775
-5.3,37.775
-5.29166667,37.775
-5.29166667,37.78333333
-5.3,37.78333333
-5.3,37.79166667
-5.29166667,37.79166667
-5.28333333,37.79166667
-5.28333333,37.8
-5.29166667,37.8
-5.29166667,37.80833333
-5.29166667,37.81666667
-5.28333333,37.81666667
-5.275,37.81666667
-5.26666667,37.81666667
-5.25833333,37.81666667
-5.25833333,37.825
-5.25,37.825
-5.24166667,37.825
-5.23333333,37.825
-5.225,37.825
-5.21666667,37.825
-5.20833333,37.825
-5.2,37.825
-5.19166667,37.825
-5.18333333,37.825
-5.175,37.825
-5.175,37.81666667
-5.16666667,37.81666667
-5.16666667,37.825
-5.15833333,37.825
-5.15,37.825
-5.14166667,37.825
-5.14166667,37.83333333
-5.15,37.83333333
-5.15833333,37.83333333
-5.15833333,37.84166667
-5.15,37.84166667
-5.14166667,37.84166667
-5.13333333,37.84166667
-5.13333333,37.85
-5.14166667,37.85
-5.15,37.85
-5.15833333,37.85
-5.16666667,37.85
-5.175,37.85
-5.175,37.85833333
-5.175,37.86666667
-5.16666667,37.86666667
-5.16666667,37.875
-5.175,37.875
-5.175,37.88333333
-5.16666667,37.88333333
-5.16666667,37.89166667
-5.15833333,37.89166667
-5.15833333,37.88333333
-5.15833333,37.875
-5.15,37.875
-5.15,37.86666667
-5.14166667,37.86666667
-5.13333333,37.86666667
-5.125,37.86666667
-5.125,37.875
-5.125,37.88333333
-5.11666667,37.88333333
-5.10833333,37.88333333
-5.1,37.88333333
-5.1,37.875
-5.1,37.86666667
-5.10833333,37.86666667
-5.10833333,37.85833333
-5.10833333,37.85
-5.10833333,37.84166667
-5.1,37.84166667
-5.09166667,37.84166667
-5.09166667,37.85
-5.09166667,37.85833333
-5.08333333,37.85833333
-5.08333333,37.85
-5.075,37.85
-5.075,37.85833333
-5.06666667,37.85833333
-5.06666667,37.85
-5.06666667,37.84166667
-5.075,37.84166667
-5.075,37.83333333
-5.06666667,37.83333333
-5.06666667,37.825
-5.05833333,37.825
-5.05833333,37.81666667
-5.05,37.81666667
-5.04166667,37.81666667
-5.04166667,37.80833333
-5.03333333,37.80833333
-5.025,37.80833333
-5.01666667,37.80833333
-5.00833333,37.80833333
-5,37.80833333
-5,37.81666667
-4.99166667,37.81666667
-4.99166667,37.825
-4.98333333,37.825
-4.975,37.825
-4.96666667,37.825
-4.95833333,37.825
-4.95833333,37.83333333
-4.95,37.83333333
-4.94166667,37.83333333
-4.93333333,37.83333333
-4.93333333,37.84166667
-4.925,37.84166667
-4.91666667,37.84166667
-4.90833333,37.84166667
-4.90833333,37.83333333
-4.9,37.83333333
-4.89166667,37.83333333
-4.89166667,37.84166667
-4.88333333,37.84166667
-4.875,37.84166667
-4.86666667,37.84166667
-4.86666667,37.83333333
-4.85833333,37.83333333
-4.85,37.83333333
-4.84166667,37.83333333
-4.84166667,37.84166667
-4.84166667,37.85
-4.83333333,37.85
-4.825,37.85
-4.825,37.84166667
-4.83333333,37.84166667
-4.83333333,37.83333333
-4.83333333,37.825
-4.825,37.825
-4.81666667,37.825
-4.80833333,37.825
-4.8,37.825
-4.79166667,37.825
-4.78333333,37.825
-4.78333333,37.81666667
-4.775,37.81666667
-4.775,37.825
-4.76666667,37.825
-4.76666667,37.81666667
-4.75833333,37.81666667
-4.75833333,37.80833333
-4.75,37.80833333
-4.74166667,37.80833333
-4.74166667,37.8
-4.73333333,37.8
-4.725,37.8
-4.725,37.79166667
-4.73333333,37.79166667
-4.73333333,37.78333333
-4.74166667,37.78333333
-4.74166667,37.775
-4.73333333,37.775
-4.725,37.775
-4.725,37.76666667
-4.73333333,37.76666667
-4.74166667,37.76666667
-4.75,37.76666667
-4.75,37.75833333
-4.75833333,37.75833333
-4.76666667,37.75833333
-4.76666667,37.76666667
-4.775,37.76666667
-4.78333333,37.76666667
-4.79166667,37.76666667
-4.8,37.76666667
-4.8,37.775
-4.80833333,37.775
-4.80833333,37.76666667
-4.81666667,37.76666667
-4.81666667,37.775
-4.825,37.775
-4.83333333,37.775
-4.83333333,37.78333333
-4.83333333,37.79166667
-4.83333333,37.8
-4.84166667,37.8
-4.84166667,37.79166667
-4.85,37.79166667
-4.85833333,37.79166667
-4.85833333,37.8
-4.86666667,37.8
-4.875,37.8
-4.88333333,37.8
-4.88333333,37.79166667
-4.875,37.79166667
-4.875,37.78333333
-4.875,37.775
-4.88333333,37.775
-4.88333333,37.76666667
-4.89166667,37.76666667
-4.9,37.76666667
-4.9,37.75833333
-4.90833333,37.75833333
-4.90833333,37.76666667
-4.91666667,37.76666667
-4.91666667,37.75833333
-4.925,37.75833333
-4.93333333,37.75833333
-4.94166667,37.75833333
-4.94166667,37.76666667
-4.94166667,37.775
-4.93333333,37.775
-4.93333333,37.78333333
-4.94166667,37.78333333
-4.95,37.78333333
-4.95,37.79166667
-4.95833333,37.79166667
-4.95833333,37.78333333
-4.96666667,37.78333333
-4.96666667,37.775
-4.95833333,37.775
-4.95833333,37.76666667
-4.95833333,37.75833333
-4.96666667,37.75833333
-4.975,37.75833333
-4.98333333,37.75833333
-4.99166667,37.75833333
-5,37.75833333
-5,37.75
-4.99166667,37.75
-4.99166667,37.74166667
-4.99166667,37.73333333
-5,37.73333333
-5.00833333,37.73333333
-5.01666667,37.73333333
-5.01666667,37.725
-5.025,37.725
-5.03333333,37.725
-5.03333333,37.71666667
-5.04166667,37.71666667
-5.04166667,37.70833333
-5.04166667,37.7
-5.04166667,37.69166667
-5.04166667,37.68333333
-5.03333333,37.68333333
-5.03333333,37.675
-5.025,37.675
-5.01666667,37.675
-5.01666667,37.66666667
-5.00833333,37.66666667
-5.00833333,37.675
-5,37.675
-5,37.66666667
-4.99166667,37.66666667
-4.98333333,37.66666667
-4.98333333,37.65833333
-4.98333333,37.65
-4.98333333,37.64166667
-4.975,37.64166667
-4.975,37.63333333
-4.96666667,37.63333333
-4.95833333,37.63333333
-4.95,37.63333333
-4.95,37.625
-4.94166667,37.625
-4.93333333,37.625
-4.93333333,37.63333333
-4.925,37.63333333
-4.925,37.625
-4.91666667,37.625
-4.90833333,37.625
-4.9,37.625
-4.89166667,37.625
-4.88333333,37.625
-4.875,37.625
-4.875,37.61666667
-4.86666667,37.61666667
-4.85833333,37.61666667
-4.85833333,37.625
-4.85,37.625
-4.85,37.63333333
-4.84166667,37.63333333
-4.83333333,37.63333333
-4.825,37.63333333
-4.825,37.625
-4.825,37.61666667
-4.81666667,37.61666667
-4.81666667,37.60833333
-4.80833333,37.60833333
-4.8,37.60833333
-4.79166667,37.60833333
-4.79166667,37.61666667
-4.79166667,37.625
-4.8,37.625
-4.8,37.63333333
-4.80833333,37.63333333
-4.80833333,37.64166667
-4.81666667,37.64166667
-4.81666667,37.65
-4.80833333,37.65
-4.8,37.65
-4.79166667,37.65
-4.79166667,37.64166667
-4.78333333,37.64166667
-4.775,37.64166667
-4.775,37.65
-4.76666667,37.65
-4.75833333,37.65
-4.75833333,37.64166667
-4.75,37.64166667
-4.75,37.63333333
-4.75833333,37.63333333
-4.76666667,37.63333333
-4.76666667,37.625
-4.775,37.625
-4.775,37.61666667
-4.78333333,37.61666667
-4.78333333,37.60833333
-4.775,37.60833333
-4.76666667,37.60833333
-4.76666667,37.6
-4.76666667,37.59166667
-4.75833333,37.59166667
-4.75833333,37.58333333
-4.76666667,37.58333333
-4.76666667,37.575
-4.76666667,37.56666667
-4.75833333,37.56666667
-4.75833333,37.55833333
-4.76666667,37.55833333
-4.775,37.55833333
-4.775,37.55
-4.78333333,37.55
-4.79166667,37.55
-4.8,37.55
-4.8,37.54166667
-4.79166667,37.54166667
-4.79166667,37.53333333
-4.8,37.53333333
-4.8,37.525
-4.8,37.51666667
-4.8,37.50833333
-4.8,37.5
-4.8,37.49166667
-4.79166667,37.49166667
-4.78333333,37.49166667
-4.78333333,37.48333333
-4.78333333,37.475
-4.79166667,37.475
-4.79166667,37.46666667
-4.8,37.46666667
-4.80833333,37.46666667
-4.80833333,37.45833333
-4.81666667,37.45833333
-4.825,37.45833333
-4.825,37.45
-4.825,37.44166667
-4.825,37.43333333
-4.825,37.425
-4.825,37.41666667
-4.83333333,37.41666667
-4.84166667,37.41666667
-4.84166667,37.40833333
-4.85,37.40833333
-4.85833333,37.40833333
-4.85833333,37.4
-4.86666667,37.4
-4.875,37.4
-4.88333333,37.4
-4.88333333,37.39166667
-4.89166667,37.39166667
-4.9,37.39166667
-4.90833333,37.39166667
-4.91666667,37.39166667
-4.91666667,37.4
-4.90833333,37.4
-4.90833333,37.40833333
-4.91666667,37.40833333
-4.925,37.40833333
-4.925,37.4
-4.93333333,37.4
-4.93333333,37.40833333
-4.94166667,37.40833333
-4.94166667,37.4
-4.95,37.4
-4.95,37.39166667
-4.95833333,37.39166667
-4.95833333,37.38333333
-4.96666667,37.38333333
-4.96666667,37.375
-4.975,37.375
-4.975,37.36666667
-4.96666667,37.36666667
-4.95833333,37.36666667
-4.95833333,37.35833333
-4.95833333,37.35
-4.95833333,37.34166667
-4.96666667,37.34166667
-4.96666667,37.33333333
-4.96666667,37.325
-4.975,37.325
-4.98333333,37.325
-4.98333333,37.31666667
-4.98333333,37.30833333
-4.98333333,37.3
-4.98333333,37.29166667
-4.975,37.29166667
-4.975,37.28333333
-4.975,37.275
-4.98333333,37.275
-4.98333333,37.26666667
-4.98333333,37.25833333
-4.99166667,37.25833333
-5,37.25833333
-5,37.25
-4.99166667,37.25
-4.98333333,37.25
-4.98333333,37.24166667
-4.98333333,37.23333333
-4.98333333,37.225
-4.975,37.225
-4.975,37.23333333
-4.96666667,37.23333333
-4.96666667,37.225
-4.95833333,37.225
-4.95,37.225
-4.95,37.21666667
-4.95833333,37.21666667
-4.96666667,37.21666667
-4.975,37.21666667
-4.98333333,37.21666667
-4.98333333,37.20833333
-4.975,37.20833333
-4.96666667,37.20833333
-4.96666667,37.2
-4.96666667,37.19166667
-4.95833333,37.19166667
-4.95833333,37.18333333
-4.95,37.18333333
-4.94166667,37.18333333
-4.94166667,37.175
-4.95,37.175
-4.95833333,37.175
-4.95833333,37.16666667
-4.95833333,37.15833333
-4.95,37.15833333
-4.95,37.15
-4.94166667,37.15
-4.93333333,37.15
-4.925,37.15
-4.91666667,37.15
-4.90833333,37.15
-4.9,37.15
-4.9,37.14166667
-4.89166667,37.14166667
-4.89166667,37.13333333
-4.88333333,37.13333333
-4.88333333,37.125
-4.88333333,37.11666667
-4.875,37.11666667
-4.875,37.10833333
-4.88333333,37.10833333
-4.89166667,37.10833333
-4.89166667,37.1
-4.89166667,37.09166667
-4.88333333,37.09166667
-4.88333333,37.08333333
-4.89166667,37.08333333
-4.89166667,37.075
-4.88333333,37.075
-4.88333333,37.06666667
-4.875,37.06666667
-4.875,37.05833333
-4.88333333,37.05833333
-4.88333333,37.05
-4.88333333,37.04166667
-4.875,37.04166667
-4.86666667,37.04166667
-4.85833333,37.04166667
-4.85833333,37.05
-4.85,37.05
-4.84166667,37.05
-4.84166667,37.04166667
-4.84166667,37.03333333
-4.84166667,37.025
-4.84166667,37.01666667
-4.84166667,37.00833333
-4.83333333,37.00833333
-4.83333333,37
-4.84166667,37
-4.85,37
-4.85,36.99166667
-4.85,36.98333333
-4.85833333,36.98333333
-4.85833333,36.99166667
-4.86666667,36.99166667
-4.86666667,36.98333333
-4.875,36.98333333
-4.875,36.975
-4.875,36.96666667
-4.86666667,36.96666667
-4.86666667,36.95833333
-4.85833333,36.95833333
-4.85833333,36.95
-4.85,36.95
-4.85,36.94166667
-4.85,36.93333333
-4.85,36.925
-4.84166667,36.925
-4.84166667,36.93333333
-4.84166667,36.94166667
-4.83333333,36.94166667
-4.83333333,36.93333333
-4.83333333,36.925
-4.825,36.925
-4.825,36.91666667
-4.83333333,36.91666667
-4.83333333,36.90833333
-4.83333333,36.9
-4.825,36.9
-4.81666667,36.9
-4.81666667,36.89166667
-4.81666667,36.88333333
-4.825,36.88333333
-4.825,36.89166667
-4.83333333,36.89166667
-4.83333333,36.88333333
-4.83333333,36.875
-4.84166667,36.875
-4.84166667,36.86666667
-4.85,36.86666667
-4.85833333,36.86666667
-4.86666667,36.86666667
-4.86666667,36.85833333
-4.875,36.85833333
-4.88333333,36.85833333
-4.88333333,36.86666667
-4.88333333,36.875
-4.89166667,36.875
-4.89166667,36.88333333
-4.89166667,36.89166667
-4.88333333,36.89166667
-4.88333333,36.9
-4.875,36.9
-4.86666667,36.9
-4.85833333,36.9
-4.85833333,36.90833333
-4.86666667,36.90833333
-4.875,36.90833333
-4.88333333,36.90833333
-4.88333333,36.91666667
-4.88333333,36.925
-4.88333333,36.93333333
-4.89166667,36.93333333
-4.9,36.93333333
-4.9,36.925
-4.90833333,36.925
-4.90833333,36.91666667
-4.91666667,36.91666667
-4.925,36.91666667
-4.93333333,36.91666667
-4.94166667,36.91666667
-4.94166667,36.90833333
-4.95,36.90833333
-4.95,36.9
-4.95,36.89166667
-4.95833333,36.89166667
-4.95833333,36.88333333
-4.96666667,36.88333333
-4.96666667,36.875
-4.975,36.875
-4.98333333,36.875
-4.98333333,36.86666667
-4.99166667,36.86666667
-4.99166667,36.875
-4.99166667,36.88333333
-5,36.88333333
-5,36.89166667
-5.00833333,36.89166667
-5.00833333,36.9
-5.01666667,36.9
-5.01666667,36.90833333
-5.025,36.90833333
-5.025,36.91666667
-5.03333333,36.91666667
-5.03333333,36.925
-5.03333333,36.93333333
-5.025,36.93333333
-5.025,36.94166667
-5.01666667,36.94166667
-5.00833333,36.94166667
-5.00833333,36.95
-5,36.95
-5,36.95833333
-4.99166667,36.95833333
-4.99166667,36.96666667
-4.99166667,36.975
-4.99166667,36.98333333
-5,36.98333333
-5,36.99166667
-5.00833333,36.99166667
-5.01666667,36.99166667
-5.025,36.99166667
-5.025,36.98333333
-5.025,36.975
-5.03333333,36.975
-5.03333333,36.98333333
-5.04166667,36.98333333
-5.04166667,36.99166667
-5.05,36.99166667
-5.05833333,36.99166667
-5.06666667,36.99166667
-5.06666667,36.98333333
-5.06666667,36.975
-5.075,36.975
-5.075,36.96666667
-5.08333333,36.96666667
-5.08333333,36.95833333
-5.08333333,36.95
-5.09166667,36.95
-5.09166667,36.94166667
-5.08333333,36.94166667
-5.08333333,36.93333333
-5.09166667,36.93333333
-5.09166667,36.925
-5.09166667,36.91666667
-5.1,36.91666667
-5.1,36.925
-5.1,36.93333333
-5.1,36.94166667
-5.1,36.95
-5.1,36.95833333
-5.1,36.96666667
-5.10833333,36.96666667
-5.11666667,36.96666667
-5.125,36.96666667
-5.125,36.95833333
-5.125,36.95
-5.13333333,36.95
-5.14166667,36.95
-5.15,36.95
-5.15833333,36.95
-5.16666667,36.95
-5.175,36.95
-5.175,36.95833333
-5.18333333,36.95833333
-5.18333333,36.95
-5.18333333,36.94166667
-5.19166667,36.94166667
-5.2,36.94166667
-5.2,36.93333333
-5.20833333,36.93333333
-5.21666667,36.93333333
-5.21666667,36.925
-5.21666667,36.91666667
-5.20833333,36.91666667
-5.20833333,36.90833333
-5.20833333,36.9
-5.2,36.9
-5.19166667,36.9
-5.18333333,36.9
-5.175,36.9
-5.16666667,36.9
-5.15833333,36.9
-5.15833333,36.89166667
-5.15,36.89166667
-5.15,36.88333333
-5.14166667,36.88333333
-5.13333333,36.88333333
-5.125,36.88333333
-5.125,36.875
-5.13333333,36.875
-5.14166667,36.875
-5.15,36.875
-5.15,36.86666667
-5.14166667,36.86666667
-5.14166667,36.85833333
-5.14166667,36.85
-5.15,36.85
-5.15,36.84166667
-5.15833333,36.84166667
-5.16666667,36.84166667
-5.175,36.84166667
-5.175,36.83333333
-5.18333333,36.83333333
-5.18333333,36.825
-5.19166667,36.825
-5.19166667,36.81666667
-5.2,36.81666667
-5.2,36.80833333
-5.20833333,36.80833333
-5.20833333,36.81666667
-5.20833333,36.825
-5.21666667,36.825
-5.21666667,36.83333333
-5.21666667,36.84166667
-5.20833333,36.84166667
-5.20833333,36.85
-5.2,36.85
-5.2,36.85833333
-5.2,36.86666667
-5.2,36.875
-5.20833333,36.875
-5.20833333,36.86666667
-5.21666667,36.86666667
-5.21666667,36.85833333
-5.21666667,36.85
-5.225,36.85
-5.23333333,36.85
-5.24166667,36.85
-5.25,36.85
-5.25833333,36.85
-5.26666667,36.85
-5.275,36.85
-5.275,36.85833333
-5.28333333,36.85833333
-5.29166667,36.85833333
-5.29166667,36.86666667
-5.29166667,36.875
-5.3,36.875
-5.30833333,36.875
-5.30833333,36.86666667
-5.31666667,36.86666667
-5.31666667,36.85833333
-5.31666667,36.85
-5.325,36.85
-5.325,36.85833333
-5.33333333,36.85833333
-5.33333333,36.86666667
-5.34166667,36.86666667
-5.34166667,36.85833333
-5.35,36.85833333
-5.35,36.85
-5.34166667,36.85
-5.34166667,36.84166667
-5.34166667,36.83333333
-5.33333333,36.83333333
-5.33333333,36.825
-5.34166667,36.825
-5.35,36.825
-5.35,36.83333333
-5.35833333,36.83333333
-5.35833333,36.84166667
-5.36666667,36.84166667
-5.36666667,36.85
-5.375,36.85
-5.375,36.85833333
-5.38333333,36.85833333
-5.39166667,36.85833333
-5.39166667,36.85
-5.4,36.85
-5.4,36.84166667
-5.39166667,36.84166667
-5.38333333,36.84166667
-5.38333333,36.83333333
-5.39166667,36.83333333
-5.4,36.83333333
-5.4,36.825
-5.40833333,36.825
-5.40833333,36.83333333
-5.40833333,36.84166667
-5.41666667,36.84166667
-5.425,36.84166667
-5.43333333,36.84166667
-5.43333333,36.83333333
-5.44166667,36.83333333
-5.44166667,36.84166667
-5.45,36.84166667
-5.45833333,36.84166667
-5.46666667,36.84166667
-5.475,36.84166667
-5.475,36.83333333
-5.48333333,36.83333333
-5.48333333,36.825
-5.49166667,36.825
-5.49166667,36.81666667
-5.5,36.81666667
-5.50833333,36.81666667
-5.50833333,36.80833333
-5.50833333,36.8
-5.50833333,36.79166667
-5.51666667,36.79166667
-5.51666667,36.78333333
-5.50833333,36.78333333
-5.50833333,36.775
-5.50833333,36.76666667
-5.50833333,36.75833333
-5.50833333,36.75
-5.50833333,36.74166667
-5.51666667,36.74166667
-5.51666667,36.73333333
-5.51666667,36.725
-5.525,36.725
-5.53333333,36.725
-5.54166667,36.725
-5.55,36.725
-5.55833333,36.725
-5.55833333,36.71666667
-5.55833333,36.70833333
-5.56666667,36.70833333
-5.56666667,36.7
-5.575,36.7
-5.575,36.69166667
-5.56666667,36.69166667
-5.55833333,36.69166667
-5.55833333,36.68333333
-5.55833333,36.675
-5.56666667,36.675
-5.56666667,36.68333333
-5.575,36.68333333
-5.58333333,36.68333333
-5.58333333,36.675
-5.58333333,36.66666667
-5.59166667,36.66666667
-5.6,36.66666667
-5.60833333,36.66666667
-5.60833333,36.675
-5.6,36.675
-5.6,36.68333333
-5.6,36.69166667
-5.60833333,36.69166667
-5.60833333,36.7
-5.61666667,36.7
-5.625,36.7
-5.63333333,36.7
-5.63333333,36.69166667
-5.625,36.69166667
-5.61666667,36.69166667
-5.61666667,36.68333333
-5.61666667,36.675
-5.61666667,36.66666667
-5.625,36.66666667
-5.625,36.65833333
-5.63333333,36.65833333
-5.63333333,36.65
-5.64166667,36.65
-5.65,36.65
-5.65,36.64166667
-5.65833333,36.64166667
-5.66666667,36.64166667
-5.675,36.64166667
-5.675,36.65
-5.68333333,36.65
-5.68333333,36.65833333
-5.69166667,36.65833333
-5.7,36.65833333
-5.70833333,36.65833333
-5.71666667,36.65833333
-5.725,36.65833333
-5.73333333,36.65833333
-5.73333333,36.66666667
-5.725,36.66666667
-5.71666667,36.66666667
-5.71666667,36.675
-5.725,36.675
-5.73333333,36.675
-5.74166667,36.675
-5.74166667,36.66666667
-5.75,36.66666667
-5.75833333,36.66666667
-5.76666667,36.66666667
-5.76666667,36.675
-5.775,36.675
-5.78333333,36.675
-5.78333333,36.66666667
-5.78333333,36.65833333
-5.78333333,36.65
-5.775,36.65
-5.775,36.64166667
-5.76666667,36.64166667
-5.76666667,36.65
-5.75833333,36.65
-5.75833333,36.64166667
-5.75,36.64166667
-5.74166667,36.64166667
-5.74166667,36.63333333
-5.75,36.63333333
-5.75,36.625
-5.75833333,36.625
-5.75833333,36.61666667
-5.76666667,36.61666667
-5.76666667,36.60833333
-5.75833333,36.60833333
-5.75,36.60833333
-5.75,36.6
-5.74166667,36.6
-5.74166667,36.60833333
-5.73333333,36.60833333
-5.725,36.60833333
-5.71666667,36.60833333
-5.70833333,36.60833333
-5.7,36.60833333
-5.7,36.6
-5.69166667,36.6
-5.68333333,36.6
-5.68333333,36.59166667
-5.68333333,36.58333333
-5.675,36.58333333
-5.66666667,36.58333333
-5.66666667,36.575
-5.675,36.575
-5.675,36.56666667
-5.68333333,36.56666667
-5.69166667,36.56666667
-5.7,36.56666667
-5.70833333,36.56666667
-5.70833333,36.55833333
-5.71666667,36.55833333
-5.71666667,36.55
-5.70833333,36.55
-5.70833333,36.54166667
-5.7,36.54166667
-5.7,36.53333333
-5.7,36.525
-5.70833333,36.525
-5.70833333,36.51666667
-5.70833333,36.50833333
-5.7,36.50833333
-5.7,36.5
-5.70833333,36.5
-5.70833333,36.49166667
-5.7,36.49166667
-5.7,36.48333333
-5.69166667,36.48333333
-5.69166667,36.475
-5.7,36.475
-5.7,36.46666667
-5.70833333,36.46666667
-5.70833333,36.475
-5.71666667,36.475
-5.71666667,36.46666667
-5.725,36.46666667
-5.73333333,36.46666667
-5.73333333,36.45833333
-5.74166667,36.45833333
-5.74166667,36.45
-5.73333333,36.45
-5.73333333,36.44166667
-5.725,36.44166667
-5.71666667,36.44166667
-5.70833333,36.44166667
-5.7,36.44166667
-5.7,36.43333333
-5.69166667,36.43333333
-5.68333333,36.43333333
-5.68333333,36.425
-5.69166667,36.425
-5.69166667,36.41666667
-5.7,36.41666667
-5.70833333,36.41666667
-5.71666667,36.41666667
-5.725,36.41666667
-5.725,36.40833333
-5.725,36.4
-5.73333333,36.4
-5.73333333,36.40833333
-5.74166667,36.40833333
-5.75,36.40833333
-5.75833333,36.40833333
-5.75833333,36.4
-5.76666667,36.4
-5.775,36.4
-5.78333333,36.4
-5.78333333,36.39166667
-5.78333333,36.38333333
-5.78333333,36.375
-5.775,36.375
-5.775,36.36666667
-5.775,36.35833333
-5.76666667,36.35833333
-5.75833333,36.35833333
-5.75,36.35833333
-5.75,36.35
-5.75,36.34166667
-5.75833333,36.34166667
-5.75833333,36.33333333
-5.75833333,36.325
-5.75,36.325
-5.75,36.31666667
-5.75833333,36.31666667
-5.76666667,36.31666667
-5.775,36.31666667
-5.775,36.30833333
-5.775,36.3
-5.76666667,36.3
-5.75833333,36.3
-5.75,36.3
-5.74166667,36.3
-5.73333333,36.3
-5.73333333,36.29166667
-5.73333333,36.28333333
-5.73333333,36.275
-5.74166667,36.275
-5.74166667,36.26666667
-5.75,36.26666667
-5.75,36.275
-5.75,36.28333333
-5.75,36.29166667
-5.75833333,36.29166667
-5.76666667,36.29166667
-5.775,36.29166667
-5.775,36.28333333
-5.775,36.275
-5.76666667,36.275
-5.76666667,36.26666667
-5.76666667,36.25833333
-5.75833333,36.25833333
-5.75833333,36.25
-5.75,36.25
-5.75,36.24166667
-5.74166667,36.24166667
-5.74166667,36.23333333
-5.73333333,36.23333333
-5.73333333,36.225
-5.725,36.225
-5.71666667,36.225
-5.71666667,36.21666667
-5.70833333,36.21666667
-5.7,36.21666667
-5.7,36.20833333
-5.70833333,36.20833333
-5.70833333,36.2
-5.7,36.2
-5.69166667,36.2
-5.69166667,36.19166667
-5.68333333,36.19166667
-5.68333333,36.18333333
-5.675,36.18333333
-5.675,36.175
-5.66666667,36.175
-5.66666667,36.16666667
-5.675,36.16666667
-5.68333333,36.16666667
-5.68333333,36.15833333
-5.69166667,36.15833333
-5.69166667,36.15
-5.7,36.15
-5.7,36.14166667
-5.7,36.13333333
-5.69166667,36.13333333
-5.69166667,36.125
-5.7,36.125
-5.7,36.11666667
-5.7,36.10833333
-5.70833333,36.10833333
-5.70833333,36.1
-5.71666667,36.1
-5.71666667,36.10833333
-5.725,36.10833333
-5.73333333,36.10833333
-5.73333333,36.11666667
-5.74166667,36.11666667
-5.74166667,36.125
-5.75,36.125
-5.75,36.11666667
-5.75833333,36.11666667
-5.75833333,36.125
-5.75833333,36.13333333
-5.75833333,36.14166667
-5.76666667,36.14166667
-5.775,36.14166667
-5.775,36.13333333
-5.78333333,36.13333333
-5.79166667,36.13333333
-5.79166667,36.125
-5.8,36.125
-5.80833333,36.125
-5.81666667,36.125
-5.825,36.125
-5.825,36.13333333
-5.825,36.14166667
-5.825,36.15
-5.825,36.15833333
-5.81666667,36.15833333
-5.81666667,36.16666667
-5.80833333,36.16666667
-5.80833333,36.175
-5.80833333,36.18333333
-5.81666667,36.18333333
-5.825,36.18333333
-5.825,36.19166667
-5.81666667,36.19166667
-5.81666667,36.2
-5.80833333,36.2
-5.8,36.2
-5.8,36.20833333
-5.8,36.21666667
-5.79166667,36.21666667
-5.78333333,36.21666667
-5.78333333,36.225
-5.79166667,36.225
-5.8,36.225
-5.80833333,36.225
-5.80833333,36.21666667
-5.81666667,36.21666667
-5.825,36.21666667
-5.83333333,36.21666667
-5.84166667,36.21666667
-5.84166667,36.20833333
-5.85,36.20833333
-5.85,36.2
-5.84166667,36.2
-5.84166667,36.19166667
-5.85,36.19166667
-5.85,36.18333333
-5.84166667,36.18333333
-5.84166667,36.175
-5.84166667,36.16666667
-5.85,36.16666667
-5.85833333,36.16666667
-5.85833333,36.175
-5.86666667,36.175
-5.875,36.175
-5.88333333,36.175
-5.88333333,36.18333333
-5.89166667,36.18333333
-5.89166667,36.175
-5.9,36.175
-5.9,36.18333333
-5.90833333,36.18333333
-5.90833333,36.19166667
-5.90833333,36.2
-5.91666667,36.2
-5.925,36.2
-5.93333333,36.2
-5.94166667,36.2
-5.95,36.2
-5.95,36.20833333
-5.94166667,36.20833333
-5.94166667,36.21666667
-5.94166667,36.225
-5.94166667,36.23333333
-5.95,36.23333333
-5.95,36.225
-5.95833333,36.225
-5.95833333,36.23333333
-5.96666667,36.23333333
-5.96666667,36.225
-5.96666667,36.21666667
-5.96666667,36.20833333
-5.975,36.20833333
-5.98333333,36.20833333
-5.99166667,36.20833333
-5.99166667,36.21666667
-6,36.21666667
-6,36.20833333
-6.00833333,36.20833333
-6.01666667,36.20833333
-6.01666667,36.21666667
-6.025,36.21666667
-6.03333333,36.21666667
-6.03333333,36.20833333
-6.04166667,36.20833333
-6.05,36.20833333
-6.05,36.21666667
-6.05,36.225
-6.05833333,36.225
-6.05833333,36.23333333
-6.06666667,36.23333333
-6.06666667,36.24166667
-6.05833333,36.24166667
-6.05833333,36.25
-6.05833333,36.25833333
-6.06666667,36.25833333
-6.06666667,36.26666667
-6.05833333,36.26666667
-6.05833333,36.275
-6.06666667,36.275
-6.06666667,36.28333333
-6.06666667,36.29166667
-6.075,36.29166667
-6.075,36.3
-6.08333333,36.3
-6.08333333,36.30833333
-6.09166667,36.30833333
-6.09166667,36.31666667
-6.1,36.31666667
-6.1,36.325
-6.09166667,36.325
-6.08333333,36.325
-6.075,36.325
-6.06666667,36.325
-6.06666667,36.33333333
-6.05833333,36.33333333
-6.05833333,36.34166667
-6.05833333,36.35
-6.06666667,36.35
-6.06666667,36.35833333
-6.075,36.35833333
-6.08333333,36.35833333
-6.08333333,36.35
-6.09166667,36.35
-6.1,36.35
-6.1,36.35833333
-6.10833333,36.35833333
-6.10833333,36.36666667
-6.1,36.36666667
-6.1,36.375
-6.1,36.38333333
-6.1,36.39166667
-6.1,36.4
-6.1,36.40833333
-6.1,36.41666667
-6.10833333,36.41666667
-6.11666667,36.41666667
-6.125,36.41666667
-6.13333333,36.41666667
-6.13333333,36.425
-6.13333333,36.43333333
-6.13333333,36.44166667
-6.13333333,36.45
-6.125,36.45
-6.125,36.45833333
-6.125,36.46666667
-6.125,36.475
-6.125,36.48333333
-6.125,36.49166667
-6.125,36.5
-6.125,36.50833333
-6.13333333,36.50833333
-6.13333333,36.51666667
-6.13333333,36.525
-6.14166667,36.525
-6.14166667,36.53333333
-6.14166667,36.54166667
-6.15,36.54166667
-6.15,36.55
-6.15833333,36.55
-6.16666667,36.55
-6.175,36.55
-6.18333333,36.55
-6.18333333,36.55833333
-6.175,36.55833333
-6.16666667,36.55833333
-6.16666667,36.56666667
-6.16666667,36.575
-6.15833333,36.575
-6.15,36.575
-6.15,36.58333333
-6.15,36.59166667
-6.15833333,36.59166667
-6.15833333,36.6
-6.16666667,36.6
-6.16666667,36.59166667
-6.175,36.59166667
-6.175,36.6
-6.18333333,36.6
-6.19166667,36.6
-6.19166667,36.60833333
-6.2,36.60833333
-6.2,36.61666667
-6.2,36.625
-6.19166667,36.625
-6.18333333,36.625
-6.18333333,36.63333333
-6.18333333,36.64166667
-6.19166667,36.64166667
-6.2,36.64166667
-6.20833333,36.64166667
-6.20833333,36.63333333
-6.21666667,36.63333333
-6.225,36.63333333
-6.23333333,36.63333333
-6.24166667,36.63333333
-6.25,36.63333333
-6.25,36.625
-6.24166667,36.625
-6.23333333,36.625
-6.225,36.625
-6.225,36.61666667
-6.23333333,36.61666667
-6.24166667,36.61666667
-6.25,36.61666667
-6.25833333,36.61666667
-6.25833333,36.625
-6.26666667,36.625
-6.275,36.625
-6.275,36.63333333
-6.28333333,36.63333333
-6.29166667,36.63333333
-6.3,36.63333333
-6.30833333,36.63333333
-6.30833333,36.625
-6.31666667,36.625
-6.325,36.625
-6.325,36.63333333
-6.33333333,36.63333333
-6.33333333,36.64166667
-6.33333333,36.65
-6.34166667,36.65
-6.35,36.65
-6.35833333,36.65
-6.36666667,36.65
-6.375,36.65
-6.375,36.64166667
-6.375,36.63333333
-6.38333333,36.63333333
-6.38333333,36.64166667
-6.38333333,36.65
-6.38333333,36.65833333
-6.39166667,36.65833333
-6.39166667,36.66666667
-6.39166667,36.675
-6.4,36.675
-6.4,36.68333333
-6.40833333,36.68333333
-6.40833333,36.69166667
-6.40833333,36.7
-6.40833333,36.70833333
-6.41666667,36.70833333
-6.425,36.70833333
-6.425,36.71666667
-6.425,36.725
-6.41666667,36.725
-6.41666667,36.73333333
-6.41666667,36.74166667
-6.40833333,36.74166667
-6.40833333,36.75
-6.4,36.75
-6.39166667,36.75
-6.39166667,36.75833333
-6.38333333,36.75833333
-6.375,36.75833333
-6.375,36.76666667
-6.36666667,36.76666667
-6.36666667,36.75833333
-6.35833333,36.75833333
-6.35,36.75833333
-6.34166667,36.75833333
-6.34166667,36.76666667
-6.33333333,36.76666667
-6.33333333,36.775
-6.33333333,36.78333333
-6.33333333,36.79166667
-6.33333333,36.8
-6.325,36.8
-6.325,36.80833333
-6.31666667,36.80833333
-6.31666667,36.81666667
-6.325,36.81666667
-6.325,36.825
-6.325,36.83333333
-6.325,36.84166667
-6.325,36.85
-6.325,36.85833333
-6.33333333,36.85833333
-6.33333333,36.86666667
-6.33333333,36.875
-6.325,36.875
-6.31666667,36.875
-6.31666667,36.88333333
-6.31666667,36.89166667
-6.31666667,36.9
-6.30833333,36.9
-6.3,36.9
-6.29166667,36.9
-6.28333333,36.9
-6.28333333,36.90833333
-6.275,36.90833333
-6.275,36.9
-6.26666667,36.9
-6.25833333,36.9
-6.25833333,36.89166667
-6.25,36.89166667
-6.24166667,36.89166667
-6.24166667,36.9
-6.23333333,36.9
-6.23333333,36.89166667
-6.225,36.89166667
-6.225,36.9
-6.21666667,36.9
-6.20833333,36.9
-6.20833333,36.90833333
-6.2,36.90833333
-6.19166667,36.90833333
-6.19166667,36.91666667
-6.18333333,36.91666667
-6.18333333,36.925
-6.18333333,36.93333333
-6.175,36.93333333
-6.175,36.94166667
-6.175,36.95
-6.16666667,36.95
-6.16666667,36.95833333
-6.16666667,36.96666667
-6.15833333,36.96666667
-6.15833333,36.975
-6.15833333,36.98333333
-6.15833333,36.99166667
-6.15833333,37
-6.15,37
-6.15,37.00833333
-6.15,37.01666667
-6.14166667,37.01666667
-6.14166667,37.025
-6.13333333,37.025
-6.125,37.025
-6.11666667,37.025
-6.11666667,37.03333333
-6.10833333,37.03333333
-6.10833333,37.04166667
-6.11666667,37.04166667
-6.125,37.04166667
-6.13333333,37.04166667
-6.13333333,37.03333333
-6.14166667,37.03333333
-6.15,37.03333333
-6.15833333,37.03333333
-6.15833333,37.025
-6.16666667,37.025
-6.16666667,37.01666667
-6.16666667,37.00833333
-6.16666667,37
-6.175,37
-6.175,36.99166667
-6.16666667,36.99166667
-6.16666667,36.98333333
-6.16666667,36.975
-6.175,36.975
-6.175,36.96666667
-6.175,36.95833333
-6.18333333,36.95833333
-6.18333333,36.95
-6.18333333,36.94166667
-6.19166667,36.94166667
-6.19166667,36.93333333
-6.2,36.93333333
-6.2,36.94166667
-6.2,36.95
-6.20833333,36.95
-6.21666667,36.95
-6.225,36.95
-6.23333333,36.95
-6.23333333,36.95833333
-6.225,36.95833333
-6.225,36.96666667
-6.225,36.975
-6.23333333,36.975
-6.23333333,36.98333333
-6.24166667,36.98333333
-6.25,36.98333333
-6.25833333,36.98333333
-6.26666667,36.98333333
-6.26666667,36.975
-6.25833333,36.975
-6.25833333,36.96666667
-6.25,36.96666667
-6.25,36.95833333
-6.25833333,36.95833333
-6.25833333,36.95
-6.25833333,36.94166667
-6.25833333,36.93333333
-6.25833333,36.925
-6.26666667,36.925
-6.26666667,36.91666667
-6.275,36.91666667
-6.28333333,36.91666667
-6.29166667,36.91666667
-6.3,36.91666667
-6.3,36.90833333
-6.30833333,36.90833333
-6.31666667,36.90833333
-6.31666667,36.91666667
-6.30833333,36.91666667
-6.30833333,36.925
-6.3,36.925
-6.29166667,36.925
-6.28333333,36.925
-6.28333333,36.93333333
-6.28333333,36.94166667
-6.29166667,36.94166667
-6.3,36.94166667
-6.30833333,36.94166667
-6.31666667,36.94166667
-6.325,36.94166667
-6.33333333,36.94166667
-6.33333333,36.93333333
-6.34166667,36.93333333
-6.34166667,36.925
-6.33333333,36.925
-6.325,36.925
-6.325,36.91666667
-6.325,36.90833333
-6.33333333,36.90833333
-6.34166667,36.90833333
-6.34166667,36.9
-6.35,36.9
-6.35,36.89166667
-6.35,36.88333333
-6.35833333,36.88333333
-6.35833333,36.875
-6.35833333,36.86666667
-6.35833333,36.85833333
-6.35833333,36.85
-6.36666667,36.85
-6.375,36.85
-6.38333333,36.85
-6.38333333,36.84166667
-6.39166667,36.84166667
-6.39166667,36.83333333
-6.4,36.83333333
-6.4,36.84166667
-6.4,36.85
-6.4,36.85833333
-6.40833333,36.85833333
-6.40833333,36.86666667
-6.40833333,36.875
-6.41666667,36.875
-6.41666667,36.88333333
-6.41666667,36.89166667
-6.425,36.89166667
-6.425,36.9
-6.425,36.90833333
-6.43333333,36.90833333
-6.43333333,36.91666667
-6.44166667,36.91666667
-6.44166667,36.925
-6.45,36.925
-6.45,36.93333333
-6.45833333,36.93333333
-6.45833333,36.94166667
-6.46666667,36.94166667
-6.46666667,36.95
-6.475,36.95
-6.475,36.95833333
-6.48333333,36.95833333
-6.49166667,36.95833333
-6.49166667,36.96666667
-6.5,36.96666667
-6.5,36.975
-6.50833333,36.975
-6.50833333,36.98333333
-6.51666667,36.98333333
-6.51666667,36.99166667
-6.525,36.99166667
-6.525,37
-6.53333333,37
-6.54166667,37
-6.54166667,37.00833333
-6.55,37.00833333
-6.55,37.01666667
-6.55833333,37.01666667
-6.56666667,37.01666667
-6.56666667,37.025
-6.56666667,37.03333333
-6.56666667,37.04166667
-6.575,37.04166667
-6.575,37.03333333
-6.575,37.025
-6.58333333,37.025
-6.59166667,37.025
-6.59166667,37.03333333
-6.6,37.03333333
-6.60833333,37.03333333
-6.60833333,37.04166667
-6.61666667,37.04166667
-6.61666667,37.05
-6.625,37.05
-6.63333333,37.05
-6.63333333,37.05833333
-6.64166667,37.05833333
-6.65,37.05833333
-6.65,37.06666667
-6.65833333,37.06666667
-6.66666667,37.06666667
-6.675,37.06666667
-6.675,37.075
-6.68333333,37.075
-6.69166667,37.075
-6.69166667,37.08333333
-6.7,37.08333333
-6.70833333,37.08333333
-6.70833333,37.09166667
-6.71666667,37.09166667
-6.725,37.09166667
-6.725,37.1
-6.73333333,37.1
-6.74166667,37.1
-6.75,37.1
-6.75,37.10833333
-6.75833333,37.10833333
-6.76666667,37.10833333
-6.76666667,37.11666667
-6.775,37.11666667
-6.78333333,37.11666667
-6.78333333,37.125
-6.79166667,37.125
-6.79166667,37.13333333
-6.8,37.13333333
-6.80833333,37.13333333
-6.80833333,37.14166667
-6.81666667,37.14166667
-6.81666667,37.15
-6.81666667,37.15833333
-6.81666667,37.16666667
-6.825,37.16666667
-6.825,37.15833333
-6.825,37.15
-6.825,37.14166667
-6.83333333,37.14166667
-6.84166667,37.14166667
-6.85,37.14166667
-6.85,37.15
-6.85833333,37.15
-6.85833333,37.15833333
-6.86666667,37.15833333
-6.875,37.15833333
-6.88333333,37.15833333
-6.88333333,37.16666667
-6.89166667,37.16666667
-6.9,37.16666667
-6.9,37.175
-6.89166667,37.175
-6.89166667,37.18333333
-6.89166667,37.19166667
-6.88333333,37.19166667
-6.88333333,37.2
-6.875,37.2
-6.875,37.20833333
-6.86666667,37.20833333
-6.86666667,37.21666667
-6.875,37.21666667
-6.88333333,37.21666667
-6.88333333,37.225
-6.88333333,37.23333333
-6.89166667,37.23333333
-6.9,37.23333333
-6.9,37.24166667
-6.89166667,37.24166667
-6.89166667,37.25
-6.88333333,37.25
-6.88333333,37.25833333
-6.875,37.25833333
-6.875,37.26666667
-6.86666667,37.26666667
-6.86666667,37.275
-6.86666667,37.28333333
-6.85833333,37.28333333
-6.85,37.28333333
-6.85,37.29166667
-6.85833333,37.29166667
-6.86666667,37.29166667
-6.875,37.29166667
-6.875,37.28333333
-6.875,37.275
-6.88333333,37.275
-6.88333333,37.26666667
-6.89166667,37.26666667
-6.89166667,37.275
-6.9,37.275
-6.90833333,37.275
-6.90833333,37.28333333
-6.91666667,37.28333333
-6.925,37.28333333
-6.93333333,37.28333333
-6.93333333,37.29166667
-6.94166667,37.29166667
-6.94166667,37.3
-6.95,37.3
-6.95,37.30833333
-6.94166667,37.30833333
-6.94166667,37.31666667
-6.95,37.31666667
-6.95833333,37.31666667
-6.96666667,37.31666667
-6.975,37.31666667
-6.975,37.30833333
-6.98333333,37.30833333
-6.98333333,37.3
-6.98333333,37.29166667
-6.99166667,37.29166667
-7,37.29166667
-7.00833333,37.29166667
-7.01666667,37.29166667
-7.01666667,37.3
-7.025,37.3
-7.025,37.29166667
-7.03333333,37.29166667
-7.03333333,37.28333333
-7.03333333,37.275
-7.03333333,37.26666667
-7.04166667,37.26666667
-7.04166667,37.25833333
-7.05,37.25833333
-7.05833333,37.25833333
-7.05833333,37.26666667
-7.05833333,37.275
-7.05833333,37.28333333
-7.05833333,37.29166667
-7.05833333,37.3
-7.06666667,37.3
-7.06666667,37.29166667
-7.075,37.29166667
-7.075,37.3
-7.08333333,37.3
-7.08333333,37.29166667
-7.09166667,37.29166667
-7.1,37.29166667
-7.1,37.28333333
-7.1,37.275
-7.10833333,37.275
-7.11666667,37.275
-7.125,37.275
-7.125,37.26666667
-7.125,37.25833333
-7.125,37.25
-7.11666667,37.25
-7.11666667,37.24166667
-7.11666667,37.23333333
-7.10833333,37.23333333
-7.10833333,37.225
-7.11666667,37.225
-7.125,37.225
-7.13333333,37.225
-7.13333333,37.21666667
-7.14166667,37.21666667
-7.15,37.21666667
-7.15833333,37.21666667
-7.15833333,37.225
-7.15,37.225
-7.15,37.23333333
-7.15,37.24166667
-7.15833333,37.24166667
-7.15833333,37.25
-7.15833333,37.25833333
-7.15833333,37.26666667
-7.16666667,37.26666667
-7.175,37.26666667
-7.175,37.25833333
-7.175,37.25
-7.18333333,37.25
-7.18333333,37.24166667
-7.175,37.24166667
-7.175,37.23333333
-7.175,37.225
-7.175,37.21666667
-7.18333333,37.21666667
-7.19166667,37.21666667
-7.19166667,37.20833333
-7.2,37.20833333
-7.20833333,37.20833333
-7.20833333,37.21666667
-7.21666667,37.21666667
-7.225,37.21666667
-7.225,37.225
-7.23333333,37.225
-7.24166667,37.225
-7.24166667,37.21666667
-7.25,37.21666667
-7.25833333,37.21666667
-7.25833333,37.20833333
-7.26666667,37.20833333
-7.275,37.20833333
-7.275,37.2
-7.28333333,37.2
-7.28333333,37.20833333
-7.29166667,37.20833333
-7.3,37.20833333
-7.30833333,37.20833333
-7.30833333,37.21666667
-7.31666667,37.21666667
-7.31666667,37.225
-7.31666667,37.23333333
-7.325,37.23333333
-7.325,37.225
-7.33333333,37.225
-7.34166667,37.225
-7.35,37.225
-7.35833333,37.225
-7.36666667,37.225
-7.36666667,37.21666667
-7.36666667,37.20833333
-7.375,37.20833333
-7.375,37.2
-7.38333333,37.2
-7.39166667,37.2
-7.4,37.2
-7.4,37.20833333
-7.39166667,37.20833333
-7.39166667,37.21666667
-7.39166667,37.225
-7.4,37.225
-7.40833333,37.225
-7.40833333,37.23333333
-7.41666667,37.23333333
-7.41666667,37.24166667
-7.425,37.24166667
-7.425,37.23333333
-7.43333333,37.23333333
-7.43333333,37.225
-7.425,37.225
-7.425,37.21666667
-7.425,37.20833333
-7.425,37.2
-7.43333333,37.2
-7.44166667,37.2
-7.44166667,37.20833333
-7.45,37.20833333
-7.45833333,37.20833333
-7.45833333,37.2
-7.46666667,37.2
-7.46666667,37.19166667
-7.475,37.19166667
-7.48333333,37.19166667
-7.48333333,37.18333333
-7.49166667,37.18333333
-7.49166667,37.175
-7.5,37.175
-7.5,37.18333333
-7.50833333,37.18333333
-7.51666667,37.18333333
-7.51666667,37.175
-7.525,37.175
-7.53333333,37.175
-7.53333333,37.16666667
-7.525,37.16666667
-7.525,37.15833333
-7.53333333,37.15833333
-7.54166667,37.15833333
-7.55,37.15833333
-7.55833333,37.15833333
-7.55833333,37.15
-7.56666667,37.15
-7.575,37.15
-7.575,37.14166667
-7.58333333,37.14166667
-7.59166667,37.14166667
-7.6,37.14166667
-7.6,37.15
-7.60833333,37.15
-7.60833333,37.15833333
-7.61666667,37.15833333
-7.61666667,37.15
-7.61666667,37.14166667
-7.60833333,37.14166667
-7.60833333,37.13333333
-7.60833333,37.125
-7.61666667,37.125
-7.61666667,37.13333333
-7.625,37.13333333
-7.625,37.14166667
-7.63333333,37.14166667
-7.64166667,37.14166667
-7.65,37.14166667
-7.65,37.13333333
-7.65833333,37.13333333
-7.66666667,37.13333333
-7.66666667,37.125
-7.65833333,37.125
-7.65833333,37.11666667
-7.65,37.11666667
-7.64166667,37.11666667
-7.64166667,37.125
-7.63333333,37.125
-7.63333333,37.11666667
-7.63333333,37.10833333
-7.64166667,37.10833333
-7.64166667,37.1
-7.65,37.1
-7.65,37.09166667
-7.65833333,37.09166667
-7.65833333,37.08333333
-7.66666667,37.08333333
-7.675,37.08333333
-7.68333333,37.08333333
-7.68333333,37.075
-7.69166667,37.075
-7.7,37.075
-7.7,37.06666667
-7.70833333,37.06666667
-7.70833333,37.075
-7.71666667,37.075
-7.71666667,37.06666667
-7.725,37.06666667
-7.73333333,37.06666667
-7.73333333,37.075
-7.74166667,37.075
-7.75,37.075
-7.75,37.06666667
-7.74166667,37.06666667
-7.74166667,37.05833333
-7.73333333,37.05833333
-7.73333333,37.05
-7.74166667,37.05
-7.75,37.05
-7.75,37.05833333
-7.75833333,37.05833333
-7.75833333,37.05
-7.75833333,37.04166667
-7.75833333,37.03333333
-7.76666667,37.03333333
-7.775,37.03333333
-7.78333333,37.03333333
-7.79166667,37.03333333
-7.8,37.03333333
-7.80833333,37.03333333
-7.81666667,37.03333333
-7.825,37.03333333
-7.825,37.04166667
-7.825,37.05
-7.83333333,37.05
-7.84166667,37.05
-7.84166667,37.04166667
-7.85,37.04166667
-7.85833333,37.04166667
-7.85833333,37.03333333
-7.85833333,37.025
-7.86666667,37.025
-7.875,37.025
-7.88333333,37.025
-7.88333333,37.01666667
-7.89166667,37.01666667
-7.9,37.01666667
-7.90833333,37.01666667
-7.90833333,37.025
-7.91666667,37.025
-7.91666667,37.03333333
-7.925,37.03333333
-7.93333333,37.03333333
-7.94166667,37.03333333
-7.95,37.03333333
-7.95,37.04166667
-7.95833333,37.04166667
-7.96666667,37.04166667
-7.96666667,37.03333333
-7.975,37.03333333
-7.975,37.025
-7.98333333,37.025
-7.99166667,37.025
-7.99166667,37.01666667
-8,37.01666667
-8,37.025
-8.00833333,37.025
-8.00833333,37.03333333
-8.00833333,37.04166667
-8.00833333,37.05
-8.00833333,37.05833333
-8.01666667,37.05833333
-8.01666667,37.06666667
-8.025,37.06666667
-8.03333333,37.06666667
-8.03333333,37.05833333
-8.04166667,37.05833333
-8.04166667,37.06666667
-8.05,37.06666667
-8.05833333,37.06666667
-8.06666667,37.06666667
-8.075,37.06666667
-8.075,37.075
-8.08333333,37.075
-8.08333333,37.06666667
-8.09166667,37.06666667
-8.09166667,37.075
-8.1,37.075
-8.1,37.08333333
-8.09166667,37.08333333
-8.08333333,37.08333333
-8.08333333,37.09166667
-8.075,37.09166667
-8.06666667,37.09166667
-8.06666667,37.1
-8.075,37.1
-8.08333333,37.1
-8.09166667,37.1
-8.09166667,37.09166667
-8.1,37.09166667
-8.1,37.1
-8.10833333,37.1
-8.10833333,37.10833333
-8.11666667,37.10833333
-8.11666667,37.11666667
-8.125,37.11666667
-8.13333333,37.11666667
-8.14166667,37.11666667
-8.14166667,37.10833333
-8.14166667,37.1
-8.14166667,37.09166667
-8.14166667,37.08333333
-8.15,37.08333333
-8.15833333,37.08333333
-8.15833333,37.09166667
-8.16666667,37.09166667
-8.16666667,37.1
-8.175,37.1
-8.18333333,37.1
-8.18333333,37.10833333
-8.19166667,37.10833333
-8.19166667,37.1
-8.2,37.1
-8.2,37.10833333
-8.2,37.11666667
-8.20833333,37.11666667
-8.20833333,37.10833333
-8.20833333,37.1
-8.21666667,37.1
-8.225,37.1
-8.225,37.10833333
-8.23333333,37.10833333
-8.24166667,37.10833333
-8.25,37.10833333
-8.25,37.11666667
-8.24166667,37.11666667
-8.24166667,37.125
-8.23333333,37.125
-8.23333333,37.13333333
-8.24166667,37.13333333
-8.25,37.13333333
-8.25,37.14166667
-8.25833333,37.14166667
-8.26666667,37.14166667
-8.26666667,37.13333333
-8.26666667,37.125
-8.25833333,37.125
-8.25833333,37.11666667
-8.25833333,37.10833333
-8.25833333,37.1
-8.26666667,37.1
-8.275,37.1
-8.275,37.09166667
-8.275,37.08333333
-8.28333333,37.08333333
-8.29166667,37.08333333
-8.3,37.08333333
-8.3,37.09166667
-8.3,37.1
-8.30833333,37.1
-8.31666667,37.1
-8.31666667,37.09166667
-8.325,37.09166667
-8.325,37.1
-8.325,37.10833333
-8.33333333,37.10833333
-8.33333333,37.1
-8.33333333,37.09166667
-8.34166667,37.09166667
-8.34166667,37.1
-8.35,37.1
-8.35833333,37.1
-8.35833333,37.10833333
-8.35,37.10833333
-8.35,37.11666667
-8.34166667,37.11666667
-8.34166667,37.125
-8.34166667,37.13333333
-8.35,37.13333333
-8.35,37.125
-8.35833333,37.125
-8.35833333,37.11666667
-8.36666667,37.11666667
-8.375,37.11666667
-8.375,37.10833333
-8.38333333,37.10833333
-8.39166667,37.10833333
-8.39166667,37.11666667
-8.4,37.11666667
-8.4,37.10833333
-8.4,37.1
-8.39166667,37.1
-8.39166667,37.09166667
-8.4,37.09166667
-8.40833333,37.09166667
-8.41666667,37.09166667
-8.41666667,37.08333333
-8.425,37.08333333
-8.43333333,37.08333333
-8.43333333,37.09166667
-8.43333333,37.1
-8.44166667,37.1
-8.44166667,37.10833333
-8.44166667,37.11666667
-8.45,37.11666667
-8.45,37.10833333
-8.45833333,37.10833333
-8.46666667,37.10833333
-8.475,37.10833333
-8.475,37.11666667
-8.48333333,37.11666667
-8.48333333,37.125
-8.48333333,37.13333333
-8.475,37.13333333
-8.46666667,37.13333333
-8.45833333,37.13333333
-8.45833333,37.125
-8.45,37.125
-8.45,37.13333333
-8.44166667,37.13333333
-8.44166667,37.14166667
-8.45,37.14166667
-8.45833333,37.14166667
-8.45833333,37.15
-8.46666667,37.15
-8.46666667,37.14166667
-8.475,37.14166667
-8.48333333,37.14166667
-8.48333333,37.15
-8.49166667,37.15
-8.5,37.15
-8.5,37.15833333
-8.50833333,37.15833333
-8.50833333,37.16666667
-8.51666667,37.16666667
-8.525,37.16666667
-8.525,37.15833333
-8.53333333,37.15833333
-8.54166667,37.15833333
-8.55,37.15833333
-8.55833333,37.15833333
-8.56666667,37.15833333
-8.575,37.15833333
-8.575,37.15
-8.58333333,37.15
-8.58333333,37.15833333
-8.58333333,37.16666667
-8.59166667,37.16666667
-8.6,37.16666667
-8.60833333,37.16666667
-8.60833333,37.15833333
-8.6,37.15833333
-8.6,37.15
-8.59166667,37.15
-8.59166667,37.14166667
-8.6,37.14166667
-8.6,37.13333333
-8.60833333,37.13333333
-8.61666667,37.13333333
-8.625,37.13333333
-8.625,37.125
-8.63333333,37.125
-8.64166667,37.125
-8.64166667,37.11666667
-8.65,37.11666667
-8.65833333,37.11666667
-8.66666667,37.11666667
-8.66666667,37.125
-8.65833333,37.125
-8.65833333,37.13333333
-8.65833333,37.14166667
-8.66666667,37.14166667
-8.675,37.14166667
-8.68333333,37.14166667
-8.68333333,37.13333333
-8.68333333,37.125
-8.68333333,37.11666667
-8.69166667,37.11666667
-8.7,37.11666667
-8.70833333,37.11666667
-8.71666667,37.11666667
-8.71666667,37.10833333
-8.70833333,37.10833333
-8.70833333,37.1
-8.7,37.1
-8.7,37.09166667
-8.7,37.08333333
-8.70833333,37.08333333
-8.71666667,37.08333333
-8.725,37.08333333
-8.725,37.09166667
-8.725,37.1
-8.73333333,37.1
-8.73333333,37.10833333
-8.74166667,37.10833333
-8.74166667,37.1
-8.74166667,37.09166667
-8.75,37.09166667
-8.75833333,37.09166667
-8.75833333,37.08333333
-8.76666667,37.08333333
-8.76666667,37.075
-8.775,37.075
-8.78333333,37.075
-8.78333333,37.06666667
-8.79166667,37.06666667
-8.8,37.06666667
-8.80833333,37.06666667
-8.80833333,37.075
-8.8,37.075
-8.8,37.08333333
-8.80833333,37.08333333
-8.81666667,37.08333333
-8.81666667,37.075
-8.81666667,37.06666667
-8.825,37.06666667
-8.825,37.075
-8.83333333,37.075
-8.83333333,37.06666667
-8.83333333,37.05833333
-8.84166667,37.05833333
-8.85,37.05833333
-8.85833333,37.05833333
-8.85833333,37.05
-8.86666667,37.05
-8.875,37.05
-8.875,37.05833333
-8.88333333,37.05833333
-8.89166667,37.05833333
-8.9,37.05833333
-8.90833333,37.05833333
-8.90833333,37.05
-8.9,37.05
-8.89166667,37.05
-8.88333333,37.05
-8.88333333,37.04166667
-8.89166667,37.04166667
-8.9,37.04166667
-8.9,37.03333333
-8.90833333,37.03333333
-8.90833333,37.025
-8.91666667,37.025
-8.925,37.025
-8.925,37.01666667
-8.93333333,37.01666667
-8.94166667,37.01666667
-8.95,37.01666667
-8.95833333,37.01666667
-8.95833333,37.025
-8.96666667,37.025
-8.975,37.025
-8.98333333,37.025
-8.98333333,37.03333333
-8.975,37.03333333
-8.975,37.04166667
-8.975,37.05
-8.975,37.05833333
-8.96666667,37.05833333
-8.95833333,37.05833333
-8.95833333,37.06666667
-8.95833333,37.075
-8.95833333,37.08333333
-8.95,37.08333333
-8.94166667,37.08333333
-8.94166667,37.09166667
-8.94166667,37.1
-8.93333333,37.1
-8.925,37.1
-8.91666667,37.1
-8.91666667,37.10833333
-8.91666667,37.11666667
-8.90833333,37.11666667
-8.9,37.11666667
-8.9,37.125
-8.89166667,37.125
-8.89166667,37.13333333
-8.88333333,37.13333333
-8.88333333,37.125
-8.875,37.125
-8.875,37.11666667
-8.86666667,37.11666667
-8.86666667,37.10833333
-8.85833333,37.10833333
-8.85,37.10833333
-8.85,37.1
-8.85,37.09166667
-8.85,37.08333333
-8.84166667,37.08333333
-8.83333333,37.08333333
-8.83333333,37.09166667
-8.83333333,37.1
-8.825,37.1
-8.825,37.10833333
-8.81666667,37.10833333
-8.81666667,37.11666667
-8.81666667,37.125
-8.81666667,37.13333333
-8.81666667,37.14166667
-8.81666667,37.15
-8.80833333,37.15
-8.8,37.15
-8.79166667,37.15
-8.79166667,37.15833333
-8.78333333,37.15833333
-8.775,37.15833333
-8.76666667,37.15833333
-8.75833333,37.15833333
-8.75833333,37.16666667
-8.75833333,37.175
-8.76666667,37.175
-8.775,37.175
-8.78333333,37.175
-8.78333333,37.18333333
-8.79166667,37.18333333
-8.8,37.18333333
-8.8,37.19166667
-8.79166667,37.19166667
-8.78333333,37.19166667
-8.775,37.19166667
-8.76666667,37.19166667
-8.75833333,37.19166667
-8.75833333,37.2
-8.75,37.2
-8.75,37.20833333
-8.75,37.21666667
-8.74166667,37.21666667
-8.73333333,37.21666667
-8.73333333,37.20833333
-8.725,37.20833333
-8.725,37.2
-8.71666667,37.2
-8.71666667,37.19166667
-8.70833333,37.19166667
-8.7,37.19166667
-8.7,37.18333333
-8.69166667,37.18333333
-8.68333333,37.18333333
-8.675,37.18333333
-8.675,37.19166667
-8.66666667,37.19166667
-8.66666667,37.2
-8.66666667,37.20833333
-8.66666667,37.21666667
-8.66666667,37.225
-8.675,37.225
-8.675,37.23333333
-8.66666667,37.23333333
-8.65833333,37.23333333
-8.65,37.23333333
-8.65,37.24166667
-8.64166667,37.24166667
-8.63333333,37.24166667
-8.63333333,37.25
-8.625,37.25
-8.61666667,37.25
-8.61666667,37.24166667
-8.60833333,37.24166667
-8.6,37.24166667
-8.59166667,37.24166667
-8.58333333,37.24166667
-8.575,37.24166667
-8.56666667,37.24166667
-8.55833333,37.24166667
-8.55,37.24166667
-8.55,37.25
-8.54166667,37.25
-8.54166667,37.25833333
-8.53333333,37.25833333
-8.53333333,37.26666667
-8.525,37.26666667
-8.51666667,37.26666667
-8.51666667,37.25833333
-8.50833333,37.25833333
-8.50833333,37.26666667
-8.5,37.26666667
-8.49166667,37.26666667
-8.49166667,37.275
-8.48333333,37.275
-8.48333333,37.26666667
-8.475,37.26666667
-8.46666667,37.26666667
-8.46666667,37.275
-8.45833333,37.275
-8.45833333,37.28333333
-8.45833333,37.29166667
-8.45,37.29166667
-8.44166667,37.29166667
-8.44166667,37.28333333
-8.43333333,37.28333333
-8.425,37.28333333
-8.425,37.29166667
-8.43333333,37.29166667
-8.43333333,37.3
-8.43333333,37.30833333
-8.43333333,37.31666667
-8.425,37.31666667
-8.41666667,37.31666667
-8.40833333,37.31666667
-8.40833333,37.30833333
-8.40833333,37.3
-8.4,37.3
-8.39166667,37.3
-8.39166667,37.30833333
-8.38333333,37.30833333
-8.38333333,37.3
-8.375,37.3
-8.375,37.29166667
-8.36666667,37.29166667
-8.36666667,37.28333333
-8.375,37.28333333
-8.375,37.275
-8.38333333,37.275
-8.38333333,37.28333333
-8.39166667,37.28333333
-8.4,37.28333333
-8.4,37.275
-8.40833333,37.275
-8.40833333,37.26666667
-8.40833333,37.25833333
-8.41666667,37.25833333
-8.425,37.25833333
-8.425,37.25
-8.425,37.24166667
-8.43333333,37.24166667
-8.43333333,37.23333333
-8.43333333,37.225
-8.43333333,37.21666667
-8.425,37.21666667
-8.41666667,37.21666667
-8.40833333,37.21666667
-8.40833333,37.225
-8.4,37.225
-8.4,37.23333333
-8.4,37.24166667
-8.4,37.25
-8.4,37.25833333
-8.39166667,37.25833333
-8.38333333,37.25833333
-8.38333333,37.25
-8.375,37.25
-8.36666667,37.25
-8.36666667,37.25833333
-8.35833333,37.25833333
-8.35833333,37.26666667
-8.35,37.26666667
-8.34166667,37.26666667
-8.34166667,37.275
-8.33333333,37.275
-8.325,37.275
-8.325,37.28333333
-8.33333333,37.28333333
-8.34166667,37.28333333
-8.34166667,37.29166667
-8.35,37.29166667
-8.35,37.3
-8.35833333,37.3
-8.35833333,37.30833333
-8.36666667,37.30833333
-8.36666667,37.31666667
-8.375,37.31666667
-8.38333333,37.31666667
-8.38333333,37.325
-8.39166667,37.325
-8.39166667,37.33333333
-8.4,37.33333333
-8.40833333,37.33333333
-8.40833333,37.34166667
-8.4,37.34166667
-8.4,37.35
-8.40833333,37.35
-8.40833333,37.35833333
-8.41666667,37.35833333
-8.41666667,37.36666667
-8.425,37.36666667
-8.425,37.375
-8.425,37.38333333
-8.43333333,37.38333333
-8.44166667,37.38333333
-8.45,37.38333333
-8.45833333,37.38333333
-8.46666667,37.38333333
-8.46666667,37.39166667
-8.475,37.39166667
-8.48333333,37.39166667
-8.48333333,37.4
-8.49166667,37.4
-8.5,37.4
-8.50833333,37.4
-8.51666667,37.4
-8.51666667,37.40833333
-8.525,37.40833333
-8.53333333,37.40833333
-8.54166667,37.40833333
-8.55,37.40833333
-8.55,37.41666667
-8.55833333,37.41666667
-8.56666667,37.41666667
-8.56666667,37.425
-8.575,37.425
-8.58333333,37.425
-8.58333333,37.43333333
-8.575,37.43333333
-8.575,37.44166667
-8.58333333,37.44166667
-8.59166667,37.44166667
-8.59166667,37.43333333
-8.6,37.43333333
-8.6,37.44166667
-8.60833333,37.44166667
-8.60833333,37.45
-8.60833333,37.45833333
-8.61666667,37.45833333
-8.61666667,37.46666667
-8.625,37.46666667
-8.63333333,37.46666667
-8.63333333,37.475
-8.63333333,37.48333333
-8.625,37.48333333
-8.625,37.49166667
-8.63333333,37.49166667
-8.63333333,37.5
-8.64166667,37.5
-8.64166667,37.50833333
-8.65,37.50833333
-8.65,37.5
-8.65833333,37.5
-8.65833333,37.50833333
-8.66666667,37.50833333
-8.66666667,37.51666667
-8.66666667,37.525
-8.66666667,37.53333333
-8.66666667,37.54166667
-8.65833333,37.54166667
-8.65,37.54166667
-8.65,37.53333333
-8.64166667,37.53333333
-8.63333333,37.53333333
-8.63333333,37.525
-8.64166667,37.525
-8.64166667,37.51666667
-8.63333333,37.51666667
-8.625,37.51666667
-8.625,37.525
-8.61666667,37.525
-8.60833333,37.525
-8.60833333,37.53333333
-8.61666667,37.53333333
-8.625,37.53333333
-8.625,37.54166667
-8.61666667,37.54166667
-8.61666667,37.55
-8.625,37.55
-8.63333333,37.55
-8.63333333,37.55833333
-8.64166667,37.55833333
-8.65,37.55833333
-8.65833333,37.55833333
-8.65833333,37.56666667
-8.66666667,37.56666667
-8.675,37.56666667
-8.68333333,37.56666667
-8.68333333,37.55833333
-8.68333333,37.55
-8.68333333,37.54166667
-8.69166667,37.54166667
-8.7,37.54166667
-8.7,37.55
-8.70833333,37.55
-8.71666667,37.55
-8.71666667,37.54166667
-8.71666667,37.53333333
-8.70833333,37.53333333
-8.70833333,37.525
-8.71666667,37.525
-8.71666667,37.51666667
-8.725,37.51666667
-8.725,37.50833333
-8.71666667,37.50833333
-8.70833333,37.50833333
-8.70833333,37.5
-8.71666667,37.5
-8.71666667,37.49166667
-8.71666667,37.48333333
-8.70833333,37.48333333
-8.70833333,37.475
-8.71666667,37.475
-8.725,37.475
-8.73333333,37.475
-8.73333333,37.46666667
-8.74166667,37.46666667
-8.74166667,37.45833333
-8.74166667,37.45
-8.75,37.45
-8.75,37.44166667
-8.75833333,37.44166667
-8.75833333,37.43333333
-8.75,37.43333333
-8.74166667,37.43333333
-8.74166667,37.425
-8.75,37.425
-8.75833333,37.425
-8.76666667,37.425
-8.775,37.425
-8.775,37.41666667
-8.76666667,37.41666667
-8.75833333,37.41666667
-8.75833333,37.40833333
-8.75,37.40833333
-8.75,37.4
-8.75,37.39166667
-8.75,37.38333333
-8.75833333,37.38333333
-8.75833333,37.375
-8.75833333,37.36666667
-8.76666667,37.36666667
-8.76666667,37.35833333
-8.775,37.35833333
-8.775,37.35
-8.76666667,37.35
-8.76666667,37.34166667
-8.76666667,37.33333333
-8.775,37.33333333
-8.775,37.325
-8.78333333,37.325
-8.78333333,37.31666667
-8.775,37.31666667
-8.775,37.30833333
-8.78333333,37.30833333
-8.79166667,37.30833333
-8.79166667,37.3
-8.8,37.3
-8.80833333,37.3
-8.80833333,37.30833333
-8.80833333,37.31666667
-8.8,37.31666667
-8.79166667,37.31666667
-8.79166667,37.325
-8.8,37.325
-8.80833333,37.325
-8.80833333,37.33333333
-8.81666667,37.33333333
-8.81666667,37.325
-8.825,37.325
-8.825,37.31666667
-8.83333333,37.31666667
-8.83333333,37.30833333
-8.83333333,37.3
-8.825,37.3
-8.825,37.29166667
-8.83333333,37.29166667
-8.83333333,37.28333333
-8.84166667,37.28333333
-8.85,37.28333333
-8.85833333,37.28333333
-8.85833333,37.29166667
-8.85833333,37.3
-8.85,37.3
-8.85,37.30833333
-8.85,37.31666667
-8.85833333,37.31666667
-8.85833333,37.325
-8.85833333,37.33333333
-8.85,37.33333333
-8.85,37.34166667
-8.84166667,37.34166667
-8.84166667,37.35
-8.84166667,37.35833333
-8.83333333,37.35833333
-8.83333333,37.36666667
-8.825,37.36666667
-8.825,37.375
-8.825,37.38333333
-8.81666667,37.38333333
-8.81666667,37.39166667
-8.80833333,37.39166667
-8.80833333,37.4
-8.80833333,37.40833333
-8.80833333,37.41666667
-8.8,37.41666667
-8.8,37.425
-8.8,37.43333333
-8.8,37.44166667
-8.8,37.45
-8.79166667,37.45
-8.79166667,37.45833333
-8.79166667,37.46666667
-8.79166667,37.475
-8.79166667,37.48333333
-8.79166667,37.49166667
-8.79166667,37.5
-8.78333333,37.5
-8.78333333,37.50833333
-8.78333333,37.51666667
-8.78333333,37.525
-8.78333333,37.53333333
-8.78333333,37.54166667
-8.79166667,37.54166667
-8.79166667,37.55
-8.79166667,37.55833333
-8.79166667,37.56666667
-8.8,37.56666667
-8.8,37.575
-8.8,37.58333333
-8.80833333,37.58333333
-8.80833333,37.59166667
-8.80833333,37.6
-8.80833333,37.60833333
-8.80833333,37.61666667
-8.80833333,37.625
-8.80833333,37.63333333
-8.8,37.63333333
-8.8,37.64166667
-8.8,37.65
-8.8,37.65833333
-8.8,37.66666667
-8.79166667,37.66666667
-8.79166667,37.675
-8.79166667,37.68333333
-8.79166667,37.69166667
-8.79166667,37.7
-8.79166667,37.70833333
-8.78333333,37.70833333
-8.78333333,37.71666667
-8.775,37.71666667
-8.775,37.725
-8.775,37.73333333
-8.78333333,37.73333333
-8.79166667,37.73333333
-8.8,37.73333333
-8.8,37.74166667
-8.80833333,37.74166667
-8.80833333,37.75
-8.8,37.75
-8.8,37.75833333
-8.8,37.76666667
-8.8,37.775
-8.8,37.78333333
-8.8,37.79166667
-8.79166667,37.79166667
-8.79166667,37.8
-8.79166667,37.80833333
-8.79166667,37.81666667
-8.79166667,37.825
-8.79166667,37.83333333
-8.79166667,37.84166667
-8.79166667,37.85
-8.79166667,37.85833333
-8.79166667,37.86666667
-8.79166667,37.875
-8.79166667,37.88333333
-8.79166667,37.89166667
-8.79166667,37.9
-8.8,37.9
-8.8,37.90833333
-8.8,37.91666667
-8.8,37.925
-8.79166667,37.925
-8.79166667,37.93333333
-8.78333333,37.93333333
-8.78333333,37.94166667
-8.775,37.94166667
-8.775,37.93333333
-8.775,37.925
-8.775,37.91666667
-8.775,37.90833333
-8.76666667,37.90833333
-8.76666667,37.9
-8.75833333,37.9
-8.75833333,37.89166667
-8.75,37.89166667
-8.74166667,37.89166667
-8.73333333,37.89166667
-8.73333333,37.88333333
-8.74166667,37.88333333
-8.75,37.88333333
-8.75,37.875
-8.75,37.86666667
-8.75,37.85833333
-8.74166667,37.85833333
-8.74166667,37.85
-8.75,37.85
-8.75,37.84166667
-8.74166667,37.84166667
-8.74166667,37.83333333
-8.75,37.83333333
-8.75,37.825
-8.75,37.81666667
-8.75,37.80833333
-8.75,37.8
-8.75,37.79166667
-8.75833333,37.79166667
-8.76666667,37.79166667
-8.76666667,37.78333333
-8.76666667,37.775
-8.75833333,37.775
-8.75833333,37.76666667
-8.75,37.76666667
-8.75,37.75833333
-8.74166667,37.75833333
-8.73333333,37.75833333
-8.73333333,37.75
-8.74166667,37.75
-8.74166667,37.74166667
-8.74166667,37.73333333
-8.73333333,37.73333333
-8.73333333,37.725
-8.725,37.725
-8.725,37.73333333
-8.71666667,37.73333333
-8.71666667,37.725
-8.71666667,37.71666667
-8.725,37.71666667
-8.725,37.70833333
-8.725,37.7
-8.73333333,37.7
-8.73333333,37.70833333
-8.74166667,37.70833333
-8.74166667,37.71666667
-8.74166667,37.725
-8.75,37.725
-8.75,37.71666667
-8.75,37.70833333
-8.75,37.7
-8.75,37.69166667
-8.75833333,37.69166667
-8.75833333,37.68333333
-8.75,37.68333333
-8.75,37.675
-8.74166667,37.675
-8.73333333,37.675
-8.73333333,37.66666667
-8.725,37.66666667
-8.71666667,37.66666667
-8.71666667,37.675
-8.70833333,37.675
-8.70833333,37.68333333
-8.7,37.68333333
-8.7,37.675
-8.69166667,37.675
-8.69166667,37.68333333
-8.69166667,37.69166667
-8.68333333,37.69166667
-8.68333333,37.68333333
-8.675,37.68333333
-8.675,37.675
-8.66666667,37.675
-8.66666667,37.66666667
-8.65833333,37.66666667
-8.65833333,37.65833333
-8.66666667,37.65833333
-8.675,37.65833333
-8.68333333,37.65833333
-8.69166667,37.65833333
-8.69166667,37.65
-8.69166667,37.64166667
-8.7,37.64166667
-8.7,37.63333333
-8.70833333,37.63333333
-8.70833333,37.625
-8.70833333,37.61666667
-8.71666667,37.61666667
-8.71666667,37.60833333
-8.71666667,37.6
-8.71666667,37.59166667
-8.70833333,37.59166667
-8.70833333,37.58333333
-8.7,37.58333333
-8.7,37.575
-8.69166667,37.575
-8.69166667,37.58333333
-8.68333333,37.58333333
-8.675,37.58333333
-8.675,37.575
-8.66666667,37.575
-8.66666667,37.58333333
-8.65833333,37.58333333
-8.65833333,37.575
-8.65,37.575
-8.65,37.56666667
-8.64166667,37.56666667
-8.63333333,37.56666667
-8.625,37.56666667
-8.61666667,37.56666667
-8.61666667,37.55833333
-8.60833333,37.55833333
-8.6,37.55833333
-8.6,37.56666667
-8.6,37.575
-8.6,37.58333333
-8.6,37.59166667
-8.6,37.6
-8.60833333,37.6
-8.60833333,37.60833333
-8.60833333,37.61666667
-8.6,37.61666667
-8.6,37.625
-8.59166667,37.625
-8.58333333,37.625
-8.58333333,37.63333333
-8.575,37.63333333
-8.56666667,37.63333333
-8.55833333,37.63333333
-8.55,37.63333333
-8.55,37.625
-8.54166667,37.625
-8.53333333,37.625
-8.53333333,37.63333333
-8.53333333,37.64166667
-8.525,37.64166667
-8.51666667,37.64166667
-8.50833333,37.64166667
-8.50833333,37.63333333
-8.51666667,37.63333333
-8.51666667,37.625
-8.51666667,37.61666667
-8.525,37.61666667
-8.525,37.60833333
-8.525,37.6
-8.51666667,37.6
-8.51666667,37.59166667
-8.50833333,37.59166667
-8.5,37.59166667
-8.5,37.58333333
-8.49166667,37.58333333
-8.48333333,37.58333333
-8.48333333,37.59166667
-8.48333333,37.6
-8.475,37.6
-8.46666667,37.6
-8.45833333,37.6
-8.45833333,37.60833333
-8.45,37.60833333
-8.45,37.6
-8.44166667,37.6
-8.44166667,37.60833333
-8.43333333,37.60833333
-8.43333333,37.6
-8.425,37.6
-8.425,37.59166667
-8.425,37.58333333
-8.41666667,37.58333333
-8.40833333,37.58333333
-8.4,37.58333333
-8.39166667,37.58333333
-8.39166667,37.59166667
-8.38333333,37.59166667
-8.375,37.59166667
-8.375,37.58333333
-8.38333333,37.58333333
-8.38333333,37.575
-8.375,37.575
-8.36666667,37.575
-8.35833333,37.575
-8.35833333,37.56666667
-8.36666667,37.56666667
-8.375,37.56666667
-8.38333333,37.56666667
-8.39166667,37.56666667
-8.39166667,37.55833333
-8.38333333,37.55833333
-8.375,37.55833333
-8.375,37.55
-8.375,37.54166667
-8.375,37.53333333
-8.38333333,37.53333333
-8.39166667,37.53333333
-8.4,37.53333333
-8.4,37.525
-8.40833333,37.525
-8.41666667,37.525
-8.425,37.525
-8.425,37.53333333
-8.43333333,37.53333333
-8.44166667,37.53333333
-8.45,37.53333333
-8.45833333,37.53333333
-8.45833333,37.525
-8.45,37.525
-8.45,37.51666667
-8.45,37.50833333
-8.45,37.5
-8.44166667,37.5
-8.44166667,37.50833333
-8.43333333,37.50833333
-8.43333333,37.5
-8.43333333,37.49166667
-8.425,37.49166667
-8.41666667,37.49166667
-8.40833333,37.49166667
-8.40833333,37.48333333
-8.4,37.48333333
-8.4,37.475
-8.4,37.46666667
-8.39166667,37.46666667
-8.38333333,37.46666667
-8.375,37.46666667
-8.375,37.475
-8.38333333,37.475
-8.38333333,37.48333333
-8.39166667,37.48333333
-8.39166667,37.49166667
-8.39166667,37.5
-8.38333333,37.5
-8.375,37.5
-8.36666667,37.5
-8.36666667,37.50833333
-8.35833333,37.50833333
-8.35833333,37.5
-8.35,37.5
-8.35,37.49166667
-8.35,37.48333333
-8.34166667,37.48333333
-8.34166667,37.475
-8.34166667,37.46666667
-8.33333333,37.46666667
-8.325,37.46666667
-8.325,37.45833333
-8.31666667,37.45833333
-8.30833333,37.45833333
-8.30833333,37.46666667
-8.31666667,37.46666667
-8.31666667,37.475
-8.325,37.475
-8.325,37.48333333
-8.325,37.49166667
-8.33333333,37.49166667
-8.33333333,37.5
-8.33333333,37.50833333
-8.33333333,37.51666667
-8.325,37.51666667
-8.31666667,37.51666667
-8.31666667,37.525
-8.325,37.525
-8.33333333,37.525
-8.33333333,37.53333333
-8.34166667,37.53333333
-8.35,37.53333333
-8.35,37.54166667
-8.35833333,37.54166667
-8.35833333,37.55
-8.35,37.55
-8.34166667,37.55
-8.34166667,37.55833333
-8.33333333,37.55833333
-8.33333333,37.56666667
-8.33333333,37.575
-8.34166667,37.575
-8.34166667,37.58333333
-8.34166667,37.59166667
-8.35,37.59166667
-8.35,37.6
-8.35,37.60833333
-8.35,37.61666667
-8.35,37.625
-8.34166667,37.625
-8.33333333,37.625
-8.33333333,37.63333333
-8.33333333,37.64166667
-8.33333333,37.65
-8.34166667,37.65
-8.35,37.65
-8.35,37.65833333
-8.35833333,37.65833333
-8.35833333,37.66666667
-8.35833333,37.675
-8.36666667,37.675
-8.375,37.675
-8.38333333,37.675
-8.38333333,37.66666667
-8.39166667,37.66666667
-8.39166667,37.675
-8.4,37.675
-8.40833333,37.675
-8.40833333,37.68333333
-8.41666667,37.68333333
-8.425,37.68333333
-8.43333333,37.68333333
-8.43333333,37.69166667
-8.43333333,37.7
-8.425,37.7
-8.425,37.70833333
-8.425,37.71666667
-8.41666667,37.71666667
-8.41666667,37.725
-8.40833333,37.725
-8.40833333,37.73333333
-8.40833333,37.74166667
-8.41666667,37.74166667
-8.41666667,37.75
-8.425,37.75
-8.425,37.75833333
-8.43333333,37.75833333
-8.43333333,37.75
-8.44166667,37.75
-8.44166667,37.74166667
-8.44166667,37.73333333
-8.45,37.73333333
-8.45,37.74166667
-8.45833333,37.74166667
-8.46666667,37.74166667
-8.46666667,37.73333333
-8.475,37.73333333
-8.475,37.725
-8.48333333,37.725
-8.49166667,37.725
-8.49166667,37.73333333
-8.5,37.73333333
-8.5,37.725
-8.50833333,37.725
-8.50833333,37.73333333
-8.50833333,37.74166667
-8.51666667,37.74166667
-8.51666667,37.75
-8.50833333,37.75
-8.50833333,37.75833333
-8.51666667,37.75833333
-8.51666667,37.76666667
-8.51666667,37.775
-8.525,37.775
-8.53333333,37.775
-8.53333333,37.78333333
-8.54166667,37.78333333
-8.55,37.78333333
-8.55833333,37.78333333
-8.55833333,37.775
-8.56666667,37.775
-8.575,37.775
-8.58333333,37.775
-8.58333333,37.78333333
-8.58333333,37.79166667
-8.575,37.79166667
-8.575,37.8
-8.575,37.80833333
-8.58333333,37.80833333
-8.59166667,37.80833333
-8.6,37.80833333
-8.60833333,37.80833333
-8.61666667,37.80833333
-8.61666667,37.81666667
-8.625,37.81666667
-8.625,37.825
-8.625,37.83333333
-8.625,37.84166667
-8.625,37.85
-8.63333333,37.85
-8.64166667,37.85
-8.65,37.85
-8.65,37.85833333
-8.65833333,37.85833333
-8.65833333,37.85
-8.66666667,37.85
-8.66666667,37.84166667
-8.66666667,37.83333333
-8.66666667,37.825
-8.65833333,37.825
-8.65833333,37.81666667
-8.65,37.81666667
-8.64166667,37.81666667
-8.64166667,37.80833333
-8.64166667,37.8
-8.63333333,37.8
-8.625,37.8
-8.61666667,37.8
-8.61666667,37.79166667
-8.61666667,37.78333333
-8.625,37.78333333
-8.63333333,37.78333333
-8.63333333,37.775
-8.64166667,37.775
-8.64166667,37.76666667
-8.65,37.76666667
-8.65,37.75833333
-8.65833333,37.75833333
-8.65833333,37.76666667
-8.65833333,37.775
-8.66666667,37.775
-8.66666667,37.78333333
-8.675,37.78333333
-8.68333333,37.78333333
-8.69166667,37.78333333
-8.69166667,37.79166667
-8.69166667,37.8
-8.69166667,37.80833333
-8.7,37.80833333
-8.70833333,37.80833333
-8.70833333,37.81666667
-8.7,37.81666667
-8.7,37.825
-8.7,37.83333333
-8.70833333,37.83333333
-8.70833333,37.84166667
-8.71666667,37.84166667
-8.725,37.84166667
-8.73333333,37.84166667
-8.73333333,37.85
-8.725,37.85
-8.725,37.85833333
-8.71666667,37.85833333
-8.71666667,37.86666667
-8.71666667,37.875
-8.70833333,37.875
-8.7,37.875
-8.7,37.86666667
-8.69166667,37.86666667
-8.68333333,37.86666667
-8.675,37.86666667
-8.66666667,37.86666667
-8.66666667,37.875
-8.65833333,37.875
-8.65833333,37.88333333
-8.65833333,37.89166667
-8.66666667,37.89166667
-8.66666667,37.9
-8.65833333,37.9
-8.65833333,37.90833333
-8.65833333,37.91666667
-8.65,37.91666667
-8.65,37.925
-8.65,37.93333333
-8.64166667,37.93333333
-8.63333333,37.93333333
-8.63333333,37.94166667
-8.625,37.94166667
-8.625,37.93333333
-8.625,37.925
-8.61666667,37.925
-8.61666667,37.91666667
-8.60833333,37.91666667
-8.60833333,37.925
-8.60833333,37.93333333
-8.6,37.93333333
-8.59166667,37.93333333
-8.59166667,37.94166667
-8.58333333,37.94166667
-8.575,37.94166667
-8.56666667,37.94166667
-8.56666667,37.95
-8.56666667,37.95833333
-8.56666667,37.96666667
-8.56666667,37.975
-8.575,37.975
-8.58333333,37.975
-8.59166667,37.975
-8.59166667,37.98333333
-8.59166667,37.99166667
-8.59166667,38
-8.59166667,38.00833333
-8.58333333,38.00833333
-8.575,38.00833333
-8.56666667,38.00833333
-8.56666667,38
-8.55833333,38
-8.55833333,38.00833333
-8.55833333,38.01666667
-8.55,38.01666667
-8.54166667,38.01666667
-8.54166667,38.025
-8.53333333,38.025
-8.525,38.025
-8.525,38.03333333
-8.525,38.04166667
-8.51666667,38.04166667
-8.51666667,38.05
-8.525,38.05
-8.525,38.05833333
-8.525,38.06666667
-8.53333333,38.06666667
-8.53333333,38.075
-8.525,38.075
-8.51666667,38.075
-8.50833333,38.075
-8.50833333,38.08333333
-8.5,38.08333333
-8.49166667,38.08333333
-8.48333333,38.08333333
-8.475,38.08333333
-8.46666667,38.08333333
-8.45833333,38.08333333
-8.45833333,38.09166667
-8.46666667,38.09166667
-8.46666667,38.1
-8.475,38.1
-8.475,38.10833333
-8.46666667,38.10833333
-8.46666667,38.11666667
-8.45833333,38.11666667
-8.45833333,38.125
-8.45833333,38.13333333
-8.46666667,38.13333333
-8.475,38.13333333
-8.48333333,38.13333333
-8.49166667,38.13333333
-8.5,38.13333333
-8.50833333,38.13333333
-8.50833333,38.14166667
-8.51666667,38.14166667
-8.51666667,38.15
-8.525,38.15
-8.525,38.15833333
-8.53333333,38.15833333
-8.53333333,38.15
-8.53333333,38.14166667
-8.525,38.14166667
-8.525,38.13333333
-8.525,38.125
-8.525,38.11666667
-8.51666667,38.11666667
-8.51666667,38.10833333
-8.51666667,38.1
-8.525,38.1
-8.525,38.10833333
-8.53333333,38.10833333
-8.54166667,38.10833333
-8.54166667,38.1
-8.55,38.1
-8.55,38.10833333
-8.55,38.11666667
-8.54166667,38.11666667
-8.54166667,38.125
-8.54166667,38.13333333
-8.55,38.13333333
-8.55833333,38.13333333
-8.56666667,38.13333333
-8.575,38.13333333
-8.575,38.14166667
-8.56666667,38.14166667
-8.55833333,38.14166667
-8.55833333,38.15
-8.55,38.15
-8.54166667,38.15
-8.54166667,38.15833333
-8.54166667,38.16666667
-8.55,38.16666667
-8.55833333,38.16666667
-8.55833333,38.175
-8.55,38.175
-8.55,38.18333333
-8.55,38.19166667
-8.55833333,38.19166667
-8.56666667,38.19166667
-8.575,38.19166667
-8.575,38.18333333
-8.58333333,38.18333333
-8.58333333,38.19166667
-8.58333333,38.2
-8.58333333,38.20833333
-8.58333333,38.21666667
-8.58333333,38.225
-8.59166667,38.225
-8.6,38.225
-8.60833333,38.225
-8.60833333,38.21666667
-8.61666667,38.21666667
-8.61666667,38.20833333
-8.625,38.20833333
-8.63333333,38.20833333
-8.63333333,38.21666667
-8.63333333,38.225
-8.63333333,38.23333333
-8.63333333,38.24166667
-8.63333333,38.25
-8.63333333,38.25833333
-8.63333333,38.26666667
-8.64166667,38.26666667
-8.64166667,38.275
-8.65,38.275
-8.65,38.28333333
-8.65833333,38.28333333
-8.65833333,38.275
-8.66666667,38.275
-8.675,38.275
-8.675,38.26666667
-8.66666667,38.26666667
-8.65833333,38.26666667
-8.65833333,38.25833333
-8.65833333,38.25
-8.65,38.25
-8.65,38.24166667
-8.64166667,38.24166667
-8.64166667,38.23333333
-8.65,38.23333333
-8.65,38.225
-8.65,38.21666667
-8.65,38.20833333
-8.65833333,38.20833333
-8.66666667,38.20833333
-8.66666667,38.21666667
-8.675,38.21666667
-8.675,38.20833333
-8.68333333,38.20833333
-8.69166667,38.20833333
-8.69166667,38.2
-8.7,38.2
-8.7,38.19166667
-8.70833333,38.19166667
-8.70833333,38.18333333
-8.7,38.18333333
-8.69166667,38.18333333
-8.69166667,38.19166667
-8.68333333,38.19166667
-8.68333333,38.18333333
-8.675,38.18333333
-8.675,38.175
-8.68333333,38.175
-8.69166667,38.175
-8.7,38.175
-8.70833333,38.175
-8.70833333,38.16666667
-8.70833333,38.15833333
-8.7,38.15833333
-8.7,38.15
-8.70833333,38.15
-8.71666667,38.15
-8.725,38.15
-8.725,38.14166667
-8.73333333,38.14166667
-8.73333333,38.13333333
-8.725,38.13333333
-8.725,38.125
-8.73333333,38.125
-8.74166667,38.125
-8.74166667,38.11666667
-8.73333333,38.11666667
-8.73333333,38.10833333
-8.74166667,38.10833333
-8.74166667,38.1
-8.75,38.1
-8.75,38.10833333
-8.75833333,38.10833333
-8.75833333,38.1
-8.76666667,38.1
-8.76666667,38.10833333
-8.775,38.10833333
-8.775,38.11666667
-8.775,38.125
-8.775,38.13333333
-8.78333333,38.13333333
-8.78333333,38.125
-8.78333333,38.11666667
-8.78333333,38.10833333
-8.79166667,38.10833333
-8.8,38.10833333
-8.8,38.11666667
-8.79166667,38.11666667
-8.79166667,38.125
-8.79166667,38.13333333
-8.79166667,38.14166667
-8.78333333,38.14166667
-8.78333333,38.15
-8.78333333,38.15833333
-8.78333333,38.16666667
-8.775,38.16666667
-8.775,38.175
-8.775,38.18333333
-8.775,38.19166667
-8.775,38.2
-8.76666667,38.2
-8.75833333,38.2
-8.75833333,38.19166667
-8.75,38.19166667
-8.74166667,38.19166667
-8.73333333,38.19166667
-8.73333333,38.2
-8.74166667,38.2
-8.74166667,38.20833333
-8.74166667,38.21666667
-8.74166667,38.225
-8.75,38.225
-8.75833333,38.225
-8.75833333,38.23333333
-8.75,38.23333333
-8.74166667,38.23333333
-8.74166667,38.24166667
-8.75,38.24166667
-8.75833333,38.24166667
-8.76666667,38.24166667
-8.76666667,38.25
-8.76666667,38.25833333
-8.76666667,38.26666667
-8.775,38.26666667
-8.775,38.275
-8.775,38.28333333
-8.775,38.29166667
-8.775,38.3
-8.775,38.30833333
-8.76666667,38.30833333
-8.75833333,38.30833333
-8.75833333,38.3
-8.76666667,38.3
-8.76666667,38.29166667
-8.76666667,38.28333333
-8.76666667,38.275
-8.75833333,38.275
-8.75,38.275
-8.74166667,38.275
-8.74166667,38.26666667
-8.73333333,38.26666667
-8.725,38.26666667
-8.725,38.25833333
-8.725,38.25
-8.71666667,38.25
-8.71666667,38.25833333
-8.70833333,38.25833333
-8.7,38.25833333
-8.7,38.26666667
-8.7,38.275
-8.7,38.28333333
-8.70833333,38.28333333
-8.71666667,38.28333333
-8.71666667,38.29166667
-8.725,38.29166667
-8.725,38.3
-8.73333333,38.3
-8.74166667,38.3
-8.75,38.3
-8.75,38.30833333
-8.75,38.31666667
-8.75833333,38.31666667
-8.76666667,38.31666667
-8.775,38.31666667
-8.78333333,38.31666667
-8.78333333,38.325
-8.78333333,38.33333333
-8.78333333,38.34166667
-8.78333333,38.35
-8.78333333,38.35833333
-8.79166667,38.35833333
-8.79166667,38.36666667
-8.79166667,38.375
-8.78333333,38.375
-8.78333333,38.38333333
-8.79166667,38.38333333
-8.79166667,38.39166667
-8.78333333,38.39166667
-8.78333333,38.4
-8.78333333,38.40833333
-8.775,38.40833333
-8.775,38.4
-8.76666667,38.4
-8.75833333,38.4
-8.75,38.4
-8.75,38.40833333
-8.74166667,38.40833333
-8.74166667,38.41666667
-8.73333333,38.41666667
-8.73333333,38.40833333
-8.725,38.40833333
-8.71666667,38.40833333
-8.71666667,38.4
-8.725,38.4
-8.73333333,38.4
-8.73333333,38.39166667
-8.73333333,38.38333333
-8.73333333,38.375
-8.725,38.375
-8.71666667,38.375
-8.71666667,38.36666667
-8.71666667,38.35833333
-8.71666667,38.35
-8.725,38.35
-8.725,38.34166667
-8.73333333,38.34166667
-8.73333333,38.35
-8.74166667,38.35
-8.75,38.35
-8.75,38.35833333
-8.75833333,38.35833333
-8.76666667,38.35833333
-8.775,38.35833333
-8.775,38.35
-8.76666667,38.35
-8.76666667,38.34166667
-8.76666667,38.33333333
-8.75833333,38.33333333
-8.75,38.33333333
-8.75,38.325
-8.74166667,38.325
-8.73333333,38.325
-8.725,38.325
-8.71666667,38.325
-8.71666667,38.31666667
-8.70833333,38.31666667
-8.7,38.31666667
-8.7,38.30833333
-8.7,38.3
-8.70833333,38.3
-8.70833333,38.29166667
-8.7,38.29166667
-8.69166667,38.29166667
-8.68333333,38.29166667
-8.68333333,38.28333333
-8.675,38.28333333
-8.675,38.29166667
-8.66666667,38.29166667
-8.66666667,38.3
-8.66666667,38.30833333
-8.675,38.30833333
-8.675,38.31666667
-8.68333333,38.31666667
-8.68333333,38.325
-8.68333333,38.33333333
-8.69166667,38.33333333
-8.69166667,38.34166667
-8.69166667,38.35
-8.7,38.35
-8.70833333,38.35
-8.70833333,38.35833333
-8.7,38.35833333
-8.69166667,38.35833333
-8.68333333,38.35833333
-8.68333333,38.36666667
-8.68333333,38.375
-8.68333333,38.38333333
-8.69166667,38.38333333
-8.69166667,38.39166667
-8.69166667,38.4
-8.69166667,38.40833333
-8.68333333,38.40833333
-8.68333333,38.4
-8.675,38.4
-8.66666667,38.4
-8.66666667,38.39166667
-8.65833333,38.39166667
-8.65833333,38.4
-8.65,38.4
-8.64166667,38.4
-8.63333333,38.4
-8.625,38.4
-8.61666667,38.4
-8.60833333,38.4
-8.6,38.4
-8.59166667,38.4
-8.58333333,38.4
-8.575,38.4
-8.56666667,38.4
-8.55833333,38.4
-8.55833333,38.39166667
-8.55,38.39166667
-8.55,38.38333333
-8.55,38.375
-8.54166667,38.375
-8.53333333,38.375
-8.53333333,38.38333333
-8.53333333,38.39166667
-8.525,38.39166667
-8.525,38.38333333
-8.525,38.375
-8.525,38.36666667
-8.525,38.35833333
-8.53333333,38.35833333
-8.53333333,38.36666667
-8.54166667,38.36666667
-8.55,38.36666667
-8.55,38.35833333
-8.55,38.35
-8.55833333,38.35
-8.55833333,38.34166667
-8.56666667,38.34166667
-8.56666667,38.33333333
-8.56666667,38.325
-8.55833333,38.325
-8.55,38.325
-8.55,38.31666667
-8.55,38.30833333
-8.55,38.3
-8.54166667,38.3
-8.53333333,38.3
-8.53333333,38.30833333
-8.525,38.30833333
-8.51666667,38.30833333
-8.50833333,38.30833333
-8.50833333,38.31666667
-8.50833333,38.325
-8.51666667,38.325
-8.51666667,38.33333333
-8.525,38.33333333
-8.525,38.34166667
-8.53333333,38.34166667
-8.54166667,38.34166667
-8.54166667,38.35
-8.53333333,38.35
-8.525,38.35
-8.51666667,38.35
-8.51666667,38.35833333
-8.51666667,38.36666667
-8.50833333,38.36666667
-8.50833333,38.35833333
-8.5,38.35833333
-8.5,38.35
-8.50833333,38.35
-8.50833333,38.34166667
-8.5,38.34166667
-8.49166667,38.34166667
-8.49166667,38.33333333
-8.49166667,38.325
-8.5,38.325
-8.5,38.31666667
-8.49166667,38.31666667
-8.49166667,38.30833333
-8.48333333,38.30833333
-8.475,38.30833333
-8.46666667,38.30833333
-8.46666667,38.31666667
-8.45833333,38.31666667
-8.45833333,38.30833333
-8.45,38.30833333
-8.45,38.3
-8.44166667,38.3
-8.44166667,38.29166667
-8.44166667,38.28333333
-8.44166667,38.275
-8.43333333,38.275
-8.43333333,38.26666667
-8.425,38.26666667
-8.425,38.275
-8.425,38.28333333
-8.43333333,38.28333333
-8.43333333,38.29166667
-8.43333333,38.3
-8.425,38.3
-8.425,38.29166667
-8.41666667,38.29166667
-8.41666667,38.28333333
-8.41666667,38.275
-8.40833333,38.275
-8.40833333,38.26666667
-8.4,38.26666667
-8.39166667,38.26666667
-8.39166667,38.275
-8.38333333,38.275
-8.38333333,38.26666667
-8.375,38.26666667
-8.36666667,38.26666667
-8.35833333,38.26666667
-8.35,38.26666667
-8.35,38.25833333
-8.34166667,38.25833333
-8.33333333,38.25833333
-8.325,38.25833333
-8.325,38.26666667
-8.325,38.275
-8.325,38.28333333
-8.33333333,38.28333333
-8.34166667,38.28333333
-8.35,38.28333333
-8.35,38.29166667
-8.34166667,38.29166667
-8.34166667,38.3
-8.33333333,38.3
-8.33333333,38.30833333
-8.34166667,38.30833333
-8.35,38.30833333
-8.35,38.31666667
-8.35833333,38.31666667
-8.35833333,38.325
-8.35833333,38.33333333
-8.36666667,38.33333333
-8.36666667,38.34166667
-8.35833333,38.34166667
-8.35833333,38.35
-8.35833333,38.35833333
-8.36666667,38.35833333
-8.375,38.35833333
-8.38333333,38.35833333
-8.39166667,38.35833333
-8.39166667,38.35
-8.4,38.35
-8.4,38.35833333
-8.40833333,38.35833333
-8.41666667,38.35833333
-8.41666667,38.35
-8.425,38.35
-8.425,38.34166667
-8.425,38.33333333
-8.43333333,38.33333333
-8.43333333,38.325
-8.43333333,38.31666667
-8.44166667,38.31666667
-8.45,38.31666667
-8.45,38.325
-8.45,38.33333333
-8.44166667,38.33333333
-8.44166667,38.34166667
-8.44166667,38.35
-8.45,38.35
-8.45,38.35833333
-8.44166667,38.35833333
-8.44166667,38.36666667
-8.44166667,38.375
-8.45,38.375
-8.45,38.38333333
-8.45,38.39166667
-8.45,38.4
-8.45833333,38.4
-8.45833333,38.39166667
-8.45833333,38.38333333
-8.45833333,38.375
-8.46666667,38.375
-8.46666667,38.36666667
-8.475,38.36666667
-8.48333333,38.36666667
-8.48333333,38.35833333
-8.49166667,38.35833333
-8.49166667,38.36666667
-8.49166667,38.375
-8.5,38.375
-8.5,38.38333333
-8.50833333,38.38333333
-8.50833333,38.39166667
-8.5,38.39166667
-8.5,38.4
-8.49166667,38.4
-8.49166667,38.40833333
-8.48333333,38.40833333
-8.475,38.40833333
-8.475,38.41666667
-8.475,38.425
-8.475,38.43333333
-8.48333333,38.43333333
-8.48333333,38.44166667
-8.49166667,38.44166667
-8.49166667,38.45
-8.5,38.45
-8.5,38.45833333
-8.49166667,38.45833333
-8.48333333,38.45833333
-8.475,38.45833333
-8.475,38.46666667
-8.46666667,38.46666667
-8.45833333,38.46666667
-8.45833333,38.45833333
-8.45,38.45833333
-8.44166667,38.45833333
-8.44166667,38.46666667
-8.43333333,38.46666667
-8.425,38.46666667
-8.41666667,38.46666667
-8.40833333,38.46666667
-8.4,38.46666667
-8.4,38.45833333
-8.39166667,38.45833333
-8.39166667,38.46666667
-8.38333333,38.46666667
-8.38333333,38.475
-8.38333333,38.48333333
-8.375,38.48333333
-8.375,38.49166667
-8.36666667,38.49166667
-8.36666667,38.5
-8.36666667,38.50833333
-8.35833333,38.50833333
-8.35,38.50833333
-8.34166667,38.50833333
-8.34166667,38.51666667
-8.34166667,38.525
-8.35,38.525
-8.35,38.53333333
-8.35,38.54166667
-8.35,38.55
-8.35,38.55833333
-8.34166667,38.55833333
-8.33333333,38.55833333
-8.325,38.55833333
-8.31666667,38.55833333
-8.31666667,38.55
-8.30833333,38.55
-8.30833333,38.55833333
-8.3,38.55833333
-8.3,38.55
-8.29166667,38.55
-8.28333333,38.55
-8.28333333,38.54166667
-8.275,38.54166667
-8.26666667,38.54166667
-8.26666667,38.53333333
-8.25833333,38.53333333
-8.25833333,38.525
-8.25,38.525
-8.24166667,38.525
-8.24166667,38.53333333
-8.23333333,38.53333333
-8.23333333,38.54166667
-8.225,38.54166667
-8.21666667,38.54166667
-8.21666667,38.53333333
-8.21666667,38.525
-8.20833333,38.525
-8.2,38.525
-8.19166667,38.525
-8.18333333,38.525
-8.18333333,38.53333333
-8.18333333,38.54166667
-8.175,38.54166667
-8.175,38.53333333
-8.175,38.525
-8.16666667,38.525
-8.16666667,38.51666667
-8.15833333,38.51666667
-8.15,38.51666667
-8.14166667,38.51666667
-8.13333333,38.51666667
-8.13333333,38.50833333
-8.125,38.50833333
-8.125,38.51666667
-8.11666667,38.51666667
-8.10833333,38.51666667
-8.1,38.51666667
-8.1,38.525
-8.09166667,38.525
-8.09166667,38.51666667
-8.08333333,38.51666667
-8.08333333,38.50833333
-8.075,38.50833333
-8.075,38.51666667
-8.06666667,38.51666667
-8.05833333,38.51666667
-8.05,38.51666667
-8.04166667,38.51666667
-8.04166667,38.50833333
-8.04166667,38.5
-8.04166667,38.49166667
-8.03333333,38.49166667
-8.025,38.49166667
-8.025,38.5
-8.025,38.50833333
-8.01666667,38.50833333
-8.00833333,38.50833333
-8,38.50833333
-8,38.51666667
-7.99166667,38.51666667
-7.99166667,38.525
-7.99166667,38.53333333
-8,38.53333333
-8,38.54166667
-8.00833333,38.54166667
-8.00833333,38.55
-8.00833333,38.55833333
-8,38.55833333
-7.99166667,38.55833333
-7.99166667,38.56666667
-7.98333333,38.56666667
-7.975,38.56666667
-7.975,38.55833333
-7.96666667,38.55833333
-7.96666667,38.56666667
-7.95833333,38.56666667
-7.95,38.56666667
-7.94166667,38.56666667
-7.94166667,38.55833333
-7.94166667,38.55
-7.93333333,38.55
-7.925,38.55
-7.925,38.54166667
-7.91666667,38.54166667
-7.90833333,38.54166667
-7.90833333,38.55
-7.9,38.55
-7.89166667,38.55
-7.89166667,38.55833333
-7.89166667,38.56666667
-7.89166667,38.575
-7.88333333,38.575
-7.88333333,38.58333333
-7.89166667,38.58333333
-7.9,38.58333333
-7.9,38.59166667
-7.9,38.6
-7.90833333,38.6
-7.91666667,38.6
-7.91666667,38.60833333
-7.90833333,38.60833333
-7.9,38.60833333
-7.89166667,38.60833333
-7.89166667,38.61666667
-7.89166667,38.625
-7.9,38.625
-7.90833333,38.625
-7.90833333,38.63333333
-7.90833333,38.64166667
-7.9,38.64166667
-7.89166667,38.64166667
-7.89166667,38.65
-7.89166667,38.65833333
-7.88333333,38.65833333
-7.875,38.65833333
-7.875,38.65
-7.86666667,38.65
-7.86666667,38.65833333
-7.85833333,38.65833333
-7.85,38.65833333
-7.84166667,38.65833333
-7.84166667,38.66666667
-7.83333333,38.66666667
-7.83333333,38.675
-7.825,38.675
-7.825,38.68333333
-7.81666667,38.68333333
-7.80833333,38.68333333
-7.80833333,38.675
-7.80833333,38.66666667
-7.8,38.66666667
-7.79166667,38.66666667
-7.79166667,38.675
-7.78333333,38.675
-7.78333333,38.66666667
-7.775,38.66666667
-7.775,38.675
-7.76666667,38.675
-7.76666667,38.68333333
-7.775,38.68333333
-7.775,38.69166667
-7.76666667,38.69166667
-7.76666667,38.7
-7.75833333,38.7
-7.75,38.7
-7.74166667,38.7
-7.74166667,38.70833333
-7.73333333,38.70833333
-7.73333333,38.71666667
-7.73333333,38.725
-7.74166667,38.725
-7.74166667,38.73333333
-7.74166667,38.74166667
-7.75,38.74166667
-7.75833333,38.74166667
-7.75833333,38.75
-7.75,38.75
-7.74166667,38.75
-7.73333333,38.75
-7.73333333,38.74166667
-7.725,38.74166667
-7.71666667,38.74166667
-7.70833333,38.74166667
-7.7,38.74166667
-7.69166667,38.74166667
-7.69166667,38.73333333
-7.68333333,38.73333333
-7.675,38.73333333
-7.675,38.725
-7.675,38.71666667
-7.675,38.70833333
-7.66666667,38.70833333
-7.66666667,38.7
-7.65833333,38.7
-7.65,38.7
-7.64166667,38.7
-7.63333333,38.7
-7.63333333,38.69166667
-7.63333333,38.68333333
-7.625,38.68333333
-7.625,38.69166667
-7.61666667,38.69166667
-7.61666667,38.7
-7.60833333,38.7
-7.6,38.7
-7.6,38.69166667
-7.59166667,38.69166667
-7.58333333,38.69166667
-7.58333333,38.7
-7.575,38.7
-7.56666667,38.7
-7.55833333,38.7
-7.55833333,38.70833333
-7.55,38.70833333
-7.55,38.71666667
-7.54166667,38.71666667
-7.54166667,38.70833333
-7.54166667,38.7
-7.53333333,38.7
-7.53333333,38.69166667
-7.525,38.69166667
-7.51666667,38.69166667
-7.50833333,38.69166667
-7.50833333,38.68333333
-7.5,38.68333333
-7.49166667,38.68333333
-7.49166667,38.675
-7.5,38.675
-7.50833333,38.675
-7.51666667,38.675
-7.51666667,38.66666667
-7.51666667,38.65833333
-7.51666667,38.65
-7.50833333,38.65
-7.50833333,38.65833333
-7.5,38.65833333
-7.49166667,38.65833333
-7.48333333,38.65833333
-7.48333333,38.65
-7.475,38.65
-7.475,38.65833333
-7.475,38.66666667
-7.46666667,38.66666667
-7.45833333,38.66666667
-7.45833333,38.65833333
-7.45833333,38.65
-7.45,38.65
-7.44166667,38.65
-7.43333333,38.65
-7.43333333,38.65833333
-7.43333333,38.66666667
-7.43333333,38.675
-7.44166667,38.675
-7.45,38.675
-7.45,38.68333333
-7.45833333,38.68333333
-7.45833333,38.69166667
-7.45833333,38.7
-7.45,38.7
-7.44166667,38.7
-7.44166667,38.69166667
-7.43333333,38.69166667
-7.43333333,38.68333333
-7.425,38.68333333
-7.425,38.675
-7.41666667,38.675
-7.41666667,38.68333333
-7.40833333,38.68333333
-7.40833333,38.69166667
-7.4,38.69166667
-7.4,38.68333333
-7.39166667,38.68333333
-7.39166667,38.675
-7.4,38.675
-7.40833333,38.675
-7.40833333,38.66666667
-7.4,38.66666667
-7.4,38.65833333
-7.39166667,38.65833333
-7.39166667,38.66666667
-7.38333333,38.66666667
-7.38333333,38.65833333
-7.375,38.65833333
-7.375,38.65
-7.36666667,38.65
-7.36666667,38.65833333
-7.36666667,38.66666667
-7.375,38.66666667
-7.375,38.675
-7.38333333,38.675
-7.38333333,38.68333333
-7.38333333,38.69166667
-7.38333333,38.7
-7.39166667,38.7
-7.4,38.7
-7.4,38.70833333
-7.39166667,38.70833333
-7.38333333,38.70833333
-7.375,38.70833333
-7.375,38.7
-7.36666667,38.7
-7.36666667,38.70833333
-7.35833333,38.70833333
-7.35833333,38.71666667
-7.35833333,38.725
-7.35,38.725
-7.35,38.73333333
-7.35,38.74166667
-7.35,38.75
-7.35,38.75833333
-7.35833333,38.75833333
-7.35833333,38.76666667
-7.36666667,38.76666667
-7.375,38.76666667
-7.375,38.775
-7.36666667,38.775
-7.35833333,38.775
-7.35,38.775
-7.34166667,38.775
-7.34166667,38.78333333
-7.35,38.78333333
-7.35,38.79166667
-7.34166667,38.79166667
-7.33333333,38.79166667
-7.33333333,38.78333333
-7.325,38.78333333
-7.325,38.775
-7.31666667,38.775
-7.31666667,38.76666667
-7.31666667,38.75833333
-7.30833333,38.75833333
-7.30833333,38.75
-7.3,38.75
-7.3,38.75833333
-7.29166667,38.75833333
-7.28333333,38.75833333
-7.28333333,38.75
-7.29166667,38.75
-7.29166667,38.74166667
-7.28333333,38.74166667
-7.28333333,38.73333333
-7.28333333,38.725
-7.28333333,38.71666667
-7.28333333,38.70833333
-7.275,38.70833333
-7.275,38.7
-7.28333333,38.7
-7.29166667,38.7
-7.29166667,38.69166667
-7.28333333,38.69166667
-7.28333333,38.68333333
-7.275,38.68333333
-7.26666667,38.68333333
-7.26666667,38.675
-7.275,38.675
-7.275,38.66666667
-7.275,38.65833333
-7.275,38.65
-7.26666667,38.65
-7.26666667,38.64166667
-7.26666667,38.63333333
-7.25833333,38.63333333
-7.25,38.63333333
-7.25,38.64166667
-7.24166667,38.64166667
-7.23333333,38.64166667
-7.225,38.64166667
-7.21666667,38.64166667
-7.20833333,38.64166667
-7.2,38.64166667
-7.19166667,38.64166667
-7.18333333,38.64166667
-7.175,38.64166667
-7.175,38.65
-7.175,38.65833333
-7.18333333,38.65833333
-7.18333333,38.66666667
-7.18333333,38.675
-7.175,38.675
-7.175,38.66666667
-7.16666667,38.66666667
-7.16666667,38.65833333
-7.16666667,38.65
-7.16666667,38.64166667
-7.16666667,38.63333333
-7.16666667,38.625
-7.16666667,38.61666667
-7.175,38.61666667
-7.175,38.60833333
-7.16666667,38.60833333
-7.16666667,38.6
-7.15833333,38.6
-7.15833333,38.59166667
-7.15833333,38.58333333
-7.16666667,38.58333333
-7.16666667,38.575
-7.15833333,38.575
-7.15833333,38.56666667
-7.15833333,38.55833333
-7.15833333,38.55
-7.15,38.55
-7.15,38.54166667
-7.15833333,38.54166667
-7.15833333,38.53333333
-7.15,38.53333333
-7.15,38.525
-7.15833333,38.525
-7.15833333,38.51666667
-7.16666667,38.51666667
-7.16666667,38.50833333
-7.16666667,38.5
-7.15833333,38.5
-7.15833333,38.49166667
-7.15,38.49166667
-7.15,38.5
-7.14166667,38.5
-7.13333333,38.5
-7.13333333,38.49166667
-7.125,38.49166667
-7.11666667,38.49166667
-7.11666667,38.48333333
-7.11666667,38.475
-7.10833333,38.475
-7.10833333,38.46666667
-7.1,38.46666667
-7.09166667,38.46666667
-7.09166667,38.45833333
-7.08333333,38.45833333
-7.075,38.45833333
-7.075,38.45
-7.06666667,38.45
-7.05833333,38.45
-7.05,38.45
-7.05,38.44166667
-7.04166667,38.44166667
-7.04166667,38.43333333
-7.05,38.43333333
-7.05,38.425
-7.05,38.41666667
-7.05,38.40833333
-7.05,38.4
-7.05833333,38.4
-7.05833333,38.39166667
-7.05833333,38.38333333
-7.05,38.38333333
-7.05,38.375
-7.05,38.36666667
-7.04166667,38.36666667
-7.03333333,38.36666667
-7.03333333,38.375
-7.025,38.375
-7.025,38.36666667
-7.01666667,38.36666667
-7.01666667,38.375
-7.00833333,38.375
-7,38.375
-6.99166667,38.375
-6.99166667,38.38333333
-6.99166667,38.39166667
-6.98333333,38.39166667
-6.975,38.39166667
-6.975,38.38333333
-6.975,38.375
-6.975,38.36666667
-6.96666667,38.36666667
-6.96666667,38.35833333
-6.95833333,38.35833333
-6.95833333,38.35
-6.96666667,38.35
-6.96666667,38.34166667
-6.95833333,38.34166667
-6.95833333,38.33333333
-6.96666667,38.33333333
-6.975,38.33333333
-6.975,38.325
-6.975,38.31666667
-6.98333333,38.31666667
-6.98333333,38.30833333
-6.99166667,38.30833333
-7,38.30833333
-7,38.3
-7.00833333,38.3
-7.00833333,38.29166667
-7.01666667,38.29166667
-7.01666667,38.3
-7.01666667,38.30833333
-7.00833333,38.30833333
-7.00833333,38.31666667
-7,38.31666667
-7,38.325
-7.00833333,38.325
-7.01666667,38.325
-7.01666667,38.33333333
-7.025,38.33333333
-7.03333333,38.33333333
-7.03333333,38.325
-7.04166667,38.325
-7.05,38.325
-7.05833333,38.325
-7.05833333,38.31666667
-7.05,38.31666667
-7.04166667,38.31666667
-7.04166667,38.30833333
-7.05,38.30833333
-7.05833333,38.30833333
-7.05833333,38.3
-7.06666667,38.3
-7.06666667,38.29166667
-7.075,38.29166667
-7.075,38.28333333
-7.08333333,38.28333333
-7.08333333,38.275
-7.075,38.275
-7.06666667,38.275
-7.06666667,38.26666667
-7.05833333,38.26666667
-7.05833333,38.275
-7.05,38.275
-7.04166667,38.275
-7.04166667,38.26666667
-7.04166667,38.25833333
-7.05,38.25833333
-7.05833333,38.25833333
-7.05833333,38.25
-7.05,38.25
-7.05,38.24166667
-7.04166667,38.24166667
-7.03333333,38.24166667
-7.025,38.24166667
-7.01666667,38.24166667
-7.00833333,38.24166667
-7,38.24166667
-6.99166667,38.24166667
-6.99166667,38.23333333
-6.98333333,38.23333333
-6.98333333,38.225
-6.975,38.225
-6.975,38.23333333
-6.96666667,38.23333333
-6.95833333,38.23333333
-6.95833333,38.24166667
-6.95833333,38.25
-6.95833333,38.25833333
-6.96666667,38.25833333
-6.96666667,38.26666667
-6.95833333,38.26666667
-6.95833333,38.275
-6.95,38.275
-6.95,38.26666667
-6.94166667,38.26666667
-6.93333333,38.26666667
-6.93333333,38.25833333
-6.925,38.25833333
-6.91666667,38.25833333
-6.91666667,38.25
-6.90833333,38.25
-6.90833333,38.25833333
-6.9,38.25833333
-6.9,38.26666667
-6.89166667,38.26666667
-6.88333333,38.26666667
-6.88333333,38.275
-6.875,38.275
-6.875,38.26666667
-6.875,38.25833333
-6.88333333,38.25833333
-6.88333333,38.25
-6.88333333,38.24166667
-6.875,38.24166667
-6.86666667,38.24166667
-6.86666667,38.25
-6.86666667,38.25833333
-6.85833333,38.25833333
-6.85,38.25833333
-6.85,38.25
-6.85,38.24166667
-6.84166667,38.24166667
-6.84166667,38.23333333
-6.83333333,38.23333333
-6.825,38.23333333
-6.81666667,38.23333333
-6.81666667,38.24166667
-6.81666667,38.25
-6.81666667,38.25833333
-6.80833333,38.25833333
-6.80833333,38.26666667
-6.8,38.26666667
-6.8,38.275
-6.79166667,38.275
-6.79166667,38.26666667
-6.78333333,38.26666667
-6.78333333,38.275
-6.775,38.275
-6.775,38.26666667
-6.76666667,38.26666667
-6.75833333,38.26666667
-6.75,38.26666667
-6.74166667,38.26666667
-6.73333333,38.26666667
-6.725,38.26666667
-6.71666667,38.26666667
-6.71666667,38.25833333
-6.725,38.25833333
-6.725,38.25
-6.725,38.24166667
-6.73333333,38.24166667
-6.73333333,38.23333333
-6.74166667,38.23333333
-6.75,38.23333333
-6.75833333,38.23333333
-6.75833333,38.225
-6.76666667,38.225
-6.775,38.225
-6.775,38.23333333
-6.78333333,38.23333333
-6.78333333,38.225
-6.79166667,38.225
-6.79166667,38.23333333
-6.8,38.23333333
-6.80833333,38.23333333
-6.80833333,38.225
-6.80833333,38.21666667
-6.8,38.21666667
-6.8,38.20833333
-6.80833333,38.20833333
-6.81666667,38.20833333
-6.825,38.20833333
-6.825,38.21666667
-6.83333333,38.21666667
-6.84166667,38.21666667
-6.85,38.21666667
-6.85833333,38.21666667
-6.85833333,38.20833333
-6.86666667,38.20833333
-6.875,38.20833333
-6.875,38.21666667
-6.86666667,38.21666667
-6.86666667,38.225
-6.875,38.225
-6.88333333,38.225
-6.89166667,38.225
-6.89166667,38.21666667
-6.89166667,38.20833333
-6.89166667,38.2
-6.89166667,38.19166667
-6.9,38.19166667
-6.90833333,38.19166667
-6.91666667,38.19166667
-6.91666667,38.18333333
-6.90833333,38.18333333
-6.90833333,38.175
-6.9,38.175
-6.9,38.16666667
-6.9,38.15833333
-6.89166667,38.15833333
-6.88333333,38.15833333
-6.875,38.15833333
-6.875,38.16666667
-6.875,38.175
-6.86666667,38.175
-6.86666667,38.16666667
-6.86666667,38.15833333
-6.86666667,38.15
-6.875,38.15
-6.88333333,38.15
-6.89166667,38.15
-6.9,38.15
-6.9,38.14166667
-6.89166667,38.14166667
-6.88333333,38.14166667
-6.88333333,38.13333333
-6.875,38.13333333
-6.875,38.125
-6.86666667,38.125
-6.85833333,38.125
-6.85,38.125
-6.85,38.13333333
-6.84166667,38.13333333
-6.83333333,38.13333333
-6.83333333,38.125
-6.84166667,38.125
-6.84166667,38.11666667
-6.83333333,38.11666667
-6.825,38.11666667
-6.825,38.125
-6.825,38.13333333
-6.81666667,38.13333333
-6.81666667,38.125
-6.80833333,38.125
-6.80833333,38.11666667
-6.80833333,38.10833333
-6.80833333,38.1
-6.81666667,38.1
-6.81666667,38.09166667
-6.825,38.09166667
-6.83333333,38.09166667
-6.84166667,38.09166667
-6.85,38.09166667
-6.85,38.08333333
-6.84166667,38.08333333
-6.84166667,38.075
-6.85,38.075
-6.85833333,38.075
-6.85833333,38.08333333
-6.86666667,38.08333333
-6.875,38.08333333
-6.875,38.09166667
-6.88333333,38.09166667
-6.88333333,38.1
-6.89166667,38.1
-6.9,38.1
-6.9,38.10833333
-6.9,38.11666667
-6.90833333,38.11666667
-6.91666667,38.11666667
-6.91666667,38.125
-6.925,38.125
-6.93333333,38.125
-6.94166667,38.125
-6.94166667,38.13333333
-6.95,38.13333333
-6.95833333,38.13333333
-6.96666667,38.13333333
-6.96666667,38.14166667
-6.975,38.14166667
-6.975,38.15
-6.975,38.15833333
-6.98333333,38.15833333
-6.98333333,38.15
-6.98333333,38.14166667
-6.98333333,38.13333333
-6.98333333,38.125
-6.975,38.125
-6.96666667,38.125
-6.96666667,38.11666667
-6.975,38.11666667
-6.98333333,38.11666667
-6.99166667,38.11666667
-6.99166667,38.125
-7,38.125
-7.00833333,38.125
-7.00833333,38.13333333
-7.01666667,38.13333333
-7.01666667,38.125
-7.025,38.125
-7.03333333,38.125
-7.03333333,38.11666667
-7.025,38.11666667
-7.01666667,38.11666667
-7.00833333,38.11666667
-7.00833333,38.10833333
-7.01666667,38.10833333
-7.01666667,38.1
-7.00833333,38.1
-7.00833333,38.09166667
-7.01666667,38.09166667
-7.01666667,38.08333333
-7.025,38.08333333
-7.025,38.075
-7.03333333,38.075
-7.03333333,38.08333333
-7.03333333,38.09166667
-7.04166667,38.09166667
-7.04166667,38.08333333
-7.05,38.08333333
-7.05,38.075
-7.05833333,38.075
-7.05833333,38.06666667
-7.05,38.06666667
-7.05,38.05833333
-7.05833333,38.05833333
-7.05833333,38.05
-7.06666667,38.05
-7.06666667,38.04166667
-7.075,38.04166667
-7.08333333,38.04166667
-7.08333333,38.03333333
-7.09166667,38.03333333
-7.09166667,38.025
-7.09166667,38.01666667
-7.08333333,38.01666667
-7.075,38.01666667
-7.06666667,38.01666667
-7.05833333,38.01666667
-7.05,38.01666667
-7.05,38.00833333
-7.05,38
-7.04166667,38
-7.03333333,38
-7.03333333,37.99166667
-7.025,37.99166667
-7.01666667,37.99166667
-7.01666667,38
-7.00833333,38
-7.00833333,37.99166667
-7,37.99166667
-6.99166667,37.99166667
-6.99166667,37.98333333
-6.98333333,37.98333333
-6.975,37.98333333
-6.975,37.99166667
-6.96666667,37.99166667
-6.95833333,37.99166667
-6.95,37.99166667
-6.94166667,37.99166667
-6.93333333,37.99166667
-6.93333333,37.98333333
-6.925,37.98333333
-6.925,37.975
-6.93333333,37.975
-6.93333333,37.96666667
-6.93333333,37.95833333
-6.94166667,37.95833333
-6.95,37.95833333
-6.95833333,37.95833333
-6.95833333,37.96666667
-6.96666667,37.96666667
-6.96666667,37.95833333
-6.975,37.95833333
-6.98333333,37.95833333
-6.98333333,37.95
-6.98333333,37.94166667
-6.98333333,37.93333333
-6.975,37.93333333
-6.96666667,37.93333333
-6.95833333,37.93333333
-6.95833333,37.925
-6.96666667,37.925
-6.975,37.925
-6.98333333,37.925
-6.98333333,37.91666667
-6.975,37.91666667
-6.975,37.90833333
-6.98333333,37.90833333
-6.99166667,37.90833333
-6.99166667,37.91666667
-7,37.91666667
-7,37.925
-7.00833333,37.925
-7.00833333,37.93333333
-7.01666667,37.93333333
-7.01666667,37.94166667
-7.025,37.94166667
-7.03333333,37.94166667
-7.04166667,37.94166667
-7.04166667,37.93333333
-7.03333333,37.93333333
-7.03333333,37.925
-7.025,37.925
-7.025,37.91666667
-7.01666667,37.91666667
-7.01666667,37.90833333
-7.00833333,37.90833333
-7.00833333,37.9
-7.01666667,37.9
-7.025,37.9
-7.025,37.90833333
-7.03333333,37.90833333
-7.04166667,37.90833333
-7.05,37.90833333
-7.05,37.91666667
-7.05833333,37.91666667
-7.05833333,37.925
-7.06666667,37.925
-7.075,37.925
-7.08333333,37.925
-7.09166667,37.925
-7.09166667,37.93333333
-7.1,37.93333333
-7.10833333,37.93333333
-7.11666667,37.93333333
-7.125,37.93333333
-7.125,37.925
-7.125,37.91666667
-7.11666667,37.91666667
-7.11666667,37.90833333
-7.10833333,37.90833333
-7.1,37.90833333
-7.1,37.9
-7.10833333,37.9
-7.10833333,37.89166667
-7.11666667,37.89166667
-7.11666667,37.9
-7.125,37.9
-7.13333333,37.9
-7.14166667,37.9
-7.14166667,37.90833333
-7.15,37.90833333
-7.15,37.91666667
-7.15833333,37.91666667
-7.15833333,37.90833333
-7.15833333,37.9
-7.16666667,37.9
-7.16666667,37.89166667
-7.16666667,37.88333333
-7.16666667,37.875
-7.175,37.875
-7.18333333,37.875
-7.19166667,37.875
-7.2,37.875
-7.20833333,37.875
-7.21666667,37.875
-7.21666667,37.86666667
-7.21666667,37.85833333
-7.20833333,37.85833333
-7.2,37.85833333
-7.2,37.85
-7.19166667,37.85
-7.18333333,37.85
-7.175,37.85
-7.175,37.84166667
-7.18333333,37.84166667
-7.19166667,37.84166667
-7.2,37.84166667
-7.2,37.83333333
-7.2,37.825
-7.20833333,37.825
-7.20833333,37.81666667
-7.21666667,37.81666667
-7.21666667,37.80833333
-7.21666667,37.8
-7.20833333,37.8
-7.20833333,37.80833333
-7.2,37.80833333
-7.19166667,37.80833333
-7.19166667,37.81666667
-7.18333333,37.81666667
-7.18333333,37.80833333
-7.175,37.80833333
-7.175,37.8
-7.175,37.79166667
-7.16666667,37.79166667
-7.15833333,37.79166667
-7.15833333,37.78333333
-7.15,37.78333333
-7.14166667,37.78333333
-7.14166667,37.79166667
-7.13333333,37.79166667
-7.13333333,37.8
-7.125,37.8
-7.11666667,37.8
-7.10833333,37.8
-7.1,37.8
-7.09166667,37.8
-7.09166667,37.80833333
-7.08333333,37.80833333
-7.08333333,37.8
-7.075,37.8
-7.06666667,37.8
-7.06666667,37.80833333
-7.05833333,37.80833333
-7.05,37.80833333
-7.05,37.8
-7.04166667,37.8
-7.03333333,37.8
-7.025,37.8
-7.025,37.80833333
-7.025,37.81666667
-7.01666667,37.81666667
-7.00833333,37.81666667
-7,37.81666667
-6.99166667,37.81666667
-6.98333333,37.81666667
-6.98333333,37.80833333
-6.98333333,37.8
-6.98333333,37.79166667
-6.975,37.79166667
-6.96666667,37.79166667
-6.96666667,37.8
-6.95833333,37.8
-6.95833333,37.80833333
-6.95833333,37.81666667
-6.95,37.81666667
-6.94166667,37.81666667
-6.93333333,37.81666667
-6.925,37.81666667
-6.925,37.80833333
-6.93333333,37.80833333
-6.94166667,37.80833333
-6.94166667,37.8
-6.93333333,37.8
-6.925,37.8
-6.91666667,37.8
-6.90833333,37.8
-6.9,37.8
-6.9,37.79166667
-6.89166667,37.79166667
-6.89166667,37.78333333
-6.88333333,37.78333333
-6.875,37.78333333
-6.875,37.79166667
-6.86666667,37.79166667
-6.86666667,37.8
-6.85833333,37.8
-6.85833333,37.79166667
-6.85,37.79166667
-6.84166667,37.79166667
-6.84166667,37.8
-6.85,37.8
-6.85,37.80833333
-6.84166667,37.80833333
-6.84166667,37.81666667
-6.84166667,37.825
-6.83333333,37.825
-6.825,37.825
-6.825,37.81666667
-6.825,37.80833333
-6.825,37.8
-6.83333333,37.8
-6.83333333,37.79166667
-6.83333333,37.78333333
-6.83333333,37.775
-6.84166667,37.775
-6.85,37.775
-6.85,37.76666667
-6.85,37.75833333
-6.85,37.75
-6.85,37.74166667
-6.84166667,37.74166667
-6.84166667,37.73333333
-6.83333333,37.73333333
-6.83333333,37.725
-6.825,37.725
-6.825,37.71666667
-6.83333333,37.71666667
-6.84166667,37.71666667
-6.85,37.71666667
-6.85833333,37.71666667
-6.85833333,37.725
-6.86666667,37.725
-6.86666667,37.71666667
-6.875,37.71666667
-6.875,37.70833333
-6.86666667,37.70833333
-6.86666667,37.7
-6.85833333,37.7
-6.85833333,37.69166667
-6.85,37.69166667
-6.85,37.7
-6.84166667,37.7
-6.84166667,37.70833333
-6.83333333,37.70833333
-6.825,37.70833333
-6.81666667,37.70833333
-6.81666667,37.7
-6.81666667,37.69166667
-6.80833333,37.69166667
-6.8,37.69166667
-6.8,37.7
-6.79166667,37.7
-6.79166667,37.70833333
-6.78333333,37.70833333
-6.775,37.70833333
-6.76666667,37.70833333
-6.76666667,37.71666667
-6.76666667,37.725
-6.775,37.725
-6.775,37.73333333
-6.76666667,37.73333333
-6.76666667,37.74166667
-6.775,37.74166667
-6.775,37.75
-6.775,37.75833333
-6.76666667,37.75833333
-6.76666667,37.76666667
-6.775,37.76666667
-6.78333333,37.76666667
-6.79166667,37.76666667
-6.79166667,37.775
-6.8,37.775
-6.8,37.78333333
-6.8,37.79166667
-6.79166667,37.79166667
-6.79166667,37.8
-6.79166667,37.80833333
-6.78333333,37.80833333
-6.775,37.80833333
-6.775,37.81666667
-6.76666667,37.81666667
-6.75833333,37.81666667
-6.75,37.81666667
-6.74166667,37.81666667
-6.73333333,37.81666667
-6.73333333,37.825
-6.73333333,37.83333333
-6.725,37.83333333
-6.725,37.825
-6.725,37.81666667
-6.71666667,37.81666667
-6.70833333,37.81666667
-6.70833333,37.80833333
-6.7,37.80833333
-6.7,37.8
-6.69166667,37.8
-6.68333333,37.8
-6.675,37.8
-6.675,37.79166667
-6.66666667,37.79166667
-6.66666667,37.78333333
-6.65833333,37.78333333
-6.65833333,37.79166667
-6.65833333,37.8
-6.65,37.8
-6.64166667,37.8
-6.63333333,37.8
-6.625,37.8
-6.61666667,37.8
-6.61666667,37.80833333
-6.60833333,37.80833333
-6.60833333,37.8
-6.6,37.8
-6.59166667,37.8
-6.59166667,37.80833333
-6.58333333,37.80833333
-6.575,37.80833333
-6.56666667,37.80833333
-6.56666667,37.8
-6.55833333,37.8
-6.55,37.8
-6.55,37.80833333
-6.54166667,37.80833333
-6.53333333,37.80833333
-6.53333333,37.8
-6.525,37.8
-6.525,37.79166667
-6.51666667,37.79166667
-6.51666667,37.78333333
-6.50833333,37.78333333
-6.50833333,37.775
-6.5,37.775
-6.49166667,37.775
-6.48333333,37.775
-6.475,37.775
-6.46666667,37.775
-6.46666667,37.76666667
-6.45833333,37.76666667
-6.45,37.76666667
-6.44166667,37.76666667
-6.44166667,37.75833333
-6.45,37.75833333
-6.45833333,37.75833333
-6.46666667,37.75833333
-6.475,37.75833333
-6.48333333,37.75833333
-6.49166667,37.75833333
-6.49166667,37.75
-6.48333333,37.75
-6.48333333,37.74166667
-6.49166667,37.74166667
-6.49166667,37.73333333
-6.49166667,37.725
-6.5,37.725
-6.5,37.73333333
-6.5,37.74166667
-6.5,37.75
-6.50833333,37.75
-6.50833333,37.75833333
-6.51666667,37.75833333
-6.51666667,37.76666667
-6.525,37.76666667
-6.525,37.775
-6.525,37.78333333
-6.53333333,37.78333333
-6.53333333,37.79166667
-6.54166667,37.79166667
-6.55,37.79166667
-6.55,37.78333333
-6.55833333,37.78333333
-6.55833333,37.775
-6.56666667,37.775
-6.575,37.775
-6.575,37.78333333
-6.58333333,37.78333333
-6.59166667,37.78333333
-6.59166667,37.775
-6.59166667,37.76666667
-6.6,37.76666667
-6.60833333,37.76666667
-6.61666667,37.76666667
-6.61666667,37.75833333
-6.60833333,37.75833333
-6.60833333,37.75
-6.60833333,37.74166667
-6.61666667,37.74166667
-6.625,37.74166667
-6.625,37.75
-6.63333333,37.75
-6.64166667,37.75
-6.65,37.75
-6.65,37.75833333
-6.65833333,37.75833333
-6.66666667,37.75833333
-6.675,37.75833333
-6.68333333,37.75833333
-6.68333333,37.75
-6.69166667,37.75
-6.69166667,37.74166667
-6.7,37.74166667
-6.70833333,37.74166667
-6.71666667,37.74166667
-6.71666667,37.73333333
-6.725,37.73333333
-6.73333333,37.73333333
-6.74166667,37.73333333
-6.75,37.73333333
-6.75833333,37.73333333
-6.75833333,37.725
-6.75,37.725
-6.74166667,37.725
-6.74166667,37.71666667
-6.73333333,37.71666667
-6.725,37.71666667
-6.725,37.70833333
-6.71666667,37.70833333
-6.71666667,37.7
-6.70833333,37.7
-6.70833333,37.70833333
-6.70833333,37.71666667
-6.70833333,37.725
-6.7,37.725
-6.69166667,37.725
-6.69166667,37.71666667
-6.69166667,37.70833333
-6.7,37.70833333
-6.7,37.7
-6.7,37.69166667
-6.69166667,37.69166667
-6.69166667,37.68333333
-6.7,37.68333333
-6.70833333,37.68333333
-6.71666667,37.68333333
-6.725,37.68333333
-6.725,37.675
-6.71666667,37.675
-6.70833333,37.675
-6.7,37.675
-6.7,37.66666667
-6.69166667,37.66666667
-6.68333333,37.66666667
-6.68333333,37.675
-6.68333333,37.68333333
-6.68333333,37.69166667
-6.675,37.69166667
-6.675,37.68333333
-6.675,37.675
-6.66666667,37.675
-6.66666667,37.66666667
-6.65833333,37.66666667
-6.65,37.66666667
-6.65,37.675
-6.65833333,37.675
-6.65833333,37.68333333
-6.65833333,37.69166667
-6.65833333,37.7
-6.66666667,37.7
-6.675,37.7
-6.675,37.70833333
-6.68333333,37.70833333
-6.68333333,37.71666667
-6.675,37.71666667
-6.66666667,37.71666667
-6.65833333,37.71666667
-6.65833333,37.70833333
-6.65,37.70833333
-6.65,37.7
-6.64166667,37.7
-6.64166667,37.69166667
-6.63333333,37.69166667
-6.63333333,37.68333333
-6.64166667,37.68333333
-6.64166667,37.675
-6.63333333,37.675
-6.63333333,37.66666667
-6.63333333,37.65833333
-6.63333333,37.65
-6.63333333,37.64166667
-6.625,37.64166667
-6.61666667,37.64166667
-6.61666667,37.65
-6.61666667,37.65833333
-6.61666667,37.66666667
-6.60833333,37.66666667
-6.6,37.66666667
-6.59166667,37.66666667
-6.59166667,37.675
-6.6,37.675
-6.6,37.68333333
-6.60833333,37.68333333
-6.60833333,37.69166667
-6.6,37.69166667
-6.59166667,37.69166667
-6.59166667,37.68333333
-6.58333333,37.68333333
-6.58333333,37.675
-6.575,37.675
-6.575,37.66666667
-6.56666667,37.66666667
-6.55833333,37.66666667
-6.55833333,37.65833333
-6.55833333,37.65
-6.55,37.65
-6.55,37.64166667
-6.55833333,37.64166667
-6.56666667,37.64166667
-6.56666667,37.65
-6.575,37.65
-6.575,37.65833333
-6.58333333,37.65833333
-6.59166667,37.65833333
-6.59166667,37.65
-6.6,37.65
-6.6,37.64166667
-6.60833333,37.64166667
-6.60833333,37.63333333
-6.60833333,37.625
-6.61666667,37.625
-6.625,37.625
-6.63333333,37.625
-6.63333333,37.63333333
-6.64166667,37.63333333
-6.65,37.63333333
-6.65833333,37.63333333
-6.66666667,37.63333333
-6.66666667,37.64166667
-6.675,37.64166667
-6.68333333,37.64166667
-6.69166667,37.64166667
-6.7,37.64166667
-6.7,37.63333333
-6.70833333,37.63333333
-6.71666667,37.63333333
-6.71666667,37.625
-6.70833333,37.625
-6.7,37.625
-6.69166667,37.625
-6.68333333,37.625
-6.675,37.625
-6.66666667,37.625
-6.65833333,37.625
-6.65833333,37.61666667
-6.65,37.61666667
-6.65,37.60833333
-6.64166667,37.60833333
-6.64166667,37.6
-6.65,37.6
-6.65833333,37.6
-6.65833333,37.60833333
-6.66666667,37.60833333
-6.675,37.60833333
-6.68333333,37.60833333
-6.69166667,37.60833333
-6.7,37.60833333
-6.7,37.61666667
-6.70833333,37.61666667
-6.71666667,37.61666667
-6.725,37.61666667
-6.73333333,37.61666667
-6.73333333,37.60833333
-6.73333333,37.6
-6.725,37.6
-6.71666667,37.6
-6.70833333,37.6
-6.70833333,37.59166667
-6.71666667,37.59166667
-6.725,37.59166667
-6.725,37.58333333
-6.71666667,37.58333333
-6.71666667,37.575
-6.70833333,37.575
-6.70833333,37.56666667
-6.71666667,37.56666667
-6.71666667,37.55833333
-6.70833333,37.55833333
-6.70833333,37.55
-6.71666667,37.55
-6.725,37.55
-6.73333333,37.55
-6.74166667,37.55
-6.74166667,37.54166667
-6.75,37.54166667
-6.75,37.53333333
-6.74166667,37.53333333
-6.73333333,37.53333333
-6.725,37.53333333
-6.725,37.525
-6.71666667,37.525
-6.71666667,37.51666667
-6.70833333,37.51666667
-6.70833333,37.525
-6.7,37.525
-6.7,37.51666667
-6.7,37.50833333
-6.69166667,37.50833333
-6.68333333,37.50833333
-6.68333333,37.5
-6.69166667,37.5
-6.7,37.5
-6.70833333,37.5
-6.71666667,37.5
-6.725,37.5
-6.725,37.50833333
-6.73333333,37.50833333
-6.73333333,37.5
-6.74166667,37.5
-6.74166667,37.49166667
-6.73333333,37.49166667
-6.725,37.49166667
-6.725,37.48333333
-6.725,37.475
-6.73333333,37.475
-6.74166667,37.475
-6.75,37.475
-6.75833333,37.475
-6.75833333,37.46666667
-6.76666667,37.46666667
-6.76666667,37.475
-6.76666667,37.48333333
-6.775,37.48333333
-6.775,37.49166667
-6.76666667,37.49166667
-6.75833333,37.49166667
-6.75833333,37.5
-6.75833333,37.50833333
-6.76666667,37.50833333
-6.76666667,37.51666667
-6.775,37.51666667
-6.78333333,37.51666667
-6.78333333,37.50833333
-6.78333333,37.5
-6.79166667,37.5
-6.8,37.5
-6.8,37.50833333
-6.8,37.51666667
</coordinates>
</LinearRing>
</outerBoundaryIs>
<innerBoundaryIs>
<LinearRing>
<coordinates>
-6.80833333,37.525
-6.8,37.525
-6.8,37.51666667
-6.79166667,37.51666667
-6.79166667,37.525
-6.78333333,37.525
-6.78333333,37.53333333
-6.79166667,37.53333333
-6.8,37.53333333
-6.8,37.54166667
-6.80833333,37.54166667
-6.80833333,37.53333333
-6.80833333,37.525
</coordinates>
</LinearRing>
</innerBoundaryIs>
<innerBoundaryIs>
<LinearRing>
<coordinates>
-6.84166667,37.53333333
-6.84166667,37.54166667
-6.85,37.54166667
-6.85,37.55
-6.85833333,37.55
-6.86666667,37.55
-6.86666667,37.54166667
-6.875,37.54166667
-6.875,37.53333333
-6.88333333,37.53333333
-6.89166667,37.53333333
-6.89166667,37.525
-6.88333333,37.525
-6.875,37.525
-6.86666667,37.525
-6.85833333,37.525
-6.85,37.525
-6.85,37.53333333
-6.84166667,37.53333333
</coordinates>
</LinearRing>
</innerBoundaryIs>
<innerBoundaryIs>
<LinearRing>
<coordinates>
-6.84166667,37.54166667
-6.83333333,37.54166667
-6.825,37.54166667
-6.825,37.55
-6.83333333,37.55
-6.84166667,37.55
-6.84166667,37.54166667
</coordinates>
</LinearRing>
</innerBoundaryIs>
<innerBoundaryIs>
<LinearRing>
<coordinates>
-6.65833333,37.44166667
-6.65833333,37.43333333
-6.65,37.43333333
-6.64166667,37.43333333
-6.63333333,37.43333333
-6.625,37.43333333
-6.625,37.44166667
-6.63333333,37.44166667
-6.64166667,37.44166667
-6.65,37.44166667
-6.65833333,37.44166667
</coordinates>
</LinearRing>
</innerBoundaryIs>
<innerBoundaryIs>
<LinearRing>
<coordinates>
-6.49166667,37.55
-6.48333333,37.55
-6.475,37.55
-6.46666667,37.55
-6.46666667,37.55833333
-6.46666667,37.56666667
-6.475,37.56666667
-6.48333333,37.56666667
-6.48333333,37.55833333
-6.49166667,37.55833333
-6.49166667,37.55
</coordinates>
</LinearRing>
</innerBoundaryIs>
<innerBoundaryIs>
<LinearRing>
<coordinates>
-6.34166667,37.69166667
-6.35,37.69166667
-6.35833333,37.69166667
-6.35833333,37.68333333
-6.35833333,37.675
-6.35,37.675
-6.34166667,37.675
-6.33333333,37.675
-6.33333333,37.68333333
-6.34166667,37.68333333
-6.34166667,37.69166667
</coordinates>
</LinearRing>
</innerBoundaryIs>
<innerBoundaryIs>
<LinearRing>
<coordinates>
-6.33333333,37.675
-6.33333333,37.66666667
-6.325,37.66666667
-6.325,37.675
-6.33333333,37.675
</coordinates>
</LinearRing>
</innerBoundaryIs>
<innerBoundaryIs>
<LinearRing>
<coordinates>
-6.325,37.7
-6.325,37.69166667
-6.31666667,37.69166667
-6.31666667,37.7
-6.325,37.7
</coordinates>
</LinearRing>
</innerBoundaryIs>
<innerBoundaryIs>
<LinearRing>
<coordinates>
-6.31666667,37.69166667
-6.31666667,37.68333333
-6.31666667,37.675
-6.31666667,37.66666667
-6.30833333,37.66666667
-6.3,37.66666667
-6.29166667,37.66666667
-6.28333333,37.66666667
-6.275,37.66666667
-6.275,37.675
-6.28333333,37.675
-6.29166667,37.675
-6.29166667,37.68333333
-6.3,37.68333333
-6.3,37.69166667
-6.30833333,37.69166667
-6.31666667,37.69166667
</coordinates>
</LinearRing>
</innerBoundaryIs>
<innerBoundaryIs>
<LinearRing>
<coordinates>
-6.325,37.70833333
-6.31666667,37.70833333
-6.30833333,37.70833333
-6.30833333,37.71666667
-6.3,37.71666667
-6.3,37.725
-6.30833333,37.725
-6.31666667,37.725
-6.31666667,37.71666667
-6.325,37.71666667
-6.325,37.70833333
</coordinates>
</LinearRing>
</innerBoundaryIs>
<innerBoundaryIs>
<LinearRing>
<coordinates>
-6.29166667,37.83333333
-6.28333333,37.83333333
-6.275,37.83333333
-6.275,37.825
-6.275,37.81666667
-6.26666667,37.81666667
-6.25833333,37.81666667
-6.25833333,37.825
-6.25,37.825
-6.24166667,37.825
-6.23333333,37.825
-6.23333333,37.83333333
-6.24166667,37.83333333
-6.24166667,37.84166667
-6.25,37.84166667
-6.25833333,37.84166667
-6.25833333,37.85
-6.26666667,37.85
-6.275,37.85
-6.275,37.84166667
-6.28333333,37.84166667
-6.29166667,37.84166667
-6.29166667,37.83333333
</coordinates>
</LinearRing>
</innerBoundaryIs>
<innerBoundaryIs>
<LinearRing>
<coordinates>
-6.25833333,37.81666667
-6.25833333,37.80833333
-6.25,37.80833333
-6.25,37.81666667
-6.25833333,37.81666667
</coordinates>
</LinearRing>
</innerBoundaryIs>
<innerBoundaryIs>
<LinearRing>
<coordinates>
-6.23333333,37.83333333
-6.225,37.83333333
-6.225,37.84166667
-6.21666667,37.84166667
-6.21666667,37.85
-6.225,37.85
-6.225,37.85833333
-6.23333333,37.85833333
-6.24166667,37.85833333
-6.24166667,37.85
-6.23333333,37.85
-6.23333333,37.84166667
-6.23333333,37.83333333
</coordinates>
</LinearRing>
</innerBoundaryIs>
<innerBoundaryIs>
<LinearRing>
<coordinates>
-6.43333333,37.9
-6.425,37.9
-6.41666667,37.9
-6.41666667,37.90833333
-6.40833333,37.90833333
-6.40833333,37.91666667
-6.40833333,37.925
-6.41666667,37.925
-6.425,37.925
-6.425,37.91666667
-6.425,37.90833333
-6.43333333,37.90833333
-6.43333333,37.9
</coordinates>
</LinearRing>
</innerBoundaryIs>
<innerBoundaryIs>
<LinearRing>
<coordinates>
-6.40833333,37.90833333
-6.40833333,37.9
-6.4,37.9
-6.39166667,37.9
-6.39166667,37.90833333
-6.4,37.90833333
-6.40833333,37.90833333
</coordinates>
</LinearRing>
</innerBoundaryIs>
<innerBoundaryIs>
<LinearRing>
<coordinates>
-6.19166667,37.775
-6.2,37.775
-6.20833333,37.775
-6.20833333,37.76666667
-6.2,37.76666667
-6.19166667,37.76666667
-6.19166667,37.775
</coordinates>
</LinearRing>
</innerBoundaryIs>
<innerBoundaryIs>
<LinearRing>
<coordinates>
-6.15833333,37.84166667
-6.15,37.84166667
-6.15,37.85
-6.15833333,37.85
-6.15833333,37.84166667
</coordinates>
</LinearRing>
</innerBoundaryIs>
<innerBoundaryIs>
<LinearRing>
<coordinates>
-6.04166667,37.875
-6.03333333,37.875
-6.03333333,37.88333333
-6.04166667,37.88333333
-6.04166667,37.875
</coordinates>
</LinearRing>
</innerBoundaryIs>
<innerBoundaryIs>
<LinearRing>
<coordinates>
-6.03333333,37.875
-6.03333333,37.86666667
-6.03333333,37.85833333
-6.025,37.85833333
-6.025,37.86666667
-6.025,37.875
-6.03333333,37.875
</coordinates>
</LinearRing>
</innerBoundaryIs>
<innerBoundaryIs>
<LinearRing>
<coordinates>
-5.80833333,37.73333333
-5.81666667,37.73333333
-5.81666667,37.725
-5.80833333,37.725
-5.80833333,37.73333333
</coordinates>
</LinearRing>
</innerBoundaryIs>
<innerBoundaryIs>
<LinearRing>
<coordinates>
-5.725,37.78333333
-5.725,37.775
-5.71666667,37.775
-5.71666667,37.76666667
-5.70833333,37.76666667
-5.70833333,37.75833333
-5.71666667,37.75833333
-5.71666667,37.75
-5.71666667,37.74166667
-5.71666667,37.73333333
-5.70833333,37.73333333
-5.70833333,37.725
-5.71666667,37.725
-5.71666667,37.71666667
-5.725,37.71666667
-5.725,37.70833333
-5.71666667,37.70833333
-5.70833333,37.70833333
-5.70833333,37.71666667
-5.7,37.71666667
-5.7,37.70833333
-5.69166667,37.70833333
-5.69166667,37.71666667
-5.69166667,37.725
-5.68333333,37.725
-5.68333333,37.73333333
-5.68333333,37.74166667
-5.69166667,37.74166667
-5.7,37.74166667
-5.7,37.75
-5.69166667,37.75
-5.69166667,37.75833333
-5.68333333,37.75833333
-5.68333333,37.76666667
-5.675,37.76666667
-5.675,37.775
-5.675,37.78333333
-5.66666667,37.78333333
-5.65833333,37.78333333
-5.65833333,37.79166667
-5.66666667,37.79166667
-5.66666667,37.8
-5.675,37.8
-5.68333333,37.8
-5.68333333,37.79166667
-5.69166667,37.79166667
-5.69166667,37.78333333
-5.7,37.78333333
-5.7,37.79166667
-5.7,37.8
-5.70833333,37.8
-5.70833333,37.80833333
-5.71666667,37.80833333
-5.725,37.80833333
-5.725,37.8
-5.71666667,37.8
-5.71666667,37.79166667
-5.71666667,37.78333333
-5.725,37.78333333
</coordinates>
</LinearRing>
</innerBoundaryIs>
<innerBoundaryIs>
<LinearRing>
<coordinates>
-5.65833333,37.78333333
-5.65833333,37.775
-5.65,37.775
-5.65,37.76666667
-5.64166667,37.76666667
-5.64166667,37.75833333
-5.65,37.75833333
-5.65833333,37.75833333
-5.65833333,37.75
-5.65833333,37.74166667
-5.65833333,37.73333333
-5.65,37.73333333
-5.64166667,37.73333333
-5.63333333,37.73333333
-5.63333333,37.74166667
-5.625,37.74166667
-5.625,37.73333333
-5.625,37.725
-5.63333333,37.725
-5.63333333,37.71666667
-5.64166667,37.71666667
-5.65,37.71666667
-5.65,37.70833333
-5.65,37.7
-5.65,37.69166667
-5.64166667,37.69166667
-5.63333333,37.69166667
-5.625,37.69166667
-5.61666667,37.69166667
-5.61666667,37.68333333
-5.60833333,37.68333333
-5.6,37.68333333
-5.6,37.69166667
-5.59166667,37.69166667
-5.59166667,37.7
-5.59166667,37.70833333
-5.58333333,37.70833333
-5.58333333,37.7
-5.575,37.7
-5.575,37.69166667
-5.575,37.68333333
-5.56666667,37.68333333
-5.55833333,37.68333333
-5.55,37.68333333
-5.54166667,37.68333333
-5.54166667,37.69166667
-5.55,37.69166667
-5.55,37.7
-5.54166667,37.7
-5.54166667,37.70833333
-5.55,37.70833333
-5.55,37.71666667
-5.54166667,37.71666667
-5.53333333,37.71666667
-5.53333333,37.725
-5.54166667,37.725
-5.54166667,37.73333333
-5.53333333,37.73333333
-5.525,37.73333333
-5.51666667,37.73333333
-5.50833333,37.73333333
-5.5,37.73333333
-5.5,37.74166667
-5.5,37.75
-5.5,37.75833333
-5.5,37.76666667
-5.50833333,37.76666667
-5.50833333,37.75833333
-5.51666667,37.75833333
-5.525,37.75833333
-5.53333333,37.75833333
-5.53333333,37.76666667
-5.54166667,37.76666667
-5.55,37.76666667
-5.55833333,37.76666667
-5.56666667,37.76666667
-5.56666667,37.75833333
-5.575,37.75833333
-5.575,37.76666667
-5.58333333,37.76666667
-5.58333333,37.775
-5.59166667,37.775
-5.6,37.775
-5.60833333,37.775
-5.60833333,37.78333333
-5.61666667,37.78333333
-5.61666667,37.79166667
-5.625,37.79166667
-5.63333333,37.79166667
-5.63333333,37.78333333
-5.64166667,37.78333333
-5.65,37.78333333
-5.65833333,37.78333333
</coordinates>
</LinearRing>
</innerBoundaryIs>
<innerBoundaryIs>
<LinearRing>
<coordinates>
-5.58333333,37.775
-5.575,37.775
-5.56666667,37.775
-5.56666667,37.78333333
-5.575,37.78333333
-5.575,37.79166667
-5.575,37.8
-5.575,37.80833333
-5.58333333,37.80833333
-5.58333333,37.81666667
-5.59166667,37.81666667
-5.6,37.81666667
-5.6,37.80833333
-5.59166667,37.80833333
-5.59166667,37.8
-5.6,37.8
-5.60833333,37.8
-5.60833333,37.79166667
-5.6,37.79166667
-5.59166667,37.79166667
-5.58333333,37.79166667
-5.58333333,37.78333333
-5.58333333,37.775
</coordinates>
</LinearRing>
</innerBoundaryIs>
<innerBoundaryIs>
<LinearRing>
<coordinates>
-5.60833333,37.8
-5.60833333,37.80833333
-5.61666667,37.80833333
-5.61666667,37.81666667
-5.625,37.81666667
-5.63333333,37.81666667
-5.63333333,37.80833333
-5.625,37.80833333
-5.625,37.8
-5.61666667,37.8
-5.60833333,37.8
</coordinates>
</LinearRing>
</innerBoundaryIs>
<innerBoundaryIs>
<LinearRing>
<coordinates>
-5.70833333,37.80833333
-5.7,37.80833333
-5.69166667,37.80833333
-5.68333333,37.80833333
-5.68333333,37.81666667
-5.69166667,37.81666667
-5.7,37.81666667
-5.70833333,37.81666667
-5.70833333,37.80833333
</coordinates>
</LinearRing>
</innerBoundaryIs>
<innerBoundaryIs>
<LinearRing>
<coordinates>
-5.725,37.80833333
-5.725,37.81666667
-5.71666667,37.81666667
-5.71666667,37.825
-5.725,37.825
-5.73333333,37.825
-5.73333333,37.81666667
-5.74166667,37.81666667
-5.74166667,37.80833333
-5.73333333,37.80833333
-5.725,37.80833333
</coordinates>
</LinearRing>
</innerBoundaryIs>
<innerBoundaryIs>
<LinearRing>
<coordinates>
-5.475,37.75
-5.475,37.74166667
-5.48333333,37.74166667
-5.48333333,37.73333333
-5.475,37.73333333
-5.46666667,37.73333333
-5.46666667,37.74166667
-5.45833333,37.74166667
-5.45,37.74166667
-5.45,37.75
-5.45833333,37.75
-5.46666667,37.75
-5.475,37.75
</coordinates>
</LinearRing>
</innerBoundaryIs>
<innerBoundaryIs>
<LinearRing>
<coordinates>
-5.31666667,37.76666667
-5.31666667,37.75833333
-5.31666667,37.75
-5.30833333,37.75
-5.30833333,37.75833333
-5.30833333,37.76666667
-5.31666667,37.76666667
</coordinates>
</LinearRing>
</innerBoundaryIs>
<innerBoundaryIs>
<LinearRing>
<coordinates>
-5.13333333,37.84166667
-5.13333333,37.83333333
-5.125,37.83333333
-5.125,37.84166667
-5.13333333,37.84166667
</coordinates>
</LinearRing>
</innerBoundaryIs>
<innerBoundaryIs>
<LinearRing>
<coordinates>
-4.88333333,37.775
-4.88333333,37.78333333
-4.89166667,37.78333333
-4.9,37.78333333
-4.90833333,37.78333333
-4.91666667,37.78333333
-4.91666667,37.775
-4.90833333,37.775
-4.9,37.775
-4.89166667,37.775
-4.88333333,37.775
</coordinates>
</LinearRing>
</innerBoundaryIs>
<innerBoundaryIs>
<LinearRing>
<coordinates>
-4.93333333,37.775
-4.93333333,37.76666667
-4.925,37.76666667
-4.925,37.775
-4.93333333,37.775
</coordinates>
</LinearRing>
</innerBoundaryIs>
<innerBoundaryIs>
<LinearRing>
<coordinates>
-4.95,37.15
-4.95833333,37.15
-4.96666667,37.15
-4.96666667,37.14166667
-4.96666667,37.13333333
-4.96666667,37.125
-4.95833333,37.125
-4.95,37.125
-4.94166667,37.125
-4.94166667,37.13333333
-4.95,37.13333333
-4.95833333,37.13333333
-4.95833333,37.14166667
-4.95,37.14166667
-4.95,37.15
</coordinates>
</LinearRing>
</innerBoundaryIs>
<innerBoundaryIs>
<LinearRing>
<coordinates>
-4.84166667,36.875
-4.84166667,36.88333333
-4.85,36.88333333
-4.85833333,36.88333333
-4.85833333,36.875
-4.85,36.875
-4.84166667,36.875
</coordinates>
</LinearRing>
</innerBoundaryIs>
<innerBoundaryIs>
<LinearRing>
<coordinates>
-5.025,36.99166667
-5.025,37
-5.01666667,37
-5.01666667,37.00833333
-5.025,37.00833333
-5.025,37.01666667
-5.03333333,37.01666667
-5.03333333,37.00833333
-5.03333333,37
-5.03333333,36.99166667
-5.025,36.99166667
</coordinates>
</LinearRing>
</innerBoundaryIs>
<innerBoundaryIs>
<LinearRing>
<coordinates>
-5.21666667,36.93333333
-5.21666667,36.94166667
-5.225,36.94166667
-5.23333333,36.94166667
-5.23333333,36.93333333
-5.225,36.93333333
-5.21666667,36.93333333
</coordinates>
</LinearRing>
</innerBoundaryIs>
<innerBoundaryIs>
<LinearRing>
<coordinates>
-5.55833333,36.725
-5.55833333,36.73333333
-5.55833333,36.74166667
-5.56666667,36.74166667
-5.56666667,36.73333333
-5.575,36.73333333
-5.575,36.74166667
-5.58333333,36.74166667
-5.58333333,36.73333333
-5.58333333,36.725
-5.575,36.725
-5.56666667,36.725
-5.55833333,36.725
</coordinates>
</LinearRing>
</innerBoundaryIs>
<innerBoundaryIs>
<LinearRing>
<coordinates>
-5.575,36.7
-5.575,36.70833333
-5.58333333,36.70833333
-5.58333333,36.71666667
-5.59166667,36.71666667
-5.59166667,36.70833333
-5.6,36.70833333
-5.6,36.7
-5.59166667,36.7
-5.58333333,36.7
-5.575,36.7
</coordinates>
</LinearRing>
</innerBoundaryIs>
<innerBoundaryIs>
<LinearRing>
<coordinates>
-5.70833333,36.56666667
-5.70833333,36.575
-5.7,36.575
-5.7,36.58333333
-5.69166667,36.58333333
-5.69166667,36.59166667
-5.7,36.59166667
-5.70833333,36.59166667
-5.71666667,36.59166667
-5.71666667,36.58333333
-5.725,36.58333333
-5.725,36.575
-5.73333333,36.575
-5.73333333,36.58333333
-5.73333333,36.59166667
-5.74166667,36.59166667
-5.74166667,36.58333333
-5.75,36.58333333
-5.75833333,36.58333333
-5.76666667,36.58333333
-5.76666667,36.575
-5.76666667,36.56666667
-5.75833333,36.56666667
-5.75,36.56666667
-5.74166667,36.56666667
-5.73333333,36.56666667
-5.725,36.56666667
-5.71666667,36.56666667
-5.70833333,36.56666667
</coordinates>
</LinearRing>
</innerBoundaryIs>
<innerBoundaryIs>
<LinearRing>
<coordinates>
-6.10833333,37.04166667
-6.1,37.04166667
-6.1,37.05
-6.10833333,37.05
-6.10833333,37.04166667
</coordinates>
</LinearRing>
</innerBoundaryIs>
<innerBoundaryIs>
<LinearRing>
<coordinates>
-6.1,37.05
-6.09166667,37.05
-6.08333333,37.05
-6.08333333,37.05833333
-6.08333333,37.06666667
-6.08333333,37.075
-6.075,37.075
-6.075,37.08333333
-6.075,37.09166667
-6.08333333,37.09166667
-6.08333333,37.1
-6.075,37.1
-6.075,37.10833333
-6.08333333,37.10833333
-6.08333333,37.11666667
-6.08333333,37.125
-6.08333333,37.13333333
-6.09166667,37.13333333
-6.09166667,37.14166667
-6.09166667,37.15
-6.09166667,37.15833333
-6.1,37.15833333
-6.1,37.16666667
-6.1,37.175
-6.09166667,37.175
-6.08333333,37.175
-6.08333333,37.18333333
-6.09166667,37.18333333
-6.09166667,37.19166667
-6.08333333,37.19166667
-6.08333333,37.2
-6.08333333,37.20833333
-6.09166667,37.20833333
-6.09166667,37.2
-6.1,37.2
-6.1,37.19166667
-6.10833333,37.19166667
-6.10833333,37.18333333
-6.10833333,37.175
-6.10833333,37.16666667
-6.10833333,37.15833333
-6.10833333,37.15
-6.10833333,37.14166667
-6.1,37.14166667
-6.1,37.13333333
-6.1,37.125
-6.1,37.11666667
-6.09166667,37.11666667
-6.09166667,37.10833333
-6.09166667,37.1
-6.09166667,37.09166667
-6.09166667,37.08333333
-6.09166667,37.075
-6.09166667,37.06666667
-6.1,37.06666667
-6.1,37.05833333
-6.1,37.05
</coordinates>
</LinearRing>
</innerBoundaryIs>
<innerBoundaryIs>
<LinearRing>
<coordinates>
-6.08333333,37.20833333
-6.075,37.20833333
-6.075,37.21666667
-6.08333333,37.21666667
-6.08333333,37.20833333
</coordinates>
</LinearRing>
</innerBoundaryIs>
<innerBoundaryIs>
<LinearRing>
<coordinates>
-6.075,37.21666667
-6.06666667,37.21666667
-6.06666667,37.225
-6.075,37.225
-6.075,37.21666667
</coordinates>
</LinearRing>
</innerBoundaryIs>
<innerBoundaryIs>
<LinearRing>
<coordinates>
-6.06666667,37.225
-6.05833333,37.225
-6.05833333,37.23333333
-6.05833333,37.24166667
-6.05833333,37.25
-6.05833333,37.25833333
-6.05833333,37.26666667
-6.05,37.26666667
-6.04166667,37.26666667
-6.04166667,37.275
-6.03333333,37.275
-6.03333333,37.28333333
-6.03333333,37.29166667
-6.03333333,37.3
-6.025,37.3
-6.025,37.30833333
-6.01666667,37.30833333
-6.00833333,37.30833333
-6,37.30833333
-6,37.3
-6.00833333,37.3
-6.00833333,37.29166667
-6.00833333,37.28333333
-6.01666667,37.28333333
-6.01666667,37.275
-6.025,37.275
-6.025,37.26666667
-6.01666667,37.26666667
-6.00833333,37.26666667
-6.00833333,37.25833333
-6.01666667,37.25833333
-6.01666667,37.25
-6.00833333,37.25
-6,37.25
-5.99166667,37.25
-5.99166667,37.25833333
-5.99166667,37.26666667
-5.99166667,37.275
-5.99166667,37.28333333
-5.98333333,37.28333333
-5.98333333,37.29166667
-5.98333333,37.3
-5.975,37.3
-5.96666667,37.3
-5.95833333,37.3
-5.95833333,37.29166667
-5.96666667,37.29166667
-5.96666667,37.28333333
-5.95833333,37.28333333
-5.95833333,37.275
-5.95833333,37.26666667
-5.96666667,37.26666667
-5.96666667,37.25833333
-5.95833333,37.25833333
-5.95,37.25833333
-5.94166667,37.25833333
-5.94166667,37.26666667
-5.93333333,37.26666667
-5.93333333,37.25833333
-5.925,37.25833333
-5.91666667,37.25833333
-5.90833333,37.25833333
-5.9,37.25833333
-5.9,37.26666667
-5.89166667,37.26666667
-5.88333333,37.26666667
-5.88333333,37.275
-5.88333333,37.28333333
-5.875,37.28333333
-5.86666667,37.28333333
-5.86666667,37.29166667
-5.86666667,37.3
-5.86666667,37.30833333
-5.86666667,37.31666667
-5.85833333,37.31666667
-5.85,37.31666667
-5.84166667,37.31666667
-5.83333333,37.31666667
-5.83333333,37.325
-5.825,37.325
-5.825,37.33333333
-5.81666667,37.33333333
-5.81666667,37.34166667
-5.81666667,37.35
-5.825,37.35
-5.825,37.35833333
-5.825,37.36666667
-5.83333333,37.36666667
-5.84166667,37.36666667
-5.84166667,37.35833333
-5.85,37.35833333
-5.85833333,37.35833333
-5.85833333,37.36666667
-5.86666667,37.36666667
-5.875,37.36666667
-5.875,37.375
-5.875,37.38333333
-5.88333333,37.38333333
-5.88333333,37.39166667
-5.89166667,37.39166667
-5.9,37.39166667
-5.90833333,37.39166667
-5.90833333,37.4
-5.91666667,37.4
-5.91666667,37.40833333
-5.90833333,37.40833333
-5.9,37.40833333
-5.9,37.4
-5.89166667,37.4
-5.89166667,37.40833333
-5.88333333,37.40833333
-5.88333333,37.41666667
-5.875,37.41666667
-5.86666667,37.41666667
-5.85833333,37.41666667
-5.85833333,37.425
-5.85833333,37.43333333
-5.86666667,37.43333333
-5.875,37.43333333
-5.875,37.44166667
-5.875,37.45
-5.88333333,37.45
-5.89166667,37.45
-5.89166667,37.44166667
-5.89166667,37.43333333
-5.9,37.43333333
-5.9,37.44166667
-5.90833333,37.44166667
-5.91666667,37.44166667
-5.91666667,37.43333333
-5.925,37.43333333
-5.925,37.44166667
-5.93333333,37.44166667
-5.93333333,37.43333333
-5.94166667,37.43333333
-5.94166667,37.425
-5.93333333,37.425
-5.93333333,37.41666667
-5.94166667,37.41666667
-5.95,37.41666667
-5.95,37.425
-5.95833333,37.425
-5.95833333,37.43333333
-5.96666667,37.43333333
-5.975,37.43333333
-5.975,37.44166667
-5.98333333,37.44166667
-5.99166667,37.44166667
-5.99166667,37.43333333
-6,37.43333333
-6,37.44166667
-6,37.45
-6.00833333,37.45
-6.00833333,37.45833333
-6,37.45833333
-5.99166667,37.45833333
-5.98333333,37.45833333
-5.98333333,37.46666667
-5.98333333,37.475
-5.975,37.475
-5.96666667,37.475
-5.95833333,37.475
-5.95833333,37.46666667
-5.95,37.46666667
-5.95,37.475
-5.94166667,37.475
-5.93333333,37.475
-5.93333333,37.48333333
-5.925,37.48333333
-5.91666667,37.48333333
-5.90833333,37.48333333
-5.9,37.48333333
-5.9,37.49166667
-5.90833333,37.49166667
-5.91666667,37.49166667
-5.925,37.49166667
-5.93333333,37.49166667
-5.93333333,37.5
-5.94166667,37.5
-5.95,37.5
-5.95833333,37.5
-5.95833333,37.49166667
-5.95833333,37.48333333
-5.96666667,37.48333333
-5.975,37.48333333
-5.975,37.49166667
-5.975,37.5
-5.98333333,37.5
-5.98333333,37.50833333
-5.975,37.50833333
-5.96666667,37.50833333
-5.96666667,37.51666667
-5.95833333,37.51666667
-5.95833333,37.525
-5.96666667,37.525
-5.96666667,37.53333333
-5.975,37.53333333
-5.98333333,37.53333333
-5.98333333,37.525
-5.99166667,37.525
-5.99166667,37.51666667
-5.99166667,37.50833333
-5.99166667,37.5
-5.99166667,37.49166667
-5.99166667,37.48333333
-5.99166667,37.475
-5.99166667,37.46666667
-6,37.46666667
-6.00833333,37.46666667
-6.00833333,37.475
-6.01666667,37.475
-6.01666667,37.46666667
-6.025,37.46666667
-6.025,37.45833333
-6.025,37.45
-6.01666667,37.45
-6.01666667,37.44166667
-6.025,37.44166667
-6.025,37.43333333
-6.03333333,37.43333333
-6.03333333,37.44166667
-6.03333333,37.45
-6.04166667,37.45
-6.05,37.45
-6.05833333,37.45
-6.05833333,37.44166667
-6.05833333,37.43333333
-6.05,37.43333333
-6.05,37.425
-6.05,37.41666667
-6.05,37.40833333
-6.05833333,37.40833333
-6.05833333,37.41666667
-6.06666667,37.41666667
-6.06666667,37.425
-6.075,37.425
-6.08333333,37.425
-6.08333333,37.41666667
-6.09166667,37.41666667
-6.09166667,37.40833333
-6.09166667,37.4
-6.1,37.4
-6.10833333,37.4
-6.10833333,37.39166667
-6.10833333,37.38333333
-6.1,37.38333333
-6.09166667,37.38333333
-6.09166667,37.375
-6.1,37.375
-6.1,37.36666667
-6.09166667,37.36666667
-6.09166667,37.35833333
-6.08333333,37.35833333
-6.08333333,37.36666667
-6.075,37.36666667
-6.075,37.35833333
-6.075,37.35
-6.075,37.34166667
-6.075,37.33333333
-6.075,37.325
-6.08333333,37.325
-6.09166667,37.325
-6.1,37.325
-6.10833333,37.325
-6.11666667,37.325
-6.11666667,37.31666667
-6.125,37.31666667
-6.125,37.30833333
-6.11666667,37.30833333
-6.10833333,37.30833333
-6.1,37.30833333
-6.1,37.3
-6.09166667,37.3
-6.09166667,37.29166667
-6.08333333,37.29166667
-6.08333333,37.3
-6.08333333,37.30833333
-6.08333333,37.31666667
-6.075,37.31666667
-6.075,37.30833333
-6.075,37.3
-6.075,37.29166667
-6.075,37.28333333
-6.06666667,37.28333333
-6.06666667,37.275
-6.075,37.275
-6.075,37.26666667
-6.08333333,37.26666667
-6.08333333,37.25833333
-6.075,37.25833333
-6.06666667,37.25833333
-6.06666667,37.25
-6.06666667,37.24166667
-6.06666667,37.23333333
-6.06666667,37.225
</coordinates>
</LinearRing>
</innerBoundaryIs>
<innerBoundaryIs>
<LinearRing>
<coordinates>
-5.81666667,37.33333333
-5.81666667,37.325
-5.81666667,37.31666667
-5.80833333,37.31666667
-5.8,37.31666667
-5.8,37.325
-5.79166667,37.325
-5.79166667,37.33333333
-5.8,37.33333333
-5.80833333,37.33333333
-5.81666667,37.33333333
</coordinates>
</LinearRing>
</innerBoundaryIs>
<innerBoundaryIs>
<LinearRing>
<coordinates>
-5.95833333,37.51666667
-5.95833333,37.50833333
-5.95,37.50833333
-5.94166667,37.50833333
-5.94166667,37.51666667
-5.93333333,37.51666667
-5.93333333,37.525
-5.925,37.525
-5.925,37.53333333
-5.93333333,37.53333333
-5.94166667,37.53333333
-5.95,37.53333333
-5.95,37.525
-5.95,37.51666667
-5.95833333,37.51666667
</coordinates>
</LinearRing>
</innerBoundaryIs>
<innerBoundaryIs>
<LinearRing>
<coordinates>
-5.93333333,37.51666667
-5.93333333,37.50833333
-5.925,37.50833333
-5.925,37.51666667
-5.93333333,37.51666667
</coordinates>
</LinearRing>
</innerBoundaryIs>
<innerBoundaryIs>
<LinearRing>
<coordinates>
-6.35833333,36.88333333
-6.35833333,36.89166667
-6.35833333,36.9
-6.36666667,36.9
-6.375,36.9
-6.375,36.90833333
-6.375,36.91666667
-6.38333333,36.91666667
-6.38333333,36.90833333
-6.38333333,36.9
-6.38333333,36.89166667
-6.39166667,36.89166667
-6.39166667,36.88333333
-6.39166667,36.875
-6.39166667,36.86666667
-6.38333333,36.86666667
-6.375,36.86666667
-6.375,36.875
-6.36666667,36.875
-6.36666667,36.88333333
-6.35833333,36.88333333
</coordinates>
</LinearRing>
</innerBoundaryIs>
<innerBoundaryIs>
<LinearRing>
<coordinates>
-6.50833333,36.98333333
-6.5,36.98333333
-6.5,36.99166667
-6.5,37
-6.5,37.00833333
-6.49166667,37.00833333
-6.48333333,37.00833333
-6.48333333,37.01666667
-6.475,37.01666667
-6.475,37.025
-6.475,37.03333333
-6.48333333,37.03333333
-6.48333333,37.04166667
-6.48333333,37.05
-6.49166667,37.05
-6.49166667,37.04166667
-6.5,37.04166667
-6.50833333,37.04166667
-6.50833333,37.03333333
-6.50833333,37.025
-6.50833333,37.01666667
-6.50833333,37.00833333
-6.50833333,37
-6.50833333,36.99166667
-6.50833333,36.98333333
</coordinates>
</LinearRing>
</innerBoundaryIs>
<innerBoundaryIs>
<LinearRing>
<coordinates>
-6.48333333,37.05
-6.475,37.05
-6.475,37.05833333
-6.475,37.06666667
-6.48333333,37.06666667
-6.48333333,37.075
-6.49166667,37.075
-6.49166667,37.06666667
-6.49166667,37.05833333
-6.48333333,37.05833333
-6.48333333,37.05
</coordinates>
</LinearRing>
</innerBoundaryIs>
<innerBoundaryIs>
<LinearRing>
<coordinates>
-6.475,37.06666667
-6.46666667,37.06666667
-6.45833333,37.06666667
-6.45833333,37.075
-6.45833333,37.08333333
-6.46666667,37.08333333
-6.475,37.08333333
-6.475,37.075
-6.475,37.06666667
</coordinates>
</LinearRing>
</innerBoundaryIs>
<innerBoundaryIs>
<LinearRing>
<coordinates>
-6.85,37.28333333
-6.85,37.275
-6.85,37.26666667
-6.84166667,37.26666667
-6.83333333,37.26666667
-6.83333333,37.275
-6.83333333,37.28333333
-6.84166667,37.28333333
-6.85,37.28333333
</coordinates>
</LinearRing>
</innerBoundaryIs>
<innerBoundaryIs>
<LinearRing>
<coordinates>
-6.83333333,37.28333333
-6.825,37.28333333
-6.825,37.29166667
-6.83333333,37.29166667
-6.83333333,37.28333333
</coordinates>
</LinearRing>
</innerBoundaryIs>
<innerBoundaryIs>
<LinearRing>
<coordinates>
-7.05833333,37.3
-7.05,37.3
-7.05,37.30833333
-7.05833333,37.30833333
-7.05833333,37.3
</coordinates>
</LinearRing>
</innerBoundaryIs>
<innerBoundaryIs>
<LinearRing>
<coordinates>
-7.225,37.225
-7.21666667,37.225
-7.21666667,37.23333333
-7.225,37.23333333
-7.225,37.225
</coordinates>
</LinearRing>
</innerBoundaryIs>
<innerBoundaryIs>
<LinearRing>
<coordinates>
-7.425,37.24166667
-7.425,37.25
-7.41666667,37.25
-7.41666667,37.25833333
-7.41666667,37.26666667
-7.41666667,37.275
-7.41666667,37.28333333
-7.425,37.28333333
-7.425,37.275
-7.425,37.26666667
-7.43333333,37.26666667
-7.43333333,37.25833333
-7.43333333,37.25
-7.44166667,37.25
-7.44166667,37.24166667
-7.43333333,37.24166667
-7.425,37.24166667
</coordinates>
</LinearRing>
</innerBoundaryIs>
<innerBoundaryIs>
<LinearRing>
<coordinates>
-7.425,37.28333333
-7.425,37.29166667
-7.43333333,37.29166667
-7.43333333,37.28333333
-7.425,37.28333333
</coordinates>
</LinearRing>
</innerBoundaryIs>
<innerBoundaryIs>
<LinearRing>
<coordinates>
-7.43333333,37.29166667
-7.43333333,37.3
-7.425,37.3
-7.425,37.30833333
-7.425,37.31666667
-7.425,37.325
-7.43333333,37.325
-7.43333333,37.31666667
-7.44166667,37.31666667
-7.44166667,37.30833333
-7.44166667,37.3
-7.44166667,37.29166667
-7.43333333,37.29166667
</coordinates>
</LinearRing>
</innerBoundaryIs>
<innerBoundaryIs>
<LinearRing>
<coordinates>
-7.43333333,37.325
-7.43333333,37.33333333
-7.43333333,37.34166667
-7.44166667,37.34166667
-7.44166667,37.33333333
-7.44166667,37.325
-7.43333333,37.325
</coordinates>
</LinearRing>
</innerBoundaryIs>
<innerBoundaryIs>
<LinearRing>
<coordinates>
-7.53333333,37.175
-7.53333333,37.18333333
-7.54166667,37.18333333
-7.54166667,37.175
-7.53333333,37.175
</coordinates>
</LinearRing>
</innerBoundaryIs>
<innerBoundaryIs>
<LinearRing>
<coordinates>
-7.96666667,37.04166667
-7.96666667,37.05
-7.975,37.05
-7.975,37.04166667
-7.96666667,37.04166667
</coordinates>
</LinearRing>
</innerBoundaryIs>
<innerBoundaryIs>
<LinearRing>
<coordinates>
-8.275,37.1
-8.275,37.10833333
-8.28333333,37.10833333
-8.28333333,37.1
-8.275,37.1
</coordinates>
</LinearRing>
</innerBoundaryIs>
<innerBoundaryIs>
<LinearRing>
<coordinates>
-8.64166667,37.125
-8.64166667,37.13333333
-8.65,37.13333333
-8.65,37.125
-8.64166667,37.125
</coordinates>
</LinearRing>
</innerBoundaryIs>
<innerBoundaryIs>
<LinearRing>
<coordinates>
-8.775,37.35
-8.78333333,37.35
-8.78333333,37.34166667
-8.775,37.34166667
-8.775,37.35
</coordinates>
</LinearRing>
</innerBoundaryIs>
<innerBoundaryIs>
<LinearRing>
<coordinates>
-8.78333333,37.34166667
-8.79166667,37.34166667
-8.79166667,37.33333333
-8.78333333,37.33333333
-8.78333333,37.34166667
</coordinates>
</LinearRing>
</innerBoundaryIs>
<innerBoundaryIs>
<LinearRing>
<coordinates>
-8.75,37.75833333
-8.75833333,37.75833333
-8.75833333,37.75
-8.75,37.75
-8.75,37.75833333
</coordinates>
</LinearRing>
</innerBoundaryIs>
<innerBoundaryIs>
<LinearRing>
<coordinates>
-8.71666667,37.66666667
-8.71666667,37.65833333
-8.70833333,37.65833333
-8.7,37.65833333
-8.7,37.66666667
-8.70833333,37.66666667
-8.71666667,37.66666667
</coordinates>
</LinearRing>
</innerBoundaryIs>
<innerBoundaryIs>
<LinearRing>
<coordinates>
-8.70833333,37.58333333
-8.71666667,37.58333333
-8.71666667,37.575
-8.70833333,37.575
-8.70833333,37.58333333
</coordinates>
</LinearRing>
</innerBoundaryIs>
<innerBoundaryIs>
<LinearRing>
<coordinates>
-8.58333333,37.625
-8.58333333,37.61666667
-8.58333333,37.60833333
-8.575,37.60833333
-8.56666667,37.60833333
-8.55833333,37.60833333
-8.55833333,37.61666667
-8.55833333,37.625
-8.56666667,37.625
-8.575,37.625
-8.58333333,37.625
</coordinates>
</LinearRing>
</innerBoundaryIs>
<innerBoundaryIs>
<LinearRing>
<coordinates>
-8.55833333,37.60833333
-8.55833333,37.6
-8.55833333,37.59166667
-8.55833333,37.58333333
-8.55833333,37.575
-8.55,37.575
-8.55,37.58333333
-8.55,37.59166667
-8.55,37.6
-8.55,37.60833333
-8.55833333,37.60833333
</coordinates>
</LinearRing>
</innerBoundaryIs>
<innerBoundaryIs>
<LinearRing>
<coordinates>
-8.31666667,37.525
-8.30833333,37.525
-8.30833333,37.53333333
-8.31666667,37.53333333
-8.31666667,37.525
</coordinates>
</LinearRing>
</innerBoundaryIs>
<innerBoundaryIs>
<LinearRing>
<coordinates>
-8.53333333,37.78333333
-8.525,37.78333333
-8.525,37.79166667
-8.51666667,37.79166667
-8.51666667,37.8
-8.525,37.8
-8.53333333,37.8
-8.53333333,37.79166667
-8.53333333,37.78333333
</coordinates>
</LinearRing>
</innerBoundaryIs>
<innerBoundaryIs>
<LinearRing>
<coordinates>
-8.55833333,38
-8.55833333,37.99166667
-8.55833333,37.98333333
-8.55833333,37.975
-8.55,37.975
-8.54166667,37.975
-8.54166667,37.96666667
-8.54166667,37.95833333
-8.53333333,37.95833333
-8.525,37.95833333
-8.51666667,37.95833333
-8.50833333,37.95833333
-8.50833333,37.96666667
-8.5,37.96666667
-8.5,37.975
-8.5,37.98333333
-8.50833333,37.98333333
-8.50833333,37.99166667
-8.51666667,37.99166667
-8.525,37.99166667
-8.525,37.98333333
-8.53333333,37.98333333
-8.54166667,37.98333333
-8.55,37.98333333
-8.55,37.99166667
-8.55,38
-8.55833333,38
</coordinates>
</LinearRing>
</innerBoundaryIs>
<innerBoundaryIs>
<LinearRing>
<coordinates>
-8.54166667,38.01666667
-8.54166667,38.00833333
-8.53333333,38.00833333
-8.53333333,38.01666667
-8.54166667,38.01666667
</coordinates>
</LinearRing>
</innerBoundaryIs>
<innerBoundaryIs>
<LinearRing>
<coordinates>
-8.65833333,38.25
-8.66666667,38.25
-8.675,38.25
-8.675,38.24166667
-8.66666667,38.24166667
-8.65833333,38.24166667
-8.65833333,38.25
</coordinates>
</LinearRing>
</innerBoundaryIs>
<innerBoundaryIs>
<LinearRing>
<coordinates>
-8.775,38.13333333
-8.76666667,38.13333333
-8.76666667,38.14166667
-8.775,38.14166667
-8.775,38.13333333
</coordinates>
</LinearRing>
</innerBoundaryIs>
<innerBoundaryIs>
<LinearRing>
<coordinates>
-8.68333333,38.35833333
-8.68333333,38.35
-8.675,38.35
-8.66666667,38.35
-8.66666667,38.35833333
-8.66666667,38.36666667
-8.675,38.36666667
-8.675,38.35833333
-8.68333333,38.35833333
</coordinates>
</LinearRing>
</innerBoundaryIs>
<innerBoundaryIs>
<LinearRing>
<coordinates>
-8.65833333,38.39166667
-8.65833333,38.38333333
-8.65,38.38333333
-8.65,38.39166667
-8.65833333,38.39166667
</coordinates>
</LinearRing>
</innerBoundaryIs>
<innerBoundaryIs>
<LinearRing>
<coordinates>
-8.56666667,38.325
-8.575,38.325
-8.575,38.33333333
-8.58333333,38.33333333
-8.58333333,38.325
-8.58333333,38.31666667
-8.575,38.31666667
-8.56666667,38.31666667
-8.56666667,38.325
</coordinates>
</LinearRing>
</innerBoundaryIs>
<innerBoundaryIs>
<LinearRing>
<coordinates>
-8.35833333,38.35833333
-8.35,38.35833333
-8.34166667,38.35833333
-8.33333333,38.35833333
-8.33333333,38.36666667
-8.33333333,38.375
-8.34166667,38.375
-8.35,38.375
-8.35,38.36666667
-8.35833333,38.36666667
-8.35833333,38.35833333
</coordinates>
</LinearRing>
</innerBoundaryIs>
<innerBoundaryIs>
<LinearRing>
<coordinates>
-8.375,38.48333333
-8.375,38.475
-8.36666667,38.475
-8.36666667,38.46666667
-8.35833333,38.46666667
-8.35833333,38.45833333
-8.35,38.45833333
-8.35,38.46666667
-8.35,38.475
-8.35833333,38.475
-8.35833333,38.48333333
-8.36666667,38.48333333
-8.375,38.48333333
</coordinates>
</LinearRing>
</innerBoundaryIs>
<innerBoundaryIs>
<LinearRing>
<coordinates>
-8.35833333,38.45833333
-8.36666667,38.45833333
-8.36666667,38.45
-8.36666667,38.44166667
-8.375,38.44166667
-8.375,38.43333333
-8.38333333,38.43333333
-8.39166667,38.43333333
-8.39166667,38.425
-8.39166667,38.41666667
-8.38333333,38.41666667
-8.38333333,38.40833333
-8.39166667,38.40833333
-8.4,38.40833333
-8.40833333,38.40833333
-8.40833333,38.4
-8.40833333,38.39166667
-8.4,38.39166667
-8.4,38.38333333
-8.4,38.375
-8.39166667,38.375
-8.38333333,38.375
-8.375,38.375
-8.375,38.38333333
-8.36666667,38.38333333
-8.36666667,38.39166667
-8.35833333,38.39166667
-8.35833333,38.4
-8.35,38.4
-8.35,38.40833333
-8.35833333,38.40833333
-8.35833333,38.41666667
-8.36666667,38.41666667
-8.36666667,38.425
-8.35833333,38.425
-8.35833333,38.43333333
-8.35833333,38.44166667
-8.35,38.44166667
-8.34166667,38.44166667
-8.34166667,38.45
-8.35,38.45
-8.35833333,38.45
-8.35833333,38.45833333
</coordinates>
</LinearRing>
</innerBoundaryIs>
<innerBoundaryIs>
<LinearRing>
<coordinates>
-7.975,38.55833333
-7.98333333,38.55833333
-7.98333333,38.55
-7.975,38.55
-7.975,38.55833333
</coordinates>
</LinearRing>
</innerBoundaryIs>
<innerBoundaryIs>
<LinearRing>
<coordinates>
-7.825,38.675
-7.825,38.66666667
-7.81666667,38.66666667
-7.81666667,38.675
-7.825,38.675
</coordinates>
</LinearRing>
</innerBoundaryIs>
<innerBoundaryIs>
<LinearRing>
<coordinates>
-7.61666667,38.69166667
-7.61666667,38.68333333
-7.61666667,38.675
-7.60833333,38.675
-7.60833333,38.68333333
-7.60833333,38.69166667
-7.61666667,38.69166667
</coordinates>
</LinearRing>
</innerBoundaryIs>
<innerBoundaryIs>
<LinearRing>
<coordinates>
-7.61666667,38.675
-7.625,38.675
-7.63333333,38.675
-7.64166667,38.675
-7.64166667,38.66666667
-7.65,38.66666667
-7.65,38.65833333
-7.64166667,38.65833333
-7.64166667,38.65
-7.63333333,38.65
-7.625,38.65
-7.625,38.65833333
-7.61666667,38.65833333
-7.61666667,38.66666667
-7.61666667,38.675
</coordinates>
</LinearRing>
</innerBoundaryIs>
<innerBoundaryIs>
<LinearRing>
<coordinates>
-7.58333333,38.69166667
-7.58333333,38.68333333
-7.575,38.68333333
-7.575,38.69166667
-7.58333333,38.69166667
</coordinates>
</LinearRing>
</innerBoundaryIs>
<innerBoundaryIs>
<LinearRing>
<coordinates>
-7.55833333,38.7
-7.55833333,38.69166667
-7.55,38.69166667
-7.55,38.7
-7.55833333,38.7
</coordinates>
</LinearRing>
</innerBoundaryIs>
<innerBoundaryIs>
<LinearRing>
<coordinates>
-7.35,38.725
-7.35,38.71666667
-7.35,38.70833333
-7.34166667,38.70833333
-7.34166667,38.71666667
-7.33333333,38.71666667
-7.325,38.71666667
-7.325,38.725
-7.33333333,38.725
-7.34166667,38.725
-7.35,38.725
</coordinates>
</LinearRing>
</innerBoundaryIs>
<innerBoundaryIs>
<LinearRing>
<coordinates>
-7.29166667,38.7
-7.29166667,38.70833333
-7.3,38.70833333
-7.3,38.7
-7.29166667,38.7
</coordinates>
</LinearRing>
</innerBoundaryIs>
<innerBoundaryIs>
<LinearRing>
<coordinates>
-7.29166667,38.69166667
-7.3,38.69166667
-7.30833333,38.69166667
-7.30833333,38.68333333
-7.3,38.68333333
-7.29166667,38.68333333
-7.29166667,38.69166667
</coordinates>
</LinearRing>
</innerBoundaryIs>
<innerBoundaryIs>
<LinearRing>
<coordinates>
-7.16666667,38.51666667
-7.16666667,38.525
-7.16666667,38.53333333
-7.175,38.53333333
-7.175,38.525
-7.18333333,38.525
-7.18333333,38.51666667
-7.175,38.51666667
-7.16666667,38.51666667
</coordinates>
</LinearRing>
</innerBoundaryIs>
<innerBoundaryIs>
<LinearRing>
<coordinates>
-6.99166667,38.375
-6.99166667,38.36666667
-6.99166667,38.35833333
-6.98333333,38.35833333
-6.98333333,38.36666667
-6.98333333,38.375
-6.99166667,38.375
</coordinates>
</LinearRing>
</innerBoundaryIs>
<innerBoundaryIs>
<LinearRing>
<coordinates>
-7.03333333,38.125
-7.03333333,38.13333333
-7.04166667,38.13333333
-7.04166667,38.14166667
-7.05,38.14166667
-7.05,38.15
-7.05833333,38.15
-7.06666667,38.15
-7.06666667,38.14166667
-7.075,38.14166667
-7.08333333,38.14166667
-7.08333333,38.15
-7.09166667,38.15
-7.09166667,38.14166667
-7.1,38.14166667
-7.1,38.13333333
-7.09166667,38.13333333
-7.09166667,38.125
-7.08333333,38.125
-7.08333333,38.13333333
-7.075,38.13333333
-7.075,38.125
-7.06666667,38.125
-7.06666667,38.11666667
-7.05833333,38.11666667
-7.05833333,38.125
-7.05,38.125
-7.04166667,38.125
-7.03333333,38.125
</coordinates>
</LinearRing>
</innerBoundaryIs>
<innerBoundaryIs>
<LinearRing>
<coordinates>
-7.1,38.14166667
-7.1,38.15
-7.1,38.15833333
-7.10833333,38.15833333
-7.10833333,38.15
-7.10833333,38.14166667
-7.1,38.14166667
</coordinates>
</LinearRing>
</innerBoundaryIs>
<innerBoundaryIs>
<LinearRing>
<coordinates>
-7.05833333,38.11666667
-7.05833333,38.10833333
-7.05,38.10833333
-7.05,38.11666667
-7.05833333,38.11666667
</coordinates>
</LinearRing>
</innerBoundaryIs>
<innerBoundaryIs>
<LinearRing>
<coordinates>
-7.21666667,37.875
-7.21666667,37.88333333
-7.225,37.88333333
-7.225,37.875
-7.21666667,37.875
</coordinates>
</LinearRing>
</innerBoundaryIs>
<innerBoundaryIs>
<LinearRing>
<coordinates>
-7.13333333,37.79166667
-7.13333333,37.78333333
-7.125,37.78333333
-7.125,37.79166667
-7.13333333,37.79166667
</coordinates>
</LinearRing>
</innerBoundaryIs>
<innerBoundaryIs>
<LinearRing>
<coordinates>
-6.875,37.78333333
-6.875,37.775
-6.88333333,37.775
-6.88333333,37.76666667
-6.875,37.76666667
-6.86666667,37.76666667
-6.86666667,37.775
-6.85833333,37.775
-6.85833333,37.78333333
-6.86666667,37.78333333
-6.875,37.78333333
</coordinates>
</LinearRing>
</innerBoundaryIs>
<innerBoundaryIs>
<LinearRing>
<coordinates>
-6.85,37.69166667
-6.85,37.68333333
-6.85833333,37.68333333
-6.86666667,37.68333333
-6.875,37.68333333
-6.875,37.675
-6.86666667,37.675
-6.86666667,37.66666667
-6.85833333,37.66666667
-6.85833333,37.65833333
-6.86666667,37.65833333
-6.875,37.65833333
-6.875,37.66666667
-6.88333333,37.66666667
-6.88333333,37.65833333
-6.89166667,37.65833333
-6.89166667,37.65
-6.88333333,37.65
-6.88333333,37.64166667
-6.875,37.64166667
-6.86666667,37.64166667
-6.86666667,37.63333333
-6.85833333,37.63333333
-6.85833333,37.64166667
-6.85,37.64166667
-6.85,37.65
-6.85,37.65833333
-6.85,37.66666667
-6.85,37.675
-6.84166667,37.675
-6.84166667,37.68333333
-6.83333333,37.68333333
-6.83333333,37.69166667
-6.84166667,37.69166667
-6.85,37.69166667
</coordinates>
</LinearRing>
</innerBoundaryIs>
<innerBoundaryIs>
<LinearRing>
<coordinates>
-6.725,37.70833333
-6.73333333,37.70833333
-6.73333333,37.7
-6.725,37.7
-6.725,37.70833333
</coordinates>
</LinearRing>
</innerBoundaryIs>
<innerBoundaryIs>
<LinearRing>
<coordinates>
-6.6,37.65
-6.6,37.65833333
-6.60833333,37.65833333
-6.60833333,37.65
-6.6,37.65
</coordinates>
</LinearRing>
</innerBoundaryIs>
<innerBoundaryIs>
<LinearRing>
<coordinates>
-6.8,37.54166667
-6.79166667,37.54166667
-6.78333333,37.54166667
-6.78333333,37.55
-6.79166667,37.55
-6.8,37.55
-6.8,37.54166667
</coordinates>
</LinearRing>
</innerBoundaryIs>
<innerBoundaryIs>
<LinearRing>
<coordinates>
-6.78333333,37.55
-6.775,37.55
-6.76666667,37.55
-6.75833333,37.55
-6.75833333,37.55833333
-6.75,37.55833333
-6.75,37.56666667
-6.74166667,37.56666667
-6.74166667,37.575
-6.74166667,37.58333333
-6.75,37.58333333
-6.75833333,37.58333333
-6.76666667,37.58333333
-6.775,37.58333333
-6.775,37.59166667
-6.78333333,37.59166667
-6.79166667,37.59166667
-6.79166667,37.58333333
-6.8,37.58333333
-6.8,37.575
-6.8,37.56666667
-6.79166667,37.56666667
-6.78333333,37.56666667
-6.775,37.56666667
-6.775,37.55833333
-6.78333333,37.55833333
-6.78333333,37.55
</coordinates>
</LinearRing>
</innerBoundaryIs>
<innerBoundaryIs>
<LinearRing>
<coordinates>
-7.06666667,37.54166667
-7.05833333,37.54166667
-7.05833333,37.53333333
-7.05,37.53333333
-7.04166667,37.53333333
-7.04166667,37.54166667
-7.04166667,37.55
-7.04166667,37.55833333
-7.03333333,37.55833333
-7.03333333,37.56666667
-7.04166667,37.56666667
-7.04166667,37.575
-7.04166667,37.58333333
-7.05,37.58333333
-7.05833333,37.58333333
-7.05833333,37.575
-7.06666667,37.575
-7.06666667,37.56666667
-7.06666667,37.55833333
-7.06666667,37.55
-7.06666667,37.54166667
</coordinates>
</LinearRing>
</innerBoundaryIs>
<innerBoundaryIs>
<LinearRing>
<coordinates>
-7.04166667,37.53333333
-7.04166667,37.525
-7.05,37.525
-7.05833333,37.525
-7.05833333,37.51666667
-7.05833333,37.50833333
-7.05833333,37.5
-7.05833333,37.49166667
-7.05,37.49166667
-7.05,37.5
-7.04166667,37.5
-7.03333333,37.5
-7.025,37.5
-7.01666667,37.5
-7.00833333,37.5
-7.00833333,37.50833333
-7.00833333,37.51666667
-7.00833333,37.525
-7.00833333,37.53333333
-7.01666667,37.53333333
-7.025,37.53333333
-7.03333333,37.53333333
-7.04166667,37.53333333
</coordinates>
</LinearRing>
</innerBoundaryIs>
<innerBoundaryIs>
<LinearRing>
<coordinates>
-8.65,37.175
-8.64166667,37.175
-8.63333333,37.175
-8.63333333,37.18333333
-8.64166667,37.18333333
-8.65,37.18333333
-8.65,37.175
</coordinates>
</LinearRing>
</innerBoundaryIs>
<innerBoundaryIs>
<LinearRing>
<coordinates>
-8.63333333,37.175
-8.63333333,37.16666667
-8.625,37.16666667
-8.625,37.175
-8.63333333,37.175
</coordinates>
</LinearRing>
</innerBoundaryIs>
<innerBoundaryIs>
<LinearRing>
<coordinates>
-8.59166667,37.18333333
-8.58333333,37.18333333
-8.575,37.18333333
-8.575,37.19166667
-8.58333333,37.19166667
-8.59166667,37.19166667
-8.59166667,37.18333333
</coordinates>
</LinearRing>
</innerBoundaryIs>
<innerBoundaryIs>
<LinearRing>
<coordinates>
-8.575,37.19166667
-8.56666667,37.19166667
-8.56666667,37.2
-8.55833333,37.2
-8.55833333,37.20833333
-8.56666667,37.20833333
-8.575,37.20833333
-8.58333333,37.20833333
-8.58333333,37.2
-8.575,37.2
-8.575,37.19166667
</coordinates>
</LinearRing>
</innerBoundaryIs>
<innerBoundaryIs>
<LinearRing>
<coordinates>
-8.45,37.18333333
-8.44166667,37.18333333
-8.44166667,37.19166667
-8.45,37.19166667
-8.45,37.18333333
</coordinates>
</LinearRing>
</innerBoundaryIs>
<innerBoundaryIs>
<LinearRing>
<coordinates>
-8.44166667,37.19166667
-8.43333333,37.19166667
-8.43333333,37.2
-8.44166667,37.2
-8.44166667,37.19166667
</coordinates>
</LinearRing>
</innerBoundaryIs>
<innerBoundaryIs>
<LinearRing>
<coordinates>
-8.09166667,37.18333333
-8.09166667,37.175
-8.08333333,37.175
-8.08333333,37.16666667
-8.075,37.16666667
-8.06666667,37.16666667
-8.05833333,37.16666667
-8.05833333,37.15833333
-8.05,37.15833333
-8.04166667,37.15833333
-8.04166667,37.16666667
-8.03333333,37.16666667
-8.025,37.16666667
-8.025,37.15833333
-8.01666667,37.15833333
-8.00833333,37.15833333
-8,37.15833333
-7.99166667,37.15833333
-7.99166667,37.15
-7.98333333,37.15
-7.975,37.15
-7.96666667,37.15
-7.95833333,37.15
-7.95,37.15
-7.94166667,37.15
-7.94166667,37.15833333
-7.93333333,37.15833333
-7.93333333,37.16666667
-7.925,37.16666667
-7.925,37.15833333
-7.91666667,37.15833333
-7.90833333,37.15833333
-7.90833333,37.15
-7.90833333,37.14166667
-7.90833333,37.13333333
-7.9,37.13333333
-7.9,37.125
-7.9,37.11666667
-7.89166667,37.11666667
-7.89166667,37.125
-7.88333333,37.125
-7.875,37.125
-7.875,37.13333333
-7.875,37.14166667
-7.875,37.15
-7.86666667,37.15
-7.85833333,37.15
-7.85833333,37.15833333
-7.85833333,37.16666667
-7.85833333,37.175
-7.85,37.175
-7.85,37.18333333
-7.85,37.19166667
-7.84166667,37.19166667
-7.83333333,37.19166667
-7.825,37.19166667
-7.825,37.2
-7.81666667,37.2
-7.81666667,37.20833333
-7.81666667,37.21666667
-7.80833333,37.21666667
-7.80833333,37.225
-7.8,37.225
-7.79166667,37.225
-7.78333333,37.225
-7.78333333,37.21666667
-7.79166667,37.21666667
-7.79166667,37.20833333
-7.78333333,37.20833333
-7.78333333,37.2
-7.79166667,37.2
-7.79166667,37.19166667
-7.78333333,37.19166667
-7.775,37.19166667
-7.76666667,37.19166667
-7.75833333,37.19166667
-7.75,37.19166667
-7.75,37.2
-7.74166667,37.2
-7.73333333,37.2
-7.73333333,37.20833333
-7.74166667,37.20833333
-7.75,37.20833333
-7.75,37.21666667
-7.75833333,37.21666667
-7.76666667,37.21666667
-7.76666667,37.225
-7.775,37.225
-7.775,37.23333333
-7.76666667,37.23333333
-7.75833333,37.23333333
-7.75833333,37.24166667
-7.75,37.24166667
-7.74166667,37.24166667
-7.74166667,37.25
-7.73333333,37.25
-7.725,37.25
-7.725,37.24166667
-7.71666667,37.24166667
-7.71666667,37.25
-7.71666667,37.25833333
-7.70833333,37.25833333
-7.70833333,37.25
-7.7,37.25
-7.69166667,37.25
-7.69166667,37.25833333
-7.7,37.25833333
-7.7,37.26666667
-7.70833333,37.26666667
-7.71666667,37.26666667
-7.725,37.26666667
-7.73333333,37.26666667
-7.73333333,37.25833333
-7.74166667,37.25833333
-7.74166667,37.26666667
-7.75,37.26666667
-7.75,37.275
-7.74166667,37.275
-7.74166667,37.28333333
-7.73333333,37.28333333
-7.73333333,37.29166667
-7.74166667,37.29166667
-7.74166667,37.3
-7.75,37.3
-7.75,37.29166667
-7.75833333,37.29166667
-7.75833333,37.3
-7.75833333,37.30833333
-7.75,37.30833333
-7.75,37.31666667
-7.75833333,37.31666667
-7.75833333,37.325
-7.76666667,37.325
-7.775,37.325
-7.775,37.31666667
-7.775,37.30833333
-7.76666667,37.30833333
-7.76666667,37.3
-7.76666667,37.29166667
-7.76666667,37.28333333
-7.775,37.28333333
-7.775,37.29166667
-7.78333333,37.29166667
-7.78333333,37.3
-7.79166667,37.3
-7.79166667,37.30833333
-7.8,37.30833333
-7.8,37.31666667
-7.80833333,37.31666667
-7.80833333,37.325
-7.81666667,37.325
-7.81666667,37.31666667
-7.825,37.31666667
-7.825,37.30833333
-7.83333333,37.30833333
-7.84166667,37.30833333
-7.85,37.30833333
-7.85,37.31666667
-7.85833333,37.31666667
-7.86666667,37.31666667
-7.86666667,37.30833333
-7.85833333,37.30833333
-7.85833333,37.3
-7.85,37.3
-7.85,37.29166667
-7.84166667,37.29166667
-7.84166667,37.28333333
-7.83333333,37.28333333
-7.83333333,37.275
-7.825,37.275
-7.825,37.26666667
-7.83333333,37.26666667
-7.84166667,37.26666667
-7.85,37.26666667
-7.85,37.275
-7.85833333,37.275
-7.85833333,37.28333333
-7.86666667,37.28333333
-7.875,37.28333333
-7.88333333,37.28333333
-7.88333333,37.275
-7.88333333,37.26666667
-7.89166667,37.26666667
-7.9,37.26666667
-7.9,37.25833333
-7.9,37.25
-7.9,37.24166667
-7.90833333,37.24166667
-7.90833333,37.25
-7.90833333,37.25833333
-7.91666667,37.25833333
-7.91666667,37.25
-7.925,37.25
-7.925,37.24166667
-7.925,37.23333333
-7.925,37.225
-7.93333333,37.225
-7.93333333,37.23333333
-7.93333333,37.24166667
-7.94166667,37.24166667
-7.95,37.24166667
-7.95833333,37.24166667
-7.96666667,37.24166667
-7.96666667,37.23333333
-7.975,37.23333333
-7.98333333,37.23333333
-7.98333333,37.225
-7.99166667,37.225
-7.99166667,37.21666667
-7.99166667,37.20833333
-8,37.20833333
-8.00833333,37.20833333
-8.00833333,37.2
-8,37.2
-8,37.19166667
-8.00833333,37.19166667
-8.01666667,37.19166667
-8.01666667,37.2
-8.01666667,37.20833333
-8.025,37.20833333
-8.025,37.21666667
-8.03333333,37.21666667
-8.03333333,37.20833333
-8.04166667,37.20833333
-8.05,37.20833333
-8.05,37.2
-8.04166667,37.2
-8.03333333,37.2
-8.025,37.2
-8.025,37.19166667
-8.03333333,37.19166667
-8.04166667,37.19166667
-8.04166667,37.18333333
-8.05,37.18333333
-8.05,37.175
-8.05833333,37.175
-8.06666667,37.175
-8.06666667,37.18333333
-8.075,37.18333333
-8.08333333,37.18333333
-8.09166667,37.18333333
</coordinates>
</LinearRing>
</innerBoundaryIs>
<innerBoundaryIs>
<LinearRing>
<coordinates>
-7.74166667,37.3
-7.73333333,37.3
-7.725,37.3
-7.71666667,37.3
-7.71666667,37.30833333
-7.725,37.30833333
-7.73333333,37.30833333
-7.74166667,37.30833333
-7.74166667,37.3
</coordinates>
</LinearRing>
</innerBoundaryIs>
<innerBoundaryIs>
<LinearRing>
<coordinates>
-7.775,37.325
-7.775,37.33333333
-7.78333333,37.33333333
-7.78333333,37.325
-7.775,37.325
</coordinates>
</LinearRing>
</innerBoundaryIs>
<innerBoundaryIs>
<LinearRing>
<coordinates>
-7.78333333,37.325
-7.79166667,37.325
-7.79166667,37.31666667
-7.78333333,37.31666667
-7.78333333,37.325
</coordinates>
</LinearRing>
</innerBoundaryIs>
<innerBoundaryIs>
<LinearRing>
<coordinates>
-7.86666667,37.31666667
-7.86666667,37.325
-7.875,37.325
-7.88333333,37.325
-7.88333333,37.33333333
-7.89166667,37.33333333
-7.9,37.33333333
-7.90833333,37.33333333
-7.90833333,37.34166667
-7.91666667,37.34166667
-7.925,37.34166667
-7.93333333,37.34166667
-7.93333333,37.33333333
-7.925,37.33333333
-7.925,37.325
-7.925,37.31666667
-7.91666667,37.31666667
-7.91666667,37.325
-7.90833333,37.325
-7.9,37.325
-7.89166667,37.325
-7.89166667,37.31666667
-7.89166667,37.30833333
-7.88333333,37.30833333
-7.875,37.30833333
-7.875,37.31666667
-7.86666667,37.31666667
</coordinates>
</LinearRing>
</innerBoundaryIs>
<innerBoundaryIs>
<LinearRing>
<coordinates>
-7.88333333,37.28333333
-7.88333333,37.29166667
-7.875,37.29166667
-7.875,37.3
-7.88333333,37.3
-7.89166667,37.3
-7.9,37.3
-7.90833333,37.3
-7.90833333,37.29166667
-7.9,37.29166667
-7.9,37.28333333
-7.9,37.275
-7.89166667,37.275
-7.89166667,37.28333333
-7.88333333,37.28333333
</coordinates>
</LinearRing>
</innerBoundaryIs>
<innerBoundaryIs>
<LinearRing>
<coordinates>
-8.06666667,37.18333333
-8.05833333,37.18333333
-8.05833333,37.19166667
-8.06666667,37.19166667
-8.06666667,37.18333333
</coordinates>
</LinearRing>
</innerBoundaryIs>
<innerBoundaryIs>
<LinearRing>
<coordinates>
-8.31666667,37.175
-8.31666667,37.16666667
-8.30833333,37.16666667
-8.30833333,37.175
-8.31666667,37.175
</coordinates>
</LinearRing>
</innerBoundaryIs>
<innerBoundaryIs>
<LinearRing>
<coordinates>
-8.30833333,37.16666667
-8.30833333,37.15833333
-8.30833333,37.15
-8.3,37.15
-8.29166667,37.15
-8.29166667,37.15833333
-8.3,37.15833333
-8.3,37.16666667
-8.30833333,37.16666667
</coordinates>
</LinearRing>
</innerBoundaryIs>
<innerBoundaryIs>
<LinearRing>
<coordinates>
-8.71666667,37.15
-8.70833333,37.15
-8.70833333,37.15833333
-8.71666667,37.15833333
-8.71666667,37.15
</coordinates>
</LinearRing>
</innerBoundaryIs>
<innerBoundaryIs>
<LinearRing>
<coordinates>
-8.70833333,37.15833333
-8.7,37.15833333
-8.7,37.15
-8.69166667,37.15
-8.69166667,37.15833333
-8.69166667,37.16666667
-8.7,37.16666667
-8.70833333,37.16666667
-8.70833333,37.15833333
</coordinates>
</LinearRing>
</innerBoundaryIs>
<innerBoundaryIs>
<LinearRing>
<coordinates>
-6.81666667,37.18333333
-6.80833333,37.18333333
-6.8,37.18333333
-6.79166667,37.18333333
-6.79166667,37.19166667
-6.78333333,37.19166667
-6.78333333,37.18333333
-6.775,37.18333333
-6.775,37.19166667
-6.775,37.2
-6.78333333,37.2
-6.78333333,37.20833333
-6.79166667,37.20833333
-6.8,37.20833333
-6.80833333,37.20833333
-6.81666667,37.20833333
-6.825,37.20833333
-6.825,37.2
-6.81666667,37.2
-6.81666667,37.19166667
-6.81666667,37.18333333
</coordinates>
</LinearRing>
</innerBoundaryIs>
<innerBoundaryIs>
<LinearRing>
<coordinates>
-6.78333333,37.20833333
-6.775,37.20833333
-6.76666667,37.20833333
-6.75833333,37.20833333
-6.75833333,37.21666667
-6.76666667,37.21666667
-6.76666667,37.225
-6.775,37.225
-6.775,37.21666667
-6.78333333,37.21666667
-6.78333333,37.20833333
</coordinates>
</LinearRing>
</innerBoundaryIs>
<innerBoundaryIs>
<LinearRing>
<coordinates>
-6.825,37.20833333
-6.825,37.21666667
-6.83333333,37.21666667
-6.83333333,37.20833333
-6.825,37.20833333
</coordinates>
</LinearRing>
</innerBoundaryIs>
<innerBoundaryIs>
<LinearRing>
<coordinates>
-6.83333333,37.21666667
-6.83333333,37.225
-6.83333333,37.23333333
-6.84166667,37.23333333
-6.84166667,37.225
-6.85,37.225
-6.85,37.21666667
-6.85,37.20833333
-6.84166667,37.20833333
-6.84166667,37.21666667
-6.83333333,37.21666667
</coordinates>
</LinearRing>
</innerBoundaryIs>
<innerBoundaryIs>
<LinearRing>
<coordinates>
-6.675,37.18333333
-6.66666667,37.18333333
-6.65833333,37.18333333
-6.65833333,37.19166667
-6.65,37.19166667
-6.65,37.2
-6.65833333,37.2
-6.65833333,37.20833333
-6.66666667,37.20833333
-6.66666667,37.2
-6.675,37.2
-6.675,37.19166667
-6.675,37.18333333
</coordinates>
</LinearRing>
</innerBoundaryIs>
<innerBoundaryIs>
<LinearRing>
<coordinates>
-6.65,37.2
-6.64166667,37.2
-6.63333333,37.2
-6.63333333,37.19166667
-6.625,37.19166667
-6.625,37.18333333
-6.61666667,37.18333333
-6.61666667,37.19166667
-6.61666667,37.2
-6.61666667,37.20833333
-6.60833333,37.20833333
-6.60833333,37.21666667
-6.6,37.21666667
-6.6,37.225
-6.60833333,37.225
-6.61666667,37.225
-6.61666667,37.23333333
-6.625,37.23333333
-6.63333333,37.23333333
-6.63333333,37.225
-6.63333333,37.21666667
-6.64166667,37.21666667
-6.64166667,37.20833333
-6.65,37.20833333
-6.65,37.2
</coordinates>
</LinearRing>
</innerBoundaryIs>
<innerBoundaryIs>
<LinearRing>
<coordinates>
-6.60833333,37.20833333
-6.60833333,37.2
-6.60833333,37.19166667
-6.6,37.19166667
-6.59166667,37.19166667
-6.58333333,37.19166667
-6.575,37.19166667
-6.575,37.2
-6.56666667,37.2
-6.56666667,37.20833333
-6.55833333,37.20833333
-6.55833333,37.2
-6.55,37.2
-6.55,37.19166667
-6.54166667,37.19166667
-6.53333333,37.19166667
-6.525,37.19166667
-6.525,37.18333333
-6.51666667,37.18333333
-6.50833333,37.18333333
-6.5,37.18333333
-6.5,37.19166667
-6.5,37.2
-6.50833333,37.2
-6.50833333,37.19166667
-6.51666667,37.19166667
-6.51666667,37.2
-6.525,37.2
-6.53333333,37.2
-6.53333333,37.20833333
-6.525,37.20833333
-6.525,37.21666667
-6.525,37.225
-6.53333333,37.225
-6.54166667,37.225
-6.55,37.225
-6.55833333,37.225
-6.56666667,37.225
-6.56666667,37.23333333
-6.56666667,37.24166667
-6.575,37.24166667
-6.58333333,37.24166667
-6.58333333,37.23333333
-6.59166667,37.23333333
-6.59166667,37.225
-6.58333333,37.225
-6.58333333,37.21666667
-6.58333333,37.20833333
-6.59166667,37.20833333
-6.6,37.20833333
-6.60833333,37.20833333
</coordinates>
</LinearRing>
</innerBoundaryIs>
<innerBoundaryIs>
<LinearRing>
<coordinates>
-6.575,37.19166667
-6.575,37.18333333
-6.56666667,37.18333333
-6.56666667,37.19166667
-6.575,37.19166667
</coordinates>
</LinearRing>
</innerBoundaryIs>
<innerBoundaryIs>
<LinearRing>
<coordinates>
-6.64166667,37.21666667
-6.64166667,37.225
-6.64166667,37.23333333
-6.65,37.23333333
-6.65,37.225
-6.65,37.21666667
-6.64166667,37.21666667
</coordinates>
</LinearRing>
</innerBoundaryIs>
<innerBoundaryIs>
<LinearRing>
<coordinates>
-6.45,37.18333333
-6.44166667,37.18333333
-6.44166667,37.175
-6.44166667,37.16666667
-6.43333333,37.16666667
-6.43333333,37.175
-6.43333333,37.18333333
-6.425,37.18333333
-6.41666667,37.18333333
-6.40833333,37.18333333
-6.40833333,37.175
-6.4,37.175
-6.39166667,37.175
-6.38333333,37.175
-6.38333333,37.16666667
-6.375,37.16666667
-6.375,37.175
-6.36666667,37.175
-6.36666667,37.18333333
-6.36666667,37.19166667
-6.35833333,37.19166667
-6.35833333,37.18333333
-6.35,37.18333333
-6.35,37.19166667
-6.35,37.2
-6.35,37.20833333
-6.35833333,37.20833333
-6.36666667,37.20833333
-6.36666667,37.21666667
-6.36666667,37.225
-6.35833333,37.225
-6.35833333,37.23333333
-6.36666667,37.23333333
-6.375,37.23333333
-6.38333333,37.23333333
-6.38333333,37.225
-6.38333333,37.21666667
-6.38333333,37.20833333
-6.39166667,37.20833333
-6.39166667,37.21666667
-6.4,37.21666667
-6.4,37.225
-6.39166667,37.225
-6.39166667,37.23333333
-6.4,37.23333333
-6.4,37.24166667
-6.40833333,37.24166667
-6.40833333,37.23333333
-6.41666667,37.23333333
-6.41666667,37.24166667
-6.425,37.24166667
-6.43333333,37.24166667
-6.43333333,37.23333333
-6.43333333,37.225
-6.44166667,37.225
-6.44166667,37.21666667
-6.45,37.21666667
-6.45,37.20833333
-6.45,37.2
-6.45,37.19166667
-6.45,37.18333333
</coordinates>
</LinearRing>
</innerBoundaryIs>
<innerBoundaryIs>
<LinearRing>
<coordinates>
-6.35833333,37.23333333
-6.35,37.23333333
-6.34166667,37.23333333
-6.34166667,37.24166667
-6.33333333,37.24166667
-6.325,37.24166667
-6.31666667,37.24166667
-6.31666667,37.23333333
-6.30833333,37.23333333
-6.30833333,37.24166667
-6.30833333,37.25
-6.30833333,37.25833333
-6.31666667,37.25833333
-6.31666667,37.25
-6.325,37.25
-6.325,37.25833333
-6.33333333,37.25833333
-6.33333333,37.26666667
-6.34166667,37.26666667
-6.34166667,37.25833333
-6.35,37.25833333
-6.35,37.25
-6.35833333,37.25
-6.35833333,37.24166667
-6.35833333,37.23333333
</coordinates>
</LinearRing>
</innerBoundaryIs>
<innerBoundaryIs>
<LinearRing>
<coordinates>
-6.30833333,37.23333333
-6.30833333,37.225
-6.31666667,37.225
-6.31666667,37.21666667
-6.30833333,37.21666667
-6.30833333,37.20833333
-6.3,37.20833333
-6.29166667,37.20833333
-6.29166667,37.21666667
-6.29166667,37.225
-6.3,37.225
-6.3,37.23333333
-6.30833333,37.23333333
</coordinates>
</LinearRing>
</innerBoundaryIs>
<innerBoundaryIs>
<LinearRing>
<coordinates>
-6.20833333,37.09166667
-6.20833333,37.08333333
-6.20833333,37.075
-6.2,37.075
-6.19166667,37.075
-6.18333333,37.075
-6.18333333,37.08333333
-6.175,37.08333333
-6.16666667,37.08333333
-6.15833333,37.08333333
-6.15,37.08333333
-6.14166667,37.08333333
-6.14166667,37.09166667
-6.15,37.09166667
-6.15833333,37.09166667
-6.16666667,37.09166667
-6.175,37.09166667
-6.18333333,37.09166667
-6.18333333,37.1
-6.19166667,37.1
-6.19166667,37.10833333
-6.2,37.10833333
-6.2,37.11666667
-6.19166667,37.11666667
-6.19166667,37.125
-6.19166667,37.13333333
-6.19166667,37.14166667
-6.2,37.14166667
-6.2,37.13333333
-6.20833333,37.13333333
-6.21666667,37.13333333
-6.21666667,37.125
-6.21666667,37.11666667
-6.21666667,37.10833333
-6.21666667,37.1
-6.20833333,37.1
-6.20833333,37.09166667
</coordinates>
</LinearRing>
</innerBoundaryIs>
<innerBoundaryIs>
<LinearRing>
<coordinates>
-6.14166667,37.08333333
-6.14166667,37.075
-6.13333333,37.075
-6.125,37.075
-6.11666667,37.075
-6.10833333,37.075
-6.1,37.075
-6.1,37.08333333
-6.10833333,37.08333333
-6.11666667,37.08333333
-6.125,37.08333333
-6.13333333,37.08333333
-6.14166667,37.08333333
</coordinates>
</LinearRing>
</innerBoundaryIs>
<innerBoundaryIs>
<LinearRing>
<coordinates>
-6.40833333,36.98333333
-6.4,36.98333333
-6.4,36.99166667
-6.40833333,36.99166667
-6.40833333,36.98333333
</coordinates>
</LinearRing>
</innerBoundaryIs>
<innerBoundaryIs>
<LinearRing>
<coordinates>
-6.4,36.98333333
-6.4,36.975
-6.39166667,36.975
-6.38333333,36.975
-6.38333333,36.98333333
-6.375,36.98333333
-6.375,36.99166667
-6.38333333,36.99166667
-6.39166667,36.99166667
-6.39166667,36.98333333
-6.4,36.98333333
</coordinates>
</LinearRing>
</innerBoundaryIs>
<innerBoundaryIs>
<LinearRing>
<coordinates>
-6.40833333,36.99166667
-6.40833333,37
-6.41666667,37
-6.41666667,36.99166667
-6.40833333,36.99166667
</coordinates>
</LinearRing>
</innerBoundaryIs>
<innerBoundaryIs>
<LinearRing>
<coordinates>
-6.73333333,37.14166667
-6.73333333,37.13333333
-6.73333333,37.125
-6.725,37.125
-6.725,37.13333333
-6.725,37.14166667
-6.73333333,37.14166667
</coordinates>
</LinearRing>
</innerBoundaryIs>
<innerBoundaryIs>
<LinearRing>
<coordinates>
-6.725,37.14166667
-6.71666667,37.14166667
-6.70833333,37.14166667
-6.70833333,37.15
-6.71666667,37.15
-6.725,37.15
-6.725,37.14166667
</coordinates>
</LinearRing>
</innerBoundaryIs>
<innerBoundaryIs>
<LinearRing>
<coordinates>
-6.59166667,37.14166667
-6.59166667,37.13333333
-6.58333333,37.13333333
-6.58333333,37.14166667
-6.575,37.14166667
-6.575,37.15
-6.58333333,37.15
-6.59166667,37.15
-6.59166667,37.14166667
</coordinates>
</LinearRing>
</innerBoundaryIs>
<innerBoundaryIs>
<LinearRing>
<coordinates>
-6.575,37.15
-6.56666667,37.15
-6.56666667,37.15833333
-6.56666667,37.16666667
-6.575,37.16666667
-6.575,37.15833333
-6.575,37.15
</coordinates>
</LinearRing>
</innerBoundaryIs>
<innerBoundaryIs>
<LinearRing>
<coordinates>
-6.45833333,37.14166667
-6.45833333,37.13333333
-6.45,37.13333333
-6.45,37.125
-6.44166667,37.125
-6.43333333,37.125
-6.425,37.125
-6.41666667,37.125
-6.41666667,37.13333333
-6.40833333,37.13333333
-6.40833333,37.14166667
-6.40833333,37.15
-6.41666667,37.15
-6.41666667,37.15833333
-6.41666667,37.16666667
-6.41666667,37.175
-6.425,37.175
-6.425,37.16666667
-6.425,37.15833333
-6.425,37.15
-6.425,37.14166667
-6.43333333,37.14166667
-6.44166667,37.14166667
-6.44166667,37.15
-6.44166667,37.15833333
-6.45,37.15833333
-6.45,37.15
-6.45,37.14166667
-6.45833333,37.14166667
</coordinates>
</LinearRing>
</innerBoundaryIs>
<innerBoundaryIs>
<LinearRing>
<coordinates>
-6.40833333,37.15
-6.4,37.15
-6.4,37.15833333
-6.40833333,37.15833333
-6.40833333,37.15
</coordinates>
</LinearRing>
</innerBoundaryIs>
<innerBoundaryIs>
<LinearRing>
<coordinates>
-7.125,37.36666667
-7.125,37.35833333
-7.125,37.35
-7.13333333,37.35
-7.13333333,37.34166667
-7.13333333,37.33333333
-7.125,37.33333333
-7.125,37.325
-7.11666667,37.325
-7.10833333,37.325
-7.10833333,37.31666667
-7.1,37.31666667
-7.1,37.325
-7.09166667,37.325
-7.08333333,37.325
-7.08333333,37.33333333
-7.075,37.33333333
-7.075,37.34166667
-7.08333333,37.34166667
-7.08333333,37.35
-7.09166667,37.35
-7.09166667,37.35833333
-7.09166667,37.36666667
-7.09166667,37.375
-7.1,37.375
-7.10833333,37.375
-7.10833333,37.38333333
-7.10833333,37.39166667
-7.10833333,37.4
-7.11666667,37.4
-7.125,37.4
-7.125,37.39166667
-7.125,37.38333333
-7.125,37.375
-7.125,37.36666667
</coordinates>
</LinearRing>
</innerBoundaryIs>
<innerBoundaryIs>
<LinearRing>
<coordinates>
-7.13333333,37.35
-7.13333333,37.35833333
-7.14166667,37.35833333
-7.15,37.35833333
-7.15,37.36666667
-7.15833333,37.36666667
-7.15833333,37.375
-7.16666667,37.375
-7.16666667,37.36666667
-7.175,37.36666667
-7.18333333,37.36666667
-7.18333333,37.375
-7.19166667,37.375
-7.19166667,37.38333333
-7.19166667,37.39166667
-7.19166667,37.4
-7.18333333,37.4
-7.18333333,37.40833333
-7.175,37.40833333
-7.16666667,37.40833333
-7.15833333,37.40833333
-7.15833333,37.41666667
-7.15,37.41666667
-7.14166667,37.41666667
-7.13333333,37.41666667
-7.125,37.41666667
-7.11666667,37.41666667
-7.10833333,37.41666667
-7.10833333,37.425
-7.1,37.425
-7.09166667,37.425
-7.09166667,37.43333333
-7.08333333,37.43333333
-7.08333333,37.44166667
-7.075,37.44166667
-7.075,37.45
-7.08333333,37.45
-7.09166667,37.45
-7.09166667,37.45833333
-7.1,37.45833333
-7.10833333,37.45833333
-7.10833333,37.45
-7.11666667,37.45
-7.125,37.45
-7.125,37.45833333
-7.13333333,37.45833333
-7.14166667,37.45833333
-7.14166667,37.45
-7.15,37.45
-7.15,37.45833333
-7.15,37.46666667
-7.15833333,37.46666667
-7.15833333,37.475
-7.15833333,37.48333333
-7.16666667,37.48333333
-7.16666667,37.475
-7.175,37.475
-7.175,37.46666667
-7.175,37.45833333
-7.16666667,37.45833333
-7.16666667,37.45
-7.175,37.45
-7.175,37.44166667
-7.175,37.43333333
-7.175,37.425
-7.18333333,37.425
-7.19166667,37.425
-7.2,37.425
-7.2,37.41666667
-7.20833333,37.41666667
-7.21666667,37.41666667
-7.225,37.41666667
-7.225,37.40833333
-7.225,37.4
-7.225,37.39166667
-7.225,37.38333333
-7.23333333,37.38333333
-7.24166667,37.38333333
-7.24166667,37.375
-7.24166667,37.36666667
-7.24166667,37.35833333
-7.25,37.35833333
-7.25,37.35
-7.25833333,37.35
-7.25833333,37.35833333
-7.25833333,37.36666667
-7.25833333,37.375
-7.25833333,37.38333333
-7.25833333,37.39166667
-7.26666667,37.39166667
-7.275,37.39166667
-7.28333333,37.39166667
-7.28333333,37.38333333
-7.29166667,37.38333333
-7.29166667,37.375
-7.28333333,37.375
-7.28333333,37.36666667
-7.275,37.36666667
-7.275,37.35833333
-7.26666667,37.35833333
-7.26666667,37.35
-7.26666667,37.34166667
-7.25833333,37.34166667
-7.25,37.34166667
-7.24166667,37.34166667
-7.23333333,37.34166667
-7.23333333,37.33333333
-7.225,37.33333333
-7.225,37.325
-7.21666667,37.325
-7.21666667,37.31666667
-7.20833333,37.31666667
-7.20833333,37.30833333
-7.2,37.30833333
-7.19166667,37.30833333
-7.19166667,37.31666667
-7.18333333,37.31666667
-7.18333333,37.325
-7.18333333,37.33333333
-7.19166667,37.33333333
-7.19166667,37.34166667
-7.18333333,37.34166667
-7.18333333,37.35
-7.175,37.35
-7.175,37.34166667
-7.16666667,37.34166667
-7.16666667,37.35
-7.15833333,37.35
-7.15,37.35
-7.14166667,37.35
-7.13333333,37.35
</coordinates>
</LinearRing>
</innerBoundaryIs>
<innerBoundaryIs>
<LinearRing>
<coordinates>
-7.175,37.475
-7.175,37.48333333
-7.18333333,37.48333333
-7.19166667,37.48333333
-7.2,37.48333333
-7.2,37.475
-7.2,37.46666667
-7.19166667,37.46666667
-7.18333333,37.46666667
-7.18333333,37.475
-7.175,37.475
</coordinates>
</LinearRing>
</innerBoundaryIs>
<innerBoundaryIs>
<LinearRing>
<coordinates>
-7.25833333,37.39166667
-7.25,37.39166667
-7.25,37.4
-7.25833333,37.4
-7.25833333,37.39166667
</coordinates>
</LinearRing>
</innerBoundaryIs>
<innerBoundaryIs>
<LinearRing>
<coordinates>
-7.19166667,37.30833333
-7.19166667,37.3
-7.18333333,37.3
-7.18333333,37.30833333
-7.19166667,37.30833333
</coordinates>
</LinearRing>
</innerBoundaryIs>
<innerBoundaryIs>
<LinearRing>
<coordinates>
-8.28333333,37.375
-8.28333333,37.36666667
-8.275,37.36666667
-8.275,37.35833333
-8.275,37.35
-8.26666667,37.35
-8.25833333,37.35
-8.25,37.35
-8.24166667,37.35
-8.24166667,37.34166667
-8.23333333,37.34166667
-8.23333333,37.33333333
-8.225,37.33333333
-8.225,37.325
-8.21666667,37.325
-8.20833333,37.325
-8.2,37.325
-8.19166667,37.325
-8.18333333,37.325
-8.175,37.325
-8.16666667,37.325
-8.15833333,37.325
-8.15,37.325
-8.14166667,37.325
-8.14166667,37.31666667
-8.13333333,37.31666667
-8.125,37.31666667
-8.125,37.30833333
-8.11666667,37.30833333
-8.10833333,37.30833333
-8.1,37.30833333
-8.1,37.31666667
-8.1,37.325
-8.10833333,37.325
-8.11666667,37.325
-8.11666667,37.33333333
-8.125,37.33333333
-8.13333333,37.33333333
-8.13333333,37.34166667
-8.125,37.34166667
-8.11666667,37.34166667
-8.10833333,37.34166667
-8.1,37.34166667
-8.09166667,37.34166667
-8.09166667,37.35
-8.08333333,37.35
-8.08333333,37.35833333
-8.075,37.35833333
-8.075,37.36666667
-8.06666667,37.36666667
-8.06666667,37.375
-8.06666667,37.38333333
-8.06666667,37.39166667
-8.075,37.39166667
-8.08333333,37.39166667
-8.08333333,37.4
-8.09166667,37.4
-8.09166667,37.40833333
-8.1,37.40833333
-8.10833333,37.40833333
-8.11666667,37.40833333
-8.11666667,37.4
-8.10833333,37.4
-8.10833333,37.39166667
-8.11666667,37.39166667
-8.125,37.39166667
-8.125,37.38333333
-8.13333333,37.38333333
-8.13333333,37.39166667
-8.13333333,37.4
-8.125,37.4
-8.125,37.40833333
-8.125,37.41666667
-8.11666667,37.41666667
-8.11666667,37.425
-8.10833333,37.425
-8.10833333,37.43333333
-8.11666667,37.43333333
-8.125,37.43333333
-8.125,37.44166667
-8.125,37.45
-8.13333333,37.45
-8.14166667,37.45
-8.15,37.45
-8.15,37.44166667
-8.14166667,37.44166667
-8.14166667,37.43333333
-8.15,37.43333333
-8.15833333,37.43333333
-8.16666667,37.43333333
-8.175,37.43333333
-8.18333333,37.43333333
-8.19166667,37.43333333
-8.2,37.43333333
-8.20833333,37.43333333
-8.21666667,37.43333333
-8.21666667,37.425
-8.225,37.425
-8.225,37.43333333
-8.23333333,37.43333333
-8.24166667,37.43333333
-8.25,37.43333333
-8.25833333,37.43333333
-8.26666667,37.43333333
-8.26666667,37.425
-8.275,37.425
-8.28333333,37.425
-8.28333333,37.41666667
-8.275,37.41666667
-8.26666667,37.41666667
-8.25833333,37.41666667
-8.25833333,37.425
-8.25,37.425
-8.24166667,37.425
-8.24166667,37.41666667
-8.25,37.41666667
-8.25,37.40833333
-8.25833333,37.40833333
-8.26666667,37.40833333
-8.26666667,37.4
-8.25833333,37.4
-8.25,37.4
-8.25,37.39166667
-8.24166667,37.39166667
-8.24166667,37.38333333
-8.25,37.38333333
-8.25833333,37.38333333
-8.26666667,37.38333333
-8.275,37.38333333
-8.28333333,37.38333333
-8.28333333,37.375
</coordinates>
</LinearRing>
</innerBoundaryIs>
<innerBoundaryIs>
<LinearRing>
<coordinates>
-8.1,37.30833333
-8.1,37.3
-8.09166667,37.3
-8.08333333,37.3
-8.08333333,37.30833333
-8.09166667,37.30833333
-8.1,37.30833333
</coordinates>
</LinearRing>
</innerBoundaryIs>
<innerBoundaryIs>
<LinearRing>
<coordinates>
-8.05,37.36666667
-8.05,37.35833333
-8.04166667,37.35833333
-8.04166667,37.36666667
-8.04166667,37.375
-8.05,37.375
-8.05,37.36666667
</coordinates>
</LinearRing>
</innerBoundaryIs>
<innerBoundaryIs>
<LinearRing>
<coordinates>
-8.05,37.35833333
-8.05833333,37.35833333
-8.05833333,37.35
-8.05833333,37.34166667
-8.05,37.34166667
-8.05,37.35
-8.05,37.35833333
</coordinates>
</LinearRing>
</innerBoundaryIs>
<innerBoundaryIs>
<LinearRing>
<coordinates>
-8.05,37.34166667
-8.05,37.33333333
-8.04166667,37.33333333
-8.04166667,37.325
-8.03333333,37.325
-8.03333333,37.31666667
-8.03333333,37.30833333
-8.025,37.30833333
-8.025,37.3
-8.01666667,37.3
-8.01666667,37.29166667
-8.01666667,37.28333333
-8.025,37.28333333
-8.025,37.275
-8.025,37.26666667
-8.01666667,37.26666667
-8.00833333,37.26666667
-8.00833333,37.275
-8,37.275
-8,37.28333333
-7.99166667,37.28333333
-7.99166667,37.29166667
-7.98333333,37.29166667
-7.98333333,37.28333333
-7.98333333,37.275
-7.99166667,37.275
-7.99166667,37.26666667
-8,37.26666667
-8,37.25833333
-8,37.25
-7.99166667,37.25
-7.99166667,37.24166667
-7.98333333,37.24166667
-7.975,37.24166667
-7.975,37.25
-7.975,37.25833333
-7.975,37.26666667
-7.96666667,37.26666667
-7.96666667,37.275
-7.95833333,37.275
-7.95833333,37.28333333
-7.95,37.28333333
-7.95,37.29166667
-7.95,37.3
-7.95833333,37.3
-7.95833333,37.30833333
-7.96666667,37.30833333
-7.96666667,37.31666667
-7.96666667,37.325
-7.96666667,37.33333333
-7.975,37.33333333
-7.98333333,37.33333333
-7.99166667,37.33333333
-7.99166667,37.325
-8,37.325
-8,37.33333333
-8.00833333,37.33333333
-8.01666667,37.33333333
-8.01666667,37.34166667
-8.025,37.34166667
-8.025,37.33333333
-8.03333333,37.33333333
-8.03333333,37.34166667
-8.04166667,37.34166667
-8.05,37.34166667
</coordinates>
</LinearRing>
</innerBoundaryIs>
<innerBoundaryIs>
<LinearRing>
<coordinates>
-8.025,37.26666667
-8.03333333,37.26666667
-8.03333333,37.25833333
-8.025,37.25833333
-8.025,37.26666667
</coordinates>
</LinearRing>
</innerBoundaryIs>
<innerBoundaryIs>
<LinearRing>
<coordinates>
-8.03333333,37.26666667
-8.03333333,37.275
-8.04166667,37.275
-8.04166667,37.26666667
-8.03333333,37.26666667
</coordinates>
</LinearRing>
</innerBoundaryIs>
<innerBoundaryIs>
<LinearRing>
<coordinates>
-8.04166667,37.26666667
-8.05,37.26666667
-8.05833333,37.26666667
-8.05833333,37.25833333
-8.05833333,37.25
-8.05,37.25
-8.04166667,37.25
-8.04166667,37.25833333
-8.04166667,37.26666667
</coordinates>
</LinearRing>
</innerBoundaryIs>
<innerBoundaryIs>
<LinearRing>
<coordinates>
-7.44166667,37.36666667
-7.43333333,37.36666667
-7.43333333,37.375
-7.44166667,37.375
-7.44166667,37.36666667
</coordinates>
</LinearRing>
</innerBoundaryIs>
<innerBoundaryIs>
<LinearRing>
<coordinates>
-7.43333333,37.375
-7.425,37.375
-7.425,37.38333333
-7.43333333,37.38333333
-7.43333333,37.375
</coordinates>
</LinearRing>
</innerBoundaryIs>
<innerBoundaryIs>
<LinearRing>
<coordinates>
-7.43333333,37.38333333
-7.43333333,37.39166667
-7.425,37.39166667
-7.41666667,37.39166667
-7.41666667,37.4
-7.425,37.4
-7.425,37.40833333
-7.43333333,37.40833333
-7.44166667,37.40833333
-7.45,37.40833333
-7.45833333,37.40833333
-7.45833333,37.4
-7.45,37.4
-7.44166667,37.4
-7.44166667,37.39166667
-7.44166667,37.38333333
-7.43333333,37.38333333
</coordinates>
</LinearRing>
</innerBoundaryIs>
<innerBoundaryIs>
<LinearRing>
<coordinates>
-7.4,37.36666667
-7.4,37.35833333
-7.4,37.35
-7.40833333,37.35
-7.40833333,37.34166667
-7.4,37.34166667
-7.4,37.33333333
-7.39166667,37.33333333
-7.39166667,37.34166667
-7.38333333,37.34166667
-7.38333333,37.35
-7.38333333,37.35833333
-7.38333333,37.36666667
-7.39166667,37.36666667
-7.4,37.36666667
</coordinates>
</LinearRing>
</innerBoundaryIs>
<innerBoundaryIs>
<LinearRing>
<coordinates>
-7.40833333,37.34166667
-7.41666667,37.34166667
-7.41666667,37.33333333
-7.40833333,37.33333333
-7.40833333,37.34166667
</coordinates>
</LinearRing>
</innerBoundaryIs>
<innerBoundaryIs>
<LinearRing>
<coordinates>
-7.6,37.36666667
-7.60833333,37.36666667
-7.61666667,37.36666667
-7.61666667,37.35833333
-7.60833333,37.35833333
-7.6,37.35833333
-7.6,37.36666667
</coordinates>
</LinearRing>
</innerBoundaryIs>
<innerBoundaryIs>
<LinearRing>
<coordinates>
-7.61666667,37.35833333
-7.625,37.35833333
-7.625,37.35
-7.625,37.34166667
-7.61666667,37.34166667
-7.61666667,37.35
-7.61666667,37.35833333
</coordinates>
</LinearRing>
</innerBoundaryIs>
<innerBoundaryIs>
<LinearRing>
<coordinates>
-6.69166667,37.23333333
-6.69166667,37.225
-6.68333333,37.225
-6.675,37.225
-6.675,37.23333333
-6.675,37.24166667
-6.68333333,37.24166667
-6.68333333,37.23333333
-6.69166667,37.23333333
</coordinates>
</LinearRing>
</innerBoundaryIs>
<innerBoundaryIs>
<LinearRing>
<coordinates>
-6.675,37.24166667
-6.66666667,37.24166667
-6.65833333,37.24166667
-6.65833333,37.25
-6.65,37.25
-6.65,37.25833333
-6.64166667,37.25833333
-6.63333333,37.25833333
-6.63333333,37.26666667
-6.64166667,37.26666667
-6.65,37.26666667
-6.65,37.275
-6.65833333,37.275
-6.66666667,37.275
-6.66666667,37.26666667
-6.675,37.26666667
-6.675,37.25833333
-6.675,37.25
-6.675,37.24166667
</coordinates>
</LinearRing>
</innerBoundaryIs>
<innerBoundaryIs>
<LinearRing>
<coordinates>
-6.65,37.25
-6.65,37.24166667
-6.64166667,37.24166667
-6.63333333,37.24166667
-6.63333333,37.25
-6.64166667,37.25
-6.65,37.25
</coordinates>
</LinearRing>
</innerBoundaryIs>
<innerBoundaryIs>
<LinearRing>
<coordinates>
-6.48333333,37.23333333
-6.48333333,37.225
-6.48333333,37.21666667
-6.475,37.21666667
-6.475,37.225
-6.46666667,37.225
-6.46666667,37.23333333
-6.475,37.23333333
-6.48333333,37.23333333
</coordinates>
</LinearRing>
</innerBoundaryIs>
<innerBoundaryIs>
<LinearRing>
<coordinates>
-6.48333333,37.21666667
-6.49166667,37.21666667
-6.5,37.21666667
-6.5,37.20833333
-6.49166667,37.20833333
-6.49166667,37.2
-6.48333333,37.2
-6.475,37.2
-6.475,37.20833333
-6.48333333,37.20833333
-6.48333333,37.21666667
</coordinates>
</LinearRing>
</innerBoundaryIs>
<innerBoundaryIs>
<LinearRing>
<coordinates>
-6.5,37.21666667
-6.5,37.225
-6.50833333,37.225
-6.50833333,37.21666667
-6.5,37.21666667
</coordinates>
</LinearRing>
</innerBoundaryIs>
<innerBoundaryIs>
<LinearRing>
<coordinates>
-7.525,37.28333333
-7.51666667,37.28333333
-7.51666667,37.29166667
-7.525,37.29166667
-7.525,37.28333333
</coordinates>
</LinearRing>
</innerBoundaryIs>
<innerBoundaryIs>
<LinearRing>
<coordinates>
-7.51666667,37.28333333
-7.51666667,37.275
-7.51666667,37.26666667
-7.50833333,37.26666667
-7.50833333,37.275
-7.50833333,37.28333333
-7.51666667,37.28333333
</coordinates>
</LinearRing>
</innerBoundaryIs>
<innerBoundaryIs>
<LinearRing>
<coordinates>
-6.475,37.33333333
-6.475,37.325
-6.46666667,37.325
-6.46666667,37.33333333
-6.46666667,37.34166667
-6.475,37.34166667
-6.475,37.33333333
</coordinates>
</LinearRing>
</innerBoundaryIs>
<innerBoundaryIs>
<LinearRing>
<coordinates>
-6.475,37.325
-6.48333333,37.325
-6.48333333,37.31666667
-6.475,37.31666667
-6.475,37.325
</coordinates>
</LinearRing>
</innerBoundaryIs>
<innerBoundaryIs>
<LinearRing>
<coordinates>
-6.48333333,37.31666667
-6.49166667,37.31666667
-6.49166667,37.30833333
-6.48333333,37.30833333
-6.48333333,37.31666667
</coordinates>
</LinearRing>
</innerBoundaryIs>
<innerBoundaryIs>
<LinearRing>
<coordinates>
-6.99166667,37.45833333
-6.98333333,37.45833333
-6.98333333,37.46666667
-6.99166667,37.46666667
-6.99166667,37.45833333
</coordinates>
</LinearRing>
</innerBoundaryIs>
<innerBoundaryIs>
<LinearRing>
<coordinates>
-6.99166667,37.46666667
-6.99166667,37.475
-7,37.475
-7.00833333,37.475
-7.00833333,37.46666667
-7,37.46666667
-6.99166667,37.46666667
</coordinates>
</LinearRing>
</innerBoundaryIs>
<innerBoundaryIs>
<LinearRing>
<coordinates>
-6.94166667,37.46666667
-6.93333333,37.46666667
-6.925,37.46666667
-6.925,37.475
-6.93333333,37.475
-6.94166667,37.475
-6.94166667,37.46666667
</coordinates>
</LinearRing>
</innerBoundaryIs>
<innerBoundaryIs>
<LinearRing>
<coordinates>
-6.925,37.46666667
-6.925,37.45833333
-6.91666667,37.45833333
-6.91666667,37.46666667
-6.925,37.46666667
</coordinates>
</LinearRing>
</innerBoundaryIs>
<innerBoundaryIs>
<LinearRing>
<coordinates>
-6.95,37.41666667
-6.95,37.40833333
-6.94166667,37.40833333
-6.94166667,37.4
-6.95,37.4
-6.95,37.39166667
-6.94166667,37.39166667
-6.93333333,37.39166667
-6.93333333,37.38333333
-6.925,37.38333333
-6.91666667,37.38333333
-6.91666667,37.39166667
-6.91666667,37.4
-6.90833333,37.4
-6.90833333,37.40833333
-6.91666667,37.40833333
-6.925,37.40833333
-6.925,37.41666667
-6.91666667,37.41666667
-6.91666667,37.425
-6.91666667,37.43333333
-6.925,37.43333333
-6.925,37.425
-6.93333333,37.425
-6.94166667,37.425
-6.95,37.425
-6.95,37.41666667
</coordinates>
</LinearRing>
</innerBoundaryIs>
<innerBoundaryIs>
<LinearRing>
<coordinates>
-6.925,37.43333333
-6.925,37.44166667
-6.925,37.45
-6.93333333,37.45
-6.93333333,37.44166667
-6.93333333,37.43333333
-6.925,37.43333333
</coordinates>
</LinearRing>
</innerBoundaryIs>
<innerBoundaryIs>
<LinearRing>
<coordinates>
-6.96666667,37.44166667
-6.96666667,37.43333333
-6.95833333,37.43333333
-6.95,37.43333333
-6.94166667,37.43333333
-6.94166667,37.44166667
-6.95,37.44166667
-6.95,37.45
-6.95833333,37.45
-6.95833333,37.44166667
-6.96666667,37.44166667
</coordinates>
</LinearRing>
</innerBoundaryIs>
<innerBoundaryIs>
<LinearRing>
<coordinates>
-6.95833333,37.45
-6.95833333,37.45833333
-6.96666667,37.45833333
-6.96666667,37.45
-6.95833333,37.45
</coordinates>
</LinearRing>
</innerBoundaryIs>
<innerBoundaryIs>
<LinearRing>
<coordinates>
-8.09166667,37.46666667
-8.08333333,37.46666667
-8.075,37.46666667
-8.06666667,37.46666667
-8.05833333,37.46666667
-8.05833333,37.475
-8.06666667,37.475
-8.075,37.475
-8.08333333,37.475
-8.08333333,37.48333333
-8.09166667,37.48333333
-8.1,37.48333333
-8.1,37.475
-8.09166667,37.475
-8.09166667,37.46666667
</coordinates>
</LinearRing>
</innerBoundaryIs>
<innerBoundaryIs>
<LinearRing>
<coordinates>
-8.05833333,37.475
-8.05,37.475
-8.05,37.48333333
-8.05833333,37.48333333
-8.05833333,37.475
</coordinates>
</LinearRing>
</innerBoundaryIs>
<innerBoundaryIs>
<LinearRing>
<coordinates>
-7.975,37.45833333
-7.96666667,37.45833333
-7.96666667,37.46666667
-7.975,37.46666667
-7.975,37.45833333
</coordinates>
</LinearRing>
</innerBoundaryIs>
<innerBoundaryIs>
<LinearRing>
<coordinates>
-7.96666667,37.45833333
-7.96666667,37.45
-7.95833333,37.45
-7.95,37.45
-7.95,37.45833333
-7.95833333,37.45833333
-7.96666667,37.45833333
</coordinates>
</LinearRing>
</innerBoundaryIs>
<innerBoundaryIs>
<LinearRing>
<coordinates>
-7.33333333,37.45833333
-7.33333333,37.45
-7.325,37.45
-7.325,37.45833333
-7.33333333,37.45833333
</coordinates>
</LinearRing>
</innerBoundaryIs>
<innerBoundaryIs>
<LinearRing>
<coordinates>
-7.33333333,37.45
-7.34166667,37.45
-7.35,37.45
-7.35,37.44166667
-7.34166667,37.44166667
-7.33333333,37.44166667
-7.33333333,37.45
</coordinates>
</LinearRing>
</innerBoundaryIs>
<innerBoundaryIs>
<LinearRing>
<coordinates>
-7.34166667,37.38333333
-7.34166667,37.39166667
-7.35,37.39166667
-7.35,37.38333333
-7.34166667,37.38333333
</coordinates>
</LinearRing>
</innerBoundaryIs>
<innerBoundaryIs>
<LinearRing>
<coordinates>
-7.34166667,37.38333333
-7.34166667,37.375
-7.33333333,37.375
-7.33333333,37.38333333
-7.34166667,37.38333333
</coordinates>
</LinearRing>
</innerBoundaryIs>
<innerBoundaryIs>
<LinearRing>
<coordinates>
-8.43333333,37.41666667
-8.43333333,37.40833333
-8.425,37.40833333
-8.425,37.41666667
-8.41666667,37.41666667
-8.41666667,37.425
-8.425,37.425
-8.43333333,37.425
-8.43333333,37.41666667
</coordinates>
</LinearRing>
</innerBoundaryIs>
<innerBoundaryIs>
<LinearRing>
<coordinates>
-8.41666667,37.425
-8.40833333,37.425
-8.4,37.425
-8.39166667,37.425
-8.38333333,37.425
-8.375,37.425
-8.375,37.43333333
-8.38333333,37.43333333
-8.39166667,37.43333333
-8.4,37.43333333
-8.40833333,37.43333333
-8.41666667,37.43333333
-8.41666667,37.425
</coordinates>
</LinearRing>
</innerBoundaryIs>
<innerBoundaryIs>
<LinearRing>
<coordinates>
-8.375,37.425
-8.375,37.41666667
-8.375,37.40833333
-8.38333333,37.40833333
-8.38333333,37.4
-8.375,37.4
-8.36666667,37.4
-8.35833333,37.4
-8.35833333,37.40833333
-8.35,37.40833333
-8.34166667,37.40833333
-8.33333333,37.40833333
-8.33333333,37.41666667
-8.33333333,37.425
-8.34166667,37.425
-8.35,37.425
-8.35833333,37.425
-8.36666667,37.425
-8.375,37.425
</coordinates>
</LinearRing>
</innerBoundaryIs>
<innerBoundaryIs>
<LinearRing>
<coordinates>
-7.29166667,37.5
-7.29166667,37.49166667
-7.29166667,37.48333333
-7.28333333,37.48333333
-7.28333333,37.49166667
-7.275,37.49166667
-7.275,37.48333333
-7.275,37.475
-7.26666667,37.475
-7.26666667,37.48333333
-7.25833333,37.48333333
-7.25,37.48333333
-7.25,37.49166667
-7.25,37.5
-7.25833333,37.5
-7.26666667,37.5
-7.26666667,37.50833333
-7.275,37.50833333
-7.28333333,37.50833333
-7.29166667,37.50833333
-7.29166667,37.5
</coordinates>
</LinearRing>
</innerBoundaryIs>
<innerBoundaryIs>
<LinearRing>
<coordinates>
-7.29166667,37.48333333
-7.3,37.48333333
-7.3,37.49166667
-7.30833333,37.49166667
-7.31666667,37.49166667
-7.31666667,37.48333333
-7.31666667,37.475
-7.30833333,37.475
-7.30833333,37.46666667
-7.3,37.46666667
-7.29166667,37.46666667
-7.29166667,37.475
-7.29166667,37.48333333
</coordinates>
</LinearRing>
</innerBoundaryIs>
<innerBoundaryIs>
<LinearRing>
<coordinates>
-7.31666667,37.475
-7.325,37.475
-7.325,37.46666667
-7.31666667,37.46666667
-7.31666667,37.475
</coordinates>
</LinearRing>
</innerBoundaryIs>
<innerBoundaryIs>
<LinearRing>
<coordinates>
-7.84166667,37.48333333
-7.83333333,37.48333333
-7.83333333,37.49166667
-7.84166667,37.49166667
-7.84166667,37.48333333
</coordinates>
</LinearRing>
</innerBoundaryIs>
<innerBoundaryIs>
<LinearRing>
<coordinates>
-7.83333333,37.48333333
-7.83333333,37.475
-7.825,37.475
-7.825,37.48333333
-7.83333333,37.48333333
</coordinates>
</LinearRing>
</innerBoundaryIs>
<innerBoundaryIs>
<LinearRing>
<coordinates>
-5.875,37.53333333
-5.86666667,37.53333333
-5.85833333,37.53333333
-5.85833333,37.54166667
-5.85833333,37.55
-5.85833333,37.55833333
-5.86666667,37.55833333
-5.875,37.55833333
-5.88333333,37.55833333
-5.88333333,37.55
-5.89166667,37.55
-5.89166667,37.54166667
-5.88333333,37.54166667
-5.875,37.54166667
-5.875,37.53333333
</coordinates>
</LinearRing>
</innerBoundaryIs>
<innerBoundaryIs>
<LinearRing>
<coordinates>
-5.88333333,37.55833333
-5.88333333,37.56666667
-5.89166667,37.56666667
-5.9,37.56666667
-5.90833333,37.56666667
-5.90833333,37.55833333
-5.9,37.55833333
-5.89166667,37.55833333
-5.88333333,37.55833333
</coordinates>
</LinearRing>
</innerBoundaryIs>
<innerBoundaryIs>
<LinearRing>
<coordinates>
-5.88333333,37.56666667
-5.875,37.56666667
-5.875,37.575
-5.88333333,37.575
-5.88333333,37.56666667
</coordinates>
</LinearRing>
</innerBoundaryIs>
<innerBoundaryIs>
<LinearRing>
<coordinates>
-5.10833333,37.18333333
-5.10833333,37.175
-5.11666667,37.175
-5.11666667,37.16666667
-5.125,37.16666667
-5.125,37.15833333
-5.13333333,37.15833333
-5.13333333,37.15
-5.14166667,37.15
-5.15,37.15
-5.15,37.15833333
-5.15833333,37.15833333
-5.15833333,37.15
-5.15833333,37.14166667
-5.15,37.14166667
-5.15,37.13333333
-5.14166667,37.13333333
-5.14166667,37.125
-5.15,37.125
-5.15,37.11666667
-5.15833333,37.11666667
-5.15833333,37.10833333
-5.15,37.10833333
-5.14166667,37.10833333
-5.13333333,37.10833333
-5.125,37.10833333
-5.125,37.11666667
-5.11666667,37.11666667
-5.11666667,37.125
-5.10833333,37.125
-5.10833333,37.13333333
-5.10833333,37.14166667
-5.11666667,37.14166667
-5.11666667,37.15
-5.10833333,37.15
-5.1,37.15
-5.1,37.14166667
-5.09166667,37.14166667
-5.08333333,37.14166667
-5.08333333,37.13333333
-5.08333333,37.125
-5.075,37.125
-5.075,37.13333333
-5.075,37.14166667
-5.06666667,37.14166667
-5.06666667,37.15
-5.06666667,37.15833333
-5.05833333,37.15833333
-5.05833333,37.16666667
-5.05,37.16666667
-5.05,37.175
-5.05,37.18333333
-5.05833333,37.18333333
-5.06666667,37.18333333
-5.075,37.18333333
-5.08333333,37.18333333
-5.08333333,37.19166667
-5.09166667,37.19166667
-5.09166667,37.18333333
-5.1,37.18333333
-5.10833333,37.18333333
</coordinates>
</LinearRing>
</innerBoundaryIs>
<innerBoundaryIs>
<LinearRing>
<coordinates>
-5.10833333,37.125
-5.10833333,37.11666667
-5.1,37.11666667
-5.09166667,37.11666667
-5.09166667,37.125
-5.1,37.125
-5.10833333,37.125
</coordinates>
</LinearRing>
</innerBoundaryIs>
<innerBoundaryIs>
<LinearRing>
<coordinates>
-6.09166667,36.925
-6.09166667,36.91666667
-6.08333333,36.91666667
-6.08333333,36.90833333
-6.075,36.90833333
-6.075,36.91666667
-6.06666667,36.91666667
-6.06666667,36.925
-6.06666667,36.93333333
-6.075,36.93333333
-6.08333333,36.93333333
-6.09166667,36.93333333
-6.09166667,36.925
</coordinates>
</LinearRing>
</innerBoundaryIs>
<innerBoundaryIs>
<LinearRing>
<coordinates>
-6.06666667,36.93333333
-6.05833333,36.93333333
-6.05833333,36.94166667
-6.06666667,36.94166667
-6.06666667,36.93333333
</coordinates>
</LinearRing>
</innerBoundaryIs>
<innerBoundaryIs>
<LinearRing>
<coordinates>
-5.51666667,36.925
-5.51666667,36.91666667
-5.525,36.91666667
-5.525,36.90833333
-5.525,36.9
-5.51666667,36.9
-5.50833333,36.9
-5.50833333,36.90833333
-5.5,36.90833333
-5.49166667,36.90833333
-5.48333333,36.90833333
-5.475,36.90833333
-5.475,36.9
-5.46666667,36.9
-5.46666667,36.89166667
-5.475,36.89166667
-5.475,36.88333333
-5.46666667,36.88333333
-5.45833333,36.88333333
-5.45,36.88333333
-5.45,36.89166667
-5.44166667,36.89166667
-5.43333333,36.89166667
-5.43333333,36.9
-5.425,36.9
-5.425,36.89166667
-5.425,36.88333333
-5.41666667,36.88333333
-5.41666667,36.875
-5.40833333,36.875
-5.4,36.875
-5.4,36.88333333
-5.39166667,36.88333333
-5.39166667,36.89166667
-5.38333333,36.89166667
-5.375,36.89166667
-5.375,36.9
-5.36666667,36.9
-5.35833333,36.9
-5.35833333,36.90833333
-5.35833333,36.91666667
-5.35833333,36.925
-5.36666667,36.925
-5.36666667,36.93333333
-5.375,36.93333333
-5.38333333,36.93333333
-5.38333333,36.94166667
-5.38333333,36.95
-5.375,36.95
-5.36666667,36.95
-5.36666667,36.95833333
-5.36666667,36.96666667
-5.375,36.96666667
-5.375,36.975
-5.375,36.98333333
-5.375,36.99166667
-5.375,37
-5.38333333,37
-5.39166667,37
-5.4,37
-5.40833333,37
-5.41666667,37
-5.425,37
-5.425,36.99166667
-5.425,36.98333333
-5.43333333,36.98333333
-5.43333333,36.975
-5.43333333,36.96666667
-5.43333333,36.95833333
-5.44166667,36.95833333
-5.44166667,36.95
-5.45,36.95
-5.45833333,36.95
-5.46666667,36.95
-5.46666667,36.95833333
-5.475,36.95833333
-5.475,36.96666667
-5.48333333,36.96666667
-5.48333333,36.95833333
-5.49166667,36.95833333
-5.5,36.95833333
-5.5,36.96666667
-5.50833333,36.96666667
-5.50833333,36.95833333
-5.51666667,36.95833333
-5.51666667,36.95
-5.51666667,36.94166667
-5.50833333,36.94166667
-5.5,36.94166667
-5.5,36.93333333
-5.50833333,36.93333333
-5.50833333,36.925
-5.51666667,36.925
</coordinates>
</LinearRing>
</innerBoundaryIs>
<innerBoundaryIs>
<LinearRing>
<coordinates>
-5.46666667,36.95833333
-5.45833333,36.95833333
-5.45833333,36.96666667
-5.46666667,36.96666667
-5.46666667,36.95833333
</coordinates>
</LinearRing>
</innerBoundaryIs>
<innerBoundaryIs>
<LinearRing>
<coordinates>
-5.90833333,36.25
-5.90833333,36.24166667
-5.9,36.24166667
-5.9,36.25
-5.90833333,36.25
</coordinates>
</LinearRing>
</innerBoundaryIs>
<innerBoundaryIs>
<LinearRing>
<coordinates>
-5.90833333,36.24166667
-5.91666667,36.24166667
-5.925,36.24166667
-5.925,36.23333333
-5.91666667,36.23333333
-5.90833333,36.23333333
-5.90833333,36.24166667
</coordinates>
</LinearRing>
</innerBoundaryIs>
<innerBoundaryIs>
<LinearRing>
<coordinates>
-5.825,36.25833333
-5.825,36.25
-5.825,36.24166667
-5.81666667,36.24166667
-5.81666667,36.25
-5.81666667,36.25833333
-5.825,36.25833333
</coordinates>
</LinearRing>
</innerBoundaryIs>
<innerBoundaryIs>
<LinearRing>
<coordinates>
-5.81666667,36.24166667
-5.81666667,36.23333333
-5.80833333,36.23333333
-5.80833333,36.24166667
-5.81666667,36.24166667
</coordinates>
</LinearRing>
</innerBoundaryIs>
<innerBoundaryIs>
<LinearRing>
<coordinates>
-5.88333333,36.375
-5.88333333,36.36666667
-5.875,36.36666667
-5.875,36.375
-5.88333333,36.375
</coordinates>
</LinearRing>
</innerBoundaryIs>
<innerBoundaryIs>
<LinearRing>
<coordinates>
-5.875,36.36666667
-5.875,36.35833333
-5.86666667,36.35833333
-5.86666667,36.36666667
-5.875,36.36666667
</coordinates>
</LinearRing>
</innerBoundaryIs>
<innerBoundaryIs>
<LinearRing>
<coordinates>
-6.16666667,36.68333333
-6.16666667,36.675
-6.16666667,36.66666667
-6.15833333,36.66666667
-6.15,36.66666667
-6.15,36.65833333
-6.15,36.65
-6.14166667,36.65
-6.14166667,36.64166667
-6.13333333,36.64166667
-6.125,36.64166667
-6.125,36.65
-6.125,36.65833333
-6.125,36.66666667
-6.125,36.675
-6.11666667,36.675
-6.11666667,36.66666667
-6.10833333,36.66666667
-6.1,36.66666667
-6.1,36.675
-6.1,36.68333333
-6.1,36.69166667
-6.1,36.7
-6.1,36.70833333
-6.09166667,36.70833333
-6.09166667,36.71666667
-6.08333333,36.71666667
-6.08333333,36.725
-6.09166667,36.725
-6.1,36.725
-6.10833333,36.725
-6.10833333,36.71666667
-6.11666667,36.71666667
-6.125,36.71666667
-6.13333333,36.71666667
-6.14166667,36.71666667
-6.14166667,36.70833333
-6.15,36.70833333
-6.15833333,36.70833333
-6.15833333,36.7
-6.15833333,36.69166667
-6.16666667,36.69166667
-6.16666667,36.68333333
</coordinates>
</LinearRing>
</innerBoundaryIs>
<innerBoundaryIs>
<LinearRing>
<coordinates>
-6.09166667,36.70833333
-6.09166667,36.7
-6.08333333,36.7
-6.075,36.7
-6.075,36.70833333
-6.08333333,36.70833333
-6.09166667,36.70833333
</coordinates>
</LinearRing>
</innerBoundaryIs>
<innerBoundaryIs>
<LinearRing>
<coordinates>
-5.76666667,36.79166667
-5.76666667,36.78333333
-5.75833333,36.78333333
-5.75833333,36.79166667
-5.75,36.79166667
-5.75,36.78333333
-5.74166667,36.78333333
-5.73333333,36.78333333
-5.73333333,36.79166667
-5.725,36.79166667
-5.725,36.8
-5.71666667,36.8
-5.71666667,36.79166667
-5.70833333,36.79166667
-5.7,36.79166667
-5.69166667,36.79166667
-5.68333333,36.79166667
-5.68333333,36.8
-5.69166667,36.8
-5.69166667,36.80833333
-5.69166667,36.81666667
-5.68333333,36.81666667
-5.68333333,36.825
-5.68333333,36.83333333
-5.68333333,36.84166667
-5.69166667,36.84166667
-5.69166667,36.83333333
-5.7,36.83333333
-5.70833333,36.83333333
-5.70833333,36.825
-5.71666667,36.825
-5.71666667,36.81666667
-5.725,36.81666667
-5.73333333,36.81666667
-5.73333333,36.80833333
-5.74166667,36.80833333
-5.74166667,36.8
-5.75,36.8
-5.75833333,36.8
-5.76666667,36.8
-5.76666667,36.79166667
</coordinates>
</LinearRing>
</innerBoundaryIs>
<innerBoundaryIs>
<LinearRing>
<coordinates>
-5.74166667,36.80833333
-5.74166667,36.81666667
-5.74166667,36.825
-5.75,36.825
-5.75833333,36.825
-5.75833333,36.81666667
-5.75833333,36.80833333
-5.75,36.80833333
-5.74166667,36.80833333
</coordinates>
</LinearRing>
</innerBoundaryIs>
<innerBoundaryIs>
<LinearRing>
<coordinates>
-5.56666667,36.79166667
-5.56666667,36.78333333
-5.55833333,36.78333333
-5.55,36.78333333
-5.55,36.79166667
-5.55833333,36.79166667
-5.56666667,36.79166667
</coordinates>
</LinearRing>
</innerBoundaryIs>
<innerBoundaryIs>
<LinearRing>
<coordinates>
-5.55,36.78333333
-5.55,36.775
-5.54166667,36.775
-5.53333333,36.775
-5.53333333,36.78333333
-5.54166667,36.78333333
-5.55,36.78333333
</coordinates>
</LinearRing>
</innerBoundaryIs>
<innerBoundaryIs>
<LinearRing>
<coordinates>
-4.96666667,37.075
-4.95833333,37.075
-4.95,37.075
-4.94166667,37.075
-4.93333333,37.075
-4.93333333,37.08333333
-4.925,37.08333333
-4.925,37.09166667
-4.93333333,37.09166667
-4.94166667,37.09166667
-4.95,37.09166667
-4.95,37.08333333
-4.95833333,37.08333333
-4.96666667,37.08333333
-4.96666667,37.075
</coordinates>
</LinearRing>
</innerBoundaryIs>
<innerBoundaryIs>
<LinearRing>
<coordinates>
-4.96666667,37.075
-4.975,37.075
-4.975,37.06666667
-4.98333333,37.06666667
-4.98333333,37.075
-4.99166667,37.075
-4.99166667,37.06666667
-5,37.06666667
-5,37.075
-5.00833333,37.075
-5.00833333,37.06666667
-5.01666667,37.06666667
-5.01666667,37.05833333
-5.025,37.05833333
-5.025,37.05
-5.03333333,37.05
-5.03333333,37.05833333
-5.04166667,37.05833333
-5.04166667,37.05
-5.05,37.05
-5.05,37.05833333
-5.05833333,37.05833333
-5.06666667,37.05833333
-5.06666667,37.06666667
-5.075,37.06666667
-5.08333333,37.06666667
-5.08333333,37.075
-5.09166667,37.075
-5.09166667,37.08333333
-5.1,37.08333333
-5.10833333,37.08333333
-5.10833333,37.075
-5.10833333,37.06666667
-5.11666667,37.06666667
-5.11666667,37.05833333
-5.10833333,37.05833333
-5.1,37.05833333
-5.09166667,37.05833333
-5.09166667,37.05
-5.09166667,37.04166667
-5.08333333,37.04166667
-5.075,37.04166667
-5.06666667,37.04166667
-5.06666667,37.03333333
-5.06666667,37.025
-5.05833333,37.025
-5.05833333,37.01666667
-5.05,37.01666667
-5.05,37.025
-5.04166667,37.025
-5.03333333,37.025
-5.025,37.025
-5.025,37.03333333
-5.01666667,37.03333333
-5.01666667,37.025
-5.00833333,37.025
-5,37.025
-4.99166667,37.025
-4.99166667,37.03333333
-4.98333333,37.03333333
-4.98333333,37.04166667
-4.975,37.04166667
-4.96666667,37.04166667
-4.96666667,37.03333333
-4.95833333,37.03333333
-4.95,37.03333333
-4.95,37.04166667
-4.94166667,37.04166667
-4.94166667,37.03333333
-4.93333333,37.03333333
-4.925,37.03333333
-4.91666667,37.03333333
-4.90833333,37.03333333
-4.90833333,37.04166667
-4.90833333,37.05
-4.91666667,37.05
-4.925,37.05
-4.925,37.05833333
-4.93333333,37.05833333
-4.93333333,37.06666667
-4.94166667,37.06666667
-4.95,37.06666667
-4.95833333,37.06666667
-4.96666667,37.06666667
-4.96666667,37.075
</coordinates>
</LinearRing>
</innerBoundaryIs>
<innerBoundaryIs>
<LinearRing>
<coordinates>
-5.75833333,37.025
-5.75,37.025
-5.75,37.03333333
-5.75,37.04166667
-5.75833333,37.04166667
-5.75833333,37.03333333
-5.75833333,37.025
</coordinates>
</LinearRing>
</innerBoundaryIs>
<innerBoundaryIs>
<LinearRing>
<coordinates>
-5.75,37.025
-5.75,37.01666667
-5.75,37.00833333
-5.74166667,37.00833333
-5.74166667,37.01666667
-5.74166667,37.025
-5.75,37.025
</coordinates>
</LinearRing>
</innerBoundaryIs>
<innerBoundaryIs>
<LinearRing>
<coordinates>
-5.75,37.04166667
-5.74166667,37.04166667
-5.74166667,37.05
-5.75,37.05
-5.75,37.04166667
</coordinates>
</LinearRing>
</innerBoundaryIs>
<innerBoundaryIs>
<LinearRing>
<coordinates>
-5.2,37.025
-5.2,37.01666667
-5.2,37.00833333
-5.20833333,37.00833333
-5.21666667,37.00833333
-5.21666667,37
-5.21666667,36.99166667
-5.225,36.99166667
-5.23333333,36.99166667
-5.24166667,36.99166667
-5.25,36.99166667
-5.25,36.98333333
-5.24166667,36.98333333
-5.23333333,36.98333333
-5.23333333,36.975
-5.23333333,36.96666667
-5.225,36.96666667
-5.21666667,36.96666667
-5.21666667,36.975
-5.21666667,36.98333333
-5.20833333,36.98333333
-5.2,36.98333333
-5.2,36.975
-5.19166667,36.975
-5.19166667,36.98333333
-5.18333333,36.98333333
-5.175,36.98333333
-5.16666667,36.98333333
-5.16666667,36.975
-5.15833333,36.975
-5.15,36.975
-5.14166667,36.975
-5.14166667,36.98333333
-5.13333333,36.98333333
-5.13333333,36.99166667
-5.14166667,36.99166667
-5.14166667,37
-5.15,37
-5.15833333,37
-5.15833333,37.00833333
-5.16666667,37.00833333
-5.16666667,37.01666667
-5.16666667,37.025
-5.16666667,37.03333333
-5.16666667,37.04166667
-5.175,37.04166667
-5.18333333,37.04166667
-5.18333333,37.05
-5.19166667,37.05
-5.19166667,37.04166667
-5.19166667,37.03333333
-5.2,37.03333333
-5.2,37.025
</coordinates>
</LinearRing>
</innerBoundaryIs>
<innerBoundaryIs>
<LinearRing>
<coordinates>
-5.25,36.98333333
-5.25833333,36.98333333
-5.26666667,36.98333333
-5.26666667,36.975
-5.275,36.975
-5.275,36.96666667
-5.275,36.95833333
-5.26666667,36.95833333
-5.25833333,36.95833333
-5.25833333,36.96666667
-5.25,36.96666667
-5.25,36.975
-5.25,36.98333333
</coordinates>
</LinearRing>
</innerBoundaryIs>
<innerBoundaryIs>
<LinearRing>
<coordinates>
-5.275,36.975
-5.275,36.98333333
-5.28333333,36.98333333
-5.28333333,36.975
-5.275,36.975
</coordinates>
</LinearRing>
</innerBoundaryIs>
<innerBoundaryIs>
<LinearRing>
<coordinates>
-5.16666667,36.975
-5.175,36.975
-5.18333333,36.975
-5.18333333,36.96666667
-5.175,36.96666667
-5.16666667,36.96666667
-5.16666667,36.975
</coordinates>
</LinearRing>
</innerBoundaryIs>
<innerBoundaryIs>
<LinearRing>
<coordinates>
-5.575,36.99166667
-5.56666667,36.99166667
-5.56666667,37
-5.575,37
-5.58333333,37
-5.58333333,36.99166667
-5.575,36.99166667
</coordinates>
</LinearRing>
</innerBoundaryIs>
<innerBoundaryIs>
<LinearRing>
<coordinates>
-5.56666667,37
-5.55833333,37
-5.55833333,36.99166667
-5.55,36.99166667
-5.54166667,36.99166667
-5.54166667,37
-5.54166667,37.00833333
-5.55,37.00833333
-5.55833333,37.00833333
-5.56666667,37.00833333
-5.56666667,37
</coordinates>
</LinearRing>
</innerBoundaryIs>
<innerBoundaryIs>
<LinearRing>
<coordinates>
-4.96666667,36.95
-4.95833333,36.95
-4.95833333,36.95833333
-4.95,36.95833333
-4.94166667,36.95833333
-4.94166667,36.96666667
-4.95,36.96666667
-4.95833333,36.96666667
-4.96666667,36.96666667
-4.96666667,36.975
-4.975,36.975
-4.975,36.96666667
-4.975,36.95833333
-4.96666667,36.95833333
-4.96666667,36.95
</coordinates>
</LinearRing>
</innerBoundaryIs>
<innerBoundaryIs>
<LinearRing>
<coordinates>
-4.94166667,36.95833333
-4.94166667,36.95
-4.94166667,36.94166667
-4.93333333,36.94166667
-4.93333333,36.95
-4.93333333,36.95833333
-4.94166667,36.95833333
</coordinates>
</LinearRing>
</innerBoundaryIs>
<innerBoundaryIs>
<LinearRing>
<coordinates>
-5.29166667,37.06666667
-5.28333333,37.06666667
-5.275,37.06666667
-5.275,37.075
-5.28333333,37.075
-5.29166667,37.075
-5.29166667,37.06666667
</coordinates>
</LinearRing>
</innerBoundaryIs>
<innerBoundaryIs>
<LinearRing>
<coordinates>
-5.275,37.06666667
-5.275,37.05833333
-5.26666667,37.05833333
-5.26666667,37.06666667
-5.275,37.06666667
</coordinates>
</LinearRing>
</innerBoundaryIs>
<innerBoundaryIs>
<LinearRing>
<coordinates>
-5.26666667,37.06666667
-5.25833333,37.06666667
-5.25,37.06666667
-5.25,37.075
-5.25833333,37.075
-5.26666667,37.075
-5.26666667,37.06666667
</coordinates>
</LinearRing>
</innerBoundaryIs>
<innerBoundaryIs>
<LinearRing>
<coordinates>
-5.73333333,37.04166667
-5.725,37.04166667
-5.725,37.03333333
-5.71666667,37.03333333
-5.71666667,37.04166667
-5.71666667,37.05
-5.725,37.05
-5.73333333,37.05
-5.73333333,37.04166667
</coordinates>
</LinearRing>
</innerBoundaryIs>
<innerBoundaryIs>
<LinearRing>
<coordinates>
-5.71666667,37.05
-5.70833333,37.05
-5.70833333,37.05833333
-5.71666667,37.05833333
-5.71666667,37.05
</coordinates>
</LinearRing>
</innerBoundaryIs>
<innerBoundaryIs>
<LinearRing>
<coordinates>
-5.8,37.375
-5.8,37.36666667
-5.8,37.35833333
-5.79166667,37.35833333
-5.78333333,37.35833333
-5.78333333,37.36666667
-5.775,37.36666667
-5.76666667,37.36666667
-5.75833333,37.36666667
-5.75,37.36666667
-5.74166667,37.36666667
-5.74166667,37.375
-5.73333333,37.375
-5.725,37.375
-5.725,37.38333333
-5.71666667,37.38333333
-5.70833333,37.38333333
-5.70833333,37.39166667
-5.70833333,37.4
-5.7,37.4
-5.7,37.40833333
-5.70833333,37.40833333
-5.70833333,37.41666667
-5.7,37.41666667
-5.7,37.425
-5.7,37.43333333
-5.7,37.44166667
-5.70833333,37.44166667
-5.71666667,37.44166667
-5.71666667,37.45
-5.725,37.45
-5.73333333,37.45
-5.73333333,37.44166667
-5.73333333,37.43333333
-5.725,37.43333333
-5.71666667,37.43333333
-5.71666667,37.425
-5.71666667,37.41666667
-5.725,37.41666667
-5.725,37.40833333
-5.73333333,37.40833333
-5.73333333,37.4
-5.73333333,37.39166667
-5.74166667,37.39166667
-5.75,37.39166667
-5.75833333,37.39166667
-5.75833333,37.4
-5.75,37.4
-5.75,37.40833333
-5.75,37.41666667
-5.75833333,37.41666667
-5.76666667,37.41666667
-5.76666667,37.40833333
-5.76666667,37.4
-5.775,37.4
-5.775,37.39166667
-5.775,37.38333333
-5.775,37.375
-5.78333333,37.375
-5.79166667,37.375
-5.8,37.375
</coordinates>
</LinearRing>
</innerBoundaryIs>
<innerBoundaryIs>
<LinearRing>
<coordinates>
-5.73333333,37.45
-5.73333333,37.45833333
-5.73333333,37.46666667
-5.74166667,37.46666667
-5.75,37.46666667
-5.75833333,37.46666667
-5.76666667,37.46666667
-5.775,37.46666667
-5.775,37.45833333
-5.76666667,37.45833333
-5.75833333,37.45833333
-5.75,37.45833333
-5.75,37.45
-5.75,37.44166667
-5.74166667,37.44166667
-5.74166667,37.45
-5.73333333,37.45
</coordinates>
</LinearRing>
</innerBoundaryIs>
<innerBoundaryIs>
<LinearRing>
<coordinates>
-5.18333333,37.375
-5.18333333,37.36666667
-5.175,37.36666667
-5.175,37.375
-5.18333333,37.375
</coordinates>
</LinearRing>
</innerBoundaryIs>
<innerBoundaryIs>
<LinearRing>
<coordinates>
-5.175,37.375
-5.16666667,37.375
-5.16666667,37.38333333
-5.16666667,37.39166667
-5.175,37.39166667
-5.175,37.38333333
-5.175,37.375
</coordinates>
</LinearRing>
</innerBoundaryIs>
<innerBoundaryIs>
<LinearRing>
<coordinates>
-5.01666667,37.2
-5.00833333,37.2
-5.00833333,37.20833333
-5.01666667,37.20833333
-5.01666667,37.2
</coordinates>
</LinearRing>
</innerBoundaryIs>
<innerBoundaryIs>
<LinearRing>
<coordinates>
-5.01666667,37.2
-5.025,37.2
-5.03333333,37.2
-5.03333333,37.19166667
-5.025,37.19166667
-5.01666667,37.19166667
-5.01666667,37.2
</coordinates>
</LinearRing>
</innerBoundaryIs>
<innerBoundaryIs>
<LinearRing>
<coordinates>
-6.21666667,37.54166667
-6.20833333,37.54166667
-6.20833333,37.55
-6.20833333,37.55833333
-6.21666667,37.55833333
-6.225,37.55833333
-6.225,37.55
-6.21666667,37.55
-6.21666667,37.54166667
</coordinates>
</LinearRing>
</innerBoundaryIs>
<innerBoundaryIs>
<LinearRing>
<coordinates>
-6.225,37.55833333
-6.225,37.56666667
-6.23333333,37.56666667
-6.23333333,37.55833333
-6.225,37.55833333
</coordinates>
</LinearRing>
</innerBoundaryIs>
<innerBoundaryIs>
<LinearRing>
<coordinates>
-5.95833333,37.69166667
-5.95833333,37.68333333
-5.96666667,37.68333333
-5.96666667,37.69166667
-5.96666667,37.7
-5.96666667,37.70833333
-5.975,37.70833333
-5.975,37.71666667
-5.98333333,37.71666667
-5.98333333,37.70833333
-5.99166667,37.70833333
-6,37.70833333
-6,37.7
-5.99166667,37.7
-5.99166667,37.69166667
-5.98333333,37.69166667
-5.975,37.69166667
-5.975,37.68333333
-5.98333333,37.68333333
-5.99166667,37.68333333
-6,37.68333333
-6,37.675
-6.00833333,37.675
-6.00833333,37.66666667
-6.00833333,37.65833333
-6,37.65833333
-5.99166667,37.65833333
-5.99166667,37.66666667
-5.99166667,37.675
-5.98333333,37.675
-5.975,37.675
-5.96666667,37.675
-5.95833333,37.675
-5.95,37.675
-5.95,37.68333333
-5.94166667,37.68333333
-5.93333333,37.68333333
-5.925,37.68333333
-5.91666667,37.68333333
-5.91666667,37.69166667
-5.90833333,37.69166667
-5.9,37.69166667
-5.9,37.68333333
-5.89166667,37.68333333
-5.88333333,37.68333333
-5.88333333,37.69166667
-5.88333333,37.7
-5.89166667,37.7
-5.89166667,37.70833333
-5.9,37.70833333
-5.9,37.71666667
-5.89166667,37.71666667
-5.89166667,37.725
-5.9,37.725
-5.9,37.73333333
-5.9,37.74166667
-5.90833333,37.74166667
-5.91666667,37.74166667
-5.91666667,37.73333333
-5.90833333,37.73333333
-5.90833333,37.725
-5.90833333,37.71666667
-5.90833333,37.70833333
-5.90833333,37.7
-5.91666667,37.7
-5.925,37.7
-5.93333333,37.7
-5.93333333,37.69166667
-5.94166667,37.69166667
-5.95,37.69166667
-5.95833333,37.69166667
</coordinates>
</LinearRing>
</innerBoundaryIs>
<innerBoundaryIs>
<LinearRing>
<coordinates>
-6,37.70833333
-6,37.71666667
-6,37.725
-6.00833333,37.725
-6.00833333,37.73333333
-6.00833333,37.74166667
-6.00833333,37.75
-6.01666667,37.75
-6.01666667,37.74166667
-6.025,37.74166667
-6.025,37.73333333
-6.025,37.725
-6.03333333,37.725
-6.03333333,37.73333333
-6.04166667,37.73333333
-6.05,37.73333333
-6.05,37.725
-6.05833333,37.725
-6.05833333,37.71666667
-6.05,37.71666667
-6.04166667,37.71666667
-6.04166667,37.70833333
-6.03333333,37.70833333
-6.03333333,37.7
-6.04166667,37.7
-6.04166667,37.69166667
-6.03333333,37.69166667
-6.025,37.69166667
-6.01666667,37.69166667
-6.01666667,37.7
-6.01666667,37.70833333
-6.00833333,37.70833333
-6,37.70833333
</coordinates>
</LinearRing>
</innerBoundaryIs>
<innerBoundaryIs>
<LinearRing>
<coordinates>
-6.05833333,37.725
-6.05833333,37.73333333
-6.05833333,37.74166667
-6.06666667,37.74166667
-6.075,37.74166667
-6.08333333,37.74166667
-6.09166667,37.74166667
-6.1,37.74166667
-6.1,37.75
-6.10833333,37.75
-6.11666667,37.75
-6.125,37.75
-6.125,37.74166667
-6.125,37.73333333
-6.13333333,37.73333333
-6.13333333,37.725
-6.14166667,37.725
-6.15,37.725
-6.15,37.73333333
-6.15833333,37.73333333
-6.15833333,37.74166667
-6.16666667,37.74166667
-6.175,37.74166667
-6.18333333,37.74166667
-6.18333333,37.75
-6.19166667,37.75
-6.19166667,37.75833333
-6.2,37.75833333
-6.20833333,37.75833333
-6.20833333,37.75
-6.21666667,37.75
-6.21666667,37.75833333
-6.225,37.75833333
-6.225,37.75
-6.225,37.74166667
-6.21666667,37.74166667
-6.20833333,37.74166667
-6.2,37.74166667
-6.2,37.73333333
-6.20833333,37.73333333
-6.20833333,37.725
-6.20833333,37.71666667
-6.2,37.71666667
-6.2,37.70833333
-6.2,37.7
-6.19166667,37.7
-6.18333333,37.7
-6.18333333,37.69166667
-6.19166667,37.69166667
-6.2,37.69166667
-6.20833333,37.69166667
-6.21666667,37.69166667
-6.21666667,37.68333333
-6.20833333,37.68333333
-6.20833333,37.675
-6.21666667,37.675
-6.21666667,37.66666667
-6.20833333,37.66666667
-6.2,37.66666667
-6.19166667,37.66666667
-6.19166667,37.65833333
-6.19166667,37.65
-6.18333333,37.65
-6.175,37.65
-6.16666667,37.65
-6.16666667,37.65833333
-6.175,37.65833333
-6.175,37.66666667
-6.16666667,37.66666667
-6.15833333,37.66666667
-6.15833333,37.675
-6.15,37.675
-6.14166667,37.675
-6.13333333,37.675
-6.13333333,37.68333333
-6.13333333,37.69166667
-6.14166667,37.69166667
-6.15,37.69166667
-6.15833333,37.69166667
-6.15833333,37.7
-6.16666667,37.7
-6.16666667,37.70833333
-6.16666667,37.71666667
-6.16666667,37.725
-6.15833333,37.725
-6.15833333,37.71666667
-6.15833333,37.70833333
-6.15,37.70833333
-6.14166667,37.70833333
-6.14166667,37.7
-6.13333333,37.7
-6.125,37.7
-6.11666667,37.7
-6.10833333,37.7
-6.10833333,37.70833333
-6.1,37.70833333
-6.09166667,37.70833333
-6.08333333,37.70833333
-6.08333333,37.7
-6.075,37.7
-6.075,37.70833333
-6.06666667,37.70833333
-6.06666667,37.71666667
-6.06666667,37.725
-6.05833333,37.725
</coordinates>
</LinearRing>
</innerBoundaryIs>
<innerBoundaryIs>
<LinearRing>
<coordinates>
-6.05833333,37.74166667
-6.05,37.74166667
-6.04166667,37.74166667
-6.04166667,37.75
-6.05,37.75
-6.05,37.75833333
-6.05833333,37.75833333
-6.06666667,37.75833333
-6.06666667,37.75
-6.05833333,37.75
-6.05833333,37.74166667
</coordinates>
</LinearRing>
</innerBoundaryIs>
<innerBoundaryIs>
<LinearRing>
<coordinates>
-6.04166667,37.75
-6.03333333,37.75
-6.03333333,37.75833333
-6.03333333,37.76666667
-6.03333333,37.775
-6.025,37.775
-6.025,37.78333333
-6.03333333,37.78333333
-6.04166667,37.78333333
-6.05,37.78333333
-6.05833333,37.78333333
-6.06666667,37.78333333
-6.06666667,37.79166667
-6.05833333,37.79166667
-6.05833333,37.8
-6.05833333,37.80833333
-6.06666667,37.80833333
-6.075,37.80833333
-6.075,37.8
-6.08333333,37.8
-6.09166667,37.8
-6.09166667,37.79166667
-6.09166667,37.78333333
-6.1,37.78333333
-6.1,37.79166667
-6.10833333,37.79166667
-6.11666667,37.79166667
-6.11666667,37.8
-6.125,37.8
-6.125,37.79166667
-6.125,37.78333333
-6.11666667,37.78333333
-6.11666667,37.775
-6.10833333,37.775
-6.10833333,37.76666667
-6.1,37.76666667
-6.1,37.775
-6.09166667,37.775
-6.08333333,37.775
-6.075,37.775
-6.075,37.76666667
-6.06666667,37.76666667
-6.06666667,37.775
-6.05833333,37.775
-6.05833333,37.76666667
-6.05,37.76666667
-6.04166667,37.76666667
-6.04166667,37.75833333
-6.04166667,37.75
</coordinates>
</LinearRing>
</innerBoundaryIs>
<innerBoundaryIs>
<LinearRing>
<coordinates>
-6.11666667,37.8
-6.10833333,37.8
-6.1,37.8
-6.1,37.80833333
-6.09166667,37.80833333
-6.09166667,37.81666667
-6.1,37.81666667
-6.10833333,37.81666667
-6.11666667,37.81666667
-6.11666667,37.80833333
-6.11666667,37.8
</coordinates>
</LinearRing>
</innerBoundaryIs>
<innerBoundaryIs>
<LinearRing>
<coordinates>
-6.20833333,37.71666667
-6.21666667,37.71666667
-6.21666667,37.70833333
-6.20833333,37.70833333
-6.20833333,37.71666667
</coordinates>
</LinearRing>
</innerBoundaryIs>
<innerBoundaryIs>
<LinearRing>
<coordinates>
-5.325,37.7
-5.325,37.69166667
-5.325,37.68333333
-5.31666667,37.68333333
-5.31666667,37.69166667
-5.30833333,37.69166667
-5.3,37.69166667
-5.29166667,37.69166667
-5.28333333,37.69166667
-5.275,37.69166667
-5.275,37.7
-5.26666667,37.7
-5.25833333,37.7
-5.25,37.7
-5.25,37.70833333
-5.25833333,37.70833333
-5.26666667,37.70833333
-5.275,37.70833333
-5.275,37.71666667
-5.28333333,37.71666667
-5.29166667,37.71666667
-5.29166667,37.70833333
-5.3,37.70833333
-5.3,37.7
-5.30833333,37.7
-5.31666667,37.7
-5.325,37.7
</coordinates>
</LinearRing>
</innerBoundaryIs>
<innerBoundaryIs>
<LinearRing>
<coordinates>
-5.3,37.70833333
-5.3,37.71666667
-5.30833333,37.71666667
-5.30833333,37.70833333
-5.3,37.70833333
</coordinates>
</LinearRing>
</innerBoundaryIs>
<innerBoundaryIs>
<LinearRing>
<coordinates>
-6.23333333,37.61666667
-6.23333333,37.60833333
-6.23333333,37.6
-6.225,37.6
-6.225,37.60833333
-6.21666667,37.60833333
-6.21666667,37.61666667
-6.225,37.61666667
-6.23333333,37.61666667
</coordinates>
</LinearRing>
</innerBoundaryIs>
<innerBoundaryIs>
<LinearRing>
<coordinates>
-6.21666667,37.61666667
-6.20833333,37.61666667
-6.20833333,37.625
-6.20833333,37.63333333
-6.21666667,37.63333333
-6.21666667,37.625
-6.21666667,37.61666667
</coordinates>
</LinearRing>
</innerBoundaryIs>
<innerBoundaryIs>
<LinearRing>
<coordinates>
-6.19166667,37.61666667
-6.18333333,37.61666667
-6.175,37.61666667
-6.16666667,37.61666667
-6.15833333,37.61666667
-6.15833333,37.60833333
-6.15,37.60833333
-6.14166667,37.60833333
-6.14166667,37.61666667
-6.13333333,37.61666667
-6.125,37.61666667
-6.125,37.625
-6.125,37.63333333
-6.13333333,37.63333333
-6.14166667,37.63333333
-6.14166667,37.64166667
-6.15,37.64166667
-6.15,37.65
-6.15833333,37.65
-6.15833333,37.64166667
-6.16666667,37.64166667
-6.175,37.64166667
-6.175,37.63333333
-6.18333333,37.63333333
-6.18333333,37.625
-6.19166667,37.625
-6.19166667,37.61666667
</coordinates>
</LinearRing>
</innerBoundaryIs>
<innerBoundaryIs>
<LinearRing>
<coordinates>
-6.14166667,37.64166667
-6.13333333,37.64166667
-6.13333333,37.65
-6.13333333,37.65833333
-6.14166667,37.65833333
-6.14166667,37.65
-6.14166667,37.64166667
</coordinates>
</LinearRing>
</innerBoundaryIs>
<innerBoundaryIs>
<LinearRing>
<coordinates>
-6.05833333,37.61666667
-6.05,37.61666667
-6.04166667,37.61666667
-6.04166667,37.60833333
-6.03333333,37.60833333
-6.03333333,37.61666667
-6.025,37.61666667
-6.01666667,37.61666667
-6.01666667,37.625
-6.00833333,37.625
-6.00833333,37.63333333
-6.01666667,37.63333333
-6.025,37.63333333
-6.03333333,37.63333333
-6.04166667,37.63333333
-6.04166667,37.625
-6.05,37.625
-6.05833333,37.625
-6.05833333,37.61666667
</coordinates>
</LinearRing>
</innerBoundaryIs>
<innerBoundaryIs>
<LinearRing>
<coordinates>
-6.03333333,37.60833333
-6.03333333,37.6
-6.025,37.6
-6.025,37.60833333
-6.03333333,37.60833333
</coordinates>
</LinearRing>
</innerBoundaryIs>
<innerBoundaryIs>
<LinearRing>
<coordinates>
-5.99166667,37.625
-5.98333333,37.625
-5.98333333,37.63333333
-5.99166667,37.63333333
-5.99166667,37.625
</coordinates>
</LinearRing>
</innerBoundaryIs>
<innerBoundaryIs>
<LinearRing>
<coordinates>
-5.98333333,37.63333333
-5.975,37.63333333
-5.96666667,37.63333333
-5.96666667,37.64166667
-5.975,37.64166667
-5.98333333,37.64166667
-5.98333333,37.63333333
</coordinates>
</LinearRing>
</innerBoundaryIs>
<innerBoundaryIs>
<LinearRing>
<coordinates>
-5.96666667,37.64166667
-5.95833333,37.64166667
-5.95833333,37.65
-5.95,37.65
-5.95,37.65833333
-5.95833333,37.65833333
-5.96666667,37.65833333
-5.975,37.65833333
-5.975,37.65
-5.96666667,37.65
-5.96666667,37.64166667
</coordinates>
</LinearRing>
</innerBoundaryIs>
<innerBoundaryIs>
<LinearRing>
<coordinates>
-5.95833333,37.64166667
-5.95833333,37.63333333
-5.95,37.63333333
-5.95,37.64166667
-5.95833333,37.64166667
</coordinates>
</LinearRing>
</innerBoundaryIs>
<innerBoundaryIs>
<LinearRing>
<coordinates>
-5.98333333,37.575
-5.975,37.575
-5.975,37.58333333
-5.98333333,37.58333333
-5.98333333,37.575
</coordinates>
</LinearRing>
</innerBoundaryIs>
<innerBoundaryIs>
<LinearRing>
<coordinates>
-5.975,37.58333333
-5.96666667,37.58333333
-5.95833333,37.58333333
-5.95833333,37.59166667
-5.96666667,37.59166667
-5.96666667,37.6
-5.975,37.6
-5.98333333,37.6
-5.98333333,37.59166667
-5.975,37.59166667
-5.975,37.58333333
</coordinates>
</LinearRing>
</innerBoundaryIs>
<innerBoundaryIs>
<LinearRing>
<coordinates>
-5.74166667,37.66666667
-5.74166667,37.65833333
-5.73333333,37.65833333
-5.73333333,37.65
-5.725,37.65
-5.71666667,37.65
-5.70833333,37.65
-5.70833333,37.65833333
-5.7,37.65833333
-5.7,37.66666667
-5.70833333,37.66666667
-5.70833333,37.675
-5.71666667,37.675
-5.725,37.675
-5.73333333,37.675
-5.74166667,37.675
-5.74166667,37.66666667
</coordinates>
</LinearRing>
</innerBoundaryIs>
<innerBoundaryIs>
<LinearRing>
<coordinates>
-5.74166667,37.65833333
-5.75,37.65833333
-5.75833333,37.65833333
-5.75833333,37.66666667
-5.76666667,37.66666667
-5.76666667,37.65833333
-5.775,37.65833333
-5.78333333,37.65833333
-5.79166667,37.65833333
-5.79166667,37.65
-5.79166667,37.64166667
-5.78333333,37.64166667
-5.78333333,37.65
-5.775,37.65
-5.76666667,37.65
-5.76666667,37.64166667
-5.75833333,37.64166667
-5.75,37.64166667
-5.75,37.65
-5.74166667,37.65
-5.74166667,37.65833333
</coordinates>
</LinearRing>
</innerBoundaryIs>
<innerBoundaryIs>
<LinearRing>
<coordinates>
-5.91666667,37.66666667
-5.91666667,37.65833333
-5.90833333,37.65833333
-5.90833333,37.65
-5.9,37.65
-5.9,37.64166667
-5.9,37.63333333
-5.89166667,37.63333333
-5.88333333,37.63333333
-5.875,37.63333333
-5.875,37.64166667
-5.875,37.65
-5.88333333,37.65
-5.88333333,37.65833333
-5.88333333,37.66666667
-5.89166667,37.66666667
-5.9,37.66666667
-5.9,37.675
-5.90833333,37.675
-5.90833333,37.66666667
-5.91666667,37.66666667
</coordinates>
</LinearRing>
</innerBoundaryIs>
<innerBoundaryIs>
<LinearRing>
<coordinates>
-5.90833333,37.65
-5.91666667,37.65
-5.91666667,37.64166667
-5.90833333,37.64166667
-5.90833333,37.65
</coordinates>
</LinearRing>
</innerBoundaryIs>
<innerBoundaryIs>
<LinearRing>
<coordinates>
-5.55833333,37.8
-5.55,37.8
-5.55,37.79166667
-5.55,37.78333333
-5.54166667,37.78333333
-5.54166667,37.79166667
-5.54166667,37.8
-5.54166667,37.80833333
-5.55,37.80833333
-5.55833333,37.80833333
-5.55833333,37.8
</coordinates>
</LinearRing>
</innerBoundaryIs>
<innerBoundaryIs>
<LinearRing>
<coordinates>
-5.54166667,37.78333333
-5.54166667,37.775
-5.53333333,37.775
-5.53333333,37.78333333
-5.54166667,37.78333333
</coordinates>
</LinearRing>
</innerBoundaryIs>
<innerBoundaryIs>
<LinearRing>
<coordinates>
-6.01666667,37.80833333
-6.01666667,37.8
-6.00833333,37.8
-6,37.8
-5.99166667,37.8
-5.99166667,37.80833333
-5.98333333,37.80833333
-5.98333333,37.81666667
-5.99166667,37.81666667
-6,37.81666667
-6.00833333,37.81666667
-6.01666667,37.81666667
-6.01666667,37.80833333
</coordinates>
</LinearRing>
</innerBoundaryIs>
<innerBoundaryIs>
<LinearRing>
<coordinates>
-5.98333333,37.80833333
-5.98333333,37.8
-5.975,37.8
-5.96666667,37.8
-5.96666667,37.80833333
-5.975,37.80833333
-5.98333333,37.80833333
</coordinates>
</LinearRing>
</innerBoundaryIs>
<innerBoundaryIs>
<LinearRing>
<coordinates>
-6.01666667,37.81666667
-6.01666667,37.825
-6.01666667,37.83333333
-6.025,37.83333333
-6.025,37.84166667
-6.025,37.85
-6.03333333,37.85
-6.04166667,37.85
-6.04166667,37.84166667
-6.05,37.84166667
-6.05,37.83333333
-6.04166667,37.83333333
-6.04166667,37.825
-6.03333333,37.825
-6.025,37.825
-6.025,37.81666667
-6.01666667,37.81666667
</coordinates>
</LinearRing>
</innerBoundaryIs>
<innerBoundaryIs>
<LinearRing>
<coordinates>
-8.19166667,37.7
-8.18333333,37.7
-8.175,37.7
-8.175,37.70833333
-8.18333333,37.70833333
-8.19166667,37.70833333
-8.19166667,37.7
</coordinates>
</LinearRing>
</innerBoundaryIs>
<innerBoundaryIs>
<LinearRing>
<coordinates>
-8.19166667,37.70833333
-8.19166667,37.71666667
-8.2,37.71666667
-8.2,37.70833333
-8.19166667,37.70833333
</coordinates>
</LinearRing>
</innerBoundaryIs>
<innerBoundaryIs>
<LinearRing>
<coordinates>
-8.2,37.71666667
-8.2,37.725
-8.2,37.73333333
-8.2,37.74166667
-8.2,37.75
-8.20833333,37.75
-8.21666667,37.75
-8.21666667,37.74166667
-8.20833333,37.74166667
-8.20833333,37.73333333
-8.20833333,37.725
-8.20833333,37.71666667
-8.2,37.71666667
</coordinates>
</LinearRing>
</innerBoundaryIs>
<innerBoundaryIs>
<LinearRing>
<coordinates>
-7.1,37.7
-7.09166667,37.7
-7.08333333,37.7
-7.08333333,37.70833333
-7.09166667,37.70833333
-7.09166667,37.71666667
-7.1,37.71666667
-7.1,37.70833333
-7.1,37.7
</coordinates>
</LinearRing>
</innerBoundaryIs>
<innerBoundaryIs>
<LinearRing>
<coordinates>
-7.08333333,37.7
-7.08333333,37.69166667
-7.08333333,37.68333333
-7.075,37.68333333
-7.075,37.69166667
-7.075,37.7
-7.08333333,37.7
</coordinates>
</LinearRing>
</innerBoundaryIs>
<innerBoundaryIs>
<LinearRing>
<coordinates>
-7.08333333,37.70833333
-7.075,37.70833333
-7.075,37.71666667
-7.08333333,37.71666667
-7.08333333,37.70833333
</coordinates>
</LinearRing>
</innerBoundaryIs>
<innerBoundaryIs>
<LinearRing>
<coordinates>
-7.525,37.55833333
-7.51666667,37.55833333
-7.50833333,37.55833333
-7.5,37.55833333
-7.49166667,37.55833333
-7.49166667,37.56666667
-7.5,37.56666667
-7.5,37.575
-7.5,37.58333333
-7.49166667,37.58333333
-7.49166667,37.59166667
-7.49166667,37.6
-7.49166667,37.60833333
-7.5,37.60833333
-7.5,37.61666667
-7.49166667,37.61666667
-7.49166667,37.625
-7.5,37.625
-7.50833333,37.625
-7.50833333,37.61666667
-7.50833333,37.60833333
-7.50833333,37.6
-7.50833333,37.59166667
-7.50833333,37.58333333
-7.50833333,37.575
-7.51666667,37.575
-7.525,37.575
-7.525,37.56666667
-7.525,37.55833333
</coordinates>
</LinearRing>
</innerBoundaryIs>
<innerBoundaryIs>
<LinearRing>
<coordinates>
-7.50833333,37.625
-7.50833333,37.63333333
-7.50833333,37.64166667
-7.50833333,37.65
-7.50833333,37.65833333
-7.5,37.65833333
-7.5,37.66666667
-7.49166667,37.66666667
-7.49166667,37.675
-7.48333333,37.675
-7.48333333,37.68333333
-7.49166667,37.68333333
-7.5,37.68333333
-7.50833333,37.68333333
-7.50833333,37.675
-7.50833333,37.66666667
-7.51666667,37.66666667
-7.51666667,37.65833333
-7.51666667,37.65
-7.525,37.65
-7.525,37.64166667
-7.525,37.63333333
-7.525,37.625
-7.51666667,37.625
-7.50833333,37.625
</coordinates>
</LinearRing>
</innerBoundaryIs>
<innerBoundaryIs>
<LinearRing>
<coordinates>
-7.09166667,37.61666667
-7.09166667,37.60833333
-7.08333333,37.60833333
-7.08333333,37.61666667
-7.075,37.61666667
-7.075,37.625
-7.08333333,37.625
-7.09166667,37.625
-7.09166667,37.61666667
</coordinates>
</LinearRing>
</innerBoundaryIs>
<innerBoundaryIs>
<LinearRing>
<coordinates>
-7.08333333,37.60833333
-7.08333333,37.6
-7.075,37.6
-7.075,37.59166667
-7.06666667,37.59166667
-7.05833333,37.59166667
-7.05,37.59166667
-7.04166667,37.59166667
-7.03333333,37.59166667
-7.03333333,37.6
-7.04166667,37.6
-7.04166667,37.60833333
-7.05,37.60833333
-7.05833333,37.60833333
-7.06666667,37.60833333
-7.075,37.60833333
-7.08333333,37.60833333
</coordinates>
</LinearRing>
</innerBoundaryIs>
<innerBoundaryIs>
<LinearRing>
<coordinates>
-7.03333333,37.625
-7.025,37.625
-7.01666667,37.625
-7.01666667,37.63333333
-7.01666667,37.64166667
-7.025,37.64166667
-7.03333333,37.64166667
-7.03333333,37.63333333
-7.03333333,37.625
</coordinates>
</LinearRing>
</innerBoundaryIs>
<innerBoundaryIs>
<LinearRing>
<coordinates>
-7.01666667,37.64166667
-7.00833333,37.64166667
-7.00833333,37.65
-7.00833333,37.65833333
-7.01666667,37.65833333
-7.025,37.65833333
-7.025,37.66666667
-7.03333333,37.66666667
-7.03333333,37.65833333
-7.03333333,37.65
-7.025,37.65
-7.01666667,37.65
-7.01666667,37.64166667
</coordinates>
</LinearRing>
</innerBoundaryIs>
<innerBoundaryIs>
<LinearRing>
<coordinates>
-6.95833333,37.625
-6.95833333,37.61666667
-6.95,37.61666667
-6.95,37.625
-6.95833333,37.625
</coordinates>
</LinearRing>
</innerBoundaryIs>
<innerBoundaryIs>
<LinearRing>
<coordinates>
-6.95,37.61666667
-6.95,37.60833333
-6.94166667,37.60833333
-6.94166667,37.61666667
-6.95,37.61666667
</coordinates>
</LinearRing>
</innerBoundaryIs>
<innerBoundaryIs>
<LinearRing>
<coordinates>
-7.25833333,37.575
-7.25833333,37.56666667
-7.25,37.56666667
-7.24166667,37.56666667
-7.23333333,37.56666667
-7.23333333,37.575
-7.24166667,37.575
-7.25,37.575
-7.25833333,37.575
</coordinates>
</LinearRing>
</innerBoundaryIs>
<innerBoundaryIs>
<LinearRing>
<coordinates>
-7.25833333,37.56666667
-7.26666667,37.56666667
-7.275,37.56666667
-7.275,37.55833333
-7.26666667,37.55833333
-7.25833333,37.55833333
-7.25833333,37.56666667
</coordinates>
</LinearRing>
</innerBoundaryIs>
<innerBoundaryIs>
<LinearRing>
<coordinates>
-7.23333333,37.575
-7.225,37.575
-7.21666667,37.575
-7.21666667,37.58333333
-7.21666667,37.59166667
-7.225,37.59166667
-7.225,37.6
-7.23333333,37.6
-7.23333333,37.59166667
-7.23333333,37.58333333
-7.23333333,37.575
</coordinates>
</LinearRing>
</innerBoundaryIs>
<innerBoundaryIs>
<LinearRing>
<coordinates>
-7.20833333,37.575
-7.2,37.575
-7.2,37.56666667
-7.19166667,37.56666667
-7.19166667,37.575
-7.18333333,37.575
-7.18333333,37.58333333
-7.175,37.58333333
-7.175,37.59166667
-7.18333333,37.59166667
-7.18333333,37.6
-7.18333333,37.60833333
-7.19166667,37.60833333
-7.19166667,37.6
-7.2,37.6
-7.2,37.59166667
-7.19166667,37.59166667
-7.19166667,37.58333333
-7.2,37.58333333
-7.20833333,37.58333333
-7.20833333,37.575
</coordinates>
</LinearRing>
</innerBoundaryIs>
<innerBoundaryIs>
<LinearRing>
<coordinates>
-7.19166667,37.56666667
-7.19166667,37.55833333
-7.18333333,37.55833333
-7.18333333,37.56666667
-7.19166667,37.56666667
</coordinates>
</LinearRing>
</innerBoundaryIs>
<innerBoundaryIs>
<LinearRing>
<coordinates>
-7.19166667,37.60833333
-7.19166667,37.61666667
-7.2,37.61666667
-7.2,37.60833333
-7.19166667,37.60833333
</coordinates>
</LinearRing>
</innerBoundaryIs>
<innerBoundaryIs>
<LinearRing>
<coordinates>
-6.81666667,37.65833333
-6.81666667,37.65
-6.80833333,37.65
-6.8,37.65
-6.8,37.65833333
-6.80833333,37.65833333
-6.80833333,37.66666667
-6.81666667,37.66666667
-6.81666667,37.65833333
</coordinates>
</LinearRing>
</innerBoundaryIs>
<innerBoundaryIs>
<LinearRing>
<coordinates>
-6.80833333,37.66666667
-6.8,37.66666667
-6.79166667,37.66666667
-6.78333333,37.66666667
-6.775,37.66666667
-6.775,37.675
-6.775,37.68333333
-6.78333333,37.68333333
-6.79166667,37.68333333
-6.8,37.68333333
-6.8,37.675
-6.80833333,37.675
-6.80833333,37.66666667
</coordinates>
</LinearRing>
</innerBoundaryIs>
<innerBoundaryIs>
<LinearRing>
<coordinates>
-6.75833333,37.66666667
-6.75833333,37.65833333
-6.75,37.65833333
-6.75,37.66666667
-6.75833333,37.66666667
</coordinates>
</LinearRing>
</innerBoundaryIs>
<innerBoundaryIs>
<LinearRing>
<coordinates>
-6.75,37.66666667
-6.74166667,37.66666667
-6.73333333,37.66666667
-6.73333333,37.675
-6.74166667,37.675
-6.75,37.675
-6.75,37.66666667
</coordinates>
</LinearRing>
</innerBoundaryIs>
<innerBoundaryIs>
<LinearRing>
<coordinates>
-7.2,37.66666667
-7.19166667,37.66666667
-7.19166667,37.675
-7.2,37.675
-7.2,37.66666667
</coordinates>
</LinearRing>
</innerBoundaryIs>
<innerBoundaryIs>
<LinearRing>
<coordinates>
-7.19166667,37.675
-7.18333333,37.675
-7.18333333,37.68333333
-7.19166667,37.68333333
-7.19166667,37.675
</coordinates>
</LinearRing>
</innerBoundaryIs>
<innerBoundaryIs>
<LinearRing>
<coordinates>
-7.35,37.73333333
-7.35,37.74166667
-7.34166667,37.74166667
-7.34166667,37.75
-7.35,37.75
-7.35833333,37.75
-7.35833333,37.74166667
-7.35833333,37.73333333
-7.35,37.73333333
</coordinates>
</LinearRing>
</innerBoundaryIs>
<innerBoundaryIs>
<LinearRing>
<coordinates>
-7.35,37.73333333
-7.35,37.725
-7.34166667,37.725
-7.34166667,37.73333333
-7.35,37.73333333
</coordinates>
</LinearRing>
</innerBoundaryIs>
<innerBoundaryIs>
<LinearRing>
<coordinates>
-7.34166667,37.725
-7.34166667,37.71666667
-7.33333333,37.71666667
-7.33333333,37.725
-7.34166667,37.725
</coordinates>
</LinearRing>
</innerBoundaryIs>
<innerBoundaryIs>
<LinearRing>
<coordinates>
-7.08333333,37.73333333
-7.08333333,37.725
-7.075,37.725
-7.075,37.73333333
-7.08333333,37.73333333
</coordinates>
</LinearRing>
</innerBoundaryIs>
<innerBoundaryIs>
<LinearRing>
<coordinates>
-7.075,37.73333333
-7.06666667,37.73333333
-7.06666667,37.74166667
-7.075,37.74166667
-7.075,37.73333333
</coordinates>
</LinearRing>
</innerBoundaryIs>
<innerBoundaryIs>
<LinearRing>
<coordinates>
-8.54166667,37.86666667
-8.54166667,37.85833333
-8.53333333,37.85833333
-8.53333333,37.86666667
-8.53333333,37.875
-8.525,37.875
-8.525,37.88333333
-8.51666667,37.88333333
-8.51666667,37.89166667
-8.51666667,37.9
-8.51666667,37.90833333
-8.525,37.90833333
-8.525,37.9
-8.525,37.89166667
-8.53333333,37.89166667
-8.54166667,37.89166667
-8.55,37.89166667
-8.55,37.88333333
-8.55833333,37.88333333
-8.55833333,37.89166667
-8.56666667,37.89166667
-8.56666667,37.9
-8.575,37.9
-8.58333333,37.9
-8.59166667,37.9
-8.6,37.9
-8.6,37.89166667
-8.59166667,37.89166667
-8.59166667,37.88333333
-8.58333333,37.88333333
-8.575,37.88333333
-8.575,37.875
-8.56666667,37.875
-8.55833333,37.875
-8.55833333,37.86666667
-8.55,37.86666667
-8.55,37.875
-8.54166667,37.875
-8.54166667,37.86666667
</coordinates>
</LinearRing>
</innerBoundaryIs>
<innerBoundaryIs>
<LinearRing>
<coordinates>
-8.525,37.875
-8.525,37.86666667
-8.525,37.85833333
-8.51666667,37.85833333
-8.50833333,37.85833333
-8.50833333,37.86666667
-8.51666667,37.86666667
-8.51666667,37.875
-8.525,37.875
</coordinates>
</LinearRing>
</innerBoundaryIs>
<innerBoundaryIs>
<LinearRing>
<coordinates>
-7.45,38.25
-7.45,38.24166667
-7.45833333,38.24166667
-7.45833333,38.23333333
-7.45833333,38.225
-7.45,38.225
-7.45,38.23333333
-7.44166667,38.23333333
-7.43333333,38.23333333
-7.425,38.23333333
-7.425,38.24166667
-7.425,38.25
-7.41666667,38.25
-7.40833333,38.25
-7.4,38.25
-7.39166667,38.25
-7.38333333,38.25
-7.38333333,38.25833333
-7.39166667,38.25833333
-7.39166667,38.26666667
-7.38333333,38.26666667
-7.375,38.26666667
-7.375,38.275
-7.38333333,38.275
-7.39166667,38.275
-7.39166667,38.28333333
-7.38333333,38.28333333
-7.38333333,38.29166667
-7.38333333,38.3
-7.375,38.3
-7.375,38.29166667
-7.36666667,38.29166667
-7.36666667,38.28333333
-7.35833333,38.28333333
-7.35833333,38.29166667
-7.35833333,38.3
-7.35,38.3
-7.34166667,38.3
-7.34166667,38.30833333
-7.33333333,38.30833333
-7.33333333,38.31666667
-7.33333333,38.325
-7.34166667,38.325
-7.34166667,38.31666667
-7.35,38.31666667
-7.35,38.30833333
-7.35833333,38.30833333
-7.36666667,38.30833333
-7.36666667,38.31666667
-7.36666667,38.325
-7.35833333,38.325
-7.35833333,38.33333333
-7.35,38.33333333
-7.35,38.34166667
-7.35,38.35
-7.34166667,38.35
-7.34166667,38.35833333
-7.33333333,38.35833333
-7.33333333,38.36666667
-7.325,38.36666667
-7.325,38.375
-7.31666667,38.375
-7.31666667,38.38333333
-7.31666667,38.39166667
-7.31666667,38.4
-7.31666667,38.40833333
-7.30833333,38.40833333
-7.30833333,38.41666667
-7.30833333,38.425
-7.31666667,38.425
-7.325,38.425
-7.33333333,38.425
-7.33333333,38.43333333
-7.33333333,38.44166667
-7.34166667,38.44166667
-7.34166667,38.43333333
-7.35,38.43333333
-7.35,38.425
-7.35833333,38.425
-7.36666667,38.425
-7.375,38.425
-7.38333333,38.425
-7.38333333,38.43333333
-7.39166667,38.43333333
-7.4,38.43333333
-7.4,38.44166667
-7.39166667,38.44166667
-7.38333333,38.44166667
-7.375,38.44166667
-7.36666667,38.44166667
-7.36666667,38.45
-7.36666667,38.45833333
-7.36666667,38.46666667
-7.35833333,38.46666667
-7.35833333,38.475
-7.35,38.475
-7.35,38.48333333
-7.35833333,38.48333333
-7.35833333,38.49166667
-7.36666667,38.49166667
-7.375,38.49166667
-7.38333333,38.49166667
-7.38333333,38.5
-7.39166667,38.5
-7.39166667,38.49166667
-7.4,38.49166667
-7.4,38.48333333
-7.4,38.475
-7.4,38.46666667
-7.4,38.45833333
-7.39166667,38.45833333
-7.39166667,38.45
-7.4,38.45
-7.40833333,38.45
-7.41666667,38.45
-7.41666667,38.44166667
-7.41666667,38.43333333
-7.425,38.43333333
-7.425,38.425
-7.43333333,38.425
-7.43333333,38.41666667
-7.44166667,38.41666667
-7.44166667,38.40833333
-7.44166667,38.4
-7.43333333,38.4
-7.425,38.4
-7.425,38.40833333
-7.41666667,38.40833333
-7.41666667,38.41666667
-7.40833333,38.41666667
-7.4,38.41666667
-7.4,38.425
-7.39166667,38.425
-7.39166667,38.41666667
-7.39166667,38.40833333
-7.39166667,38.4
-7.4,38.4
-7.4,38.39166667
-7.40833333,38.39166667
-7.40833333,38.38333333
-7.4,38.38333333
-7.4,38.375
-7.39166667,38.375
-7.39166667,38.36666667
-7.39166667,38.35833333
-7.38333333,38.35833333
-7.375,38.35833333
-7.375,38.35
-7.38333333,38.35
-7.39166667,38.35
-7.4,38.35
-7.4,38.35833333
-7.4,38.36666667
-7.40833333,38.36666667
-7.41666667,38.36666667
-7.425,38.36666667
-7.425,38.35833333
-7.43333333,38.35833333
-7.44166667,38.35833333
-7.44166667,38.36666667
-7.44166667,38.375
-7.44166667,38.38333333
-7.45,38.38333333
-7.45,38.39166667
-7.45,38.4
-7.45833333,38.4
-7.45833333,38.39166667
-7.46666667,38.39166667
-7.475,38.39166667
-7.48333333,38.39166667
-7.48333333,38.38333333
-7.49166667,38.38333333
-7.49166667,38.375
-7.49166667,38.36666667
-7.5,38.36666667
-7.50833333,38.36666667
-7.50833333,38.35833333
-7.5,38.35833333
-7.5,38.35
-7.49166667,38.35
-7.49166667,38.34166667
-7.48333333,38.34166667
-7.48333333,38.33333333
-7.49166667,38.33333333
-7.49166667,38.325
-7.5,38.325
-7.50833333,38.325
-7.51666667,38.325
-7.51666667,38.31666667
-7.50833333,38.31666667
-7.50833333,38.30833333
-7.5,38.30833333
-7.49166667,38.30833333
-7.49166667,38.3
-7.48333333,38.3
-7.475,38.3
-7.475,38.30833333
-7.46666667,38.30833333
-7.46666667,38.31666667
-7.45833333,38.31666667
-7.45833333,38.325
-7.45,38.325
-7.44166667,38.325
-7.44166667,38.33333333
-7.44166667,38.34166667
-7.44166667,38.35
-7.43333333,38.35
-7.43333333,38.34166667
-7.425,38.34166667
-7.425,38.33333333
-7.425,38.325
-7.43333333,38.325
-7.43333333,38.31666667
-7.43333333,38.30833333
-7.43333333,38.3
-7.43333333,38.29166667
-7.44166667,38.29166667
-7.45,38.29166667
-7.45,38.28333333
-7.45,38.275
-7.45,38.26666667
-7.45833333,38.26666667
-7.45833333,38.25833333
-7.45,38.25833333
-7.45,38.25
</coordinates>
</LinearRing>
</innerBoundaryIs>
<innerBoundaryIs>
<LinearRing>
<coordinates>
-7.45833333,38.24166667
-7.45833333,38.25
-7.46666667,38.25
-7.46666667,38.25833333
-7.475,38.25833333
-7.475,38.25
-7.48333333,38.25
-7.48333333,38.24166667
-7.48333333,38.23333333
-7.475,38.23333333
-7.46666667,38.23333333
-7.46666667,38.24166667
-7.45833333,38.24166667
</coordinates>
</LinearRing>
</innerBoundaryIs>
<innerBoundaryIs>
<LinearRing>
<coordinates>
-7.45833333,38.225
-7.46666667,38.225
-7.475,38.225
-7.475,38.21666667
-7.48333333,38.21666667
-7.48333333,38.225
-7.49166667,38.225
-7.49166667,38.23333333
-7.5,38.23333333
-7.50833333,38.23333333
-7.50833333,38.225
-7.5,38.225
-7.5,38.21666667
-7.5,38.20833333
-7.50833333,38.20833333
-7.50833333,38.21666667
-7.51666667,38.21666667
-7.51666667,38.20833333
-7.51666667,38.2
-7.50833333,38.2
-7.5,38.2
-7.49166667,38.2
-7.49166667,38.20833333
-7.48333333,38.20833333
-7.475,38.20833333
-7.46666667,38.20833333
-7.45833333,38.20833333
-7.45833333,38.21666667
-7.45833333,38.225
</coordinates>
</LinearRing>
</innerBoundaryIs>
<innerBoundaryIs>
<LinearRing>
<coordinates>
-7.425,38.43333333
-7.425,38.44166667
-7.43333333,38.44166667
-7.43333333,38.43333333
-7.425,38.43333333
</coordinates>
</LinearRing>
</innerBoundaryIs>
<innerBoundaryIs>
<LinearRing>
<coordinates>
-7.70833333,38.25
-7.70833333,38.24166667
-7.71666667,38.24166667
-7.725,38.24166667
-7.725,38.25
-7.725,38.25833333
-7.73333333,38.25833333
-7.73333333,38.26666667
-7.73333333,38.275
-7.73333333,38.28333333
-7.73333333,38.29166667
-7.74166667,38.29166667
-7.75,38.29166667
-7.75833333,38.29166667
-7.75833333,38.28333333
-7.75833333,38.275
-7.76666667,38.275
-7.76666667,38.26666667
-7.775,38.26666667
-7.78333333,38.26666667
-7.79166667,38.26666667
-7.79166667,38.25833333
-7.8,38.25833333
-7.80833333,38.25833333
-7.81666667,38.25833333
-7.825,38.25833333
-7.83333333,38.25833333
-7.83333333,38.26666667
-7.84166667,38.26666667
-7.85,38.26666667
-7.85,38.275
-7.85833333,38.275
-7.86666667,38.275
-7.875,38.275
-7.875,38.26666667
-7.875,38.25833333
-7.86666667,38.25833333
-7.86666667,38.25
-7.85833333,38.25
-7.85833333,38.24166667
-7.85,38.24166667
-7.84166667,38.24166667
-7.84166667,38.23333333
-7.83333333,38.23333333
-7.83333333,38.225
-7.83333333,38.21666667
-7.83333333,38.20833333
-7.825,38.20833333
-7.825,38.21666667
-7.825,38.225
-7.81666667,38.225
-7.81666667,38.23333333
-7.80833333,38.23333333
-7.8,38.23333333
-7.8,38.24166667
-7.79166667,38.24166667
-7.78333333,38.24166667
-7.775,38.24166667
-7.76666667,38.24166667
-7.75833333,38.24166667
-7.75833333,38.23333333
-7.75,38.23333333
-7.74166667,38.23333333
-7.74166667,38.225
-7.75,38.225
-7.75,38.21666667
-7.74166667,38.21666667
-7.74166667,38.20833333
-7.73333333,38.20833333
-7.73333333,38.2
-7.725,38.2
-7.71666667,38.2
-7.70833333,38.2
-7.70833333,38.20833333
-7.7,38.20833333
-7.7,38.2
-7.69166667,38.2
-7.69166667,38.19166667
-7.68333333,38.19166667
-7.68333333,38.2
-7.675,38.2
-7.675,38.20833333
-7.675,38.21666667
-7.68333333,38.21666667
-7.69166667,38.21666667
-7.69166667,38.225
-7.69166667,38.23333333
-7.7,38.23333333
-7.7,38.24166667
-7.7,38.25
-7.70833333,38.25
</coordinates>
</LinearRing>
</innerBoundaryIs>
<innerBoundaryIs>
<LinearRing>
<coordinates>
-7.875,38.275
-7.875,38.28333333
-7.88333333,38.28333333
-7.88333333,38.275
-7.875,38.275
</coordinates>
</LinearRing>
</innerBoundaryIs>
<innerBoundaryIs>
<LinearRing>
<coordinates>
-7.88333333,38.28333333
-7.88333333,38.29166667
-7.88333333,38.3
-7.88333333,38.30833333
-7.875,38.30833333
-7.875,38.3
-7.86666667,38.3
-7.86666667,38.30833333
-7.85833333,38.30833333
-7.85,38.30833333
-7.85,38.31666667
-7.85833333,38.31666667
-7.86666667,38.31666667
-7.86666667,38.325
-7.875,38.325
-7.875,38.31666667
-7.88333333,38.31666667
-7.89166667,38.31666667
-7.89166667,38.30833333
-7.89166667,38.3
-7.9,38.3
-7.90833333,38.3
-7.90833333,38.30833333
-7.90833333,38.31666667
-7.91666667,38.31666667
-7.91666667,38.325
-7.925,38.325
-7.93333333,38.325
-7.93333333,38.31666667
-7.925,38.31666667
-7.925,38.30833333
-7.91666667,38.30833333
-7.91666667,38.3
-7.91666667,38.29166667
-7.91666667,38.28333333
-7.91666667,38.275
-7.90833333,38.275
-7.9,38.275
-7.89166667,38.275
-7.89166667,38.28333333
-7.88333333,38.28333333
</coordinates>
</LinearRing>
</innerBoundaryIs>
<innerBoundaryIs>
<LinearRing>
<coordinates>
-7.675,38.21666667
-7.66666667,38.21666667
-7.66666667,38.20833333
-7.65833333,38.20833333
-7.65833333,38.2
-7.65,38.2
-7.65,38.20833333
-7.64166667,38.20833333
-7.64166667,38.21666667
-7.63333333,38.21666667
-7.625,38.21666667
-7.625,38.225
-7.625,38.23333333
-7.63333333,38.23333333
-7.64166667,38.23333333
-7.64166667,38.225
-7.65,38.225
-7.65833333,38.225
-7.66666667,38.225
-7.66666667,38.23333333
-7.675,38.23333333
-7.675,38.24166667
-7.675,38.25
-7.68333333,38.25
-7.68333333,38.24166667
-7.68333333,38.23333333
-7.68333333,38.225
-7.675,38.225
-7.675,38.21666667
</coordinates>
</LinearRing>
</innerBoundaryIs>
<innerBoundaryIs>
<LinearRing>
<coordinates>
-7.64166667,38.20833333
-7.64166667,38.2
-7.63333333,38.2
-7.625,38.2
-7.625,38.20833333
-7.63333333,38.20833333
-7.64166667,38.20833333
</coordinates>
</LinearRing>
</innerBoundaryIs>
<innerBoundaryIs>
<LinearRing>
<coordinates>
-7.125,38.25
-7.125,38.24166667
-7.13333333,38.24166667
-7.14166667,38.24166667
-7.14166667,38.25
-7.14166667,38.25833333
-7.15,38.25833333
-7.15,38.25
-7.15,38.24166667
-7.15,38.23333333
-7.15833333,38.23333333
-7.16666667,38.23333333
-7.16666667,38.24166667
-7.15833333,38.24166667
-7.15833333,38.25
-7.15833333,38.25833333
-7.15833333,38.26666667
-7.16666667,38.26666667
-7.175,38.26666667
-7.18333333,38.26666667
-7.18333333,38.275
-7.19166667,38.275
-7.19166667,38.28333333
-7.2,38.28333333
-7.2,38.275
-7.20833333,38.275
-7.20833333,38.28333333
-7.21666667,38.28333333
-7.225,38.28333333
-7.225,38.29166667
-7.225,38.3
-7.23333333,38.3
-7.23333333,38.30833333
-7.24166667,38.30833333
-7.25,38.30833333
-7.25,38.31666667
-7.25833333,38.31666667
-7.26666667,38.31666667
-7.275,38.31666667
-7.275,38.30833333
-7.28333333,38.30833333
-7.29166667,38.30833333
-7.29166667,38.3
-7.3,38.3
-7.3,38.29166667
-7.30833333,38.29166667
-7.31666667,38.29166667
-7.31666667,38.28333333
-7.325,38.28333333
-7.33333333,38.28333333
-7.33333333,38.275
-7.33333333,38.26666667
-7.34166667,38.26666667
-7.35,38.26666667
-7.35,38.25833333
-7.34166667,38.25833333
-7.34166667,38.25
-7.33333333,38.25
-7.33333333,38.24166667
-7.325,38.24166667
-7.31666667,38.24166667
-7.31666667,38.25
-7.30833333,38.25
-7.3,38.25
-7.29166667,38.25
-7.29166667,38.24166667
-7.3,38.24166667
-7.3,38.23333333
-7.30833333,38.23333333
-7.31666667,38.23333333
-7.325,38.23333333
-7.325,38.225
-7.33333333,38.225
-7.33333333,38.23333333
-7.34166667,38.23333333
-7.35,38.23333333
-7.35833333,38.23333333
-7.35833333,38.225
-7.36666667,38.225
-7.375,38.225
-7.375,38.21666667
-7.36666667,38.21666667
-7.36666667,38.20833333
-7.35833333,38.20833333
-7.35833333,38.2
-7.35,38.2
-7.34166667,38.2
-7.34166667,38.20833333
-7.33333333,38.20833333
-7.325,38.20833333
-7.31666667,38.20833333
-7.31666667,38.21666667
-7.30833333,38.21666667
-7.3,38.21666667
-7.29166667,38.21666667
-7.28333333,38.21666667
-7.28333333,38.225
-7.275,38.225
-7.275,38.21666667
-7.26666667,38.21666667
-7.26666667,38.20833333
-7.25833333,38.20833333
-7.25,38.20833333
-7.25,38.2
-7.24166667,38.2
-7.24166667,38.19166667
-7.24166667,38.18333333
-7.23333333,38.18333333
-7.23333333,38.175
-7.24166667,38.175
-7.24166667,38.16666667
-7.23333333,38.16666667
-7.225,38.16666667
-7.21666667,38.16666667
-7.20833333,38.16666667
-7.20833333,38.175
-7.20833333,38.18333333
-7.20833333,38.19166667
-7.2,38.19166667
-7.2,38.2
-7.19166667,38.2
-7.18333333,38.2
-7.18333333,38.20833333
-7.175,38.20833333
-7.175,38.2
-7.16666667,38.2
-7.15833333,38.2
-7.15833333,38.19166667
-7.15,38.19166667
-7.14166667,38.19166667
-7.14166667,38.2
-7.14166667,38.20833333
-7.14166667,38.21666667
-7.13333333,38.21666667
-7.13333333,38.20833333
-7.125,38.20833333
-7.125,38.21666667
-7.125,38.225
-7.11666667,38.225
-7.11666667,38.23333333
-7.10833333,38.23333333
-7.10833333,38.24166667
-7.11666667,38.24166667
-7.11666667,38.25
-7.125,38.25
</coordinates>
</LinearRing>
</innerBoundaryIs>
<innerBoundaryIs>
<LinearRing>
<coordinates>
-7.225,38.3
-7.21666667,38.3
-7.20833333,38.3
-7.2,38.3
-7.2,38.30833333
-7.2,38.31666667
-7.20833333,38.31666667
-7.20833333,38.325
-7.21666667,38.325
-7.225,38.325
-7.23333333,38.325
-7.24166667,38.325
-7.24166667,38.31666667
-7.23333333,38.31666667
-7.225,38.31666667
-7.225,38.30833333
-7.225,38.3
</coordinates>
</LinearRing>
</innerBoundaryIs>
<innerBoundaryIs>
<LinearRing>
<coordinates>
-7.375,38.21666667
-7.38333333,38.21666667
-7.38333333,38.20833333
-7.39166667,38.20833333
-7.4,38.20833333
-7.40833333,38.20833333
-7.40833333,38.2
-7.4,38.2
-7.39166667,38.2
-7.38333333,38.2
-7.375,38.2
-7.375,38.20833333
-7.375,38.21666667
</coordinates>
</LinearRing>
</innerBoundaryIs>
<innerBoundaryIs>
<LinearRing>
<coordinates>
-8.525,38.25833333
-8.525,38.25
-8.53333333,38.25
-8.53333333,38.25833333
-8.53333333,38.26666667
-8.53333333,38.275
-8.525,38.275
-8.525,38.28333333
-8.53333333,38.28333333
-8.54166667,38.28333333
-8.54166667,38.275
-8.55,38.275
-8.55,38.28333333
-8.55833333,38.28333333
-8.56666667,38.28333333
-8.56666667,38.275
-8.56666667,38.26666667
-8.56666667,38.25833333
-8.56666667,38.25
-8.56666667,38.24166667
-8.55833333,38.24166667
-8.55,38.24166667
-8.55,38.25
-8.55,38.25833333
-8.54166667,38.25833333
-8.54166667,38.25
-8.54166667,38.24166667
-8.53333333,38.24166667
-8.525,38.24166667
-8.51666667,38.24166667
-8.50833333,38.24166667
-8.50833333,38.25
-8.50833333,38.25833333
-8.51666667,38.25833333
-8.525,38.25833333
</coordinates>
</LinearRing>
</innerBoundaryIs>
<innerBoundaryIs>
<LinearRing>
<coordinates>
-8.50833333,38.24166667
-8.50833333,38.23333333
-8.5,38.23333333
-8.5,38.24166667
-8.50833333,38.24166667
</coordinates>
</LinearRing>
</innerBoundaryIs>
<innerBoundaryIs>
<LinearRing>
<coordinates>
-8.275,38.25833333
-8.275,38.25
-8.28333333,38.25
-8.28333333,38.24166667
-8.28333333,38.23333333
-8.275,38.23333333
-8.275,38.225
-8.26666667,38.225
-8.25833333,38.225
-8.25833333,38.23333333
-8.25,38.23333333
-8.25,38.24166667
-8.25,38.25
-8.25,38.25833333
-8.25833333,38.25833333
-8.26666667,38.25833333
-8.26666667,38.26666667
-8.275,38.26666667
-8.275,38.25833333
</coordinates>
</LinearRing>
</innerBoundaryIs>
<innerBoundaryIs>
<LinearRing>
<coordinates>
-8.26666667,38.26666667
-8.25833333,38.26666667
-8.25833333,38.275
-8.26666667,38.275
-8.26666667,38.26666667
</coordinates>
</LinearRing>
</innerBoundaryIs>
<innerBoundaryIs>
<LinearRing>
<coordinates>
-7.21666667,38.00833333
-7.20833333,38.00833333
-7.20833333,38.01666667
-7.21666667,38.01666667
-7.21666667,38.00833333
</coordinates>
</LinearRing>
</innerBoundaryIs>
<innerBoundaryIs>
<LinearRing>
<coordinates>
-7.21666667,38.01666667
-7.21666667,38.025
-7.21666667,38.03333333
-7.225,38.03333333
-7.23333333,38.03333333
-7.24166667,38.03333333
-7.24166667,38.025
-7.23333333,38.025
-7.23333333,38.01666667
-7.225,38.01666667
-7.21666667,38.01666667
</coordinates>
</LinearRing>
</innerBoundaryIs>
<innerBoundaryIs>
<LinearRing>
<coordinates>
-7.3,37.96666667
-7.3,37.95833333
-7.29166667,37.95833333
-7.29166667,37.96666667
-7.29166667,37.975
-7.28333333,37.975
-7.275,37.975
-7.275,37.98333333
-7.275,37.99166667
-7.28333333,37.99166667
-7.28333333,37.98333333
-7.29166667,37.98333333
-7.3,37.98333333
-7.3,37.99166667
-7.30833333,37.99166667
-7.30833333,38
-7.31666667,38
-7.31666667,37.99166667
-7.31666667,37.98333333
-7.30833333,37.98333333
-7.30833333,37.975
-7.3,37.975
-7.3,37.96666667
</coordinates>
</LinearRing>
</innerBoundaryIs>
<innerBoundaryIs>
<LinearRing>
<coordinates>
-7.3,37.95833333
-7.30833333,37.95833333
-7.31666667,37.95833333
-7.31666667,37.95
-7.31666667,37.94166667
-7.30833333,37.94166667
-7.3,37.94166667
-7.3,37.95
-7.3,37.95833333
</coordinates>
</LinearRing>
</innerBoundaryIs>
<innerBoundaryIs>
<LinearRing>
<coordinates>
-7.075,37.94166667
-7.06666667,37.94166667
-7.05833333,37.94166667
-7.05833333,37.95
-7.06666667,37.95
-7.075,37.95
-7.075,37.94166667
</coordinates>
</LinearRing>
</innerBoundaryIs>
<innerBoundaryIs>
<LinearRing>
<coordinates>
-7.05833333,37.94166667
-7.05833333,37.93333333
-7.05,37.93333333
-7.05,37.94166667
-7.05833333,37.94166667
</coordinates>
</LinearRing>
</innerBoundaryIs>
<innerBoundaryIs>
<LinearRing>
<coordinates>
-7.20833333,37.98333333
-7.2,37.98333333
-7.2,37.99166667
-7.20833333,37.99166667
-7.20833333,37.98333333
</coordinates>
</LinearRing>
</innerBoundaryIs>
<innerBoundaryIs>
<LinearRing>
<coordinates>
-7.2,37.99166667
-7.19166667,37.99166667
-7.19166667,38
-7.2,38
-7.2,37.99166667
</coordinates>
</LinearRing>
</innerBoundaryIs>
<innerBoundaryIs>
<LinearRing>
<coordinates>
-8.34166667,38.19166667
-8.34166667,38.18333333
-8.33333333,38.18333333
-8.33333333,38.19166667
-8.34166667,38.19166667
</coordinates>
</LinearRing>
</innerBoundaryIs>
<innerBoundaryIs>
<LinearRing>
<coordinates>
-8.33333333,38.18333333
-8.33333333,38.175
-8.325,38.175
-8.31666667,38.175
-8.31666667,38.18333333
-8.325,38.18333333
-8.33333333,38.18333333
</coordinates>
</LinearRing>
</innerBoundaryIs>
<innerBoundaryIs>
<LinearRing>
<coordinates>
-8.31666667,38.18333333
-8.30833333,38.18333333
-8.30833333,38.19166667
-8.31666667,38.19166667
-8.31666667,38.18333333
</coordinates>
</LinearRing>
</innerBoundaryIs>
<innerBoundaryIs>
<LinearRing>
<coordinates>
-8.11666667,38.18333333
-8.10833333,38.18333333
-8.1,38.18333333
-8.09166667,38.18333333
-8.08333333,38.18333333
-8.075,38.18333333
-8.075,38.19166667
-8.075,38.2
-8.08333333,38.2
-8.09166667,38.2
-8.09166667,38.20833333
-8.1,38.20833333
-8.1,38.21666667
-8.10833333,38.21666667
-8.10833333,38.20833333
-8.11666667,38.20833333
-8.11666667,38.2
-8.125,38.2
-8.125,38.19166667
-8.11666667,38.19166667
-8.11666667,38.18333333
</coordinates>
</LinearRing>
</innerBoundaryIs>
<innerBoundaryIs>
<LinearRing>
<coordinates>
-8.075,38.2
-8.06666667,38.2
-8.05833333,38.2
-8.05833333,38.20833333
-8.06666667,38.20833333
-8.075,38.20833333
-8.075,38.2
</coordinates>
</LinearRing>
</innerBoundaryIs>
<innerBoundaryIs>
<LinearRing>
<coordinates>
-7.025,38.19166667
-7.01666667,38.19166667
-7.01666667,38.18333333
-7.00833333,38.18333333
-7,38.18333333
-6.99166667,38.18333333
-6.98333333,38.18333333
-6.98333333,38.19166667
-6.98333333,38.2
-6.98333333,38.20833333
-6.99166667,38.20833333
-7,38.20833333
-7,38.21666667
-7,38.225
-7.00833333,38.225
-7.01666667,38.225
-7.025,38.225
-7.025,38.21666667
-7.03333333,38.21666667
-7.03333333,38.20833333
-7.04166667,38.20833333
-7.04166667,38.2
-7.03333333,38.2
-7.03333333,38.19166667
-7.025,38.19166667
</coordinates>
</LinearRing>
</innerBoundaryIs>
<innerBoundaryIs>
<LinearRing>
<coordinates>
-7.04166667,38.20833333
-7.04166667,38.21666667
-7.05,38.21666667
-7.05833333,38.21666667
-7.05833333,38.20833333
-7.05,38.20833333
-7.04166667,38.20833333
</coordinates>
</LinearRing>
</innerBoundaryIs>
<innerBoundaryIs>
<LinearRing>
<coordinates>
-8.64166667,38.38333333
-8.64166667,38.375
-8.63333333,38.375
-8.625,38.375
-8.625,38.38333333
-8.63333333,38.38333333
-8.63333333,38.39166667
-8.64166667,38.39166667
-8.64166667,38.38333333
</coordinates>
</LinearRing>
</innerBoundaryIs>
<innerBoundaryIs>
<LinearRing>
<coordinates>
-8.625,38.38333333
-8.61666667,38.38333333
-8.61666667,38.39166667
-8.625,38.39166667
-8.625,38.38333333
</coordinates>
</LinearRing>
</innerBoundaryIs>
<innerBoundaryIs>
<LinearRing>
<coordinates>
-8.30833333,38.35833333
-8.30833333,38.35
-8.3,38.35
-8.3,38.35833333
-8.30833333,38.35833333
</coordinates>
</LinearRing>
</innerBoundaryIs>
<innerBoundaryIs>
<LinearRing>
<coordinates>
-8.3,38.35
-8.3,38.34166667
-8.3,38.33333333
-8.30833333,38.33333333
-8.30833333,38.325
-8.3,38.325
-8.3,38.31666667
-8.29166667,38.31666667
-8.28333333,38.31666667
-8.28333333,38.325
-8.275,38.325
-8.275,38.33333333
-8.28333333,38.33333333
-8.28333333,38.34166667
-8.28333333,38.35
-8.29166667,38.35
-8.3,38.35
</coordinates>
</LinearRing>
</innerBoundaryIs>
<innerBoundaryIs>
<LinearRing>
<coordinates>
-7.90833333,38.36666667
-7.90833333,38.35833333
-7.9,38.35833333
-7.9,38.36666667
-7.89166667,38.36666667
-7.89166667,38.35833333
-7.88333333,38.35833333
-7.875,38.35833333
-7.86666667,38.35833333
-7.86666667,38.36666667
-7.85833333,38.36666667
-7.85833333,38.375
-7.85,38.375
-7.84166667,38.375
-7.84166667,38.36666667
-7.83333333,38.36666667
-7.83333333,38.35833333
-7.825,38.35833333
-7.825,38.36666667
-7.81666667,38.36666667
-7.80833333,38.36666667
-7.80833333,38.35833333
-7.8,38.35833333
-7.79166667,38.35833333
-7.78333333,38.35833333
-7.78333333,38.35
-7.775,38.35
-7.775,38.34166667
-7.76666667,38.34166667
-7.75833333,38.34166667
-7.75,38.34166667
-7.75,38.33333333
-7.74166667,38.33333333
-7.73333333,38.33333333
-7.73333333,38.325
-7.725,38.325
-7.725,38.31666667
-7.73333333,38.31666667
-7.74166667,38.31666667
-7.75,38.31666667
-7.75,38.30833333
-7.74166667,38.30833333
-7.73333333,38.30833333
-7.725,38.30833333
-7.725,38.3
-7.71666667,38.3
-7.71666667,38.29166667
-7.70833333,38.29166667
-7.70833333,38.3
-7.7,38.3
-7.69166667,38.3
-7.68333333,38.3
-7.68333333,38.30833333
-7.68333333,38.31666667
-7.68333333,38.325
-7.675,38.325
-7.66666667,38.325
-7.66666667,38.33333333
-7.66666667,38.34166667
-7.675,38.34166667
-7.68333333,38.34166667
-7.68333333,38.33333333
-7.69166667,38.33333333
-7.7,38.33333333
-7.70833333,38.33333333
-7.71666667,38.33333333
-7.71666667,38.34166667
-7.725,38.34166667
-7.725,38.35
-7.73333333,38.35
-7.74166667,38.35
-7.75,38.35
-7.75,38.35833333
-7.75,38.36666667
-7.75833333,38.36666667
-7.75833333,38.375
-7.75833333,38.38333333
-7.76666667,38.38333333
-7.775,38.38333333
-7.775,38.39166667
-7.78333333,38.39166667
-7.79166667,38.39166667
-7.79166667,38.4
-7.8,38.4
-7.80833333,38.4
-7.81666667,38.4
-7.81666667,38.40833333
-7.825,38.40833333
-7.825,38.4
-7.83333333,38.4
-7.84166667,38.4
-7.84166667,38.39166667
-7.85,38.39166667
-7.85,38.4
-7.85833333,38.4
-7.86666667,38.4
-7.875,38.4
-7.875,38.39166667
-7.875,38.38333333
-7.88333333,38.38333333
-7.89166667,38.38333333
-7.89166667,38.39166667
-7.9,38.39166667
-7.9,38.38333333
-7.90833333,38.38333333
-7.90833333,38.375
-7.90833333,38.36666667
</coordinates>
</LinearRing>
</innerBoundaryIs>
<innerBoundaryIs>
<LinearRing>
<coordinates>
-7.75,38.33333333
-7.75833333,38.33333333
-7.76666667,38.33333333
-7.76666667,38.325
-7.75833333,38.325
-7.75,38.325
-7.75,38.33333333
</coordinates>
</LinearRing>
</innerBoundaryIs>
<innerBoundaryIs>
<LinearRing>
<coordinates>
-7.875,38.4
-7.875,38.40833333
-7.875,38.41666667
-7.88333333,38.41666667
-7.89166667,38.41666667
-7.89166667,38.40833333
-7.88333333,38.40833333
-7.88333333,38.4
-7.875,38.4
</coordinates>
</LinearRing>
</innerBoundaryIs>
<innerBoundaryIs>
<LinearRing>
<coordinates>
-7.33333333,38.475
-7.33333333,38.46666667
-7.325,38.46666667
-7.325,38.475
-7.33333333,38.475
</coordinates>
</LinearRing>
</innerBoundaryIs>
<innerBoundaryIs>
<LinearRing>
<coordinates>
-7.33333333,38.46666667
-7.34166667,38.46666667
-7.34166667,38.45833333
-7.33333333,38.45833333
-7.33333333,38.46666667
</coordinates>
</LinearRing>
</innerBoundaryIs>
<innerBoundaryIs>
<LinearRing>
<coordinates>
-7.31666667,38.475
-7.30833333,38.475
-7.30833333,38.46666667
-7.3,38.46666667
-7.29166667,38.46666667
-7.28333333,38.46666667
-7.28333333,38.475
-7.29166667,38.475
-7.29166667,38.48333333
-7.3,38.48333333
-7.3,38.49166667
-7.30833333,38.49166667
-7.30833333,38.48333333
-7.31666667,38.48333333
-7.31666667,38.475
</coordinates>
</LinearRing>
</innerBoundaryIs>
<innerBoundaryIs>
<LinearRing>
<coordinates>
-7.31666667,38.48333333
-7.31666667,38.49166667
-7.31666667,38.5
-7.30833333,38.5
-7.3,38.5
-7.3,38.50833333
-7.30833333,38.50833333
-7.30833333,38.51666667
-7.31666667,38.51666667
-7.325,38.51666667
-7.325,38.50833333
-7.325,38.5
-7.325,38.49166667
-7.33333333,38.49166667
-7.33333333,38.48333333
-7.325,38.48333333
-7.31666667,38.48333333
</coordinates>
</LinearRing>
</innerBoundaryIs>
<innerBoundaryIs>
<LinearRing>
<coordinates>
-7.3,38.50833333
-7.29166667,38.50833333
-7.29166667,38.5
-7.28333333,38.5
-7.275,38.5
-7.26666667,38.5
-7.25833333,38.5
-7.25833333,38.50833333
-7.25,38.50833333
-7.25,38.51666667
-7.24166667,38.51666667
-7.23333333,38.51666667
-7.23333333,38.525
-7.23333333,38.53333333
-7.24166667,38.53333333
-7.24166667,38.525
-7.25,38.525
-7.25833333,38.525
-7.26666667,38.525
-7.26666667,38.53333333
-7.275,38.53333333
-7.275,38.54166667
-7.28333333,38.54166667
-7.29166667,38.54166667
-7.29166667,38.53333333
-7.29166667,38.525
-7.3,38.525
-7.3,38.51666667
-7.3,38.50833333
</coordinates>
</LinearRing>
</innerBoundaryIs>
<innerBoundaryIs>
<LinearRing>
<coordinates>
-7.3,38.525
-7.3,38.53333333
-7.30833333,38.53333333
-7.31666667,38.53333333
-7.31666667,38.525
-7.30833333,38.525
-7.3,38.525
</coordinates>
</LinearRing>
</innerBoundaryIs>
<innerBoundaryIs>
<LinearRing>
<coordinates>
-7.33333333,38.49166667
-7.33333333,38.5
-7.33333333,38.50833333
-7.33333333,38.51666667
-7.34166667,38.51666667
-7.35,38.51666667
-7.35,38.50833333
-7.34166667,38.50833333
-7.34166667,38.5
-7.34166667,38.49166667
-7.33333333,38.49166667
</coordinates>
</LinearRing>
</innerBoundaryIs>
<innerBoundaryIs>
<LinearRing>
<coordinates>
-7.35,38.51666667
-7.35,38.525
-7.34166667,38.525
-7.34166667,38.53333333
-7.34166667,38.54166667
-7.33333333,38.54166667
-7.33333333,38.55
-7.34166667,38.55
-7.35,38.55
-7.35833333,38.55
-7.35833333,38.55833333
-7.36666667,38.55833333
-7.375,38.55833333
-7.375,38.56666667
-7.38333333,38.56666667
-7.39166667,38.56666667
-7.4,38.56666667
-7.40833333,38.56666667
-7.40833333,38.55833333
-7.40833333,38.55
-7.41666667,38.55
-7.41666667,38.55833333
-7.425,38.55833333
-7.43333333,38.55833333
-7.43333333,38.56666667
-7.43333333,38.575
-7.44166667,38.575
-7.45,38.575
-7.45833333,38.575
-7.46666667,38.575
-7.46666667,38.56666667
-7.475,38.56666667
-7.48333333,38.56666667
-7.48333333,38.575
-7.475,38.575
-7.475,38.58333333
-7.46666667,38.58333333
-7.46666667,38.59166667
-7.46666667,38.6
-7.475,38.6
-7.48333333,38.6
-7.48333333,38.60833333
-7.48333333,38.61666667
-7.48333333,38.625
-7.49166667,38.625
-7.5,38.625
-7.5,38.61666667
-7.50833333,38.61666667
-7.51666667,38.61666667
-7.525,38.61666667
-7.525,38.60833333
-7.525,38.6
-7.51666667,38.6
-7.50833333,38.6
-7.50833333,38.60833333
-7.5,38.60833333
-7.5,38.6
-7.5,38.59166667
-7.5,38.58333333
-7.50833333,38.58333333
-7.50833333,38.575
-7.5,38.575
-7.49166667,38.575
-7.49166667,38.56666667
-7.49166667,38.55833333
-7.5,38.55833333
-7.5,38.55
-7.49166667,38.55
-7.49166667,38.54166667
-7.5,38.54166667
-7.50833333,38.54166667
-7.50833333,38.53333333
-7.50833333,38.525
-7.5,38.525
-7.5,38.51666667
-7.5,38.50833333
-7.49166667,38.50833333
-7.49166667,38.51666667
-7.48333333,38.51666667
-7.48333333,38.50833333
-7.475,38.50833333
-7.475,38.5
-7.46666667,38.5
-7.45833333,38.5
-7.45833333,38.50833333
-7.45,38.50833333
-7.44166667,38.50833333
-7.44166667,38.5
-7.43333333,38.5
-7.43333333,38.50833333
-7.425,38.50833333
-7.41666667,38.50833333
-7.41666667,38.51666667
-7.40833333,38.51666667
-7.4,38.51666667
-7.39166667,38.51666667
-7.39166667,38.525
-7.38333333,38.525
-7.375,38.525
-7.375,38.51666667
-7.36666667,38.51666667
-7.35833333,38.51666667
-7.35,38.51666667
</coordinates>
</LinearRing>
</innerBoundaryIs>
<innerBoundaryIs>
<LinearRing>
<coordinates>
-7.475,38.5
-7.48333333,38.5
-7.48333333,38.49166667
-7.475,38.49166667
-7.475,38.5
</coordinates>
</LinearRing>
</innerBoundaryIs>
<innerBoundaryIs>
<LinearRing>
<coordinates>
-7.48333333,38.49166667
-7.49166667,38.49166667
-7.49166667,38.5
-7.5,38.5
-7.5,38.49166667
-7.5,38.48333333
-7.49166667,38.48333333
-7.48333333,38.48333333
-7.48333333,38.49166667
</coordinates>
</LinearRing>
</innerBoundaryIs>
<innerBoundaryIs>
<LinearRing>
<coordinates>
-7.475,38.49166667
-7.475,38.48333333
-7.46666667,38.48333333
-7.46666667,38.475
-7.45833333,38.475
-7.45833333,38.48333333
-7.45833333,38.49166667
-7.46666667,38.49166667
-7.475,38.49166667
</coordinates>
</LinearRing>
</innerBoundaryIs>
<innerBoundaryIs>
<LinearRing>
<coordinates>
-7.3,38.35833333
-7.29166667,38.35833333
-7.29166667,38.36666667
-7.3,38.36666667
-7.3,38.35833333
</coordinates>
</LinearRing>
</innerBoundaryIs>
<innerBoundaryIs>
<LinearRing>
<coordinates>
-7.29166667,38.36666667
-7.28333333,38.36666667
-7.28333333,38.35833333
-7.28333333,38.35
-7.275,38.35
-7.275,38.34166667
-7.28333333,38.34166667
-7.28333333,38.33333333
-7.275,38.33333333
-7.26666667,38.33333333
-7.26666667,38.34166667
-7.25833333,38.34166667
-7.25833333,38.33333333
-7.25,38.33333333
-7.25,38.34166667
-7.24166667,38.34166667
-7.24166667,38.35
-7.23333333,38.35
-7.225,38.35
-7.225,38.34166667
-7.21666667,38.34166667
-7.20833333,38.34166667
-7.2,38.34166667
-7.19166667,38.34166667
-7.19166667,38.35
-7.18333333,38.35
-7.175,38.35
-7.175,38.35833333
-7.16666667,38.35833333
-7.16666667,38.35
-7.15833333,38.35
-7.15833333,38.35833333
-7.15833333,38.36666667
-7.15,38.36666667
-7.15,38.375
-7.15,38.38333333
-7.15833333,38.38333333
-7.15833333,38.39166667
-7.16666667,38.39166667
-7.175,38.39166667
-7.18333333,38.39166667
-7.18333333,38.4
-7.175,38.4
-7.175,38.40833333
-7.18333333,38.40833333
-7.19166667,38.40833333
-7.2,38.40833333
-7.2,38.41666667
-7.2,38.425
-7.19166667,38.425
-7.18333333,38.425
-7.175,38.425
-7.175,38.43333333
-7.18333333,38.43333333
-7.19166667,38.43333333
-7.19166667,38.44166667
-7.18333333,38.44166667
-7.18333333,38.45
-7.19166667,38.45
-7.2,38.45
-7.20833333,38.45
-7.21666667,38.45
-7.225,38.45
-7.23333333,38.45
-7.24166667,38.45
-7.25,38.45
-7.25,38.44166667
-7.25833333,38.44166667
-7.25833333,38.43333333
-7.26666667,38.43333333
-7.26666667,38.425
-7.26666667,38.41666667
-7.275,38.41666667
-7.275,38.40833333
-7.275,38.4
-7.28333333,38.4
-7.28333333,38.39166667
-7.29166667,38.39166667
-7.29166667,38.38333333
-7.28333333,38.38333333
-7.28333333,38.375
-7.29166667,38.375
-7.29166667,38.36666667
</coordinates>
</LinearRing>
</innerBoundaryIs>
<innerBoundaryIs>
<LinearRing>
<coordinates>
-7.15,38.38333333
-7.14166667,38.38333333
-7.14166667,38.375
-7.13333333,38.375
-7.13333333,38.38333333
-7.13333333,38.39166667
-7.13333333,38.4
-7.14166667,38.4
-7.15,38.4
-7.15,38.39166667
-7.15,38.38333333
</coordinates>
</LinearRing>
</innerBoundaryIs>
<innerBoundaryIs>
<LinearRing>
<coordinates>
-7.1,38.36666667
-7.09166667,38.36666667
-7.08333333,38.36666667
-7.08333333,38.375
-7.09166667,38.375
-7.09166667,38.38333333
-7.09166667,38.39166667
-7.1,38.39166667
-7.1,38.38333333
-7.1,38.375
-7.1,38.36666667
</coordinates>
</LinearRing>
</innerBoundaryIs>
<innerBoundaryIs>
<LinearRing>
<coordinates>
-7.09166667,38.39166667
-7.08333333,38.39166667
-7.08333333,38.4
-7.09166667,38.4
-7.09166667,38.39166667
</coordinates>
</LinearRing>
</innerBoundaryIs>
<innerBoundaryIs>
<LinearRing>
<coordinates>
-8.34166667,38.54166667
-8.33333333,38.54166667
-8.33333333,38.55
-8.34166667,38.55
-8.34166667,38.54166667
</coordinates>
</LinearRing>
</innerBoundaryIs>
<innerBoundaryIs>
<LinearRing>
<coordinates>
-8.33333333,38.54166667
-8.33333333,38.53333333
-8.325,38.53333333
-8.31666667,38.53333333
-8.31666667,38.54166667
-8.325,38.54166667
-8.33333333,38.54166667
</coordinates>
</LinearRing>
</innerBoundaryIs>
<innerBoundaryIs>
<LinearRing>
<coordinates>
-7.73333333,38.525
-7.725,38.525
-7.725,38.51666667
-7.71666667,38.51666667
-7.71666667,38.525
-7.71666667,38.53333333
-7.725,38.53333333
-7.73333333,38.53333333
-7.73333333,38.525
</coordinates>
</LinearRing>
</innerBoundaryIs>
<innerBoundaryIs>
<LinearRing>
<coordinates>
-7.73333333,38.53333333
-7.73333333,38.54166667
-7.74166667,38.54166667
-7.74166667,38.53333333
-7.73333333,38.53333333
</coordinates>
</LinearRing>
</innerBoundaryIs>
<innerBoundaryIs>
<LinearRing>
<coordinates>
-7.325,38.54166667
-7.31666667,38.54166667
-7.31666667,38.55
-7.325,38.55
-7.325,38.54166667
</coordinates>
</LinearRing>
</innerBoundaryIs>
<innerBoundaryIs>
<LinearRing>
<coordinates>
-7.31666667,38.55
-7.30833333,38.55
-7.30833333,38.55833333
-7.30833333,38.56666667
-7.31666667,38.56666667
-7.325,38.56666667
-7.325,38.55833333
-7.31666667,38.55833333
-7.31666667,38.55
</coordinates>
</LinearRing>
</innerBoundaryIs>
<innerBoundaryIs>
<LinearRing>
<coordinates>
-7.29166667,38.6
-7.29166667,38.59166667
-7.29166667,38.58333333
-7.28333333,38.58333333
-7.28333333,38.575
-7.29166667,38.575
-7.29166667,38.56666667
-7.28333333,38.56666667
-7.275,38.56666667
-7.275,38.575
-7.275,38.58333333
-7.26666667,38.58333333
-7.25833333,38.58333333
-7.25,38.58333333
-7.25,38.59166667
-7.25,38.6
-7.25833333,38.6
-7.25833333,38.60833333
-7.25833333,38.61666667
-7.26666667,38.61666667
-7.275,38.61666667
-7.275,38.60833333
-7.28333333,38.60833333
-7.29166667,38.60833333
-7.29166667,38.6
</coordinates>
</LinearRing>
</innerBoundaryIs>
<innerBoundaryIs>
<LinearRing>
<coordinates>
-7.25,38.6
-7.24166667,38.6
-7.23333333,38.6
-7.23333333,38.60833333
-7.24166667,38.60833333
-7.25,38.60833333
-7.25,38.6
</coordinates>
</LinearRing>
</innerBoundaryIs>
<innerBoundaryIs>
<LinearRing>
<coordinates>
-7.25833333,38.61666667
-7.25,38.61666667
-7.25,38.625
-7.25833333,38.625
-7.25833333,38.61666667
</coordinates>
</LinearRing>
</innerBoundaryIs>
<innerBoundaryIs>
<LinearRing>
<coordinates>
-7.33333333,38.675
-7.33333333,38.66666667
-7.325,38.66666667
-7.325,38.675
-7.33333333,38.675
</coordinates>
</LinearRing>
</innerBoundaryIs>
<innerBoundaryIs>
<LinearRing>
<coordinates>
-7.325,38.675
-7.31666667,38.675
-7.31666667,38.68333333
-7.325,38.68333333
-7.325,38.675
</coordinates>
</LinearRing>
</innerBoundaryIs>
<innerBoundaryIs>
<LinearRing>
<coordinates>
-7.375,37.54166667
-7.375,37.53333333
-7.36666667,37.53333333
-7.36666667,37.54166667
-7.375,37.54166667
</coordinates>
</LinearRing>
</innerBoundaryIs>
<innerBoundaryIs>
<LinearRing>
<coordinates>
-7.28333333,37.53333333
-7.28333333,37.525
-7.28333333,37.51666667
-7.275,37.51666667
-7.275,37.525
-7.275,37.53333333
-7.28333333,37.53333333
</coordinates>
</LinearRing>
</innerBoundaryIs>
<innerBoundaryIs>
<LinearRing>
<coordinates>
-7.20833333,37.54166667
-7.2,37.54166667
-7.2,37.53333333
-7.19166667,37.53333333
-7.19166667,37.525
-7.19166667,37.51666667
-7.18333333,37.51666667
-7.18333333,37.525
-7.18333333,37.53333333
-7.18333333,37.54166667
-7.18333333,37.55
-7.19166667,37.55
-7.2,37.55
-7.20833333,37.55
-7.21666667,37.55
-7.21666667,37.54166667
-7.20833333,37.54166667
</coordinates>
</LinearRing>
</innerBoundaryIs>
<innerBoundaryIs>
<LinearRing>
<coordinates>
-7.11666667,37.53333333
-7.10833333,37.53333333
-7.1,37.53333333
-7.1,37.54166667
-7.1,37.55
-7.10833333,37.55
-7.10833333,37.55833333
-7.11666667,37.55833333
-7.125,37.55833333
-7.125,37.56666667
-7.13333333,37.56666667
-7.13333333,37.55833333
-7.13333333,37.55
-7.13333333,37.54166667
-7.125,37.54166667
-7.11666667,37.54166667
-7.11666667,37.53333333
</coordinates>
</LinearRing>
</innerBoundaryIs>
<innerBoundaryIs>
<LinearRing>
<coordinates>
-6.98333333,37.54166667
-6.975,37.54166667
-6.96666667,37.54166667
-6.96666667,37.55
-6.975,37.55
-6.975,37.55833333
-6.98333333,37.55833333
-6.99166667,37.55833333
-6.99166667,37.55
-6.98333333,37.55
-6.98333333,37.54166667
</coordinates>
</LinearRing>
</innerBoundaryIs>
<innerBoundaryIs>
<LinearRing>
<coordinates>
-6.925,37.53333333
-6.925,37.525
-6.93333333,37.525
-6.94166667,37.525
-6.94166667,37.51666667
-6.93333333,37.51666667
-6.925,37.51666667
-6.91666667,37.51666667
-6.91666667,37.525
-6.90833333,37.525
-6.90833333,37.53333333
-6.91666667,37.53333333
-6.925,37.53333333
</coordinates>
</LinearRing>
</innerBoundaryIs>
<innerBoundaryIs>
<LinearRing>
<coordinates>
-6.275,37.53333333
-6.275,37.525
-6.28333333,37.525
-6.28333333,37.51666667
-6.275,37.51666667
-6.275,37.50833333
-6.26666667,37.50833333
-6.25833333,37.50833333
-6.25,37.50833333
-6.25,37.5
-6.25,37.49166667
-6.24166667,37.49166667
-6.24166667,37.48333333
-6.23333333,37.48333333
-6.225,37.48333333
-6.225,37.49166667
-6.225,37.5
-6.225,37.50833333
-6.225,37.51666667
-6.225,37.525
-6.225,37.53333333
-6.23333333,37.53333333
-6.23333333,37.525
-6.24166667,37.525
-6.24166667,37.53333333
-6.25,37.53333333
-6.25833333,37.53333333
-6.26666667,37.53333333
-6.275,37.53333333
</coordinates>
</LinearRing>
</innerBoundaryIs>
<innerBoundaryIs>
<LinearRing>
<coordinates>
-6.16666667,37.53333333
-6.16666667,37.525
-6.16666667,37.51666667
-6.15833333,37.51666667
-6.15833333,37.525
-6.15,37.525
-6.15,37.53333333
-6.15,37.54166667
-6.15,37.55
-6.15833333,37.55
-6.16666667,37.55
-6.16666667,37.54166667
-6.16666667,37.53333333
</coordinates>
</LinearRing>
</innerBoundaryIs>
<innerBoundaryIs>
<LinearRing>
<coordinates>
-6.06666667,37.54166667
-6.06666667,37.53333333
-6.05833333,37.53333333
-6.05,37.53333333
-6.05,37.525
-6.05833333,37.525
-6.05833333,37.51666667
-6.05,37.51666667
-6.05,37.50833333
-6.04166667,37.50833333
-6.04166667,37.51666667
-6.03333333,37.51666667
-6.03333333,37.525
-6.03333333,37.53333333
-6.04166667,37.53333333
-6.04166667,37.54166667
-6.05,37.54166667
-6.05833333,37.54166667
-6.05833333,37.55
-6.05833333,37.55833333
-6.06666667,37.55833333
-6.06666667,37.55
-6.06666667,37.54166667
</coordinates>
</LinearRing>
</innerBoundaryIs>
<innerBoundaryIs>
<LinearRing>
<coordinates>
-8.525,37.18333333
-8.51666667,37.18333333
-8.50833333,37.18333333
-8.50833333,37.19166667
-8.51666667,37.19166667
-8.525,37.19166667
-8.525,37.18333333
</coordinates>
</LinearRing>
</innerBoundaryIs>
<innerBoundaryIs>
<LinearRing>
<coordinates>
-8.475,37.18333333
-8.475,37.175
-8.46666667,37.175
-8.46666667,37.18333333
-8.45833333,37.18333333
-8.45833333,37.19166667
-8.46666667,37.19166667
-8.475,37.19166667
-8.475,37.18333333
</coordinates>
</LinearRing>
</innerBoundaryIs>
<innerBoundaryIs>
<LinearRing>
<coordinates>
-8.16666667,37.18333333
-8.15833333,37.18333333
-8.15833333,37.19166667
-8.16666667,37.19166667
-8.16666667,37.18333333
</coordinates>
</LinearRing>
</innerBoundaryIs>
<innerBoundaryIs>
<LinearRing>
<coordinates>
-8.125,37.175
-8.11666667,37.175
-8.11666667,37.18333333
-8.10833333,37.18333333
-8.1,37.18333333
-8.1,37.19166667
-8.10833333,37.19166667
-8.11666667,37.19166667
-8.125,37.19166667
-8.125,37.18333333
-8.125,37.175
</coordinates>
</LinearRing>
</innerBoundaryIs>
<innerBoundaryIs>
<LinearRing>
<coordinates>
-7.75833333,37.175
-7.75,37.175
-7.74166667,37.175
-7.74166667,37.18333333
-7.75,37.18333333
-7.75833333,37.18333333
-7.75833333,37.175
</coordinates>
</LinearRing>
</innerBoundaryIs>
<innerBoundaryIs>
<LinearRing>
<coordinates>
-8.15,37.175
-8.15833333,37.175
-8.15833333,37.16666667
-8.15,37.16666667
-8.15,37.175
</coordinates>
</LinearRing>
</innerBoundaryIs>
<innerBoundaryIs>
<LinearRing>
<coordinates>
-8.04166667,37.09166667
-8.04166667,37.08333333
-8.03333333,37.08333333
-8.025,37.08333333
-8.025,37.09166667
-8.03333333,37.09166667
-8.03333333,37.1
-8.04166667,37.1
-8.04166667,37.09166667
</coordinates>
</LinearRing>
</innerBoundaryIs>
<innerBoundaryIs>
<LinearRing>
<coordinates>
-7.90833333,37.09166667
-7.9,37.09166667
-7.89166667,37.09166667
-7.89166667,37.1
-7.9,37.1
-7.90833333,37.1
-7.90833333,37.09166667
</coordinates>
</LinearRing>
</innerBoundaryIs>
<innerBoundaryIs>
<LinearRing>
<coordinates>
-7.83333333,37.09166667
-7.825,37.09166667
-7.825,37.1
-7.81666667,37.1
-7.81666667,37.10833333
-7.81666667,37.11666667
-7.825,37.11666667
-7.825,37.125
-7.83333333,37.125
-7.84166667,37.125
-7.84166667,37.11666667
-7.83333333,37.11666667
-7.83333333,37.10833333
-7.84166667,37.10833333
-7.84166667,37.1
-7.83333333,37.1
-7.83333333,37.09166667
</coordinates>
</LinearRing>
</innerBoundaryIs>
<innerBoundaryIs>
<LinearRing>
<coordinates>
-7.69166667,37.09166667
-7.68333333,37.09166667
-7.675,37.09166667
-7.675,37.1
-7.68333333,37.1
-7.69166667,37.1
-7.69166667,37.09166667
</coordinates>
</LinearRing>
</innerBoundaryIs>
<innerBoundaryIs>
<LinearRing>
<coordinates>
-7.95833333,37.05833333
-7.95833333,37.05
-7.95,37.05
-7.95,37.05833333
-7.95833333,37.05833333
</coordinates>
</LinearRing>
</innerBoundaryIs>
<innerBoundaryIs>
<LinearRing>
<coordinates>
-7.90833333,37.03333333
-7.9,37.03333333
-7.9,37.04166667
-7.90833333,37.04166667
-7.90833333,37.03333333
</coordinates>
</LinearRing>
</innerBoundaryIs>
<innerBoundaryIs>
<LinearRing>
<coordinates>
-8.21666667,37.15
-8.21666667,37.14166667
-8.225,37.14166667
-8.225,37.13333333
-8.21666667,37.13333333
-8.20833333,37.13333333
-8.20833333,37.14166667
-8.20833333,37.15
-8.21666667,37.15
</coordinates>
</LinearRing>
</innerBoundaryIs>
<innerBoundaryIs>
<LinearRing>
<coordinates>
-8.30833333,37.125
-8.3,37.125
-8.29166667,37.125
-8.28333333,37.125
-8.28333333,37.13333333
-8.29166667,37.13333333
-8.3,37.13333333
-8.30833333,37.13333333
-8.30833333,37.125
</coordinates>
</LinearRing>
</innerBoundaryIs>
<innerBoundaryIs>
<LinearRing>
<coordinates>
-8.40833333,37.13333333
-8.40833333,37.125
-8.4,37.125
-8.4,37.13333333
-8.40833333,37.13333333
</coordinates>
</LinearRing>
</innerBoundaryIs>
<innerBoundaryIs>
<LinearRing>
<coordinates>
-8.79166667,37.14166667
-8.79166667,37.13333333
-8.79166667,37.125
-8.78333333,37.125
-8.78333333,37.13333333
-8.775,37.13333333
-8.775,37.14166667
-8.775,37.15
-8.78333333,37.15
-8.78333333,37.14166667
-8.79166667,37.14166667
</coordinates>
</LinearRing>
</innerBoundaryIs>
<innerBoundaryIs>
<LinearRing>
<coordinates>
-8.19166667,37.14166667
-8.19166667,37.13333333
-8.18333333,37.13333333
-8.18333333,37.14166667
-8.19166667,37.14166667
</coordinates>
</LinearRing>
</innerBoundaryIs>
<innerBoundaryIs>
<LinearRing>
<coordinates>
-8.16666667,37.14166667
-8.16666667,37.13333333
-8.15833333,37.13333333
-8.15833333,37.14166667
-8.16666667,37.14166667
</coordinates>
</LinearRing>
</innerBoundaryIs>
<innerBoundaryIs>
<LinearRing>
<coordinates>
-8.13333333,37.14166667
-8.125,37.14166667
-8.11666667,37.14166667
-8.10833333,37.14166667
-8.10833333,37.13333333
-8.1,37.13333333
-8.09166667,37.13333333
-8.09166667,37.14166667
-8.1,37.14166667
-8.1,37.15
-8.10833333,37.15
-8.10833333,37.15833333
-8.11666667,37.15833333
-8.125,37.15833333
-8.125,37.15
-8.13333333,37.15
-8.13333333,37.14166667
</coordinates>
</LinearRing>
</innerBoundaryIs>
<innerBoundaryIs>
<LinearRing>
<coordinates>
-8.03333333,37.14166667
-8.03333333,37.13333333
-8.025,37.13333333
-8.025,37.125
-8.025,37.11666667
-8.01666667,37.11666667
-8.00833333,37.11666667
-8.00833333,37.125
-8,37.125
-8,37.13333333
-8,37.14166667
-8.00833333,37.14166667
-8.00833333,37.15
-8.01666667,37.15
-8.025,37.15
-8.03333333,37.15
-8.03333333,37.14166667
</coordinates>
</LinearRing>
</innerBoundaryIs>
<innerBoundaryIs>
<LinearRing>
<coordinates>
-7.98333333,37.14166667
-7.98333333,37.13333333
-7.975,37.13333333
-7.96666667,37.13333333
-7.95833333,37.13333333
-7.95833333,37.14166667
-7.96666667,37.14166667
-7.975,37.14166667
-7.98333333,37.14166667
</coordinates>
</LinearRing>
</innerBoundaryIs>
<innerBoundaryIs>
<LinearRing>
<coordinates>
-7.84166667,37.14166667
-7.83333333,37.14166667
-7.83333333,37.13333333
-7.825,37.13333333
-7.825,37.14166667
-7.81666667,37.14166667
-7.81666667,37.15
-7.81666667,37.15833333
-7.825,37.15833333
-7.83333333,37.15833333
-7.83333333,37.15
-7.84166667,37.15
-7.84166667,37.14166667
</coordinates>
</LinearRing>
</innerBoundaryIs>
<innerBoundaryIs>
<LinearRing>
<coordinates>
-7.79166667,37.14166667
-7.79166667,37.13333333
-7.79166667,37.125
-7.78333333,37.125
-7.78333333,37.13333333
-7.775,37.13333333
-7.775,37.14166667
-7.78333333,37.14166667
-7.79166667,37.14166667
</coordinates>
</LinearRing>
</innerBoundaryIs>
<innerBoundaryIs>
<LinearRing>
<coordinates>
-7.75833333,37.14166667
-7.75,37.14166667
-7.74166667,37.14166667
-7.73333333,37.14166667
-7.73333333,37.15
-7.73333333,37.15833333
-7.74166667,37.15833333
-7.75,37.15833333
-7.75833333,37.15833333
-7.75833333,37.15
-7.75833333,37.14166667
</coordinates>
</LinearRing>
</innerBoundaryIs>
<innerBoundaryIs>
<LinearRing>
<coordinates>
-7.79166667,37.11666667
-7.79166667,37.10833333
-7.78333333,37.10833333
-7.78333333,37.1
-7.775,37.1
-7.76666667,37.1
-7.76666667,37.10833333
-7.76666667,37.11666667
-7.775,37.11666667
-7.78333333,37.11666667
-7.79166667,37.11666667
</coordinates>
</LinearRing>
</innerBoundaryIs>
<innerBoundaryIs>
<LinearRing>
<coordinates>
-7.66666667,37.10833333
-7.66666667,37.1
-7.65833333,37.1
-7.65833333,37.10833333
-7.66666667,37.10833333
</coordinates>
</LinearRing>
</innerBoundaryIs>
<innerBoundaryIs>
<LinearRing>
<coordinates>
-8.05,37.11666667
-8.04166667,37.11666667
-8.04166667,37.125
-8.04166667,37.13333333
-8.05,37.13333333
-8.05,37.125
-8.05,37.11666667
</coordinates>
</LinearRing>
</innerBoundaryIs>
<innerBoundaryIs>
<LinearRing>
<coordinates>
-8,37.11666667
-8,37.10833333
-7.99166667,37.10833333
-7.99166667,37.11666667
-8,37.11666667
</coordinates>
</LinearRing>
</innerBoundaryIs>
<innerBoundaryIs>
<LinearRing>
<coordinates>
-8.73333333,37.15
-8.73333333,37.15833333
-8.74166667,37.15833333
-8.74166667,37.15
-8.73333333,37.15
</coordinates>
</LinearRing>
</innerBoundaryIs>
<innerBoundaryIs>
<LinearRing>
<coordinates>
-8.475,37.16666667
-8.475,37.15833333
-8.46666667,37.15833333
-8.46666667,37.16666667
-8.475,37.16666667
</coordinates>
</LinearRing>
</innerBoundaryIs>
<innerBoundaryIs>
<LinearRing>
<coordinates>
-8.23333333,37.16666667
-8.23333333,37.15833333
-8.225,37.15833333
-8.225,37.16666667
-8.23333333,37.16666667
</coordinates>
</LinearRing>
</innerBoundaryIs>
<innerBoundaryIs>
<LinearRing>
<coordinates>
-8.66666667,37.15
-8.65833333,37.15
-8.65833333,37.15833333
-8.66666667,37.15833333
-8.66666667,37.15
</coordinates>
</LinearRing>
</innerBoundaryIs>
<innerBoundaryIs>
<LinearRing>
<coordinates>
-7.71666667,37.16666667
-7.71666667,37.15833333
-7.70833333,37.15833333
-7.7,37.15833333
-7.7,37.16666667
-7.70833333,37.16666667
-7.71666667,37.16666667
</coordinates>
</LinearRing>
</innerBoundaryIs>
<innerBoundaryIs>
<LinearRing>
<coordinates>
-6.34166667,37.18333333
-6.34166667,37.175
-6.33333333,37.175
-6.325,37.175
[truncated: 163,108 more chars]
