# Supplementary material for: Species conservation profiles of spiders (Araneae) endemic to mainland Portugal
Source: Biodivers Data J. 2019 Oct 8;7:e39315. doi: 10.3897/BDJ.7.e39315 (PMC6794330; doi:10.3897/BDJ.7.e39315)
Supplement: Supplementary material 5 — Distribution of Harpactea algarvensis (Ferrández, 1990) [file bdj-07-e39315-s005.kml]

<?xml version="1.0" encoding="UTF-8"?>
<kml xmlns="http://earth.google.com/kml/2.2">
<Document>
<name></name>
<description><![CDATA[]]></description>

<Style id="1">
<LineStyle>
<width>2</width>
<color>ff0000ff</color>
</LineStyle>
<PolyStyle>
<color>aaffffff</color>
<fill>1</fill>
</PolyStyle>
</Style>

<Placemark>
<name>Harpactea algarvensis_discretepoints_final.kml</name>
<description><![CDATA[]]></description>
<styleUrl>#1</styleUrl>
<visibility>1</visibility>
<MultiGeometry>
<Polygon>
<outerBoundaryIs>
<LinearRing>
<coordinates>
-7.9372,37.24901667
-7.93656576080343,37.2489965367647
-7.93593407546426,37.2489362181283
-7.9353074875564,37.2488359569726
-7.93468852012819,37.248696157014
-7.93407966554302,37.2485173811774
-7.9334833754434,37.2483003493302
-7.93290205087911,37.2480459353829
-7.932338032639,37.2477551637707
-7.93179359182544,37.2474292053283
-7.93127092070945,37.2470693725753
-7.93077212390313,37.2466771144312
-7.93029920988518,37.2462540103811
-7.92985408291342,37.2458017641156
-7.92943853535708,37.2453221966708
-7.9290542404795,37.2448172390957
-7.9287027457005,37.2442889246761
-7.92838546636552,37.2437393807477
-7.92810368004645,37.24317082013
-7.92785852139735,37.2425855322159
-7.92765097758556,37.2419858737533
-7.92748188431676,37.2413742593551
-7.92735192246988,37.2407531517767
-7.92726161535539,37.240125051999
-7.92721132660817,37.2394924891582
-7.92720125872326,37.2388580103617
-7.92723145224048,37.2382241704314
-7.92730178558119,37.2375935216173
-7.92741197553785,37.2369686033193
-7.9275615784144,37.2363519318631
-7.92774999181285,37.2357459903668
-7.92797645705895,37.2351532187431
-7.92824006225709,37.2345760038739
-7.92853974596216,37.23401667
-7.92887430145365,37.2334774693613
-7.92924238159469,37.2329605731286
-7.92964250425646,37.2324680626605
-7.93007305828621,37.2320019211229
-7.93053230999484,37.2315640255032
-7.93101841013779,37.2311561390526
-7.93152940136137,37.2307799041857
-7.93206322608427,37.2304368358676
-7.93261773478273,37.2301283155134
-7.93319069464593,37.2298555854257
-7.93377979856674,37.2296197437921
-7.93438267443159,37.2294217402639
-7.93499689467213,37.2292623721311
-7.93561998604027,37.2291422811132
-7.93624943956696,37.2290619507743
-7.93688272066502,37.2290217045762
-7.93751727933498,37.2290217045762
-7.93815056043304,37.2290619507743
-7.93878001395973,37.2291422811132
-7.93940310532787,37.2292623721311
-7.94001732556841,37.2294217402639
-7.94062020143326,37.2296197437921
-7.94120930535407,37.2298555854257
-7.94178226521727,37.2301283155134
-7.94233677391573,37.2304368358676
-7.94287059863863,37.2307799041857
-7.94338158986221,37.2311561390526
-7.94386769000516,37.2315640255032
-7.94432694171379,37.2320019211229
-7.94475749574354,37.2324680626605
-7.94515761840531,37.2329605731286
-7.94552569854635,37.2334774693613
-7.94586025403784,37.23401667
-7.94615993774291,37.2345760038739
-7.94642354294105,37.2351532187431
-7.94665000818715,37.2357459903668
-7.9468384215856,37.2363519318631
-7.94698802446215,37.2369686033193
-7.94709821441881,37.2375935216173
-7.94716854775952,37.2382241704314
-7.94719874127674,37.2388580103617
-7.94718867339183,37.2394924891582
-7.94713838464461,37.240125051999
-7.94704807753012,37.2407531517767
-7.94691811568324,37.2413742593551
-7.94674902241444,37.2419858737533
-7.94654147860265,37.2425855322159
-7.94629631995354,37.24317082013
-7.94601453363448,37.2437393807477
-7.9456972542995,37.2442889246761
-7.9453457595205,37.2448172390957
-7.94496146464292,37.2453221966708
-7.94454591708658,37.2458017641156
-7.94410079011482,37.2462540103811
-7.94362787609687,37.2466771144312
-7.94312907929055,37.2470693725753
-7.94260640817456,37.2474292053283
-7.942061967361,37.2477551637707
-7.94149794912089,37.2480459353829
-7.9409166245566,37.2483003493302
-7.94032033445698,37.2485173811774
-7.93971147987181,37.248696157014
-7.9390925124436,37.2488359569726
-7.93846592453574,37.2489362181283
-7.93783423919657,37.2489965367647
-7.9372,37.24901667
</coordinates>
</LinearRing>
</outerBoundaryIs>
</Polygon>
</MultiGeometry>
</Placemark>
</Document>
</kml>
