# Supplementary material for: Species conservation profiles of spiders (Araneae) endemic to mainland Portugal
Source: Biodivers Data J. 2019 Oct 8;7:e39315. doi: 10.3897/BDJ.7.e39315 (PMC6794330; doi:10.3897/BDJ.7.e39315)
Supplement: Supplementary material 6 — Distribution of Harpactea magnibulbi (Machado & Ferrández, 1991) [file bdj-07-e39315-s006.kml]

<?xml version="1.0" encoding="UTF-8"?>
<kml xmlns="http://earth.google.com/kml/2.2">
<Document>
<name></name>
<description><![CDATA[]]></description>

<Style id="1">
<LineStyle>
<width>2</width>
<color>ff0000ff</color>
</LineStyle>
<PolyStyle>
<color>aaffffff</color>
<fill>1</fill>
</PolyStyle>
</Style>

<Placemark>
<name>Harpactea magnibulbi_discretepoints_final.kml</name>
<description><![CDATA[]]></description>
<styleUrl>#1</styleUrl>
<visibility>1</visibility>
<MultiGeometry>
<Polygon>
<outerBoundaryIs>
<LinearRing>
<coordinates>
-8.216683333,37.21343333
-8.21604909380343,37.2134131967647
-8.21541740846426,37.2133528781283
-8.2147908205564,37.2132526169726
-8.21417185312819,37.213112817014
-8.21356299854301,37.2129340411774
-8.2129667084434,37.2127170093302
-8.21238538387911,37.2124625953829
-8.211821365639,37.2121718237707
-8.21127692482544,37.2118458653283
-8.21075425370945,37.2114860325753
-8.21025545690314,37.2110937744312
-8.20978254288518,37.2106706703811
-8.20933741591343,37.2102184241156
-8.20892186835708,37.2097388566708
-8.2085375734795,37.2092338990957
-8.20818607870051,37.2087055846761
-8.20786879936552,37.2081560407477
-8.20758701304645,37.20758748013
-8.20734185439735,37.2070021922159
-8.20713431058556,37.2064025337533
-8.20696521731677,37.2057909193551
-8.20683525546988,37.2051698117767
-8.20674494835539,37.204541711999
-8.20669465960817,37.2039091491582
-8.20668459172326,37.2032746703617
-8.20671478524048,37.2026408304314
-8.20678511858119,37.2020101816173
-8.20689530853785,37.2013852633194
-8.2070449114144,37.2007685918631
-8.20723332481285,37.2001626503668
-8.20745979005896,37.1995698787431
-8.20772339525709,37.1989926638739
-8.20802307896216,37.19843333
-8.20835763445365,37.1978941293613
-8.20872571459469,37.1973772331286
-8.20912583725646,37.1968847226605
-8.20955639128621,37.1964185811229
-8.21001564299484,37.1959806855032
-8.21050174313779,37.1955727990526
-8.21101273436137,37.1951965641857
-8.21154655908427,37.1948534958677
-8.21210106778273,37.1945449755135
-8.21267402764594,37.1942722454257
-8.21326313156674,37.1940364037921
-8.21386600743159,37.1938384002639
-8.21448022767214,37.1936790321312
-8.21510331904027,37.1935589411132
-8.21573277256696,37.1934786107743
-8.21636605366502,37.1934383645762
-8.21700061233498,37.1934383645762
-8.21763389343304,37.1934786107743
-8.21826334695973,37.1935589411132
-8.21888643832787,37.1936790321312
-8.21950065856842,37.1938384002639
-8.22010353443326,37.1940364037921
-8.22069263835407,37.1942722454257
-8.22126559821728,37.1945449755135
-8.22182010691573,37.1948534958677
-8.22235393163863,37.1951965641857
-8.22286492286221,37.1955727990526
-8.22335102300516,37.1959806855032
-8.22381027471379,37.1964185811229
-8.22424082874354,37.1968847226605
-8.22464095140531,37.1973772331286
-8.22500903154635,37.1978941293613
-8.22534358703784,37.19843333
-8.22564327074291,37.1989926638739
-8.22590687594105,37.1995698787431
-8.22613334118715,37.2001626503668
-8.2263217545856,37.2007685918631
-8.22647135746215,37.2013852633194
-8.22658154741881,37.2020101816173
-8.22665188075952,37.2026408304314
-8.22668207427674,37.2032746703617
-8.22667200639183,37.2039091491582
-8.22662171764461,37.204541711999
-8.22653141053012,37.2051698117767
-8.22640144868324,37.2057909193551
-8.22623235541444,37.2064025337533
-8.22602481160265,37.2070021922159
-8.22577965295355,37.20758748013
-8.22549786663448,37.2081560407477
-8.2251805872995,37.2087055846761
-8.2248290925205,37.2092338990957
-8.22444479764292,37.2097388566708
-8.22402925008658,37.2102184241156
-8.22358412311482,37.2106706703811
-8.22311120909687,37.2110937744312
-8.22261241229055,37.2114860325753
-8.22208974117456,37.2118458653283
-8.22154530036101,37.2121718237707
-8.22098128212089,37.2124625953829
-8.2203999575566,37.2127170093302
-8.21980366745699,37.2129340411774
-8.21919481287181,37.213112817014
-8.2185758454436,37.2132526169726
-8.21794925753574,37.2133528781283
-8.21731757219657,37.2134131967647
-8.216683333,37.21343333
</coordinates>
</LinearRing>
</outerBoundaryIs>
</Polygon>
<Polygon>
<outerBoundaryIs>
<LinearRing>
<coordinates>
-8.596633333,37.3257
-8.59599909380343,37.3256798667647
-8.59536740846426,37.3256195481283
-8.5947408205564,37.3255192869726
-8.59412185312819,37.325379487014
-8.59351299854301,37.3252007111774
-8.5929167084434,37.3249836793302
-8.59233538387911,37.3247292653829
-8.59177136563899,37.3244384937707
-8.59122692482544,37.3241125353283
-8.59070425370945,37.3237527025753
-8.59020545690313,37.3233604444312
-8.58973254288518,37.3229373403811
-8.58928741591343,37.3224850941156
-8.58887186835708,37.3220055266708
-8.5884875734795,37.3215005690957
-8.5881360787005,37.3209722546761
-8.58781879936552,37.3204227107477
-8.58753701304645,37.31985415013
-8.58729185439735,37.3192688622159
-8.58708431058556,37.3186692037533
-8.58691521731676,37.3180575893551
-8.58678525546988,37.3174364817767
-8.58669494835539,37.316808381999
-8.58664465960817,37.3161758191582
-8.58663459172326,37.3155413403617
-8.58666478524048,37.3149075004314
-8.58673511858119,37.3142768516173
-8.58684530853785,37.3136519333193
-8.5869949114144,37.3130352618631
-8.58718332481285,37.3124293203668
-8.58740979005895,37.3118365487431
-8.58767339525709,37.3112593338739
-8.58797307896216,37.3107
-8.58830763445365,37.3101607993613
-8.58867571459469,37.3096439031286
-8.58907583725646,37.3091513926605
-8.58950639128621,37.3086852511229
-8.58996564299484,37.3082473555032
-8.59045174313779,37.3078394690526
-8.59096273436137,37.3074632341857
-8.59149655908427,37.3071201658677
-8.59205106778272,37.3068116455134
-8.59262402764593,37.3065389154257
-8.59321313156674,37.3063030737921
-8.59381600743159,37.3061050702639
-8.59443022767213,37.3059457021311
-8.59505331904027,37.3058256111132
-8.59568277256696,37.3057452807743
-8.59631605366502,37.3057050345762
-8.59695061233498,37.3057050345762
-8.59758389343304,37.3057452807743
-8.59821334695973,37.3058256111132
-8.59883643832787,37.3059457021311
-8.59945065856841,37.3061050702639
-8.60005353443326,37.3063030737921
-8.60064263835407,37.3065389154257
-8.60121559821727,37.3068116455134
-8.60177010691573,37.3071201658677
-8.60230393163863,37.3074632341857
-8.60281492286221,37.3078394690526
-8.60330102300516,37.3082473555032
-8.60376027471379,37.3086852511229
-8.60419082874354,37.3091513926605
-8.60459095140531,37.3096439031286
-8.60495903154635,37.3101607993613
-8.60529358703784,37.3107
-8.60559327074291,37.3112593338739
-8.60585687594105,37.3118365487431
-8.60608334118715,37.3124293203668
-8.6062717545856,37.3130352618631
-8.60642135746215,37.3136519333193
-8.60653154741881,37.3142768516173
-8.60660188075952,37.3149075004314
-8.60663207427674,37.3155413403617
-8.60662200639183,37.3161758191582
-8.60657171764461,37.316808381999
-8.60648141053012,37.3174364817767
-8.60635144868323,37.3180575893551
-8.60618235541444,37.3186692037533
-8.60597481160265,37.3192688622159
-8.60572965295355,37.31985415013
-8.60544786663448,37.3204227107477
-8.6051305872995,37.3209722546761
-8.6047790925205,37.3215005690957
-8.60439479764292,37.3220055266708
-8.60397925008657,37.3224850941156
-8.60353412311482,37.3229373403811
-8.60306120909686,37.3233604444312
-8.60256241229055,37.3237527025753
-8.60203974117456,37.3241125353283
-8.60149530036101,37.3244384937707
-8.60093128212089,37.3247292653829
-8.6003499575566,37.3249836793302
-8.59975366745699,37.3252007111774
-8.59914481287181,37.325379487014
-8.5985258454436,37.3255192869726
-8.59789925753574,37.3256195481283
-8.59726757219657,37.3256798667647
-8.596633333,37.3257
</coordinates>
</LinearRing>
</outerBoundaryIs>
</Polygon>
<Polygon>
<outerBoundaryIs>
<LinearRing>
<coordinates>
-8.7151,37.16608333
-8.71446576080343,37.1660631967647
-8.71383407546426,37.1660028781283
-8.7132074875564,37.1659026169726
-8.71258852012819,37.165762817014
-8.71197966554301,37.1655840411774
-8.7113833754434,37.1653670093302
-8.71080205087911,37.1651125953829
-8.71023803263899,37.1648218237707
-8.70969359182544,37.1644958653283
-8.70917092070945,37.1641360325753
-8.70867212390313,37.1637437744312
-8.70819920988518,37.1633206703811
-8.70775408291343,37.1628684241156
-8.70733853535708,37.1623888566708
-8.7069542404795,37.1618838990957
-8.7066027457005,37.1613555846761
-8.70628546636552,37.1608060407477
-8.70600368004645,37.16023748013
-8.70575852139735,37.1596521922159
-8.70555097758556,37.1590525337533
-8.70538188431676,37.1584409193551
-8.70525192246988,37.1578198117767
-8.70516161535539,37.157191711999
-8.70511132660817,37.1565591491582
-8.70510125872326,37.1559246703617
-8.70513145224048,37.1552908304314
-8.70520178558119,37.1546601816173
-8.70531197553785,37.1540352633194
-8.7054615784144,37.1534185918631
-8.70564999181285,37.1528126503668
-8.70587645705895,37.1522198787431
-8.70614006225709,37.1516426638739
-8.70643974596216,37.15108333
-8.70677430145365,37.1505441293613
-8.70714238159469,37.1500272331286
-8.70754250425646,37.1495347226605
-8.70797305828621,37.1490685811229
-8.70843230999484,37.1486306855032
-8.70891841013779,37.1482227990526
-8.70942940136137,37.1478465641857
-8.70996322608427,37.1475034958677
-8.71051773478272,37.1471949755135
-8.71109069464593,37.1469222454257
-8.71167979856674,37.1466864037921
-8.71228267443159,37.1464884002639
-8.71289689467213,37.1463290321311
-8.71351998604027,37.1462089411132
-8.71414943956696,37.1461286107743
-8.71478272066502,37.1460883645762
-8.71541727933498,37.1460883645762
-8.71605056043304,37.1461286107743
-8.71668001395973,37.1462089411132
-8.71730310532786,37.1463290321311
-8.71791732556841,37.1464884002639
-8.71852020143326,37.1466864037921
-8.71910930535407,37.1469222454257
-8.71968226521727,37.1471949755135
-8.72023677391573,37.1475034958677
-8.72077059863863,37.1478465641857
-8.72128158986221,37.1482227990526
-8.72176769000516,37.1486306855032
-8.72222694171379,37.1490685811229
-8.72265749574354,37.1495347226605
-8.72305761840531,37.1500272331286
-8.72342569854635,37.1505441293613
-8.72376025403784,37.15108333
-8.72405993774291,37.1516426638739
-8.72432354294105,37.1522198787431
-8.72455000818715,37.1528126503668
-8.7247384215856,37.1534185918631
-8.72488802446215,37.1540352633194
-8.72499821441881,37.1546601816173
-8.72506854775952,37.1552908304314
-8.72509874127674,37.1559246703617
-8.72508867339183,37.1565591491582
-8.72503838464461,37.157191711999
-8.72494807753012,37.1578198117767
-8.72481811568323,37.1584409193551
-8.72464902241444,37.1590525337533
-8.72444147860265,37.1596521922159
-8.72419631995355,37.16023748013
-8.72391453363448,37.1608060407477
-8.7235972542995,37.1613555846761
-8.7232457595205,37.1618838990957
-8.72286146464292,37.1623888566708
-8.72244591708657,37.1628684241156
-8.72200079011482,37.1633206703811
-8.72152787609686,37.1637437744312
-8.72102907929055,37.1641360325753
-8.72050640817456,37.1644958653283
-8.71996196736101,37.1648218237707
-8.71939794912089,37.1651125953829
-8.7188166245566,37.1653670093302
-8.71822033445699,37.1655840411774
-8.71761147987181,37.165762817014
-8.7169925124436,37.1659026169726
-8.71636592453574,37.1660028781283
-8.71573423919657,37.1660631967647
-8.7151,37.16608333
</coordinates>
</LinearRing>
</outerBoundaryIs>
</Polygon>
<Polygon>
<outerBoundaryIs>
<LinearRing>
<coordinates>
-8.53035,37.30955
-8.52971576080343,37.3095298667647
-8.52908407546426,37.3094695481283
-8.5284574875564,37.3093692869726
-8.52783852012819,37.309229487014
-8.52722966554301,37.3090507111774
-8.5266333754434,37.3088336793302
-8.52605205087911,37.3085792653829
-8.52548803263899,37.3082884937707
-8.52494359182544,37.3079625353283
-8.52442092070945,37.3076027025753
-8.52392212390314,37.3072104444312
-8.52344920988518,37.3067873403811
-8.52300408291343,37.3063350941156
-8.52258853535708,37.3058555266708
-8.5222042404795,37.3053505690957
-8.5218527457005,37.3048222546761
-8.52153546636552,37.3042727107477
-8.52125368004645,37.30370415013
-8.52100852139735,37.3031188622159
-8.52080097758556,37.3025192037533
-8.52063188431677,37.3019075893551
-8.52050192246988,37.3012864817767
-8.52041161535539,37.300658381999
-8.52036132660817,37.3000258191582
-8.52035125872326,37.2993913403617
-8.52038145224048,37.2987575004314
-8.52045178558119,37.2981268516173
-8.52056197553785,37.2975019333194
-8.5207115784144,37.2968852618631
-8.52089999181285,37.2962793203668
-8.52112645705895,37.2956865487431
-8.52139006225709,37.2951093338739
-8.52168974596216,37.29455
-8.52202430145365,37.2940107993613
-8.52239238159469,37.2934939031286
-8.52279250425646,37.2930013926605
-8.52322305828621,37.2925352511229
-8.52368230999484,37.2920973555032
-8.52416841013779,37.2916894690526
-8.52467940136137,37.2913132341857
-8.52521322608427,37.2909701658677
-8.52576773478273,37.2906616455135
-8.52634069464593,37.2903889154257
-8.52692979856674,37.2901530737921
-8.52753267443159,37.2899550702639
-8.52814689467214,37.2897957021312
-8.52876998604027,37.2896756111132
-8.52939943956696,37.2895952807743
-8.53003272066502,37.2895550345762
-8.53066727933498,37.2895550345762
-8.53130056043304,37.2895952807743
-8.53193001395973,37.2896756111132
-8.53255310532787,37.2897957021312
-8.53316732556842,37.2899550702639
-8.53377020143326,37.2901530737921
-8.53435930535407,37.2903889154257
-8.53493226521728,37.2906616455135
-8.53548677391573,37.2909701658677
-8.53602059863863,37.2913132341857
-8.53653158986221,37.2916894690526
-8.53701769000516,37.2920973555032
-8.53747694171379,37.2925352511229
-8.53790749574354,37.2930013926605
-8.53830761840531,37.2934939031286
-8.53867569854635,37.2940107993613
-8.53901025403784,37.29455
-8.53930993774291,37.2951093338739
-8.53957354294105,37.2956865487431
-8.53980000818715,37.2962793203668
-8.5399884215856,37.2968852618631
-8.54013802446215,37.2975019333194
-8.54024821441881,37.2981268516173
-8.54031854775952,37.2987575004314
-8.54034874127674,37.2993913403617
-8.54033867339183,37.3000258191582
-8.54028838464461,37.300658381999
-8.54019807753012,37.3012864817767
-8.54006811568324,37.3019075893551
-8.53989902241444,37.3025192037533
-8.53969147860265,37.3031188622159
-8.53944631995355,37.30370415013
-8.53916453363448,37.3042727107477
-8.5388472542995,37.3048222546761
-8.5384957595205,37.3053505690957
-8.53811146464292,37.3058555266708
-8.53769591708657,37.3063350941156
-8.53725079011482,37.3067873403811
-8.53677787609687,37.3072104444312
-8.53627907929055,37.3076027025753
-8.53575640817456,37.3079625353283
-8.53521196736101,37.3082884937707
-8.53464794912089,37.3085792653829
-8.5340666245566,37.3088336793302
-8.53347033445699,37.3090507111774
-8.53286147987181,37.309229487014
-8.5322425124436,37.3093692869726
-8.53161592453574,37.3094695481283
-8.53098423919657,37.3095298667647
-8.53035,37.30955
</coordinates>
</LinearRing>
</outerBoundaryIs>
</Polygon>
</MultiGeometry>
</Placemark>
</Document>
</kml>
