# Supplementary material for: Species conservation profiles of spiders (Araneae) endemic to mainland Portugal
Source: Biodivers Data J. 2019 Oct 8;7:e39315. doi: 10.3897/BDJ.7.e39315 (PMC6794330; doi:10.3897/BDJ.7.e39315)
Supplement: Supplementary material 7 — Distribution of Harpactea proxima (Ferrández, 1990) [file bdj-07-e39315-s007.kml]

<?xml version="1.0" encoding="UTF-8"?>
<kml xmlns="http://earth.google.com/kml/2.2">
<Document>
<name></name>
<description><![CDATA[]]></description>

<Style id="1">
<LineStyle>
<width>2</width>
<color>ff0000ff</color>
</LineStyle>
<PolyStyle>
<color>aaffffff</color>
<fill>1</fill>
</PolyStyle>
</Style>

<Placemark>
<name>Harpactea proxima_modelcorrected.kml</name>
<description><![CDATA[]]></description>
<styleUrl>#1</styleUrl>
<visibility>1</visibility>
<MultiGeometry>
<Polygon>
<outerBoundaryIs>
<LinearRing>
<coordinates>
-8.75833333,38.15833333
-8.75833333,38.15
-8.76666667,38.15
-8.76666667,38.15833333
-8.76666667,38.16666667
-8.76666667,38.175
-8.75833333,38.175
-8.75833333,38.18333333
-8.75833333,38.19166667
-8.75,38.19166667
-8.74166667,38.19166667
-8.74166667,38.18333333
-8.73333333,38.18333333
-8.725,38.18333333
-8.725,38.19166667
-8.71666667,38.19166667
-8.70833333,38.19166667
-8.70833333,38.18333333
-8.7,38.18333333
-8.7,38.175
-8.70833333,38.175
-8.70833333,38.16666667
-8.70833333,38.15833333
-8.7,38.15833333
-8.7,38.15
-8.70833333,38.15
-8.71666667,38.15
-8.725,38.15
-8.725,38.15833333
-8.71666667,38.15833333
-8.71666667,38.16666667
-8.725,38.16666667
-8.725,38.175
-8.73333333,38.175
-8.73333333,38.16666667
-8.74166667,38.16666667
-8.74166667,38.15833333
-8.75,38.15833333
-8.75833333,38.15833333
</coordinates>
</LinearRing>
</outerBoundaryIs>
<innerBoundaryIs>
<LinearRing>
<coordinates>
-8.75833333,38.175
-8.75833333,38.16666667
-8.75,38.16666667
-8.75,38.175
-8.75833333,38.175
</coordinates>
</LinearRing>
</innerBoundaryIs>
</Polygon>
<Polygon>
<outerBoundaryIs>
<LinearRing>
<coordinates>
-8.325,38.38333333
-8.325,38.375
-8.33333333,38.375
-8.34166667,38.375
-8.34166667,38.38333333
-8.34166667,38.39166667
-8.35,38.39166667
-8.35833333,38.39166667
-8.35833333,38.4
-8.35,38.4
-8.35,38.40833333
-8.34166667,38.40833333
-8.34166667,38.41666667
-8.35,38.41666667
-8.35833333,38.41666667
-8.35833333,38.425
-8.35,38.425
-8.35,38.43333333
-8.35833333,38.43333333
-8.35833333,38.44166667
-8.35,38.44166667
-8.34166667,38.44166667
-8.34166667,38.45
-8.33333333,38.45
-8.325,38.45
-8.31666667,38.45
-8.31666667,38.44166667
-8.30833333,38.44166667
-8.30833333,38.43333333
-8.3,38.43333333
-8.29166667,38.43333333
-8.29166667,38.425
-8.28333333,38.425
-8.275,38.425
-8.26666667,38.425
-8.25833333,38.425
-8.25833333,38.41666667
-8.26666667,38.41666667
-8.275,38.41666667
-8.28333333,38.41666667
-8.28333333,38.40833333
-8.29166667,38.40833333
-8.29166667,38.4
-8.29166667,38.39166667
-8.29166667,38.38333333
-8.3,38.38333333
-8.30833333,38.38333333
-8.30833333,38.39166667
-8.31666667,38.39166667
-8.31666667,38.38333333
-8.325,38.38333333
</coordinates>
</LinearRing>
</outerBoundaryIs>
<innerBoundaryIs>
<LinearRing>
<coordinates>
-8.29166667,38.40833333
-8.29166667,38.41666667
-8.3,38.41666667
-8.3,38.425
-8.30833333,38.425
-8.30833333,38.41666667
-8.31666667,38.41666667
-8.31666667,38.40833333
-8.30833333,38.40833333
-8.3,38.40833333
-8.29166667,38.40833333
</coordinates>
</LinearRing>
</innerBoundaryIs>
<innerBoundaryIs>
<LinearRing>
<coordinates>
-8.31666667,38.39166667
-8.31666667,38.4
-8.325,38.4
-8.325,38.39166667
-8.31666667,38.39166667
</coordinates>
</LinearRing>
</innerBoundaryIs>
</Polygon>
<Polygon>
<outerBoundaryIs>
<LinearRing>
<coordinates>
-8.49166667,37.75833333
-8.49166667,37.75
-8.5,37.75
-8.50833333,37.75
-8.50833333,37.75833333
-8.50833333,37.76666667
-8.51666667,37.76666667
-8.51666667,37.775
-8.50833333,37.775
-8.50833333,37.78333333
-8.51666667,37.78333333
-8.525,37.78333333
-8.525,37.79166667
-8.51666667,37.79166667
-8.51666667,37.8
-8.525,37.8
-8.53333333,37.8
-8.53333333,37.79166667
-8.53333333,37.78333333
-8.54166667,37.78333333
-8.55,37.78333333
-8.55833333,37.78333333
-8.56666667,37.78333333
-8.575,37.78333333
-8.58333333,37.78333333
-8.58333333,37.79166667
-8.575,37.79166667
-8.575,37.8
-8.575,37.80833333
-8.58333333,37.80833333
-8.59166667,37.80833333
-8.6,37.80833333
-8.60833333,37.80833333
-8.61666667,37.80833333
-8.61666667,37.81666667
-8.60833333,37.81666667
-8.60833333,37.825
-8.61666667,37.825
-8.625,37.825
-8.625,37.83333333
-8.61666667,37.83333333
-8.61666667,37.84166667
-8.61666667,37.85
-8.625,37.85
-8.625,37.85833333
-8.625,37.86666667
-8.61666667,37.86666667
-8.60833333,37.86666667
-8.6,37.86666667
-8.59166667,37.86666667
-8.59166667,37.85833333
-8.6,37.85833333
-8.60833333,37.85833333
-8.60833333,37.85
-8.60833333,37.84166667
-8.6,37.84166667
-8.6,37.83333333
-8.6,37.825
-8.59166667,37.825
-8.58333333,37.825
-8.575,37.825
-8.575,37.81666667
-8.56666667,37.81666667
-8.56666667,37.825
-8.56666667,37.83333333
-8.56666667,37.84166667
-8.55833333,37.84166667
-8.55833333,37.85
-8.55,37.85
-8.55,37.85833333
-8.55,37.86666667
-8.54166667,37.86666667
-8.54166667,37.85833333
-8.53333333,37.85833333
-8.53333333,37.86666667
-8.525,37.86666667
-8.525,37.85833333
-8.51666667,37.85833333
-8.50833333,37.85833333
-8.5,37.85833333
-8.5,37.85
-8.49166667,37.85
-8.48333333,37.85
-8.48333333,37.85833333
-8.49166667,37.85833333
-8.49166667,37.86666667
-8.5,37.86666667
-8.50833333,37.86666667
-8.50833333,37.875
-8.51666667,37.875
-8.51666667,37.88333333
-8.51666667,37.89166667
-8.51666667,37.9
-8.51666667,37.90833333
-8.50833333,37.90833333
-8.50833333,37.91666667
-8.51666667,37.91666667
-8.51666667,37.925
-8.525,37.925
-8.525,37.91666667
-8.53333333,37.91666667
-8.53333333,37.90833333
-8.54166667,37.90833333
-8.55,37.90833333
-8.55,37.91666667
-8.55,37.925
-8.55,37.93333333
-8.55,37.94166667
-8.55833333,37.94166667
-8.55833333,37.93333333
-8.56666667,37.93333333
-8.56666667,37.925
-8.55833333,37.925
-8.55833333,37.91666667
-8.56666667,37.91666667
-8.575,37.91666667
-8.58333333,37.91666667
-8.59166667,37.91666667
-8.59166667,37.90833333
-8.6,37.90833333
-8.6,37.9
-8.60833333,37.9
-8.61666667,37.9
-8.625,37.9
-8.625,37.90833333
-8.61666667,37.90833333
-8.60833333,37.90833333
-8.60833333,37.91666667
-8.60833333,37.925
-8.6,37.925
-8.59166667,37.925
-8.59166667,37.93333333
-8.59166667,37.94166667
-8.58333333,37.94166667
-8.58333333,37.93333333
-8.575,37.93333333
-8.575,37.94166667
-8.56666667,37.94166667
-8.56666667,37.95
-8.56666667,37.95833333
-8.56666667,37.96666667
-8.55833333,37.96666667
-8.55,37.96666667
-8.54166667,37.96666667
-8.54166667,37.95833333
-8.53333333,37.95833333
-8.53333333,37.95
-8.53333333,37.94166667
-8.525,37.94166667
-8.525,37.93333333
-8.51666667,37.93333333
-8.51666667,37.94166667
-8.50833333,37.94166667
-8.50833333,37.95
-8.50833333,37.95833333
-8.5,37.95833333
-8.5,37.96666667
-8.5,37.975
-8.5,37.98333333
-8.50833333,37.98333333
-8.50833333,37.99166667
-8.51666667,37.99166667
-8.525,37.99166667
-8.525,38
-8.525,38.00833333
-8.53333333,38.00833333
-8.53333333,38.01666667
-8.525,38.01666667
-8.525,38.025
-8.525,38.03333333
-8.525,38.04166667
-8.51666667,38.04166667
-8.51666667,38.05
-8.50833333,38.05
-8.50833333,38.04166667
-8.5,38.04166667
-8.49166667,38.04166667
-8.48333333,38.04166667
-8.475,38.04166667
-8.475,38.05
-8.46666667,38.05
-8.46666667,38.05833333
-8.46666667,38.06666667
-8.45833333,38.06666667
-8.45,38.06666667
-8.45,38.05833333
-8.44166667,38.05833333
-8.43333333,38.05833333
-8.43333333,38.06666667
-8.43333333,38.075
-8.43333333,38.08333333
-8.43333333,38.09166667
-8.44166667,38.09166667
-8.45,38.09166667
-8.45833333,38.09166667
-8.45833333,38.1
-8.45833333,38.10833333
-8.46666667,38.10833333
-8.46666667,38.11666667
-8.45833333,38.11666667
-8.45833333,38.125
-8.45833333,38.13333333
-8.46666667,38.13333333
-8.475,38.13333333
-8.48333333,38.13333333
-8.49166667,38.13333333
-8.5,38.13333333
-8.50833333,38.13333333
-8.50833333,38.14166667
-8.51666667,38.14166667
-8.51666667,38.15
-8.525,38.15
-8.525,38.15833333
-8.53333333,38.15833333
-8.53333333,38.15
-8.53333333,38.14166667
-8.525,38.14166667
-8.525,38.13333333
-8.525,38.125
-8.525,38.11666667
-8.51666667,38.11666667
-8.51666667,38.10833333
-8.525,38.10833333
-8.53333333,38.10833333
-8.53333333,38.11666667
-8.53333333,38.125
-8.53333333,38.13333333
-8.54166667,38.13333333
-8.55,38.13333333
-8.55,38.14166667
-8.55833333,38.14166667
-8.55833333,38.15
-8.55,38.15
-8.54166667,38.15
-8.54166667,38.15833333
-8.54166667,38.16666667
-8.55,38.16666667
-8.55,38.175
-8.55,38.18333333
-8.55,38.19166667
-8.55833333,38.19166667
-8.56666667,38.19166667
-8.575,38.19166667
-8.58333333,38.19166667
-8.58333333,38.2
-8.575,38.2
-8.56666667,38.2
-8.56666667,38.20833333
-8.55833333,38.20833333
-8.55833333,38.21666667
-8.56666667,38.21666667
-8.575,38.21666667
-8.58333333,38.21666667
-8.58333333,38.225
-8.59166667,38.225
-8.6,38.225
-8.60833333,38.225
-8.61666667,38.225
-8.625,38.225
-8.625,38.21666667
-8.63333333,38.21666667
-8.63333333,38.225
-8.63333333,38.23333333
-8.63333333,38.24166667
-8.63333333,38.25
-8.63333333,38.25833333
-8.63333333,38.26666667
-8.63333333,38.275
-8.64166667,38.275
-8.65,38.275
-8.65,38.28333333
-8.65833333,38.28333333
-8.65833333,38.275
-8.66666667,38.275
-8.675,38.275
-8.675,38.26666667
-8.66666667,38.26666667
-8.65833333,38.26666667
-8.65833333,38.25833333
-8.65833333,38.25
-8.65,38.25
-8.65,38.24166667
-8.65,38.23333333
-8.65,38.225
-8.65,38.21666667
-8.65,38.20833333
-8.65833333,38.20833333
-8.66666667,38.20833333
-8.66666667,38.21666667
-8.675,38.21666667
-8.675,38.20833333
-8.68333333,38.20833333
-8.69166667,38.20833333
-8.69166667,38.2
-8.7,38.2
-8.70833333,38.2
-8.70833333,38.20833333
-8.71666667,38.20833333
-8.71666667,38.2
-8.725,38.2
-8.725,38.19166667
-8.73333333,38.19166667
-8.73333333,38.2
-8.74166667,38.2
-8.74166667,38.20833333
-8.74166667,38.21666667
-8.74166667,38.225
-8.73333333,38.225
-8.73333333,38.21666667
-8.73333333,38.20833333
-8.725,38.20833333
-8.725,38.21666667
-8.725,38.225
-8.725,38.23333333
-8.73333333,38.23333333
-8.74166667,38.23333333
-8.74166667,38.24166667
-8.74166667,38.25
-8.73333333,38.25
-8.73333333,38.24166667
-8.725,38.24166667
-8.71666667,38.24166667
-8.70833333,38.24166667
-8.70833333,38.23333333
-8.7,38.23333333
-8.7,38.24166667
-8.7,38.25
-8.70833333,38.25
-8.71666667,38.25
-8.71666667,38.25833333
-8.70833333,38.25833333
-8.7,38.25833333
-8.7,38.26666667
-8.7,38.275
-8.7,38.28333333
-8.70833333,38.28333333
-8.71666667,38.28333333
-8.71666667,38.29166667
-8.71666667,38.3
-8.725,38.3
-8.73333333,38.3
-8.73333333,38.30833333
-8.74166667,38.30833333
-8.74166667,38.31666667
-8.75,38.31666667
-8.75833333,38.31666667
-8.75833333,38.325
-8.76666667,38.325
-8.76666667,38.33333333
-8.75833333,38.33333333
-8.75,38.33333333
-8.75,38.325
-8.74166667,38.325
-8.73333333,38.325
-8.725,38.325
-8.71666667,38.325
-8.71666667,38.31666667
-8.70833333,38.31666667
-8.7,38.31666667
-8.7,38.30833333
-8.7,38.3
-8.7,38.29166667
-8.69166667,38.29166667
-8.68333333,38.29166667
-8.68333333,38.28333333
-8.675,38.28333333
-8.675,38.29166667
-8.66666667,38.29166667
-8.65833333,38.29166667
-8.65833333,38.3
-8.65833333,38.30833333
-8.66666667,38.30833333
-8.66666667,38.31666667
-8.675,38.31666667
-8.675,38.325
-8.66666667,38.325
-8.65833333,38.325
-8.65833333,38.33333333
-8.65833333,38.34166667
-8.65,38.34166667
-8.64166667,38.34166667
-8.63333333,38.34166667
-8.63333333,38.35
-8.63333333,38.35833333
-8.64166667,38.35833333
-8.64166667,38.35
-8.65,38.35
-8.65833333,38.35
-8.66666667,38.35
-8.66666667,38.35833333
-8.66666667,38.36666667
-8.675,38.36666667
-8.68333333,38.36666667
-8.68333333,38.375
-8.68333333,38.38333333
-8.69166667,38.38333333
-8.69166667,38.39166667
-8.69166667,38.4
-8.7,38.4
-8.70833333,38.4
-8.71666667,38.4
-8.725,38.4
-8.73333333,38.4
-8.73333333,38.39166667
-8.73333333,38.38333333
-8.73333333,38.375
-8.725,38.375
-8.725,38.36666667
-8.71666667,38.36666667
-8.71666667,38.35833333
-8.71666667,38.35
-8.725,38.35
-8.725,38.34166667
-8.73333333,38.34166667
-8.73333333,38.35
-8.74166667,38.35
-8.75,38.35
-8.75,38.35833333
-8.75833333,38.35833333
-8.76666667,38.35833333
-8.76666667,38.36666667
-8.76666667,38.375
-8.75833333,38.375
-8.75833333,38.38333333
-8.76666667,38.38333333
-8.775,38.38333333
-8.78333333,38.38333333
-8.78333333,38.39166667
-8.775,38.39166667
-8.76666667,38.39166667
-8.75833333,38.39166667
-8.75,38.39166667
-8.75,38.4
-8.74166667,38.4
-8.74166667,38.40833333
-8.74166667,38.41666667
-8.73333333,38.41666667
-8.73333333,38.40833333
-8.725,38.40833333
-8.71666667,38.40833333
-8.70833333,38.40833333
-8.7,38.40833333
-8.69166667,38.40833333
-8.68333333,38.40833333
-8.675,38.40833333
-8.675,38.4
-8.66666667,38.4
-8.65833333,38.4
-8.65,38.4
-8.65,38.39166667
-8.64166667,38.39166667
-8.64166667,38.38333333
-8.64166667,38.375
-8.64166667,38.36666667
-8.63333333,38.36666667
-8.625,38.36666667
-8.625,38.35833333
-8.61666667,38.35833333
-8.60833333,38.35833333
-8.60833333,38.36666667
-8.60833333,38.375
-8.61666667,38.375
-8.61666667,38.38333333
-8.61666667,38.39166667
-8.625,38.39166667
-8.625,38.38333333
-8.625,38.375
-8.63333333,38.375
-8.63333333,38.38333333
-8.63333333,38.39166667
-8.63333333,38.4
-8.625,38.4
-8.61666667,38.4
-8.60833333,38.4
-8.6,38.4
-8.59166667,38.4
-8.58333333,38.4
-8.575,38.4
-8.575,38.40833333
-8.56666667,38.40833333
-8.55833333,38.40833333
-8.55833333,38.4
-8.55,38.4
-8.55,38.39166667
-8.55,38.38333333
-8.55,38.375
-8.54166667,38.375
-8.54166667,38.38333333
-8.54166667,38.39166667
-8.53333333,38.39166667
-8.525,38.39166667
-8.51666667,38.39166667
-8.50833333,38.39166667
-8.5,38.39166667
-8.5,38.4
-8.49166667,38.4
-8.49166667,38.40833333
-8.48333333,38.40833333
-8.475,38.40833333
-8.475,38.41666667
-8.475,38.425
-8.475,38.43333333
-8.48333333,38.43333333
-8.48333333,38.44166667
-8.49166667,38.44166667
-8.49166667,38.45
-8.5,38.45
-8.5,38.45833333
-8.49166667,38.45833333
-8.48333333,38.45833333
-8.475,38.45833333
-8.46666667,38.45833333
-8.45833333,38.45833333
-8.45833333,38.45
-8.45,38.45
-8.45,38.45833333
-8.44166667,38.45833333
-8.44166667,38.46666667
-8.43333333,38.46666667
-8.425,38.46666667
-8.41666667,38.46666667
-8.40833333,38.46666667
-8.4,38.46666667
-8.4,38.45833333
-8.4,38.45
-8.39166667,38.45
-8.39166667,38.45833333
-8.39166667,38.46666667
-8.38333333,38.46666667
-8.38333333,38.45833333
-8.375,38.45833333
-8.36666667,38.45833333
-8.36666667,38.45
-8.375,38.45
-8.375,38.44166667
-8.375,38.43333333
-8.38333333,38.43333333
-8.39166667,38.43333333
-8.39166667,38.425
-8.39166667,38.41666667
-8.39166667,38.40833333
-8.4,38.40833333
-8.40833333,38.40833333
-8.40833333,38.4
-8.40833333,38.39166667
-8.4,38.39166667
-8.4,38.38333333
-8.4,38.375
-8.40833333,38.375
-8.40833333,38.38333333
-8.41666667,38.38333333
-8.41666667,38.39166667
-8.425,38.39166667
-8.425,38.38333333
-8.425,38.375
-8.425,38.36666667
-8.43333333,38.36666667
-8.44166667,38.36666667
-8.44166667,38.375
-8.45,38.375
-8.45,38.38333333
-8.45,38.39166667
-8.45,38.4
-8.45833333,38.4
-8.45833333,38.39166667
-8.45833333,38.38333333
-8.45833333,38.375
-8.46666667,38.375
-8.475,38.375
-8.475,38.36666667
-8.48333333,38.36666667
-8.48333333,38.35833333
-8.49166667,38.35833333
-8.49166667,38.36666667
-8.49166667,38.375
-8.5,38.375
-8.5,38.38333333
-8.50833333,38.38333333
-8.51666667,38.38333333
-8.525,38.38333333
-8.53333333,38.38333333
-8.53333333,38.375
-8.525,38.375
-8.525,38.36666667
-8.525,38.35833333
-8.53333333,38.35833333
-8.53333333,38.36666667
-8.54166667,38.36666667
-8.55,38.36666667
-8.55,38.35833333
-8.55,38.35
-8.55833333,38.35
-8.56666667,38.35
-8.575,38.35
-8.575,38.34166667
-8.56666667,38.34166667
-8.56666667,38.33333333
-8.56666667,38.325
-8.575,38.325
-8.575,38.33333333
-8.58333333,38.33333333
-8.59166667,38.33333333
-8.59166667,38.325
-8.59166667,38.31666667
-8.58333333,38.31666667
-8.575,38.31666667
-8.56666667,38.31666667
-8.55833333,38.31666667
-8.55833333,38.325
-8.55,38.325
-8.55,38.31666667
-8.55,38.30833333
-8.55,38.3
-8.54166667,38.3
-8.53333333,38.3
-8.53333333,38.30833333
-8.525,38.30833333
-8.51666667,38.30833333
-8.50833333,38.30833333
-8.50833333,38.31666667
-8.50833333,38.325
-8.51666667,38.325
-8.51666667,38.33333333
-8.525,38.33333333
-8.525,38.34166667
-8.53333333,38.34166667
-8.54166667,38.34166667
-8.54166667,38.35
-8.53333333,38.35
-8.525,38.35
-8.51666667,38.35
-8.51666667,38.35833333
-8.51666667,38.36666667
-8.50833333,38.36666667
-8.50833333,38.35833333
-8.5,38.35833333
-8.5,38.35
-8.50833333,38.35
-8.50833333,38.34166667
-8.5,38.34166667
-8.49166667,38.34166667
-8.49166667,38.33333333
-8.49166667,38.325
-8.5,38.325
-8.5,38.31666667
-8.49166667,38.31666667
-8.49166667,38.30833333
-8.48333333,38.30833333
-8.475,38.30833333
-8.46666667,38.30833333
-8.46666667,38.31666667
-8.45833333,38.31666667
-8.45833333,38.30833333
-8.45,38.30833333
-8.45,38.3
-8.44166667,38.3
-8.44166667,38.29166667
-8.44166667,38.28333333
-8.44166667,38.275
-8.43333333,38.275
-8.43333333,38.26666667
-8.425,38.26666667
-8.41666667,38.26666667
-8.40833333,38.26666667
-8.4,38.26666667
-8.39166667,38.26666667
-8.39166667,38.25833333
-8.39166667,38.25
-8.4,38.25
-8.4,38.24166667
-8.4,38.23333333
-8.39166667,38.23333333
-8.38333333,38.23333333
-8.375,38.23333333
-8.36666667,38.23333333
-8.36666667,38.24166667
-8.35833333,38.24166667
-8.35833333,38.25
-8.36666667,38.25
-8.36666667,38.25833333
-8.375,38.25833333
-8.375,38.26666667
-8.36666667,38.26666667
-8.35833333,38.26666667
-8.35,38.26666667
-8.35,38.25833333
-8.34166667,38.25833333
-8.33333333,38.25833333
-8.325,38.25833333
-8.325,38.26666667
-8.325,38.275
-8.325,38.28333333
-8.33333333,38.28333333
-8.34166667,38.28333333
-8.35,38.28333333
-8.35,38.29166667
-8.34166667,38.29166667
-8.34166667,38.3
-8.33333333,38.3
-8.33333333,38.30833333
-8.34166667,38.30833333
-8.35,38.30833333
-8.35,38.31666667
-8.35,38.325
-8.35833333,38.325
-8.35833333,38.33333333
-8.35833333,38.34166667
-8.35,38.34166667
-8.35,38.35
-8.34166667,38.35
-8.34166667,38.35833333
-8.33333333,38.35833333
-8.33333333,38.36666667
-8.325,38.36666667
-8.325,38.35833333
-8.31666667,38.35833333
-8.31666667,38.36666667
-8.30833333,38.36666667
-8.30833333,38.375
-8.3,38.375
-8.29166667,38.375
-8.29166667,38.36666667
-8.29166667,38.35833333
-8.3,38.35833333
-8.30833333,38.35833333
-8.30833333,38.35
-8.3,38.35
-8.3,38.34166667
-8.30833333,38.34166667
-8.30833333,38.33333333
-8.30833333,38.325
-8.3,38.325
-8.3,38.31666667
-8.29166667,38.31666667
-8.28333333,38.31666667
-8.28333333,38.325
-8.275,38.325
-8.275,38.33333333
-8.26666667,38.33333333
-8.26666667,38.34166667
-8.26666667,38.35
-8.25833333,38.35
-8.25833333,38.34166667
-8.25,38.34166667
-8.25,38.33333333
-8.25,38.325
-8.25,38.31666667
-8.24166667,38.31666667
-8.24166667,38.30833333
-8.24166667,38.3
-8.24166667,38.29166667
-8.23333333,38.29166667
-8.225,38.29166667
-8.21666667,38.29166667
-8.21666667,38.28333333
-8.21666667,38.275
-8.21666667,38.26666667
-8.20833333,38.26666667
-8.20833333,38.275
-8.2,38.275
-8.2,38.26666667
-8.2,38.25833333
-8.19166667,38.25833333
-8.18333333,38.25833333
-8.18333333,38.25
-8.18333333,38.24166667
-8.175,38.24166667
-8.16666667,38.24166667
-8.16666667,38.25
-8.15833333,38.25
-8.15833333,38.25833333
-8.15,38.25833333
-8.14166667,38.25833333
-8.13333333,38.25833333
-8.13333333,38.25
-8.13333333,38.24166667
-8.14166667,38.24166667
-8.15,38.24166667
-8.15833333,38.24166667
-8.15833333,38.23333333
-8.16666667,38.23333333
-8.16666667,38.225
-8.15833333,38.225
-8.15833333,38.21666667
-8.15833333,38.20833333
-8.15,38.20833333
-8.15,38.21666667
-8.15,38.225
-8.14166667,38.225
-8.14166667,38.21666667
-8.13333333,38.21666667
-8.125,38.21666667
-8.125,38.225
-8.125,38.23333333
-8.11666667,38.23333333
-8.10833333,38.23333333
-8.1,38.23333333
-8.1,38.225
-8.10833333,38.225
-8.11666667,38.225
-8.11666667,38.21666667
-8.11666667,38.20833333
-8.125,38.20833333
-8.13333333,38.20833333
-8.13333333,38.2
-8.125,38.2
-8.125,38.19166667
-8.125,38.18333333
-8.11666667,38.18333333
-8.11666667,38.175
-8.125,38.175
-8.125,38.16666667
-8.125,38.15833333
-8.13333333,38.15833333
-8.13333333,38.15
-8.14166667,38.15
-8.14166667,38.14166667
-8.15,38.14166667
-8.15,38.13333333
-8.15833333,38.13333333
-8.15833333,38.125
-8.15,38.125
-8.15,38.11666667
-8.15833333,38.11666667
-8.15833333,38.10833333
-8.16666667,38.10833333
-8.16666667,38.1
-8.175,38.1
-8.175,38.09166667
-8.175,38.08333333
-8.16666667,38.08333333
-8.15833333,38.08333333
-8.15833333,38.09166667
-8.15833333,38.1
-8.15,38.1
-8.15,38.09166667
-8.15,38.08333333
-8.15,38.075
-8.15833333,38.075
-8.16666667,38.075
-8.16666667,38.06666667
-8.175,38.06666667
-8.175,38.05833333
-8.16666667,38.05833333
-8.16666667,38.05
-8.175,38.05
-8.175,38.04166667
-8.16666667,38.04166667
-8.16666667,38.03333333
-8.175,38.03333333
-8.18333333,38.03333333
-8.19166667,38.03333333
-8.19166667,38.025
-8.18333333,38.025
-8.18333333,38.01666667
-8.18333333,38.00833333
-8.18333333,38
-8.18333333,37.99166667
-8.19166667,37.99166667
-8.2,37.99166667
-8.2,37.98333333
-8.19166667,37.98333333
-8.19166667,37.975
-8.18333333,37.975
-8.18333333,37.96666667
-8.19166667,37.96666667
-8.19166667,37.95833333
-8.2,37.95833333
-8.2,37.95
-8.19166667,37.95
-8.19166667,37.94166667
-8.19166667,37.93333333
-8.18333333,37.93333333
-8.175,37.93333333
-8.175,37.94166667
-8.175,37.95
-8.16666667,37.95
-8.16666667,37.95833333
-8.15833333,37.95833333
-8.15833333,37.95
-8.15,37.95
-8.14166667,37.95
-8.14166667,37.94166667
-8.15,37.94166667
-8.15833333,37.94166667
-8.15833333,37.93333333
-8.16666667,37.93333333
-8.16666667,37.925
-8.16666667,37.91666667
-8.16666667,37.90833333
-8.175,37.90833333
-8.175,37.91666667
-8.18333333,37.91666667
-8.18333333,37.90833333
-8.19166667,37.90833333
-8.19166667,37.9
-8.2,37.9
-8.2,37.90833333
-8.20833333,37.90833333
-8.20833333,37.91666667
-8.20833333,37.925
-8.21666667,37.925
-8.225,37.925
-8.225,37.91666667
-8.21666667,37.91666667
-8.21666667,37.90833333
-8.225,37.90833333
-8.225,37.9
-8.23333333,37.9
-8.23333333,37.90833333
-8.23333333,37.91666667
-8.24166667,37.91666667
-8.24166667,37.925
-8.25,37.925
-8.25,37.91666667
-8.25833333,37.91666667
-8.25833333,37.90833333
-8.26666667,37.90833333
-8.26666667,37.9
-8.25833333,37.9
-8.25833333,37.89166667
-8.25833333,37.88333333
-8.26666667,37.88333333
-8.275,37.88333333
-8.275,37.89166667
-8.275,37.9
-8.28333333,37.9
-8.29166667,37.9
-8.29166667,37.89166667
-8.29166667,37.88333333
-8.29166667,37.875
-8.3,37.875
-8.3,37.88333333
-8.30833333,37.88333333
-8.30833333,37.875
-8.30833333,37.86666667
-8.30833333,37.85833333
-8.30833333,37.85
-8.31666667,37.85
-8.325,37.85
-8.33333333,37.85
-8.33333333,37.84166667
-8.33333333,37.83333333
-8.34166667,37.83333333
-8.34166667,37.825
-8.33333333,37.825
-8.33333333,37.81666667
-8.33333333,37.80833333
-8.34166667,37.80833333
-8.34166667,37.8
-8.34166667,37.79166667
-8.33333333,37.79166667
-8.33333333,37.78333333
-8.325,37.78333333
-8.325,37.775
-8.325,37.76666667
-8.33333333,37.76666667
-8.34166667,37.76666667
-8.35,37.76666667
-8.35,37.775
-8.35833333,37.775
-8.35833333,37.78333333
-8.36666667,37.78333333
-8.36666667,37.79166667
-8.375,37.79166667
-8.38333333,37.79166667
-8.38333333,37.78333333
-8.39166667,37.78333333
-8.39166667,37.79166667
-8.4,37.79166667
-8.40833333,37.79166667
-8.40833333,37.78333333
-8.41666667,37.78333333
-8.41666667,37.775
-8.41666667,37.76666667
-8.425,37.76666667
-8.425,37.75833333
-8.43333333,37.75833333
-8.43333333,37.75
-8.44166667,37.75
-8.44166667,37.74166667
-8.44166667,37.73333333
-8.45,37.73333333
-8.45,37.74166667
-8.45,37.75
-8.45,37.75833333
-8.45833333,37.75833333
-8.45833333,37.75
-8.45833333,37.74166667
-8.46666667,37.74166667
-8.46666667,37.75
-8.475,37.75
-8.475,37.75833333
-8.48333333,37.75833333
-8.48333333,37.76666667
-8.49166667,37.76666667
-8.49166667,37.75833333
</coordinates>
</LinearRing>
</outerBoundaryIs>
<innerBoundaryIs>
<LinearRing>
<coordinates>
-8.50833333,37.875
-8.5,37.875
-8.5,37.88333333
-8.50833333,37.88333333
-8.50833333,37.875
</coordinates>
</LinearRing>
</innerBoundaryIs>
<innerBoundaryIs>
<LinearRing>
<coordinates>
-8.53333333,37.94166667
-8.54166667,37.94166667
-8.54166667,37.93333333
-8.53333333,37.93333333
-8.53333333,37.94166667
</coordinates>
</LinearRing>
</innerBoundaryIs>
<innerBoundaryIs>
<LinearRing>
<coordinates>
-8.5,37.98333333
-8.49166667,37.98333333
-8.49166667,37.99166667
-8.49166667,38
-8.5,38
-8.5,37.99166667
-8.5,37.98333333
</coordinates>
</LinearRing>
</innerBoundaryIs>
<innerBoundaryIs>
<LinearRing>
<coordinates>
-8.49166667,38
-8.48333333,38
-8.48333333,38.00833333
-8.49166667,38.00833333
-8.49166667,38
</coordinates>
</LinearRing>
</innerBoundaryIs>
<innerBoundaryIs>
<LinearRing>
<coordinates>
-8.525,38.15833333
-8.51666667,38.15833333
-8.50833333,38.15833333
-8.5,38.15833333
-8.5,38.16666667
-8.50833333,38.16666667
-8.50833333,38.175
-8.51666667,38.175
-8.525,38.175
-8.525,38.16666667
-8.525,38.15833333
</coordinates>
</LinearRing>
</innerBoundaryIs>
<innerBoundaryIs>
<LinearRing>
<coordinates>
-8.58333333,38.225
-8.575,38.225
-8.56666667,38.225
-8.56666667,38.23333333
-8.575,38.23333333
-8.58333333,38.23333333
-8.58333333,38.225
</coordinates>
</LinearRing>
</innerBoundaryIs>
<innerBoundaryIs>
<LinearRing>
<coordinates>
-8.63333333,38.275
-8.625,38.275
-8.61666667,38.275
-8.61666667,38.28333333
-8.61666667,38.29166667
-8.61666667,38.3
-8.625,38.3
-8.625,38.30833333
-8.63333333,38.30833333
-8.63333333,38.3
-8.64166667,38.3
-8.64166667,38.29166667
-8.64166667,38.28333333
-8.63333333,38.28333333
-8.63333333,38.275
</coordinates>
</LinearRing>
</innerBoundaryIs>
<innerBoundaryIs>
<LinearRing>
<coordinates>
-8.61666667,38.275
-8.61666667,38.26666667
-8.61666667,38.25833333
-8.60833333,38.25833333
-8.6,38.25833333
-8.59166667,38.25833333
-8.58333333,38.25833333
-8.575,38.25833333
-8.575,38.25
-8.56666667,38.25
-8.56666667,38.24166667
-8.55833333,38.24166667
-8.55,38.24166667
-8.55,38.25
-8.54166667,38.25
-8.54166667,38.24166667
-8.53333333,38.24166667
-8.525,38.24166667
-8.51666667,38.24166667
-8.50833333,38.24166667
-8.50833333,38.25
-8.50833333,38.25833333
-8.51666667,38.25833333
-8.525,38.25833333
-8.525,38.26666667
-8.525,38.275
-8.525,38.28333333
-8.53333333,38.28333333
-8.54166667,38.28333333
-8.54166667,38.275
-8.55,38.275
-8.55,38.28333333
-8.55833333,38.28333333
-8.56666667,38.28333333
-8.575,38.28333333
-8.58333333,38.28333333
-8.58333333,38.29166667
-8.575,38.29166667
-8.56666667,38.29166667
-8.55833333,38.29166667
-8.55833333,38.3
-8.55833333,38.30833333
-8.56666667,38.30833333
-8.575,38.30833333
-8.575,38.3
-8.58333333,38.3
-8.59166667,38.3
-8.6,38.3
-8.6,38.29166667
-8.59166667,38.29166667
-8.59166667,38.28333333
-8.59166667,38.275
-8.58333333,38.275
-8.58333333,38.26666667
-8.59166667,38.26666667
-8.6,38.26666667
-8.60833333,38.26666667
-8.60833333,38.275
-8.61666667,38.275
</coordinates>
</LinearRing>
</innerBoundaryIs>
<innerBoundaryIs>
<LinearRing>
<coordinates>
-8.50833333,38.24166667
-8.50833333,38.23333333
-8.5,38.23333333
-8.5,38.24166667
-8.50833333,38.24166667
</coordinates>
</LinearRing>
</innerBoundaryIs>
<innerBoundaryIs>
<LinearRing>
<coordinates>
-8.65833333,38.25
-8.66666667,38.25
-8.675,38.25
-8.675,38.24166667
-8.66666667,38.24166667
-8.65833333,38.24166667
-8.65833333,38.25
</coordinates>
</LinearRing>
</innerBoundaryIs>
<innerBoundaryIs>
<LinearRing>
<coordinates>
-8.69166667,38.20833333
-8.69166667,38.21666667
-8.7,38.21666667
-8.7,38.20833333
-8.69166667,38.20833333
</coordinates>
</LinearRing>
</innerBoundaryIs>
<innerBoundaryIs>
<LinearRing>
<coordinates>
-8.60833333,38.375
-8.6,38.375
-8.6,38.38333333
-8.60833333,38.38333333
-8.60833333,38.375
</coordinates>
</LinearRing>
</innerBoundaryIs>
<innerBoundaryIs>
<LinearRing>
<coordinates>
-8.575,38.4
-8.575,38.39166667
-8.58333333,38.39166667
-8.58333333,38.38333333
-8.58333333,38.375
-8.58333333,38.36666667
-8.575,38.36666667
-8.575,38.35833333
-8.56666667,38.35833333
-8.56666667,38.36666667
-8.55833333,38.36666667
-8.55833333,38.375
-8.56666667,38.375
-8.56666667,38.38333333
-8.56666667,38.39166667
-8.56666667,38.4
-8.575,38.4
</coordinates>
</LinearRing>
</innerBoundaryIs>
<innerBoundaryIs>
<LinearRing>
<coordinates>
-8.58333333,38.36666667
-8.59166667,38.36666667
-8.59166667,38.35833333
-8.58333333,38.35833333
-8.58333333,38.36666667
</coordinates>
</LinearRing>
</innerBoundaryIs>
<innerBoundaryIs>
<LinearRing>
<coordinates>
-8.48333333,38.44166667
-8.475,38.44166667
-8.475,38.45
-8.48333333,38.45
-8.48333333,38.44166667
</coordinates>
</LinearRing>
</innerBoundaryIs>
<innerBoundaryIs>
<LinearRing>
<coordinates>
-8.475,38.375
-8.475,38.38333333
-8.48333333,38.38333333
-8.48333333,38.375
-8.475,38.375
</coordinates>
</LinearRing>
</innerBoundaryIs>
<innerBoundaryIs>
<LinearRing>
<coordinates>
-8.49166667,38.30833333
-8.5,38.30833333
-8.5,38.3
-8.49166667,38.3
-8.49166667,38.30833333
</coordinates>
</LinearRing>
</innerBoundaryIs>
<innerBoundaryIs>
<LinearRing>
<coordinates>
-8.4,38.23333333
-8.40833333,38.23333333
-8.41666667,38.23333333
-8.425,38.23333333
-8.43333333,38.23333333
-8.43333333,38.225
-8.44166667,38.225
-8.45,38.225
-8.45,38.21666667
-8.45,38.20833333
-8.44166667,38.20833333
-8.44166667,38.2
-8.43333333,38.2
-8.425,38.2
-8.41666667,38.2
-8.40833333,38.2
-8.40833333,38.20833333
-8.4,38.20833333
-8.39166667,38.20833333
-8.39166667,38.21666667
-8.4,38.21666667
-8.4,38.225
-8.4,38.23333333
</coordinates>
</LinearRing>
</innerBoundaryIs>
<innerBoundaryIs>
<LinearRing>
<coordinates>
-8.24166667,38.29166667
-8.25,38.29166667
-8.25,38.28333333
-8.25833333,38.28333333
-8.25833333,38.275
-8.26666667,38.275
-8.26666667,38.26666667
-8.275,38.26666667
-8.275,38.25833333
-8.275,38.25
-8.28333333,38.25
-8.28333333,38.24166667
-8.28333333,38.23333333
-8.275,38.23333333
-8.275,38.225
-8.26666667,38.225
-8.25833333,38.225
-8.25833333,38.23333333
-8.25,38.23333333
-8.25,38.24166667
-8.25,38.25
-8.25,38.25833333
-8.25833333,38.25833333
-8.25833333,38.26666667
-8.25,38.26666667
-8.25,38.275
-8.24166667,38.275
-8.24166667,38.28333333
-8.24166667,38.29166667
</coordinates>
</LinearRing>
</innerBoundaryIs>
<innerBoundaryIs>
<LinearRing>
<coordinates>
-8.28333333,38.25
-8.28333333,38.25833333
-8.29166667,38.25833333
-8.29166667,38.25
-8.28333333,38.25
</coordinates>
</LinearRing>
</innerBoundaryIs>
<innerBoundaryIs>
<LinearRing>
<coordinates>
-8.21666667,38.26666667
-8.225,38.26666667
-8.23333333,38.26666667
-8.23333333,38.25833333
-8.225,38.25833333
-8.21666667,38.25833333
-8.21666667,38.26666667
</coordinates>
</LinearRing>
</innerBoundaryIs>
<innerBoundaryIs>
<LinearRing>
<coordinates>
-8.16666667,38.225
-8.175,38.225
-8.175,38.21666667
-8.16666667,38.21666667
-8.16666667,38.225
</coordinates>
</LinearRing>
</innerBoundaryIs>
<innerBoundaryIs>
<LinearRing>
<coordinates>
-8.175,38.1
-8.175,38.10833333
-8.175,38.11666667
-8.18333333,38.11666667
-8.19166667,38.11666667
-8.19166667,38.10833333
-8.19166667,38.1
-8.18333333,38.1
-8.175,38.1
</coordinates>
</LinearRing>
</innerBoundaryIs>
<innerBoundaryIs>
<LinearRing>
<coordinates>
-8.19166667,38.025
-8.2,38.025
-8.2,38.01666667
-8.19166667,38.01666667
-8.19166667,38.025
</coordinates>
</LinearRing>
</innerBoundaryIs>
<innerBoundaryIs>
<LinearRing>
<coordinates>
-8.48333333,37.76666667
-8.475,37.76666667
-8.475,37.775
-8.48333333,37.775
-8.48333333,37.76666667
</coordinates>
</LinearRing>
</innerBoundaryIs>
<innerBoundaryIs>
<LinearRing>
<coordinates>
-8.49166667,37.88333333
-8.49166667,37.875
-8.48333333,37.875
-8.48333333,37.88333333
-8.49166667,37.88333333
</coordinates>
</LinearRing>
</innerBoundaryIs>
<innerBoundaryIs>
<LinearRing>
<coordinates>
-8.48333333,37.88333333
-8.475,37.88333333
-8.475,37.89166667
-8.48333333,37.89166667
-8.48333333,37.88333333
</coordinates>
</LinearRing>
</innerBoundaryIs>
<innerBoundaryIs>
<LinearRing>
<coordinates>
-8.48333333,37.89166667
-8.48333333,37.9
-8.49166667,37.9
-8.49166667,37.89166667
-8.48333333,37.89166667
</coordinates>
</LinearRing>
</innerBoundaryIs>
<innerBoundaryIs>
<LinearRing>
<coordinates>
-8.55,37.825
-8.55,37.81666667
-8.54166667,37.81666667
-8.53333333,37.81666667
-8.525,37.81666667
-8.51666667,37.81666667
-8.50833333,37.81666667
-8.50833333,37.80833333
-8.5,37.80833333
-8.49166667,37.80833333
-8.49166667,37.81666667
-8.48333333,37.81666667
-8.48333333,37.825
-8.475,37.825
-8.46666667,37.825
-8.45833333,37.825
-8.45833333,37.83333333
-8.45833333,37.84166667
-8.45833333,37.85
-8.46666667,37.85
-8.46666667,37.84166667
-8.46666667,37.83333333
-8.475,37.83333333
-8.48333333,37.83333333
-8.49166667,37.83333333
-8.5,37.83333333
-8.5,37.825
-8.50833333,37.825
-8.50833333,37.83333333
-8.50833333,37.84166667
-8.51666667,37.84166667
-8.51666667,37.85
-8.525,37.85
-8.53333333,37.85
-8.53333333,37.84166667
-8.54166667,37.84166667
-8.54166667,37.83333333
-8.54166667,37.825
-8.55,37.825
</coordinates>
</LinearRing>
</innerBoundaryIs>
<innerBoundaryIs>
<LinearRing>
<coordinates>
-8.45833333,37.85
-8.45,37.85
-8.45,37.85833333
-8.45,37.86666667
-8.45833333,37.86666667
-8.46666667,37.86666667
-8.46666667,37.85833333
-8.45833333,37.85833333
-8.45833333,37.85
</coordinates>
</LinearRing>
</innerBoundaryIs>
<innerBoundaryIs>
<LinearRing>
<coordinates>
-8.45,37.78333333
-8.44166667,37.78333333
-8.44166667,37.79166667
-8.43333333,37.79166667
-8.425,37.79166667
-8.41666667,37.79166667
-8.41666667,37.8
-8.425,37.8
-8.43333333,37.8
-8.43333333,37.80833333
-8.44166667,37.80833333
-8.45,37.80833333
-8.45,37.81666667
-8.45833333,37.81666667
-8.45833333,37.80833333
-8.45833333,37.8
-8.46666667,37.8
-8.46666667,37.79166667
-8.45833333,37.79166667
-8.45,37.79166667
-8.45,37.78333333
</coordinates>
</LinearRing>
</innerBoundaryIs>
<innerBoundaryIs>
<LinearRing>
<coordinates>
-8.41666667,37.8
-8.40833333,37.8
-8.4,37.8
-8.4,37.80833333
-8.40833333,37.80833333
-8.41666667,37.80833333
-8.41666667,37.8
</coordinates>
</LinearRing>
</innerBoundaryIs>
<innerBoundaryIs>
<LinearRing>
<coordinates>
-8.475,38.00833333
-8.475,38
-8.46666667,38
-8.46666667,38.00833333
-8.475,38.00833333
</coordinates>
</LinearRing>
</innerBoundaryIs>
<innerBoundaryIs>
<LinearRing>
<coordinates>
-8.46666667,38.00833333
-8.45833333,38.00833333
-8.45833333,38.01666667
-8.46666667,38.01666667
-8.46666667,38.00833333
</coordinates>
</LinearRing>
</innerBoundaryIs>
<innerBoundaryIs>
<LinearRing>
<coordinates>
-8.425,38
-8.41666667,38
-8.40833333,38
-8.40833333,38.00833333
-8.40833333,38.01666667
-8.41666667,38.01666667
-8.425,38.01666667
-8.425,38.025
-8.425,38.03333333
-8.41666667,38.03333333
-8.41666667,38.04166667
-8.425,38.04166667
-8.425,38.05
-8.43333333,38.05
-8.43333333,38.04166667
-8.43333333,38.03333333
-8.44166667,38.03333333
-8.44166667,38.025
-8.43333333,38.025
-8.43333333,38.01666667
-8.43333333,38.00833333
-8.425,38.00833333
-8.425,38
</coordinates>
</LinearRing>
</innerBoundaryIs>
<innerBoundaryIs>
<LinearRing>
<coordinates>
-8.40833333,38.01666667
-8.4,38.01666667
-8.4,38.025
-8.40833333,38.025
-8.40833333,38.01666667
</coordinates>
</LinearRing>
</innerBoundaryIs>
<innerBoundaryIs>
<LinearRing>
<coordinates>
-8.375,38.03333333
-8.36666667,38.03333333
-8.35833333,38.03333333
-8.35833333,38.04166667
-8.36666667,38.04166667
-8.375,38.04166667
-8.375,38.03333333
</coordinates>
</LinearRing>
</innerBoundaryIs>
<innerBoundaryIs>
<LinearRing>
<coordinates>
-8.35833333,38.03333333
-8.35833333,38.025
-8.36666667,38.025
-8.36666667,38.01666667
-8.35833333,38.01666667
-8.35,38.01666667
-8.35,38.025
-8.35,38.03333333
-8.35833333,38.03333333
</coordinates>
</LinearRing>
</innerBoundaryIs>
<innerBoundaryIs>
<LinearRing>
<coordinates>
-8.36666667,38.09166667
-8.36666667,38.08333333
-8.35833333,38.08333333
-8.35,38.08333333
-8.34166667,38.08333333
-8.33333333,38.08333333
-8.33333333,38.09166667
-8.33333333,38.1
-8.34166667,38.1
-8.34166667,38.09166667
-8.35,38.09166667
-8.35,38.1
-8.35833333,38.1
-8.36666667,38.1
-8.36666667,38.09166667
</coordinates>
</LinearRing>
</innerBoundaryIs>
<innerBoundaryIs>
<LinearRing>
<coordinates>
-8.36666667,38.1
-8.36666667,38.10833333
-8.375,38.10833333
-8.38333333,38.10833333
-8.38333333,38.1
-8.375,38.1
-8.36666667,38.1
</coordinates>
</LinearRing>
</innerBoundaryIs>
<innerBoundaryIs>
<LinearRing>
<coordinates>
-8.525,38.21666667
-8.51666667,38.21666667
-8.51666667,38.225
-8.525,38.225
-8.53333333,38.225
-8.53333333,38.21666667
-8.525,38.21666667
</coordinates>
</LinearRing>
</innerBoundaryIs>
<innerBoundaryIs>
<LinearRing>
<coordinates>
-8.51666667,38.21666667
-8.51666667,38.20833333
-8.50833333,38.20833333
-8.50833333,38.21666667
-8.51666667,38.21666667
</coordinates>
</LinearRing>
</innerBoundaryIs>
<innerBoundaryIs>
<LinearRing>
<coordinates>
-8.50833333,38.20833333
-8.50833333,38.2
-8.50833333,38.19166667
-8.5,38.19166667
-8.5,38.2
-8.5,38.20833333
-8.50833333,38.20833333
</coordinates>
</LinearRing>
</innerBoundaryIs>
<innerBoundaryIs>
<LinearRing>
<coordinates>
-8.34166667,38.15833333
-8.33333333,38.15833333
-8.325,38.15833333
-8.325,38.16666667
-8.33333333,38.16666667
-8.34166667,38.16666667
-8.34166667,38.15833333
</coordinates>
</LinearRing>
</innerBoundaryIs>
<innerBoundaryIs>
<LinearRing>
<coordinates>
-8.34166667,38.15833333
-8.35,38.15833333
-8.35,38.15
-8.34166667,38.15
-8.34166667,38.15833333
</coordinates>
</LinearRing>
</innerBoundaryIs>
<innerBoundaryIs>
<LinearRing>
<coordinates>
-8.375,38.175
-8.36666667,38.175
-8.35833333,38.175
-8.35833333,38.18333333
-8.35833333,38.19166667
-8.35,38.19166667
-8.35,38.2
-8.35833333,38.2
-8.36666667,38.2
-8.36666667,38.19166667
-8.36666667,38.18333333
-8.375,38.18333333
-8.375,38.175
</coordinates>
</LinearRing>
</innerBoundaryIs>
<innerBoundaryIs>
<LinearRing>
<coordinates>
-8.35,38.19166667
-8.35,38.18333333
-8.34166667,38.18333333
-8.33333333,38.18333333
-8.33333333,38.175
-8.325,38.175
-8.31666667,38.175
-8.31666667,38.18333333
-8.30833333,38.18333333
-8.30833333,38.19166667
-8.31666667,38.19166667
-8.325,38.19166667
-8.33333333,38.19166667
-8.34166667,38.19166667
-8.35,38.19166667
</coordinates>
</LinearRing>
</innerBoundaryIs>
<innerBoundaryIs>
<LinearRing>
<coordinates>
-8.51666667,38.3
-8.51666667,38.29166667
-8.50833333,38.29166667
-8.50833333,38.3
-8.51666667,38.3
</coordinates>
</LinearRing>
</innerBoundaryIs>
<innerBoundaryIs>
<LinearRing>
<coordinates>
-8.50833333,38.29166667
-8.50833333,38.28333333
-8.5,38.28333333
-8.5,38.29166667
-8.50833333,38.29166667
</coordinates>
</LinearRing>
</innerBoundaryIs>
<innerBoundaryIs>
<LinearRing>
<coordinates>
-8.35833333,38.125
-8.35833333,38.11666667
-8.35,38.11666667
-8.35,38.125
-8.35833333,38.125
</coordinates>
</LinearRing>
</innerBoundaryIs>
<innerBoundaryIs>
<LinearRing>
<coordinates>
-8.40833333,37.94166667
-8.40833333,37.93333333
-8.4,37.93333333
-8.39166667,37.93333333
-8.39166667,37.94166667
-8.39166667,37.95
-8.4,37.95
-8.4,37.94166667
-8.40833333,37.94166667
</coordinates>
</LinearRing>
</innerBoundaryIs>
<innerBoundaryIs>
<LinearRing>
<coordinates>
-8.28333333,37.95
-8.275,37.95
-8.275,37.95833333
-8.28333333,37.95833333
-8.28333333,37.95
</coordinates>
</LinearRing>
</innerBoundaryIs>
<innerBoundaryIs>
<LinearRing>
<coordinates>
-8.45833333,37.88333333
-8.45,37.88333333
-8.45,37.89166667
-8.45833333,37.89166667
-8.45833333,37.88333333
</coordinates>
</LinearRing>
</innerBoundaryIs>
<innerBoundaryIs>
<LinearRing>
<coordinates>
-8.39166667,37.825
-8.39166667,37.81666667
-8.38333333,37.81666667
-8.38333333,37.825
-8.38333333,37.83333333
-8.39166667,37.83333333
-8.39166667,37.825
</coordinates>
</LinearRing>
</innerBoundaryIs>
<innerBoundaryIs>
<LinearRing>
<coordinates>
-8.46666667,37.78333333
-8.46666667,37.775
-8.46666667,37.76666667
-8.45833333,37.76666667
-8.45,37.76666667
-8.45,37.775
-8.45833333,37.775
-8.45833333,37.78333333
-8.46666667,37.78333333
</coordinates>
</LinearRing>
</innerBoundaryIs>
<innerBoundaryIs>
<LinearRing>
<coordinates>
-8.55833333,37.79166667
-8.55,37.79166667
-8.55,37.8
-8.55833333,37.8
-8.55833333,37.79166667
</coordinates>
</LinearRing>
</innerBoundaryIs>
<innerBoundaryIs>
<LinearRing>
<coordinates>
-8.35833333,37.83333333
-8.35,37.83333333
-8.35,37.84166667
-8.35833333,37.84166667
-8.35833333,37.83333333
</coordinates>
</LinearRing>
</innerBoundaryIs>
<innerBoundaryIs>
<LinearRing>
<coordinates>
-8.5,37.94166667
-8.5,37.93333333
-8.49166667,37.93333333
-8.48333333,37.93333333
-8.475,37.93333333
-8.475,37.94166667
-8.48333333,37.94166667
-8.49166667,37.94166667
-8.5,37.94166667
</coordinates>
</LinearRing>
</innerBoundaryIs>
<innerBoundaryIs>
<LinearRing>
<coordinates>
-8.46666667,37.94166667
-8.46666667,37.93333333
-8.45833333,37.93333333
-8.45,37.93333333
-8.44166667,37.93333333
-8.44166667,37.94166667
-8.45,37.94166667
-8.45833333,37.94166667
-8.46666667,37.94166667
</coordinates>
</LinearRing>
</innerBoundaryIs>
<innerBoundaryIs>
<LinearRing>
<coordinates>
-8.475,37.90833333
-8.46666667,37.90833333
-8.45833333,37.90833333
-8.45,37.90833333
-8.45,37.9
-8.44166667,37.9
-8.44166667,37.89166667
-8.43333333,37.89166667
-8.43333333,37.9
-8.425,37.9
-8.425,37.90833333
-8.425,37.91666667
-8.43333333,37.91666667
-8.44166667,37.91666667
-8.45,37.91666667
-8.45833333,37.91666667
-8.45833333,37.925
-8.46666667,37.925
-8.475,37.925
-8.475,37.91666667
-8.475,37.90833333
</coordinates>
</LinearRing>
</innerBoundaryIs>
<innerBoundaryIs>
<LinearRing>
<coordinates>
-8.39166667,37.9
-8.38333333,37.9
-8.38333333,37.90833333
-8.39166667,37.90833333
-8.39166667,37.9
</coordinates>
</LinearRing>
</innerBoundaryIs>
<innerBoundaryIs>
<LinearRing>
<coordinates>
-8.325,37.9
-8.325,37.89166667
-8.31666667,37.89166667
-8.30833333,37.89166667
-8.3,37.89166667
-8.3,37.9
-8.30833333,37.9
-8.30833333,37.90833333
-8.31666667,37.90833333
-8.325,37.90833333
-8.325,37.9
</coordinates>
</LinearRing>
</innerBoundaryIs>
<innerBoundaryIs>
<LinearRing>
<coordinates>
-8.49166667,37.91666667
-8.48333333,37.91666667
-8.48333333,37.925
-8.49166667,37.925
-8.49166667,37.91666667
</coordinates>
</LinearRing>
</innerBoundaryIs>
<innerBoundaryIs>
<LinearRing>
<coordinates>
-8.35833333,38.05833333
-8.35833333,38.05
-8.35,38.05
-8.34166667,38.05
-8.34166667,38.05833333
-8.35,38.05833333
-8.35833333,38.05833333
</coordinates>
</LinearRing>
</innerBoundaryIs>
<innerBoundaryIs>
<LinearRing>
<coordinates>
-8.34166667,38
-8.34166667,37.99166667
-8.33333333,37.99166667
-8.33333333,38
-8.34166667,38
</coordinates>
</LinearRing>
</innerBoundaryIs>
<innerBoundaryIs>
<LinearRing>
<coordinates>
-8.475,37.95833333
-8.46666667,37.95833333
-8.45833333,37.95833333
-8.45,37.95833333
-8.45,37.96666667
-8.45833333,37.96666667
-8.45833333,37.975
-8.45833333,37.98333333
-8.45833333,37.99166667
-8.46666667,37.99166667
-8.475,37.99166667
-8.48333333,37.99166667
-8.48333333,37.98333333
-8.475,37.98333333
-8.475,37.975
-8.48333333,37.975
-8.49166667,37.975
-8.49166667,37.96666667
-8.48333333,37.96666667
-8.475,37.96666667
-8.475,37.95833333
</coordinates>
</LinearRing>
</innerBoundaryIs>
<innerBoundaryIs>
<LinearRing>
<coordinates>
-8.45,37.975
-8.44166667,37.975
-8.44166667,37.96666667
-8.43333333,37.96666667
-8.43333333,37.95833333
-8.425,37.95833333
-8.41666667,37.95833333
-8.41666667,37.96666667
-8.425,37.96666667
-8.425,37.975
-8.43333333,37.975
-8.43333333,37.98333333
-8.44166667,37.98333333
-8.44166667,37.99166667
-8.45,37.99166667
-8.45,37.98333333
-8.45,37.975
</coordinates>
</LinearRing>
</innerBoundaryIs>
<innerBoundaryIs>
<LinearRing>
<coordinates>
-8.33333333,38.03333333
-8.325,38.03333333
-8.325,38.025
-8.31666667,38.025
-8.31666667,38.03333333
-8.31666667,38.04166667
-8.325,38.04166667
-8.33333333,38.04166667
-8.33333333,38.03333333
</coordinates>
</LinearRing>
</innerBoundaryIs>
<innerBoundaryIs>
<LinearRing>
<coordinates>
-8.50833333,38.025
-8.50833333,38.01666667
-8.5,38.01666667
-8.49166667,38.01666667
-8.49166667,38.025
-8.5,38.025
-8.50833333,38.025
</coordinates>
</LinearRing>
</innerBoundaryIs>
<innerBoundaryIs>
<LinearRing>
<coordinates>
-8.48333333,38.025
-8.48333333,38.01666667
-8.475,38.01666667
-8.475,38.025
-8.48333333,38.025
</coordinates>
</LinearRing>
</innerBoundaryIs>
<innerBoundaryIs>
<LinearRing>
<coordinates>
-8.425,38.11666667
-8.425,38.10833333
-8.41666667,38.10833333
-8.41666667,38.11666667
-8.425,38.11666667
</coordinates>
</LinearRing>
</innerBoundaryIs>
<innerBoundaryIs>
<LinearRing>
<coordinates>
-8.4,38.06666667
-8.39166667,38.06666667
-8.39166667,38.075
-8.39166667,38.08333333
-8.39166667,38.09166667
-8.39166667,38.1
-8.4,38.1
-8.4,38.09166667
-8.4,38.08333333
-8.40833333,38.08333333
-8.40833333,38.075
-8.4,38.075
-8.4,38.06666667
</coordinates>
</LinearRing>
</innerBoundaryIs>
<innerBoundaryIs>
<LinearRing>
<coordinates>
-8.28333333,38.08333333
-8.275,38.08333333
-8.275,38.09166667
-8.28333333,38.09166667
-8.28333333,38.08333333
</coordinates>
</LinearRing>
</innerBoundaryIs>
<innerBoundaryIs>
<LinearRing>
<coordinates>
-8.21666667,38.09166667
-8.20833333,38.09166667
-8.2,38.09166667
-8.2,38.1
-8.20833333,38.1
-8.21666667,38.1
-8.21666667,38.09166667
</coordinates>
</LinearRing>
</innerBoundaryIs>
<innerBoundaryIs>
<LinearRing>
<coordinates>
-8.38333333,38.06666667
-8.375,38.06666667
-8.375,38.075
-8.38333333,38.075
-8.38333333,38.06666667
</coordinates>
</LinearRing>
</innerBoundaryIs>
<innerBoundaryIs>
<LinearRing>
<coordinates>
-8.35,38.06666667
-8.34166667,38.06666667
-8.34166667,38.075
-8.35,38.075
-8.35,38.06666667
</coordinates>
</LinearRing>
</innerBoundaryIs>
<innerBoundaryIs>
<LinearRing>
<coordinates>
-8.5,38.21666667
-8.49166667,38.21666667
-8.49166667,38.225
-8.5,38.225
-8.5,38.21666667
</coordinates>
</LinearRing>
</innerBoundaryIs>
<innerBoundaryIs>
<LinearRing>
<coordinates>
-8.425,38.175
-8.425,38.16666667
-8.41666667,38.16666667
-8.41666667,38.15833333
-8.40833333,38.15833333
-8.40833333,38.16666667
-8.40833333,38.175
-8.4,38.175
-8.4,38.18333333
-8.40833333,38.18333333
-8.41666667,38.18333333
-8.425,38.18333333
-8.425,38.175
</coordinates>
</LinearRing>
</innerBoundaryIs>
<innerBoundaryIs>
<LinearRing>
<coordinates>
-8.45,38.14166667
-8.44166667,38.14166667
-8.44166667,38.15
-8.45,38.15
-8.45,38.14166667
</coordinates>
</LinearRing>
</innerBoundaryIs>
<innerBoundaryIs>
<LinearRing>
<coordinates>
-8.38333333,38.15
-8.375,38.15
-8.375,38.15833333
-8.38333333,38.15833333
-8.38333333,38.15
</coordinates>
</LinearRing>
</innerBoundaryIs>
<innerBoundaryIs>
<LinearRing>
<coordinates>
-8.475,38.15
-8.46666667,38.15
-8.46666667,38.15833333
-8.475,38.15833333
-8.475,38.15
</coordinates>
</LinearRing>
</innerBoundaryIs>
<innerBoundaryIs>
<LinearRing>
<coordinates>
-8.49166667,38.19166667
-8.48333333,38.19166667
-8.48333333,38.2
-8.49166667,38.2
-8.49166667,38.19166667
</coordinates>
</LinearRing>
</innerBoundaryIs>
<innerBoundaryIs>
<LinearRing>
<coordinates>
-8.55833333,38.225
-8.55,38.225
-8.55,38.23333333
-8.55833333,38.23333333
-8.55833333,38.225
</coordinates>
</LinearRing>
</innerBoundaryIs>
<innerBoundaryIs>
<LinearRing>
<coordinates>
-8.30833333,38.25
-8.30833333,38.24166667
-8.3,38.24166667
-8.3,38.25
-8.3,38.25833333
-8.30833333,38.25833333
-8.30833333,38.25
</coordinates>
</LinearRing>
</innerBoundaryIs>
<innerBoundaryIs>
<LinearRing>
<coordinates>
-8.34166667,38.23333333
-8.34166667,38.225
-8.33333333,38.225
-8.325,38.225
-8.325,38.23333333
-8.33333333,38.23333333
-8.34166667,38.23333333
</coordinates>
</LinearRing>
</innerBoundaryIs>
<innerBoundaryIs>
<LinearRing>
<coordinates>
-8.61666667,38.33333333
-8.60833333,38.33333333
-8.6,38.33333333
-8.6,38.34166667
-8.59166667,38.34166667
-8.59166667,38.35
-8.6,38.35
-8.60833333,38.35
-8.61666667,38.35
-8.61666667,38.34166667
-8.61666667,38.33333333
</coordinates>
</LinearRing>
</innerBoundaryIs>
<innerBoundaryIs>
<LinearRing>
<coordinates>
-8.65833333,38.35833333
-8.65,38.35833333
-8.65,38.36666667
-8.65833333,38.36666667
-8.65833333,38.35833333
</coordinates>
</LinearRing>
</innerBoundaryIs>
<innerBoundaryIs>
<LinearRing>
<coordinates>
-8.74166667,38.35833333
-8.73333333,38.35833333
-8.73333333,38.36666667
-8.74166667,38.36666667
-8.74166667,38.35833333
</coordinates>
</LinearRing>
</innerBoundaryIs>
<innerBoundaryIs>
<LinearRing>
<coordinates>
-8.275,38.3
-8.26666667,38.3
-8.25833333,38.3
-8.25833333,38.30833333
-8.26666667,38.30833333
-8.275,38.30833333
-8.275,38.3
</coordinates>
</LinearRing>
</innerBoundaryIs>
<innerBoundaryIs>
<LinearRing>
<coordinates>
-8.3,38.28333333
-8.3,38.275
-8.29166667,38.275
-8.29166667,38.28333333
-8.29166667,38.29166667
-8.3,38.29166667
-8.3,38.28333333
</coordinates>
</LinearRing>
</innerBoundaryIs>
<innerBoundaryIs>
<LinearRing>
<coordinates>
-8.28333333,38.28333333
-8.28333333,38.275
-8.275,38.275
-8.275,38.28333333
-8.28333333,38.28333333
</coordinates>
</LinearRing>
</innerBoundaryIs>
</Polygon>
<Polygon>
<outerBoundaryIs>
<LinearRing>
<coordinates>
-7.64166667,37.65
-7.64166667,37.64166667
-7.65,37.64166667
-7.65,37.65
-7.65833333,37.65
-7.65833333,37.65833333
-7.65,37.65833333
-7.64166667,37.65833333
-7.64166667,37.65
</coordinates>
</LinearRing>
</outerBoundaryIs>
</Polygon>
<Polygon>
<outerBoundaryIs>
<LinearRing>
<coordinates>
-8.51666667,37.75
-8.50833333,37.75
-8.50833333,37.74166667
-8.51666667,37.74166667
-8.51666667,37.75
</coordinates>
</LinearRing>
</outerBoundaryIs>
</Polygon>
<Polygon>
<outerBoundaryIs>
<LinearRing>
<coordinates>
-8.475,37.73333333
-8.475,37.725
-8.48333333,37.725
-8.49166667,37.725
-8.49166667,37.73333333
-8.5,37.73333333
-8.50833333,37.73333333
-8.50833333,37.74166667
-8.5,37.74166667
-8.49166667,37.74166667
-8.48333333,37.74166667
-8.48333333,37.75
-8.475,37.75
-8.475,37.74166667
-8.475,37.73333333
</coordinates>
</LinearRing>
</outerBoundaryIs>
</Polygon>
<Polygon>
<outerBoundaryIs>
<LinearRing>
<coordinates>
-8.3,37.74166667
-8.29166667,37.74166667
-8.29166667,37.73333333
-8.3,37.73333333
-8.30833333,37.73333333
-8.31666667,37.73333333
-8.31666667,37.74166667
-8.325,37.74166667
-8.33333333,37.74166667
-8.33333333,37.75
-8.325,37.75
-8.325,37.75833333
-8.325,37.76666667
-8.31666667,37.76666667
-8.31666667,37.75833333
-8.31666667,37.75
-8.30833333,37.75
-8.30833333,37.74166667
-8.3,37.74166667
</coordinates>
</LinearRing>
</outerBoundaryIs>
</Polygon>
<Polygon>
<outerBoundaryIs>
<LinearRing>
<coordinates>
-8.375,37.75
-8.375,37.74166667
-8.38333333,37.74166667
-8.38333333,37.75
-8.38333333,37.75833333
-8.39166667,37.75833333
-8.39166667,37.76666667
-8.38333333,37.76666667
-8.375,37.76666667
-8.36666667,37.76666667
-8.36666667,37.75833333
-8.35833333,37.75833333
-8.35833333,37.75
-8.35833333,37.74166667
-8.36666667,37.74166667
-8.36666667,37.75
-8.375,37.75
</coordinates>
</LinearRing>
</outerBoundaryIs>
</Polygon>
<Polygon>
<outerBoundaryIs>
<LinearRing>
<coordinates>
-8.35833333,37.76666667
-8.35,37.76666667
-8.35,37.75833333
-8.35833333,37.75833333
-8.35833333,37.76666667
</coordinates>
</LinearRing>
</outerBoundaryIs>
</Polygon>
<Polygon>
<outerBoundaryIs>
<LinearRing>
<coordinates>
-7.76666667,37.80833333
-7.75833333,37.80833333
-7.75833333,37.8
-7.76666667,37.8
-7.775,37.8
-7.775,37.80833333
-7.76666667,37.80833333
</coordinates>
</LinearRing>
</outerBoundaryIs>
</Polygon>
<Polygon>
<outerBoundaryIs>
<LinearRing>
<coordinates>
-8.53333333,37.78333333
-8.525,37.78333333
-8.525,37.775
-8.53333333,37.775
-8.53333333,37.78333333
</coordinates>
</LinearRing>
</outerBoundaryIs>
</Polygon>
<Polygon>
<outerBoundaryIs>
<LinearRing>
<coordinates>
-7.75833333,37.76666667
-7.75833333,37.75833333
-7.76666667,37.75833333
-7.76666667,37.76666667
-7.76666667,37.775
-7.76666667,37.78333333
-7.75833333,37.78333333
-7.75833333,37.775
-7.75,37.775
-7.75,37.76666667
-7.75833333,37.76666667
</coordinates>
</LinearRing>
</outerBoundaryIs>
</Polygon>
<Polygon>
<outerBoundaryIs>
<LinearRing>
<coordinates>
-7.925,37.8
-7.91666667,37.8
-7.91666667,37.79166667
-7.925,37.79166667
-7.925,37.8
</coordinates>
</LinearRing>
</outerBoundaryIs>
</Polygon>
<Polygon>
<outerBoundaryIs>
<LinearRing>
<coordinates>
-8.53333333,37.84166667
-8.525,37.84166667
-8.525,37.83333333
-8.53333333,37.83333333
-8.53333333,37.84166667
</coordinates>
</LinearRing>
</outerBoundaryIs>
</Polygon>
<Polygon>
<outerBoundaryIs>
<LinearRing>
<coordinates>
-7.825,37.84166667
-7.81666667,37.84166667
-7.81666667,37.83333333
-7.825,37.83333333
-7.825,37.84166667
</coordinates>
</LinearRing>
</outerBoundaryIs>
</Polygon>
<Polygon>
<outerBoundaryIs>
<LinearRing>
<coordinates>
-7.80833333,37.84166667
-7.8,37.84166667
-7.8,37.83333333
-7.80833333,37.83333333
-7.80833333,37.84166667
</coordinates>
</LinearRing>
</outerBoundaryIs>
</Polygon>
<Polygon>
<outerBoundaryIs>
<LinearRing>
<coordinates>
-8.29166667,37.875
-8.28333333,37.875
-8.28333333,37.86666667
-8.29166667,37.86666667
-8.29166667,37.875
</coordinates>
</LinearRing>
</outerBoundaryIs>
</Polygon>
<Polygon>
<outerBoundaryIs>
<LinearRing>
<coordinates>
-7.68333333,37.85833333
-7.68333333,37.85
-7.69166667,37.85
-7.69166667,37.85833333
-7.69166667,37.86666667
-7.7,37.86666667
-7.7,37.875
-7.69166667,37.875
-7.68333333,37.875
-7.68333333,37.86666667
-7.68333333,37.85833333
</coordinates>
</LinearRing>
</outerBoundaryIs>
</Polygon>
<Polygon>
<outerBoundaryIs>
<LinearRing>
<coordinates>
-8.58333333,37.84166667
-8.575,37.84166667
-8.575,37.83333333
-8.58333333,37.83333333
-8.59166667,37.83333333
-8.59166667,37.84166667
-8.59166667,37.85
-8.58333333,37.85
-8.58333333,37.84166667
</coordinates>
</LinearRing>
</outerBoundaryIs>
</Polygon>
<Polygon>
<outerBoundaryIs>
<LinearRing>
<coordinates>
-8.56666667,37.85
-8.56666667,37.84166667
-8.575,37.84166667
-8.575,37.85
-8.58333333,37.85
-8.58333333,37.85833333
-8.575,37.85833333
-8.56666667,37.85833333
-8.56666667,37.85
</coordinates>
</LinearRing>
</outerBoundaryIs>
</Polygon>
<Polygon>
<outerBoundaryIs>
<LinearRing>
<coordinates>
-7.79166667,37.85833333
-7.78333333,37.85833333
-7.78333333,37.85
-7.79166667,37.85
-7.8,37.85
-7.8,37.85833333
-7.79166667,37.85833333
</coordinates>
</LinearRing>
</outerBoundaryIs>
</Polygon>
<Polygon>
<outerBoundaryIs>
<LinearRing>
<coordinates>
-7.59166667,37.81666667
-7.59166667,37.80833333
-7.6,37.80833333
-7.6,37.81666667
-7.6,37.825
-7.60833333,37.825
-7.60833333,37.83333333
-7.6,37.83333333
-7.59166667,37.83333333
-7.59166667,37.84166667
-7.58333333,37.84166667
-7.575,37.84166667
-7.575,37.83333333
-7.575,37.825
-7.58333333,37.825
-7.59166667,37.825
-7.59166667,37.81666667
</coordinates>
</LinearRing>
</outerBoundaryIs>
</Polygon>
<Polygon>
<outerBoundaryIs>
<LinearRing>
<coordinates>
-7.65,37.81666667
-7.65833333,37.81666667
-7.66666667,37.81666667
-7.66666667,37.825
-7.66666667,37.83333333
-7.675,37.83333333
-7.675,37.825
-7.68333333,37.825
-7.68333333,37.81666667
-7.69166667,37.81666667
-7.7,37.81666667
-7.70833333,37.81666667
-7.70833333,37.80833333
-7.71666667,37.80833333
-7.725,37.80833333
-7.73333333,37.80833333
-7.73333333,37.81666667
-7.73333333,37.825
-7.725,37.825
-7.71666667,37.825
-7.70833333,37.825
-7.7,37.825
-7.7,37.83333333
-7.70833333,37.83333333
-7.70833333,37.84166667
-7.7,37.84166667
-7.69166667,37.84166667
-7.69166667,37.83333333
-7.68333333,37.83333333
-7.68333333,37.84166667
-7.68333333,37.85
-7.675,37.85
-7.675,37.84166667
-7.66666667,37.84166667
-7.65833333,37.84166667
-7.65833333,37.85
-7.65,37.85
-7.65,37.85833333
-7.64166667,37.85833333
-7.64166667,37.85
-7.63333333,37.85
-7.63333333,37.84166667
-7.63333333,37.83333333
-7.625,37.83333333
-7.625,37.84166667
-7.625,37.85
-7.61666667,37.85
-7.60833333,37.85
-7.60833333,37.84166667
-7.60833333,37.83333333
-7.61666667,37.83333333
-7.61666667,37.825
-7.625,37.825
-7.63333333,37.825
-7.64166667,37.825
-7.64166667,37.81666667
-7.65,37.81666667
</coordinates>
</LinearRing>
</outerBoundaryIs>
</Polygon>
<Polygon>
<outerBoundaryIs>
<LinearRing>
<coordinates>
-7.65833333,37.68333333
-7.65833333,37.675
-7.66666667,37.675
-7.675,37.675
-7.675,37.68333333
-7.675,37.69166667
-7.66666667,37.69166667
-7.65833333,37.69166667
-7.65833333,37.7
-7.65833333,37.70833333
-7.65833333,37.71666667
-7.65,37.71666667
-7.65,37.725
-7.65,37.73333333
-7.65833333,37.73333333
-7.65833333,37.74166667
-7.65,37.74166667
-7.65,37.75
-7.65833333,37.75
-7.65833333,37.75833333
-7.65833333,37.76666667
-7.65833333,37.775
-7.65833333,37.78333333
-7.65,37.78333333
-7.64166667,37.78333333
-7.64166667,37.79166667
-7.65,37.79166667
-7.65,37.8
-7.65,37.80833333
-7.64166667,37.80833333
-7.64166667,37.81666667
-7.63333333,37.81666667
-7.63333333,37.80833333
-7.63333333,37.8
-7.625,37.8
-7.625,37.79166667
-7.63333333,37.79166667
-7.63333333,37.78333333
-7.63333333,37.775
-7.63333333,37.76666667
-7.63333333,37.75833333
-7.625,37.75833333
-7.625,37.75
-7.625,37.74166667
-7.61666667,37.74166667
-7.60833333,37.74166667
-7.60833333,37.73333333
-7.61666667,37.73333333
-7.61666667,37.725
-7.625,37.725
-7.625,37.71666667
-7.63333333,37.71666667
-7.63333333,37.70833333
-7.63333333,37.7
-7.64166667,37.7
-7.64166667,37.69166667
-7.65,37.69166667
-7.65,37.68333333
-7.65833333,37.68333333
</coordinates>
</LinearRing>
</outerBoundaryIs>
<innerBoundaryIs>
<LinearRing>
<coordinates>
-7.65,37.775
-7.65,37.76666667
-7.64166667,37.76666667
-7.64166667,37.775
-7.65,37.775
</coordinates>
</LinearRing>
</innerBoundaryIs>
</Polygon>
<Polygon>
<outerBoundaryIs>
<LinearRing>
<coordinates>
-7.84166667,37.83333333
-7.83333333,37.83333333
-7.83333333,37.825
-7.84166667,37.825
-7.84166667,37.83333333
</coordinates>
</LinearRing>
</outerBoundaryIs>
</Polygon>
<Polygon>
<outerBoundaryIs>
<LinearRing>
<coordinates>
-8.625,37.91666667
-8.625,37.90833333
-8.63333333,37.90833333
-8.64166667,37.90833333
-8.64166667,37.91666667
-8.63333333,37.91666667
-8.63333333,37.925
-8.625,37.925
-8.625,37.91666667
</coordinates>
</LinearRing>
</outerBoundaryIs>
</Polygon>
<Polygon>
<outerBoundaryIs>
<LinearRing>
<coordinates>
-7.69166667,37.91666667
-7.68333333,37.91666667
-7.68333333,37.90833333
-7.69166667,37.90833333
-7.69166667,37.91666667
</coordinates>
</LinearRing>
</outerBoundaryIs>
</Polygon>
<Polygon>
<outerBoundaryIs>
<LinearRing>
<coordinates>
-8.525,37.91666667
-8.51666667,37.91666667
-8.51666667,37.90833333
-8.525,37.90833333
-8.525,37.91666667
</coordinates>
</LinearRing>
</outerBoundaryIs>
</Polygon>
<Polygon>
<outerBoundaryIs>
<LinearRing>
<coordinates>
-7.725,37.925
-7.71666667,37.925
-7.71666667,37.91666667
-7.725,37.91666667
-7.725,37.925
</coordinates>
</LinearRing>
</outerBoundaryIs>
</Polygon>
<Polygon>
<outerBoundaryIs>
<LinearRing>
<coordinates>
-7.65833333,37.85833333
-7.65833333,37.85
-7.66666667,37.85
-7.66666667,37.85833333
-7.66666667,37.86666667
-7.66666667,37.875
-7.675,37.875
-7.675,37.88333333
-7.675,37.89166667
-7.66666667,37.89166667
-7.66666667,37.9
-7.675,37.9
-7.68333333,37.9
-7.68333333,37.90833333
-7.675,37.90833333
-7.66666667,37.90833333
-7.65833333,37.90833333
-7.65833333,37.91666667
-7.66666667,37.91666667
-7.66666667,37.925
-7.66666667,37.93333333
-7.65833333,37.93333333
-7.65833333,37.925
-7.65,37.925
-7.65,37.91666667
-7.64166667,37.91666667
-7.64166667,37.90833333
-7.63333333,37.90833333
-7.625,37.90833333
-7.625,37.9
-7.63333333,37.9
-7.63333333,37.89166667
-7.625,37.89166667
-7.61666667,37.89166667
-7.61666667,37.88333333
-7.61666667,37.875
-7.61666667,37.86666667
-7.625,37.86666667
-7.63333333,37.86666667
-7.63333333,37.85833333
-7.64166667,37.85833333
-7.64166667,37.86666667
-7.64166667,37.875
-7.63333333,37.875
-7.63333333,37.88333333
-7.64166667,37.88333333
-7.64166667,37.89166667
-7.65,37.89166667
-7.65,37.88333333
-7.65,37.875
-7.65833333,37.875
-7.65833333,37.86666667
-7.65833333,37.85833333
</coordinates>
</LinearRing>
</outerBoundaryIs>
</Polygon>
<Polygon>
<outerBoundaryIs>
<LinearRing>
<coordinates>
-7.575,37.86666667
-7.575,37.85833333
-7.58333333,37.85833333
-7.59166667,37.85833333
-7.6,37.85833333
-7.60833333,37.85833333
-7.61666667,37.85833333
-7.61666667,37.86666667
-7.60833333,37.86666667
-7.6,37.86666667
-7.6,37.875
-7.59166667,37.875
-7.59166667,37.88333333
-7.58333333,37.88333333
-7.58333333,37.875
-7.575,37.875
-7.56666667,37.875
-7.56666667,37.86666667
-7.575,37.86666667
</coordinates>
</LinearRing>
</outerBoundaryIs>
</Polygon>
<Polygon>
<outerBoundaryIs>
<LinearRing>
<coordinates>
-8.53333333,37.99166667
-8.525,37.99166667
-8.525,37.98333333
-8.53333333,37.98333333
-8.54166667,37.98333333
-8.55,37.98333333
-8.55,37.99166667
-8.54166667,37.99166667
-8.53333333,37.99166667
</coordinates>
</LinearRing>
</outerBoundaryIs>
</Polygon>
<Polygon>
<outerBoundaryIs>
<LinearRing>
<coordinates>
-7.65,38.08333333
-7.64166667,38.08333333
-7.64166667,38.075
-7.65,38.075
-7.65,38.08333333
</coordinates>
</LinearRing>
</outerBoundaryIs>
</Polygon>
<Polygon>
<outerBoundaryIs>
<LinearRing>
<coordinates>
-8.15,38.11666667
-8.14166667,38.11666667
-8.14166667,38.10833333
-8.15,38.10833333
-8.15,38.11666667
</coordinates>
</LinearRing>
</outerBoundaryIs>
</Polygon>
<Polygon>
<outerBoundaryIs>
<LinearRing>
<coordinates>
-8.74166667,38.11666667
-8.73333333,38.11666667
-8.73333333,38.10833333
-8.74166667,38.10833333
-8.74166667,38.11666667
</coordinates>
</LinearRing>
</outerBoundaryIs>
</Polygon>
<Polygon>
<outerBoundaryIs>
<LinearRing>
<coordinates>
-8.775,38.11666667
-8.76666667,38.11666667
-8.76666667,38.10833333
-8.775,38.10833333
-8.775,38.11666667
</coordinates>
</LinearRing>
</outerBoundaryIs>
</Polygon>
<Polygon>
<outerBoundaryIs>
<LinearRing>
<coordinates>
-8.48333333,38.05833333
-8.48333333,38.05
-8.49166667,38.05
-8.5,38.05
-8.5,38.05833333
-8.50833333,38.05833333
-8.51666667,38.05833333
-8.51666667,38.05
-8.525,38.05
-8.525,38.05833333
-8.525,38.06666667
-8.51666667,38.06666667
-8.50833333,38.06666667
-8.5,38.06666667
-8.5,38.075
-8.49166667,38.075
-8.49166667,38.08333333
-8.48333333,38.08333333
-8.48333333,38.075
-8.48333333,38.06666667
-8.475,38.06666667
-8.475,38.05833333
-8.48333333,38.05833333
</coordinates>
</LinearRing>
</outerBoundaryIs>
</Polygon>
<Polygon>
<outerBoundaryIs>
<LinearRing>
<coordinates>
-7.64166667,37.975
-7.64166667,37.96666667
-7.65,37.96666667
-7.65,37.975
-7.65833333,37.975
-7.65833333,37.96666667
-7.66666667,37.96666667
-7.66666667,37.975
-7.66666667,37.98333333
-7.65833333,37.98333333
-7.65833333,37.99166667
-7.65,37.99166667
-7.65,38
-7.65,38.00833333
-7.65,38.01666667
-7.65,38.025
-7.65,38.03333333
-7.65,38.04166667
-7.64166667,38.04166667
-7.64166667,38.05
-7.65,38.05
-7.65833333,38.05
-7.65833333,38.05833333
-7.65,38.05833333
-7.64166667,38.05833333
-7.64166667,38.06666667
-7.64166667,38.075
-7.63333333,38.075
-7.63333333,38.06666667
-7.625,38.06666667
-7.625,38.05833333
-7.63333333,38.05833333
-7.63333333,38.05
-7.63333333,38.04166667
-7.63333333,38.03333333
-7.63333333,38.025
-7.64166667,38.025
-7.64166667,38.01666667
-7.63333333,38.01666667
-7.63333333,38.00833333
-7.64166667,38.00833333
-7.64166667,38
-7.64166667,37.99166667
-7.64166667,37.98333333
-7.63333333,37.98333333
-7.63333333,37.99166667
-7.625,37.99166667
-7.625,37.98333333
-7.625,37.975
-7.63333333,37.975
-7.64166667,37.975
</coordinates>
</LinearRing>
</outerBoundaryIs>
</Polygon>
<Polygon>
<outerBoundaryIs>
<LinearRing>
<coordinates>
-7.675,37.93333333
-7.675,37.925
-7.68333333,37.925
-7.68333333,37.93333333
-7.69166667,37.93333333
-7.7,37.93333333
-7.7,37.925
-7.69166667,37.925
-7.69166667,37.91666667
-7.7,37.91666667
-7.70833333,37.91666667
-7.70833333,37.925
-7.70833333,37.93333333
-7.70833333,37.94166667
-7.7,37.94166667
-7.69166667,37.94166667
-7.68333333,37.94166667
-7.68333333,37.95
-7.675,37.95
-7.675,37.95833333
-7.675,37.96666667
-7.66666667,37.96666667
-7.66666667,37.95833333
-7.66666667,37.95
-7.66666667,37.94166667
-7.675,37.94166667
-7.675,37.93333333
</coordinates>
</LinearRing>
</outerBoundaryIs>
</Polygon>
<Polygon>
<outerBoundaryIs>
<LinearRing>
<coordinates>
-8.13333333,37.94166667
-8.125,37.94166667
-8.125,37.93333333
-8.13333333,37.93333333
-8.13333333,37.94166667
</coordinates>
</LinearRing>
</outerBoundaryIs>
</Polygon>
<Polygon>
<outerBoundaryIs>
<LinearRing>
<coordinates>
-8.73333333,38.15
-8.725,38.15
-8.725,38.14166667
-8.73333333,38.14166667
-8.73333333,38.15
</coordinates>
</LinearRing>
</outerBoundaryIs>
</Polygon>
<Polygon>
<outerBoundaryIs>
<LinearRing>
<coordinates>
-8.75,38.23333333
-8.74166667,38.23333333
-8.74166667,38.225
-8.75,38.225
-8.75,38.23333333
</coordinates>
</LinearRing>
</outerBoundaryIs>
</Polygon>
<Polygon>
<outerBoundaryIs>
<LinearRing>
<coordinates>
-8.775,38.325
-8.76666667,38.325
-8.76666667,38.31666667
-8.775,38.31666667
-8.775,38.325
</coordinates>
</LinearRing>
</outerBoundaryIs>
</Polygon>
<Polygon>
<outerBoundaryIs>
<LinearRing>
<coordinates>
-8.75,38.30833333
-8.74166667,38.30833333
-8.74166667,38.3
-8.75,38.3
-8.75,38.30833333
</coordinates>
</LinearRing>
</outerBoundaryIs>
</Polygon>
<Polygon>
<outerBoundaryIs>
<LinearRing>
<coordinates>
-8.525,38.325
-8.51666667,38.325
-8.51666667,38.31666667
-8.525,38.31666667
-8.525,38.325
</coordinates>
</LinearRing>
</outerBoundaryIs>
</Polygon>
<Polygon>
<outerBoundaryIs>
<LinearRing>
<coordinates>
-8.35833333,38.35833333
-8.35,38.35833333
-8.35,38.35
-8.35833333,38.35
-8.35833333,38.35833333
</coordinates>
</LinearRing>
</outerBoundaryIs>
</Polygon>
<Polygon>
<outerBoundaryIs>
<LinearRing>
<coordinates>
-8.29166667,38.35833333
-8.28333333,38.35833333
-8.28333333,38.36666667
-8.28333333,38.375
-8.28333333,38.38333333
-8.275,38.38333333
-8.275,38.375
-8.275,38.36666667
-8.275,38.35833333
-8.275,38.35
-8.28333333,38.35
-8.29166667,38.35
-8.29166667,38.35833333
</coordinates>
</LinearRing>
</outerBoundaryIs>
</Polygon>
<Polygon>
<outerBoundaryIs>
<LinearRing>
<coordinates>
-8.35833333,38.36666667
-8.35833333,38.35833333
-8.36666667,38.35833333
-8.375,38.35833333
-8.375,38.36666667
-8.375,38.375
-8.375,38.38333333
-8.36666667,38.38333333
-8.36666667,38.39166667
-8.35833333,38.39166667
-8.35833333,38.38333333
-8.35,38.38333333
-8.35,38.375
-8.35,38.36666667
-8.35833333,38.36666667
</coordinates>
</LinearRing>
</outerBoundaryIs>
</Polygon>
<Polygon>
<outerBoundaryIs>
<LinearRing>
<coordinates>
-8.31666667,38.38333333
-8.30833333,38.38333333
-8.30833333,38.375
-8.31666667,38.375
-8.31666667,38.38333333
</coordinates>
</LinearRing>
</outerBoundaryIs>
</Polygon>
<Polygon>
<outerBoundaryIs>
<LinearRing>
<coordinates>
-8.34166667,38.45833333
-8.34166667,38.45
-8.35,38.45
-8.35,38.45833333
-8.35,38.46666667
-8.35,38.475
-8.35833333,38.475
-8.35833333,38.48333333
-8.36666667,38.48333333
-8.36666667,38.49166667
-8.35833333,38.49166667
-8.35,38.49166667
-8.35,38.48333333
-8.34166667,38.48333333
-8.33333333,38.48333333
-8.33333333,38.475
-8.34166667,38.475
-8.34166667,38.46666667
-8.34166667,38.45833333
</coordinates>
</LinearRing>
</outerBoundaryIs>
</Polygon>
<Polygon>
<outerBoundaryIs>
<LinearRing>
<coordinates>
-8.5,38.44166667
-8.49166667,38.44166667
-8.49166667,38.43333333
-8.5,38.43333333
-8.50833333,38.43333333
-8.50833333,38.44166667
-8.5,38.44166667
</coordinates>
</LinearRing>
</outerBoundaryIs>
</Polygon>
<Polygon>
<outerBoundaryIs>
<LinearRing>
<coordinates>
-8.5,38.40833333
-8.5,38.4
-8.50833333,38.4
-8.51666667,38.4
-8.51666667,38.40833333
-8.51666667,38.41666667
-8.525,38.41666667
-8.53333333,38.41666667
-8.53333333,38.425
-8.525,38.425
-8.51666667,38.425
-8.50833333,38.425
-8.50833333,38.41666667
-8.5,38.41666667
-8.5,38.40833333
</coordinates>
</LinearRing>
</outerBoundaryIs>
</Polygon>
<Polygon>
<outerBoundaryIs>
<LinearRing>
<coordinates>
-8.68333333,38.33333333
-8.69166667,38.33333333
-8.69166667,38.34166667
-8.69166667,38.35
-8.69166667,38.35833333
-8.68333333,38.35833333
-8.68333333,38.35
-8.675,38.35
-8.66666667,38.35
-8.66666667,38.34166667
-8.675,38.34166667
-8.675,38.33333333
-8.68333333,38.33333333
</coordinates>
</LinearRing>
</outerBoundaryIs>
</Polygon>
<Polygon>
<outerBoundaryIs>
<LinearRing>
<coordinates>
-8.74166667,38.125
-8.74166667,38.11666667
-8.75,38.11666667
-8.75833333,38.11666667
-8.76666667,38.11666667
-8.76666667,38.125
-8.775,38.125
-8.775,38.13333333
-8.76666667,38.13333333
-8.75833333,38.13333333
-8.75,38.13333333
-8.74166667,38.13333333
-8.74166667,38.125
</coordinates>
</LinearRing>
</outerBoundaryIs>
</Polygon>
<Polygon>
<outerBoundaryIs>
<LinearRing>
<coordinates>
-8.56666667,38.14166667
-8.55833333,38.14166667
-8.55833333,38.13333333
-8.56666667,38.13333333
-8.56666667,38.14166667
</coordinates>
</LinearRing>
</outerBoundaryIs>
</Polygon>
<Polygon>
<outerBoundaryIs>
<LinearRing>
<coordinates>
-8.74166667,38.14166667
-8.73333333,38.14166667
-8.73333333,38.13333333
-8.74166667,38.13333333
-8.74166667,38.14166667
</coordinates>
</LinearRing>
</outerBoundaryIs>
</Polygon>
<Polygon>
<outerBoundaryIs>
<LinearRing>
<coordinates>
-8.11666667,38.14166667
-8.10833333,38.14166667
-8.10833333,38.13333333
-8.11666667,38.13333333
-8.125,38.13333333
-8.13333333,38.13333333
-8.14166667,38.13333333
-8.14166667,38.14166667
-8.13333333,38.14166667
-8.125,38.14166667
-8.125,38.15
-8.11666667,38.15
-8.11666667,38.14166667
</coordinates>
</LinearRing>
</outerBoundaryIs>
</Polygon>
</MultiGeometry>
</Placemark>
</Document>
</kml>
