# Supplementary material for: Species conservation profiles of spiders (Araneae) endemic to mainland Portugal
Source: Biodivers Data J. 2019 Oct 8;7:e39315. doi: 10.3897/BDJ.7.e39315 (PMC6794330; doi:10.3897/BDJ.7.e39315)
Supplement: Supplementary material 8 — Distribution of Harpactea stalitoides (Ribera, 1993) [file bdj-07-e39315-s008.kml]

<?xml version="1.0" encoding="UTF-8"?>
<kml xmlns="http://earth.google.com/kml/2.2">
<Document>
<name></name>
<description><![CDATA[]]></description>

<Style id="1">
<LineStyle>
<width>2</width>
<color>ff0000ff</color>
</LineStyle>
<PolyStyle>
<color>aaffffff</color>
<fill>1</fill>
</PolyStyle>
</Style>

<Placemark>
<name>Harpactea stalitoides_discretepoints_final.kml</name>
<description><![CDATA[]]></description>
<styleUrl>#1</styleUrl>
<visibility>1</visibility>
<MultiGeometry>
<Polygon>
<outerBoundaryIs>
<LinearRing>
<coordinates>
-8.153416667,37.2712
-8.15278242780343,37.2711798667647
-8.15215074246426,37.2711195481283
-8.1515241545564,37.2710192869726
-8.15090518712819,37.270879487014
-8.15029633254301,37.2707007111774
-8.1497000424434,37.2704836793302
-8.14911871787911,37.2702292653829
-8.14855469963899,37.2699384937707
-8.14801025882544,37.2696125353283
-8.14748758770945,37.2692527025753
-8.14698879090314,37.2688604444312
-8.14651587688518,37.2684373403811
-8.14607074991343,37.2679850941156
-8.14565520235708,37.2675055266708
-8.1452709074795,37.2670005690957
-8.1449194127005,37.2664722546761
-8.14460213336552,37.2659227107477
-8.14432034704645,37.26535415013
-8.14407518839735,37.2647688622159
-8.14386764458556,37.2641692037533
-8.14369855131677,37.2635575893551
-8.14356858946988,37.2629364817767
-8.14347828235539,37.262308381999
-8.14342799360817,37.2616758191582
-8.14341792572326,37.2610413403617
-8.14344811924048,37.2604075004314
-8.14351845258119,37.2597768516173
-8.14362864253785,37.2591519333194
-8.1437782454144,37.2585352618631
-8.14396665881285,37.2579293203668
-8.14419312405895,37.2573365487431
-8.14445672925709,37.2567593338739
-8.14475641296216,37.2562
-8.14509096845365,37.2556607993613
-8.14545904859469,37.2551439031286
-8.14585917125646,37.2546513926605
-8.14628972528621,37.2541852511229
-8.14674897699484,37.2537473555032
-8.14723507713779,37.2533394690526
-8.14774606836137,37.2529632341857
-8.14827989308427,37.2526201658677
-8.14883440178273,37.2523116455135
-8.14940736164593,37.2520389154257
-8.14999646556674,37.2518030737921
-8.15059934143159,37.2516050702639
-8.15121356167213,37.2514457021312
-8.15183665304027,37.2513256111132
-8.15246610656696,37.2512452807743
-8.15309938766502,37.2512050345762
-8.15373394633498,37.2512050345762
-8.15436722743304,37.2512452807743
-8.15499668095973,37.2513256111132
-8.15561977232787,37.2514457021312
-8.15623399256842,37.2516050702639
-8.15683686843326,37.2518030737921
-8.15742597235407,37.2520389154257
-8.15799893221728,37.2523116455135
-8.15855344091573,37.2526201658677
-8.15908726563863,37.2529632341857
-8.15959825686221,37.2533394690526
-8.16008435700516,37.2537473555032
-8.16054360871379,37.2541852511229
-8.16097416274354,37.2546513926605
-8.16137428540531,37.2551439031286
-8.16174236554635,37.2556607993613
-8.16207692103784,37.2562
-8.16237660474291,37.2567593338739
-8.16264020994105,37.2573365487431
-8.16286667518715,37.2579293203668
-8.1630550885856,37.2585352618631
-8.16320469146215,37.2591519333194
-8.16331488141881,37.2597768516173
-8.16338521475952,37.2604075004314
-8.16341540827674,37.2610413403617
-8.16340534039183,37.2616758191582
-8.16335505164461,37.262308381999
-8.16326474453012,37.2629364817767
-8.16313478268324,37.2635575893551
-8.16296568941444,37.2641692037533
-8.16275814560265,37.2647688622159
-8.16251298695355,37.26535415013
-8.16223120063448,37.2659227107477
-8.1619139212995,37.2664722546761
-8.1615624265205,37.2670005690957
-8.16117813164292,37.2675055266708
-8.16076258408657,37.2679850941156
-8.16031745711482,37.2684373403811
-8.15984454309686,37.2688604444312
-8.15934574629055,37.2692527025753
-8.15882307517456,37.2696125353283
-8.15827863436101,37.2699384937707
-8.15771461612089,37.2702292653829
-8.1571332915566,37.2704836793302
-8.15653700145699,37.2707007111774
-8.15592814687181,37.270879487014
-8.1553091794436,37.2710192869726
-8.15468259153574,37.2711195481283
-8.15405090619657,37.2711798667647
-8.153416667,37.2712
</coordinates>
</LinearRing>
</outerBoundaryIs>
</Polygon>
<Polygon>
<outerBoundaryIs>
<LinearRing>
<coordinates>
-7.8737834,37.0667609
-7.87314916080343,37.0667407667647
-7.87251747546426,37.0666804481283
-7.8718908875564,37.0665801869726
-7.87127192012819,37.066440387014
-7.87066306554301,37.0662616111774
-7.8700667754434,37.0660445793302
-7.86948545087911,37.0657901653829
-7.868921432639,37.0654993937707
-7.86837699182544,37.0651734353283
-7.86785432070945,37.0648136025753
-7.86735552390313,37.0644213444312
-7.86688260988518,37.0639982403811
-7.86643748291342,37.0635459941156
-7.86602193535708,37.0630664266708
-7.8656376404795,37.0625614690957
-7.8652861457005,37.0620331546761
-7.86496886636552,37.0614836107477
-7.86468708004645,37.06091505013
-7.86444192139735,37.0603297622159
-7.86423437758556,37.0597301037533
-7.86406528431676,37.0591184893551
-7.86393532246988,37.0584973817767
-7.86384501535539,37.057869281999
-7.86379472660817,37.0572367191582
-7.86378465872326,37.0566022403617
-7.86381485224048,37.0559684004314
-7.86388518558119,37.0553377516173
-7.86399537553785,37.0547128333193
-7.8641449784144,37.0540961618631
-7.86433339181285,37.0534902203668
-7.86455985705895,37.0528974487431
-7.86482346225709,37.0523202338739
-7.86512314596216,37.0517609
-7.86545770145365,37.0512216993613
-7.86582578159469,37.0507048031286
-7.86622590425646,37.0502122926605
-7.86665645828621,37.0497461511229
-7.86711570999484,37.0493082555032
-7.86760181013779,37.0489003690526
-7.86811280136137,37.0485241341857
-7.86864662608427,37.0481810658677
-7.86920113478273,37.0478725455134
-7.86977409464593,37.0475998154257
-7.87036319856674,37.0473639737921
-7.87096607443159,37.0471659702639
-7.87158029467213,37.0470066021311
-7.87220338604027,37.0468865111132
-7.87283283956696,37.0468061807743
-7.87346612066502,37.0467659345762
-7.87410067933498,37.0467659345762
-7.87473396043304,37.0468061807743
-7.87536341395973,37.0468865111132
-7.87598650532787,37.0470066021311
-7.87660072556841,37.0471659702639
-7.87720360143326,37.0473639737921
-7.87779270535407,37.0475998154257
-7.87836566521727,37.0478725455134
-7.87892017391573,37.0481810658677
-7.87945399863863,37.0485241341857
-7.87996498986221,37.0489003690526
-7.88045109000516,37.0493082555032
-7.88091034171379,37.0497461511229
-7.88134089574354,37.0502122926605
-7.88174101840531,37.0507048031286
-7.88210909854635,37.0512216993613
-7.88244365403784,37.0517609
-7.88274333774291,37.0523202338739
-7.88300694294105,37.0528974487431
-7.88323340818715,37.0534902203668
-7.8834218215856,37.0540961618631
-7.88357142446215,37.0547128333193
-7.88368161441881,37.0553377516173
-7.88375194775952,37.0559684004314
-7.88378214127674,37.0566022403617
-7.88377207339183,37.0572367191582
-7.88372178464461,37.057869281999
-7.88363147753012,37.0584973817767
-7.88350151568324,37.0591184893551
-7.88333242241444,37.0597301037533
-7.88312487860265,37.0603297622159
-7.88287971995354,37.06091505013
-7.88259793363448,37.0614836107477
-7.8822806542995,37.0620331546761
-7.8819291595205,37.0625614690957
-7.88154486464292,37.0630664266708
-7.88112931708658,37.0635459941156
-7.88068419011482,37.0639982403811
-7.88021127609687,37.0644213444312
-7.87971247929055,37.0648136025753
-7.87918980817456,37.0651734353283
-7.878645367361,37.0654993937707
-7.87808134912089,37.0657901653829
-7.8775000245566,37.0660445793302
-7.87690373445698,37.0662616111774
-7.87629487987181,37.066440387014
-7.8756759124436,37.0665801869726
-7.87504932453574,37.0666804481283
-7.87441763919657,37.0667407667647
-7.8737834,37.0667609
</coordinates>
</LinearRing>
</outerBoundaryIs>
</Polygon>
<Polygon>
<outerBoundaryIs>
<LinearRing>
<coordinates>
-7.776388889,37.11527778
-7.77575464980343,37.1152576467647
-7.77512296446426,37.1151973281283
-7.7744963765564,37.1150970669726
-7.77387740912819,37.114957267014
-7.77326855454301,37.1147784911774
-7.7726722644434,37.1145614593302
-7.77209093987911,37.1143070453829
-7.771526921639,37.1140162737707
-7.77098248082544,37.1136903153283
-7.77045980970945,37.1133304825753
-7.76996101290313,37.1129382244312
-7.76948809888518,37.1125151203811
-7.76904297191342,37.1120628741156
-7.76862742435708,37.1115833066708
-7.7682431294795,37.1110783490957
-7.7678916347005,37.1105500346761
-7.76757435536552,37.1100004907477
-7.76729256904645,37.10943193013
-7.76704741039735,37.1088466422159
-7.76683986658556,37.1082469837533
-7.76667077331676,37.1076353693551
-7.76654081146988,37.1070142617767
-7.76645050435539,37.106386161999
-7.76640021560817,37.1057535991582
-7.76639014772326,37.1051191203617
-7.76642034124048,37.1044852804314
-7.76649067458119,37.1038546316173
-7.76660086453785,37.1032297133194
-7.7667504674144,37.1026130418631
-7.76693888081285,37.1020071003668
-7.76716534605895,37.1014143287431
-7.76742895125709,37.1008371138739
-7.76772863496216,37.10027778
-7.76806319045365,37.0997385793613
-7.76843127059469,37.0992216831286
-7.76883139325646,37.0987291726605
-7.76926194728621,37.0982630311229
-7.76972119899484,37.0978251355032
-7.77020729913779,37.0974172490526
-7.77071829036137,37.0970410141857
-7.77125211508427,37.0966979458677
-7.77180662378273,37.0963894255135
-7.77237958364593,37.0961166954257
-7.77296868756674,37.0958808537921
-7.77357156343159,37.0956828502639
-7.77418578367213,37.0955234821311
-7.77480887504027,37.0954033911132
-7.77543832856696,37.0953230607743
-7.77607160966502,37.0952828145762
-7.77670616833498,37.0952828145762
-7.77733944943304,37.0953230607743
-7.77796890295973,37.0954033911132
-7.77859199432786,37.0955234821311
-7.77920621456841,37.0956828502639
-7.77980909043326,37.0958808537921
-7.78039819435407,37.0961166954257
-7.78097115421727,37.0963894255135
-7.78152566291573,37.0966979458677
-7.78205948763863,37.0970410141857
-7.78257047886221,37.0974172490526
-7.78305657900516,37.0978251355032
-7.78351583071379,37.0982630311229
-7.78394638474354,37.0987291726605
-7.78434650740531,37.0992216831286
-7.78471458754635,37.0997385793613
-7.78504914303784,37.10027778
-7.78534882674291,37.1008371138739
-7.78561243194105,37.1014143287431
-7.78583889718715,37.1020071003668
-7.7860273105856,37.1026130418631
-7.78617691346215,37.1032297133194
-7.78628710341881,37.1038546316173
-7.78635743675952,37.1044852804314
-7.78638763027674,37.1051191203617
-7.78637756239183,37.1057535991582
-7.78632727364461,37.106386161999
-7.78623696653012,37.1070142617767
-7.78610700468324,37.1076353693551
-7.78593791141444,37.1082469837533
-7.78573036760265,37.1088466422159
-7.78548520895354,37.10943193013
-7.78520342263448,37.1100004907477
-7.7848861432995,37.1105500346761
-7.7845346485205,37.1110783490957
-7.78415035364292,37.1115833066708
-7.78373480608658,37.1120628741156
-7.78328967911482,37.1125151203811
-7.78281676509687,37.1129382244312
-7.78231796829055,37.1133304825753
-7.78179529717456,37.1136903153283
-7.781250856361,37.1140162737707
-7.78068683812089,37.1143070453829
-7.7801055135566,37.1145614593302
-7.77950922345698,37.1147784911774
-7.77890036887181,37.114957267014
-7.7782814014436,37.1150970669726
-7.77765481353574,37.1151973281283
-7.77702312819657,37.1152576467647
-7.776388889,37.11527778
</coordinates>
</LinearRing>
</outerBoundaryIs>
</Polygon>
<Polygon>
<outerBoundaryIs>
<LinearRing>
<coordinates>
-8.0348056,37.1713056
-8.03474217608034,37.1713035866765
-8.03467900754643,37.1712975548128
-8.03461634875564,37.1712875286973
-8.03455445201282,37.1712735487014
-8.0344935665543,37.1712556711177
-8.03443393754434,37.171233967933
-8.03437580508791,37.1712085265383
-8.0343194032639,37.1711794493771
-8.03426495918255,37.1711468535328
-8.03421269207095,37.1711108702575
-8.03416281239031,37.1710716444431
-8.03411552098852,37.1710293340381
-8.03407100829134,37.1709841094116
-8.03402945353571,37.1709361526671
-8.03399102404795,37.1708856569096
-8.03395587457005,37.1708328254676
-8.03392414663655,37.1707778710748
-8.03389596800465,37.170721015013
-8.03387145213973,37.1706624862216
-8.03385069775856,37.1706025203753
-8.03383378843168,37.1705413589355
-8.03382079224699,37.1704792481777
-8.03381176153554,37.1704164381999
-8.03380673266082,37.1703531819158
-8.03380572587233,37.1702897340362
-8.03380874522405,37.1702263500431
-8.03381577855812,37.1701632851617
-8.03382679755379,37.1701007933319
-8.03384175784144,37.1700391261863
-8.03386059918128,37.1699785320367
-8.0338832457059,37.1699192548743
-8.03390960622571,37.1698615333874
-8.03393957459622,37.1698056
-8.03397303014536,37.1697516799361
-8.03400983815947,37.1696999903129
-8.03404985042565,37.1696507392661
-8.03409290582862,37.1696041251123
-8.03413883099948,37.1695603355503
-8.03418744101378,37.1695195469053
-8.03423854013614,37.1694819234186
-8.03429192260843,37.1694476165868
-8.03434737347827,37.1694167645513
-8.03440466946459,37.1693894915426
-8.03446357985668,37.1693659073792
-8.03452386744316,37.1693461070264
-8.03458528946721,37.1693301702131
-8.03464759860403,37.1693181611113
-8.0347105439567,37.1693101280774
-8.0347738720665,37.1693061034576
-8.0348373279335,37.1693061034576
-8.03490065604331,37.1693101280774
-8.03496360139597,37.1693181611113
-8.03502591053279,37.1693301702131
-8.03508733255684,37.1693461070264
-8.03514762014333,37.1693659073792
-8.03520653053541,37.1693894915426
-8.03526382652173,37.1694167645513
-8.03531927739157,37.1694476165868
-8.03537265986386,37.1694819234186
-8.03542375898622,37.1695195469053
-8.03547236900052,37.1695603355503
-8.03551829417138,37.1696041251123
-8.03556134957435,37.1696507392661
-8.03560136184053,37.1696999903129
-8.03563816985464,37.1697516799361
-8.03567162540378,37.1698056
-8.03570159377429,37.1698615333874
-8.0357279542941,37.1699192548743
-8.03575060081872,37.1699785320367
-8.03576944215856,37.1700391261863
-8.03578440244621,37.1701007933319
-8.03579542144188,37.1701632851617
-8.03580245477595,37.1702263500431
-8.03580547412767,37.1702897340362
-8.03580446733918,37.1703531819158
-8.03579943846446,37.1704164381999
-8.03579040775301,37.1704792481777
-8.03577741156832,37.1705413589355
-8.03576050224144,37.1706025203753
-8.03573974786027,37.1706624862216
-8.03571523199535,37.170721015013
-8.03568705336345,37.1707778710748
-8.03565532542995,37.1708328254676
-8.03562017595205,37.1708856569096
-8.03558174646429,37.1709361526671
-8.03554019170866,37.1709841094116
-8.03549567901148,37.1710293340381
-8.03544838760969,37.1710716444431
-8.03539850792905,37.1711108702575
-8.03534624081746,37.1711468535328
-8.0352917967361,37.1711794493771
-8.03523539491209,37.1712085265383
-8.03517726245566,37.171233967933
-8.0351176334457,37.1712556711177
-8.03505674798718,37.1712735487014
-8.03499485124436,37.1712875286973
-8.03493219245357,37.1712975548128
-8.03486902391966,37.1713035866765
-8.0348056,37.1713056
</coordinates>
</LinearRing>
</outerBoundaryIs>
</Polygon>
</MultiGeometry>
</Placemark>
</Document>
</kml>
