# Supplementary material for: Species conservation profiles of spiders (Araneae) endemic to mainland Portugal
Source: Biodivers Data J. 2019 Oct 8;7:e39315. doi: 10.3897/BDJ.7.e39315 (PMC6794330; doi:10.3897/BDJ.7.e39315)
Supplement: Supplementary material 9 — Distribution of Harpactea subiasi (Ferrández, 1990) [file bdj-07-e39315-s009.kml]

<?xml version="1.0" encoding="UTF-8"?>
<kml xmlns="http://earth.google.com/kml/2.2">
<Document>
<name></name>
<description><![CDATA[]]></description>

<Style id="1">
<LineStyle>
<width>2</width>
<color>ff0000ff</color>
</LineStyle>
<PolyStyle>
<color>aaffffff</color>
<fill>1</fill>
</PolyStyle>
</Style>

<Placemark>
<name>Harpactea subiasi_modelcorrected.kml</name>
<description><![CDATA[]]></description>
<styleUrl>#1</styleUrl>
<visibility>1</visibility>
<MultiGeometry>
<Polygon>
<outerBoundaryIs>
<LinearRing>
<coordinates>
-9.18333333,38.425
-9.18333333,38.41666667
-9.19166667,38.41666667
-9.2,38.41666667
-9.20833333,38.41666667
-9.21666667,38.41666667
-9.21666667,38.425
-9.21666667,38.43333333
-9.20833333,38.43333333
-9.20833333,38.44166667
-9.2,38.44166667
-9.2,38.45
-9.2,38.45833333
-9.19166667,38.45833333
-9.19166667,38.46666667
-9.18333333,38.46666667
-9.18333333,38.475
-9.18333333,38.48333333
-9.18333333,38.49166667
-9.18333333,38.5
-9.175,38.5
-9.175,38.50833333
-9.16666667,38.50833333
-9.16666667,38.51666667
-9.175,38.51666667
-9.18333333,38.51666667
-9.18333333,38.525
-9.18333333,38.53333333
-9.18333333,38.54166667
-9.18333333,38.55
-9.18333333,38.55833333
-9.19166667,38.55833333
-9.19166667,38.56666667
-9.18333333,38.56666667
-9.175,38.56666667
-9.16666667,38.56666667
-9.16666667,38.575
-9.15833333,38.575
-9.15,38.575
-9.14166667,38.575
-9.14166667,38.58333333
-9.15,38.58333333
-9.15,38.59166667
-9.14166667,38.59166667
-9.14166667,38.6
-9.13333333,38.6
-9.125,38.6
-9.125,38.60833333
-9.11666667,38.60833333
-9.11666667,38.6
-9.11666667,38.59166667
-9.125,38.59166667
-9.125,38.58333333
-9.125,38.575
-9.11666667,38.575
-9.11666667,38.56666667
-9.10833333,38.56666667
-9.10833333,38.55833333
-9.10833333,38.55
-9.1,38.55
-9.09166667,38.55
-9.08333333,38.55
-9.08333333,38.54166667
-9.075,38.54166667
-9.06666667,38.54166667
-9.06666667,38.53333333
-9.05833333,38.53333333
-9.05,38.53333333
-9.04166667,38.53333333
-9.04166667,38.525
-9.03333333,38.525
-9.03333333,38.51666667
-9.04166667,38.51666667
-9.04166667,38.50833333
-9.05,38.50833333
-9.05,38.5
-9.05,38.49166667
-9.04166667,38.49166667
-9.03333333,38.49166667
-9.03333333,38.5
-9.03333333,38.50833333
-9.025,38.50833333
-9.025,38.5
-9.01666667,38.5
-9.00833333,38.5
-9.00833333,38.50833333
-9,38.50833333
-9,38.5
-8.99166667,38.5
-8.99166667,38.49166667
-9,38.49166667
-9.00833333,38.49166667
-9.00833333,38.48333333
-9.01666667,38.48333333
-9.01666667,38.475
-9.025,38.475
-9.025,38.46666667
-9.03333333,38.46666667
-9.03333333,38.45833333
-9.03333333,38.45
-9.04166667,38.45
-9.04166667,38.44166667
-9.05,38.44166667
-9.05,38.45
-9.05,38.45833333
-9.05,38.46666667
-9.05833333,38.46666667
-9.06666667,38.46666667
-9.06666667,38.475
-9.06666667,38.48333333
-9.075,38.48333333
-9.08333333,38.48333333
-9.08333333,38.475
-9.09166667,38.475
-9.09166667,38.48333333
-9.1,38.48333333
-9.1,38.49166667
-9.10833333,38.49166667
-9.10833333,38.5
-9.11666667,38.5
-9.11666667,38.49166667
-9.11666667,38.48333333
-9.125,38.48333333
-9.125,38.475
-9.125,38.46666667
-9.13333333,38.46666667
-9.13333333,38.45833333
-9.14166667,38.45833333
-9.14166667,38.45
-9.14166667,38.44166667
-9.14166667,38.43333333
-9.15,38.43333333
-9.15833333,38.43333333
-9.16666667,38.43333333
-9.16666667,38.425
-9.175,38.425
-9.18333333,38.425
</coordinates>
</LinearRing>
</outerBoundaryIs>
<innerBoundaryIs>
<LinearRing>
<coordinates>
-9.16666667,38.51666667
-9.15833333,38.51666667
-9.15,38.51666667
-9.15,38.525
-9.15833333,38.525
-9.16666667,38.525
-9.16666667,38.51666667
</coordinates>
</LinearRing>
</innerBoundaryIs>
<innerBoundaryIs>
<LinearRing>
<coordinates>
-9.10833333,38.55
-9.11666667,38.55
-9.11666667,38.54166667
-9.10833333,38.54166667
-9.10833333,38.55
</coordinates>
</LinearRing>
</innerBoundaryIs>
<innerBoundaryIs>
<LinearRing>
<coordinates>
-9.15833333,38.46666667
-9.15,38.46666667
-9.15,38.475
-9.15833333,38.475
-9.15833333,38.46666667
</coordinates>
</LinearRing>
</innerBoundaryIs>
<innerBoundaryIs>
<LinearRing>
<coordinates>
-9.10833333,38.53333333
-9.10833333,38.525
-9.10833333,38.51666667
-9.10833333,38.50833333
-9.1,38.50833333
-9.09166667,38.50833333
-9.09166667,38.51666667
-9.08333333,38.51666667
-9.08333333,38.525
-9.09166667,38.525
-9.09166667,38.53333333
-9.1,38.53333333
-9.10833333,38.53333333
</coordinates>
</LinearRing>
</innerBoundaryIs>
<innerBoundaryIs>
<LinearRing>
<coordinates>
-9.13333333,38.49166667
-9.125,38.49166667
-9.125,38.5
-9.13333333,38.5
-9.13333333,38.49166667
</coordinates>
</LinearRing>
</innerBoundaryIs>
</Polygon>
<Polygon>
<outerBoundaryIs>
<LinearRing>
<coordinates>
-7.35,37.18333333
-7.35,37.175
-7.35833333,37.175
-7.36666667,37.175
-7.375,37.175
-7.38333333,37.175
-7.39166667,37.175
-7.39166667,37.18333333
-7.4,37.18333333
-7.4,37.19166667
-7.39166667,37.19166667
-7.38333333,37.19166667
-7.38333333,37.2
-7.39166667,37.2
-7.4,37.2
-7.4,37.20833333
-7.39166667,37.20833333
-7.39166667,37.21666667
-7.39166667,37.225
-7.4,37.225
-7.40833333,37.225
-7.40833333,37.23333333
-7.41666667,37.23333333
-7.41666667,37.24166667
-7.425,37.24166667
-7.425,37.23333333
-7.43333333,37.23333333
-7.43333333,37.225
-7.425,37.225
-7.425,37.21666667
-7.425,37.20833333
-7.425,37.2
-7.43333333,37.2
-7.44166667,37.2
-7.44166667,37.19166667
-7.43333333,37.19166667
-7.425,37.19166667
-7.425,37.18333333
-7.41666667,37.18333333
-7.41666667,37.175
-7.425,37.175
-7.43333333,37.175
-7.44166667,37.175
-7.45,37.175
-7.45,37.18333333
-7.45,37.19166667
-7.45833333,37.19166667
-7.46666667,37.19166667
-7.475,37.19166667
-7.48333333,37.19166667
-7.48333333,37.18333333
-7.49166667,37.18333333
-7.49166667,37.175
-7.5,37.175
-7.5,37.18333333
-7.50833333,37.18333333
-7.51666667,37.18333333
-7.51666667,37.175
-7.525,37.175
-7.53333333,37.175
-7.53333333,37.16666667
-7.525,37.16666667
-7.525,37.15833333
-7.53333333,37.15833333
-7.54166667,37.15833333
-7.55,37.15833333
-7.55,37.15
-7.55833333,37.15
-7.56666667,37.15
-7.575,37.15
-7.575,37.14166667
-7.58333333,37.14166667
-7.59166667,37.14166667
-7.6,37.14166667
-7.6,37.15
-7.60833333,37.15
-7.60833333,37.15833333
-7.61666667,37.15833333
-7.61666667,37.15
-7.61666667,37.14166667
-7.60833333,37.14166667
-7.60833333,37.13333333
-7.60833333,37.125
-7.61666667,37.125
-7.61666667,37.13333333
-7.625,37.13333333
-7.625,37.14166667
-7.63333333,37.14166667
-7.64166667,37.14166667
-7.65,37.14166667
-7.65,37.13333333
-7.65833333,37.13333333
-7.66666667,37.13333333
-7.66666667,37.125
-7.66666667,37.11666667
-7.65833333,37.11666667
-7.65,37.11666667
-7.64166667,37.11666667
-7.63333333,37.11666667
-7.625,37.11666667
-7.625,37.10833333
-7.63333333,37.10833333
-7.64166667,37.10833333
-7.64166667,37.1
-7.64166667,37.09166667
-7.65,37.09166667
-7.65833333,37.09166667
-7.65833333,37.08333333
-7.66666667,37.08333333
-7.675,37.08333333
-7.675,37.075
-7.68333333,37.075
-7.69166667,37.075
-7.69166667,37.06666667
-7.7,37.06666667
-7.70833333,37.06666667
-7.70833333,37.075
-7.71666667,37.075
-7.71666667,37.06666667
-7.71666667,37.05833333
-7.725,37.05833333
-7.725,37.06666667
-7.73333333,37.06666667
-7.73333333,37.075
-7.74166667,37.075
-7.75,37.075
-7.75,37.06666667
-7.75833333,37.06666667
-7.75833333,37.05833333
-7.75833333,37.05
-7.75,37.05
-7.74166667,37.05
-7.74166667,37.04166667
-7.75,37.04166667
-7.75833333,37.04166667
-7.75833333,37.03333333
-7.76666667,37.03333333
-7.775,37.03333333
-7.775,37.025
-7.78333333,37.025
-7.78333333,37.01666667
-7.79166667,37.01666667
-7.8,37.01666667
-7.8,37.025
-7.80833333,37.025
-7.81666667,37.025
-7.825,37.025
-7.825,37.03333333
-7.825,37.04166667
-7.825,37.05
-7.83333333,37.05
-7.84166667,37.05
-7.84166667,37.04166667
-7.85,37.04166667
-7.85833333,37.04166667
-7.85833333,37.03333333
-7.85833333,37.025
-7.85833333,37.01666667
-7.85833333,37.00833333
-7.86666667,37.00833333
-7.875,37.00833333
-7.875,37
-7.88333333,37
-7.88333333,36.99166667
-7.875,36.99166667
-7.875,36.98333333
-7.88333333,36.98333333
-7.89166667,36.98333333
-7.89166667,36.99166667
-7.9,36.99166667
-7.9,36.98333333
-7.9,36.975
-7.89166667,36.975
-7.89166667,36.96666667
-7.9,36.96666667
-7.90833333,36.96666667
-7.91666667,36.96666667
-7.925,36.96666667
-7.925,36.975
-7.93333333,36.975
-7.93333333,36.98333333
-7.94166667,36.98333333
-7.94166667,36.99166667
-7.95,36.99166667
-7.95833333,36.99166667
-7.95833333,37
-7.95,37
-7.94166667,37
-7.93333333,37
-7.93333333,37.00833333
-7.925,37.00833333
-7.91666667,37.00833333
-7.90833333,37.00833333
-7.90833333,37.01666667
-7.90833333,37.025
-7.91666667,37.025
-7.91666667,37.03333333
-7.925,37.03333333
-7.925,37.04166667
-7.93333333,37.04166667
-7.93333333,37.03333333
-7.94166667,37.03333333
-7.95,37.03333333
-7.95833333,37.03333333
-7.96666667,37.03333333
-7.96666667,37.04166667
-7.96666667,37.05
-7.975,37.05
-7.975,37.04166667
-7.975,37.03333333
-7.975,37.025
-7.98333333,37.025
-7.99166667,37.025
-7.99166667,37.01666667
-8,37.01666667
-8.00833333,37.01666667
-8.01666667,37.01666667
-8.01666667,37.025
-8.00833333,37.025
-8.00833333,37.03333333
-8.00833333,37.04166667
-8.00833333,37.05
-8,37.05
-8,37.05833333
-8.00833333,37.05833333
-8.01666667,37.05833333
-8.01666667,37.06666667
-8.025,37.06666667
-8.03333333,37.06666667
-8.03333333,37.05833333
-8.04166667,37.05833333
-8.04166667,37.06666667
-8.05,37.06666667
-8.05833333,37.06666667
-8.06666667,37.06666667
-8.075,37.06666667
-8.075,37.05833333
-8.08333333,37.05833333
-8.09166667,37.05833333
-8.09166667,37.06666667
-8.09166667,37.075
-8.1,37.075
-8.1,37.08333333
-8.09166667,37.08333333
-8.08333333,37.08333333
-8.08333333,37.09166667
-8.075,37.09166667
-8.06666667,37.09166667
-8.06666667,37.1
-8.075,37.1
-8.08333333,37.1
-8.09166667,37.1
-8.09166667,37.09166667
-8.1,37.09166667
-8.1,37.1
-8.10833333,37.1
-8.10833333,37.10833333
-8.11666667,37.10833333
-8.11666667,37.11666667
-8.125,37.11666667
-8.13333333,37.11666667
-8.14166667,37.11666667
-8.15,37.11666667
-8.15,37.10833333
-8.15,37.1
-8.14166667,37.1
-8.14166667,37.09166667
-8.14166667,37.08333333
-8.15,37.08333333
-8.15833333,37.08333333
-8.15833333,37.09166667
-8.16666667,37.09166667
-8.16666667,37.1
-8.175,37.1
-8.18333333,37.1
-8.18333333,37.10833333
-8.19166667,37.10833333
-8.2,37.10833333
-8.2,37.11666667
-8.20833333,37.11666667
-8.21666667,37.11666667
-8.21666667,37.10833333
-8.21666667,37.1
-8.225,37.1
-8.225,37.10833333
-8.23333333,37.10833333
-8.23333333,37.11666667
-8.24166667,37.11666667
-8.24166667,37.125
-8.23333333,37.125
-8.225,37.125
-8.225,37.13333333
-8.21666667,37.13333333
-8.20833333,37.13333333
-8.20833333,37.14166667
-8.20833333,37.15
-8.21666667,37.15
-8.225,37.15
-8.225,37.14166667
-8.23333333,37.14166667
-8.23333333,37.13333333
-8.24166667,37.13333333
-8.25,37.13333333
-8.25,37.14166667
-8.25833333,37.14166667
-8.26666667,37.14166667
-8.26666667,37.13333333
-8.26666667,37.125
-8.25833333,37.125
-8.25833333,37.11666667
-8.25833333,37.10833333
-8.25833333,37.1
-8.26666667,37.1
-8.26666667,37.10833333
-8.275,37.10833333
-8.28333333,37.10833333
-8.28333333,37.1
-8.275,37.1
-8.275,37.09166667
-8.275,37.08333333
-8.28333333,37.08333333
-8.28333333,37.09166667
-8.29166667,37.09166667
-8.3,37.09166667
-8.3,37.1
-8.30833333,37.1
-8.31666667,37.1
-8.31666667,37.10833333
-8.325,37.10833333
-8.33333333,37.10833333
-8.33333333,37.1
-8.33333333,37.09166667
-8.34166667,37.09166667
-8.34166667,37.1
-8.35,37.1
-8.35833333,37.1
-8.35833333,37.10833333
-8.35,37.10833333
-8.35,37.11666667
-8.34166667,37.11666667
-8.34166667,37.125
-8.33333333,37.125
-8.33333333,37.13333333
-8.34166667,37.13333333
-8.35,37.13333333
-8.35,37.125
-8.35833333,37.125
-8.35833333,37.11666667
-8.36666667,37.11666667
-8.375,37.11666667
-8.38333333,37.11666667
-8.39166667,37.11666667
-8.4,37.11666667
-8.40833333,37.11666667
-8.40833333,37.10833333
-8.4,37.10833333
-8.4,37.1
-8.39166667,37.1
-8.39166667,37.09166667
-8.4,37.09166667
-8.40833333,37.09166667
-8.41666667,37.09166667
-8.41666667,37.08333333
-8.425,37.08333333
-8.43333333,37.08333333
-8.43333333,37.09166667
-8.43333333,37.1
-8.44166667,37.1
-8.44166667,37.10833333
-8.44166667,37.11666667
-8.45,37.11666667
-8.45833333,37.11666667
-8.46666667,37.11666667
-8.46666667,37.10833333
-8.475,37.10833333
-8.475,37.11666667
-8.48333333,37.11666667
-8.48333333,37.125
-8.475,37.125
-8.475,37.13333333
-8.46666667,37.13333333
-8.45833333,37.13333333
-8.45833333,37.125
-8.45,37.125
-8.45,37.13333333
-8.44166667,37.13333333
-8.44166667,37.14166667
-8.45,37.14166667
-8.45833333,37.14166667
-8.45833333,37.15
-8.46666667,37.15
-8.46666667,37.14166667
-8.475,37.14166667
-8.48333333,37.14166667
-8.48333333,37.15
-8.49166667,37.15
-8.5,37.15
-8.5,37.15833333
-8.50833333,37.15833333
-8.51666667,37.15833333
-8.51666667,37.15
-8.525,37.15
-8.525,37.15833333
-8.53333333,37.15833333
-8.53333333,37.16666667
-8.54166667,37.16666667
-8.54166667,37.15833333
-8.55,37.15833333
-8.55833333,37.15833333
-8.56666667,37.15833333
-8.575,37.15833333
-8.575,37.15
-8.58333333,37.15
-8.58333333,37.15833333
-8.58333333,37.16666667
-8.58333333,37.175
-8.59166667,37.175
-8.59166667,37.16666667
-8.6,37.16666667
-8.60833333,37.16666667
-8.60833333,37.15833333
-8.6,37.15833333
-8.6,37.15
-8.59166667,37.15
-8.59166667,37.14166667
-8.6,37.14166667
-8.6,37.13333333
-8.60833333,37.13333333
-8.61666667,37.13333333
-8.625,37.13333333
-8.625,37.125
-8.625,37.11666667
-8.63333333,37.11666667
-8.64166667,37.11666667
-8.65,37.11666667
-8.65833333,37.11666667
-8.65833333,37.125
-8.65833333,37.13333333
-8.65833333,37.14166667
-8.66666667,37.14166667
-8.675,37.14166667
-8.68333333,37.14166667
-8.68333333,37.13333333
-8.68333333,37.125
-8.68333333,37.11666667
-8.69166667,37.11666667
-8.7,37.11666667
-8.7,37.125
-8.70833333,37.125
-8.70833333,37.11666667
-8.71666667,37.11666667
-8.71666667,37.10833333
-8.71666667,37.1
-8.71666667,37.09166667
-8.70833333,37.09166667
-8.7,37.09166667
-8.69166667,37.09166667
-8.69166667,37.08333333
-8.7,37.08333333
-8.70833333,37.08333333
-8.71666667,37.08333333
-8.725,37.08333333
-8.725,37.09166667
-8.725,37.1
-8.73333333,37.1
-8.73333333,37.10833333
-8.74166667,37.10833333
-8.75,37.10833333
-8.75,37.1
-8.74166667,37.1
-8.74166667,37.09166667
-8.75,37.09166667
-8.75833333,37.09166667
-8.75833333,37.08333333
-8.76666667,37.08333333
-8.76666667,37.075
-8.775,37.075
-8.78333333,37.075
-8.78333333,37.06666667
-8.79166667,37.06666667
-8.8,37.06666667
-8.80833333,37.06666667
-8.81666667,37.06666667
-8.825,37.06666667
-8.825,37.075
-8.83333333,37.075
-8.83333333,37.06666667
-8.83333333,37.05833333
-8.84166667,37.05833333
-8.85,37.05833333
-8.85833333,37.05833333
-8.85833333,37.05
-8.85833333,37.04166667
-8.86666667,37.04166667
-8.86666667,37.05
-8.875,37.05
-8.88333333,37.05
-8.88333333,37.04166667
-8.89166667,37.04166667
-8.89166667,37.03333333
-8.9,37.03333333
-8.9,37.025
-8.90833333,37.025
-8.91666667,37.025
-8.925,37.025
-8.925,37.01666667
-8.93333333,37.01666667
-8.94166667,37.01666667
-8.95,37.01666667
-8.95833333,37.01666667
-8.95833333,37.025
-8.96666667,37.025
-8.975,37.025
-8.98333333,37.025
-8.98333333,37.03333333
-8.975,37.03333333
-8.975,37.04166667
-8.975,37.05
-8.975,37.05833333
-8.96666667,37.05833333
-8.95833333,37.05833333
-8.95833333,37.06666667
-8.95833333,37.075
-8.95833333,37.08333333
-8.95,37.08333333
-8.95,37.09166667
-8.94166667,37.09166667
-8.94166667,37.1
-8.93333333,37.1
-8.93333333,37.10833333
-8.93333333,37.11666667
-8.925,37.11666667
-8.925,37.125
-8.91666667,37.125
-8.91666667,37.13333333
-8.91666667,37.14166667
-8.90833333,37.14166667
-8.90833333,37.15
-8.90833333,37.15833333
-8.9,37.15833333
-8.9,37.16666667
-8.9,37.175
-8.9,37.18333333
-8.90833333,37.18333333
-8.90833333,37.19166667
-8.90833333,37.2
-8.9,37.2
-8.89166667,37.2
-8.89166667,37.20833333
-8.88333333,37.20833333
-8.88333333,37.21666667
-8.875,37.21666667
-8.875,37.225
-8.875,37.23333333
-8.86666667,37.23333333
-8.86666667,37.24166667
-8.86666667,37.25
-8.85833333,37.25
-8.85833333,37.25833333
-8.85833333,37.26666667
-8.85833333,37.275
-8.85833333,37.28333333
-8.85833333,37.29166667
-8.85833333,37.3
-8.85,37.3
-8.85,37.30833333
-8.85,37.31666667
-8.85,37.325
-8.85833333,37.325
-8.85833333,37.33333333
-8.85,37.33333333
-8.85,37.34166667
-8.84166667,37.34166667
-8.84166667,37.35
-8.84166667,37.35833333
-8.83333333,37.35833333
-8.83333333,37.36666667
-8.825,37.36666667
-8.825,37.375
-8.825,37.38333333
-8.81666667,37.38333333
-8.81666667,37.39166667
-8.80833333,37.39166667
-8.80833333,37.4
-8.80833333,37.40833333
-8.80833333,37.41666667
-8.8,37.41666667
-8.8,37.425
-8.8,37.43333333
-8.8,37.44166667
-8.8,37.45
-8.79166667,37.45
-8.79166667,37.45833333
-8.79166667,37.46666667
-8.79166667,37.475
-8.79166667,37.48333333
-8.79166667,37.49166667
-8.79166667,37.5
-8.78333333,37.5
-8.78333333,37.50833333
-8.78333333,37.51666667
-8.78333333,37.525
-8.78333333,37.53333333
-8.78333333,37.54166667
-8.79166667,37.54166667
-8.79166667,37.55
-8.79166667,37.55833333
-8.79166667,37.56666667
-8.8,37.56666667
-8.8,37.575
-8.8,37.58333333
-8.80833333,37.58333333
-8.80833333,37.59166667
-8.80833333,37.6
-8.80833333,37.60833333
-8.80833333,37.61666667
-8.80833333,37.625
-8.80833333,37.63333333
-8.8,37.63333333
-8.8,37.64166667
-8.8,37.65
-8.79166667,37.65
-8.79166667,37.65833333
-8.8,37.65833333
-8.8,37.66666667
-8.79166667,37.66666667
-8.79166667,37.675
-8.79166667,37.68333333
-8.79166667,37.69166667
-8.79166667,37.7
-8.79166667,37.70833333
-8.78333333,37.70833333
-8.78333333,37.71666667
-8.775,37.71666667
-8.775,37.725
-8.775,37.73333333
-8.78333333,37.73333333
-8.79166667,37.73333333
-8.8,37.73333333
-8.8,37.74166667
-8.80833333,37.74166667
-8.80833333,37.75
-8.8,37.75
-8.8,37.75833333
-8.8,37.76666667
-8.8,37.775
-8.8,37.78333333
-8.8,37.79166667
-8.79166667,37.79166667
-8.79166667,37.8
-8.79166667,37.80833333
-8.79166667,37.81666667
-8.79166667,37.825
-8.79166667,37.83333333
-8.79166667,37.84166667
-8.79166667,37.85
-8.79166667,37.85833333
-8.79166667,37.86666667
-8.79166667,37.875
-8.79166667,37.88333333
-8.79166667,37.89166667
-8.8,37.89166667
-8.8,37.9
-8.8,37.90833333
-8.8,37.91666667
-8.8,37.925
-8.79166667,37.925
-8.79166667,37.93333333
-8.78333333,37.93333333
-8.78333333,37.94166667
-8.775,37.94166667
-8.775,37.95
-8.78333333,37.95
-8.79166667,37.95
-8.8,37.95
-8.8,37.94166667
-8.80833333,37.94166667
-8.81666667,37.94166667
-8.825,37.94166667
-8.83333333,37.94166667
-8.84166667,37.94166667
-8.84166667,37.95
-8.84166667,37.95833333
-8.85,37.95833333
-8.85,37.96666667
-8.85,37.975
-8.85833333,37.975
-8.85833333,37.98333333
-8.85,37.98333333
-8.85,37.99166667
-8.85,38
-8.84166667,38
-8.84166667,38.00833333
-8.84166667,38.01666667
-8.84166667,38.025
-8.83333333,38.025
-8.83333333,38.03333333
-8.83333333,38.04166667
-8.825,38.04166667
-8.825,38.05
-8.825,38.05833333
-8.81666667,38.05833333
-8.81666667,38.06666667
-8.81666667,38.075
-8.80833333,38.075
-8.80833333,38.08333333
-8.80833333,38.09166667
-8.8,38.09166667
-8.8,38.1
-8.8,38.10833333
-8.8,38.11666667
-8.79166667,38.11666667
-8.79166667,38.125
-8.79166667,38.13333333
-8.79166667,38.14166667
-8.78333333,38.14166667
-8.78333333,38.15
-8.78333333,38.15833333
-8.78333333,38.16666667
-8.775,38.16666667
-8.775,38.175
-8.775,38.18333333
-8.775,38.19166667
-8.775,38.2
-8.775,38.20833333
-8.76666667,38.20833333
-8.76666667,38.21666667
-8.76666667,38.225
-8.76666667,38.23333333
-8.76666667,38.24166667
-8.76666667,38.25
-8.76666667,38.25833333
-8.76666667,38.26666667
-8.775,38.26666667
-8.775,38.275
-8.775,38.28333333
-8.775,38.29166667
-8.775,38.3
-8.775,38.30833333
-8.76666667,38.30833333
-8.76666667,38.31666667
-8.775,38.31666667
-8.78333333,38.31666667
-8.78333333,38.325
-8.78333333,38.33333333
-8.78333333,38.34166667
-8.78333333,38.35
-8.79166667,38.35
-8.79166667,38.35833333
-8.79166667,38.36666667
-8.79166667,38.375
-8.8,38.375
-8.8,38.38333333
-8.80833333,38.38333333
-8.80833333,38.39166667
-8.80833333,38.4
-8.8,38.4
-8.8,38.39166667
-8.79166667,38.39166667
-8.79166667,38.4
-8.79166667,38.40833333
-8.79166667,38.41666667
-8.8,38.41666667
-8.8,38.425
-8.80833333,38.425
-8.80833333,38.43333333
-8.80833333,38.44166667
-8.8,38.44166667
-8.79166667,38.44166667
-8.79166667,38.43333333
-8.78333333,38.43333333
-8.78333333,38.425
-8.775,38.425
-8.76666667,38.425
-8.76666667,38.41666667
-8.76666667,38.40833333
-8.75833333,38.40833333
-8.75,38.40833333
-8.75,38.41666667
-8.75,38.425
-8.74166667,38.425
-8.74166667,38.41666667
-8.73333333,38.41666667
-8.725,38.41666667
-8.71666667,38.41666667
-8.70833333,38.41666667
-8.7,38.41666667
-8.69166667,38.41666667
-8.68333333,38.41666667
-8.675,38.41666667
-8.675,38.425
-8.68333333,38.425
-8.68333333,38.43333333
-8.69166667,38.43333333
-8.69166667,38.44166667
-8.7,38.44166667
-8.70833333,38.44166667
-8.71666667,38.44166667
-8.71666667,38.45
-8.71666667,38.45833333
-8.725,38.45833333
-8.725,38.46666667
-8.725,38.475
-8.73333333,38.475
-8.73333333,38.48333333
-8.725,38.48333333
-8.725,38.49166667
-8.725,38.5
-8.725,38.50833333
-8.725,38.51666667
-8.725,38.525
-8.73333333,38.525
-8.74166667,38.525
-8.74166667,38.53333333
-8.74166667,38.54166667
-8.73333333,38.54166667
-8.73333333,38.55
-8.74166667,38.55
-8.74166667,38.55833333
-8.75,38.55833333
-8.75,38.55
-8.75833333,38.55
-8.75833333,38.54166667
-8.75833333,38.53333333
-8.76666667,38.53333333
-8.76666667,38.525
-8.775,38.525
-8.775,38.53333333
-8.78333333,38.53333333
-8.78333333,38.525
-8.78333333,38.51666667
-8.78333333,38.50833333
-8.775,38.50833333
-8.775,38.51666667
-8.76666667,38.51666667
-8.75833333,38.51666667
-8.75833333,38.50833333
-8.75833333,38.5
-8.75,38.5
-8.75,38.49166667
-8.75833333,38.49166667
-8.75833333,38.48333333
-8.76666667,38.48333333
-8.775,38.48333333
-8.78333333,38.48333333
-8.78333333,38.49166667
-8.79166667,38.49166667
-8.8,38.49166667
-8.8,38.5
-8.8,38.50833333
-8.8,38.51666667
-8.8,38.525
-8.80833333,38.525
-8.80833333,38.53333333
-8.81666667,38.53333333
-8.825,38.53333333
-8.83333333,38.53333333
-8.83333333,38.54166667
-8.825,38.54166667
-8.81666667,38.54166667
-8.81666667,38.55
-8.81666667,38.55833333
-8.80833333,38.55833333
-8.80833333,38.56666667
-8.8,38.56666667
-8.79166667,38.56666667
-8.79166667,38.55833333
-8.78333333,38.55833333
-8.78333333,38.56666667
-8.775,38.56666667
-8.775,38.55833333
-8.76666667,38.55833333
-8.76666667,38.56666667
-8.76666667,38.575
-8.75833333,38.575
-8.75833333,38.58333333
-8.75833333,38.59166667
-8.75,38.59166667
-8.74166667,38.59166667
-8.73333333,38.59166667
-8.725,38.59166667
-8.725,38.58333333
-8.71666667,38.58333333
-8.70833333,38.58333333
-8.70833333,38.575
-8.7,38.575
-8.7,38.58333333
-8.69166667,38.58333333
-8.68333333,38.58333333
-8.675,38.58333333
-8.66666667,38.58333333
-8.66666667,38.59166667
-8.66666667,38.6
-8.675,38.6
-8.675,38.60833333
-8.66666667,38.60833333
-8.65833333,38.60833333
-8.65,38.60833333
-8.65,38.6
-8.64166667,38.6
-8.63333333,38.6
-8.63333333,38.59166667
-8.64166667,38.59166667
-8.64166667,38.58333333
-8.65,38.58333333
-8.65,38.575
-8.64166667,38.575
-8.63333333,38.575
-8.63333333,38.56666667
-8.625,38.56666667
-8.61666667,38.56666667
-8.61666667,38.575
-8.61666667,38.58333333
-8.625,38.58333333
-8.625,38.59166667
-8.61666667,38.59166667
-8.61666667,38.6
-8.60833333,38.6
-8.6,38.6
-8.6,38.60833333
-8.59166667,38.60833333
-8.59166667,38.61666667
-8.58333333,38.61666667
-8.58333333,38.60833333
-8.575,38.60833333
-8.575,38.6
-8.56666667,38.6
-8.55833333,38.6
-8.55833333,38.59166667
-8.55833333,38.58333333
-8.55,38.58333333
-8.55,38.575
-8.55833333,38.575
-8.55833333,38.56666667
-8.55833333,38.55833333
-8.55833333,38.55
-8.56666667,38.55
-8.575,38.55
-8.575,38.55833333
-8.56666667,38.55833333
-8.56666667,38.56666667
-8.56666667,38.575
-8.575,38.575
-8.58333333,38.575
-8.58333333,38.56666667
-8.59166667,38.56666667
-8.6,38.56666667
-8.60833333,38.56666667
-8.60833333,38.55833333
-8.61666667,38.55833333
-8.625,38.55833333
-8.63333333,38.55833333
-8.63333333,38.55
-8.64166667,38.55
-8.65,38.55
-8.65,38.54166667
-8.64166667,38.54166667
-8.64166667,38.53333333
-8.63333333,38.53333333
-8.625,38.53333333
-8.625,38.525
-8.61666667,38.525
-8.61666667,38.51666667
-8.61666667,38.50833333
-8.60833333,38.50833333
-8.6,38.50833333
-8.59166667,38.50833333
-8.59166667,38.5
-8.58333333,38.5
-8.58333333,38.50833333
-8.575,38.50833333
-8.56666667,38.50833333
-8.56666667,38.51666667
-8.56666667,38.525
-8.56666667,38.53333333
-8.55833333,38.53333333
-8.55,38.53333333
-8.55,38.525
-8.54166667,38.525
-8.53333333,38.525
-8.53333333,38.51666667
-8.525,38.51666667
-8.525,38.50833333
-8.525,38.5
-8.53333333,38.5
-8.54166667,38.5
-8.54166667,38.49166667
-8.55,38.49166667
-8.55,38.48333333
-8.55833333,38.48333333
-8.55833333,38.475
-8.56666667,38.475
-8.56666667,38.46666667
-8.55833333,38.46666667
-8.55833333,38.45833333
-8.55833333,38.45
-8.55,38.45
-8.55,38.44166667
-8.54166667,38.44166667
-8.54166667,38.45
-8.53333333,38.45
-8.53333333,38.45833333
-8.525,38.45833333
-8.525,38.46666667
-8.525,38.475
-8.51666667,38.475
-8.50833333,38.475
-8.5,38.475
-8.49166667,38.475
-8.49166667,38.46666667
-8.49166667,38.45833333
-8.48333333,38.45833333
-8.48333333,38.45
-8.49166667,38.45
-8.5,38.45
-8.50833333,38.45
-8.50833333,38.44166667
-8.5,38.44166667
-8.49166667,38.44166667
-8.48333333,38.44166667
-8.48333333,38.43333333
-8.49166667,38.43333333
-8.49166667,38.425
-8.48333333,38.425
-8.48333333,38.41666667
-8.48333333,38.40833333
-8.49166667,38.40833333
-8.49166667,38.41666667
-8.5,38.41666667
-8.5,38.425
-8.50833333,38.425
-8.50833333,38.41666667
-8.50833333,38.40833333
-8.51666667,38.40833333
-8.51666667,38.41666667
-8.525,38.41666667
-8.525,38.40833333
-8.525,38.4
-8.525,38.39166667
-8.525,38.38333333
-8.525,38.375
-8.525,38.36666667
-8.525,38.35833333
-8.51666667,38.35833333
-8.51666667,38.36666667
-8.50833333,38.36666667
-8.50833333,38.35833333
-8.5,38.35833333
-8.5,38.35
-8.49166667,38.35
-8.48333333,38.35
-8.48333333,38.34166667
-8.49166667,38.34166667
-8.5,38.34166667
-8.5,38.33333333
-8.49166667,38.33333333
-8.49166667,38.325
-8.5,38.325
-8.50833333,38.325
-8.51666667,38.325
-8.51666667,38.33333333
-8.525,38.33333333
-8.53333333,38.33333333
-8.53333333,38.325
-8.54166667,38.325
-8.55,38.325
-8.55,38.33333333
-8.55833333,38.33333333
-8.56666667,38.33333333
-8.56666667,38.325
-8.575,38.325
-8.58333333,38.325
-8.58333333,38.31666667
-8.59166667,38.31666667
-8.59166667,38.30833333
-8.6,38.30833333
-8.60833333,38.30833333
-8.60833333,38.3
-8.61666667,38.3
-8.61666667,38.29166667
-8.60833333,38.29166667
-8.60833333,38.28333333
-8.61666667,38.28333333
-8.625,38.28333333
-8.625,38.29166667
-8.625,38.3
-8.63333333,38.3
-8.63333333,38.29166667
-8.63333333,38.28333333
-8.63333333,38.275
-8.625,38.275
-8.625,38.26666667
-8.61666667,38.26666667
-8.61666667,38.275
-8.60833333,38.275
-8.60833333,38.26666667
-8.60833333,38.25833333
-8.61666667,38.25833333
-8.625,38.25833333
-8.625,38.25
-8.63333333,38.25
-8.63333333,38.24166667
-8.63333333,38.23333333
-8.64166667,38.23333333
-8.65,38.23333333
-8.65833333,38.23333333
-8.66666667,38.23333333
-8.675,38.23333333
-8.675,38.225
-8.675,38.21666667
-8.675,38.20833333
-8.66666667,38.20833333
-8.66666667,38.2
-8.675,38.2
-8.675,38.19166667
-8.68333333,38.19166667
-8.68333333,38.18333333
-8.675,38.18333333
-8.675,38.175
-8.68333333,38.175
-8.68333333,38.16666667
-8.68333333,38.15833333
-8.68333333,38.15
-8.69166667,38.15
-8.69166667,38.14166667
-8.7,38.14166667
-8.7,38.13333333
-8.70833333,38.13333333
-8.70833333,38.125
-8.70833333,38.11666667
-8.7,38.11666667
-8.69166667,38.11666667
-8.69166667,38.10833333
-8.68333333,38.10833333
-8.68333333,38.1
-8.69166667,38.1
-8.69166667,38.09166667
-8.69166667,38.08333333
-8.69166667,38.075
-8.7,38.075
-8.70833333,38.075
-8.70833333,38.06666667
-8.7,38.06666667
-8.69166667,38.06666667
-8.69166667,38.05833333
-8.69166667,38.05
-8.7,38.05
-8.70833333,38.05
-8.70833333,38.04166667
-8.70833333,38.03333333
-8.71666667,38.03333333
-8.71666667,38.025
-8.71666667,38.01666667
-8.725,38.01666667
-8.725,38.00833333
-8.71666667,38.00833333
-8.71666667,38
-8.71666667,37.99166667
-8.725,37.99166667
-8.725,37.98333333
-8.725,37.975
-8.725,37.96666667
-8.71666667,37.96666667
-8.71666667,37.95833333
-8.71666667,37.95
-8.70833333,37.95
-8.70833333,37.94166667
-8.71666667,37.94166667
-8.71666667,37.93333333
-8.70833333,37.93333333
-8.70833333,37.925
-8.71666667,37.925
-8.71666667,37.91666667
-8.70833333,37.91666667
-8.70833333,37.90833333
-8.7,37.90833333
-8.7,37.9
-8.7,37.89166667
-8.70833333,37.89166667
-8.70833333,37.88333333
-8.70833333,37.875
-8.71666667,37.875
-8.71666667,37.88333333
-8.725,37.88333333
-8.725,37.875
-8.73333333,37.875
-8.73333333,37.86666667
-8.73333333,37.85833333
-8.73333333,37.85
-8.74166667,37.85
-8.74166667,37.84166667
-8.74166667,37.83333333
-8.73333333,37.83333333
-8.73333333,37.825
-8.73333333,37.81666667
-8.725,37.81666667
-8.725,37.825
-8.71666667,37.825
-8.71666667,37.81666667
-8.71666667,37.80833333
-8.725,37.80833333
-8.73333333,37.80833333
-8.73333333,37.8
-8.725,37.8
-8.725,37.79166667
-8.71666667,37.79166667
-8.71666667,37.78333333
-8.70833333,37.78333333
-8.70833333,37.775
-8.70833333,37.76666667
-8.70833333,37.75833333
-8.7,37.75833333
-8.7,37.75
-8.7,37.74166667
-8.7,37.73333333
-8.70833333,37.73333333
-8.70833333,37.725
-8.7,37.725
-8.7,37.71666667
-8.69166667,37.71666667
-8.68333333,37.71666667
-8.68333333,37.70833333
-8.69166667,37.70833333
-8.69166667,37.7
-8.68333333,37.7
-8.68333333,37.69166667
-8.68333333,37.68333333
-8.69166667,37.68333333
-8.69166667,37.675
-8.68333333,37.675
-8.675,37.675
-8.675,37.66666667
-8.675,37.65833333
-8.66666667,37.65833333
-8.65833333,37.65833333
-8.65833333,37.66666667
-8.65,37.66666667
-8.65,37.675
-8.65,37.68333333
-8.64166667,37.68333333
-8.64166667,37.69166667
-8.63333333,37.69166667
-8.63333333,37.7
-8.625,37.7
-8.625,37.70833333
-8.63333333,37.70833333
-8.64166667,37.70833333
-8.64166667,37.71666667
-8.63333333,37.71666667
-8.625,37.71666667
-8.61666667,37.71666667
-8.61666667,37.725
-8.60833333,37.725
-8.60833333,37.71666667
-8.6,37.71666667
-8.6,37.70833333
-8.6,37.7
-8.6,37.69166667
-8.6,37.68333333
-8.6,37.675
-8.59166667,37.675
-8.59166667,37.68333333
-8.59166667,37.69166667
-8.59166667,37.7
-8.58333333,37.7
-8.58333333,37.69166667
-8.575,37.69166667
-8.56666667,37.69166667
-8.56666667,37.7
-8.55833333,37.7
-8.55833333,37.69166667
-8.55833333,37.68333333
-8.56666667,37.68333333
-8.575,37.68333333
-8.575,37.675
-8.56666667,37.675
-8.56666667,37.66666667
-8.56666667,37.65833333
-8.575,37.65833333
-8.575,37.65
-8.58333333,37.65
-8.59166667,37.65
-8.59166667,37.64166667
-8.6,37.64166667
-8.6,37.63333333
-8.59166667,37.63333333
-8.58333333,37.63333333
-8.58333333,37.625
-8.575,37.625
-8.575,37.61666667
-8.56666667,37.61666667
-8.56666667,37.60833333
-8.55833333,37.60833333
-8.55833333,37.61666667
-8.55833333,37.625
-8.55,37.625
-8.55,37.61666667
-8.55,37.60833333
-8.55,37.6
-8.55833333,37.6
-8.56666667,37.6
-8.56666667,37.59166667
-8.575,37.59166667
-8.575,37.58333333
-8.575,37.575
-8.575,37.56666667
-8.56666667,37.56666667
-8.56666667,37.575
-8.55833333,37.575
-8.55,37.575
-8.54166667,37.575
-8.54166667,37.58333333
-8.54166667,37.59166667
-8.54166667,37.6
-8.53333333,37.6
-8.53333333,37.59166667
-8.525,37.59166667
-8.525,37.58333333
-8.53333333,37.58333333
-8.53333333,37.575
-8.53333333,37.56666667
-8.525,37.56666667
-8.51666667,37.56666667
-8.51666667,37.55833333
-8.525,37.55833333
-8.53333333,37.55833333
-8.54166667,37.55833333
-8.54166667,37.55
-8.54166667,37.54166667
-8.55,37.54166667
-8.55,37.53333333
-8.54166667,37.53333333
-8.53333333,37.53333333
-8.525,37.53333333
-8.525,37.54166667
-8.51666667,37.54166667
-8.51666667,37.55
-8.50833333,37.55
-8.50833333,37.54166667
-8.50833333,37.53333333
-8.5,37.53333333
-8.49166667,37.53333333
-8.49166667,37.525
-8.49166667,37.51666667
-8.48333333,37.51666667
-8.475,37.51666667
-8.46666667,37.51666667
-8.45833333,37.51666667
-8.45,37.51666667
-8.45,37.50833333
-8.44166667,37.50833333
-8.44166667,37.5
-8.44166667,37.49166667
-8.44166667,37.48333333
-8.45,37.48333333
-8.45,37.475
-8.44166667,37.475
-8.44166667,37.46666667
-8.44166667,37.45833333
-8.45,37.45833333
-8.45,37.46666667
-8.45833333,37.46666667
-8.45833333,37.45833333
-8.46666667,37.45833333
-8.46666667,37.45
-8.475,37.45
-8.475,37.44166667
-8.475,37.43333333
-8.48333333,37.43333333
-8.49166667,37.43333333
-8.49166667,37.425
-8.5,37.425
-8.50833333,37.425
-8.50833333,37.41666667
-8.5,37.41666667
-8.5,37.40833333
-8.50833333,37.40833333
-8.51666667,37.40833333
-8.525,37.40833333
-8.53333333,37.40833333
-8.53333333,37.41666667
-8.525,37.41666667
-8.51666667,37.41666667
-8.51666667,37.425
-8.51666667,37.43333333
-8.525,37.43333333
-8.525,37.44166667
-8.51666667,37.44166667
-8.50833333,37.44166667
-8.50833333,37.45
-8.51666667,37.45
-8.51666667,37.45833333
-8.51666667,37.46666667
-8.525,37.46666667
-8.525,37.475
-8.53333333,37.475
-8.54166667,37.475
-8.54166667,37.46666667
-8.54166667,37.45833333
-8.55,37.45833333
-8.55,37.45
-8.55,37.44166667
-8.55,37.43333333
-8.55833333,37.43333333
-8.56666667,37.43333333
-8.56666667,37.425
-8.575,37.425
-8.575,37.43333333
-8.58333333,37.43333333
-8.59166667,37.43333333
-8.59166667,37.44166667
-8.6,37.44166667
-8.60833333,37.44166667
-8.60833333,37.45
-8.61666667,37.45
-8.61666667,37.45833333
-8.625,37.45833333
-8.625,37.46666667
-8.63333333,37.46666667
-8.63333333,37.475
-8.64166667,37.475
-8.65,37.475
-8.65,37.48333333
-8.65833333,37.48333333
-8.65833333,37.475
-8.65833333,37.46666667
-8.65833333,37.45833333
-8.66666667,37.45833333
-8.675,37.45833333
-8.68333333,37.45833333
-8.68333333,37.45
-8.675,37.45
-8.66666667,37.45
-8.66666667,37.44166667
-8.66666667,37.43333333
-8.66666667,37.425
-8.675,37.425
-8.675,37.43333333
-8.68333333,37.43333333
-8.68333333,37.425
-8.69166667,37.425
-8.69166667,37.41666667
-8.68333333,37.41666667
-8.675,37.41666667
-8.675,37.40833333
-8.66666667,37.40833333
-8.65833333,37.40833333
-8.65833333,37.41666667
-8.65833333,37.425
-8.65,37.425
-8.64166667,37.425
-8.64166667,37.41666667
-8.65,37.41666667
-8.65,37.40833333
-8.65,37.4
-8.64166667,37.4
-8.64166667,37.39166667
-8.64166667,37.38333333
-8.63333333,37.38333333
-8.625,37.38333333
-8.625,37.375
-8.63333333,37.375
-8.63333333,37.36666667
-8.625,37.36666667
-8.61666667,37.36666667
-8.61666667,37.35833333
-8.625,37.35833333
-8.63333333,37.35833333
-8.64166667,37.35833333
-8.65,37.35833333
-8.65833333,37.35833333
-8.65833333,37.35
-8.66666667,37.35
-8.66666667,37.34166667
-8.675,37.34166667
-8.68333333,37.34166667
-8.69166667,37.34166667
-8.69166667,37.35
-8.69166667,37.35833333
-8.69166667,37.36666667
-8.69166667,37.375
-8.7,37.375
-8.7,37.36666667
-8.7,37.35833333
-8.70833333,37.35833333
-8.71666667,37.35833333
-8.71666667,37.36666667
-8.725,37.36666667
-8.725,37.35833333
-8.725,37.35
-8.725,37.34166667
-8.71666667,37.34166667
-8.70833333,37.34166667
-8.70833333,37.33333333
-8.70833333,37.325
-8.70833333,37.31666667
-8.7,37.31666667
-8.69166667,37.31666667
-8.69166667,37.30833333
-8.7,37.30833333
-8.70833333,37.30833333
-8.71666667,37.30833333
-8.725,37.30833333
-8.725,37.3
-8.73333333,37.3
-8.74166667,37.3
-8.75,37.3
-8.75,37.29166667
-8.75,37.28333333
-8.74166667,37.28333333
-8.74166667,37.275
-8.73333333,37.275
-8.73333333,37.28333333
-8.725,37.28333333
-8.725,37.275
-8.71666667,37.275
-8.70833333,37.275
-8.7,37.275
-8.69166667,37.275
-8.68333333,37.275
-8.68333333,37.26666667
-8.69166667,37.26666667
-8.69166667,37.25833333
-8.68333333,37.25833333
-8.675,37.25833333
-8.675,37.26666667
-8.675,37.275
-8.66666667,37.275
-8.65833333,37.275
-8.65,37.275
-8.65,37.26666667
-8.64166667,37.26666667
-8.63333333,37.26666667
-8.625,37.26666667
-8.61666667,37.26666667
-8.60833333,37.26666667
-8.6,37.26666667
-8.59166667,37.26666667
-8.58333333,37.26666667
-8.58333333,37.275
-8.575,37.275
-8.56666667,37.275
-8.55833333,37.275
-8.55833333,37.28333333
-8.55,37.28333333
-8.55,37.275
-8.54166667,37.275
-8.53333333,37.275
-8.525,37.275
-8.51666667,37.275
-8.51666667,37.28333333
-8.50833333,37.28333333
-8.5,37.28333333
-8.5,37.29166667
-8.49166667,37.29166667
-8.49166667,37.3
-8.48333333,37.3
-8.475,37.3
-8.46666667,37.3
-8.46666667,37.30833333
-8.45833333,37.30833333
-8.45,37.30833333
-8.45,37.3
-8.45,37.29166667
-8.45,37.28333333
-8.45,37.275
-8.44166667,37.275
-8.44166667,37.28333333
-8.43333333,37.28333333
-8.43333333,37.275
-8.43333333,37.26666667
-8.425,37.26666667
-8.425,37.275
-8.41666667,37.275
-8.41666667,37.26666667
-8.40833333,37.26666667
-8.40833333,37.25833333
-8.4,37.25833333
-8.4,37.26666667
-8.39166667,37.26666667
-8.39166667,37.275
-8.4,37.275
-8.40833333,37.275
-8.40833333,37.28333333
-8.4,37.28333333
-8.39166667,37.28333333
-8.39166667,37.29166667
-8.38333333,37.29166667
-8.375,37.29166667
-8.36666667,37.29166667
-8.36666667,37.28333333
-8.35833333,37.28333333
-8.35833333,37.29166667
-8.35,37.29166667
-8.35,37.3
-8.35,37.30833333
-8.35,37.31666667
-8.34166667,37.31666667
-8.34166667,37.30833333
-8.33333333,37.30833333
-8.325,37.30833333
-8.325,37.31666667
-8.325,37.325
-8.31666667,37.325
-8.30833333,37.325
-8.30833333,37.31666667
-8.30833333,37.30833333
-8.3,37.30833333
-8.3,37.31666667
-8.29166667,37.31666667
-8.28333333,37.31666667
-8.275,37.31666667
-8.275,37.30833333
-8.275,37.3
-8.275,37.29166667
-8.26666667,37.29166667
-8.25833333,37.29166667
-8.25833333,37.28333333
-8.26666667,37.28333333
-8.26666667,37.275
-8.25833333,37.275
-8.25833333,37.26666667
-8.25,37.26666667
-8.25,37.25833333
-8.25,37.25
-8.25833333,37.25
-8.26666667,37.25
-8.26666667,37.25833333
-8.26666667,37.26666667
-8.275,37.26666667
-8.28333333,37.26666667
-8.29166667,37.26666667
-8.3,37.26666667
-8.30833333,37.26666667
-8.31666667,37.26666667
-8.325,37.26666667
-8.325,37.25833333
-8.325,37.25
-8.325,37.24166667
-8.31666667,37.24166667
-8.30833333,37.24166667
-8.3,37.24166667
-8.29166667,37.24166667
-8.29166667,37.23333333
-8.29166667,37.225
-8.28333333,37.225
-8.28333333,37.23333333
-8.28333333,37.24166667
-8.275,37.24166667
-8.26666667,37.24166667
-8.25833333,37.24166667
-8.25,37.24166667
-8.25,37.23333333
-8.24166667,37.23333333
-8.23333333,37.23333333
-8.225,37.23333333
-8.21666667,37.23333333
-8.20833333,37.23333333
-8.2,37.23333333
-8.19166667,37.23333333
-8.18333333,37.23333333
-8.175,37.23333333
-8.175,37.225
-8.18333333,37.225
-8.18333333,37.21666667
-8.175,37.21666667
-8.16666667,37.21666667
-8.16666667,37.20833333
-8.15833333,37.20833333
-8.15,37.20833333
-8.14166667,37.20833333
-8.14166667,37.2
-8.15,37.2
-8.15,37.19166667
-8.14166667,37.19166667
-8.13333333,37.19166667
-8.125,37.19166667
-8.11666667,37.19166667
-8.10833333,37.19166667
-8.10833333,37.2
-8.1,37.2
-8.09166667,37.2
-8.09166667,37.19166667
-8.08333333,37.19166667
-8.08333333,37.2
-8.075,37.2
-8.075,37.19166667
-8.06666667,37.19166667
-8.05833333,37.19166667
-8.05833333,37.2
-8.05,37.2
-8.05,37.19166667
-8.05,37.18333333
-8.04166667,37.18333333
-8.04166667,37.175
-8.05,37.175
-8.05,37.16666667
-8.05833333,37.16666667
-8.05833333,37.175
-8.06666667,37.175
-8.075,37.175
-8.075,37.18333333
-8.08333333,37.18333333
-8.09166667,37.18333333
-8.1,37.18333333
-8.10833333,37.18333333
-8.11666667,37.18333333
-8.125,37.18333333
-8.125,37.175
-8.13333333,37.175
-8.14166667,37.175
-8.14166667,37.16666667
-8.15,37.16666667
-8.15833333,37.16666667
-8.15833333,37.15833333
-8.16666667,37.15833333
-8.175,37.15833333
-8.175,37.15
-8.16666667,37.15
-8.15833333,37.15
-8.15,37.15
-8.14166667,37.15
-8.13333333,37.15
-8.13333333,37.14166667
-8.125,37.14166667
-8.11666667,37.14166667
-8.10833333,37.14166667
-8.10833333,37.13333333
-8.10833333,37.125
-8.1,37.125
-8.1,37.13333333
-8.09166667,37.13333333
-8.09166667,37.14166667
-8.09166667,37.15
-8.08333333,37.15
-8.075,37.15
-8.06666667,37.15
-8.06666667,37.14166667
-8.05833333,37.14166667
-8.05,37.14166667
-8.04166667,37.14166667
-8.04166667,37.13333333
-8.03333333,37.13333333
-8.025,37.13333333
-8.025,37.125
-8.025,37.11666667
-8.01666667,37.11666667
-8.00833333,37.11666667
-8.00833333,37.10833333
-8,37.10833333
-7.99166667,37.10833333
-7.98333333,37.10833333
-7.975,37.10833333
-7.96666667,37.10833333
-7.95833333,37.10833333
-7.95833333,37.1
-7.95,37.1
-7.94166667,37.1
-7.93333333,37.1
-7.925,37.1
-7.91666667,37.1
-7.91666667,37.10833333
-7.90833333,37.10833333
-7.9,37.10833333
-7.9,37.1
-7.90833333,37.1
-7.90833333,37.09166667
-7.9,37.09166667
-7.89166667,37.09166667
-7.88333333,37.09166667
-7.875,37.09166667
-7.86666667,37.09166667
-7.85833333,37.09166667
-7.85,37.09166667
-7.84166667,37.09166667
-7.83333333,37.09166667
-7.825,37.09166667
-7.81666667,37.09166667
-7.81666667,37.1
-7.80833333,37.1
-7.80833333,37.10833333
-7.81666667,37.10833333
-7.81666667,37.11666667
-7.81666667,37.125
-7.81666667,37.13333333
-7.825,37.13333333
-7.825,37.14166667
-7.81666667,37.14166667
-7.80833333,37.14166667
-7.8,37.14166667
-7.79166667,37.14166667
-7.78333333,37.14166667
-7.775,37.14166667
-7.76666667,37.14166667
-7.75833333,37.14166667
-7.75,37.14166667
-7.74166667,37.14166667
-7.74166667,37.15
-7.75,37.15
-7.75,37.15833333
-7.74166667,37.15833333
-7.74166667,37.16666667
-7.73333333,37.16666667
-7.725,37.16666667
-7.725,37.175
-7.73333333,37.175
-7.74166667,37.175
-7.75,37.175
-7.75,37.18333333
-7.75833333,37.18333333
-7.75833333,37.19166667
-7.75,37.19166667
-7.74166667,37.19166667
-7.73333333,37.19166667
-7.725,37.19166667
-7.725,37.2
-7.725,37.20833333
-7.71666667,37.20833333
-7.71666667,37.2
-7.70833333,37.2
-7.7,37.2
-7.7,37.19166667
-7.69166667,37.19166667
-7.69166667,37.18333333
-7.68333333,37.18333333
-7.675,37.18333333
-7.66666667,37.18333333
-7.66666667,37.19166667
-7.65833333,37.19166667
-7.65833333,37.2
-7.66666667,37.2
-7.675,37.2
-7.68333333,37.2
-7.68333333,37.20833333
-7.675,37.20833333
-7.66666667,37.20833333
-7.65833333,37.20833333
-7.65,37.20833333
-7.64166667,37.20833333
-7.63333333,37.20833333
-7.625,37.20833333
-7.61666667,37.20833333
-7.61666667,37.21666667
-7.60833333,37.21666667
-7.6,37.21666667
-7.6,37.20833333
-7.59166667,37.20833333
-7.58333333,37.20833333
-7.58333333,37.21666667
-7.575,37.21666667
-7.575,37.20833333
-7.56666667,37.20833333
-7.56666667,37.21666667
-7.55833333,37.21666667
-7.55833333,37.225
-7.55833333,37.23333333
-7.55833333,37.24166667
-7.55,37.24166667
-7.55,37.23333333
-7.54166667,37.23333333
-7.53333333,37.23333333
-7.53333333,37.24166667
-7.53333333,37.25
-7.54166667,37.25
-7.54166667,37.25833333
-7.55,37.25833333
-7.55833333,37.25833333
-7.55833333,37.26666667
-7.55,37.26666667
-7.55,37.275
-7.54166667,37.275
-7.54166667,37.28333333
-7.54166667,37.29166667
-7.55,37.29166667
-7.55,37.3
-7.55833333,37.3
-7.55833333,37.30833333
-7.55,37.30833333
-7.54166667,37.30833333
-7.53333333,37.30833333
-7.53333333,37.3
-7.525,37.3
-7.51666667,37.3
-7.50833333,37.3
-7.50833333,37.29166667
-7.5,37.29166667
-7.49166667,37.29166667
-7.49166667,37.3
-7.5,37.3
-7.5,37.30833333
-7.49166667,37.30833333
-7.49166667,37.31666667
-7.5,37.31666667
-7.50833333,37.31666667
-7.51666667,37.31666667
-7.525,37.31666667
-7.53333333,37.31666667
-7.54166667,37.31666667
-7.55,37.31666667
-7.55,37.325
-7.55833333,37.325
-7.56666667,37.325
-7.56666667,37.33333333
-7.575,37.33333333
-7.575,37.34166667
-7.58333333,37.34166667
-7.58333333,37.33333333
-7.59166667,37.33333333
-7.59166667,37.34166667
-7.6,37.34166667
-7.60833333,37.34166667
-7.61666667,37.34166667
-7.61666667,37.35
-7.61666667,37.35833333
-7.60833333,37.35833333
-7.60833333,37.35
-7.6,37.35
-7.59166667,37.35
-7.58333333,37.35
-7.575,37.35
-7.56666667,37.35
-7.55833333,37.35
-7.55,37.35
-7.55,37.34166667
-7.54166667,37.34166667
-7.53333333,37.34166667
-7.525,37.34166667
-7.51666667,37.34166667
-7.50833333,37.34166667
-7.5,37.34166667
-7.49166667,37.34166667
-7.49166667,37.35
-7.49166667,37.35833333
-7.5,37.35833333
-7.5,37.36666667
-7.50833333,37.36666667
-7.50833333,37.375
-7.51666667,37.375
-7.525,37.375
-7.525,37.38333333
-7.53333333,37.38333333
-7.54166667,37.38333333
-7.55,37.38333333
-7.55833333,37.38333333
-7.56666667,37.38333333
-7.575,37.38333333
-7.575,37.39166667
-7.56666667,37.39166667
-7.55833333,37.39166667
-7.55,37.39166667
-7.55,37.4
-7.54166667,37.4
-7.54166667,37.39166667
-7.53333333,37.39166667
-7.525,37.39166667
-7.51666667,37.39166667
-7.50833333,37.39166667
-7.50833333,37.38333333
-7.5,37.38333333
-7.5,37.39166667
-7.49166667,37.39166667
-7.48333333,37.39166667
-7.48333333,37.38333333
-7.475,37.38333333
-7.475,37.375
-7.475,37.36666667
-7.475,37.35833333
-7.46666667,37.35833333
-7.45833333,37.35833333
-7.45,37.35833333
-7.45,37.36666667
-7.45,37.375
-7.45833333,37.375
-7.45833333,37.38333333
-7.45,37.38333333
-7.45,37.39166667
-7.45833333,37.39166667
-7.45833333,37.4
-7.45,37.4
-7.44166667,37.4
-7.43333333,37.4
-7.43333333,37.39166667
-7.44166667,37.39166667
-7.44166667,37.38333333
-7.43333333,37.38333333
-7.43333333,37.375
-7.425,37.375
-7.425,37.36666667
-7.41666667,37.36666667
-7.40833333,37.36666667
-7.40833333,37.35833333
-7.40833333,37.35
-7.41666667,37.35
-7.41666667,37.34166667
-7.425,37.34166667
-7.425,37.33333333
-7.425,37.325
-7.41666667,37.325
-7.41666667,37.31666667
-7.40833333,37.31666667
-7.4,37.31666667
-7.39166667,37.31666667
-7.38333333,37.31666667
-7.38333333,37.325
-7.375,37.325
-7.36666667,37.325
-7.36666667,37.31666667
-7.36666667,37.30833333
-7.36666667,37.3
-7.35833333,37.3
-7.35,37.3
-7.35,37.29166667
-7.34166667,37.29166667
-7.34166667,37.28333333
-7.33333333,37.28333333
-7.33333333,37.275
-7.325,37.275
-7.31666667,37.275
-7.31666667,37.26666667
-7.30833333,37.26666667
-7.30833333,37.25833333
-7.31666667,37.25833333
-7.325,37.25833333
-7.325,37.25
-7.325,37.24166667
-7.33333333,37.24166667
-7.33333333,37.25
-7.34166667,37.25
-7.34166667,37.24166667
-7.35,37.24166667
-7.35,37.23333333
-7.34166667,37.23333333
-7.33333333,37.23333333
-7.325,37.23333333
-7.325,37.225
-7.33333333,37.225
-7.34166667,37.225
-7.34166667,37.21666667
-7.33333333,37.21666667
-7.33333333,37.20833333
-7.33333333,37.2
-7.34166667,37.2
-7.34166667,37.19166667
-7.33333333,37.19166667
-7.33333333,37.18333333
-7.34166667,37.18333333
-7.35,37.18333333
</coordinates>
</LinearRing>
</outerBoundaryIs>
<innerBoundaryIs>
<LinearRing>
<coordinates>
-7.425,37.24166667
-7.425,37.25
-7.41666667,37.25
-7.41666667,37.25833333
-7.41666667,37.26666667
-7.41666667,37.275
-7.41666667,37.28333333
-7.425,37.28333333
-7.425,37.275
-7.425,37.26666667
-7.425,37.25833333
-7.43333333,37.25833333
-7.43333333,37.25
-7.44166667,37.25
-7.44166667,37.24166667
-7.43333333,37.24166667
-7.425,37.24166667
</coordinates>
</LinearRing>
</innerBoundaryIs>
<innerBoundaryIs>
<LinearRing>
<coordinates>
-7.425,37.28333333
-7.425,37.29166667
-7.43333333,37.29166667
-7.43333333,37.28333333
-7.425,37.28333333
</coordinates>
</LinearRing>
</innerBoundaryIs>
<innerBoundaryIs>
<LinearRing>
<coordinates>
-7.43333333,37.225
-7.44166667,37.225
-7.45,37.225
-7.45833333,37.225
-7.45833333,37.21666667
-7.45,37.21666667
-7.44166667,37.21666667
-7.43333333,37.21666667
-7.43333333,37.225
</coordinates>
</LinearRing>
</innerBoundaryIs>
<innerBoundaryIs>
<LinearRing>
<coordinates>
-7.45833333,37.225
-7.45833333,37.23333333
-7.45833333,37.24166667
-7.45833333,37.25
-7.46666667,37.25
-7.46666667,37.24166667
-7.475,37.24166667
-7.48333333,37.24166667
-7.48333333,37.23333333
-7.475,37.23333333
-7.475,37.225
-7.46666667,37.225
-7.45833333,37.225
</coordinates>
</LinearRing>
</innerBoundaryIs>
<innerBoundaryIs>
<LinearRing>
<coordinates>
-7.44166667,37.2
-7.44166667,37.20833333
-7.45,37.20833333
-7.45,37.2
-7.44166667,37.2
</coordinates>
</LinearRing>
</innerBoundaryIs>
<innerBoundaryIs>
<LinearRing>
<coordinates>
-7.53333333,37.175
-7.53333333,37.18333333
-7.54166667,37.18333333
-7.54166667,37.175
-7.53333333,37.175
</coordinates>
</LinearRing>
</innerBoundaryIs>
<innerBoundaryIs>
<LinearRing>
<coordinates>
-7.8,37.025
-7.79166667,37.025
-7.79166667,37.03333333
-7.8,37.03333333
-7.8,37.025
</coordinates>
</LinearRing>
</innerBoundaryIs>
<innerBoundaryIs>
<LinearRing>
<coordinates>
-7.9,36.99166667
-7.9,37
-7.90833333,37
-7.91666667,37
-7.91666667,36.99166667
-7.90833333,36.99166667
-7.9,36.99166667
</coordinates>
</LinearRing>
</innerBoundaryIs>
<innerBoundaryIs>
<LinearRing>
<coordinates>
-7.93333333,37
-7.93333333,36.99166667
-7.925,36.99166667
-7.925,37
-7.93333333,37
</coordinates>
</LinearRing>
</innerBoundaryIs>
<innerBoundaryIs>
<LinearRing>
<coordinates>
-8.075,37.06666667
-8.075,37.075
-8.08333333,37.075
-8.08333333,37.06666667
-8.075,37.06666667
</coordinates>
</LinearRing>
</innerBoundaryIs>
<innerBoundaryIs>
<LinearRing>
<coordinates>
-8.775,37.95
-8.76666667,37.95
-8.76666667,37.95833333
-8.775,37.95833333
-8.775,37.95
</coordinates>
</LinearRing>
</innerBoundaryIs>
<innerBoundaryIs>
<LinearRing>
<coordinates>
-8.8,37.95
-8.8,37.95833333
-8.79166667,37.95833333
-8.79166667,37.96666667
-8.8,37.96666667
-8.80833333,37.96666667
-8.81666667,37.96666667
-8.825,37.96666667
-8.83333333,37.96666667
-8.83333333,37.95833333
-8.825,37.95833333
-8.825,37.95
-8.81666667,37.95
-8.80833333,37.95
-8.8,37.95
</coordinates>
</LinearRing>
</innerBoundaryIs>
<innerBoundaryIs>
<LinearRing>
<coordinates>
-8.79166667,38.375
-8.78333333,38.375
-8.78333333,38.38333333
-8.79166667,38.38333333
-8.79166667,38.375
</coordinates>
</LinearRing>
</innerBoundaryIs>
<innerBoundaryIs>
<LinearRing>
<coordinates>
-8.675,38.41666667
-8.675,38.40833333
-8.66666667,38.40833333
-8.66666667,38.41666667
-8.675,38.41666667
</coordinates>
</LinearRing>
</innerBoundaryIs>
<innerBoundaryIs>
<LinearRing>
<coordinates>
-8.78333333,38.53333333
-8.78333333,38.54166667
-8.79166667,38.54166667
-8.79166667,38.53333333
-8.78333333,38.53333333
</coordinates>
</LinearRing>
</innerBoundaryIs>
<innerBoundaryIs>
<LinearRing>
<coordinates>
-8.65,38.6
-8.65833333,38.6
-8.65833333,38.59166667
-8.65,38.59166667
-8.65,38.6
</coordinates>
</LinearRing>
</innerBoundaryIs>
<innerBoundaryIs>
<LinearRing>
<coordinates>
-8.61666667,38.50833333
-8.625,38.50833333
-8.625,38.51666667
-8.63333333,38.51666667
-8.64166667,38.51666667
-8.64166667,38.50833333
-8.64166667,38.5
-8.63333333,38.5
-8.625,38.5
-8.61666667,38.5
-8.61666667,38.50833333
</coordinates>
</LinearRing>
</innerBoundaryIs>
<innerBoundaryIs>
<LinearRing>
<coordinates>
-8.63333333,38.25
-8.63333333,38.25833333
-8.64166667,38.25833333
-8.64166667,38.25
-8.63333333,38.25
</coordinates>
</LinearRing>
</innerBoundaryIs>
<innerBoundaryIs>
<LinearRing>
<coordinates>
-8.6,37.63333333
-8.60833333,37.63333333
-8.60833333,37.625
-8.6,37.625
-8.6,37.63333333
</coordinates>
</LinearRing>
</innerBoundaryIs>
<innerBoundaryIs>
<LinearRing>
<coordinates>
-8.56666667,37.56666667
-8.56666667,37.55833333
-8.56666667,37.55
-8.55833333,37.55
-8.55833333,37.55833333
-8.55833333,37.56666667
-8.56666667,37.56666667
</coordinates>
</LinearRing>
</innerBoundaryIs>
<innerBoundaryIs>
<LinearRing>
<coordinates>
-8.49166667,37.43333333
-8.49166667,37.44166667
-8.5,37.44166667
-8.5,37.43333333
-8.49166667,37.43333333
</coordinates>
</LinearRing>
</innerBoundaryIs>
<innerBoundaryIs>
<LinearRing>
<coordinates>
-8.51666667,37.46666667
-8.50833333,37.46666667
-8.50833333,37.475
-8.50833333,37.48333333
-8.50833333,37.49166667
-8.51666667,37.49166667
-8.51666667,37.48333333
-8.51666667,37.475
-8.51666667,37.46666667
</coordinates>
</LinearRing>
</innerBoundaryIs>
<innerBoundaryIs>
<LinearRing>
<coordinates>
-8.50833333,37.49166667
-8.5,37.49166667
-8.5,37.5
-8.5,37.50833333
-8.50833333,37.50833333
-8.50833333,37.5
-8.50833333,37.49166667
</coordinates>
</LinearRing>
</innerBoundaryIs>
<innerBoundaryIs>
<LinearRing>
<coordinates>
-8.725,37.30833333
-8.725,37.31666667
-8.73333333,37.31666667
-8.74166667,37.31666667
-8.74166667,37.30833333
-8.73333333,37.30833333
-8.725,37.30833333
</coordinates>
</LinearRing>
</innerBoundaryIs>
<innerBoundaryIs>
<LinearRing>
<coordinates>
-8.36666667,37.28333333
-8.375,37.28333333
-8.375,37.275
-8.36666667,37.275
-8.36666667,37.28333333
</coordinates>
</LinearRing>
</innerBoundaryIs>
<innerBoundaryIs>
<LinearRing>
<coordinates>
-8.35,37.29166667
-8.35,37.28333333
-8.34166667,37.28333333
-8.34166667,37.29166667
-8.35,37.29166667
</coordinates>
</LinearRing>
</innerBoundaryIs>
<innerBoundaryIs>
<LinearRing>
<coordinates>
-8.325,37.26666667
-8.325,37.275
-8.33333333,37.275
-8.33333333,37.26666667
-8.325,37.26666667
</coordinates>
</LinearRing>
</innerBoundaryIs>
<innerBoundaryIs>
<LinearRing>
<coordinates>
-8.04166667,37.13333333
-8.05,37.13333333
-8.05,37.125
-8.05,37.11666667
-8.04166667,37.11666667
-8.04166667,37.125
-8.04166667,37.13333333
</coordinates>
</LinearRing>
</innerBoundaryIs>
<innerBoundaryIs>
<LinearRing>
<coordinates>
-7.74166667,37.14166667
-7.74166667,37.13333333
-7.75,37.13333333
-7.75,37.125
-7.74166667,37.125
-7.73333333,37.125
-7.73333333,37.13333333
-7.725,37.13333333
-7.71666667,37.13333333
-7.70833333,37.13333333
-7.70833333,37.14166667
-7.7,37.14166667
-7.7,37.15
-7.70833333,37.15
-7.71666667,37.15
-7.71666667,37.14166667
-7.725,37.14166667
-7.73333333,37.14166667
-7.74166667,37.14166667
</coordinates>
</LinearRing>
</innerBoundaryIs>
<innerBoundaryIs>
<LinearRing>
<coordinates>
-7.725,37.175
-7.71666667,37.175
-7.70833333,37.175
-7.70833333,37.18333333
-7.71666667,37.18333333
-7.725,37.18333333
-7.725,37.175
</coordinates>
</LinearRing>
</innerBoundaryIs>
<innerBoundaryIs>
<LinearRing>
<coordinates>
-7.425,37.325
-7.43333333,37.325
-7.43333333,37.31666667
-7.44166667,37.31666667
-7.44166667,37.30833333
-7.43333333,37.30833333
-7.43333333,37.3
-7.425,37.3
-7.425,37.30833333
-7.425,37.31666667
-7.425,37.325
</coordinates>
</LinearRing>
</innerBoundaryIs>
<innerBoundaryIs>
<LinearRing>
<coordinates>
-7.43333333,37.325
-7.43333333,37.33333333
-7.43333333,37.34166667
-7.44166667,37.34166667
-7.44166667,37.33333333
-7.44166667,37.325
-7.43333333,37.325
</coordinates>
</LinearRing>
</innerBoundaryIs>
<innerBoundaryIs>
<LinearRing>
<coordinates>
-7.34166667,37.2
-7.34166667,37.20833333
-7.35,37.20833333
-7.35,37.2
-7.34166667,37.2
</coordinates>
</LinearRing>
</innerBoundaryIs>
<innerBoundaryIs>
<LinearRing>
<coordinates>
-8.16666667,37.14166667
-8.16666667,37.13333333
-8.15833333,37.13333333
-8.15833333,37.14166667
-8.16666667,37.14166667
</coordinates>
</LinearRing>
</innerBoundaryIs>
<innerBoundaryIs>
<LinearRing>
<coordinates>
-8.15833333,37.13333333
-8.15833333,37.125
-8.15,37.125
-8.15,37.13333333
-8.15833333,37.13333333
</coordinates>
</LinearRing>
</innerBoundaryIs>
<innerBoundaryIs>
<LinearRing>
<coordinates>
-8.04166667,37.09166667
-8.04166667,37.08333333
-8.03333333,37.08333333
-8.025,37.08333333
-8.01666667,37.08333333
-8.01666667,37.09166667
-8.025,37.09166667
-8.025,37.1
-8.03333333,37.1
-8.04166667,37.1
-8.04166667,37.09166667
</coordinates>
</LinearRing>
</innerBoundaryIs>
<innerBoundaryIs>
<LinearRing>
<coordinates>
-8.04166667,37.08333333
-8.05,37.08333333
-8.05,37.075
-8.04166667,37.075
-8.04166667,37.08333333
</coordinates>
</LinearRing>
</innerBoundaryIs>
<innerBoundaryIs>
<LinearRing>
<coordinates>
-7.69166667,37.09166667
-7.68333333,37.09166667
-7.675,37.09166667
-7.675,37.1
-7.68333333,37.1
-7.69166667,37.1
-7.69166667,37.09166667
</coordinates>
</LinearRing>
</innerBoundaryIs>
<innerBoundaryIs>
<LinearRing>
<coordinates>
-7.675,37.1
-7.66666667,37.1
-7.65833333,37.1
-7.65833333,37.10833333
-7.66666667,37.10833333
-7.675,37.10833333
-7.675,37.1
</coordinates>
</LinearRing>
</innerBoundaryIs>
<innerBoundaryIs>
<LinearRing>
<coordinates>
-8.64166667,37.16666667
-8.64166667,37.15833333
-8.63333333,37.15833333
-8.63333333,37.16666667
-8.64166667,37.16666667
</coordinates>
</LinearRing>
</innerBoundaryIs>
<innerBoundaryIs>
<LinearRing>
<coordinates>
-8.63333333,37.16666667
-8.625,37.16666667
-8.625,37.175
-8.63333333,37.175
-8.63333333,37.16666667
</coordinates>
</LinearRing>
</innerBoundaryIs>
<innerBoundaryIs>
<LinearRing>
<coordinates>
-8.625,37.16666667
-8.625,37.15833333
-8.61666667,37.15833333
-8.61666667,37.16666667
-8.625,37.16666667
</coordinates>
</LinearRing>
</innerBoundaryIs>
<innerBoundaryIs>
<LinearRing>
<coordinates>
-8.65,38.35833333
-8.65,38.35
-8.64166667,38.35
-8.64166667,38.35833333
-8.65,38.35833333
</coordinates>
</LinearRing>
</innerBoundaryIs>
<innerBoundaryIs>
<LinearRing>
<coordinates>
-8.65,38.35
-8.65833333,38.35
-8.66666667,38.35
-8.675,38.35
-8.675,38.34166667
-8.66666667,38.34166667
-8.66666667,38.33333333
-8.66666667,38.325
-8.66666667,38.31666667
-8.65833333,38.31666667
-8.65,38.31666667
-8.65,38.325
-8.65,38.33333333
-8.65833333,38.33333333
-8.65833333,38.34166667
-8.65,38.34166667
-8.65,38.35
</coordinates>
</LinearRing>
</innerBoundaryIs>
<innerBoundaryIs>
<LinearRing>
<coordinates>
-8.53333333,37.21666667
-8.53333333,37.20833333
-8.525,37.20833333
-8.525,37.21666667
-8.525,37.225
-8.53333333,37.225
-8.53333333,37.21666667
</coordinates>
</LinearRing>
</innerBoundaryIs>
<innerBoundaryIs>
<LinearRing>
<coordinates>
-7.49166667,37.21666667
-7.49166667,37.20833333
-7.48333333,37.20833333
-7.48333333,37.2
-7.475,37.2
-7.475,37.20833333
-7.475,37.21666667
-7.48333333,37.21666667
-7.49166667,37.21666667
</coordinates>
</LinearRing>
</innerBoundaryIs>
<innerBoundaryIs>
<LinearRing>
<coordinates>
-7.8,37.09166667
-7.8,37.08333333
-7.79166667,37.08333333
-7.78333333,37.08333333
-7.78333333,37.09166667
-7.79166667,37.09166667
-7.8,37.09166667
</coordinates>
</LinearRing>
</innerBoundaryIs>
<innerBoundaryIs>
<LinearRing>
<coordinates>
-7.90833333,37.04166667
-7.90833333,37.03333333
-7.9,37.03333333
-7.9,37.04166667
-7.90833333,37.04166667
</coordinates>
</LinearRing>
</innerBoundaryIs>
<innerBoundaryIs>
<LinearRing>
<coordinates>
-7.95833333,37.05833333
-7.95833333,37.05
-7.95,37.05
-7.95,37.05833333
-7.95833333,37.05833333
</coordinates>
</LinearRing>
</innerBoundaryIs>
<innerBoundaryIs>
<LinearRing>
<coordinates>
-7.80833333,37.125
-7.80833333,37.11666667
-7.8,37.11666667
-7.8,37.125
-7.80833333,37.125
</coordinates>
</LinearRing>
</innerBoundaryIs>
<innerBoundaryIs>
<LinearRing>
<coordinates>
-7.79166667,37.11666667
-7.79166667,37.10833333
-7.78333333,37.10833333
-7.775,37.10833333
-7.775,37.11666667
-7.78333333,37.11666667
-7.79166667,37.11666667
</coordinates>
</LinearRing>
</innerBoundaryIs>
<innerBoundaryIs>
<LinearRing>
<coordinates>
-8.65,37.125
-8.64166667,37.125
-8.64166667,37.13333333
-8.65,37.13333333
-8.65,37.125
</coordinates>
</LinearRing>
</innerBoundaryIs>
<innerBoundaryIs>
<LinearRing>
<coordinates>
-8.30833333,37.15
-8.3,37.15
-8.29166667,37.15
-8.29166667,37.15833333
-8.29166667,37.16666667
-8.3,37.16666667
-8.3,37.175
-8.30833333,37.175
-8.31666667,37.175
-8.31666667,37.16666667
-8.31666667,37.15833333
-8.30833333,37.15833333
-8.30833333,37.15
</coordinates>
</LinearRing>
</innerBoundaryIs>
<innerBoundaryIs>
<LinearRing>
<coordinates>
-8.40833333,37.125
-8.4,37.125
-8.4,37.13333333
-8.40833333,37.13333333
-8.40833333,37.125
</coordinates>
</LinearRing>
</innerBoundaryIs>
<innerBoundaryIs>
<LinearRing>
<coordinates>
-8.30833333,37.125
-8.3,37.125
-8.3,37.11666667
-8.29166667,37.11666667
-8.29166667,37.125
-8.28333333,37.125
-8.28333333,37.13333333
-8.29166667,37.13333333
-8.3,37.13333333
-8.30833333,37.13333333
-8.30833333,37.125
</coordinates>
</LinearRing>
</innerBoundaryIs>
<innerBoundaryIs>
<LinearRing>
<coordinates>
-8.85833333,37.09166667
-8.85833333,37.08333333
-8.85,37.08333333
-8.84166667,37.08333333
-8.83333333,37.08333333
-8.83333333,37.09166667
-8.84166667,37.09166667
-8.84166667,37.1
-8.85,37.1
-8.85,37.09166667
-8.85833333,37.09166667
</coordinates>
</LinearRing>
</innerBoundaryIs>
<innerBoundaryIs>
<LinearRing>
<coordinates>
-8.59166667,37.18333333
-8.58333333,37.18333333
-8.575,37.18333333
-8.56666667,37.18333333
-8.56666667,37.19166667
-8.575,37.19166667
-8.58333333,37.19166667
-8.59166667,37.19166667
-8.59166667,37.18333333
</coordinates>
</LinearRing>
</innerBoundaryIs>
<innerBoundaryIs>
<LinearRing>
<coordinates>
-8.45,37.18333333
-8.45,37.175
-8.44166667,37.175
-8.43333333,37.175
-8.43333333,37.18333333
-8.44166667,37.18333333
-8.44166667,37.19166667
-8.43333333,37.19166667
-8.425,37.19166667
-8.425,37.2
-8.43333333,37.2
-8.43333333,37.20833333
-8.44166667,37.20833333
-8.44166667,37.2
-8.45,37.2
-8.45833333,37.2
-8.45833333,37.19166667
-8.45,37.19166667
-8.45,37.18333333
</coordinates>
</LinearRing>
</innerBoundaryIs>
<innerBoundaryIs>
<LinearRing>
<coordinates>
-8.25833333,37.18333333
-8.25833333,37.175
-8.26666667,37.175
-8.275,37.175
-8.275,37.16666667
-8.275,37.15833333
-8.26666667,37.15833333
-8.25833333,37.15833333
-8.25,37.15833333
-8.25,37.16666667
-8.24166667,37.16666667
-8.23333333,37.16666667
-8.23333333,37.15833333
-8.225,37.15833333
-8.225,37.16666667
-8.225,37.175
-8.23333333,37.175
-8.23333333,37.18333333
-8.24166667,37.18333333
-8.25,37.18333333
-8.25833333,37.18333333
</coordinates>
</LinearRing>
</innerBoundaryIs>
<innerBoundaryIs>
<LinearRing>
<coordinates>
-8.15833333,37.18333333
-8.15833333,37.175
-8.15,37.175
-8.15,37.18333333
-8.15833333,37.18333333
</coordinates>
</LinearRing>
</innerBoundaryIs>
<innerBoundaryIs>
<LinearRing>
<coordinates>
-8.75,37.15833333
-8.75,37.15
-8.74166667,37.15
-8.73333333,37.15
-8.73333333,37.15833333
-8.74166667,37.15833333
-8.75,37.15833333
</coordinates>
</LinearRing>
</innerBoundaryIs>
<innerBoundaryIs>
<LinearRing>
<coordinates>
-8.66666667,37.15833333
-8.66666667,37.15
-8.65833333,37.15
-8.65833333,37.15833333
-8.66666667,37.15833333
</coordinates>
</LinearRing>
</innerBoundaryIs>
<innerBoundaryIs>
<LinearRing>
<coordinates>
-8.475,37.16666667
-8.475,37.15833333
-8.46666667,37.15833333
-8.46666667,37.16666667
-8.46666667,37.175
-8.475,37.175
-8.475,37.16666667
</coordinates>
</LinearRing>
</innerBoundaryIs>
<innerBoundaryIs>
<LinearRing>
<coordinates>
-8.2,37.16666667
-8.19166667,37.16666667
-8.18333333,37.16666667
-8.175,37.16666667
-8.16666667,37.16666667
-8.16666667,37.175
-8.175,37.175
-8.18333333,37.175
-8.19166667,37.175
-8.2,37.175
-8.2,37.16666667
</coordinates>
</LinearRing>
</innerBoundaryIs>
<innerBoundaryIs>
<LinearRing>
<coordinates>
-8.55833333,37.16666667
-8.55,37.16666667
-8.55,37.175
-8.55833333,37.175
-8.55833333,37.16666667
</coordinates>
</LinearRing>
</innerBoundaryIs>
<innerBoundaryIs>
<LinearRing>
<coordinates>
-7.48333333,37.31666667
-7.475,37.31666667
-7.46666667,37.31666667
-7.46666667,37.325
-7.475,37.325
-7.48333333,37.325
-7.48333333,37.31666667
</coordinates>
</LinearRing>
</innerBoundaryIs>
<innerBoundaryIs>
<LinearRing>
<coordinates>
-8.35,37.26666667
-8.34166667,37.26666667
-8.34166667,37.275
-8.35,37.275
-8.35,37.26666667
</coordinates>
</LinearRing>
</innerBoundaryIs>
<innerBoundaryIs>
<LinearRing>
<coordinates>
-8.8,37.31666667
-8.79166667,37.31666667
-8.79166667,37.325
-8.8,37.325
-8.8,37.31666667
</coordinates>
</LinearRing>
</innerBoundaryIs>
<innerBoundaryIs>
<LinearRing>
<coordinates>
-8.675,37.38333333
-8.675,37.375
-8.66666667,37.375
-8.66666667,37.38333333
-8.675,37.38333333
</coordinates>
</LinearRing>
</innerBoundaryIs>
<innerBoundaryIs>
<LinearRing>
<coordinates>
-8.75,37.70833333
-8.75,37.7
-8.74166667,37.7
-8.73333333,37.7
-8.73333333,37.70833333
-8.74166667,37.70833333
-8.74166667,37.71666667
-8.74166667,37.725
-8.75,37.725
-8.75,37.71666667
-8.75,37.70833333
</coordinates>
</LinearRing>
</innerBoundaryIs>
<innerBoundaryIs>
<LinearRing>
<coordinates>
-8.46666667,37.49166667
-8.45833333,37.49166667
-8.45833333,37.5
-8.45833333,37.50833333
-8.46666667,37.50833333
-8.475,37.50833333
-8.475,37.5
-8.46666667,37.5
-8.46666667,37.49166667
</coordinates>
</LinearRing>
</innerBoundaryIs>
<innerBoundaryIs>
<LinearRing>
<coordinates>
-8.575,37.48333333
-8.575,37.475
-8.56666667,37.475
-8.55833333,37.475
-8.55833333,37.48333333
-8.56666667,37.48333333
-8.56666667,37.49166667
-8.575,37.49166667
-8.575,37.48333333
</coordinates>
</LinearRing>
</innerBoundaryIs>
<innerBoundaryIs>
<LinearRing>
<coordinates>
-8.575,37.45833333
-8.575,37.45
-8.575,37.44166667
-8.56666667,37.44166667
-8.56666667,37.45
-8.56666667,37.45833333
-8.575,37.45833333
</coordinates>
</LinearRing>
</innerBoundaryIs>
<innerBoundaryIs>
<LinearRing>
<coordinates>
-8.60833333,37.475
-8.60833333,37.48333333
-8.61666667,37.48333333
-8.61666667,37.475
-8.60833333,37.475
</coordinates>
</LinearRing>
</innerBoundaryIs>
<innerBoundaryIs>
<LinearRing>
<coordinates>
-8.725,37.51666667
-8.725,37.50833333
-8.71666667,37.50833333
-8.70833333,37.50833333
-8.7,37.50833333
-8.7,37.51666667
-8.70833333,37.51666667
-8.71666667,37.51666667
-8.725,37.51666667
</coordinates>
</LinearRing>
</innerBoundaryIs>
<innerBoundaryIs>
<LinearRing>
<coordinates>
-8.675,37.58333333
-8.675,37.575
-8.66666667,37.575
-8.66666667,37.58333333
-8.66666667,37.59166667
-8.675,37.59166667
-8.675,37.58333333
</coordinates>
</LinearRing>
</innerBoundaryIs>
<innerBoundaryIs>
<LinearRing>
<coordinates>
-8.65,37.6
-8.65,37.59166667
-8.64166667,37.59166667
-8.63333333,37.59166667
-8.63333333,37.6
-8.63333333,37.60833333
-8.64166667,37.60833333
-8.65,37.60833333
-8.65,37.6
</coordinates>
</LinearRing>
</innerBoundaryIs>
<innerBoundaryIs>
<LinearRing>
<coordinates>
-8.74166667,37.69166667
-8.74166667,37.68333333
-8.73333333,37.68333333
-8.73333333,37.69166667
-8.74166667,37.69166667
</coordinates>
</LinearRing>
</innerBoundaryIs>
<innerBoundaryIs>
<LinearRing>
<coordinates>
-8.78333333,37.75
-8.78333333,37.74166667
-8.775,37.74166667
-8.775,37.75
-8.78333333,37.75
</coordinates>
</LinearRing>
</innerBoundaryIs>
<innerBoundaryIs>
<LinearRing>
<coordinates>
-8.76666667,37.75833333
-8.76666667,37.75
-8.76666667,37.74166667
-8.75833333,37.74166667
-8.75833333,37.75
-8.75,37.75
-8.75,37.75833333
-8.75833333,37.75833333
-8.76666667,37.75833333
</coordinates>
</LinearRing>
</innerBoundaryIs>
<innerBoundaryIs>
<LinearRing>
<coordinates>
-8.75833333,37.925
-8.75833333,37.91666667
-8.75,37.91666667
-8.75,37.925
-8.75833333,37.925
</coordinates>
</LinearRing>
</innerBoundaryIs>
<innerBoundaryIs>
<LinearRing>
<coordinates>
-8.54166667,38.41666667
-8.53333333,38.41666667
-8.53333333,38.425
-8.54166667,38.425
-8.54166667,38.41666667
</coordinates>
</LinearRing>
</innerBoundaryIs>
<innerBoundaryIs>
<LinearRing>
<coordinates>
-8.74166667,38.26666667
-8.73333333,38.26666667
-8.725,38.26666667
-8.725,38.275
-8.73333333,38.275
-8.74166667,38.275
-8.74166667,38.26666667
</coordinates>
</LinearRing>
</innerBoundaryIs>
<innerBoundaryIs>
<LinearRing>
<coordinates>
-8.84166667,37.975
-8.83333333,37.975
-8.825,37.975
-8.81666667,37.975
-8.80833333,37.975
-8.80833333,37.98333333
-8.81666667,37.98333333
-8.81666667,37.99166667
-8.81666667,38
-8.825,38
-8.825,37.99166667
-8.83333333,37.99166667
-8.84166667,37.99166667
-8.84166667,37.98333333
-8.84166667,37.975
</coordinates>
</LinearRing>
</innerBoundaryIs>
<innerBoundaryIs>
<LinearRing>
<coordinates>
-8.78333333,37.975
-8.78333333,37.96666667
-8.775,37.96666667
-8.775,37.975
-8.775,37.98333333
-8.78333333,37.98333333
-8.78333333,37.975
</coordinates>
</LinearRing>
</innerBoundaryIs>
<innerBoundaryIs>
<LinearRing>
<coordinates>
-8.775,38
-8.76666667,38
-8.76666667,38.00833333
-8.775,38.00833333
-8.775,38
</coordinates>
</LinearRing>
</innerBoundaryIs>
<innerBoundaryIs>
<LinearRing>
<coordinates>
-8.8,38.05833333
-8.8,38.05
-8.79166667,38.05
-8.78333333,38.05
-8.775,38.05
-8.775,38.05833333
-8.775,38.06666667
-8.78333333,38.06666667
-8.78333333,38.075
-8.79166667,38.075
-8.79166667,38.06666667
-8.8,38.06666667
-8.8,38.05833333
</coordinates>
</LinearRing>
</innerBoundaryIs>
<innerBoundaryIs>
<LinearRing>
<coordinates>
-8.7,38.24166667
-8.69166667,38.24166667
-8.69166667,38.25
-8.7,38.25
-8.7,38.24166667
</coordinates>
</LinearRing>
</innerBoundaryIs>
<innerBoundaryIs>
<LinearRing>
<coordinates>
-8.58333333,38.35833333
-8.58333333,38.35
-8.575,38.35
-8.575,38.35833333
-8.58333333,38.35833333
</coordinates>
</LinearRing>
</innerBoundaryIs>
<innerBoundaryIs>
<LinearRing>
<coordinates>
-8.75833333,38.31666667
-8.75833333,38.30833333
-8.75,38.30833333
-8.75,38.31666667
-8.75833333,38.31666667
</coordinates>
</LinearRing>
</innerBoundaryIs>
<innerBoundaryIs>
<LinearRing>
<coordinates>
-8.55,38.34166667
-8.54166667,38.34166667
-8.53333333,38.34166667
-8.525,38.34166667
-8.51666667,38.34166667
-8.51666667,38.35
-8.525,38.35
-8.53333333,38.35
-8.54166667,38.35
-8.55,38.35
-8.55,38.34166667
</coordinates>
</LinearRing>
</innerBoundaryIs>
<innerBoundaryIs>
<LinearRing>
<coordinates>
-8.65,38.40833333
-8.65,38.4
-8.64166667,38.4
-8.63333333,38.4
-8.625,38.4
-8.61666667,38.4
-8.61666667,38.40833333
-8.625,38.40833333
-8.63333333,38.40833333
-8.64166667,38.40833333
-8.65,38.40833333
</coordinates>
</LinearRing>
</innerBoundaryIs>
<innerBoundaryIs>
<LinearRing>
<coordinates>
-8.6,38.40833333
-8.59166667,38.40833333
-8.59166667,38.41666667
-8.6,38.41666667
-8.6,38.40833333
</coordinates>
</LinearRing>
</innerBoundaryIs>
<innerBoundaryIs>
<LinearRing>
<coordinates>
-8.55833333,38.40833333
-8.55833333,38.4
-8.55,38.4
-8.55,38.40833333
-8.55833333,38.40833333
</coordinates>
</LinearRing>
</innerBoundaryIs>
<innerBoundaryIs>
<LinearRing>
<coordinates>
-8.6,38.48333333
-8.6,38.475
-8.59166667,38.475
-8.58333333,38.475
-8.58333333,38.48333333
-8.59166667,38.48333333
-8.6,38.48333333
</coordinates>
</LinearRing>
</innerBoundaryIs>
<innerBoundaryIs>
<LinearRing>
<coordinates>
-8.58333333,38.44166667
-8.575,38.44166667
-8.575,38.45
-8.58333333,38.45
-8.58333333,38.44166667
</coordinates>
</LinearRing>
</innerBoundaryIs>
<innerBoundaryIs>
<LinearRing>
<coordinates>
-8.675,38.46666667
-8.66666667,38.46666667
-8.66666667,38.475
-8.675,38.475
-8.675,38.46666667
</coordinates>
</LinearRing>
</innerBoundaryIs>
<innerBoundaryIs>
<LinearRing>
<coordinates>
-8.74166667,38.56666667
-8.73333333,38.56666667
-8.725,38.56666667
-8.725,38.575
-8.73333333,38.575
-8.74166667,38.575
-8.74166667,38.56666667
</coordinates>
</LinearRing>
</innerBoundaryIs>
<innerBoundaryIs>
<LinearRing>
<coordinates>
-8.68333333,38.56666667
-8.68333333,38.55833333
-8.675,38.55833333
-8.66666667,38.55833333
-8.66666667,38.56666667
-8.675,38.56666667
-8.68333333,38.56666667
</coordinates>
</LinearRing>
</innerBoundaryIs>
<innerBoundaryIs>
<LinearRing>
<coordinates>
-8.575,38.59166667
-8.575,38.58333333
-8.56666667,38.58333333
-8.56666667,38.59166667
-8.575,38.59166667
</coordinates>
</LinearRing>
</innerBoundaryIs>
</Polygon>
<Polygon>
<outerBoundaryIs>
<LinearRing>
<coordinates>
-7.89166667,36.96666667
-7.88333333,36.96666667
-7.88333333,36.95833333
-7.89166667,36.95833333
-7.89166667,36.96666667
</coordinates>
</LinearRing>
</outerBoundaryIs>
</Polygon>
<Polygon>
<outerBoundaryIs>
<LinearRing>
<coordinates>
-7.975,37.00833333
-7.975,37
-7.98333333,37
-7.99166667,37
-7.99166667,37.00833333
-7.99166667,37.01666667
-7.98333333,37.01666667
-7.975,37.01666667
-7.975,37.00833333
</coordinates>
</LinearRing>
</outerBoundaryIs>
</Polygon>
<Polygon>
<outerBoundaryIs>
<LinearRing>
<coordinates>
-7.86666667,37
-7.85833333,37
-7.85833333,36.99166667
-7.86666667,36.99166667
-7.875,36.99166667
-7.875,37
-7.86666667,37
</coordinates>
</LinearRing>
</outerBoundaryIs>
</Polygon>
<Polygon>
<outerBoundaryIs>
<LinearRing>
<coordinates>
-7.73333333,37.05833333
-7.725,37.05833333
-7.725,37.05
-7.73333333,37.05
-7.74166667,37.05
-7.74166667,37.05833333
-7.73333333,37.05833333
</coordinates>
</LinearRing>
</outerBoundaryIs>
</Polygon>
<Polygon>
<outerBoundaryIs>
<LinearRing>
<coordinates>
-8.05,37.05833333
-8.04166667,37.05833333
-8.04166667,37.05
-8.05,37.05
-8.05,37.05833333
</coordinates>
</LinearRing>
</outerBoundaryIs>
</Polygon>
<Polygon>
<outerBoundaryIs>
<LinearRing>
<coordinates>
-7.75,37.06666667
-7.74166667,37.06666667
-7.74166667,37.05833333
-7.75,37.05833333
-7.75,37.06666667
</coordinates>
</LinearRing>
</outerBoundaryIs>
</Polygon>
<Polygon>
<outerBoundaryIs>
<LinearRing>
<coordinates>
-8.275,37.08333333
-8.26666667,37.08333333
-8.26666667,37.075
-8.275,37.075
-8.275,37.08333333
</coordinates>
</LinearRing>
</outerBoundaryIs>
</Polygon>
<Polygon>
<outerBoundaryIs>
<LinearRing>
<coordinates>
-8.14166667,37.08333333
-8.13333333,37.08333333
-8.13333333,37.075
-8.14166667,37.075
-8.14166667,37.08333333
</coordinates>
</LinearRing>
</outerBoundaryIs>
</Polygon>
<Polygon>
<outerBoundaryIs>
<LinearRing>
<coordinates>
-7.625,37.125
-7.61666667,37.125
-7.61666667,37.11666667
-7.625,37.11666667
-7.625,37.125
</coordinates>
</LinearRing>
</outerBoundaryIs>
</Polygon>
<Polygon>
<outerBoundaryIs>
<LinearRing>
<coordinates>
-8.25,37.11666667
-8.24166667,37.11666667
-8.24166667,37.10833333
-8.25,37.10833333
-8.25,37.11666667
</coordinates>
</LinearRing>
</outerBoundaryIs>
</Polygon>
<Polygon>
<outerBoundaryIs>
<LinearRing>
<coordinates>
-8.325,37.1
-8.31666667,37.1
-8.31666667,37.09166667
-8.325,37.09166667
-8.325,37.1
</coordinates>
</LinearRing>
</outerBoundaryIs>
</Polygon>
<Polygon>
<outerBoundaryIs>
<LinearRing>
<coordinates>
-8.25833333,37.175
-8.25,37.175
-8.25,37.16666667
-8.25833333,37.16666667
-8.25833333,37.175
</coordinates>
</LinearRing>
</outerBoundaryIs>
</Polygon>
<Polygon>
<outerBoundaryIs>
<LinearRing>
<coordinates>
-7.4,37.175
-7.4,37.16666667
-7.40833333,37.16666667
-7.40833333,37.175
-7.40833333,37.18333333
-7.4,37.18333333
-7.4,37.175
</coordinates>
</LinearRing>
</outerBoundaryIs>
</Polygon>
<Polygon>
<outerBoundaryIs>
<LinearRing>
<coordinates>
-7.76666667,37.18333333
-7.75833333,37.18333333
-7.75833333,37.175
-7.76666667,37.175
-7.775,37.175
-7.775,37.18333333
-7.76666667,37.18333333
</coordinates>
</LinearRing>
</outerBoundaryIs>
</Polygon>
<Polygon>
<outerBoundaryIs>
<LinearRing>
<coordinates>
-8.04166667,37.19166667
-8.03333333,37.19166667
-8.03333333,37.18333333
-8.04166667,37.18333333
-8.04166667,37.19166667
</coordinates>
</LinearRing>
</outerBoundaryIs>
</Polygon>
<Polygon>
<outerBoundaryIs>
<LinearRing>
<coordinates>
-8.59166667,37.14166667
-8.58333333,37.14166667
-8.58333333,37.13333333
-8.59166667,37.13333333
-8.59166667,37.14166667
</coordinates>
</LinearRing>
</outerBoundaryIs>
</Polygon>
<Polygon>
<outerBoundaryIs>
<LinearRing>
<coordinates>
-8.5,37.10833333
-8.5,37.1
-8.50833333,37.1
-8.50833333,37.10833333
-8.50833333,37.11666667
-8.51666667,37.11666667
-8.51666667,37.125
-8.50833333,37.125
-8.50833333,37.13333333
-8.50833333,37.14166667
-8.5,37.14166667
-8.49166667,37.14166667
-8.48333333,37.14166667
-8.48333333,37.13333333
-8.49166667,37.13333333
-8.5,37.13333333
-8.5,37.125
-8.49166667,37.125
-8.49166667,37.11666667
-8.5,37.11666667
-8.5,37.10833333
</coordinates>
</LinearRing>
</outerBoundaryIs>
</Polygon>
<Polygon>
<outerBoundaryIs>
<LinearRing>
<coordinates>
-7.40833333,37.38333333
-7.40833333,37.375
-7.41666667,37.375
-7.425,37.375
-7.425,37.38333333
-7.41666667,37.38333333
-7.41666667,37.39166667
-7.40833333,37.39166667
-7.4,37.39166667
-7.4,37.38333333
-7.40833333,37.38333333
</coordinates>
</LinearRing>
</outerBoundaryIs>
</Polygon>
<Polygon>
<outerBoundaryIs>
<LinearRing>
<coordinates>
-8.375,37.38333333
-8.36666667,37.38333333
-8.36666667,37.375
-8.375,37.375
-8.375,37.38333333
</coordinates>
</LinearRing>
</outerBoundaryIs>
</Polygon>
<Polygon>
<outerBoundaryIs>
<LinearRing>
<coordinates>
-8.36666667,37.39166667
-8.35833333,37.39166667
-8.35833333,37.38333333
-8.36666667,37.38333333
-8.36666667,37.39166667
</coordinates>
</LinearRing>
</outerBoundaryIs>
</Polygon>
<Polygon>
<outerBoundaryIs>
<LinearRing>
<coordinates>
-8.625,37.39166667
-8.61666667,37.39166667
-8.61666667,37.38333333
-8.625,37.38333333
-8.625,37.39166667
</coordinates>
</LinearRing>
</outerBoundaryIs>
</Polygon>
<Polygon>
<outerBoundaryIs>
<LinearRing>
<coordinates>
-8.35,37.34166667
-8.34166667,37.34166667
-8.34166667,37.33333333
-8.35,37.33333333
-8.35,37.34166667
</coordinates>
</LinearRing>
</outerBoundaryIs>
</Polygon>
<Polygon>
<outerBoundaryIs>
<LinearRing>
<coordinates>
-8.33333333,37.35
-8.325,37.35
-8.325,37.34166667
-8.33333333,37.34166667
-8.33333333,37.35
</coordinates>
</LinearRing>
</outerBoundaryIs>
</Polygon>
<Polygon>
<outerBoundaryIs>
<LinearRing>
<coordinates>
-8.35,37.35
-8.35,37.34166667
-8.35833333,37.34166667
-8.36666667,37.34166667
-8.375,37.34166667
-8.375,37.35
-8.375,37.35833333
-8.38333333,37.35833333
-8.38333333,37.36666667
-8.39166667,37.36666667
-8.39166667,37.375
-8.38333333,37.375
-8.375,37.375
-8.375,37.36666667
-8.36666667,37.36666667
-8.36666667,37.35833333
-8.35833333,37.35833333
-8.35,37.35833333
-8.35,37.35
</coordinates>
</LinearRing>
</outerBoundaryIs>
</Polygon>
<Polygon>
<outerBoundaryIs>
<LinearRing>
<coordinates>
-8.33333333,37.35833333
-8.33333333,37.35
-8.34166667,37.35
-8.34166667,37.35833333
-8.35,37.35833333
-8.35,37.36666667
-8.34166667,37.36666667
-8.33333333,37.36666667
-8.325,37.36666667
-8.325,37.35833333
-8.33333333,37.35833333
</coordinates>
</LinearRing>
</outerBoundaryIs>
</Polygon>
<Polygon>
<outerBoundaryIs>
<LinearRing>
<coordinates>
-7.56666667,37.3
-7.55833333,37.3
-7.55833333,37.29166667
-7.56666667,37.29166667
-7.56666667,37.3
</coordinates>
</LinearRing>
</outerBoundaryIs>
</Polygon>
<Polygon>
<outerBoundaryIs>
<LinearRing>
<coordinates>
-8.86666667,37.30833333
-8.85833333,37.30833333
-8.85833333,37.3
-8.86666667,37.3
-8.86666667,37.30833333
</coordinates>
</LinearRing>
</outerBoundaryIs>
</Polygon>
<Polygon>
<outerBoundaryIs>
<LinearRing>
<coordinates>
-8.425,37.30833333
-8.425,37.3
-8.43333333,37.3
-8.43333333,37.30833333
-8.44166667,37.30833333
-8.45,37.30833333
-8.45,37.31666667
-8.44166667,37.31666667
-8.44166667,37.325
-8.44166667,37.33333333
-8.43333333,37.33333333
-8.43333333,37.34166667
-8.425,37.34166667
-8.41666667,37.34166667
-8.40833333,37.34166667
-8.4,37.34166667
-8.4,37.35
-8.40833333,37.35
-8.40833333,37.35833333
-8.41666667,37.35833333
-8.41666667,37.36666667
-8.40833333,37.36666667
-8.4,37.36666667
-8.4,37.35833333
-8.39166667,37.35833333
-8.38333333,37.35833333
-8.38333333,37.35
-8.39166667,37.35
-8.39166667,37.34166667
-8.38333333,37.34166667
-8.375,37.34166667
-8.375,37.33333333
-8.38333333,37.33333333
-8.39166667,37.33333333
-8.4,37.33333333
-8.4,37.325
-8.40833333,37.325
-8.40833333,37.33333333
-8.41666667,37.33333333
-8.41666667,37.325
-8.425,37.325
-8.425,37.31666667
-8.41666667,37.31666667
-8.40833333,37.31666667
-8.40833333,37.30833333
-8.41666667,37.30833333
-8.425,37.30833333
</coordinates>
</LinearRing>
</outerBoundaryIs>
</Polygon>
<Polygon>
<outerBoundaryIs>
<LinearRing>
<coordinates>
-8.14166667,37.21666667
-8.13333333,37.21666667
-8.125,37.21666667
-8.125,37.20833333
-8.13333333,37.20833333
-8.14166667,37.20833333
-8.14166667,37.21666667
</coordinates>
</LinearRing>
</outerBoundaryIs>
</Polygon>
<Polygon>
<outerBoundaryIs>
<LinearRing>
<coordinates>
-8.125,37.225
-8.11666667,37.225
-8.11666667,37.21666667
-8.125,37.21666667
-8.125,37.225
</coordinates>
</LinearRing>
</outerBoundaryIs>
</Polygon>
<Polygon>
<outerBoundaryIs>
<LinearRing>
<coordinates>
-8.15,37.225
-8.14166667,37.225
-8.14166667,37.21666667
-8.15,37.21666667
-8.15833333,37.21666667
-8.15833333,37.225
-8.15,37.225
</coordinates>
</LinearRing>
</outerBoundaryIs>
</Polygon>
<Polygon>
<outerBoundaryIs>
<LinearRing>
<coordinates>
-8.64166667,37.43333333
-8.63333333,37.43333333
-8.63333333,37.425
-8.64166667,37.425
-8.64166667,37.43333333
</coordinates>
</LinearRing>
</outerBoundaryIs>
</Polygon>
<Polygon>
<outerBoundaryIs>
<LinearRing>
<coordinates>
-8.45833333,37.45833333
-8.45,37.45833333
-8.45,37.45
-8.45833333,37.45
-8.45833333,37.45833333
</coordinates>
</LinearRing>
</outerBoundaryIs>
</Polygon>
<Polygon>
<outerBoundaryIs>
<LinearRing>
<coordinates>
-8.56666667,37.65
-8.55833333,37.65
-8.55833333,37.64166667
-8.56666667,37.64166667
-8.575,37.64166667
-8.575,37.65
-8.56666667,37.65
</coordinates>
</LinearRing>
</outerBoundaryIs>
</Polygon>
<Polygon>
<outerBoundaryIs>
<LinearRing>
<coordinates>
-8.48333333,37.54166667
-8.48333333,37.53333333
-8.49166667,37.53333333
-8.49166667,37.54166667
-8.49166667,37.55
-8.48333333,37.55
-8.475,37.55
-8.475,37.54166667
-8.48333333,37.54166667
</coordinates>
</LinearRing>
</outerBoundaryIs>
</Polygon>
<Polygon>
<outerBoundaryIs>
<LinearRing>
<coordinates>
-8.625,37.73333333
-8.61666667,37.73333333
-8.61666667,37.725
-8.625,37.725
-8.625,37.73333333
</coordinates>
</LinearRing>
</outerBoundaryIs>
</Polygon>
<Polygon>
<outerBoundaryIs>
<LinearRing>
<coordinates>
-8.61666667,37.74166667
-8.60833333,37.74166667
-8.60833333,37.73333333
-8.61666667,37.73333333
-8.61666667,37.74166667
</coordinates>
</LinearRing>
</outerBoundaryIs>
</Polygon>
<Polygon>
<outerBoundaryIs>
<LinearRing>
<coordinates>
-8.65,37.96666667
-8.64166667,37.96666667
-8.64166667,37.95833333
-8.65,37.95833333
-8.65,37.96666667
</coordinates>
</LinearRing>
</outerBoundaryIs>
</Polygon>
<Polygon>
<outerBoundaryIs>
<LinearRing>
<coordinates>
-8.61666667,37.96666667
-8.60833333,37.96666667
-8.60833333,37.95833333
-8.61666667,37.95833333
-8.625,37.95833333
-8.625,37.96666667
-8.63333333,37.96666667
-8.64166667,37.96666667
-8.64166667,37.975
-8.63333333,37.975
-8.625,37.975
-8.61666667,37.975
-8.61666667,37.96666667
</coordinates>
</LinearRing>
</outerBoundaryIs>
</Polygon>
<Polygon>
<outerBoundaryIs>
<LinearRing>
<coordinates>
-8.65,37.98333333
-8.64166667,37.98333333
-8.64166667,37.975
-8.65,37.975
-8.65,37.98333333
</coordinates>
</LinearRing>
</outerBoundaryIs>
</Polygon>
<Polygon>
<outerBoundaryIs>
<LinearRing>
<coordinates>
-8.525,38.325
-8.51666667,38.325
-8.51666667,38.31666667
-8.525,38.31666667
-8.525,38.325
</coordinates>
</LinearRing>
</outerBoundaryIs>
</Polygon>
<Polygon>
<outerBoundaryIs>
<LinearRing>
<coordinates>
-8.53333333,38.30833333
-8.53333333,38.3
-8.54166667,38.3
-8.54166667,38.30833333
-8.54166667,38.31666667
-8.53333333,38.31666667
-8.525,38.31666667
-8.525,38.30833333
-8.53333333,38.30833333
</coordinates>
</LinearRing>
</outerBoundaryIs>
</Polygon>
<Polygon>
<outerBoundaryIs>
<LinearRing>
<coordinates>
-8.50833333,38.40833333
-8.5,38.40833333
-8.5,38.4
-8.50833333,38.4
-8.50833333,38.40833333
</coordinates>
</LinearRing>
</outerBoundaryIs>
</Polygon>
<Polygon>
<outerBoundaryIs>
<LinearRing>
<coordinates>
-8.55833333,38.475
-8.55,38.475
-8.55,38.46666667
-8.55833333,38.46666667
-8.55833333,38.475
</coordinates>
</LinearRing>
</outerBoundaryIs>
</Polygon>
<Polygon>
<outerBoundaryIs>
<LinearRing>
<coordinates>
-8.99166667,38.475
-8.98333333,38.475
-8.98333333,38.46666667
-8.99166667,38.46666667
-8.99166667,38.475
</coordinates>
</LinearRing>
</outerBoundaryIs>
</Polygon>
<Polygon>
<outerBoundaryIs>
<LinearRing>
<coordinates>
-8.73333333,38.45833333
-8.725,38.45833333
-8.725,38.45
-8.73333333,38.45
-8.74166667,38.45
-8.74166667,38.45833333
-8.73333333,38.45833333
</coordinates>
</LinearRing>
</outerBoundaryIs>
</Polygon>
<Polygon>
<outerBoundaryIs>
<LinearRing>
<coordinates>
-9.025,38.45833333
-9.01666667,38.45833333
-9.01666667,38.45
-9.025,38.45
-9.025,38.45833333
</coordinates>
</LinearRing>
</outerBoundaryIs>
</Polygon>
<Polygon>
<outerBoundaryIs>
<LinearRing>
<coordinates>
-9.00833333,38.46666667
-9,38.46666667
-8.99166667,38.46666667
-8.99166667,38.45833333
-9,38.45833333
-9.00833333,38.45833333
-9.00833333,38.46666667
</coordinates>
</LinearRing>
</outerBoundaryIs>
</Polygon>
<Polygon>
<outerBoundaryIs>
<LinearRing>
<coordinates>
-8.575,38.61666667
-8.56666667,38.61666667
-8.56666667,38.60833333
-8.575,38.60833333
-8.575,38.61666667
</coordinates>
</LinearRing>
</outerBoundaryIs>
</Polygon>
<Polygon>
<outerBoundaryIs>
<LinearRing>
<coordinates>
-8.64166667,38.61666667
-8.64166667,38.60833333
-8.65,38.60833333
-8.65,38.61666667
-8.65,38.625
-8.64166667,38.625
-8.63333333,38.625
-8.63333333,38.61666667
-8.64166667,38.61666667
</coordinates>
</LinearRing>
</outerBoundaryIs>
</Polygon>
<Polygon>
<outerBoundaryIs>
<LinearRing>
<coordinates>
-8.86666667,38.6
-8.85833333,38.6
-8.85833333,38.59166667
-8.86666667,38.59166667
-8.86666667,38.6
</coordinates>
</LinearRing>
</outerBoundaryIs>
</Polygon>
<Polygon>
<outerBoundaryIs>
<LinearRing>
<coordinates>
-8.83333333,38.55833333
-8.825,38.55833333
-8.825,38.55
-8.83333333,38.55
-8.84166667,38.55
-8.85,38.55
-8.85833333,38.55
-8.85833333,38.55833333
-8.86666667,38.55833333
-8.875,38.55833333
-8.875,38.56666667
-8.86666667,38.56666667
-8.85833333,38.56666667
-8.85833333,38.575
-8.85833333,38.58333333
-8.85833333,38.59166667
-8.85,38.59166667
-8.84166667,38.59166667
-8.84166667,38.58333333
-8.84166667,38.575
-8.84166667,38.56666667
-8.83333333,38.56666667
-8.83333333,38.55833333
</coordinates>
</LinearRing>
</outerBoundaryIs>
</Polygon>
<Polygon>
<outerBoundaryIs>
<LinearRing>
<coordinates>
-8.825,38.56666667
-8.81666667,38.56666667
-8.81666667,38.55833333
-8.825,38.55833333
-8.825,38.56666667
</coordinates>
</LinearRing>
</outerBoundaryIs>
</Polygon>
<Polygon>
<outerBoundaryIs>
<LinearRing>
<coordinates>
-8.99166667,38.50833333
-8.98333333,38.50833333
-8.98333333,38.51666667
-8.975,38.51666667
-8.975,38.525
-8.975,38.53333333
-8.975,38.54166667
-8.96666667,38.54166667
-8.95833333,38.54166667
-8.95833333,38.53333333
-8.96666667,38.53333333
-8.96666667,38.525
-8.95833333,38.525
-8.95,38.525
-8.94166667,38.525
-8.93333333,38.525
-8.925,38.525
-8.925,38.51666667
-8.91666667,38.51666667
-8.90833333,38.51666667
-8.90833333,38.50833333
-8.91666667,38.50833333
-8.925,38.50833333
-8.925,38.5
-8.93333333,38.5
-8.93333333,38.50833333
-8.94166667,38.50833333
-8.95,38.50833333
-8.95833333,38.50833333
-8.95833333,38.5
-8.96666667,38.5
-8.975,38.5
-8.98333333,38.5
-8.99166667,38.5
-8.99166667,38.50833333
</coordinates>
</LinearRing>
</outerBoundaryIs>
</Polygon>
<Polygon>
<outerBoundaryIs>
<LinearRing>
<coordinates>
-8.975,38.49166667
-8.96666667,38.49166667
-8.95833333,38.49166667
-8.95833333,38.48333333
-8.96666667,38.48333333
-8.975,38.48333333
-8.975,38.49166667
</coordinates>
</LinearRing>
</outerBoundaryIs>
</Polygon>
<Polygon>
<outerBoundaryIs>
<LinearRing>
<coordinates>
-8.825,38.425
-8.81666667,38.425
-8.81666667,38.41666667
-8.825,38.41666667
-8.825,38.425
</coordinates>
</LinearRing>
</outerBoundaryIs>
</Polygon>
<Polygon>
<outerBoundaryIs>
<LinearRing>
<coordinates>
-8.80833333,38.40833333
-8.80833333,38.4
-8.81666667,38.4
-8.81666667,38.40833333
-8.81666667,38.41666667
-8.80833333,38.41666667
-8.80833333,38.40833333
</coordinates>
</LinearRing>
</outerBoundaryIs>
</Polygon>
<Polygon>
<outerBoundaryIs>
<LinearRing>
<coordinates>
-9.14166667,38.43333333
-9.13333333,38.43333333
-9.13333333,38.425
-9.14166667,38.425
-9.14166667,38.43333333
</coordinates>
</LinearRing>
</outerBoundaryIs>
</Polygon>
<Polygon>
<outerBoundaryIs>
<LinearRing>
<coordinates>
-8.825,38.43333333
-8.825,38.425
-8.83333333,38.425
-8.83333333,38.43333333
-8.84166667,38.43333333
-8.84166667,38.44166667
-8.85,38.44166667
-8.85833333,38.44166667
-8.85833333,38.45
-8.85833333,38.45833333
-8.85,38.45833333
-8.85,38.45
-8.84166667,38.45
-8.83333333,38.45
-8.825,38.45
-8.825,38.44166667
-8.825,38.43333333
</coordinates>
</LinearRing>
</outerBoundaryIs>
</Polygon>
<Polygon>
<outerBoundaryIs>
<LinearRing>
<coordinates>
-7.45833333,37.40833333
-7.45833333,37.4
-7.46666667,37.4
-7.46666667,37.40833333
-7.46666667,37.41666667
-7.45833333,37.41666667
-7.45833333,37.425
-7.46666667,37.425
-7.46666667,37.43333333
-7.46666667,37.44166667
-7.46666667,37.45
-7.46666667,37.45833333
-7.475,37.45833333
-7.475,37.46666667
-7.48333333,37.46666667
-7.49166667,37.46666667
-7.49166667,37.475
-7.48333333,37.475
-7.475,37.475
-7.46666667,37.475
-7.46666667,37.46666667
-7.45833333,37.46666667
-7.45833333,37.45833333
-7.45,37.45833333
-7.45,37.45
-7.45833333,37.45
-7.45833333,37.44166667
-7.45833333,37.43333333
-7.45,37.43333333
-7.45,37.425
-7.44166667,37.425
-7.43333333,37.425
-7.43333333,37.41666667
-7.44166667,37.41666667
-7.45,37.41666667
-7.45,37.40833333
-7.45833333,37.40833333
</coordinates>
</LinearRing>
</outerBoundaryIs>
</Polygon>
<Polygon>
<outerBoundaryIs>
<LinearRing>
<coordinates>
-8.48333333,37.40833333
-8.49166667,37.40833333
-8.49166667,37.41666667
-8.49166667,37.425
-8.48333333,37.425
-8.48333333,37.41666667
-8.475,37.41666667
-8.475,37.40833333
-8.48333333,37.40833333
</coordinates>
</LinearRing>
</outerBoundaryIs>
</Polygon>
<Polygon>
<outerBoundaryIs>
<LinearRing>
<coordinates>
-8.55833333,37.425
-8.55,37.425
-8.55,37.41666667
-8.55833333,37.41666667
-8.56666667,37.41666667
-8.56666667,37.425
-8.55833333,37.425
</coordinates>
</LinearRing>
</outerBoundaryIs>
</Polygon>
</MultiGeometry>
</Placemark>
</Document>
</kml>
