# Supplementary material for: Species conservation profiles of spiders (Araneae) endemic to mainland Portugal
Source: Biodivers Data J. 2019 Oct 8;7:e39315. doi: 10.3897/BDJ.7.e39315 (PMC6794330; doi:10.3897/BDJ.7.e39315)
Supplement: Supplementary material 10 — Distribution of Adonea algarvensis (Wunderlich, 2017) [file bdj-07-e39315-s010.kml]

<?xml version="1.0" encoding="UTF-8"?>
<kml xmlns="http://earth.google.com/kml/2.2">
<Document>
<name></name>
<description><![CDATA[]]></description>

<Style id="1">
<LineStyle>
<width>2</width>
<color>ff0000ff</color>
</LineStyle>
<PolyStyle>
<color>aaffffff</color>
<fill>1</fill>
</PolyStyle>
</Style>

<Placemark>
<name>Adonea algarvensis_modelcorrected.kml</name>
<description><![CDATA[]]></description>
<styleUrl>#1</styleUrl>
<visibility>1</visibility>
<MultiGeometry>
<Polygon>
<outerBoundaryIs>
<LinearRing>
<coordinates>
-7.89166667,36.96666667
-7.88333333,36.96666667
-7.88333333,36.95833333
-7.89166667,36.95833333
-7.89166667,36.96666667
</coordinates>
</LinearRing>
</outerBoundaryIs>
</Polygon>
<Polygon>
<outerBoundaryIs>
<LinearRing>
<coordinates>
-7.84166667,36.99166667
-7.83333333,36.99166667
-7.83333333,36.98333333
-7.84166667,36.98333333
-7.85,36.98333333
-7.85,36.99166667
-7.84166667,36.99166667
</coordinates>
</LinearRing>
</outerBoundaryIs>
</Polygon>
<Polygon>
<outerBoundaryIs>
<LinearRing>
<coordinates>
-8.93333333,37.00833333
-8.925,37.00833333
-8.925,37
-8.93333333,37
-8.93333333,37.00833333
</coordinates>
</LinearRing>
</outerBoundaryIs>
</Polygon>
<Polygon>
<outerBoundaryIs>
<LinearRing>
<coordinates>
-7.86666667,37
-7.85833333,37
-7.85833333,36.99166667
-7.86666667,36.99166667
-7.875,36.99166667
-7.875,37
-7.86666667,37
</coordinates>
</LinearRing>
</outerBoundaryIs>
</Polygon>
<Polygon>
<outerBoundaryIs>
<LinearRing>
<coordinates>
-7.85,37.00833333
-7.84166667,37.00833333
-7.84166667,37
-7.85,37
-7.85,37.00833333
</coordinates>
</LinearRing>
</outerBoundaryIs>
</Polygon>
<Polygon>
<outerBoundaryIs>
<LinearRing>
<coordinates>
-7.775,37.04166667
-7.76666667,37.04166667
-7.76666667,37.03333333
-7.775,37.03333333
-7.775,37.04166667
</coordinates>
</LinearRing>
</outerBoundaryIs>
</Polygon>
<Polygon>
<outerBoundaryIs>
<LinearRing>
<coordinates>
-8.05833333,37.05
-8.05,37.05
-8.05,37.04166667
-8.05833333,37.04166667
-8.05833333,37.05
</coordinates>
</LinearRing>
</outerBoundaryIs>
</Polygon>
<Polygon>
<outerBoundaryIs>
<LinearRing>
<coordinates>
-7.80833333,37.03333333
-7.8,37.03333333
-7.8,37.025
-7.80833333,37.025
-7.80833333,37.03333333
</coordinates>
</LinearRing>
</outerBoundaryIs>
</Polygon>
<Polygon>
<outerBoundaryIs>
<LinearRing>
<coordinates>
-8.075,37.05833333
-8.06666667,37.05833333
-8.06666667,37.05
-8.075,37.05
-8.075,37.05833333
</coordinates>
</LinearRing>
</outerBoundaryIs>
</Polygon>
<Polygon>
<outerBoundaryIs>
<LinearRing>
<coordinates>
-8.09166667,37.06666667
-8.08333333,37.06666667
-8.08333333,37.05833333
-8.09166667,37.05833333
-8.09166667,37.06666667
</coordinates>
</LinearRing>
</outerBoundaryIs>
</Polygon>
<Polygon>
<outerBoundaryIs>
<LinearRing>
<coordinates>
-7.9,36.975
-7.89166667,36.975
-7.89166667,36.96666667
-7.9,36.96666667
-7.90833333,36.96666667
-7.91666667,36.96666667
-7.925,36.96666667
-7.925,36.975
-7.93333333,36.975
-7.93333333,36.98333333
-7.94166667,36.98333333
-7.94166667,36.99166667
-7.95,36.99166667
-7.95833333,36.99166667
-7.95833333,37
-7.95,37
-7.94166667,37
-7.93333333,37
-7.93333333,37.00833333
-7.925,37.00833333
-7.91666667,37.00833333
-7.91666667,37.01666667
-7.90833333,37.01666667
-7.90833333,37.00833333
-7.9,37.00833333
-7.9,37.01666667
-7.89166667,37.01666667
-7.88333333,37.01666667
-7.875,37.01666667
-7.875,37.025
-7.875,37.03333333
-7.86666667,37.03333333
-7.85833333,37.03333333
-7.85833333,37.025
-7.85833333,37.01666667
-7.85833333,37.00833333
-7.86666667,37.00833333
-7.875,37.00833333
-7.875,37
-7.88333333,37
-7.88333333,36.99166667
-7.875,36.99166667
-7.875,36.98333333
-7.88333333,36.98333333
-7.89166667,36.98333333
-7.89166667,36.99166667
-7.9,36.99166667
-7.9,36.98333333
-7.9,36.975
</coordinates>
</LinearRing>
</outerBoundaryIs>
<innerBoundaryIs>
<LinearRing>
<coordinates>
-7.93333333,37
-7.93333333,36.99166667
-7.925,36.99166667
-7.925,37
-7.93333333,37
</coordinates>
</LinearRing>
</innerBoundaryIs>
<innerBoundaryIs>
<LinearRing>
<coordinates>
-7.9,36.99166667
-7.9,37
-7.90833333,37
-7.91666667,37
-7.91666667,36.99166667
-7.90833333,36.99166667
-7.9,36.99166667
</coordinates>
</LinearRing>
</innerBoundaryIs>
</Polygon>
<Polygon>
<outerBoundaryIs>
<LinearRing>
<coordinates>
-7.975,37.00833333
-7.975,37
-7.98333333,37
-7.99166667,37
-7.99166667,37.00833333
-7.99166667,37.01666667
-8,37.01666667
-8.00833333,37.01666667
-8.01666667,37.01666667
-8.01666667,37.025
-8.00833333,37.025
-8.00833333,37.03333333
-8.00833333,37.04166667
-8,37.04166667
-7.99166667,37.04166667
-7.99166667,37.03333333
-7.99166667,37.025
-7.98333333,37.025
-7.98333333,37.01666667
-7.975,37.01666667
-7.96666667,37.01666667
-7.96666667,37.025
-7.96666667,37.03333333
-7.95833333,37.03333333
-7.95,37.03333333
-7.95,37.025
-7.95833333,37.025
-7.95833333,37.01666667
-7.95,37.01666667
-7.94166667,37.01666667
-7.94166667,37.00833333
-7.95,37.00833333
-7.95833333,37.00833333
-7.96666667,37.00833333
-7.975,37.00833333
</coordinates>
</LinearRing>
</outerBoundaryIs>
</Polygon>
<Polygon>
<outerBoundaryIs>
<LinearRing>
<coordinates>
-7.84166667,37.01666667
-7.83333333,37.01666667
-7.83333333,37.00833333
-7.84166667,37.00833333
-7.84166667,37.01666667
</coordinates>
</LinearRing>
</outerBoundaryIs>
</Polygon>
<Polygon>
<outerBoundaryIs>
<LinearRing>
<coordinates>
-7.83333333,37.03333333
-7.825,37.03333333
-7.825,37.025
-7.83333333,37.025
-7.83333333,37.03333333
</coordinates>
</LinearRing>
</outerBoundaryIs>
</Polygon>
<Polygon>
<outerBoundaryIs>
<LinearRing>
<coordinates>
-8.025,37.03333333
-8.01666667,37.03333333
-8.01666667,37.025
-8.025,37.025
-8.03333333,37.025
-8.03333333,37.03333333
-8.04166667,37.03333333
-8.05,37.03333333
-8.05,37.04166667
-8.04166667,37.04166667
-8.04166667,37.05
-8.03333333,37.05
-8.03333333,37.04166667
-8.025,37.04166667
-8.025,37.03333333
</coordinates>
</LinearRing>
</outerBoundaryIs>
</Polygon>
<Polygon>
<outerBoundaryIs>
<LinearRing>
<coordinates>
-8.36666667,37.125
-8.35833333,37.125
-8.35833333,37.11666667
-8.36666667,37.11666667
-8.36666667,37.125
</coordinates>
</LinearRing>
</outerBoundaryIs>
</Polygon>
<Polygon>
<outerBoundaryIs>
<LinearRing>
<coordinates>
-8.88333333,37.15833333
-8.875,37.15833333
-8.875,37.15
-8.88333333,37.15
-8.88333333,37.15833333
</coordinates>
</LinearRing>
</outerBoundaryIs>
</Polygon>
<Polygon>
<outerBoundaryIs>
<LinearRing>
<coordinates>
-8.84166667,37.175
-8.83333333,37.175
-8.83333333,37.16666667
-8.84166667,37.16666667
-8.84166667,37.175
</coordinates>
</LinearRing>
</outerBoundaryIs>
</Polygon>
<Polygon>
<outerBoundaryIs>
<LinearRing>
<coordinates>
-8.91666667,37.14166667
-8.90833333,37.14166667
-8.90833333,37.13333333
-8.91666667,37.13333333
-8.91666667,37.14166667
</coordinates>
</LinearRing>
</outerBoundaryIs>
</Polygon>
<Polygon>
<outerBoundaryIs>
<LinearRing>
<coordinates>
-8.89166667,37.14166667
-8.89166667,37.13333333
-8.9,37.13333333
-8.9,37.14166667
-8.9,37.15
-8.90833333,37.15
-8.90833333,37.15833333
-8.9,37.15833333
-8.9,37.16666667
-8.9,37.175
-8.9,37.18333333
-8.90833333,37.18333333
-8.90833333,37.19166667
-8.90833333,37.2
-8.9,37.2
-8.89166667,37.2
-8.88333333,37.2
-8.88333333,37.20833333
-8.88333333,37.21666667
-8.875,37.21666667
-8.86666667,37.21666667
-8.86666667,37.225
-8.85833333,37.225
-8.85833333,37.21666667
-8.85,37.21666667
-8.85,37.225
-8.84166667,37.225
-8.84166667,37.21666667
-8.84166667,37.20833333
-8.83333333,37.20833333
-8.83333333,37.2
-8.84166667,37.2
-8.84166667,37.19166667
-8.84166667,37.18333333
-8.85,37.18333333
-8.85,37.19166667
-8.85833333,37.19166667
-8.86666667,37.19166667
-8.875,37.19166667
-8.875,37.18333333
-8.86666667,37.18333333
-8.85833333,37.18333333
-8.85833333,37.175
-8.85,37.175
-8.85,37.16666667
-8.84166667,37.16666667
-8.84166667,37.15833333
-8.85,37.15833333
-8.85,37.15
-8.85833333,37.15
-8.86666667,37.15
-8.86666667,37.15833333
-8.86666667,37.16666667
-8.875,37.16666667
-8.875,37.175
-8.88333333,37.175
-8.88333333,37.16666667
-8.88333333,37.15833333
-8.89166667,37.15833333
-8.89166667,37.15
-8.88333333,37.15
-8.88333333,37.14166667
-8.89166667,37.14166667
</coordinates>
</LinearRing>
</outerBoundaryIs>
<innerBoundaryIs>
<LinearRing>
<coordinates>
-8.85833333,37.2
-8.85,37.2
-8.85,37.20833333
-8.85833333,37.20833333
-8.85833333,37.2
</coordinates>
</LinearRing>
</innerBoundaryIs>
</Polygon>
<Polygon>
<outerBoundaryIs>
<LinearRing>
<coordinates>
-8.54166667,37.11666667
-8.55,37.11666667
-8.55833333,37.11666667
-8.56666667,37.11666667
-8.575,37.11666667
-8.58333333,37.11666667
-8.58333333,37.125
-8.58333333,37.13333333
-8.575,37.13333333
-8.56666667,37.13333333
-8.56666667,37.14166667
-8.55833333,37.14166667
-8.55833333,37.13333333
-8.55,37.13333333
-8.54166667,37.13333333
-8.53333333,37.13333333
-8.525,37.13333333
-8.525,37.125
-8.525,37.11666667
-8.53333333,37.11666667
-8.54166667,37.11666667
</coordinates>
</LinearRing>
</outerBoundaryIs>
</Polygon>
<Polygon>
<outerBoundaryIs>
<LinearRing>
<coordinates>
-8.69166667,37.13333333
-8.68333333,37.13333333
-8.68333333,37.125
-8.69166667,37.125
-8.69166667,37.13333333
</coordinates>
</LinearRing>
</outerBoundaryIs>
</Polygon>
<Polygon>
<outerBoundaryIs>
<LinearRing>
<coordinates>
-8.625,37.125
-8.625,37.11666667
-8.63333333,37.11666667
-8.64166667,37.11666667
-8.65,37.11666667
-8.65,37.125
-8.64166667,37.125
-8.64166667,37.13333333
-8.63333333,37.13333333
-8.63333333,37.14166667
-8.625,37.14166667
-8.61666667,37.14166667
-8.60833333,37.14166667
-8.60833333,37.15
-8.6,37.15
-8.6,37.14166667
-8.6,37.13333333
-8.60833333,37.13333333
-8.61666667,37.13333333
-8.625,37.13333333
-8.625,37.125
</coordinates>
</LinearRing>
</outerBoundaryIs>
</Polygon>
<Polygon>
<outerBoundaryIs>
<LinearRing>
<coordinates>
-8.59166667,37.14166667
-8.58333333,37.14166667
-8.58333333,37.13333333
-8.59166667,37.13333333
-8.59166667,37.14166667
</coordinates>
</LinearRing>
</outerBoundaryIs>
</Polygon>
<Polygon>
<outerBoundaryIs>
<LinearRing>
<coordinates>
-8.51666667,37.15
-8.51666667,37.14166667
-8.525,37.14166667
-8.525,37.15
-8.525,37.15833333
-8.525,37.16666667
-8.51666667,37.16666667
-8.50833333,37.16666667
-8.5,37.16666667
-8.5,37.175
-8.49166667,37.175
-8.49166667,37.16666667
-8.49166667,37.15833333
-8.5,37.15833333
-8.50833333,37.15833333
-8.50833333,37.15
-8.51666667,37.15
</coordinates>
</LinearRing>
</outerBoundaryIs>
</Polygon>
<Polygon>
<outerBoundaryIs>
<LinearRing>
<coordinates>
-8.4,37.1
-8.39166667,37.1
-8.39166667,37.09166667
-8.4,37.09166667
-8.40833333,37.09166667
-8.41666667,37.09166667
-8.41666667,37.1
-8.40833333,37.1
-8.40833333,37.10833333
-8.4,37.10833333
-8.4,37.1
</coordinates>
</LinearRing>
</outerBoundaryIs>
</Polygon>
<Polygon>
<outerBoundaryIs>
<LinearRing>
<coordinates>
-8.5,37.10833333
-8.49166667,37.10833333
-8.49166667,37.1
-8.5,37.1
-8.50833333,37.1
-8.50833333,37.10833333
-8.50833333,37.11666667
-8.51666667,37.11666667
-8.51666667,37.125
-8.50833333,37.125
-8.5,37.125
-8.49166667,37.125
-8.49166667,37.11666667
-8.5,37.11666667
-8.5,37.10833333
</coordinates>
</LinearRing>
</outerBoundaryIs>
</Polygon>
<Polygon>
<outerBoundaryIs>
<LinearRing>
<coordinates>
-8.79166667,37.10833333
-8.79166667,37.1
-8.8,37.1
-8.8,37.10833333
-8.8,37.11666667
-8.79166667,37.11666667
-8.79166667,37.10833333
</coordinates>
</LinearRing>
</outerBoundaryIs>
</Polygon>
<Polygon>
<outerBoundaryIs>
<LinearRing>
<coordinates>
-8.68333333,37.11666667
-8.675,37.11666667
-8.66666667,37.11666667
-8.65833333,37.11666667
-8.65833333,37.10833333
-8.66666667,37.10833333
-8.675,37.10833333
-8.68333333,37.10833333
-8.68333333,37.11666667
</coordinates>
</LinearRing>
</outerBoundaryIs>
</Polygon>
<Polygon>
<outerBoundaryIs>
<LinearRing>
<coordinates>
-8.29166667,37.08333333
-8.29166667,37.075
-8.3,37.075
-8.30833333,37.075
-8.30833333,37.08333333
-8.31666667,37.08333333
-8.325,37.08333333
-8.325,37.09166667
-8.33333333,37.09166667
-8.34166667,37.09166667
-8.34166667,37.1
-8.35,37.1
-8.35833333,37.1
-8.35833333,37.10833333
-8.35,37.10833333
-8.35,37.11666667
-8.34166667,37.11666667
-8.33333333,37.11666667
-8.325,37.11666667
-8.31666667,37.11666667
-8.30833333,37.11666667
-8.3,37.11666667
-8.3,37.10833333
-8.29166667,37.10833333
-8.29166667,37.1
-8.29166667,37.09166667
-8.29166667,37.08333333
</coordinates>
</LinearRing>
</outerBoundaryIs>
<innerBoundaryIs>
<LinearRing>
<coordinates>
-8.30833333,37.08333333
-8.3,37.08333333
-8.3,37.09166667
-8.3,37.1
-8.30833333,37.1
-8.31666667,37.1
-8.31666667,37.09166667
-8.30833333,37.09166667
-8.30833333,37.08333333
</coordinates>
</LinearRing>
</innerBoundaryIs>
</Polygon>
<Polygon>
<outerBoundaryIs>
<LinearRing>
<coordinates>
-8.125,37.08333333
-8.125,37.075
-8.13333333,37.075
-8.14166667,37.075
-8.14166667,37.08333333
-8.15,37.08333333
-8.15833333,37.08333333
-8.15833333,37.09166667
-8.15,37.09166667
-8.15,37.1
-8.14166667,37.1
-8.14166667,37.09166667
-8.13333333,37.09166667
-8.125,37.09166667
-8.125,37.08333333
</coordinates>
</LinearRing>
</outerBoundaryIs>
</Polygon>
<Polygon>
<outerBoundaryIs>
<LinearRing>
<coordinates>
-8.775,37.075
-8.775,37.06666667
-8.78333333,37.06666667
-8.79166667,37.06666667
-8.8,37.06666667
-8.80833333,37.06666667
-8.80833333,37.075
-8.8,37.075
-8.8,37.08333333
-8.8,37.09166667
-8.79166667,37.09166667
-8.78333333,37.09166667
-8.78333333,37.1
-8.775,37.1
-8.76666667,37.1
-8.75833333,37.1
-8.75833333,37.09166667
-8.75833333,37.08333333
-8.75,37.08333333
-8.74166667,37.08333333
-8.74166667,37.075
-8.75,37.075
-8.75833333,37.075
-8.76666667,37.075
-8.775,37.075
</coordinates>
</LinearRing>
</outerBoundaryIs>
</Polygon>
<Polygon>
<outerBoundaryIs>
<LinearRing>
<coordinates>
-8.86666667,37.05
-8.875,37.05
-8.875,37.05833333
-8.88333333,37.05833333
-8.88333333,37.06666667
-8.875,37.06666667
-8.875,37.075
-8.86666667,37.075
-8.86666667,37.08333333
-8.85833333,37.08333333
-8.85833333,37.075
-8.85,37.075
-8.85,37.08333333
-8.84166667,37.08333333
-8.83333333,37.08333333
-8.83333333,37.09166667
-8.83333333,37.1
-8.825,37.1
-8.81666667,37.1
-8.80833333,37.1
-8.8,37.1
-8.8,37.09166667
-8.80833333,37.09166667
-8.81666667,37.09166667
-8.825,37.09166667
-8.825,37.08333333
-8.81666667,37.08333333
-8.81666667,37.075
-8.81666667,37.06666667
-8.825,37.06666667
-8.83333333,37.06666667
-8.83333333,37.05833333
-8.84166667,37.05833333
-8.85,37.05833333
-8.85833333,37.05833333
-8.85833333,37.05
-8.85833333,37.04166667
-8.86666667,37.04166667
-8.86666667,37.05
</coordinates>
</LinearRing>
</outerBoundaryIs>
</Polygon>
<Polygon>
<outerBoundaryIs>
<LinearRing>
<coordinates>
-8.94166667,37.00833333
-8.94166667,37
-8.95,37
-8.95,37.00833333
-8.95,37.01666667
-8.95833333,37.01666667
-8.95833333,37.025
-8.96666667,37.025
-8.975,37.025
-8.98333333,37.025
-8.98333333,37.03333333
-8.975,37.03333333
-8.975,37.04166667
-8.975,37.05
-8.975,37.05833333
-8.96666667,37.05833333
-8.95833333,37.05833333
-8.95833333,37.06666667
-8.95833333,37.075
-8.95,37.075
-8.94166667,37.075
-8.93333333,37.075
-8.925,37.075
-8.925,37.08333333
-8.925,37.09166667
-8.93333333,37.09166667
-8.94166667,37.09166667
-8.94166667,37.1
-8.93333333,37.1
-8.93333333,37.10833333
-8.93333333,37.11666667
-8.925,37.11666667
-8.91666667,37.11666667
-8.91666667,37.10833333
-8.925,37.10833333
-8.925,37.1
-8.91666667,37.1
-8.91666667,37.09166667
-8.91666667,37.08333333
-8.91666667,37.075
-8.91666667,37.06666667
-8.90833333,37.06666667
-8.9,37.06666667
-8.9,37.075
-8.89166667,37.075
-8.89166667,37.06666667
-8.89166667,37.05833333
-8.9,37.05833333
-8.90833333,37.05833333
-8.90833333,37.05
-8.9,37.05
-8.9,37.04166667
-8.89166667,37.04166667
-8.89166667,37.03333333
-8.9,37.03333333
-8.9,37.025
-8.90833333,37.025
-8.91666667,37.025
-8.925,37.025
-8.925,37.01666667
-8.93333333,37.01666667
-8.93333333,37.00833333
-8.94166667,37.00833333
</coordinates>
</LinearRing>
</outerBoundaryIs>
</Polygon>
<Polygon>
<outerBoundaryIs>
<LinearRing>
<coordinates>
-8.275,37.08333333
-8.26666667,37.08333333
-8.26666667,37.075
-8.275,37.075
-8.275,37.08333333
</coordinates>
</LinearRing>
</outerBoundaryIs>
</Polygon>
<Polygon>
<outerBoundaryIs>
<LinearRing>
<coordinates>
-8.28333333,37.09166667
-8.275,37.09166667
-8.275,37.08333333
-8.28333333,37.08333333
-8.28333333,37.09166667
</coordinates>
</LinearRing>
</outerBoundaryIs>
</Polygon>
<Polygon>
<outerBoundaryIs>
<LinearRing>
<coordinates>
-8.66666667,37.09166667
-8.66666667,37.08333333
-8.675,37.08333333
-8.68333333,37.08333333
-8.69166667,37.08333333
-8.7,37.08333333
-8.7,37.09166667
-8.69166667,37.09166667
-8.69166667,37.1
-8.68333333,37.1
-8.68333333,37.09166667
-8.675,37.09166667
-8.675,37.1
-8.66666667,37.1
-8.66666667,37.09166667
</coordinates>
</LinearRing>
</outerBoundaryIs>
</Polygon>
<Polygon>
<outerBoundaryIs>
<LinearRing>
<coordinates>
-8.425,37.09166667
-8.41666667,37.09166667
-8.41666667,37.08333333
-8.425,37.08333333
-8.43333333,37.08333333
-8.44166667,37.08333333
-8.44166667,37.09166667
-8.43333333,37.09166667
-8.43333333,37.1
-8.425,37.1
-8.425,37.09166667
</coordinates>
</LinearRing>
</outerBoundaryIs>
</Polygon>
<Polygon>
<outerBoundaryIs>
<LinearRing>
<coordinates>
-8.71666667,37.09166667
-8.71666667,37.08333333
-8.725,37.08333333
-8.73333333,37.08333333
-8.73333333,37.09166667
-8.725,37.09166667
-8.725,37.1
-8.71666667,37.1
-8.71666667,37.09166667
</coordinates>
</LinearRing>
</outerBoundaryIs>
</Polygon>
</MultiGeometry>
</Placemark>
</Document>
</kml>
