# Supplementary material for: Species conservation profiles of spiders (Araneae) endemic to mainland Portugal
Source: Biodivers Data J. 2019 Oct 8;7:e39315. doi: 10.3897/BDJ.7.e39315 (PMC6794330; doi:10.3897/BDJ.7.e39315)
Supplement: Supplementary material 11 — Distribution of Filistata pygmaea (Zonstein, Marusik & Grabolle, 2018) [file bdj-07-e39315-s011.kml]

<?xml version="1.0" encoding="UTF-8"?>
<kml xmlns="http://earth.google.com/kml/2.2">
<Document>
<name></name>
<description><![CDATA[]]></description>

<Style id="1">
<LineStyle>
<width>2</width>
<color>ff0000ff</color>
</LineStyle>
<PolyStyle>
<color>aaffffff</color>
<fill>1</fill>
</PolyStyle>
</Style>

<Placemark>
<name>Filistata pygmaea_discretepoints_final.kml</name>
<description><![CDATA[]]></description>
<styleUrl>#1</styleUrl>
<visibility>1</visibility>
<MultiGeometry>
<Polygon>
<outerBoundaryIs>
<LinearRing>
<coordinates>
-8.95611,37.05072
-8.95604657608034,37.0507179866765
-8.95598340754643,37.0507119548128
-8.95592074875564,37.0507019286973
-8.95585885201282,37.0506879487014
-8.9557979665543,37.0506700711177
-8.95573833754434,37.050648367933
-8.95568020508791,37.0506229265383
-8.9556238032639,37.0505938493771
-8.95556935918255,37.0505612535328
-8.95551709207095,37.0505252702575
-8.95546721239031,37.0504860444431
-8.95541992098852,37.0504437340381
-8.95537540829134,37.0503985094116
-8.95533385353571,37.0503505526671
-8.95529542404795,37.0503000569096
-8.95526027457005,37.0502472254676
-8.95522854663655,37.0501922710748
-8.95520036800465,37.050135415013
-8.95517585213974,37.0500768862216
-8.95515509775856,37.0500169203753
-8.95513818843168,37.0499557589355
-8.95512519224699,37.0498936481777
-8.95511616153554,37.0498308381999
-8.95511113266082,37.0497675819158
-8.95511012587233,37.0497041340362
-8.95511314522405,37.0496407500431
-8.95512017855812,37.0495776851617
-8.95513119755379,37.0495151933319
-8.95514615784144,37.0494535261863
-8.95516499918129,37.0493929320367
-8.9551876457059,37.0493336548743
-8.95521400622571,37.0492759333874
-8.95524397459622,37.04922
-8.95527743014537,37.0491660799361
-8.95531423815947,37.0491143903129
-8.95535425042565,37.0490651392661
-8.95539730582862,37.0490185251123
-8.95544323099949,37.0489747355503
-8.95549184101378,37.0489339469053
-8.95554294013614,37.0488963234186
-8.95559632260843,37.0488620165868
-8.95565177347827,37.0488311645513
-8.95570906946459,37.0488038915426
-8.95576797985668,37.0487803073792
-8.95582826744316,37.0487605070264
-8.95588968946721,37.0487445702131
-8.95595199860403,37.0487325611113
-8.9560149439567,37.0487245280774
-8.9560782720665,37.0487205034576
-8.9561417279335,37.0487205034576
-8.95620505604331,37.0487245280774
-8.95626800139597,37.0487325611113
-8.95633031053279,37.0487445702131
-8.95639173255684,37.0487605070264
-8.95645202014333,37.0487803073792
-8.95651093053541,37.0488038915426
-8.95656822652173,37.0488311645513
-8.95662367739157,37.0488620165868
-8.95667705986386,37.0488963234186
-8.95672815898622,37.0489339469053
-8.95677676900052,37.0489747355503
-8.95682269417138,37.0490185251123
-8.95686574957436,37.0490651392661
-8.95690576184053,37.0491143903129
-8.95694256985464,37.0491660799361
-8.95697602540378,37.04922
-8.95700599377429,37.0492759333874
-8.95703235429411,37.0493336548743
-8.95705500081872,37.0493929320367
-8.95707384215856,37.0494535261863
-8.95708880244621,37.0495151933319
-8.95709982144188,37.0495776851617
-8.95710685477595,37.0496407500431
-8.95710987412767,37.0497041340362
-8.95710886733918,37.0497675819158
-8.95710383846446,37.0498308381999
-8.95709480775301,37.0498936481777
-8.95708181156832,37.0499557589355
-8.95706490224145,37.0500169203753
-8.95704414786027,37.0500768862216
-8.95701963199535,37.050135415013
-8.95699145336345,37.0501922710748
-8.95695972542995,37.0502472254676
-8.95692457595205,37.0503000569096
-8.95688614646429,37.0503505526671
-8.95684459170866,37.0503985094116
-8.95680007901148,37.0504437340381
-8.95675278760969,37.0504860444431
-8.95670290792905,37.0505252702575
-8.95665064081746,37.0505612535328
-8.9565961967361,37.0505938493771
-8.95653979491209,37.0506229265383
-8.95648166245566,37.050648367933
-8.9564220334457,37.0506700711177
-8.95636114798718,37.0506879487014
-8.95629925124436,37.0507019286973
-8.95623659245357,37.0507119548128
-8.95617342391966,37.0507179866765
-8.95611,37.05072
</coordinates>
</LinearRing>
</outerBoundaryIs>
</Polygon>
</MultiGeometry>
</Placemark>
</Document>
</kml>
