# Supplementary material for: Species conservation profiles of spiders (Araneae) endemic to mainland Portugal
Source: Biodivers Data J. 2019 Oct 8;7:e39315. doi: 10.3897/BDJ.7.e39315 (PMC6794330; doi:10.3897/BDJ.7.e39315)
Supplement: Supplementary material 12 — Distribution of Scotophaeus dolanskyi (Lissner, 2017) [file bdj-07-e39315-s012.kml]

<?xml version="1.0" encoding="UTF-8"?>
<kml xmlns="http://earth.google.com/kml/2.2">
<Document>
<name></name>
<description><![CDATA[]]></description>

<Style id="1">
<LineStyle>
<width>2</width>
<color>ff0000ff</color>
</LineStyle>
<PolyStyle>
<color>aaffffff</color>
<fill>1</fill>
</PolyStyle>
</Style>

<Placemark>
<name>Scotophaeus dolanskyi_discretepoints_final.kml</name>
<description><![CDATA[]]></description>
<styleUrl>#1</styleUrl>
<visibility>1</visibility>
<MultiGeometry>
<Polygon>
<outerBoundaryIs>
<LinearRing>
<coordinates>
-7.29417,37.97878
-7.29410657608034,37.9787779866765
-7.29404340754643,37.9787719548128
-7.29398074875564,37.9787619286973
-7.29391885201282,37.9787479487014
-7.2938579665543,37.9787300711177
-7.29379833754434,37.978708367933
-7.29374020508791,37.9786829265383
-7.2936838032639,37.9786538493771
-7.29362935918254,37.9786212535328
-7.29357709207095,37.9785852702575
-7.29352721239031,37.9785460444431
-7.29347992098852,37.9785037340381
-7.29343540829134,37.9784585094116
-7.29339385353571,37.9784105526671
-7.29335542404795,37.9783600569096
-7.29332027457005,37.9783072254676
-7.29328854663655,37.9782522710748
-7.29326036800465,37.978195415013
-7.29323585213973,37.9781368862216
-7.29321509775856,37.9780769203753
-7.29319818843168,37.9780157589355
-7.29318519224699,37.9779536481777
-7.29317616153554,37.9778908381999
-7.29317113266082,37.9778275819158
-7.29317012587233,37.9777641340362
-7.29317314522405,37.9777007500431
-7.29318017855812,37.9776376851617
-7.29319119755379,37.9775751933319
-7.29320615784144,37.9775135261863
-7.29322499918129,37.9774529320367
-7.2932476457059,37.9773936548743
-7.29327400622571,37.9773359333874
-7.29330397459622,37.97728
-7.29333743014537,37.9772260799361
-7.29337423815947,37.9771743903129
-7.29341425042565,37.9771251392661
-7.29345730582862,37.9770785251123
-7.29350323099948,37.9770347355503
-7.29355184101378,37.9769939469053
-7.29360294013614,37.9769563234186
-7.29365632260843,37.9769220165868
-7.29371177347827,37.9768911645513
-7.29376906946459,37.9768638915426
-7.29382797985667,37.9768403073792
-7.29388826744316,37.9768205070264
-7.29394968946721,37.9768045702131
-7.29401199860403,37.9767925611113
-7.2940749439567,37.9767845280774
-7.2941382720665,37.9767805034576
-7.2942017279335,37.9767805034576
-7.2942650560433,37.9767845280774
-7.29432800139597,37.9767925611113
-7.29439031053279,37.9768045702131
-7.29445173255684,37.9768205070264
-7.29451202014333,37.9768403073792
-7.29457093053541,37.9768638915426
-7.29462822652173,37.9768911645513
-7.29468367739157,37.9769220165868
-7.29473705986386,37.9769563234186
-7.29478815898622,37.9769939469053
-7.29483676900052,37.9770347355503
-7.29488269417138,37.9770785251123
-7.29492574957435,37.9771251392661
-7.29496576184053,37.9771743903129
-7.29500256985463,37.9772260799361
-7.29503602540378,37.97728
-7.29506599377429,37.9773359333874
-7.2950923542941,37.9773936548743
-7.29511500081871,37.9774529320367
-7.29513384215856,37.9775135261863
-7.29514880244622,37.9775751933319
-7.29515982144188,37.9776376851617
-7.29516685477595,37.9777007500431
-7.29516987412767,37.9777641340362
-7.29516886733918,37.9778275819158
-7.29516383846446,37.9778908381999
-7.29515480775301,37.9779536481777
-7.29514181156832,37.9780157589355
-7.29512490224144,37.9780769203753
-7.29510414786027,37.9781368862216
-7.29507963199536,37.978195415013
-7.29505145336345,37.9782522710748
-7.29501972542995,37.9783072254676
-7.29498457595205,37.9783600569096
-7.29494614646429,37.9784105526671
-7.29490459170866,37.9784585094116
-7.29486007901148,37.9785037340381
-7.29481278760969,37.9785460444431
-7.29476290792906,37.9785852702575
-7.29471064081746,37.9786212535328
-7.2946561967361,37.9786538493771
-7.29459979491209,37.9786829265383
-7.29454166245566,37.978708367933
-7.2944820334457,37.9787300711177
-7.29442114798718,37.9787479487014
-7.29435925124436,37.9787619286973
-7.29429659245357,37.9787719548128
-7.29423342391966,37.9787779866765
-7.29417,37.97878
</coordinates>
</LinearRing>
</outerBoundaryIs>
</Polygon>
</MultiGeometry>
</Placemark>
</Document>
</kml>
