# Supplementary material for: Species conservation profiles of spiders (Araneae) endemic to mainland Portugal
Source: Biodivers Data J. 2019 Oct 8;7:e39315. doi: 10.3897/BDJ.7.e39315 (PMC6794330; doi:10.3897/BDJ.7.e39315)
Supplement: Supplementary material 13 — Distribution of Scotophaeus nanoides (Wunderlich, 2011) [file bdj-07-e39315-s013.kml]

<?xml version="1.0" encoding="UTF-8"?>
<kml xmlns="http://earth.google.com/kml/2.2">
<Document>
<name></name>
<description><![CDATA[]]></description>

<Style id="1">
<LineStyle>
<width>2</width>
<color>ff0000ff</color>
</LineStyle>
<PolyStyle>
<color>aaffffff</color>
<fill>1</fill>
</PolyStyle>
</Style>

<Placemark>
<name>Scotophaeus nanoides_discretepoints_final.kml</name>
<description><![CDATA[]]></description>
<styleUrl>#1</styleUrl>
<visibility>1</visibility>
<MultiGeometry>
<Polygon>
<outerBoundaryIs>
<LinearRing>
<coordinates>
-7.890347,37.165391
-7.88971276080343,37.1653708667647
-7.88908107546426,37.1653105481283
-7.8884544875564,37.1652102869726
-7.88783552012819,37.165070487014
-7.88722666554302,37.1648917111774
-7.8866303754434,37.1646746793302
-7.88604905087911,37.1644202653829
-7.885485032639,37.1641294937707
-7.88494059182544,37.1638035353283
-7.88441792070945,37.1634437025753
-7.88391912390313,37.1630514444312
-7.88344620988518,37.1626283403811
-7.88300108291342,37.1621760941156
-7.88258553535708,37.1616965266708
-7.8822012404795,37.1611915690957
-7.8818497457005,37.1606632546761
-7.88153246636552,37.1601137107477
-7.88125068004646,37.15954515013
-7.88100552139735,37.1589598622159
-7.88079797758556,37.1583602037533
-7.88062888431676,37.1577485893551
-7.88049892246988,37.1571274817767
-7.88040861535539,37.156499381999
-7.88035832660817,37.1558668191582
-7.88034825872326,37.1552323403617
-7.88037845224048,37.1545985004314
-7.88044878558119,37.1539678516173
-7.88055897553785,37.1533429333194
-7.8807085784144,37.1527262618631
-7.88089699181285,37.1521203203668
-7.88112345705895,37.1515275487431
-7.88138706225709,37.1509503338739
-7.88168674596216,37.150391
-7.88202130145365,37.1498517993613
-7.88238938159469,37.1493349031286
-7.88278950425646,37.1488423926605
-7.88322005828621,37.1483762511229
-7.88367930999484,37.1479383555032
-7.88416541013779,37.1475304690526
-7.88467640136137,37.1471542341857
-7.88521022608427,37.1468111658677
-7.88576473478273,37.1465026455135
-7.88633769464593,37.1462299154257
-7.88692679856674,37.1459940737921
-7.88752967443159,37.1457960702639
-7.88814389467213,37.1456367021311
-7.88876698604027,37.1455166111132
-7.88939643956696,37.1454362807743
-7.89002972066502,37.1453960345762
-7.89066427933498,37.1453960345762
-7.89129756043304,37.1454362807743
-7.89192701395973,37.1455166111132
-7.89255010532787,37.1456367021311
-7.89316432556841,37.1457960702639
-7.89376720143326,37.1459940737921
-7.89435630535407,37.1462299154257
-7.89492926521727,37.1465026455135
-7.89548377391573,37.1468111658677
-7.89601759863863,37.1471542341857
-7.89652858986221,37.1475304690526
-7.89701469000516,37.1479383555032
-7.89747394171379,37.1483762511229
-7.89790449574354,37.1488423926605
-7.89830461840531,37.1493349031286
-7.89867269854635,37.1498517993613
-7.89900725403784,37.150391
-7.89930693774291,37.1509503338739
-7.89957054294105,37.1515275487431
-7.89979700818715,37.1521203203668
-7.8999854215856,37.1527262618631
-7.90013502446215,37.1533429333194
-7.90024521441881,37.1539678516173
-7.90031554775952,37.1545985004314
-7.90034574127674,37.1552323403617
-7.90033567339183,37.1558668191582
-7.90028538464461,37.156499381999
-7.90019507753012,37.1571274817767
-7.90006511568324,37.1577485893551
-7.89989602241444,37.1583602037533
-7.89968847860265,37.1589598622159
-7.89944331995355,37.15954515013
-7.89916153363448,37.1601137107477
-7.8988442542995,37.1606632546761
-7.8984927595205,37.1611915690957
-7.89810846464292,37.1616965266708
-7.89769291708658,37.1621760941156
-7.89724779011482,37.1626283403811
-7.89677487609687,37.1630514444312
-7.89627607929055,37.1634437025753
-7.89575340817456,37.1638035353283
-7.895208967361,37.1641294937707
-7.89464494912089,37.1644202653829
-7.8940636245566,37.1646746793302
-7.89346733445699,37.1648917111774
-7.89285847987181,37.165070487014
-7.8922395124436,37.1652102869726
-7.89161292453574,37.1653105481283
-7.89098123919657,37.1653708667647
-7.890347,37.165391
</coordinates>
</LinearRing>
</outerBoundaryIs>
</Polygon>
<Polygon>
<outerBoundaryIs>
<LinearRing>
<coordinates>
-8.1917206,37.1020732
-8.19108636080343,37.1020530667647
-8.19045467546426,37.1019927481283
-8.1898280875564,37.1018924869726
-8.18920912012819,37.101752687014
-8.18860026554301,37.1015739111774
-8.1880039754434,37.1013568793302
-8.18742265087911,37.1011024653829
-8.18685863263899,37.1008116937707
-8.18631419182544,37.1004857353283
-8.18579152070945,37.1001259025753
-8.18529272390314,37.0997336444312
-8.18481980988518,37.0993105403811
-8.18437468291343,37.0988582941156
-8.18395913535708,37.0983787266708
-8.1835748404795,37.0978737690957
-8.1832233457005,37.0973454546761
-8.18290606636552,37.0967959107477
-8.18262428004645,37.09622735013
-8.18237912139735,37.0956420622159
-8.18217157758556,37.0950424037533
-8.18200248431677,37.0944307893551
-8.18187252246988,37.0938096817767
-8.18178221535539,37.093181581999
-8.18173192660817,37.0925490191582
-8.18172185872326,37.0919145403617
-8.18175205224048,37.0912807004314
-8.18182238558119,37.0906500516173
-8.18193257553785,37.0900251333194
-8.1820821784144,37.0894084618631
-8.18227059181285,37.0888025203668
-8.18249705705895,37.0882097487431
-8.18276066225709,37.0876325338739
-8.18306034596216,37.0870732
-8.18339490145365,37.0865339993613
-8.18376298159469,37.0860171031286
-8.18416310425646,37.0855245926605
-8.18459365828621,37.0850584511229
-8.18505290999484,37.0846205555032
-8.18553901013779,37.0842126690526
-8.18605000136137,37.0838364341857
-8.18658382608427,37.0834933658677
-8.18713833478273,37.0831848455135
-8.18771129464593,37.0829121154257
-8.18830039856674,37.0826762737921
-8.18890327443159,37.0824782702639
-8.18951749467213,37.0823189021311
-8.19014058604027,37.0821988111132
-8.19077003956696,37.0821184807743
-8.19140332066502,37.0820782345762
-8.19203787933498,37.0820782345762
-8.19267116043304,37.0821184807743
-8.19330061395973,37.0821988111132
-8.19392370532787,37.0823189021311
-8.19453792556842,37.0824782702639
-8.19514080143326,37.0826762737921
-8.19572990535407,37.0829121154257
-8.19630286521727,37.0831848455135
-8.19685737391573,37.0834933658677
-8.19739119863863,37.0838364341857
-8.19790218986221,37.0842126690526
-8.19838829000516,37.0846205555032
-8.19884754171379,37.0850584511229
-8.19927809574354,37.0855245926605
-8.19967821840531,37.0860171031286
-8.20004629854635,37.0865339993613
-8.20038085403784,37.0870732
-8.20068053774291,37.0876325338739
-8.20094414294105,37.0882097487431
-8.20117060818715,37.0888025203668
-8.2013590215856,37.0894084618631
-8.20150862446215,37.0900251333194
-8.20161881441881,37.0906500516173
-8.20168914775952,37.0912807004314
-8.20171934127674,37.0919145403617
-8.20170927339183,37.0925490191582
-8.20165898464461,37.093181581999
-8.20156867753012,37.0938096817767
-8.20143871568323,37.0944307893551
-8.20126962241444,37.0950424037533
-8.20106207860265,37.0956420622159
-8.20081691995355,37.09622735013
-8.20053513363448,37.0967959107477
-8.2002178542995,37.0973454546761
-8.1998663595205,37.0978737690957
-8.19948206464292,37.0983787266708
-8.19906651708657,37.0988582941156
-8.19862139011482,37.0993105403811
-8.19814847609686,37.0997336444312
-8.19764967929055,37.1001259025753
-8.19712700817456,37.1004857353283
-8.19658256736101,37.1008116937707
-8.19601854912089,37.1011024653829
-8.1954372245566,37.1013568793302
-8.19484093445699,37.1015739111774
-8.19423207987181,37.101752687014
-8.1936131124436,37.1018924869726
-8.19298652453574,37.1019927481283
-8.19235483919657,37.1020530667647
-8.1917206,37.1020732
</coordinates>
</LinearRing>
</outerBoundaryIs>
</Polygon>
</MultiGeometry>
</Placemark>
</Document>
</kml>
