# Supplementary material for: Species conservation profiles of spiders (Araneae) endemic to mainland Portugal
Source: Biodivers Data J. 2019 Oct 8;7:e39315. doi: 10.3897/BDJ.7.e39315 (PMC6794330; doi:10.3897/BDJ.7.e39315)
Supplement: Supplementary material 14 — Distribution of Trachyzelotes minutus (Crespo, 2010) [file bdj-07-e39315-s014.kml]

<?xml version="1.0" encoding="UTF-8"?>
<kml xmlns="http://earth.google.com/kml/2.2">
<Document>
<name></name>
<description><![CDATA[]]></description>

<Style id="1">
<LineStyle>
<width>2</width>
<color>ff0000ff</color>
</LineStyle>
<PolyStyle>
<color>aaffffff</color>
<fill>1</fill>
</PolyStyle>
</Style>

<Placemark>
<name>Trachyzelotes minutus_discretepoints_final.kml</name>
<description><![CDATA[]]></description>
<styleUrl>#1</styleUrl>
<visibility>1</visibility>
<MultiGeometry>
<Polygon>
<outerBoundaryIs>
<LinearRing>
<coordinates>
-7.4811636,38.550212
-7.47482120803434,38.5500106676472
-7.46850435464263,38.5494074812831
-7.46223847556396,38.5484048697263
-7.45604880128189,38.5470068701396
-7.44996025543015,38.5452191117741
-7.44399735443397,38.5430487933016
-7.43818410879108,38.5405046538287
-7.43254392638995,38.537596937707
-7.42709951825444,38.5343373532831
-7.42187280709454,38.5307390257531
-7.41688483903135,38.5268164443119
-7.41215569885179,38.5225854038105
-7.40770442913425,38.5180629411557
-7.40354895357082,38.5132672667085
-7.39970600479497,38.5082176909571
-7.39619105700505,38.5029345467611
-7.39301826365524,38.4974391074773
-7.39020040046455,38.4917535013002
-7.38774881397349,38.4859006221592
-7.38567337585559,38.4799040375328
-7.38398244316765,38.4737878935509
-7.38268282469878,38.4675768177667
-7.38177975355388,38.4612958199901
-7.3812768660817,38.4549701915824
-7.38117618723261,38.4486254036165
-7.38147812240481,38.4422870043143
-7.38218145581191,38.4359805161727
-7.38328335537852,38.4297313331935
-7.38477938414401,38.423564618631
-7.38666351812853,38.4175052036683
-7.38892817058954,38.4115774874307
-7.39156422257087,38.4058053387394
-7.39456105962156,38.400212
-7.39790661453652,38.3948199936134
-7.40158741594692,38.3896510312862
-7.40558864256457,38.3847259266055
-7.40989418286211,38.3800645112294
-7.41448669994837,38.3756855550324
-7.41934770137794,38.3716066905257
-7.42445761361372,38.367844341857
-7.42979586084266,38.3644136586765
-7.43534094782726,38.3613284551345
-7.44107054645934,38.3586011542568
-7.44696158566743,38.3562427379214
-7.45299034431586,38.3542627026386
-7.45913254672135,38.3526690213115
-7.46536346040267,38.3514681111324
-7.47165799566958,38.3506648077427
-7.47799080665019,38.3502623457617
-7.48433639334981,38.3502623457617
-7.49066920433042,38.3506648077427
-7.49696373959734,38.3514681111324
-7.50319465327865,38.3526690213115
-7.50933685568414,38.3542627026386
-7.51536561433257,38.3562427379214
-7.52125665354066,38.3586011542568
-7.52698625217274,38.3613284551345
-7.53253133915734,38.3644136586765
-7.53786958638628,38.367844341857
-7.54297949862206,38.3716066905257
-7.54784050005163,38.3756855550324
-7.55243301713789,38.3800645112294
-7.55673855743543,38.3847259266055
-7.56073978405308,38.3896510312862
-7.56442058546348,38.3948199936134
-7.56776614037844,38.400212
-7.57076297742913,38.4058053387394
-7.57339902941046,38.4115774874307
-7.57566368187147,38.4175052036683
-7.57754781585599,38.423564618631
-7.57904384462148,38.4297313331935
-7.58014574418809,38.4359805161727
-7.58084907759519,38.4422870043143
-7.58115101276739,38.4486254036165
-7.5810503339183,38.4549701915824
-7.58054744644613,38.4612958199901
-7.57964437530122,38.4675768177667
-7.57834475683235,38.4737878935509
-7.57665382414441,38.4799040375328
-7.57457838602651,38.4859006221592
-7.57212679953545,38.4917535013002
-7.56930893634476,38.4974391074773
-7.56613614299495,38.5029345467611
-7.56262119520503,38.5082176909571
-7.55877824642918,38.5132672667085
-7.55462277086575,38.5180629411557
-7.55017150114821,38.5225854038105
-7.54544236096865,38.5268164443119
-7.54045439290546,38.5307390257531
-7.53522768174556,38.5343373532831
-7.52978327361005,38.537596937707
-7.52414309120892,38.5405046538287
-7.51832984556603,38.5430487933016
-7.51236694456985,38.5452191117741
-7.50627839871811,38.5470068701396
-7.50008872443604,38.5484048697263
-7.49382284535737,38.5494074812831
-7.48750599196566,38.5500106676472
-7.4811636,38.550212
</coordinates>
</LinearRing>
</outerBoundaryIs>
</Polygon>
<Polygon>
<outerBoundaryIs>
<LinearRing>
<coordinates>
-7.5966116,38.6085383
-7.59026920803434,38.6083369676472
-7.58395235464263,38.6077337812831
-7.57768647556396,38.6067311697263
-7.57149680128189,38.6053331701396
-7.56540825543015,38.6035454117741
-7.55944535443397,38.6013750933016
-7.55363210879108,38.5988309538287
-7.54799192638995,38.595923237707
-7.54254751825444,38.5926636532831
-7.53732080709454,38.5890653257531
-7.53233283903135,38.5851427443119
-7.52760369885179,38.5809117038105
-7.52315242913425,38.5763892411557
-7.51899695357082,38.5715935667085
-7.51515400479497,38.5665439909571
-7.51163905700505,38.5612608467611
-7.50846626365524,38.5557654074773
-7.50564840046455,38.5500798013002
-7.50319681397349,38.5442269221592
-7.50112137585559,38.5382303375328
-7.49943044316765,38.5321141935509
-7.49813082469878,38.5259031177667
-7.49722775355387,38.5196221199901
-7.4967248660817,38.5132964915824
-7.49662418723261,38.5069517036165
-7.49692612240481,38.5006133043143
-7.49762945581191,38.4943068161727
-7.49873135537852,38.4880576331935
-7.50022738414401,38.481890918631
-7.50211151812853,38.4758315036683
-7.50437617058954,38.4699037874307
-7.50701222257087,38.4641316387394
-7.51000905962156,38.4585383
-7.51335461453652,38.4531462936134
-7.51703541594692,38.4479773312862
-7.52103664256457,38.4430522266055
-7.52534218286211,38.4383908112294
-7.52993469994837,38.4340118550324
-7.53479570137794,38.4299329905257
-7.53990561361372,38.426170641857
-7.54524386084266,38.4227399586765
-7.55078894782726,38.4196547551345
-7.55651854645934,38.4169274542568
-7.56240958566743,38.4145690379214
-7.56843834431586,38.4125890026385
-7.57458054672135,38.4109953213115
-7.58081146040267,38.4097944111324
-7.58710599566958,38.4089911077427
-7.59343880665019,38.4085886457617
-7.59978439334981,38.4085886457617
-7.60611720433042,38.4089911077427
-7.61241173959734,38.4097944111324
-7.61864265327865,38.4109953213115
-7.62478485568414,38.4125890026385
-7.63081361433257,38.4145690379214
-7.63670465354066,38.4169274542568
-7.64243425217274,38.4196547551345
-7.64797933915734,38.4227399586765
-7.65331758638628,38.426170641857
-7.65842749862206,38.4299329905257
-7.66328850005163,38.4340118550324
-7.66788101713789,38.4383908112294
-7.67218655743543,38.4430522266055
-7.67618778405308,38.4479773312862
-7.67986858546348,38.4531462936134
-7.68321414037844,38.4585383
-7.68621097742913,38.4641316387394
-7.68884702941046,38.4699037874307
-7.69111168187147,38.4758315036683
-7.69299581585599,38.481890918631
-7.69449184462148,38.4880576331935
-7.69559374418809,38.4943068161727
-7.69629707759519,38.5006133043143
-7.69659901276739,38.5069517036165
-7.6964983339183,38.5132964915824
-7.69599544644613,38.5196221199901
-7.69509237530122,38.5259031177667
-7.69379275683235,38.5321141935509
-7.69210182414441,38.5382303375328
-7.69002638602651,38.5442269221592
-7.68757479953545,38.5500798013002
-7.68475693634476,38.5557654074773
-7.68158414299495,38.5612608467611
-7.67806919520503,38.5665439909571
-7.67422624642918,38.5715935667085
-7.67007077086575,38.5763892411557
-7.66561950114821,38.5809117038105
-7.66089036096865,38.5851427443119
-7.65590239290546,38.5890653257531
-7.65067568174556,38.5926636532831
-7.64523127361005,38.595923237707
-7.63959109120892,38.5988309538287
-7.63377784556603,38.6013750933016
-7.62781494456985,38.6035454117741
-7.62172639871811,38.6053331701396
-7.61553672443604,38.6067311697263
-7.60927084535737,38.6077337812831
-7.60295399196566,38.6083369676472
-7.5966116,38.6085383
</coordinates>
</LinearRing>
</outerBoundaryIs>
</Polygon>
</MultiGeometry>
</Placemark>
</Document>
</kml>
