# Supplementary material for: Species conservation profiles of spiders (Araneae) endemic to mainland Portugal
Source: Biodivers Data J. 2019 Oct 8;7:e39315. doi: 10.3897/BDJ.7.e39315 (PMC6794330; doi:10.3897/BDJ.7.e39315)
Supplement: Supplementary material 15 — Distribution of Zelotes fuzeta (Wunderlich, 2011) [file bdj-07-e39315-s015.kml]

<?xml version="1.0" encoding="UTF-8"?>
<kml xmlns="http://earth.google.com/kml/2.2">
<Document>
<name></name>
<description><![CDATA[]]></description>

<Style id="1">
<LineStyle>
<width>2</width>
<color>ff0000ff</color>
</LineStyle>
<PolyStyle>
<color>aaffffff</color>
<fill>1</fill>
</PolyStyle>
</Style>

<Placemark>
<name>Zelotes fuzeta_discretepoints_final.kml</name>
<description><![CDATA[]]></description>
<styleUrl>#1</styleUrl>
<visibility>1</visibility>
<MultiGeometry>
<Polygon>
<outerBoundaryIs>
<LinearRing>
<coordinates>
-7.749383333,37.065
-7.74874909380343,37.0649798667647
-7.74811740846426,37.0649195481283
-7.7474908205564,37.0648192869726
-7.74687185312819,37.064679487014
-7.74626299854302,37.0645007111774
-7.7456667084434,37.0642836793302
-7.74508538387911,37.0640292653829
-7.744521365639,37.0637384937707
-7.74397692482544,37.0634125353283
-7.74345425370945,37.0630527025753
-7.74295545690313,37.0626604444312
-7.74248254288518,37.0622373403811
-7.74203741591342,37.0617850941156
-7.74162186835708,37.0613055266708
-7.7412375734795,37.0608005690957
-7.7408860787005,37.0602722546761
-7.74056879936552,37.0597227107477
-7.74028701304645,37.05915415013
-7.74004185439735,37.0585688622159
-7.73983431058556,37.0579692037533
-7.73966521731676,37.0573575893551
-7.73953525546988,37.0567364817767
-7.73944494835539,37.056108381999
-7.73939465960817,37.0554758191582
-7.73938459172326,37.0548413403617
-7.73941478524048,37.0542075004314
-7.73948511858119,37.0535768516173
-7.73959530853785,37.0529519333193
-7.7397449114144,37.0523352618631
-7.73993332481285,37.0517293203668
-7.74015979005895,37.0511365487431
-7.74042339525709,37.0505593338739
-7.74072307896216,37.05
-7.74105763445365,37.0494607993613
-7.74142571459469,37.0489439031286
-7.74182583725646,37.0484513926605
-7.74225639128621,37.0479852511229
-7.74271564299484,37.0475473555032
-7.74320174313779,37.0471394690526
-7.74371273436137,37.0467632341857
-7.74424655908427,37.0464201658677
-7.74480106778273,37.0461116455134
-7.74537402764593,37.0458389154257
-7.74596313156674,37.0456030737921
-7.74656600743159,37.0454050702639
-7.74718022767213,37.0452457021311
-7.74780331904027,37.0451256111132
-7.74843277256696,37.0450452807743
-7.74906605366502,37.0450050345762
-7.74970061233498,37.0450050345762
-7.75033389343304,37.0450452807743
-7.75096334695973,37.0451256111132
-7.75158643832787,37.0452457021311
-7.75220065856841,37.0454050702639
-7.75280353443326,37.0456030737921
-7.75339263835407,37.0458389154257
-7.75396559821727,37.0461116455134
-7.75452010691573,37.0464201658677
-7.75505393163863,37.0467632341857
-7.75556492286221,37.0471394690526
-7.75605102300516,37.0475473555032
-7.75651027471379,37.0479852511229
-7.75694082874354,37.0484513926605
-7.75734095140531,37.0489439031286
-7.75770903154635,37.0494607993613
-7.75804358703784,37.05
-7.75834327074291,37.0505593338739
-7.75860687594105,37.0511365487431
-7.75883334118715,37.0517293203668
-7.7590217545856,37.0523352618631
-7.75917135746215,37.0529519333193
-7.75928154741881,37.0535768516173
-7.75935188075952,37.0542075004314
-7.75938207427674,37.0548413403617
-7.75937200639183,37.0554758191582
-7.75932171764461,37.056108381999
-7.75923141053012,37.0567364817767
-7.75910144868324,37.0573575893551
-7.75893235541444,37.0579692037533
-7.75872481160265,37.0585688622159
-7.75847965295354,37.05915415013
-7.75819786663448,37.0597227107477
-7.7578805872995,37.0602722546761
-7.7575290925205,37.0608005690957
-7.75714479764292,37.0613055266708
-7.75672925008658,37.0617850941156
-7.75628412311482,37.0622373403811
-7.75581120909687,37.0626604444312
-7.75531241229055,37.0630527025753
-7.75478974117456,37.0634125353283
-7.754245300361,37.0637384937707
-7.75368128212089,37.0640292653829
-7.7530999575566,37.0642836793302
-7.75250366745698,37.0645007111774
-7.75189481287181,37.064679487014
-7.7512758454436,37.0648192869726
-7.75064925753574,37.0649195481283
-7.75001757219657,37.0649798667647
-7.749383333,37.065
</coordinates>
</LinearRing>
</outerBoundaryIs>
</Polygon>
</MultiGeometry>
</Placemark>
</Document>
</kml>
