# Supplementary material for: Species conservation profiles of spiders (Araneae) endemic to mainland Portugal
Source: Biodivers Data J. 2019 Oct 8;7:e39315. doi: 10.3897/BDJ.7.e39315 (PMC6794330; doi:10.3897/BDJ.7.e39315)
Supplement: Supplementary material 16 — Distribution of Macrothele calpeiana (Walckenaer, 1805) [file bdj-07-e39315-s016.kml]

<?xml version="1.0" encoding="UTF-8"?>
<kml xmlns="http://earth.google.com/kml/2.2">
<Document>
<name></name>
<description><![CDATA[]]></description>

<Style id="1">
<LineStyle>
<width>2</width>
<color>ff0000ff</color>
</LineStyle>
<PolyStyle>
<color>aaffffff</color>
<fill>1</fill>
</PolyStyle>
</Style>

<Placemark>
<name>Macrothele calpeiana_correctedmodel.kml</name>
<description><![CDATA[]]></description>
<styleUrl>#1</styleUrl>
<visibility>1</visibility>
<MultiGeometry>
<Polygon>
<outerBoundaryIs>
<LinearRing>
<coordinates>
-6.55,37.11666667
-6.55,37.10833333
-6.55833333,37.10833333
-6.55833333,37.11666667
-6.55833333,37.125
-6.55833333,37.13333333
-6.55833333,37.14166667
-6.55833333,37.15
-6.55,37.15
-6.55,37.15833333
-6.54166667,37.15833333
-6.53333333,37.15833333
-6.53333333,37.15
-6.53333333,37.14166667
-6.525,37.14166667
-6.525,37.13333333
-6.53333333,37.13333333
-6.54166667,37.13333333
-6.54166667,37.125
-6.55,37.125
-6.55,37.11666667
</coordinates>
</LinearRing>
</outerBoundaryIs>
<innerBoundaryIs>
<LinearRing>
<coordinates>
-6.54166667,37.13333333
-6.54166667,37.14166667
-6.55,37.14166667
-6.55,37.13333333
-6.54166667,37.13333333
</coordinates>
</LinearRing>
</innerBoundaryIs>
</Polygon>
<Polygon>
<outerBoundaryIs>
<LinearRing>
<coordinates>
-6.49166667,37.00833333
-6.5,37.00833333
-6.5,37
-6.5,36.99166667
-6.50833333,36.99166667
-6.50833333,37
-6.50833333,37.00833333
-6.50833333,37.01666667
-6.50833333,37.025
-6.51666667,37.025
-6.51666667,37.01666667
-6.525,37.01666667
-6.525,37.00833333
-6.53333333,37.00833333
-6.53333333,37
-6.54166667,37
-6.55,37
-6.55,37.00833333
-6.54166667,37.00833333
-6.54166667,37.01666667
-6.53333333,37.01666667
-6.53333333,37.025
-6.54166667,37.025
-6.54166667,37.03333333
-6.55,37.03333333
-6.55,37.025
-6.55833333,37.025
-6.56666667,37.025
-6.575,37.025
-6.58333333,37.025
-6.58333333,37.03333333
-6.59166667,37.03333333
-6.6,37.03333333
-6.60833333,37.03333333
-6.60833333,37.04166667
-6.6,37.04166667
-6.6,37.05
-6.59166667,37.05
-6.59166667,37.04166667
-6.58333333,37.04166667
-6.575,37.04166667
-6.575,37.05
-6.58333333,37.05
-6.58333333,37.05833333
-6.575,37.05833333
-6.575,37.06666667
-6.56666667,37.06666667
-6.56666667,37.05833333
-6.56666667,37.05
-6.56666667,37.04166667
-6.55833333,37.04166667
-6.55,37.04166667
-6.55,37.05
-6.54166667,37.05
-6.53333333,37.05
-6.53333333,37.04166667
-6.525,37.04166667
-6.51666667,37.04166667
-6.51666667,37.03333333
-6.50833333,37.03333333
-6.5,37.03333333
-6.5,37.04166667
-6.49166667,37.04166667
-6.49166667,37.05
-6.48333333,37.05
-6.48333333,37.04166667
-6.48333333,37.03333333
-6.475,37.03333333
-6.475,37.025
-6.475,37.01666667
-6.48333333,37.01666667
-6.48333333,37.00833333
-6.475,37.00833333
-6.46666667,37.00833333
-6.46666667,37
-6.46666667,36.99166667
-6.475,36.99166667
-6.475,37
-6.48333333,37
-6.48333333,36.99166667
-6.49166667,36.99166667
-6.49166667,37
-6.49166667,37.00833333
</coordinates>
</LinearRing>
</outerBoundaryIs>
<innerBoundaryIs>
<LinearRing>
<coordinates>
-6.53333333,37.025
-6.525,37.025
-6.525,37.03333333
-6.53333333,37.03333333
-6.53333333,37.025
</coordinates>
</LinearRing>
</innerBoundaryIs>
</Polygon>
<Polygon>
<outerBoundaryIs>
<LinearRing>
<coordinates>
-7.26666667,37.36666667
-7.26666667,37.35833333
-7.275,37.35833333
-7.275,37.36666667
-7.28333333,37.36666667
-7.28333333,37.375
-7.28333333,37.38333333
-7.275,37.38333333
-7.275,37.39166667
-7.26666667,37.39166667
-7.25833333,37.39166667
-7.25833333,37.38333333
-7.25833333,37.375
-7.25833333,37.36666667
-7.26666667,37.36666667
</coordinates>
</LinearRing>
</outerBoundaryIs>
<innerBoundaryIs>
<LinearRing>
<coordinates>
-7.275,37.38333333
-7.275,37.375
-7.26666667,37.375
-7.26666667,37.38333333
-7.275,37.38333333
</coordinates>
</LinearRing>
</innerBoundaryIs>
</Polygon>
<Polygon>
<outerBoundaryIs>
<LinearRing>
<coordinates>
-5.33333333,37.46666667
-5.33333333,37.45833333
-5.34166667,37.45833333
-5.35,37.45833333
-5.35833333,37.45833333
-5.35833333,37.46666667
-5.36666667,37.46666667
-5.375,37.46666667
-5.38333333,37.46666667
-5.38333333,37.475
-5.39166667,37.475
-5.4,37.475
-5.40833333,37.475
-5.41666667,37.475
-5.425,37.475
-5.43333333,37.475
-5.43333333,37.48333333
-5.43333333,37.49166667
-5.43333333,37.5
-5.43333333,37.50833333
-5.43333333,37.51666667
-5.425,37.51666667
-5.425,37.525
-5.43333333,37.525
-5.43333333,37.53333333
-5.425,37.53333333
-5.41666667,37.53333333
-5.40833333,37.53333333
-5.4,37.53333333
-5.4,37.54166667
-5.39166667,37.54166667
-5.39166667,37.53333333
-5.38333333,37.53333333
-5.38333333,37.54166667
-5.375,37.54166667
-5.36666667,37.54166667
-5.36666667,37.53333333
-5.375,37.53333333
-5.375,37.525
-5.375,37.51666667
-5.36666667,37.51666667
-5.36666667,37.50833333
-5.36666667,37.5
-5.35833333,37.5
-5.35,37.5
-5.35,37.49166667
-5.35,37.48333333
-5.35,37.475
-5.34166667,37.475
-5.34166667,37.48333333
-5.34166667,37.49166667
-5.34166667,37.5
-5.33333333,37.5
-5.33333333,37.49166667
-5.325,37.49166667
-5.325,37.48333333
-5.325,37.475
-5.33333333,37.475
-5.33333333,37.46666667
</coordinates>
</LinearRing>
</outerBoundaryIs>
<innerBoundaryIs>
<LinearRing>
<coordinates>
-5.425,37.51666667
-5.425,37.50833333
-5.425,37.5
-5.41666667,37.5
-5.41666667,37.50833333
-5.41666667,37.51666667
-5.425,37.51666667
</coordinates>
</LinearRing>
</innerBoundaryIs>
<innerBoundaryIs>
<LinearRing>
<coordinates>
-5.375,37.51666667
-5.38333333,37.51666667
-5.38333333,37.50833333
-5.375,37.50833333
-5.375,37.51666667
</coordinates>
</LinearRing>
</innerBoundaryIs>
<innerBoundaryIs>
<LinearRing>
<coordinates>
-5.425,37.49166667
-5.425,37.48333333
-5.41666667,37.48333333
-5.40833333,37.48333333
-5.40833333,37.49166667
-5.41666667,37.49166667
-5.425,37.49166667
</coordinates>
</LinearRing>
</innerBoundaryIs>
<innerBoundaryIs>
<LinearRing>
<coordinates>
-5.40833333,37.49166667
-5.4,37.49166667
-5.39166667,37.49166667
-5.39166667,37.5
-5.4,37.5
-5.40833333,37.5
-5.40833333,37.49166667
</coordinates>
</LinearRing>
</innerBoundaryIs>
<innerBoundaryIs>
<LinearRing>
<coordinates>
-5.40833333,37.51666667
-5.4,37.51666667
-5.4,37.525
-5.40833333,37.525
-5.40833333,37.51666667
</coordinates>
</LinearRing>
</innerBoundaryIs>
<innerBoundaryIs>
<LinearRing>
<coordinates>
-5.38333333,37.5
-5.38333333,37.49166667
-5.38333333,37.48333333
-5.375,37.48333333
-5.375,37.49166667
-5.375,37.5
-5.38333333,37.5
</coordinates>
</LinearRing>
</innerBoundaryIs>
</Polygon>
<Polygon>
<outerBoundaryIs>
<LinearRing>
<coordinates>
-6.93333333,37.225
-6.93333333,37.21666667
-6.94166667,37.21666667
-6.94166667,37.225
-6.95,37.225
-6.95,37.23333333
-6.95,37.24166667
-6.95,37.25
-6.95833333,37.25
-6.95833333,37.25833333
-6.95833333,37.26666667
-6.95833333,37.275
-6.95,37.275
-6.95,37.28333333
-6.95,37.29166667
-6.95833333,37.29166667
-6.95833333,37.28333333
-6.96666667,37.28333333
-6.96666667,37.29166667
-6.96666667,37.3
-6.96666667,37.30833333
-6.96666667,37.31666667
-6.95833333,37.31666667
-6.95833333,37.325
-6.95,37.325
-6.95,37.33333333
-6.95,37.34166667
-6.95833333,37.34166667
-6.96666667,37.34166667
-6.96666667,37.35
-6.96666667,37.35833333
-6.95833333,37.35833333
-6.95,37.35833333
-6.95,37.36666667
-6.95833333,37.36666667
-6.96666667,37.36666667
-6.975,37.36666667
-6.975,37.35833333
-6.98333333,37.35833333
-6.99166667,37.35833333
-6.99166667,37.36666667
-7,37.36666667
-7,37.375
-6.99166667,37.375
-6.98333333,37.375
-6.98333333,37.38333333
-6.975,37.38333333
-6.975,37.39166667
-6.975,37.4
-6.96666667,37.4
-6.96666667,37.39166667
-6.95833333,37.39166667
-6.95833333,37.38333333
-6.95,37.38333333
-6.94166667,37.38333333
-6.93333333,37.38333333
-6.925,37.38333333
-6.925,37.375
-6.91666667,37.375
-6.90833333,37.375
-6.9,37.375
-6.89166667,37.375
-6.88333333,37.375
-6.88333333,37.38333333
-6.875,37.38333333
-6.875,37.39166667
-6.88333333,37.39166667
-6.88333333,37.4
-6.88333333,37.40833333
-6.875,37.40833333
-6.875,37.4
-6.86666667,37.4
-6.86666667,37.40833333
-6.85833333,37.40833333
-6.85833333,37.41666667
-6.85,37.41666667
-6.85,37.425
-6.84166667,37.425
-6.84166667,37.41666667
-6.83333333,37.41666667
-6.83333333,37.40833333
-6.825,37.40833333
-6.825,37.41666667
-6.81666667,37.41666667
-6.81666667,37.40833333
-6.80833333,37.40833333
-6.80833333,37.4
-6.8,37.4
-6.79166667,37.4
-6.78333333,37.4
-6.775,37.4
-6.76666667,37.4
-6.76666667,37.39166667
-6.775,37.39166667
-6.775,37.38333333
-6.78333333,37.38333333
-6.78333333,37.39166667
-6.79166667,37.39166667
-6.79166667,37.38333333
-6.8,37.38333333
-6.8,37.375
-6.80833333,37.375
-6.80833333,37.36666667
-6.80833333,37.35833333
-6.8,37.35833333
-6.8,37.35
-6.8,37.34166667
-6.8,37.33333333
-6.80833333,37.33333333
-6.80833333,37.325
-6.80833333,37.31666667
-6.81666667,37.31666667
-6.825,37.31666667
-6.825,37.30833333
-6.83333333,37.30833333
-6.84166667,37.30833333
-6.85,37.30833333
-6.85,37.3
-6.85833333,37.3
-6.86666667,37.3
-6.86666667,37.29166667
-6.86666667,37.28333333
-6.875,37.28333333
-6.875,37.275
-6.88333333,37.275
-6.88333333,37.26666667
-6.89166667,37.26666667
-6.89166667,37.25833333
-6.9,37.25833333
-6.9,37.25
-6.90833333,37.25
-6.90833333,37.24166667
-6.91666667,37.24166667
-6.91666667,37.23333333
-6.925,37.23333333
-6.925,37.225
-6.93333333,37.225
</coordinates>
</LinearRing>
</outerBoundaryIs>
<innerBoundaryIs>
<LinearRing>
<coordinates>
-6.95,37.325
-6.95,37.31666667
-6.94166667,37.31666667
-6.94166667,37.325
-6.95,37.325
</coordinates>
</LinearRing>
</innerBoundaryIs>
<innerBoundaryIs>
<LinearRing>
<coordinates>
-6.95833333,37.38333333
-6.96666667,37.38333333
-6.96666667,37.375
-6.95833333,37.375
-6.95833333,37.38333333
</coordinates>
</LinearRing>
</innerBoundaryIs>
<innerBoundaryIs>
<LinearRing>
<coordinates>
-6.83333333,37.40833333
-6.84166667,37.40833333
-6.84166667,37.4
-6.83333333,37.4
-6.83333333,37.40833333
</coordinates>
</LinearRing>
</innerBoundaryIs>
<innerBoundaryIs>
<LinearRing>
<coordinates>
-6.89166667,37.3
-6.88333333,37.3
-6.88333333,37.30833333
-6.89166667,37.30833333
-6.89166667,37.3
</coordinates>
</LinearRing>
</innerBoundaryIs>
<innerBoundaryIs>
<LinearRing>
<coordinates>
-6.88333333,37.3
-6.88333333,37.29166667
-6.875,37.29166667
-6.875,37.3
-6.88333333,37.3
</coordinates>
</LinearRing>
</innerBoundaryIs>
<innerBoundaryIs>
<LinearRing>
<coordinates>
-6.825,37.33333333
-6.825,37.325
-6.81666667,37.325
-6.81666667,37.33333333
-6.825,37.33333333
</coordinates>
</LinearRing>
</innerBoundaryIs>
<innerBoundaryIs>
<LinearRing>
<coordinates>
-6.95,37.3
-6.94166667,37.3
-6.94166667,37.30833333
-6.95,37.30833333
-6.95,37.3
</coordinates>
</LinearRing>
</innerBoundaryIs>
<innerBoundaryIs>
<LinearRing>
<coordinates>
-6.925,37.3
-6.925,37.29166667
-6.925,37.28333333
-6.91666667,37.28333333
-6.90833333,37.28333333
-6.90833333,37.275
-6.9,37.275
-6.89166667,37.275
-6.89166667,37.28333333
-6.89166667,37.29166667
-6.9,37.29166667
-6.90833333,37.29166667
-6.90833333,37.3
-6.91666667,37.3
-6.91666667,37.30833333
-6.925,37.30833333
-6.925,37.3
</coordinates>
</LinearRing>
</innerBoundaryIs>
<innerBoundaryIs>
<LinearRing>
<coordinates>
-6.875,37.325
-6.875,37.31666667
-6.86666667,37.31666667
-6.86666667,37.325
-6.875,37.325
</coordinates>
</LinearRing>
</innerBoundaryIs>
<innerBoundaryIs>
<LinearRing>
<coordinates>
-6.83333333,37.38333333
-6.83333333,37.375
-6.825,37.375
-6.825,37.38333333
-6.83333333,37.38333333
</coordinates>
</LinearRing>
</innerBoundaryIs>
<innerBoundaryIs>
<LinearRing>
<coordinates>
-6.89166667,37.35833333
-6.89166667,37.36666667
-6.9,37.36666667
-6.9,37.35833333
-6.89166667,37.35833333
</coordinates>
</LinearRing>
</innerBoundaryIs>
</Polygon>
<Polygon>
<outerBoundaryIs>
<LinearRing>
<coordinates>
-6.45,37.26666667
-6.45,37.25833333
-6.45833333,37.25833333
-6.45833333,37.26666667
-6.45833333,37.275
-6.45,37.275
-6.45,37.28333333
-6.45833333,37.28333333
-6.45833333,37.29166667
-6.46666667,37.29166667
-6.46666667,37.3
-6.46666667,37.30833333
-6.46666667,37.31666667
-6.46666667,37.325
-6.475,37.325
-6.475,37.33333333
-6.475,37.34166667
-6.46666667,37.34166667
-6.46666667,37.33333333
-6.45833333,37.33333333
-6.45,37.33333333
-6.44166667,37.33333333
-6.44166667,37.325
-6.45,37.325
-6.45833333,37.325
-6.45833333,37.31666667
-6.45833333,37.30833333
-6.45,37.30833333
-6.45,37.31666667
-6.44166667,37.31666667
-6.43333333,37.31666667
-6.425,37.31666667
-6.41666667,37.31666667
-6.40833333,37.31666667
-6.40833333,37.30833333
-6.4,37.30833333
-6.39166667,37.30833333
-6.39166667,37.3
-6.38333333,37.3
-6.375,37.3
-6.375,37.29166667
-6.375,37.28333333
-6.38333333,37.28333333
-6.39166667,37.28333333
-6.4,37.28333333
-6.4,37.275
-6.40833333,37.275
-6.40833333,37.26666667
-6.41666667,37.26666667
-6.41666667,37.275
-6.425,37.275
-6.425,37.26666667
-6.43333333,37.26666667
-6.44166667,37.26666667
-6.45,37.26666667
</coordinates>
</LinearRing>
</outerBoundaryIs>
<innerBoundaryIs>
<LinearRing>
<coordinates>
-6.4,37.28333333
-6.4,37.29166667
-6.40833333,37.29166667
-6.41666667,37.29166667
-6.41666667,37.28333333
-6.40833333,37.28333333
-6.4,37.28333333
</coordinates>
</LinearRing>
</innerBoundaryIs>
</Polygon>
<Polygon>
<outerBoundaryIs>
<LinearRing>
<coordinates>
-6.00833333,37.31666667
-6.00833333,37.30833333
-6.01666667,37.30833333
-6.01666667,37.31666667
-6.025,37.31666667
-6.025,37.325
-6.025,37.33333333
-6.025,37.34166667
-6.01666667,37.34166667
-6.01666667,37.35
-6.025,37.35
-6.03333333,37.35
-6.03333333,37.34166667
-6.03333333,37.33333333
-6.03333333,37.325
-6.04166667,37.325
-6.04166667,37.33333333
-6.05,37.33333333
-6.05,37.34166667
-6.05833333,37.34166667
-6.06666667,37.34166667
-6.075,37.34166667
-6.075,37.35
-6.06666667,37.35
-6.06666667,37.35833333
-6.075,37.35833333
-6.075,37.36666667
-6.075,37.375
-6.08333333,37.375
-6.08333333,37.38333333
-6.09166667,37.38333333
-6.09166667,37.39166667
-6.08333333,37.39166667
-6.08333333,37.4
-6.09166667,37.4
-6.09166667,37.40833333
-6.09166667,37.41666667
-6.09166667,37.425
-6.08333333,37.425
-6.075,37.425
-6.06666667,37.425
-6.06666667,37.41666667
-6.06666667,37.40833333
-6.05833333,37.40833333
-6.05833333,37.4
-6.05,37.4
-6.05,37.39166667
-6.04166667,37.39166667
-6.03333333,37.39166667
-6.03333333,37.4
-6.04166667,37.4
-6.04166667,37.40833333
-6.03333333,37.40833333
-6.025,37.40833333
-6.025,37.4
-6.01666667,37.4
-6.01666667,37.40833333
-6.00833333,37.40833333
-6.00833333,37.41666667
-6,37.41666667
-5.99166667,37.41666667
-5.99166667,37.425
-5.98333333,37.425
-5.98333333,37.41666667
-5.975,37.41666667
-5.96666667,37.41666667
-5.95833333,37.41666667
-5.95833333,37.40833333
-5.95,37.40833333
-5.95,37.4
-5.94166667,37.4
-5.94166667,37.39166667
-5.93333333,37.39166667
-5.93333333,37.4
-5.93333333,37.40833333
-5.93333333,37.41666667
-5.925,37.41666667
-5.925,37.40833333
-5.925,37.4
-5.91666667,37.4
-5.91666667,37.39166667
-5.90833333,37.39166667
-5.90833333,37.4
-5.9,37.4
-5.9,37.39166667
-5.9,37.38333333
-5.89166667,37.38333333
-5.89166667,37.375
-5.9,37.375
-5.90833333,37.375
-5.90833333,37.38333333
-5.91666667,37.38333333
-5.925,37.38333333
-5.93333333,37.38333333
-5.93333333,37.375
-5.94166667,37.375
-5.94166667,37.36666667
-5.95,37.36666667
-5.95833333,37.36666667
-5.95833333,37.35833333
-5.95,37.35833333
-5.94166667,37.35833333
-5.94166667,37.35
-5.93333333,37.35
-5.925,37.35
-5.925,37.34166667
-5.91666667,37.34166667
-5.91666667,37.33333333
-5.91666667,37.325
-5.91666667,37.31666667
-5.91666667,37.30833333
-5.91666667,37.3
-5.91666667,37.29166667
-5.90833333,37.29166667
-5.9,37.29166667
-5.9,37.28333333
-5.90833333,37.28333333
-5.90833333,37.275
-5.9,37.275
-5.89166667,37.275
-5.88333333,37.275
-5.88333333,37.26666667
-5.89166667,37.26666667
-5.9,37.26666667
-5.90833333,37.26666667
-5.91666667,37.26666667
-5.925,37.26666667
-5.93333333,37.26666667
-5.94166667,37.26666667
-5.94166667,37.275
-5.94166667,37.28333333
-5.94166667,37.29166667
-5.94166667,37.3
-5.93333333,37.3
-5.93333333,37.30833333
-5.93333333,37.31666667
-5.93333333,37.325
-5.94166667,37.325
-5.94166667,37.33333333
-5.95,37.33333333
-5.95,37.34166667
-5.95,37.35
-5.95833333,37.35
-5.95833333,37.34166667
-5.95833333,37.33333333
-5.96666667,37.33333333
-5.96666667,37.325
-5.95833333,37.325
-5.95833333,37.31666667
-5.95833333,37.30833333
-5.96666667,37.30833333
-5.96666667,37.31666667
-5.975,37.31666667
-5.98333333,37.31666667
-5.99166667,37.31666667
-6,37.31666667
-6.00833333,37.31666667
</coordinates>
</LinearRing>
</outerBoundaryIs>
<innerBoundaryIs>
<LinearRing>
<coordinates>
-6.01666667,37.34166667
-6.01666667,37.33333333
-6.01666667,37.325
-6.00833333,37.325
-6,37.325
-6,37.33333333
-6,37.34166667
-6.00833333,37.34166667
-6.01666667,37.34166667
</coordinates>
</LinearRing>
</innerBoundaryIs>
<innerBoundaryIs>
<LinearRing>
<coordinates>
-6.01666667,37.35
-6.00833333,37.35
-6.00833333,37.35833333
-6.01666667,37.35833333
-6.01666667,37.35
</coordinates>
</LinearRing>
</innerBoundaryIs>
<innerBoundaryIs>
<LinearRing>
<coordinates>
-6.06666667,37.35833333
-6.05833333,37.35833333
-6.05833333,37.35
-6.05,37.35
-6.05,37.35833333
-6.04166667,37.35833333
-6.03333333,37.35833333
-6.03333333,37.36666667
-6.04166667,37.36666667
-6.05,37.36666667
-6.05,37.375
-6.05833333,37.375
-6.05833333,37.36666667
-6.06666667,37.36666667
-6.06666667,37.35833333
</coordinates>
</LinearRing>
</innerBoundaryIs>
</Polygon>
<Polygon>
<outerBoundaryIs>
<LinearRing>
<coordinates>
-3.13333333,37.3
-3.13333333,37.29166667
-3.14166667,37.29166667
-3.15,37.29166667
-3.15,37.3
-3.15,37.30833333
-3.15833333,37.30833333
-3.15833333,37.31666667
-3.15833333,37.325
-3.15833333,37.33333333
-3.16666667,37.33333333
-3.16666667,37.34166667
-3.175,37.34166667
-3.18333333,37.34166667
-3.19166667,37.34166667
-3.19166667,37.35
-3.19166667,37.35833333
-3.19166667,37.36666667
-3.19166667,37.375
-3.19166667,37.38333333
-3.18333333,37.38333333
-3.175,37.38333333
-3.175,37.375
-3.175,37.36666667
-3.16666667,37.36666667
-3.16666667,37.375
-3.15833333,37.375
-3.15,37.375
-3.14166667,37.375
-3.13333333,37.375
-3.13333333,37.36666667
-3.13333333,37.35833333
-3.125,37.35833333
-3.11666667,37.35833333
-3.10833333,37.35833333
-3.10833333,37.35
-3.11666667,37.35
-3.11666667,37.34166667
-3.10833333,37.34166667
-3.10833333,37.33333333
-3.1,37.33333333
-3.09166667,37.33333333
-3.09166667,37.325
-3.09166667,37.31666667
-3.1,37.31666667
-3.10833333,37.31666667
-3.10833333,37.30833333
-3.11666667,37.30833333
-3.11666667,37.31666667
-3.125,37.31666667
-3.125,37.325
-3.13333333,37.325
-3.14166667,37.325
-3.14166667,37.31666667
-3.13333333,37.31666667
-3.13333333,37.30833333
-3.125,37.30833333
-3.125,37.3
-3.13333333,37.3
</coordinates>
</LinearRing>
</outerBoundaryIs>
<innerBoundaryIs>
<LinearRing>
<coordinates>
-3.175,37.36666667
-3.18333333,37.36666667
-3.18333333,37.35833333
-3.18333333,37.35
-3.175,37.35
-3.175,37.35833333
-3.175,37.36666667
</coordinates>
</LinearRing>
</innerBoundaryIs>
<innerBoundaryIs>
<LinearRing>
<coordinates>
-3.14166667,37.35
-3.14166667,37.34166667
-3.13333333,37.34166667
-3.13333333,37.35
-3.14166667,37.35
</coordinates>
</LinearRing>
</innerBoundaryIs>
</Polygon>
<Polygon>
<outerBoundaryIs>
<LinearRing>
<coordinates>
-5.76666667,37.34166667
-5.76666667,37.33333333
-5.775,37.33333333
-5.775,37.34166667
-5.775,37.35
-5.78333333,37.35
-5.78333333,37.35833333
-5.79166667,37.35833333
-5.8,37.35833333
-5.8,37.36666667
-5.80833333,37.36666667
-5.80833333,37.375
-5.8,37.375
-5.79166667,37.375
-5.78333333,37.375
-5.775,37.375
-5.775,37.38333333
-5.775,37.39166667
-5.775,37.4
-5.76666667,37.4
-5.76666667,37.40833333
-5.76666667,37.41666667
-5.75833333,37.41666667
-5.75,37.41666667
-5.75,37.40833333
-5.75,37.4
-5.74166667,37.4
-5.73333333,37.4
-5.73333333,37.40833333
-5.725,37.40833333
-5.725,37.41666667
-5.71666667,37.41666667
-5.71666667,37.425
-5.725,37.425
-5.725,37.43333333
-5.73333333,37.43333333
-5.73333333,37.44166667
-5.74166667,37.44166667
-5.74166667,37.45
-5.73333333,37.45
-5.73333333,37.45833333
-5.725,37.45833333
-5.725,37.45
-5.71666667,37.45
-5.71666667,37.44166667
-5.70833333,37.44166667
-5.7,37.44166667
-5.7,37.45
-5.69166667,37.45
-5.68333333,37.45
-5.675,37.45
-5.675,37.45833333
-5.68333333,37.45833333
-5.68333333,37.46666667
-5.675,37.46666667
-5.675,37.475
-5.66666667,37.475
-5.66666667,37.48333333
-5.66666667,37.49166667
-5.65833333,37.49166667
-5.65,37.49166667
-5.64166667,37.49166667
-5.63333333,37.49166667
-5.63333333,37.5
-5.625,37.5
-5.61666667,37.5
-5.61666667,37.49166667
-5.61666667,37.48333333
-5.625,37.48333333
-5.625,37.475
-5.625,37.46666667
-5.63333333,37.46666667
-5.64166667,37.46666667
-5.64166667,37.45833333
-5.65,37.45833333
-5.65,37.45
-5.64166667,37.45
-5.64166667,37.44166667
-5.65,37.44166667
-5.65,37.43333333
-5.65,37.425
-5.65833333,37.425
-5.66666667,37.425
-5.66666667,37.43333333
-5.675,37.43333333
-5.675,37.425
-5.675,37.41666667
-5.675,37.40833333
-5.675,37.4
-5.68333333,37.4
-5.69166667,37.4
-5.69166667,37.39166667
-5.69166667,37.38333333
-5.7,37.38333333
-5.70833333,37.38333333
-5.70833333,37.375
-5.71666667,37.375
-5.725,37.375
-5.725,37.36666667
-5.725,37.35833333
-5.73333333,37.35833333
-5.73333333,37.36666667
-5.74166667,37.36666667
-5.74166667,37.35833333
-5.75,37.35833333
-5.75833333,37.35833333
-5.76666667,37.35833333
-5.76666667,37.35
-5.75833333,37.35
-5.75833333,37.34166667
-5.76666667,37.34166667
</coordinates>
</LinearRing>
</outerBoundaryIs>
<innerBoundaryIs>
<LinearRing>
<coordinates>
-5.78333333,37.35833333
-5.775,37.35833333
-5.775,37.36666667
-5.78333333,37.36666667
-5.78333333,37.35833333
</coordinates>
</LinearRing>
</innerBoundaryIs>
<innerBoundaryIs>
<LinearRing>
<coordinates>
-5.75,37.4
-5.75833333,37.4
-5.75833333,37.39166667
-5.75,37.39166667
-5.75,37.4
</coordinates>
</LinearRing>
</innerBoundaryIs>
<innerBoundaryIs>
<LinearRing>
<coordinates>
-5.7,37.44166667
-5.7,37.43333333
-5.7,37.425
-5.69166667,37.425
-5.69166667,37.43333333
-5.68333333,37.43333333
-5.68333333,37.44166667
-5.69166667,37.44166667
-5.7,37.44166667
</coordinates>
</LinearRing>
</innerBoundaryIs>
<innerBoundaryIs>
<LinearRing>
<coordinates>
-5.69166667,37.425
-5.69166667,37.41666667
-5.68333333,37.41666667
-5.68333333,37.425
-5.69166667,37.425
</coordinates>
</LinearRing>
</innerBoundaryIs>
<innerBoundaryIs>
<LinearRing>
<coordinates>
-5.69166667,37.4
-5.69166667,37.40833333
-5.7,37.40833333
-5.7,37.4
-5.69166667,37.4
</coordinates>
</LinearRing>
</innerBoundaryIs>
</Polygon>
<Polygon>
<outerBoundaryIs>
<LinearRing>
<coordinates>
-8.19166667,37.63333333
-8.19166667,37.625
-8.2,37.625
-8.2,37.63333333
-8.2,37.64166667
-8.20833333,37.64166667
-8.21666667,37.64166667
-8.21666667,37.65
-8.20833333,37.65
-8.2,37.65
-8.2,37.65833333
-8.20833333,37.65833333
-8.20833333,37.66666667
-8.2,37.66666667
-8.19166667,37.66666667
-8.19166667,37.675
-8.2,37.675
-8.2,37.68333333
-8.19166667,37.68333333
-8.18333333,37.68333333
-8.18333333,37.69166667
-8.18333333,37.7
-8.19166667,37.7
-8.19166667,37.70833333
-8.2,37.70833333
-8.2,37.71666667
-8.19166667,37.71666667
-8.18333333,37.71666667
-8.175,37.71666667
-8.16666667,37.71666667
-8.15833333,37.71666667
-8.15833333,37.70833333
-8.15833333,37.7
-8.15,37.7
-8.15,37.70833333
-8.14166667,37.70833333
-8.13333333,37.70833333
-8.13333333,37.7
-8.13333333,37.69166667
-8.14166667,37.69166667
-8.14166667,37.68333333
-8.13333333,37.68333333
-8.13333333,37.675
-8.125,37.675
-8.125,37.66666667
-8.13333333,37.66666667
-8.13333333,37.65833333
-8.14166667,37.65833333
-8.15,37.65833333
-8.15833333,37.65833333
-8.16666667,37.65833333
-8.175,37.65833333
-8.18333333,37.65833333
-8.18333333,37.65
-8.175,37.65
-8.175,37.64166667
-8.18333333,37.64166667
-8.19166667,37.64166667
-8.19166667,37.63333333
</coordinates>
</LinearRing>
</outerBoundaryIs>
<innerBoundaryIs>
<LinearRing>
<coordinates>
-8.18333333,37.68333333
-8.18333333,37.675
-8.175,37.675
-8.175,37.68333333
-8.18333333,37.68333333
</coordinates>
</LinearRing>
</innerBoundaryIs>
<innerBoundaryIs>
<LinearRing>
<coordinates>
-8.14166667,37.68333333
-8.15,37.68333333
-8.15,37.675
-8.14166667,37.675
-8.14166667,37.68333333
</coordinates>
</LinearRing>
</innerBoundaryIs>
<innerBoundaryIs>
<LinearRing>
<coordinates>
-8.15,37.68333333
-8.15,37.69166667
-8.15833333,37.69166667
-8.15833333,37.68333333
-8.15,37.68333333
</coordinates>
</LinearRing>
</innerBoundaryIs>
</Polygon>
<Polygon>
<outerBoundaryIs>
<LinearRing>
<coordinates>
-6.10833333,38.175
-6.1,38.175
-6.1,38.16666667
-6.10833333,38.16666667
-6.11666667,38.16666667
-6.11666667,38.175
-6.125,38.175
-6.13333333,38.175
-6.13333333,38.18333333
-6.125,38.18333333
-6.125,38.19166667
-6.125,38.2
-6.125,38.20833333
-6.13333333,38.20833333
-6.13333333,38.21666667
-6.125,38.21666667
-6.11666667,38.21666667
-6.11666667,38.20833333
-6.10833333,38.20833333
-6.10833333,38.21666667
-6.10833333,38.225
-6.1,38.225
-6.1,38.21666667
-6.09166667,38.21666667
-6.08333333,38.21666667
-6.075,38.21666667
-6.06666667,38.21666667
-6.05833333,38.21666667
-6.05833333,38.20833333
-6.06666667,38.20833333
-6.075,38.20833333
-6.075,38.2
-6.08333333,38.2
-6.09166667,38.2
-6.09166667,38.19166667
-6.1,38.19166667
-6.1,38.18333333
-6.10833333,38.18333333
-6.10833333,38.175
</coordinates>
</LinearRing>
</outerBoundaryIs>
<innerBoundaryIs>
<LinearRing>
<coordinates>
-6.09166667,38.2
-6.09166667,38.20833333
-6.1,38.20833333
-6.1,38.2
-6.09166667,38.2
</coordinates>
</LinearRing>
</innerBoundaryIs>
</Polygon>
<Polygon>
<outerBoundaryIs>
<LinearRing>
<coordinates>
-4.975,38.225
-4.975,38.21666667
-4.98333333,38.21666667
-4.99166667,38.21666667
-4.99166667,38.225
-5,38.225
-5,38.23333333
-5.00833333,38.23333333
-5.00833333,38.225
-5.01666667,38.225
-5.01666667,38.21666667
-5.025,38.21666667
-5.025,38.20833333
-5.03333333,38.20833333
-5.04166667,38.20833333
-5.04166667,38.21666667
-5.05,38.21666667
-5.05833333,38.21666667
-5.06666667,38.21666667
-5.075,38.21666667
-5.08333333,38.21666667
-5.09166667,38.21666667
-5.09166667,38.225
-5.09166667,38.23333333
-5.09166667,38.24166667
-5.1,38.24166667
-5.1,38.23333333
-5.10833333,38.23333333
-5.10833333,38.24166667
-5.10833333,38.25
-5.11666667,38.25
-5.125,38.25
-5.125,38.24166667
-5.13333333,38.24166667
-5.13333333,38.23333333
-5.14166667,38.23333333
-5.14166667,38.24166667
-5.14166667,38.25
-5.14166667,38.25833333
-5.14166667,38.26666667
-5.14166667,38.275
-5.15,38.275
-5.15,38.28333333
-5.14166667,38.28333333
-5.13333333,38.28333333
-5.125,38.28333333
-5.125,38.29166667
-5.125,38.3
-5.13333333,38.3
-5.13333333,38.30833333
-5.13333333,38.31666667
-5.14166667,38.31666667
-5.14166667,38.325
-5.15,38.325
-5.15,38.33333333
-5.15,38.34166667
-5.14166667,38.34166667
-5.13333333,38.34166667
-5.125,38.34166667
-5.11666667,38.34166667
-5.10833333,38.34166667
-5.10833333,38.33333333
-5.1,38.33333333
-5.1,38.325
-5.09166667,38.325
-5.09166667,38.31666667
-5.08333333,38.31666667
-5.075,38.31666667
-5.06666667,38.31666667
-5.06666667,38.30833333
-5.06666667,38.3
-5.05833333,38.3
-5.05833333,38.30833333
-5.05833333,38.31666667
-5.05,38.31666667
-5.04166667,38.31666667
-5.03333333,38.31666667
-5.03333333,38.30833333
-5.03333333,38.3
-5.025,38.3
-5.025,38.30833333
-5.01666667,38.30833333
-5.01666667,38.3
-5.00833333,38.3
-5.00833333,38.29166667
-5,38.29166667
-4.99166667,38.29166667
-4.99166667,38.28333333
-4.98333333,38.28333333
-4.98333333,38.275
-4.975,38.275
-4.975,38.26666667
-4.96666667,38.26666667
-4.95833333,38.26666667
-4.95833333,38.275
-4.95,38.275
-4.94166667,38.275
-4.94166667,38.26666667
-4.93333333,38.26666667
-4.93333333,38.25833333
-4.93333333,38.25
-4.925,38.25
-4.925,38.24166667
-4.925,38.23333333
-4.91666667,38.23333333
-4.90833333,38.23333333
-4.90833333,38.225
-4.9,38.225
-4.9,38.21666667
-4.89166667,38.21666667
-4.88333333,38.21666667
-4.875,38.21666667
-4.875,38.20833333
-4.86666667,38.20833333
-4.86666667,38.21666667
-4.85833333,38.21666667
-4.85833333,38.20833333
-4.85,38.20833333
-4.84166667,38.20833333
-4.84166667,38.2
-4.83333333,38.2
-4.825,38.2
-4.825,38.19166667
-4.81666667,38.19166667
-4.80833333,38.19166667
-4.80833333,38.18333333
-4.81666667,38.18333333
-4.825,38.18333333
-4.83333333,38.18333333
-4.84166667,38.18333333
-4.84166667,38.19166667
-4.85,38.19166667
-4.85833333,38.19166667
-4.86666667,38.19166667
-4.875,38.19166667
-4.875,38.2
-4.88333333,38.2
-4.89166667,38.2
-4.89166667,38.19166667
-4.9,38.19166667
-4.90833333,38.19166667
-4.90833333,38.2
-4.91666667,38.2
-4.925,38.2
-4.93333333,38.2
-4.94166667,38.2
-4.95,38.2
-4.95,38.20833333
-4.94166667,38.20833333
-4.94166667,38.21666667
-4.95,38.21666667
-4.95,38.225
-4.95833333,38.225
-4.96666667,38.225
-4.96666667,38.23333333
-4.975,38.23333333
-4.975,38.225
</coordinates>
</LinearRing>
</outerBoundaryIs>
<innerBoundaryIs>
<LinearRing>
<coordinates>
-4.93333333,38.25
-4.94166667,38.25
-4.94166667,38.24166667
-4.93333333,38.24166667
-4.93333333,38.25
</coordinates>
</LinearRing>
</innerBoundaryIs>
<innerBoundaryIs>
<LinearRing>
<coordinates>
-4.94166667,38.25
-4.94166667,38.25833333
-4.95,38.25833333
-4.95,38.25
-4.94166667,38.25
</coordinates>
</LinearRing>
</innerBoundaryIs>
<innerBoundaryIs>
<LinearRing>
<coordinates>
-4.95,38.25
-4.95833333,38.25
-4.96666667,38.25
-4.96666667,38.24166667
-4.95833333,38.24166667
-4.95,38.24166667
-4.95,38.25
</coordinates>
</LinearRing>
</innerBoundaryIs>
<innerBoundaryIs>
<LinearRing>
<coordinates>
-5.05,38.225
-5.04166667,38.225
-5.03333333,38.225
-5.025,38.225
-5.025,38.23333333
-5.025,38.24166667
-5.03333333,38.24166667
-5.03333333,38.23333333
-5.04166667,38.23333333
-5.04166667,38.24166667
-5.05,38.24166667
-5.05,38.23333333
-5.05,38.225
</coordinates>
</LinearRing>
</innerBoundaryIs>
<innerBoundaryIs>
<LinearRing>
<coordinates>
-5.10833333,38.25833333
-5.1,38.25833333
-5.09166667,38.25833333
-5.09166667,38.26666667
-5.1,38.26666667
-5.10833333,38.26666667
-5.10833333,38.25833333
</coordinates>
</LinearRing>
</innerBoundaryIs>
<innerBoundaryIs>
<LinearRing>
<coordinates>
-5,38.26666667
-5,38.25833333
-4.99166667,38.25833333
-4.99166667,38.26666667
-5,38.26666667
</coordinates>
</LinearRing>
</innerBoundaryIs>
<innerBoundaryIs>
<LinearRing>
<coordinates>
-5.04166667,38.25
-5.03333333,38.25
-5.03333333,38.25833333
-5.04166667,38.25833333
-5.04166667,38.25
</coordinates>
</LinearRing>
</innerBoundaryIs>
</Polygon>
<Polygon>
<outerBoundaryIs>
<LinearRing>
<coordinates>
-6.61666667,38.20833333
-6.61666667,38.2
-6.625,38.2
-6.625,38.20833333
-6.63333333,38.20833333
-6.64166667,38.20833333
-6.64166667,38.2
-6.64166667,38.19166667
-6.65,38.19166667
-6.65833333,38.19166667
-6.65833333,38.2
-6.66666667,38.2
-6.66666667,38.20833333
-6.675,38.20833333
-6.675,38.2
-6.675,38.19166667
-6.68333333,38.19166667
-6.68333333,38.18333333
-6.69166667,38.18333333
-6.69166667,38.175
-6.7,38.175
-6.70833333,38.175
-6.71666667,38.175
-6.71666667,38.18333333
-6.725,38.18333333
-6.73333333,38.18333333
-6.73333333,38.19166667
-6.74166667,38.19166667
-6.74166667,38.2
-6.74166667,38.20833333
-6.73333333,38.20833333
-6.725,38.20833333
-6.71666667,38.20833333
-6.71666667,38.21666667
-6.70833333,38.21666667
-6.70833333,38.225
-6.71666667,38.225
-6.71666667,38.23333333
-6.70833333,38.23333333
-6.7,38.23333333
-6.69166667,38.23333333
-6.69166667,38.24166667
-6.68333333,38.24166667
-6.68333333,38.23333333
-6.675,38.23333333
-6.675,38.24166667
-6.675,38.25
-6.675,38.25833333
-6.66666667,38.25833333
-6.66666667,38.25
-6.65833333,38.25
-6.65,38.25
-6.65,38.25833333
-6.64166667,38.25833333
-6.64166667,38.26666667
-6.65,38.26666667
-6.65,38.275
-6.65833333,38.275
-6.66666667,38.275
-6.66666667,38.28333333
-6.66666667,38.29166667
-6.66666667,38.3
-6.65833333,38.3
-6.65,38.3
-6.65,38.29166667
-6.65,38.28333333
-6.64166667,38.28333333
-6.63333333,38.28333333
-6.63333333,38.275
-6.63333333,38.26666667
-6.625,38.26666667
-6.61666667,38.26666667
-6.61666667,38.25833333
-6.61666667,38.25
-6.61666667,38.24166667
-6.61666667,38.23333333
-6.61666667,38.225
-6.61666667,38.21666667
-6.61666667,38.20833333
</coordinates>
</LinearRing>
</outerBoundaryIs>
<innerBoundaryIs>
<LinearRing>
<coordinates>
-6.64166667,38.20833333
-6.64166667,38.21666667
-6.64166667,38.225
-6.65,38.225
-6.65,38.23333333
-6.65833333,38.23333333
-6.66666667,38.23333333
-6.66666667,38.225
-6.65833333,38.225
-6.65833333,38.21666667
-6.65833333,38.20833333
-6.65,38.20833333
-6.64166667,38.20833333
</coordinates>
</LinearRing>
</innerBoundaryIs>
<innerBoundaryIs>
<LinearRing>
<coordinates>
-6.63333333,38.225
-6.63333333,38.21666667
-6.625,38.21666667
-6.625,38.225
-6.625,38.23333333
-6.625,38.24166667
-6.63333333,38.24166667
-6.64166667,38.24166667
-6.64166667,38.23333333
-6.63333333,38.23333333
-6.63333333,38.225
</coordinates>
</LinearRing>
</innerBoundaryIs>
<innerBoundaryIs>
<LinearRing>
<coordinates>
-6.69166667,38.225
-6.69166667,38.21666667
-6.68333333,38.21666667
-6.68333333,38.225
-6.69166667,38.225
</coordinates>
</LinearRing>
</innerBoundaryIs>
<innerBoundaryIs>
<LinearRing>
<coordinates>
-6.70833333,38.19166667
-6.7,38.19166667
-6.7,38.2
-6.70833333,38.2
-6.70833333,38.19166667
</coordinates>
</LinearRing>
</innerBoundaryIs>
<innerBoundaryIs>
<LinearRing>
<coordinates>
-6.63333333,38.25833333
-6.63333333,38.25
-6.625,38.25
-6.625,38.25833333
-6.63333333,38.25833333
</coordinates>
</LinearRing>
</innerBoundaryIs>
</Polygon>
<Polygon>
<outerBoundaryIs>
<LinearRing>
<coordinates>
-6.525,38.15
-6.51666667,38.15
-6.51666667,38.14166667
-6.51666667,38.13333333
-6.525,38.13333333
-6.53333333,38.13333333
-6.54166667,38.13333333
-6.54166667,38.14166667
-6.54166667,38.15
-6.54166667,38.15833333
-6.54166667,38.16666667
-6.55,38.16666667
-6.55,38.175
-6.54166667,38.175
-6.54166667,38.18333333
-6.53333333,38.18333333
-6.53333333,38.175
-6.525,38.175
-6.525,38.16666667
-6.525,38.15833333
-6.525,38.15
</coordinates>
</LinearRing>
</outerBoundaryIs>
<innerBoundaryIs>
<LinearRing>
<coordinates>
-6.525,38.15
-6.53333333,38.15
-6.53333333,38.14166667
-6.525,38.14166667
-6.525,38.15
</coordinates>
</LinearRing>
</innerBoundaryIs>
</Polygon>
<Polygon>
<outerBoundaryIs>
<LinearRing>
<coordinates>
-4.58333333,38.11666667
-4.58333333,38.10833333
-4.59166667,38.10833333
-4.6,38.10833333
-4.6,38.1
-4.60833333,38.1
-4.61666667,38.1
-4.625,38.1
-4.625,38.10833333
-4.63333333,38.10833333
-4.63333333,38.1
-4.64166667,38.1
-4.65,38.1
-4.65833333,38.1
-4.65833333,38.09166667
-4.66666667,38.09166667
-4.66666667,38.1
-4.66666667,38.10833333
-4.66666667,38.11666667
-4.65833333,38.11666667
-4.65,38.11666667
-4.65,38.125
-4.65833333,38.125
-4.66666667,38.125
-4.675,38.125
-4.675,38.13333333
-4.68333333,38.13333333
-4.68333333,38.125
-4.69166667,38.125
-4.69166667,38.13333333
-4.7,38.13333333
-4.7,38.14166667
-4.70833333,38.14166667
-4.71666667,38.14166667
-4.71666667,38.13333333
-4.725,38.13333333
-4.725,38.14166667
-4.73333333,38.14166667
-4.74166667,38.14166667
-4.74166667,38.15
-4.73333333,38.15
-4.73333333,38.15833333
-4.73333333,38.16666667
-4.73333333,38.175
-4.73333333,38.18333333
-4.73333333,38.19166667
-4.73333333,38.2
-4.725,38.2
-4.725,38.20833333
-4.73333333,38.20833333
-4.73333333,38.21666667
-4.74166667,38.21666667
-4.75,38.21666667
-4.75,38.20833333
-4.75833333,38.20833333
-4.76666667,38.20833333
-4.76666667,38.21666667
-4.775,38.21666667
-4.78333333,38.21666667
-4.78333333,38.225
-4.775,38.225
-4.775,38.23333333
-4.775,38.24166667
-4.775,38.25
-4.775,38.25833333
-4.76666667,38.25833333
-4.75833333,38.25833333
-4.75833333,38.25
-4.75,38.25
-4.74166667,38.25
-4.73333333,38.25
-4.725,38.25
-4.725,38.24166667
-4.73333333,38.24166667
-4.73333333,38.23333333
-4.73333333,38.225
-4.725,38.225
-4.725,38.23333333
-4.71666667,38.23333333
-4.71666667,38.24166667
-4.70833333,38.24166667
-4.70833333,38.25
-4.70833333,38.25833333
-4.7,38.25833333
-4.7,38.25
-4.69166667,38.25
-4.69166667,38.24166667
-4.68333333,38.24166667
-4.68333333,38.25
-4.675,38.25
-4.675,38.24166667
-4.66666667,38.24166667
-4.66666667,38.23333333
-4.65833333,38.23333333
-4.65833333,38.225
-4.65,38.225
-4.64166667,38.225
-4.64166667,38.21666667
-4.63333333,38.21666667
-4.625,38.21666667
-4.61666667,38.21666667
-4.60833333,38.21666667
-4.60833333,38.20833333
-4.6,38.20833333
-4.59166667,38.20833333
-4.58333333,38.20833333
-4.575,38.20833333
-4.575,38.21666667
-4.575,38.225
-4.575,38.23333333
-4.58333333,38.23333333
-4.58333333,38.24166667
-4.575,38.24166667
-4.56666667,38.24166667
-4.55833333,38.24166667
-4.55833333,38.23333333
-4.55833333,38.225
-4.56666667,38.225
-4.56666667,38.21666667
-4.55833333,38.21666667
-4.55833333,38.20833333
-4.55833333,38.2
-4.55,38.2
-4.55,38.19166667
-4.55,38.18333333
-4.54166667,38.18333333
-4.53333333,38.18333333
-4.53333333,38.175
-4.54166667,38.175
-4.55,38.175
-4.55833333,38.175
-4.55833333,38.18333333
-4.56666667,38.18333333
-4.56666667,38.19166667
-4.575,38.19166667
-4.575,38.18333333
-4.58333333,38.18333333
-4.58333333,38.175
-4.575,38.175
-4.56666667,38.175
-4.56666667,38.16666667
-4.56666667,38.15833333
-4.55833333,38.15833333
-4.55,38.15833333
-4.55,38.16666667
-4.54166667,38.16666667
-4.54166667,38.15833333
-4.53333333,38.15833333
-4.525,38.15833333
-4.51666667,38.15833333
-4.51666667,38.15
-4.50833333,38.15
-4.50833333,38.14166667
-4.51666667,38.14166667
-4.51666667,38.13333333
-4.51666667,38.125
-4.50833333,38.125
-4.50833333,38.11666667
-4.51666667,38.11666667
-4.51666667,38.10833333
-4.51666667,38.1
-4.525,38.1
-4.53333333,38.1
-4.53333333,38.10833333
-4.525,38.10833333
-4.525,38.11666667
-4.525,38.125
-4.53333333,38.125
-4.53333333,38.13333333
-4.54166667,38.13333333
-4.55,38.13333333
-4.55833333,38.13333333
-4.55833333,38.14166667
-4.55,38.14166667
-4.55,38.15
-4.55833333,38.15
-4.56666667,38.15
-4.575,38.15
-4.575,38.14166667
-4.56666667,38.14166667
-4.56666667,38.13333333
-4.56666667,38.125
-4.55833333,38.125
-4.55833333,38.11666667
-4.56666667,38.11666667
-4.575,38.11666667
-4.575,38.125
-4.58333333,38.125
-4.58333333,38.11666667
</coordinates>
</LinearRing>
</outerBoundaryIs>
<innerBoundaryIs>
<LinearRing>
<coordinates>
-4.6,38.10833333
-4.6,38.11666667
-4.60833333,38.11666667
-4.60833333,38.10833333
-4.6,38.10833333
</coordinates>
</LinearRing>
</innerBoundaryIs>
<innerBoundaryIs>
<LinearRing>
<coordinates>
-4.63333333,38.10833333
-4.63333333,38.11666667
-4.64166667,38.11666667
-4.64166667,38.10833333
-4.63333333,38.10833333
</coordinates>
</LinearRing>
</innerBoundaryIs>
<innerBoundaryIs>
<LinearRing>
<coordinates>
-4.60833333,38.20833333
-4.61666667,38.20833333
-4.61666667,38.2
-4.60833333,38.2
-4.60833333,38.20833333
</coordinates>
</LinearRing>
</innerBoundaryIs>
<innerBoundaryIs>
<LinearRing>
<coordinates>
-4.58333333,38.18333333
-4.58333333,38.19166667
-4.59166667,38.19166667
-4.6,38.19166667
-4.6,38.18333333
-4.60833333,38.18333333
-4.61666667,38.18333333
-4.61666667,38.19166667
-4.625,38.19166667
-4.63333333,38.19166667
-4.64166667,38.19166667
-4.64166667,38.2
-4.65,38.2
-4.65,38.19166667
-4.65833333,38.19166667
-4.66666667,38.19166667
-4.675,38.19166667
-4.675,38.18333333
-4.675,38.175
-4.675,38.16666667
-4.68333333,38.16666667
-4.68333333,38.175
-4.69166667,38.175
-4.69166667,38.16666667
-4.69166667,38.15833333
-4.68333333,38.15833333
-4.675,38.15833333
-4.66666667,38.15833333
-4.66666667,38.15
-4.65833333,38.15
-4.65833333,38.15833333
-4.65833333,38.16666667
-4.65,38.16666667
-4.64166667,38.16666667
-4.64166667,38.175
-4.63333333,38.175
-4.625,38.175
-4.625,38.16666667
-4.625,38.15833333
-4.61666667,38.15833333
-4.61666667,38.16666667
-4.60833333,38.16666667
-4.6,38.16666667
-4.59166667,38.16666667
-4.59166667,38.175
-4.59166667,38.18333333
-4.58333333,38.18333333
</coordinates>
</LinearRing>
</innerBoundaryIs>
<innerBoundaryIs>
<LinearRing>
<coordinates>
-4.65,38.2
-4.65,38.20833333
-4.65,38.21666667
-4.65833333,38.21666667
-4.65833333,38.20833333
-4.65833333,38.2
-4.65,38.2
</coordinates>
</LinearRing>
</innerBoundaryIs>
<innerBoundaryIs>
<LinearRing>
<coordinates>
-4.69166667,38.175
-4.69166667,38.18333333
-4.7,38.18333333
-4.70833333,38.18333333
-4.71666667,38.18333333
-4.71666667,38.175
-4.70833333,38.175
-4.7,38.175
-4.69166667,38.175
</coordinates>
</LinearRing>
</innerBoundaryIs>
<innerBoundaryIs>
<LinearRing>
<coordinates>
-4.69166667,38.18333333
-4.68333333,38.18333333
-4.68333333,38.19166667
-4.68333333,38.2
-4.68333333,38.20833333
-4.675,38.20833333
-4.66666667,38.20833333
-4.66666667,38.21666667
-4.66666667,38.225
-4.675,38.225
-4.675,38.23333333
-4.68333333,38.23333333
-4.68333333,38.225
-4.69166667,38.225
-4.69166667,38.23333333
-4.7,38.23333333
-4.7,38.225
-4.7,38.21666667
-4.70833333,38.21666667
-4.70833333,38.20833333
-4.70833333,38.2
-4.7,38.2
-4.69166667,38.2
-4.69166667,38.19166667
-4.69166667,38.18333333
</coordinates>
</LinearRing>
</innerBoundaryIs>
<innerBoundaryIs>
<LinearRing>
<coordinates>
-4.61666667,38.15833333
-4.61666667,38.15
-4.60833333,38.15
-4.60833333,38.15833333
-4.61666667,38.15833333
</coordinates>
</LinearRing>
</innerBoundaryIs>
<innerBoundaryIs>
<LinearRing>
<coordinates>
-4.64166667,38.13333333
-4.64166667,38.125
-4.63333333,38.125
-4.625,38.125
-4.61666667,38.125
-4.60833333,38.125
-4.60833333,38.13333333
-4.61666667,38.13333333
-4.625,38.13333333
-4.63333333,38.13333333
-4.64166667,38.13333333
</coordinates>
</LinearRing>
</innerBoundaryIs>
<innerBoundaryIs>
<LinearRing>
<coordinates>
-4.60833333,38.13333333
-4.6,38.13333333
-4.6,38.14166667
-4.60833333,38.14166667
-4.60833333,38.13333333
</coordinates>
</LinearRing>
</innerBoundaryIs>
<innerBoundaryIs>
<LinearRing>
<coordinates>
-4.725,38.15833333
-4.725,38.15
-4.71666667,38.15
-4.71666667,38.15833333
-4.725,38.15833333
</coordinates>
</LinearRing>
</innerBoundaryIs>
<innerBoundaryIs>
<LinearRing>
<coordinates>
-4.70833333,38.15833333
-4.7,38.15833333
-4.7,38.16666667
-4.70833333,38.16666667
-4.70833333,38.15833333
</coordinates>
</LinearRing>
</innerBoundaryIs>
<innerBoundaryIs>
<LinearRing>
<coordinates>
-4.59166667,38.15833333
-4.59166667,38.15
-4.59166667,38.14166667
-4.58333333,38.14166667
-4.58333333,38.15
-4.58333333,38.15833333
-4.59166667,38.15833333
</coordinates>
</LinearRing>
</innerBoundaryIs>
</Polygon>
<Polygon>
<outerBoundaryIs>
<LinearRing>
<coordinates>
-4.26666667,38.125
-4.26666667,38.11666667
-4.275,38.11666667
-4.28333333,38.11666667
-4.29166667,38.11666667
-4.3,38.11666667
-4.3,38.125
-4.30833333,38.125
-4.30833333,38.13333333
-4.31666667,38.13333333
-4.325,38.13333333
-4.325,38.14166667
-4.31666667,38.14166667
-4.30833333,38.14166667
-4.30833333,38.15
-4.3,38.15
-4.29166667,38.15
-4.29166667,38.15833333
-4.29166667,38.16666667
-4.29166667,38.175
-4.28333333,38.175
-4.275,38.175
-4.275,38.16666667
-4.26666667,38.16666667
-4.26666667,38.175
-4.26666667,38.18333333
-4.26666667,38.19166667
-4.25833333,38.19166667
-4.25833333,38.2
-4.25,38.2
-4.25,38.20833333
-4.25833333,38.20833333
-4.25833333,38.21666667
-4.25833333,38.225
-4.25,38.225
-4.24166667,38.225
-4.24166667,38.23333333
-4.23333333,38.23333333
-4.225,38.23333333
-4.225,38.24166667
-4.21666667,38.24166667
-4.21666667,38.23333333
-4.20833333,38.23333333
-4.20833333,38.225
-4.21666667,38.225
-4.225,38.225
-4.225,38.21666667
-4.23333333,38.21666667
-4.23333333,38.20833333
-4.23333333,38.2
-4.24166667,38.2
-4.24166667,38.19166667
-4.23333333,38.19166667
-4.23333333,38.18333333
-4.225,38.18333333
-4.225,38.175
-4.225,38.16666667
-4.21666667,38.16666667
-4.21666667,38.15833333
-4.225,38.15833333
-4.23333333,38.15833333
-4.24166667,38.15833333
-4.25,38.15833333
-4.25,38.16666667
-4.25833333,38.16666667
-4.25833333,38.15833333
-4.26666667,38.15833333
-4.26666667,38.15
-4.26666667,38.14166667
-4.25833333,38.14166667
-4.25833333,38.13333333
-4.25,38.13333333
-4.25,38.125
-4.25833333,38.125
-4.26666667,38.125
</coordinates>
</LinearRing>
</outerBoundaryIs>
<innerBoundaryIs>
<LinearRing>
<coordinates>
-4.29166667,38.15
-4.29166667,38.14166667
-4.28333333,38.14166667
-4.28333333,38.15
-4.29166667,38.15
</coordinates>
</LinearRing>
</innerBoundaryIs>
<innerBoundaryIs>
<LinearRing>
<coordinates>
-4.275,38.16666667
-4.28333333,38.16666667
-4.28333333,38.15833333
-4.275,38.15833333
-4.275,38.16666667
</coordinates>
</LinearRing>
</innerBoundaryIs>
<innerBoundaryIs>
<LinearRing>
<coordinates>
-4.25833333,38.175
-4.25,38.175
-4.25,38.18333333
-4.25833333,38.18333333
-4.25833333,38.175
</coordinates>
</LinearRing>
</innerBoundaryIs>
</Polygon>
<Polygon>
<outerBoundaryIs>
<LinearRing>
<coordinates>
-4.475,38.125
-4.475,38.11666667
-4.48333333,38.11666667
-4.48333333,38.125
-4.49166667,38.125
-4.49166667,38.13333333
-4.5,38.13333333
-4.5,38.14166667
-4.49166667,38.14166667
-4.49166667,38.15
-4.5,38.15
-4.50833333,38.15
-4.50833333,38.15833333
-4.51666667,38.15833333
-4.51666667,38.16666667
-4.51666667,38.175
-4.525,38.175
-4.525,38.18333333
-4.53333333,38.18333333
-4.53333333,38.19166667
-4.54166667,38.19166667
-4.54166667,38.2
-4.55,38.2
-4.55,38.20833333
-4.55,38.21666667
-4.54166667,38.21666667
-4.54166667,38.225
-4.53333333,38.225
-4.53333333,38.21666667
-4.525,38.21666667
-4.525,38.20833333
-4.51666667,38.20833333
-4.51666667,38.2
-4.50833333,38.2
-4.50833333,38.19166667
-4.50833333,38.18333333
-4.5,38.18333333
-4.5,38.19166667
-4.49166667,38.19166667
-4.49166667,38.2
-4.48333333,38.2
-4.48333333,38.20833333
-4.475,38.20833333
-4.46666667,38.20833333
-4.45833333,38.20833333
-4.45833333,38.21666667
-4.46666667,38.21666667
-4.46666667,38.225
-4.45833333,38.225
-4.45833333,38.23333333
-4.45,38.23333333
-4.44166667,38.23333333
-4.44166667,38.225
-4.43333333,38.225
-4.43333333,38.21666667
-4.44166667,38.21666667
-4.45,38.21666667
-4.45,38.20833333
-4.45,38.2
-4.44166667,38.2
-4.44166667,38.20833333
-4.43333333,38.20833333
-4.425,38.20833333
-4.425,38.21666667
-4.41666667,38.21666667
-4.41666667,38.225
-4.40833333,38.225
-4.40833333,38.23333333
-4.4,38.23333333
-4.4,38.24166667
-4.39166667,38.24166667
-4.38333333,38.24166667
-4.375,38.24166667
-4.375,38.23333333
-4.38333333,38.23333333
-4.39166667,38.23333333
-4.39166667,38.225
-4.4,38.225
-4.4,38.21666667
-4.4,38.20833333
-4.4,38.2
-4.40833333,38.2
-4.40833333,38.19166667
-4.41666667,38.19166667
-4.41666667,38.18333333
-4.40833333,38.18333333
-4.40833333,38.175
-4.41666667,38.175
-4.41666667,38.16666667
-4.425,38.16666667
-4.425,38.15833333
-4.425,38.15
-4.43333333,38.15
-4.44166667,38.15
-4.44166667,38.15833333
-4.44166667,38.16666667
-4.43333333,38.16666667
-4.43333333,38.175
-4.43333333,38.18333333
-4.44166667,38.18333333
-4.44166667,38.175
-4.45,38.175
-4.45,38.16666667
-4.45,38.15833333
-4.45,38.15
-4.45833333,38.15
-4.45833333,38.15833333
-4.46666667,38.15833333
-4.475,38.15833333
-4.475,38.15
-4.48333333,38.15
-4.48333333,38.14166667
-4.475,38.14166667
-4.46666667,38.14166667
-4.46666667,38.13333333
-4.475,38.13333333
-4.475,38.125
</coordinates>
</LinearRing>
</outerBoundaryIs>
<innerBoundaryIs>
<LinearRing>
<coordinates>
-4.54166667,38.2
-4.53333333,38.2
-4.53333333,38.20833333
-4.54166667,38.20833333
-4.54166667,38.2
</coordinates>
</LinearRing>
</innerBoundaryIs>
<innerBoundaryIs>
<LinearRing>
<coordinates>
-4.49166667,38.19166667
-4.49166667,38.18333333
-4.48333333,38.18333333
-4.475,38.18333333
-4.475,38.19166667
-4.48333333,38.19166667
-4.49166667,38.19166667
</coordinates>
</LinearRing>
</innerBoundaryIs>
<innerBoundaryIs>
<LinearRing>
<coordinates>
-4.475,38.19166667
-4.46666667,38.19166667
-4.46666667,38.2
-4.475,38.2
-4.475,38.19166667
</coordinates>
</LinearRing>
</innerBoundaryIs>
<innerBoundaryIs>
<LinearRing>
<coordinates>
-4.43333333,38.18333333
-4.425,38.18333333
-4.425,38.19166667
-4.43333333,38.19166667
-4.43333333,38.18333333
</coordinates>
</LinearRing>
</innerBoundaryIs>
<innerBoundaryIs>
<LinearRing>
<coordinates>
-4.475,38.15833333
-4.475,38.16666667
-4.48333333,38.16666667
-4.48333333,38.15833333
-4.475,38.15833333
</coordinates>
</LinearRing>
</innerBoundaryIs>
</Polygon>
<Polygon>
<outerBoundaryIs>
<LinearRing>
<coordinates>
-6.74166667,37.44166667
-6.73333333,37.44166667
-6.73333333,37.43333333
-6.74166667,37.43333333
-6.75,37.43333333
-6.75,37.44166667
-6.75833333,37.44166667
-6.75833333,37.45
-6.76666667,37.45
-6.775,37.45
-6.775,37.45833333
-6.76666667,37.45833333
-6.75833333,37.45833333
-6.75,37.45833333
-6.75,37.46666667
-6.75833333,37.46666667
-6.75833333,37.475
-6.75833333,37.48333333
-6.75833333,37.49166667
-6.76666667,37.49166667
-6.76666667,37.48333333
-6.775,37.48333333
-6.775,37.49166667
-6.775,37.5
-6.78333333,37.5
-6.78333333,37.50833333
-6.78333333,37.51666667
-6.79166667,37.51666667
-6.8,37.51666667
-6.8,37.525
-6.80833333,37.525
-6.80833333,37.53333333
-6.80833333,37.54166667
-6.81666667,37.54166667
-6.81666667,37.55
-6.825,37.55
-6.825,37.55833333
-6.81666667,37.55833333
-6.80833333,37.55833333
-6.80833333,37.56666667
-6.8,37.56666667
-6.8,37.55833333
-6.79166667,37.55833333
-6.79166667,37.56666667
-6.78333333,37.56666667
-6.775,37.56666667
-6.775,37.575
-6.775,37.58333333
-6.76666667,37.58333333
-6.76666667,37.59166667
-6.76666667,37.6
-6.775,37.6
-6.775,37.60833333
-6.78333333,37.60833333
-6.78333333,37.6
-6.79166667,37.6
-6.8,37.6
-6.8,37.60833333
-6.80833333,37.60833333
-6.81666667,37.60833333
-6.825,37.60833333
-6.83333333,37.60833333
-6.84166667,37.60833333
-6.84166667,37.6
-6.85,37.6
-6.85,37.59166667
-6.85,37.58333333
-6.85833333,37.58333333
-6.85833333,37.575
-6.85833333,37.56666667
-6.86666667,37.56666667
-6.86666667,37.575
-6.86666667,37.58333333
-6.875,37.58333333
-6.875,37.59166667
-6.88333333,37.59166667
-6.88333333,37.58333333
-6.89166667,37.58333333
-6.89166667,37.59166667
-6.89166667,37.6
-6.9,37.6
-6.9,37.60833333
-6.90833333,37.60833333
-6.90833333,37.61666667
-6.90833333,37.625
-6.90833333,37.63333333
-6.9,37.63333333
-6.9,37.64166667
-6.9,37.65
-6.9,37.65833333
-6.89166667,37.65833333
-6.89166667,37.66666667
-6.88333333,37.66666667
-6.875,37.66666667
-6.875,37.675
-6.88333333,37.675
-6.88333333,37.68333333
-6.88333333,37.69166667
-6.89166667,37.69166667
-6.89166667,37.7
-6.88333333,37.7
-6.875,37.7
-6.86666667,37.7
-6.86666667,37.70833333
-6.875,37.70833333
-6.88333333,37.70833333
-6.88333333,37.71666667
-6.875,37.71666667
-6.875,37.725
-6.875,37.73333333
-6.875,37.74166667
-6.86666667,37.74166667
-6.86666667,37.75
-6.86666667,37.75833333
-6.85833333,37.75833333
-6.85833333,37.76666667
-6.86666667,37.76666667
-6.86666667,37.775
-6.875,37.775
-6.88333333,37.775
-6.89166667,37.775
-6.89166667,37.78333333
-6.89166667,37.79166667
-6.89166667,37.8
-6.88333333,37.8
-6.88333333,37.80833333
-6.89166667,37.80833333
-6.9,37.80833333
-6.90833333,37.80833333
-6.91666667,37.80833333
-6.91666667,37.8
-6.925,37.8
-6.925,37.79166667
-6.925,37.78333333
-6.925,37.775
-6.925,37.76666667
-6.925,37.75833333
-6.925,37.75
-6.93333333,37.75
-6.93333333,37.75833333
-6.94166667,37.75833333
-6.94166667,37.76666667
-6.94166667,37.775
-6.95,37.775
-6.95833333,37.775
-6.95833333,37.78333333
-6.95833333,37.79166667
-6.95,37.79166667
-6.95,37.8
-6.94166667,37.8
-6.94166667,37.80833333
-6.94166667,37.81666667
-6.95,37.81666667
-6.95833333,37.81666667
-6.95833333,37.80833333
-6.95833333,37.8
-6.96666667,37.8
-6.96666667,37.79166667
-6.975,37.79166667
-6.98333333,37.79166667
-6.98333333,37.8
-6.98333333,37.80833333
-6.98333333,37.81666667
-6.99166667,37.81666667
-7,37.81666667
-7.00833333,37.81666667
-7.01666667,37.81666667
-7.025,37.81666667
-7.025,37.80833333
-7.025,37.8
-7.025,37.79166667
-7.03333333,37.79166667
-7.04166667,37.79166667
-7.04166667,37.8
-7.05,37.8
-7.05,37.80833333
-7.05833333,37.80833333
-7.05833333,37.8
-7.06666667,37.8
-7.075,37.8
-7.075,37.79166667
-7.08333333,37.79166667
-7.09166667,37.79166667
-7.1,37.79166667
-7.10833333,37.79166667
-7.11666667,37.79166667
-7.11666667,37.8
-7.125,37.8
-7.13333333,37.8
-7.14166667,37.8
-7.15,37.8
-7.15833333,37.8
-7.16666667,37.8
-7.175,37.8
-7.175,37.80833333
-7.18333333,37.80833333
-7.18333333,37.81666667
-7.19166667,37.81666667
-7.19166667,37.80833333
-7.19166667,37.8
-7.19166667,37.79166667
-7.18333333,37.79166667
-7.18333333,37.78333333
-7.19166667,37.78333333
-7.2,37.78333333
-7.2,37.79166667
-7.20833333,37.79166667
-7.20833333,37.78333333
-7.21666667,37.78333333
-7.21666667,37.79166667
-7.225,37.79166667
-7.23333333,37.79166667
-7.24166667,37.79166667
-7.24166667,37.8
-7.23333333,37.8
-7.225,37.8
-7.225,37.80833333
-7.225,37.81666667
-7.21666667,37.81666667
-7.21666667,37.825
-7.225,37.825
-7.225,37.83333333
-7.21666667,37.83333333
-7.20833333,37.83333333
-7.2,37.83333333
-7.2,37.84166667
-7.2,37.85
-7.20833333,37.85
-7.21666667,37.85
-7.225,37.85
-7.23333333,37.85
-7.23333333,37.85833333
-7.225,37.85833333
-7.225,37.86666667
-7.225,37.875
-7.225,37.88333333
-7.21666667,37.88333333
-7.21666667,37.875
-7.20833333,37.875
-7.20833333,37.88333333
-7.2,37.88333333
-7.2,37.875
-7.19166667,37.875
-7.18333333,37.875
-7.175,37.875
-7.16666667,37.875
-7.16666667,37.88333333
-7.175,37.88333333
-7.175,37.89166667
-7.175,37.9
-7.175,37.90833333
-7.16666667,37.90833333
-7.15833333,37.90833333
-7.15833333,37.91666667
-7.15,37.91666667
-7.15,37.925
-7.14166667,37.925
-7.14166667,37.93333333
-7.13333333,37.93333333
-7.13333333,37.925
-7.125,37.925
-7.125,37.93333333
-7.11666667,37.93333333
-7.11666667,37.94166667
-7.10833333,37.94166667
-7.10833333,37.93333333
-7.1,37.93333333
-7.09166667,37.93333333
-7.09166667,37.94166667
-7.1,37.94166667
-7.1,37.95
-7.1,37.95833333
-7.10833333,37.95833333
-7.10833333,37.95
-7.11666667,37.95
-7.11666667,37.95833333
-7.11666667,37.96666667
-7.10833333,37.96666667
-7.1,37.96666667
-7.09166667,37.96666667
-7.09166667,37.95833333
-7.09166667,37.95
-7.08333333,37.95
-7.08333333,37.95833333
-7.075,37.95833333
-7.075,37.95
-7.075,37.94166667
-7.06666667,37.94166667
-7.06666667,37.95
-7.06666667,37.95833333
-7.05833333,37.95833333
-7.05833333,37.95
-7.05833333,37.94166667
-7.05,37.94166667
-7.04166667,37.94166667
-7.03333333,37.94166667
-7.03333333,37.95
-7.04166667,37.95
-7.04166667,37.95833333
-7.03333333,37.95833333
-7.025,37.95833333
-7.025,37.95
-7.025,37.94166667
-7.01666667,37.94166667
-7.01666667,37.95
-7.00833333,37.95
-7.00833333,37.94166667
-7,37.94166667
-6.99166667,37.94166667
-6.99166667,37.93333333
-7,37.93333333
-7,37.925
-6.99166667,37.925
-6.99166667,37.91666667
-6.99166667,37.90833333
-6.98333333,37.90833333
-6.975,37.90833333
-6.96666667,37.90833333
-6.96666667,37.91666667
-6.975,37.91666667
-6.975,37.925
-6.96666667,37.925
-6.96666667,37.93333333
-6.975,37.93333333
-6.98333333,37.93333333
-6.98333333,37.94166667
-6.98333333,37.95
-6.98333333,37.95833333
-6.99166667,37.95833333
-6.99166667,37.96666667
-6.98333333,37.96666667
-6.975,37.96666667
-6.975,37.95833333
-6.96666667,37.95833333
-6.96666667,37.95
-6.95833333,37.95
-6.95,37.95
-6.94166667,37.95
-6.93333333,37.95
-6.93333333,37.94166667
-6.925,37.94166667
-6.925,37.93333333
-6.91666667,37.93333333
-6.90833333,37.93333333
-6.90833333,37.94166667
-6.91666667,37.94166667
-6.91666667,37.95
-6.90833333,37.95
-6.90833333,37.95833333
-6.91666667,37.95833333
-6.91666667,37.96666667
-6.925,37.96666667
-6.925,37.975
-6.93333333,37.975
-6.93333333,37.96666667
-6.94166667,37.96666667
-6.94166667,37.975
-6.94166667,37.98333333
-6.94166667,37.99166667
-6.95,37.99166667
-6.95,37.98333333
-6.95833333,37.98333333
-6.95833333,37.99166667
-6.96666667,37.99166667
-6.975,37.99166667
-6.975,37.98333333
-6.98333333,37.98333333
-6.99166667,37.98333333
-6.99166667,37.99166667
-7,37.99166667
-7.00833333,37.99166667
-7.00833333,38
-7.01666667,38
-7.025,38
-7.03333333,38
-7.04166667,38
-7.05,38
-7.05833333,38
-7.05833333,38.00833333
-7.06666667,38.00833333
-7.06666667,38
-7.06666667,37.99166667
-7.075,37.99166667
-7.08333333,37.99166667
-7.09166667,37.99166667
-7.1,37.99166667
-7.10833333,37.99166667
-7.11666667,37.99166667
-7.125,37.99166667
-7.125,38
-7.13333333,38
-7.14166667,38
-7.14166667,37.99166667
-7.15,37.99166667
-7.15,38
-7.15,38.00833333
-7.14166667,38.00833333
-7.14166667,38.01666667
-7.14166667,38.025
-7.13333333,38.025
-7.125,38.025
-7.11666667,38.025
-7.10833333,38.025
-7.10833333,38.03333333
-7.10833333,38.04166667
-7.10833333,38.05
-7.11666667,38.05
-7.11666667,38.05833333
-7.10833333,38.05833333
-7.1,38.05833333
-7.09166667,38.05833333
-7.09166667,38.06666667
-7.09166667,38.075
-7.08333333,38.075
-7.08333333,38.06666667
-7.08333333,38.05833333
-7.075,38.05833333
-7.06666667,38.05833333
-7.06666667,38.06666667
-7.05833333,38.06666667
-7.05,38.06666667
-7.05,38.075
-7.04166667,38.075
-7.03333333,38.075
-7.025,38.075
-7.025,38.08333333
-7.025,38.09166667
-7.01666667,38.09166667
-7.01666667,38.08333333
-7.01666667,38.075
-7.00833333,38.075
-7,38.075
-7,38.06666667
-6.99166667,38.06666667
-6.99166667,38.05833333
-6.98333333,38.05833333
-6.975,38.05833333
-6.975,38.05
-6.96666667,38.05
-6.95833333,38.05
-6.95,38.05
-6.94166667,38.05
-6.94166667,38.04166667
-6.93333333,38.04166667
-6.925,38.04166667
-6.925,38.03333333
-6.91666667,38.03333333
-6.91666667,38.04166667
-6.90833333,38.04166667
-6.90833333,38.05
-6.9,38.05
-6.9,38.05833333
-6.90833333,38.05833333
-6.90833333,38.06666667
-6.91666667,38.06666667
-6.91666667,38.05833333
-6.91666667,38.05
-6.925,38.05
-6.925,38.05833333
-6.93333333,38.05833333
-6.93333333,38.06666667
-6.925,38.06666667
-6.925,38.075
-6.93333333,38.075
-6.93333333,38.08333333
-6.94166667,38.08333333
-6.94166667,38.09166667
-6.95,38.09166667
-6.95,38.1
-6.95,38.10833333
-6.95833333,38.10833333
-6.96666667,38.10833333
-6.96666667,38.11666667
-6.96666667,38.125
-6.95833333,38.125
-6.95833333,38.13333333
-6.95,38.13333333
-6.95,38.125
-6.94166667,38.125
-6.94166667,38.11666667
-6.93333333,38.11666667
-6.925,38.11666667
-6.91666667,38.11666667
-6.91666667,38.10833333
-6.90833333,38.10833333
-6.9,38.10833333
-6.89166667,38.10833333
-6.89166667,38.1
-6.88333333,38.1
-6.88333333,38.09166667
-6.875,38.09166667
-6.86666667,38.09166667
-6.86666667,38.08333333
-6.85833333,38.08333333
-6.85833333,38.075
-6.85,38.075
-6.85,38.08333333
-6.85,38.09166667
-6.84166667,38.09166667
-6.84166667,38.1
-6.83333333,38.1
-6.83333333,38.09166667
-6.83333333,38.08333333
-6.825,38.08333333
-6.81666667,38.08333333
-6.81666667,38.09166667
-6.81666667,38.1
-6.81666667,38.10833333
-6.825,38.10833333
-6.825,38.11666667
-6.825,38.125
-6.81666667,38.125
-6.80833333,38.125
-6.80833333,38.11666667
-6.8,38.11666667
-6.8,38.10833333
-6.79166667,38.10833333
-6.79166667,38.11666667
-6.79166667,38.125
-6.79166667,38.13333333
-6.8,38.13333333
-6.8,38.14166667
-6.80833333,38.14166667
-6.80833333,38.15
-6.80833333,38.15833333
-6.81666667,38.15833333
-6.825,38.15833333
-6.83333333,38.15833333
-6.83333333,38.15
-6.84166667,38.15
-6.85,38.15
-6.85,38.15833333
-6.85833333,38.15833333
-6.85833333,38.16666667
-6.85833333,38.175
-6.86666667,38.175
-6.86666667,38.18333333
-6.875,38.18333333
-6.88333333,38.18333333
-6.89166667,38.18333333
-6.89166667,38.19166667
-6.88333333,38.19166667
-6.875,38.19166667
-6.875,38.2
-6.88333333,38.2
-6.89166667,38.2
-6.89166667,38.20833333
-6.88333333,38.20833333
-6.875,38.20833333
-6.86666667,38.20833333
-6.85833333,38.20833333
-6.85,38.20833333
-6.85,38.21666667
-6.84166667,38.21666667
-6.83333333,38.21666667
-6.83333333,38.20833333
-6.825,38.20833333
-6.825,38.2
-6.83333333,38.2
-6.84166667,38.2
-6.84166667,38.19166667
-6.83333333,38.19166667
-6.83333333,38.18333333
-6.825,38.18333333
-6.81666667,38.18333333
-6.80833333,38.18333333
-6.8,38.18333333
-6.8,38.19166667
-6.8,38.2
-6.79166667,38.2
-6.78333333,38.2
-6.78333333,38.20833333
-6.78333333,38.21666667
-6.775,38.21666667
-6.775,38.225
-6.76666667,38.225
-6.75833333,38.225
-6.75,38.225
-6.75,38.23333333
-6.74166667,38.23333333
-6.74166667,38.225
-6.74166667,38.21666667
-6.74166667,38.20833333
-6.75,38.20833333
-6.75833333,38.20833333
-6.76666667,38.20833333
-6.775,38.20833333
-6.775,38.2
-6.76666667,38.2
-6.76666667,38.19166667
-6.775,38.19166667
-6.775,38.18333333
-6.78333333,38.18333333
-6.78333333,38.175
-6.79166667,38.175
-6.79166667,38.16666667
-6.8,38.16666667
-6.8,38.15833333
-6.79166667,38.15833333
-6.78333333,38.15833333
-6.775,38.15833333
-6.775,38.16666667
-6.76666667,38.16666667
-6.76666667,38.175
-6.75833333,38.175
-6.75,38.175
-6.75,38.16666667
-6.74166667,38.16666667
-6.73333333,38.16666667
-6.73333333,38.15833333
-6.725,38.15833333
-6.725,38.16666667
-6.71666667,38.16666667
-6.71666667,38.15833333
-6.71666667,38.15
-6.71666667,38.14166667
-6.71666667,38.13333333
-6.725,38.13333333
-6.725,38.125
-6.73333333,38.125
-6.73333333,38.11666667
-6.74166667,38.11666667
-6.74166667,38.10833333
-6.75,38.10833333
-6.75,38.1
-6.75833333,38.1
-6.76666667,38.1
-6.76666667,38.10833333
-6.76666667,38.11666667
-6.75833333,38.11666667
-6.75833333,38.125
-6.76666667,38.125
-6.775,38.125
-6.78333333,38.125
-6.78333333,38.11666667
-6.775,38.11666667
-6.775,38.10833333
-6.78333333,38.10833333
-6.78333333,38.1
-6.78333333,38.09166667
-6.775,38.09166667
-6.76666667,38.09166667
-6.75833333,38.09166667
-6.75833333,38.08333333
-6.75,38.08333333
-6.75,38.09166667
-6.74166667,38.09166667
-6.73333333,38.09166667
-6.73333333,38.08333333
-6.73333333,38.075
-6.74166667,38.075
-6.74166667,38.06666667
-6.73333333,38.06666667
-6.725,38.06666667
-6.725,38.075
-6.725,38.08333333
-6.725,38.09166667
-6.71666667,38.09166667
-6.70833333,38.09166667
-6.7,38.09166667
-6.69166667,38.09166667
-6.69166667,38.1
-6.69166667,38.10833333
-6.68333333,38.10833333
-6.675,38.10833333
-6.66666667,38.10833333
-6.66666667,38.1
-6.66666667,38.09166667
-6.65833333,38.09166667
-6.65833333,38.1
-6.65833333,38.10833333
-6.65,38.10833333
-6.65,38.11666667
-6.65,38.125
-6.64166667,38.125
-6.63333333,38.125
-6.63333333,38.11666667
-6.64166667,38.11666667
-6.64166667,38.10833333
-6.64166667,38.1
-6.63333333,38.1
-6.625,38.1
-6.625,38.10833333
-6.625,38.11666667
-6.625,38.125
-6.61666667,38.125
-6.61666667,38.13333333
-6.60833333,38.13333333
-6.60833333,38.125
-6.60833333,38.11666667
-6.6,38.11666667
-6.6,38.125
-6.6,38.13333333
-6.59166667,38.13333333
-6.58333333,38.13333333
-6.575,38.13333333
-6.575,38.125
-6.56666667,38.125
-6.56666667,38.13333333
-6.55833333,38.13333333
-6.55,38.13333333
-6.54166667,38.13333333
-6.54166667,38.125
-6.54166667,38.11666667
-6.53333333,38.11666667
-6.53333333,38.10833333
-6.525,38.10833333
-6.51666667,38.10833333
-6.50833333,38.10833333
-6.50833333,38.11666667
-6.5,38.11666667
-6.5,38.125
-6.50833333,38.125
-6.50833333,38.13333333
-6.5,38.13333333
-6.49166667,38.13333333
-6.48333333,38.13333333
-6.475,38.13333333
-6.46666667,38.13333333
-6.45833333,38.13333333
-6.45,38.13333333
-6.44166667,38.13333333
-6.43333333,38.13333333
-6.43333333,38.14166667
-6.44166667,38.14166667
-6.44166667,38.15
-6.45,38.15
-6.45,38.15833333
-6.45,38.16666667
-6.45833333,38.16666667
-6.45833333,38.175
-6.45833333,38.18333333
-6.45,38.18333333
-6.44166667,38.18333333
-6.44166667,38.175
-6.43333333,38.175
-6.43333333,38.16666667
-6.425,38.16666667
-6.41666667,38.16666667
-6.41666667,38.15833333
-6.40833333,38.15833333
-6.40833333,38.15
-6.40833333,38.14166667
-6.4,38.14166667
-6.4,38.15
-6.4,38.15833333
-6.39166667,38.15833333
-6.39166667,38.15
-6.39166667,38.14166667
-6.38333333,38.14166667
-6.375,38.14166667
-6.375,38.13333333
-6.36666667,38.13333333
-6.36666667,38.14166667
-6.35833333,38.14166667
-6.35833333,38.15
-6.35,38.15
-6.35,38.15833333
-6.34166667,38.15833333
-6.34166667,38.16666667
-6.33333333,38.16666667
-6.33333333,38.15833333
-6.325,38.15833333
-6.325,38.15
-6.33333333,38.15
-6.33333333,38.14166667
-6.325,38.14166667
-6.31666667,38.14166667
-6.30833333,38.14166667
-6.30833333,38.13333333
-6.3,38.13333333
-6.29166667,38.13333333
-6.29166667,38.14166667
-6.28333333,38.14166667
-6.28333333,38.13333333
-6.275,38.13333333
-6.26666667,38.13333333
-6.26666667,38.125
-6.25833333,38.125
-6.25,38.125
-6.24166667,38.125
-6.23333333,38.125
-6.23333333,38.13333333
-6.225,38.13333333
-6.225,38.125
-6.225,38.11666667
-6.21666667,38.11666667
-6.20833333,38.11666667
-6.2,38.11666667
-6.2,38.125
-6.19166667,38.125
-6.19166667,38.13333333
-6.18333333,38.13333333
-6.18333333,38.14166667
-6.175,38.14166667
-6.175,38.15
-6.16666667,38.15
-6.15833333,38.15
-6.15833333,38.15833333
-6.15,38.15833333
-6.15,38.16666667
-6.14166667,38.16666667
-6.14166667,38.15833333
-6.13333333,38.15833333
-6.13333333,38.15
-6.125,38.15
-6.125,38.15833333
-6.11666667,38.15833333
-6.11666667,38.15
-6.10833333,38.15
-6.10833333,38.15833333
-6.1,38.15833333
-6.1,38.16666667
-6.09166667,38.16666667
-6.09166667,38.15833333
-6.09166667,38.15
-6.1,38.15
-6.1,38.14166667
-6.09166667,38.14166667
-6.09166667,38.13333333
-6.1,38.13333333
-6.10833333,38.13333333
-6.10833333,38.125
-6.1,38.125
-6.1,38.11666667
-6.09166667,38.11666667
-6.09166667,38.10833333
-6.08333333,38.10833333
-6.08333333,38.11666667
-6.075,38.11666667
-6.075,38.125
-6.06666667,38.125
-6.06666667,38.11666667
-6.06666667,38.10833333
-6.05833333,38.10833333
-6.05833333,38.1
-6.05,38.1
-6.04166667,38.1
-6.04166667,38.09166667
-6.03333333,38.09166667
-6.025,38.09166667
-6.01666667,38.09166667
-6.00833333,38.09166667
-6.00833333,38.1
-6,38.1
-6,38.10833333
-5.99166667,38.10833333
-5.98333333,38.10833333
-5.975,38.10833333
-5.975,38.1
-5.975,38.09166667
-5.98333333,38.09166667
-5.98333333,38.08333333
-5.975,38.08333333
-5.96666667,38.08333333
-5.96666667,38.075
-5.95833333,38.075
-5.95833333,38.08333333
-5.95,38.08333333
-5.95,38.075
-5.94166667,38.075
-5.93333333,38.075
-5.93333333,38.06666667
-5.93333333,38.05833333
-5.94166667,38.05833333
-5.94166667,38.05
-5.93333333,38.05
-5.93333333,38.04166667
-5.925,38.04166667
-5.925,38.05
-5.91666667,38.05
-5.91666667,38.05833333
-5.90833333,38.05833333
-5.9,38.05833333
-5.89166667,38.05833333
-5.88333333,38.05833333
-5.88333333,38.06666667
-5.875,38.06666667
-5.875,38.05833333
-5.86666667,38.05833333
-5.85833333,38.05833333
-5.85833333,38.05
-5.85,38.05
-5.85,38.04166667
-5.85833333,38.04166667
-5.85833333,38.03333333
-5.85,38.03333333
-5.85,38.025
-5.84166667,38.025
-5.84166667,38.03333333
-5.83333333,38.03333333
-5.825,38.03333333
-5.825,38.025
-5.81666667,38.025
-5.80833333,38.025
-5.80833333,38.01666667
-5.8,38.01666667
-5.8,38.025
-5.79166667,38.025
-5.79166667,38.03333333
-5.78333333,38.03333333
-5.775,38.03333333
-5.775,38.04166667
-5.78333333,38.04166667
-5.78333333,38.05
-5.79166667,38.05
-5.8,38.05
-5.80833333,38.05
-5.80833333,38.05833333
-5.8,38.05833333
-5.8,38.06666667
-5.80833333,38.06666667
-5.80833333,38.075
-5.81666667,38.075
-5.825,38.075
-5.83333333,38.075
-5.84166667,38.075
-5.84166667,38.08333333
-5.83333333,38.08333333
-5.83333333,38.09166667
-5.84166667,38.09166667
-5.85,38.09166667
-5.85,38.1
-5.85833333,38.1
-5.86666667,38.1
-5.86666667,38.09166667
-5.85833333,38.09166667
-5.85833333,38.08333333
-5.86666667,38.08333333
-5.875,38.08333333
-5.88333333,38.08333333
-5.88333333,38.09166667
-5.89166667,38.09166667
-5.89166667,38.1
-5.88333333,38.1
-5.88333333,38.10833333
-5.89166667,38.10833333
-5.9,38.10833333
-5.90833333,38.10833333
-5.91666667,38.10833333
-5.925,38.10833333
-5.925,38.1
-5.93333333,38.1
-5.93333333,38.10833333
-5.94166667,38.10833333
-5.95,38.10833333
-5.95,38.11666667
-5.95833333,38.11666667
-5.96666667,38.11666667
-5.975,38.11666667
-5.975,38.125
-5.975,38.13333333
-5.98333333,38.13333333
-5.98333333,38.125
-5.99166667,38.125
-5.99166667,38.13333333
-6,38.13333333
-6.00833333,38.13333333
-6.00833333,38.14166667
-6.00833333,38.15
-6,38.15
-6,38.14166667
-5.99166667,38.14166667
-5.98333333,38.14166667
-5.98333333,38.15
-5.98333333,38.15833333
-5.99166667,38.15833333
-6,38.15833333
-6,38.16666667
-6.00833333,38.16666667
-6.00833333,38.175
-6.01666667,38.175
-6.01666667,38.16666667
-6.025,38.16666667
-6.03333333,38.16666667
-6.04166667,38.16666667
-6.04166667,38.175
-6.04166667,38.18333333
-6.05,38.18333333
-6.05,38.175
-6.05833333,38.175
-6.06666667,38.175
-6.06666667,38.18333333
-6.05833333,38.18333333
-6.05833333,38.19166667
-6.05,38.19166667
-6.05,38.2
-6.05,38.20833333
-6.04166667,38.20833333
-6.04166667,38.21666667
-6.03333333,38.21666667
-6.03333333,38.20833333
-6.025,38.20833333
-6.025,38.21666667
-6.025,38.225
-6.01666667,38.225
-6.01666667,38.21666667
-6.01666667,38.20833333
-6.00833333,38.20833333
-6.00833333,38.21666667
-6.00833333,38.225
-6,38.225
-6,38.21666667
-5.99166667,38.21666667
-5.99166667,38.20833333
-5.98333333,38.20833333
-5.975,38.20833333
-5.975,38.2
-5.98333333,38.2
-5.99166667,38.2
-6,38.2
-6.00833333,38.2
-6.01666667,38.2
-6.01666667,38.19166667
-6.00833333,38.19166667
-6,38.19166667
-6,38.18333333
-5.99166667,38.18333333
-5.98333333,38.18333333
-5.975,38.18333333
-5.96666667,38.18333333
-5.96666667,38.19166667
-5.95833333,38.19166667
-5.95833333,38.18333333
-5.95,38.18333333
-5.94166667,38.18333333
-5.93333333,38.18333333
-5.925,38.18333333
-5.925,38.175
-5.91666667,38.175
-5.91666667,38.16666667
-5.90833333,38.16666667
-5.9,38.16666667
-5.9,38.15833333
-5.90833333,38.15833333
-5.90833333,38.15
-5.9,38.15
-5.89166667,38.15
-5.89166667,38.15833333
-5.88333333,38.15833333
-5.875,38.15833333
-5.86666667,38.15833333
-5.85833333,38.15833333
-5.85833333,38.15
-5.85833333,38.14166667
-5.85,38.14166667
-5.85,38.13333333
-5.84166667,38.13333333
-5.84166667,38.125
-5.83333333,38.125
-5.825,38.125
-5.825,38.11666667
-5.81666667,38.11666667
-5.81666667,38.10833333
-5.80833333,38.10833333
-5.8,38.10833333
-5.8,38.11666667
-5.8,38.125
-5.8,38.13333333
-5.79166667,38.13333333
-5.79166667,38.14166667
-5.78333333,38.14166667
-5.775,38.14166667
-5.76666667,38.14166667
-5.76666667,38.13333333
-5.75833333,38.13333333
-5.75,38.13333333
-5.74166667,38.13333333
-5.73333333,38.13333333
-5.725,38.13333333
-5.725,38.125
-5.71666667,38.125
-5.70833333,38.125
-5.70833333,38.11666667
-5.70833333,38.10833333
-5.70833333,38.1
-5.7,38.1
-5.69166667,38.1
-5.69166667,38.10833333
-5.69166667,38.11666667
-5.7,38.11666667
-5.7,38.125
-5.7,38.13333333
-5.69166667,38.13333333
-5.69166667,38.14166667
-5.68333333,38.14166667
-5.68333333,38.13333333
-5.675,38.13333333
-5.675,38.125
-5.675,38.11666667
-5.66666667,38.11666667
-5.66666667,38.125
-5.66666667,38.13333333
-5.65833333,38.13333333
-5.65833333,38.14166667
-5.65,38.14166667
-5.65,38.13333333
-5.64166667,38.13333333
-5.64166667,38.125
-5.63333333,38.125
-5.625,38.125
-5.625,38.11666667
-5.61666667,38.11666667
-5.61666667,38.10833333
-5.60833333,38.10833333
-5.60833333,38.1
-5.6,38.1
-5.6,38.09166667
-5.59166667,38.09166667
-5.58333333,38.09166667
-5.575,38.09166667
-5.575,38.08333333
-5.58333333,38.08333333
-5.59166667,38.08333333
-5.59166667,38.075
-5.58333333,38.075
-5.575,38.075
-5.56666667,38.075
-5.56666667,38.08333333
-5.55833333,38.08333333
-5.55833333,38.075
-5.55,38.075
-5.55,38.08333333
-5.55,38.09166667
-5.55833333,38.09166667
-5.56666667,38.09166667
-5.56666667,38.1
-5.56666667,38.10833333
-5.55833333,38.10833333
-5.55833333,38.11666667
-5.55833333,38.125
-5.56666667,38.125
-5.56666667,38.13333333
-5.575,38.13333333
-5.58333333,38.13333333
-5.59166667,38.13333333
-5.6,38.13333333
-5.60833333,38.13333333
-5.60833333,38.14166667
-5.61666667,38.14166667
-5.625,38.14166667
-5.625,38.15
-5.63333333,38.15
-5.63333333,38.15833333
-5.625,38.15833333
-5.625,38.16666667
-5.61666667,38.16666667
-5.60833333,38.16666667
-5.6,38.16666667
-5.59166667,38.16666667
-5.59166667,38.15833333
-5.58333333,38.15833333
-5.575,38.15833333
-5.575,38.16666667
-5.575,38.175
-5.56666667,38.175
-5.56666667,38.16666667
-5.56666667,38.15833333
-5.55833333,38.15833333
-5.55833333,38.15
-5.55,38.15
-5.55,38.15833333
-5.54166667,38.15833333
-5.54166667,38.15
-5.53333333,38.15
-5.53333333,38.14166667
-5.525,38.14166667
-5.525,38.13333333
-5.51666667,38.13333333
-5.50833333,38.13333333
-5.50833333,38.125
-5.51666667,38.125
-5.525,38.125
-5.53333333,38.125
-5.53333333,38.11666667
-5.54166667,38.11666667
-5.54166667,38.10833333
-5.53333333,38.10833333
-5.525,38.10833333
-5.525,38.1
-5.51666667,38.1
-5.50833333,38.1
-5.5,38.1
-5.5,38.09166667
-5.49166667,38.09166667
-5.49166667,38.08333333
-5.48333333,38.08333333
-5.48333333,38.075
-5.475,38.075
-5.475,38.06666667
-5.46666667,38.06666667
-5.45833333,38.06666667
-5.45,38.06666667
-5.45,38.075
-5.44166667,38.075
-5.44166667,38.08333333
-5.45,38.08333333
-5.45833333,38.08333333
-5.46666667,38.08333333
-5.475,38.08333333
-5.475,38.09166667
-5.48333333,38.09166667
-5.48333333,38.1
-5.48333333,38.10833333
-5.49166667,38.10833333
-5.49166667,38.11666667
-5.49166667,38.125
-5.48333333,38.125
-5.475,38.125
-5.46666667,38.125
-5.46666667,38.11666667
-5.45833333,38.11666667
-5.45,38.11666667
-5.45,38.125
-5.45833333,38.125
-5.45833333,38.13333333
-5.45,38.13333333
-5.44166667,38.13333333
-5.43333333,38.13333333
-5.43333333,38.14166667
-5.43333333,38.15
-5.44166667,38.15
-5.45,38.15
-5.45833333,38.15
-5.45833333,38.15833333
-5.45,38.15833333
-5.44166667,38.15833333
-5.43333333,38.15833333
-5.425,38.15833333
-5.41666667,38.15833333
-5.41666667,38.16666667
-5.40833333,38.16666667
-5.40833333,38.175
-5.40833333,38.18333333
-5.40833333,38.19166667
-5.41666667,38.19166667
-5.41666667,38.18333333
-5.41666667,38.175
-5.425,38.175
-5.43333333,38.175
-5.43333333,38.18333333
-5.44166667,38.18333333
-5.44166667,38.175
-5.45,38.175
-5.45,38.16666667
-5.45833333,38.16666667
-5.45833333,38.175
-5.46666667,38.175
-5.46666667,38.18333333
-5.475,38.18333333
-5.475,38.19166667
-5.46666667,38.19166667
-5.45833333,38.19166667
-5.45833333,38.2
-5.45833333,38.20833333
-5.45,38.20833333
-5.45,38.21666667
-5.44166667,38.21666667
-5.43333333,38.21666667
-5.43333333,38.20833333
-5.43333333,38.2
-5.425,38.2
-5.425,38.20833333
-5.41666667,38.20833333
-5.40833333,38.20833333
-5.40833333,38.21666667
-5.40833333,38.225
-5.4,38.225
-5.39166667,38.225
-5.39166667,38.23333333
-5.38333333,38.23333333
-5.38333333,38.225
-5.375,38.225
-5.375,38.23333333
-5.36666667,38.23333333
-5.36666667,38.225
-5.35833333,38.225
-5.35833333,38.23333333
-5.35,38.23333333
-5.34166667,38.23333333
-5.34166667,38.24166667
-5.33333333,38.24166667
-5.33333333,38.23333333
-5.325,38.23333333
-5.31666667,38.23333333
-5.30833333,38.23333333
-5.3,38.23333333
-5.3,38.24166667
-5.29166667,38.24166667
-5.28333333,38.24166667
-5.28333333,38.25
-5.275,38.25
-5.26666667,38.25
-5.26666667,38.24166667
-5.25833333,38.24166667
-5.25833333,38.25
-5.25,38.25
-5.25,38.24166667
-5.25,38.23333333
-5.25,38.225
-5.25833333,38.225
-5.26666667,38.225
-5.275,38.225
-5.28333333,38.225
-5.28333333,38.21666667
-5.275,38.21666667
-5.26666667,38.21666667
-5.25833333,38.21666667
-5.25,38.21666667
-5.24166667,38.21666667
-5.24166667,38.20833333
-5.23333333,38.20833333
-5.225,38.20833333
-5.225,38.2
-5.21666667,38.2
-5.20833333,38.2
-5.2,38.2
-5.19166667,38.2
-5.18333333,38.2
-5.175,38.2
-5.175,38.20833333
-5.18333333,38.20833333
-5.18333333,38.21666667
-5.18333333,38.225
-5.175,38.225
-5.16666667,38.225
-5.15833333,38.225
-5.15,38.225
-5.15,38.21666667
-5.14166667,38.21666667
-5.14166667,38.20833333
-5.13333333,38.20833333
-5.13333333,38.2
-5.125,38.2
-5.11666667,38.2
-5.11666667,38.20833333
-5.125,38.20833333
-5.125,38.21666667
-5.11666667,38.21666667
-5.10833333,38.21666667
-5.1,38.21666667
-5.1,38.20833333
-5.1,38.2
-5.09166667,38.2
-5.08333333,38.2
-5.08333333,38.19166667
-5.08333333,38.18333333
-5.08333333,38.175
-5.075,38.175
-5.075,38.16666667
-5.06666667,38.16666667
-5.05833333,38.16666667
-5.05833333,38.15833333
-5.05,38.15833333
-5.05,38.16666667
-5.04166667,38.16666667
-5.04166667,38.175
-5.03333333,38.175
-5.03333333,38.18333333
-5.025,38.18333333
-5.01666667,38.18333333
-5.00833333,38.18333333
-5.00833333,38.175
-5,38.175
-4.99166667,38.175
-4.98333333,38.175
-4.98333333,38.18333333
-4.98333333,38.19166667
-4.975,38.19166667
-4.96666667,38.19166667
-4.96666667,38.2
-4.96666667,38.20833333
-4.95833333,38.20833333
-4.95833333,38.2
-4.95,38.2
-4.95,38.19166667
-4.94166667,38.19166667
-4.94166667,38.18333333
-4.93333333,38.18333333
-4.93333333,38.19166667
-4.925,38.19166667
-4.91666667,38.19166667
-4.91666667,38.18333333
-4.90833333,38.18333333
-4.9,38.18333333
-4.89166667,38.18333333
-4.89166667,38.175
-4.88333333,38.175
-4.88333333,38.16666667
-4.875,38.16666667
-4.86666667,38.16666667
-4.86666667,38.15833333
-4.86666667,38.15
-4.85833333,38.15
-4.85,38.15
-4.85,38.15833333
-4.84166667,38.15833333
-4.83333333,38.15833333
-4.83333333,38.16666667
-4.825,38.16666667
-4.81666667,38.16666667
-4.81666667,38.15833333
-4.80833333,38.15833333
-4.80833333,38.15
-4.8,38.15
-4.8,38.14166667
-4.79166667,38.14166667
-4.78333333,38.14166667
-4.78333333,38.15
-4.775,38.15
-4.76666667,38.15
-4.76666667,38.14166667
-4.75833333,38.14166667
-4.75833333,38.13333333
-4.75833333,38.125
-4.75,38.125
-4.75,38.13333333
-4.74166667,38.13333333
-4.73333333,38.13333333
-4.73333333,38.125
-4.73333333,38.11666667
-4.74166667,38.11666667
-4.74166667,38.10833333
-4.75,38.10833333
-4.75833333,38.10833333
-4.75833333,38.1
-4.76666667,38.1
-4.775,38.1
-4.78333333,38.1
-4.78333333,38.10833333
-4.79166667,38.10833333
-4.8,38.10833333
-4.8,38.1
-4.80833333,38.1
-4.80833333,38.09166667
-4.81666667,38.09166667
-4.81666667,38.1
-4.81666667,38.10833333
-4.80833333,38.10833333
-4.80833333,38.11666667
-4.81666667,38.11666667
-4.81666667,38.125
-4.825,38.125
-4.825,38.13333333
-4.83333333,38.13333333
-4.84166667,38.13333333
-4.85,38.13333333
-4.85,38.125
-4.84166667,38.125
-4.84166667,38.11666667
-4.85,38.11666667
-4.85833333,38.11666667
-4.86666667,38.11666667
-4.86666667,38.10833333
-4.85833333,38.10833333
-4.85,38.10833333
-4.85,38.1
-4.85,38.09166667
-4.84166667,38.09166667
-4.84166667,38.08333333
-4.83333333,38.08333333
-4.825,38.08333333
-4.81666667,38.08333333
-4.80833333,38.08333333
-4.8,38.08333333
-4.8,38.075
-4.79166667,38.075
-4.78333333,38.075
-4.78333333,38.06666667
-4.775,38.06666667
-4.76666667,38.06666667
-4.76666667,38.075
-4.75833333,38.075
-4.75,38.075
-4.75,38.06666667
-4.74166667,38.06666667
-4.73333333,38.06666667
-4.725,38.06666667
-4.71666667,38.06666667
-4.71666667,38.05833333
-4.71666667,38.05
-4.71666667,38.04166667
-4.725,38.04166667
-4.73333333,38.04166667
-4.73333333,38.03333333
-4.74166667,38.03333333
-4.74166667,38.04166667
-4.75,38.04166667
-4.75833333,38.04166667
-4.76666667,38.04166667
-4.775,38.04166667
-4.775,38.05
-4.78333333,38.05
-4.78333333,38.04166667
-4.78333333,38.03333333
-4.775,38.03333333
-4.76666667,38.03333333
-4.75833333,38.03333333
-4.75833333,38.025
-4.75833333,38.01666667
-4.76666667,38.01666667
-4.775,38.01666667
-4.775,38.00833333
-4.76666667,38.00833333
-4.76666667,38
-4.75833333,38
-4.75833333,37.99166667
-4.75833333,37.98333333
-4.75,37.98333333
-4.75,37.975
-4.75833333,37.975
-4.76666667,37.975
-4.775,37.975
-4.775,37.98333333
-4.78333333,37.98333333
-4.79166667,37.98333333
-4.79166667,37.975
-4.79166667,37.96666667
-4.8,37.96666667
-4.8,37.95833333
-4.8,37.95
-4.79166667,37.95
-4.79166667,37.94166667
-4.79166667,37.93333333
-4.78333333,37.93333333
-4.78333333,37.925
-4.79166667,37.925
-4.79166667,37.91666667
-4.8,37.91666667
-4.80833333,37.91666667
-4.80833333,37.925
-4.81666667,37.925
-4.81666667,37.91666667
-4.825,37.91666667
-4.83333333,37.91666667
-4.84166667,37.91666667
-4.84166667,37.90833333
-4.85,37.90833333
-4.85,37.9
-4.85833333,37.9
-4.86666667,37.9
-4.86666667,37.89166667
-4.875,37.89166667
-4.88333333,37.89166667
-4.89166667,37.89166667
-4.9,37.89166667
-4.90833333,37.89166667
-4.90833333,37.88333333
-4.91666667,37.88333333
-4.91666667,37.89166667
-4.925,37.89166667
-4.925,37.88333333
-4.93333333,37.88333333
-4.93333333,37.875
-4.94166667,37.875
-4.95,37.875
-4.95,37.88333333
-4.95,37.89166667
-4.95,37.9
-4.95,37.90833333
-4.95833333,37.90833333
-4.95833333,37.91666667
-4.96666667,37.91666667
-4.96666667,37.90833333
-4.975,37.90833333
-4.975,37.9
-4.98333333,37.9
-4.98333333,37.89166667
-4.98333333,37.88333333
-4.98333333,37.875
-4.98333333,37.86666667
-4.99166667,37.86666667
-5,37.86666667
-5,37.875
-4.99166667,37.875
-4.99166667,37.88333333
-4.99166667,37.89166667
-5,37.89166667
-5,37.88333333
-5.00833333,37.88333333
-5.00833333,37.89166667
-5.01666667,37.89166667
-5.01666667,37.9
-5.01666667,37.90833333
-5.025,37.90833333
-5.025,37.91666667
-5.03333333,37.91666667
-5.03333333,37.90833333
-5.04166667,37.90833333
-5.04166667,37.9
-5.05,37.9
-5.05,37.89166667
-5.04166667,37.89166667
-5.04166667,37.88333333
-5.05,37.88333333
-5.05,37.875
-5.05833333,37.875
-5.05833333,37.88333333
-5.05833333,37.89166667
-5.06666667,37.89166667
-5.06666667,37.88333333
-5.075,37.88333333
-5.075,37.89166667
-5.08333333,37.89166667
-5.08333333,37.88333333
-5.08333333,37.875
-5.075,37.875
-5.06666667,37.875
-5.06666667,37.86666667
-5.075,37.86666667
-5.075,37.85833333
-5.08333333,37.85833333
-5.09166667,37.85833333
-5.09166667,37.86666667
-5.1,37.86666667
-5.1,37.875
-5.09166667,37.875
-5.09166667,37.88333333
-5.1,37.88333333
-5.10833333,37.88333333
-5.11666667,37.88333333
-5.11666667,37.89166667
-5.125,37.89166667
-5.125,37.9
-5.13333333,37.9
-5.13333333,37.90833333
-5.13333333,37.91666667
-5.14166667,37.91666667
-5.14166667,37.925
-5.15,37.925
-5.15,37.91666667
-5.15,37.90833333
-5.15,37.9
-5.14166667,37.9
-5.14166667,37.89166667
-5.15,37.89166667
-5.15833333,37.89166667
-5.15833333,37.9
-5.16666667,37.9
-5.16666667,37.90833333
-5.175,37.90833333
-5.18333333,37.90833333
-5.18333333,37.91666667
-5.19166667,37.91666667
-5.19166667,37.925
-5.19166667,37.93333333
-5.2,37.93333333
-5.2,37.925
-5.2,37.91666667
-5.20833333,37.91666667
-5.20833333,37.90833333
-5.2,37.90833333
-5.2,37.9
-5.20833333,37.9
-5.21666667,37.9
-5.21666667,37.89166667
-5.21666667,37.88333333
-5.225,37.88333333
-5.225,37.875
-5.225,37.86666667
-5.21666667,37.86666667
-5.21666667,37.85833333
-5.20833333,37.85833333
-5.20833333,37.86666667
-5.20833333,37.875
-5.2,37.875
-5.2,37.88333333
-5.19166667,37.88333333
-5.19166667,37.89166667
-5.18333333,37.89166667
-5.18333333,37.88333333
-5.18333333,37.875
-5.175,37.875
-5.175,37.88333333
-5.16666667,37.88333333
-5.16666667,37.875
-5.15833333,37.875
-5.15833333,37.86666667
-5.16666667,37.86666667
-5.175,37.86666667
-5.175,37.85833333
-5.18333333,37.85833333
-5.18333333,37.85
-5.18333333,37.84166667
-5.18333333,37.83333333
-5.19166667,37.83333333
-5.2,37.83333333
-5.20833333,37.83333333
-5.21666667,37.83333333
-5.225,37.83333333
-5.23333333,37.83333333
-5.23333333,37.825
-5.24166667,37.825
-5.25,37.825
-5.25,37.83333333
-5.25833333,37.83333333
-5.25833333,37.825
-5.25833333,37.81666667
-5.26666667,37.81666667
-5.275,37.81666667
-5.28333333,37.81666667
-5.29166667,37.81666667
-5.3,37.81666667
-5.3,37.80833333
-5.29166667,37.80833333
-5.29166667,37.8
-5.3,37.8
-5.30833333,37.8
-5.31666667,37.8
-5.325,37.8
-5.325,37.79166667
-5.33333333,37.79166667
-5.33333333,37.78333333
-5.325,37.78333333
-5.31666667,37.78333333
-5.30833333,37.78333333
-5.30833333,37.775
-5.31666667,37.775
-5.31666667,37.76666667
-5.325,37.76666667
-5.33333333,37.76666667
-5.33333333,37.75833333
-5.34166667,37.75833333
-5.34166667,37.75
-5.35,37.75
-5.35833333,37.75
-5.35833333,37.74166667
-5.36666667,37.74166667
-5.36666667,37.75
-5.375,37.75
-5.375,37.74166667
-5.38333333,37.74166667
-5.39166667,37.74166667
-5.39166667,37.75
-5.4,37.75
-5.40833333,37.75
-5.41666667,37.75
-5.425,37.75
-5.43333333,37.75
-5.44166667,37.75
-5.44166667,37.74166667
-5.45,37.74166667
-5.45,37.75
-5.45,37.75833333
-5.44166667,37.75833333
-5.44166667,37.76666667
-5.43333333,37.76666667
-5.43333333,37.775
-5.425,37.775
-5.41666667,37.775
-5.40833333,37.775
-5.4,37.775
-5.4,37.78333333
-5.4,37.79166667
-5.39166667,37.79166667
-5.39166667,37.78333333
-5.38333333,37.78333333
-5.38333333,37.775
-5.375,37.775
-5.36666667,37.775
-5.35833333,37.775
-5.35833333,37.78333333
-5.35,37.78333333
-5.35,37.79166667
-5.35833333,37.79166667
-5.35833333,37.8
-5.36666667,37.8
-5.375,37.8
-5.375,37.80833333
-5.36666667,37.80833333
-5.36666667,37.81666667
-5.375,37.81666667
-5.38333333,37.81666667
-5.39166667,37.81666667
-5.4,37.81666667
-5.40833333,37.81666667
-5.41666667,37.81666667
-5.425,37.81666667
-5.425,37.80833333
-5.425,37.8
-5.43333333,37.8
-5.44166667,37.8
-5.44166667,37.80833333
-5.44166667,37.81666667
-5.45,37.81666667
-5.45,37.80833333
-5.45833333,37.80833333
-5.46666667,37.80833333
-5.46666667,37.8
-5.475,37.8
-5.48333333,37.8
-5.48333333,37.80833333
-5.49166667,37.80833333
-5.49166667,37.81666667
-5.5,37.81666667
-5.50833333,37.81666667
-5.50833333,37.80833333
-5.50833333,37.8
-5.51666667,37.8
-5.51666667,37.79166667
-5.51666667,37.78333333
-5.525,37.78333333
-5.525,37.79166667
-5.53333333,37.79166667
-5.53333333,37.8
-5.54166667,37.8
-5.54166667,37.79166667
-5.55,37.79166667
-5.55833333,37.79166667
-5.56666667,37.79166667
-5.56666667,37.78333333
-5.56666667,37.775
-5.55833333,37.775
-5.55833333,37.76666667
-5.55,37.76666667
-5.55,37.75833333
-5.54166667,37.75833333
-5.54166667,37.76666667
-5.53333333,37.76666667
-5.53333333,37.775
-5.525,37.775
-5.525,37.76666667
-5.51666667,37.76666667
-5.51666667,37.75833333
-5.50833333,37.75833333
-5.50833333,37.76666667
-5.50833333,37.775
-5.5,37.775
-5.5,37.78333333
-5.49166667,37.78333333
-5.49166667,37.775
-5.48333333,37.775
-5.475,37.775
-5.46666667,37.775
-5.45833333,37.775
-5.45,37.775
-5.45,37.76666667
-5.45833333,37.76666667
-5.46666667,37.76666667
-5.46666667,37.75833333
-5.45833333,37.75833333
-5.45833333,37.75
-5.46666667,37.75
-5.46666667,37.74166667
-5.46666667,37.73333333
-5.475,37.73333333
-5.48333333,37.73333333
-5.48333333,37.74166667
-5.475,37.74166667
-5.475,37.75
-5.48333333,37.75
-5.48333333,37.75833333
-5.49166667,37.75833333
-5.49166667,37.75
-5.5,37.75
-5.5,37.74166667
-5.5,37.73333333
-5.50833333,37.73333333
-5.50833333,37.725
-5.51666667,37.725
-5.51666667,37.71666667
-5.525,37.71666667
-5.53333333,37.71666667
-5.53333333,37.70833333
-5.54166667,37.70833333
-5.54166667,37.7
-5.54166667,37.69166667
-5.55,37.69166667
-5.55,37.68333333
-5.55833333,37.68333333
-5.56666667,37.68333333
-5.575,37.68333333
-5.575,37.69166667
-5.58333333,37.69166667
-5.59166667,37.69166667
-5.59166667,37.68333333
-5.59166667,37.675
-5.6,37.675
-5.6,37.68333333
-5.60833333,37.68333333
-5.60833333,37.675
-5.61666667,37.675
-5.61666667,37.68333333
-5.61666667,37.69166667
-5.625,37.69166667
-5.625,37.68333333
-5.63333333,37.68333333
-5.63333333,37.675
-5.63333333,37.66666667
-5.64166667,37.66666667
-5.64166667,37.65833333
-5.65,37.65833333
-5.65,37.65
-5.65833333,37.65
-5.65833333,37.65833333
-5.66666667,37.65833333
-5.66666667,37.66666667
-5.675,37.66666667
-5.675,37.675
-5.675,37.68333333
-5.675,37.69166667
-5.675,37.7
-5.68333333,37.7
-5.68333333,37.70833333
-5.69166667,37.70833333
-5.69166667,37.71666667
-5.69166667,37.725
-5.7,37.725
-5.7,37.71666667
-5.70833333,37.71666667
-5.70833333,37.70833333
-5.71666667,37.70833333
-5.71666667,37.7
-5.725,37.7
-5.725,37.70833333
-5.725,37.71666667
-5.73333333,37.71666667
-5.74166667,37.71666667
-5.74166667,37.70833333
-5.74166667,37.7
-5.74166667,37.69166667
-5.75,37.69166667
-5.75,37.7
-5.75,37.70833333
-5.75833333,37.70833333
-5.76666667,37.70833333
-5.775,37.70833333
-5.78333333,37.70833333
-5.79166667,37.70833333
-5.8,37.70833333
-5.8,37.71666667
-5.8,37.725
-5.80833333,37.725
-5.80833333,37.71666667
-5.81666667,37.71666667
-5.81666667,37.725
-5.81666667,37.73333333
-5.80833333,37.73333333
-5.80833333,37.74166667
-5.81666667,37.74166667
-5.825,37.74166667
-5.825,37.75
-5.83333333,37.75
-5.83333333,37.75833333
-5.84166667,37.75833333
-5.84166667,37.76666667
-5.85,37.76666667
-5.85,37.775
-5.85833333,37.775
-5.85833333,37.78333333
-5.86666667,37.78333333
-5.86666667,37.79166667
-5.86666667,37.8
-5.85833333,37.8
-5.85833333,37.80833333
-5.86666667,37.80833333
-5.86666667,37.81666667
-5.875,37.81666667
-5.875,37.80833333
-5.88333333,37.80833333
-5.88333333,37.8
-5.89166667,37.8
-5.89166667,37.80833333
-5.9,37.80833333
-5.9,37.81666667
-5.9,37.825
-5.89166667,37.825
-5.89166667,37.83333333
-5.9,37.83333333
-5.90833333,37.83333333
-5.90833333,37.84166667
-5.90833333,37.85
-5.91666667,37.85
-5.925,37.85
-5.925,37.84166667
-5.93333333,37.84166667
-5.93333333,37.85
-5.93333333,37.85833333
-5.925,37.85833333
-5.925,37.86666667
-5.93333333,37.86666667
-5.94166667,37.86666667
-5.94166667,37.875
-5.95,37.875
-5.95,37.86666667
-5.95,37.85833333
-5.95833333,37.85833333
-5.96666667,37.85833333
-5.96666667,37.86666667
-5.975,37.86666667
-5.98333333,37.86666667
-5.98333333,37.85833333
-5.99166667,37.85833333
-6,37.85833333
-6,37.85
-5.99166667,37.85
-5.99166667,37.84166667
-5.99166667,37.83333333
-5.98333333,37.83333333
-5.98333333,37.825
-5.99166667,37.825
-6,37.825
-6,37.81666667
-5.99166667,37.81666667
-5.99166667,37.80833333
-5.98333333,37.80833333
-5.98333333,37.81666667
-5.975,37.81666667
-5.96666667,37.81666667
-5.96666667,37.80833333
-5.975,37.80833333
-5.975,37.8
-5.98333333,37.8
-5.98333333,37.79166667
-5.99166667,37.79166667
-5.99166667,37.78333333
-5.98333333,37.78333333
-5.975,37.78333333
-5.96666667,37.78333333
-5.96666667,37.79166667
-5.95833333,37.79166667
-5.95833333,37.78333333
-5.95,37.78333333
-5.95,37.775
-5.95833333,37.775
-5.96666667,37.775
-5.96666667,37.76666667
-5.95833333,37.76666667
-5.95,37.76666667
-5.94166667,37.76666667
-5.93333333,37.76666667
-5.93333333,37.75833333
-5.94166667,37.75833333
-5.94166667,37.75
-5.94166667,37.74166667
-5.95,37.74166667
-5.95,37.73333333
-5.95,37.725
-5.95833333,37.725
-5.95833333,37.73333333
-5.95833333,37.74166667
-5.96666667,37.74166667
-5.96666667,37.73333333
-5.975,37.73333333
-5.975,37.725
-5.96666667,37.725
-5.96666667,37.71666667
-5.95833333,37.71666667
-5.95833333,37.70833333
-5.95833333,37.7
-5.95833333,37.69166667
-5.95833333,37.68333333
-5.96666667,37.68333333
-5.96666667,37.69166667
-5.975,37.69166667
-5.98333333,37.69166667
-5.98333333,37.68333333
-5.98333333,37.675
-5.975,37.675
-5.96666667,37.675
-5.95833333,37.675
-5.95,37.675
-5.94166667,37.675
-5.94166667,37.68333333
-5.93333333,37.68333333
-5.925,37.68333333
-5.925,37.675
-5.925,37.66666667
-5.91666667,37.66666667
-5.90833333,37.66666667
-5.9,37.66666667
-5.9,37.675
-5.89166667,37.675
-5.89166667,37.66666667
-5.88333333,37.66666667
-5.88333333,37.65833333
-5.89166667,37.65833333
-5.89166667,37.65
-5.88333333,37.65
-5.88333333,37.64166667
-5.875,37.64166667
-5.86666667,37.64166667
-5.86666667,37.63333333
-5.875,37.63333333
-5.88333333,37.63333333
-5.89166667,37.63333333
-5.9,37.63333333
-5.9,37.64166667
-5.90833333,37.64166667
-5.90833333,37.65
-5.91666667,37.65
-5.91666667,37.64166667
-5.925,37.64166667
-5.925,37.65
-5.93333333,37.65
-5.94166667,37.65
-5.94166667,37.64166667
-5.95,37.64166667
-5.95833333,37.64166667
-5.95833333,37.65
-5.95,37.65
-5.95,37.65833333
-5.95833333,37.65833333
-5.96666667,37.65833333
-5.96666667,37.66666667
-5.975,37.66666667
-5.975,37.65833333
-5.975,37.65
-5.96666667,37.65
-5.96666667,37.64166667
-5.975,37.64166667
-5.98333333,37.64166667
-5.98333333,37.63333333
-5.99166667,37.63333333
-6,37.63333333
-6,37.64166667
-6,37.65
-6,37.65833333
-6.00833333,37.65833333
-6.00833333,37.66666667
-6.01666667,37.66666667
-6.025,37.66666667
-6.025,37.675
-6.01666667,37.675
-6.00833333,37.675
-6.00833333,37.68333333
-6.01666667,37.68333333
-6.01666667,37.69166667
-6.01666667,37.7
-6.01666667,37.70833333
-6.00833333,37.70833333
-6,37.70833333
-6,37.71666667
-6,37.725
-5.99166667,37.725
-5.99166667,37.73333333
-6,37.73333333
-6,37.74166667
-6.00833333,37.74166667
-6.01666667,37.74166667
-6.01666667,37.75
-6.025,37.75
-6.03333333,37.75
-6.03333333,37.75833333
-6.04166667,37.75833333
-6.05,37.75833333
-6.05833333,37.75833333
-6.06666667,37.75833333
-6.06666667,37.75
-6.06666667,37.74166667
-6.075,37.74166667
-6.08333333,37.74166667
-6.08333333,37.75
-6.09166667,37.75
-6.09166667,37.75833333
-6.1,37.75833333
-6.10833333,37.75833333
-6.11666667,37.75833333
-6.11666667,37.75
-6.125,37.75
-6.125,37.75833333
-6.13333333,37.75833333
-6.13333333,37.75
-6.13333333,37.74166667
-6.125,37.74166667
-6.125,37.73333333
-6.11666667,37.73333333
-6.11666667,37.725
-6.10833333,37.725
-6.10833333,37.73333333
-6.1,37.73333333
-6.1,37.725
-6.09166667,37.725
-6.08333333,37.725
-6.075,37.725
-6.075,37.71666667
-6.075,37.70833333
-6.08333333,37.70833333
-6.09166667,37.70833333
-6.09166667,37.7
-6.1,37.7
-6.10833333,37.7
-6.10833333,37.69166667
-6.1,37.69166667
-6.09166667,37.69166667
-6.09166667,37.68333333
-6.1,37.68333333
-6.10833333,37.68333333
-6.10833333,37.675
-6.11666667,37.675
-6.125,37.675
-6.13333333,37.675
-6.14166667,37.675
-6.14166667,37.68333333
-6.13333333,37.68333333
-6.13333333,37.69166667
-6.13333333,37.7
-6.14166667,37.7
-6.15,37.7
-6.15833333,37.7
-6.16666667,37.7
-6.16666667,37.70833333
-6.175,37.70833333
-6.18333333,37.70833333
-6.18333333,37.7
-6.18333333,37.69166667
-6.18333333,37.68333333
-6.19166667,37.68333333
-6.19166667,37.675
-6.18333333,37.675
-6.18333333,37.66666667
-6.175,37.66666667
-6.16666667,37.66666667
-6.16666667,37.675
-6.16666667,37.68333333
-6.15833333,37.68333333
-6.15833333,37.675
-6.15833333,37.66666667
-6.15,37.66666667
-6.14166667,37.66666667
-6.14166667,37.65833333
-6.15,37.65833333
-6.15,37.65
-6.14166667,37.65
-6.13333333,37.65
-6.125,37.65
-6.125,37.64166667
-6.13333333,37.64166667
-6.13333333,37.63333333
-6.14166667,37.63333333
-6.15,37.63333333
-6.15,37.64166667
-6.15833333,37.64166667
-6.16666667,37.64166667
-6.175,37.64166667
-6.175,37.63333333
-6.18333333,37.63333333
-6.18333333,37.64166667
-6.19166667,37.64166667
-6.19166667,37.65
-6.2,37.65
-6.20833333,37.65
-6.20833333,37.64166667
-6.20833333,37.63333333
-6.20833333,37.625
-6.20833333,37.61666667
-6.21666667,37.61666667
-6.21666667,37.60833333
-6.225,37.60833333
-6.225,37.6
-6.23333333,37.6
-6.23333333,37.59166667
-6.24166667,37.59166667
-6.24166667,37.6
-6.25,37.6
-6.25,37.60833333
-6.25833333,37.60833333
-6.25833333,37.6
-6.26666667,37.6
-6.26666667,37.59166667
-6.275,37.59166667
-6.28333333,37.59166667
-6.29166667,37.59166667
-6.29166667,37.58333333
-6.29166667,37.575
-6.3,37.575
-6.3,37.56666667
-6.30833333,37.56666667
-6.30833333,37.55833333
-6.30833333,37.55
-6.3,37.55
-6.3,37.55833333
-6.29166667,37.55833333
-6.29166667,37.55
-6.29166667,37.54166667
-6.3,37.54166667
-6.30833333,37.54166667
-6.31666667,37.54166667
-6.31666667,37.53333333
-6.325,37.53333333
-6.33333333,37.53333333
-6.34166667,37.53333333
-6.35,37.53333333
-6.35,37.525
-6.35833333,37.525
-6.35833333,37.51666667
-6.36666667,37.51666667
-6.36666667,37.50833333
-6.375,37.50833333
-6.38333333,37.50833333
-6.38333333,37.5
-6.39166667,37.5
-6.39166667,37.50833333
-6.4,37.50833333
-6.40833333,37.50833333
-6.41666667,37.50833333
-6.41666667,37.51666667
-6.425,37.51666667
-6.425,37.525
-6.41666667,37.525
-6.40833333,37.525
-6.40833333,37.53333333
-6.41666667,37.53333333
-6.425,37.53333333
-6.43333333,37.53333333
-6.44166667,37.53333333
-6.45,37.53333333
-6.45833333,37.53333333
-6.46666667,37.53333333
-6.46666667,37.525
-6.46666667,37.51666667
-6.45833333,37.51666667
-6.45833333,37.525
-6.45,37.525
-6.44166667,37.525
-6.43333333,37.525
-6.43333333,37.51666667
-6.44166667,37.51666667
-6.44166667,37.50833333
-6.44166667,37.5
-6.44166667,37.49166667
-6.44166667,37.48333333
-6.45,37.48333333
-6.45833333,37.48333333
-6.46666667,37.48333333
-6.475,37.48333333
-6.48333333,37.48333333
-6.49166667,37.48333333
-6.49166667,37.475
-6.48333333,37.475
-6.48333333,37.46666667
-6.48333333,37.45833333
-6.49166667,37.45833333
-6.49166667,37.45
-6.5,37.45
-6.5,37.45833333
-6.50833333,37.45833333
-6.51666667,37.45833333
-6.525,37.45833333
-6.525,37.46666667
-6.53333333,37.46666667
-6.53333333,37.475
-6.525,37.475
-6.525,37.48333333
-6.53333333,37.48333333
-6.53333333,37.49166667
-6.54166667,37.49166667
-6.54166667,37.48333333
-6.54166667,37.475
-6.55,37.475
-6.55833333,37.475
-6.55833333,37.46666667
-6.56666667,37.46666667
-6.56666667,37.45833333
-6.575,37.45833333
-6.575,37.45
-6.58333333,37.45
-6.58333333,37.44166667
-6.59166667,37.44166667
-6.59166667,37.43333333
-6.6,37.43333333
-6.60833333,37.43333333
-6.61666667,37.43333333
-6.61666667,37.44166667
-6.625,37.44166667
-6.625,37.45
-6.61666667,37.45
-6.61666667,37.45833333
-6.60833333,37.45833333
-6.60833333,37.46666667
-6.6,37.46666667
-6.6,37.475
-6.60833333,37.475
-6.60833333,37.48333333
-6.61666667,37.48333333
-6.61666667,37.475
-6.625,37.475
-6.625,37.46666667
-6.63333333,37.46666667
-6.63333333,37.45833333
-6.63333333,37.45
-6.64166667,37.45
-6.64166667,37.45833333
-6.65,37.45833333
-6.65,37.45
-6.65833333,37.45
-6.65833333,37.45833333
-6.65833333,37.46666667
-6.65833333,37.475
-6.66666667,37.475
-6.66666667,37.46666667
-6.66666667,37.45833333
-6.675,37.45833333
-6.68333333,37.45833333
-6.69166667,37.45833333
-6.7,37.45833333
-6.7,37.45
-6.70833333,37.45
-6.71666667,37.45
-6.725,37.45
-6.73333333,37.45
-6.73333333,37.45833333
-6.74166667,37.45833333
-6.74166667,37.45
-6.74166667,37.44166667
</coordinates>
</LinearRing>
</outerBoundaryIs>
<innerBoundaryIs>
<LinearRing>
<coordinates>
-6.75833333,37.49166667
-6.75,37.49166667
-6.75,37.5
-6.75,37.50833333
-6.74166667,37.50833333
-6.73333333,37.50833333
-6.725,37.50833333
-6.725,37.51666667
-6.725,37.525
-6.73333333,37.525
-6.74166667,37.525
-6.74166667,37.53333333
-6.75,37.53333333
-6.75833333,37.53333333
-6.75833333,37.525
-6.76666667,37.525
-6.76666667,37.51666667
-6.75833333,37.51666667
-6.75833333,37.50833333
-6.75833333,37.5
-6.75833333,37.49166667
</coordinates>
</LinearRing>
</innerBoundaryIs>
<innerBoundaryIs>
<LinearRing>
<coordinates>
-6.78333333,37.51666667
-6.775,37.51666667
-6.775,37.525
-6.78333333,37.525
-6.78333333,37.51666667
</coordinates>
</LinearRing>
</innerBoundaryIs>
<innerBoundaryIs>
<LinearRing>
<coordinates>
-6.85833333,37.75833333
-6.85833333,37.75
-6.85833333,37.74166667
-6.85833333,37.73333333
-6.85,37.73333333
-6.85,37.74166667
-6.85,37.75
-6.85,37.75833333
-6.85833333,37.75833333
</coordinates>
</LinearRing>
</innerBoundaryIs>
<innerBoundaryIs>
<LinearRing>
<coordinates>
-6.88333333,37.8
-6.88333333,37.79166667
-6.875,37.79166667
-6.86666667,37.79166667
-6.85833333,37.79166667
-6.85,37.79166667
-6.85,37.8
-6.85833333,37.8
-6.86666667,37.8
-6.875,37.8
-6.88333333,37.8
</coordinates>
</LinearRing>
</innerBoundaryIs>
<innerBoundaryIs>
<LinearRing>
<coordinates>
-6.85,37.79166667
-6.85,37.78333333
-6.84166667,37.78333333
-6.84166667,37.79166667
-6.85,37.79166667
</coordinates>
</LinearRing>
</innerBoundaryIs>
<innerBoundaryIs>
<LinearRing>
<coordinates>
-6.94166667,37.775
-6.93333333,37.775
-6.93333333,37.78333333
-6.93333333,37.79166667
-6.94166667,37.79166667
-6.94166667,37.78333333
-6.94166667,37.775
</coordinates>
</LinearRing>
</innerBoundaryIs>
<innerBoundaryIs>
<LinearRing>
<coordinates>
-7.05,37.80833333
-7.04166667,37.80833333
-7.04166667,37.81666667
-7.05,37.81666667
-7.05,37.80833333
</coordinates>
</LinearRing>
</innerBoundaryIs>
<innerBoundaryIs>
<LinearRing>
<coordinates>
-7.075,37.94166667
-7.08333333,37.94166667
-7.08333333,37.93333333
-7.075,37.93333333
-7.075,37.94166667
</coordinates>
</LinearRing>
</innerBoundaryIs>
<innerBoundaryIs>
<LinearRing>
<coordinates>
-7.075,37.93333333
-7.075,37.925
-7.06666667,37.925
-7.05833333,37.925
-7.05833333,37.93333333
-7.06666667,37.93333333
-7.075,37.93333333
</coordinates>
</LinearRing>
</innerBoundaryIs>
<innerBoundaryIs>
<LinearRing>
<coordinates>
-7.05833333,37.925
-7.05833333,37.91666667
-7.05,37.91666667
-7.04166667,37.91666667
-7.04166667,37.925
-7.05,37.925
-7.05833333,37.925
</coordinates>
</LinearRing>
</innerBoundaryIs>
<innerBoundaryIs>
<LinearRing>
<coordinates>
-7.04166667,37.925
-7.03333333,37.925
-7.03333333,37.93333333
-7.04166667,37.93333333
-7.04166667,37.925
</coordinates>
</LinearRing>
</innerBoundaryIs>
<innerBoundaryIs>
<LinearRing>
<coordinates>
-6.90833333,37.95833333
-6.9,37.95833333
-6.9,37.96666667
-6.90833333,37.96666667
-6.90833333,37.95833333
</coordinates>
</LinearRing>
</innerBoundaryIs>
<innerBoundaryIs>
<LinearRing>
<coordinates>
-6.9,37.95833333
-6.9,37.95
-6.89166667,37.95
-6.89166667,37.95833333
-6.9,37.95833333
</coordinates>
</LinearRing>
</innerBoundaryIs>
<innerBoundaryIs>
<LinearRing>
<coordinates>
-6.89166667,37.95
-6.89166667,37.94166667
-6.88333333,37.94166667
-6.88333333,37.95
-6.89166667,37.95
</coordinates>
</LinearRing>
</innerBoundaryIs>
<innerBoundaryIs>
<LinearRing>
<coordinates>
-7.05833333,38.00833333
-7.05,38.00833333
-7.05,38.01666667
-7.05833333,38.01666667
-7.05833333,38.00833333
</coordinates>
</LinearRing>
</innerBoundaryIs>
<innerBoundaryIs>
<LinearRing>
<coordinates>
-6.91666667,38.10833333
-6.925,38.10833333
-6.93333333,38.10833333
-6.93333333,38.1
-6.925,38.1
-6.925,38.09166667
-6.91666667,38.09166667
-6.91666667,38.1
-6.91666667,38.10833333
</coordinates>
</LinearRing>
</innerBoundaryIs>
<innerBoundaryIs>
<LinearRing>
<coordinates>
-6.91666667,38.09166667
-6.91666667,38.08333333
-6.90833333,38.08333333
-6.90833333,38.09166667
-6.91666667,38.09166667
</coordinates>
</LinearRing>
</innerBoundaryIs>
<innerBoundaryIs>
<LinearRing>
<coordinates>
-6.78333333,38.18333333
-6.78333333,38.19166667
-6.79166667,38.19166667
-6.79166667,38.18333333
-6.78333333,38.18333333
</coordinates>
</LinearRing>
</innerBoundaryIs>
<innerBoundaryIs>
<LinearRing>
<coordinates>
-6.775,38.15833333
-6.775,38.15
-6.76666667,38.15
-6.76666667,38.14166667
-6.75833333,38.14166667
-6.75833333,38.13333333
-6.75,38.13333333
-6.75,38.14166667
-6.74166667,38.14166667
-6.74166667,38.15
-6.75,38.15
-6.75833333,38.15
-6.75833333,38.15833333
-6.76666667,38.15833333
-6.775,38.15833333
</coordinates>
</LinearRing>
</innerBoundaryIs>
<innerBoundaryIs>
<LinearRing>
<coordinates>
-6.75,38.13333333
-6.75,38.125
-6.74166667,38.125
-6.74166667,38.13333333
-6.75,38.13333333
</coordinates>
</LinearRing>
</innerBoundaryIs>
<innerBoundaryIs>
<LinearRing>
<coordinates>
-6.625,38.1
-6.625,38.09166667
-6.61666667,38.09166667
-6.61666667,38.1
-6.625,38.1
</coordinates>
</LinearRing>
</innerBoundaryIs>
<innerBoundaryIs>
<LinearRing>
<coordinates>
-6.61666667,38.09166667
-6.61666667,38.08333333
-6.60833333,38.08333333
-6.60833333,38.09166667
-6.61666667,38.09166667
</coordinates>
</LinearRing>
</innerBoundaryIs>
<innerBoundaryIs>
<LinearRing>
<coordinates>
-6.6,38.11666667
-6.6,38.10833333
-6.59166667,38.10833333
-6.59166667,38.11666667
-6.6,38.11666667
</coordinates>
</LinearRing>
</innerBoundaryIs>
<innerBoundaryIs>
<LinearRing>
<coordinates>
-6.43333333,38.16666667
-6.44166667,38.16666667
-6.44166667,38.15833333
-6.43333333,38.15833333
-6.43333333,38.16666667
</coordinates>
</LinearRing>
</innerBoundaryIs>
<innerBoundaryIs>
<LinearRing>
<coordinates>
-6.15833333,38.15
-6.15833333,38.14166667
-6.15,38.14166667
-6.15,38.15
-6.15833333,38.15
</coordinates>
</LinearRing>
</innerBoundaryIs>
<innerBoundaryIs>
<LinearRing>
<coordinates>
-6.10833333,38.13333333
-6.10833333,38.14166667
-6.11666667,38.14166667
-6.11666667,38.13333333
-6.10833333,38.13333333
</coordinates>
</LinearRing>
</innerBoundaryIs>
<innerBoundaryIs>
<LinearRing>
<coordinates>
-6.05833333,38.1
-6.06666667,38.1
-6.06666667,38.09166667
-6.05833333,38.09166667
-6.05833333,38.1
</coordinates>
</LinearRing>
</innerBoundaryIs>
<innerBoundaryIs>
<LinearRing>
<coordinates>
-6.06666667,38.09166667
-6.075,38.09166667
-6.075,38.1
-6.08333333,38.1
-6.08333333,38.09166667
-6.08333333,38.08333333
-6.09166667,38.08333333
-6.1,38.08333333
-6.10833333,38.08333333
-6.10833333,38.09166667
-6.11666667,38.09166667
-6.125,38.09166667
-6.125,38.08333333
-6.13333333,38.08333333
-6.13333333,38.09166667
-6.14166667,38.09166667
-6.14166667,38.1
-6.14166667,38.10833333
-6.14166667,38.11666667
-6.15,38.11666667
-6.15,38.10833333
-6.15,38.1
-6.15833333,38.1
-6.15833333,38.09166667
-6.16666667,38.09166667
-6.175,38.09166667
-6.18333333,38.09166667
-6.19166667,38.09166667
-6.2,38.09166667
-6.2,38.08333333
-6.19166667,38.08333333
-6.18333333,38.08333333
-6.18333333,38.075
-6.19166667,38.075
-6.2,38.075
-6.2,38.06666667
-6.20833333,38.06666667
-6.20833333,38.05833333
-6.21666667,38.05833333
-6.21666667,38.05
-6.20833333,38.05
-6.20833333,38.04166667
-6.20833333,38.03333333
-6.2,38.03333333
-6.2,38.04166667
-6.19166667,38.04166667
-6.18333333,38.04166667
-6.175,38.04166667
-6.175,38.05
-6.18333333,38.05
-6.18333333,38.05833333
-6.175,38.05833333
-6.16666667,38.05833333
-6.15833333,38.05833333
-6.15833333,38.05
-6.15,38.05
-6.14166667,38.05
-6.13333333,38.05
-6.125,38.05
-6.125,38.05833333
-6.13333333,38.05833333
-6.13333333,38.06666667
-6.125,38.06666667
-6.11666667,38.06666667
-6.11666667,38.05833333
-6.10833333,38.05833333
-6.1,38.05833333
-6.1,38.05
-6.09166667,38.05
-6.09166667,38.04166667
-6.08333333,38.04166667
-6.08333333,38.05
-6.075,38.05
-6.075,38.04166667
-6.06666667,38.04166667
-6.06666667,38.03333333
-6.06666667,38.025
-6.05833333,38.025
-6.05,38.025
-6.05,38.03333333
-6.04166667,38.03333333
-6.03333333,38.03333333
-6.03333333,38.04166667
-6.025,38.04166667
-6.01666667,38.04166667
-6.00833333,38.04166667
-6.00833333,38.03333333
-6,38.03333333
-6,38.04166667
-6,38.05
-5.99166667,38.05
-5.98333333,38.05
-5.975,38.05
-5.96666667,38.05
-5.96666667,38.05833333
-5.975,38.05833333
-5.975,38.06666667
-5.98333333,38.06666667
-5.99166667,38.06666667
-6,38.06666667
-6.00833333,38.06666667
-6.00833333,38.05833333
-6.01666667,38.05833333
-6.01666667,38.05
-6.025,38.05
-6.025,38.05833333
-6.03333333,38.05833333
-6.03333333,38.05
-6.04166667,38.05
-6.04166667,38.05833333
-6.05,38.05833333
-6.05,38.06666667
-6.05833333,38.06666667
-6.05833333,38.05833333
-6.06666667,38.05833333
-6.06666667,38.06666667
-6.06666667,38.075
-6.05833333,38.075
-6.05833333,38.08333333
-6.06666667,38.08333333
-6.06666667,38.09166667
</coordinates>
</LinearRing>
</innerBoundaryIs>
<innerBoundaryIs>
<LinearRing>
<coordinates>
-6.20833333,38.03333333
-6.21666667,38.03333333
-6.21666667,38.025
-6.21666667,38.01666667
-6.20833333,38.01666667
-6.2,38.01666667
-6.2,38.025
-6.20833333,38.025
-6.20833333,38.03333333
</coordinates>
</LinearRing>
</innerBoundaryIs>
<innerBoundaryIs>
<LinearRing>
<coordinates>
-6.2,38.01666667
-6.2,38.00833333
-6.19166667,38.00833333
-6.19166667,38
-6.18333333,38
-6.18333333,38.00833333
-6.18333333,38.01666667
-6.19166667,38.01666667
-6.2,38.01666667
</coordinates>
</LinearRing>
</innerBoundaryIs>
<innerBoundaryIs>
<LinearRing>
<coordinates>
-6,38.03333333
-6,38.025
-5.99166667,38.025
-5.98333333,38.025
-5.98333333,38.01666667
-5.975,38.01666667
-5.975,38.025
-5.96666667,38.025
-5.96666667,38.03333333
-5.96666667,38.04166667
-5.975,38.04166667
-5.98333333,38.04166667
-5.99166667,38.04166667
-5.99166667,38.03333333
-6,38.03333333
</coordinates>
</LinearRing>
</innerBoundaryIs>
<innerBoundaryIs>
<LinearRing>
<coordinates>
-5.98333333,38.01666667
-5.99166667,38.01666667
-5.99166667,38.00833333
-5.98333333,38.00833333
-5.98333333,38.01666667
</coordinates>
</LinearRing>
</innerBoundaryIs>
<innerBoundaryIs>
<LinearRing>
<coordinates>
-5.99166667,38.00833333
-6,38.00833333
-6,38
-6,37.99166667
-5.99166667,37.99166667
-5.99166667,38
-5.99166667,38.00833333
</coordinates>
</LinearRing>
</innerBoundaryIs>
<innerBoundaryIs>
<LinearRing>
<coordinates>
-5.975,38.01666667
-5.975,38.00833333
-5.96666667,38.00833333
-5.96666667,38.01666667
-5.975,38.01666667
</coordinates>
</LinearRing>
</innerBoundaryIs>
<innerBoundaryIs>
<LinearRing>
<coordinates>
-5.96666667,38.00833333
-5.96666667,38
-5.95833333,38
-5.95833333,38.00833333
-5.96666667,38.00833333
</coordinates>
</LinearRing>
</innerBoundaryIs>
<innerBoundaryIs>
<LinearRing>
<coordinates>
-5.96666667,38
-5.975,38
-5.975,37.99166667
-5.96666667,37.99166667
-5.96666667,38
</coordinates>
</LinearRing>
</innerBoundaryIs>
<innerBoundaryIs>
<LinearRing>
<coordinates>
-5.96666667,37.99166667
-5.96666667,37.98333333
-5.975,37.98333333
-5.975,37.975
-5.96666667,37.975
-5.95833333,37.975
-5.95833333,37.98333333
-5.95833333,37.99166667
-5.96666667,37.99166667
</coordinates>
</LinearRing>
</innerBoundaryIs>
<innerBoundaryIs>
<LinearRing>
<coordinates>
-5.975,37.975
-5.98333333,37.975
-5.98333333,37.98333333
-5.99166667,37.98333333
-5.99166667,37.975
-6,37.975
-6,37.96666667
-5.99166667,37.96666667
-5.98333333,37.96666667
-5.975,37.96666667
-5.975,37.975
</coordinates>
</LinearRing>
</innerBoundaryIs>
<innerBoundaryIs>
<LinearRing>
<coordinates>
-5.95833333,37.975
-5.95833333,37.96666667
-5.95,37.96666667
-5.95,37.95833333
-5.94166667,37.95833333
-5.94166667,37.96666667
-5.94166667,37.975
-5.95,37.975
-5.95833333,37.975
</coordinates>
</LinearRing>
</innerBoundaryIs>
<innerBoundaryIs>
<LinearRing>
<coordinates>
-5.95833333,37.96666667
-5.96666667,37.96666667
-5.96666667,37.95833333
-5.95833333,37.95833333
-5.95833333,37.96666667
</coordinates>
</LinearRing>
</innerBoundaryIs>
<innerBoundaryIs>
<LinearRing>
<coordinates>
-6.00833333,38.06666667
-6.00833333,38.075
-6.01666667,38.075
-6.01666667,38.06666667
-6.00833333,38.06666667
</coordinates>
</LinearRing>
</innerBoundaryIs>
<innerBoundaryIs>
<LinearRing>
<coordinates>
-5.98333333,38.08333333
-5.99166667,38.08333333
-6,38.08333333
-6,38.075
-5.99166667,38.075
-5.98333333,38.075
-5.98333333,38.08333333
</coordinates>
</LinearRing>
</innerBoundaryIs>
<innerBoundaryIs>
<LinearRing>
<coordinates>
-5.925,38.04166667
-5.925,38.03333333
-5.925,38.025
-5.925,38.01666667
-5.91666667,38.01666667
-5.91666667,38.025
-5.90833333,38.025
-5.90833333,38.03333333
-5.91666667,38.03333333
-5.91666667,38.04166667
-5.925,38.04166667
</coordinates>
</LinearRing>
</innerBoundaryIs>
<innerBoundaryIs>
<LinearRing>
<coordinates>
-5.90833333,38.025
-5.90833333,38.01666667
-5.9,38.01666667
-5.9,38.025
-5.90833333,38.025
</coordinates>
</LinearRing>
</innerBoundaryIs>
<innerBoundaryIs>
<LinearRing>
<coordinates>
-5.8,38.01666667
-5.8,38.00833333
-5.79166667,38.00833333
-5.79166667,38.01666667
-5.8,38.01666667
</coordinates>
</LinearRing>
</innerBoundaryIs>
<innerBoundaryIs>
<LinearRing>
<coordinates>
-5.975,38.13333333
-5.96666667,38.13333333
-5.95833333,38.13333333
-5.95833333,38.14166667
-5.96666667,38.14166667
-5.96666667,38.15
-5.975,38.15
-5.975,38.14166667
-5.975,38.13333333
</coordinates>
</LinearRing>
</innerBoundaryIs>
<innerBoundaryIs>
<LinearRing>
<coordinates>
-5.89166667,38.15
-5.89166667,38.14166667
-5.88333333,38.14166667
-5.875,38.14166667
-5.875,38.15
-5.88333333,38.15
-5.89166667,38.15
</coordinates>
</LinearRing>
</innerBoundaryIs>
<innerBoundaryIs>
<LinearRing>
<coordinates>
-5.85833333,38.14166667
-5.86666667,38.14166667
-5.86666667,38.13333333
-5.85833333,38.13333333
-5.85833333,38.14166667
</coordinates>
</LinearRing>
</innerBoundaryIs>
<innerBoundaryIs>
<LinearRing>
<coordinates>
-5.70833333,38.1
-5.71666667,38.1
-5.725,38.1
-5.725,38.09166667
-5.71666667,38.09166667
-5.70833333,38.09166667
-5.70833333,38.1
</coordinates>
</LinearRing>
</innerBoundaryIs>
<innerBoundaryIs>
<LinearRing>
<coordinates>
-5.55,38.075
-5.55,38.06666667
-5.54166667,38.06666667
-5.54166667,38.075
-5.55,38.075
</coordinates>
</LinearRing>
</innerBoundaryIs>
<innerBoundaryIs>
<LinearRing>
<coordinates>
-5.54166667,38.11666667
-5.54166667,38.125
-5.55,38.125
-5.55,38.11666667
-5.54166667,38.11666667
</coordinates>
</LinearRing>
</innerBoundaryIs>
<innerBoundaryIs>
<LinearRing>
<coordinates>
-5.45,38.06666667
-5.45,38.05833333
-5.44166667,38.05833333
-5.44166667,38.06666667
-5.45,38.06666667
</coordinates>
</LinearRing>
</innerBoundaryIs>
<innerBoundaryIs>
<LinearRing>
<coordinates>
-5.44166667,38.05833333
-5.44166667,38.05
-5.44166667,38.04166667
-5.43333333,38.04166667
-5.43333333,38.05
-5.43333333,38.05833333
-5.44166667,38.05833333
</coordinates>
</LinearRing>
</innerBoundaryIs>
<innerBoundaryIs>
<LinearRing>
<coordinates>
-5.43333333,38.13333333
-5.43333333,38.125
-5.425,38.125
-5.425,38.11666667
-5.425,38.10833333
-5.41666667,38.10833333
-5.41666667,38.11666667
-5.40833333,38.11666667
-5.40833333,38.125
-5.40833333,38.13333333
-5.41666667,38.13333333
-5.425,38.13333333
-5.43333333,38.13333333
</coordinates>
</LinearRing>
</innerBoundaryIs>
<innerBoundaryIs>
<LinearRing>
<coordinates>
-5.425,38.10833333
-5.43333333,38.10833333
-5.43333333,38.1
-5.425,38.1
-5.425,38.10833333
</coordinates>
</LinearRing>
</innerBoundaryIs>
<innerBoundaryIs>
<LinearRing>
<coordinates>
-5.41666667,38.10833333
-5.41666667,38.1
-5.41666667,38.09166667
-5.40833333,38.09166667
-5.40833333,38.08333333
-5.40833333,38.075
-5.41666667,38.075
-5.41666667,38.06666667
-5.41666667,38.05833333
-5.41666667,38.05
-5.40833333,38.05
-5.40833333,38.05833333
-5.4,38.05833333
-5.4,38.06666667
-5.4,38.075
-5.39166667,38.075
-5.39166667,38.06666667
-5.38333333,38.06666667
-5.38333333,38.075
-5.38333333,38.08333333
-5.39166667,38.08333333
-5.4,38.08333333
-5.4,38.09166667
-5.4,38.1
-5.40833333,38.1
-5.40833333,38.10833333
-5.41666667,38.10833333
</coordinates>
</LinearRing>
</innerBoundaryIs>
<innerBoundaryIs>
<LinearRing>
<coordinates>
-5.40833333,38.05
-5.40833333,38.04166667
-5.4,38.04166667
-5.4,38.05
-5.40833333,38.05
</coordinates>
</LinearRing>
</innerBoundaryIs>
<innerBoundaryIs>
<LinearRing>
<coordinates>
-5.4,38.04166667
-5.4,38.03333333
-5.39166667,38.03333333
-5.39166667,38.04166667
-5.4,38.04166667
</coordinates>
</LinearRing>
</innerBoundaryIs>
<innerBoundaryIs>
<LinearRing>
<coordinates>
-5.38333333,38.08333333
-5.375,38.08333333
-5.36666667,38.08333333
-5.36666667,38.075
-5.36666667,38.06666667
-5.35833333,38.06666667
-5.35833333,38.075
-5.35833333,38.08333333
-5.35833333,38.09166667
-5.36666667,38.09166667
-5.375,38.09166667
-5.38333333,38.09166667
-5.38333333,38.08333333
</coordinates>
</LinearRing>
</innerBoundaryIs>
<innerBoundaryIs>
<LinearRing>
<coordinates>
-5.40833333,38.13333333
-5.4,38.13333333
-5.4,38.14166667
-5.40833333,38.14166667
-5.40833333,38.13333333
</coordinates>
</LinearRing>
</innerBoundaryIs>
<innerBoundaryIs>
<LinearRing>
<coordinates>
-5.41666667,38.15833333
-5.41666667,38.15
-5.40833333,38.15
-5.4,38.15
-5.4,38.15833333
-5.40833333,38.15833333
-5.41666667,38.15833333
</coordinates>
</LinearRing>
</innerBoundaryIs>
<innerBoundaryIs>
<LinearRing>
<coordinates>
-5.35833333,38.225
-5.35833333,38.21666667
-5.35,38.21666667
-5.35,38.225
-5.35833333,38.225
</coordinates>
</LinearRing>
</innerBoundaryIs>
<innerBoundaryIs>
<LinearRing>
<coordinates>
-5.3,38.23333333
-5.3,38.225
-5.29166667,38.225
-5.29166667,38.23333333
-5.3,38.23333333
</coordinates>
</LinearRing>
</innerBoundaryIs>
<innerBoundaryIs>
<LinearRing>
<coordinates>
-5.14166667,38.20833333
-5.15,38.20833333
-5.15833333,38.20833333
-5.15833333,38.2
-5.16666667,38.2
-5.16666667,38.19166667
-5.15833333,38.19166667
-5.15833333,38.18333333
-5.15,38.18333333
-5.14166667,38.18333333
-5.14166667,38.19166667
-5.14166667,38.2
-5.14166667,38.20833333
</coordinates>
</LinearRing>
</innerBoundaryIs>
<innerBoundaryIs>
<LinearRing>
<coordinates>
-5.15833333,38.18333333
-5.16666667,38.18333333
-5.175,38.18333333
-5.175,38.175
-5.175,38.16666667
-5.16666667,38.16666667
-5.16666667,38.175
-5.15833333,38.175
-5.15833333,38.18333333
</coordinates>
</LinearRing>
</innerBoundaryIs>
<innerBoundaryIs>
<LinearRing>
<coordinates>
-5.175,38.18333333
-5.175,38.19166667
-5.18333333,38.19166667
-5.19166667,38.19166667
-5.19166667,38.18333333
-5.18333333,38.18333333
-5.175,38.18333333
</coordinates>
</LinearRing>
</innerBoundaryIs>
<innerBoundaryIs>
<LinearRing>
<coordinates>
-5.15833333,38.175
-5.15833333,38.16666667
-5.15833333,38.15833333
-5.15,38.15833333
-5.15,38.16666667
-5.15,38.175
-5.15833333,38.175
</coordinates>
</LinearRing>
</innerBoundaryIs>
<innerBoundaryIs>
<LinearRing>
<coordinates>
-5.08333333,38.175
-5.09166667,38.175
-5.09166667,38.16666667
-5.09166667,38.15833333
-5.08333333,38.15833333
-5.08333333,38.16666667
-5.08333333,38.175
</coordinates>
</LinearRing>
</innerBoundaryIs>
<innerBoundaryIs>
<LinearRing>
<coordinates>
-5.00833333,38.175
-5.01666667,38.175
-5.01666667,38.16666667
-5.00833333,38.16666667
-5.00833333,38.175
</coordinates>
</LinearRing>
</innerBoundaryIs>
<innerBoundaryIs>
<LinearRing>
<coordinates>
-5.01666667,38.16666667
-5.025,38.16666667
-5.025,38.15833333
-5.01666667,38.15833333
-5.01666667,38.16666667
</coordinates>
</LinearRing>
</innerBoundaryIs>
<innerBoundaryIs>
<LinearRing>
<coordinates>
-4.88333333,38.16666667
-4.89166667,38.16666667
-4.89166667,38.15833333
-4.88333333,38.15833333
-4.88333333,38.16666667
</coordinates>
</LinearRing>
</innerBoundaryIs>
<innerBoundaryIs>
<LinearRing>
<coordinates>
-4.75833333,38.125
-4.76666667,38.125
-4.76666667,38.11666667
-4.75833333,38.11666667
-4.75833333,38.125
</coordinates>
</LinearRing>
</innerBoundaryIs>
<innerBoundaryIs>
<LinearRing>
<coordinates>
-4.80833333,38.11666667
-4.8,38.11666667
-4.8,38.125
-4.80833333,38.125
-4.80833333,38.11666667
</coordinates>
</LinearRing>
</innerBoundaryIs>
<innerBoundaryIs>
<LinearRing>
<coordinates>
-4.86666667,38.11666667
-4.86666667,38.125
-4.86666667,38.13333333
-4.875,38.13333333
-4.875,38.125
-4.88333333,38.125
-4.88333333,38.11666667
-4.89166667,38.11666667
-4.9,38.11666667
-4.9,38.10833333
-4.89166667,38.10833333
-4.88333333,38.10833333
-4.875,38.10833333
-4.875,38.11666667
-4.86666667,38.11666667
</coordinates>
</LinearRing>
</innerBoundaryIs>
<innerBoundaryIs>
<LinearRing>
<coordinates>
-4.84166667,38.08333333
-4.85,38.08333333
-4.85833333,38.08333333
-4.85833333,38.075
-4.86666667,38.075
-4.86666667,38.06666667
-4.85833333,38.06666667
-4.85,38.06666667
-4.84166667,38.06666667
-4.84166667,38.075
-4.84166667,38.08333333
</coordinates>
</LinearRing>
</innerBoundaryIs>
<innerBoundaryIs>
<LinearRing>
<coordinates>
-4.86666667,38.075
-4.86666667,38.08333333
-4.86666667,38.09166667
-4.875,38.09166667
-4.88333333,38.09166667
-4.89166667,38.09166667
-4.89166667,38.08333333
-4.9,38.08333333
-4.90833333,38.08333333
-4.90833333,38.075
-4.90833333,38.06666667
-4.9,38.06666667
-4.89166667,38.06666667
-4.89166667,38.075
-4.88333333,38.075
-4.88333333,38.08333333
-4.875,38.08333333
-4.875,38.075
-4.86666667,38.075
</coordinates>
</LinearRing>
</innerBoundaryIs>
<innerBoundaryIs>
<LinearRing>
<coordinates>
-4.89166667,38.06666667
-4.89166667,38.05833333
-4.9,38.05833333
-4.90833333,38.05833333
-4.91666667,38.05833333
-4.91666667,38.06666667
-4.91666667,38.075
-4.925,38.075
-4.925,38.08333333
-4.91666667,38.08333333
-4.91666667,38.09166667
-4.91666667,38.1
-4.925,38.1
-4.925,38.10833333
-4.93333333,38.10833333
-4.94166667,38.10833333
-4.95,38.10833333
-4.95,38.11666667
-4.95833333,38.11666667
-4.96666667,38.11666667
-4.975,38.11666667
-4.975,38.10833333
-4.96666667,38.10833333
-4.95833333,38.10833333
-4.95833333,38.1
-4.95,38.1
-4.95,38.09166667
-4.94166667,38.09166667
-4.93333333,38.09166667
-4.93333333,38.08333333
-4.94166667,38.08333333
-4.94166667,38.075
-4.93333333,38.075
-4.93333333,38.06666667
-4.93333333,38.05833333
-4.925,38.05833333
-4.925,38.05
-4.91666667,38.05
-4.90833333,38.05
-4.90833333,38.04166667
-4.9,38.04166667
-4.89166667,38.04166667
-4.89166667,38.03333333
-4.88333333,38.03333333
-4.88333333,38.025
-4.88333333,38.01666667
-4.88333333,38.00833333
-4.875,38.00833333
-4.875,38
-4.875,37.99166667
-4.86666667,37.99166667
-4.86666667,37.98333333
-4.875,37.98333333
-4.875,37.975
-4.86666667,37.975
-4.85833333,37.975
-4.85833333,37.98333333
-4.85,37.98333333
-4.84166667,37.98333333
-4.83333333,37.98333333
-4.825,37.98333333
-4.825,37.99166667
-4.83333333,37.99166667
-4.83333333,38
-4.84166667,38
-4.85,38
-4.85833333,38
-4.86666667,38
-4.86666667,38.00833333
-4.86666667,38.01666667
-4.86666667,38.025
-4.85833333,38.025
-4.85,38.025
-4.85,38.03333333
-4.84166667,38.03333333
-4.84166667,38.04166667
-4.85,38.04166667
-4.85,38.05
-4.85833333,38.05
-4.86666667,38.05
-4.86666667,38.04166667
-4.875,38.04166667
-4.875,38.05
-4.88333333,38.05
-4.88333333,38.05833333
-4.88333333,38.06666667
-4.89166667,38.06666667
</coordinates>
</LinearRing>
</innerBoundaryIs>
<innerBoundaryIs>
<LinearRing>
<coordinates>
-4.975,38.11666667
-4.975,38.125
-4.975,38.13333333
-4.96666667,38.13333333
-4.95833333,38.13333333
-4.95833333,38.14166667
-4.95833333,38.15
-4.95,38.15
-4.95,38.14166667
-4.94166667,38.14166667
-4.94166667,38.13333333
-4.93333333,38.13333333
-4.93333333,38.125
-4.925,38.125
-4.91666667,38.125
-4.90833333,38.125
-4.90833333,38.13333333
-4.91666667,38.13333333
-4.91666667,38.14166667
-4.925,38.14166667
-4.925,38.15
-4.93333333,38.15
-4.93333333,38.15833333
-4.93333333,38.16666667
-4.94166667,38.16666667
-4.95,38.16666667
-4.95833333,38.16666667
-4.95833333,38.175
-4.96666667,38.175
-4.96666667,38.16666667
-4.975,38.16666667
-4.975,38.15833333
-4.96666667,38.15833333
-4.96666667,38.15
-4.96666667,38.14166667
-4.975,38.14166667
-4.98333333,38.14166667
-4.99166667,38.14166667
-4.99166667,38.13333333
-4.98333333,38.13333333
-4.98333333,38.125
-4.98333333,38.11666667
-4.975,38.11666667
</coordinates>
</LinearRing>
</innerBoundaryIs>
<innerBoundaryIs>
<LinearRing>
<coordinates>
-4.90833333,38.13333333
-4.9,38.13333333
-4.9,38.125
-4.89166667,38.125
-4.89166667,38.13333333
-4.89166667,38.14166667
-4.9,38.14166667
-4.90833333,38.14166667
-4.90833333,38.13333333
</coordinates>
</LinearRing>
</innerBoundaryIs>
<innerBoundaryIs>
<LinearRing>
<coordinates>
-4.95,38.09166667
-4.95833333,38.09166667
-4.95833333,38.08333333
-4.95,38.08333333
-4.95,38.09166667
</coordinates>
</LinearRing>
</innerBoundaryIs>
<innerBoundaryIs>
<LinearRing>
<coordinates>
-4.85,38.025
-4.85,38.01666667
-4.84166667,38.01666667
-4.84166667,38.025
-4.85,38.025
</coordinates>
</LinearRing>
</innerBoundaryIs>
<innerBoundaryIs>
<LinearRing>
<coordinates>
-4.84166667,38.06666667
-4.84166667,38.05833333
-4.83333333,38.05833333
-4.825,38.05833333
-4.81666667,38.05833333
-4.81666667,38.05
-4.80833333,38.05
-4.80833333,38.05833333
-4.80833333,38.06666667
-4.81666667,38.06666667
-4.825,38.06666667
-4.825,38.075
-4.83333333,38.075
-4.83333333,38.06666667
-4.84166667,38.06666667
</coordinates>
</LinearRing>
</innerBoundaryIs>
<innerBoundaryIs>
<LinearRing>
<coordinates>
-4.80833333,37.925
-4.8,37.925
-4.8,37.93333333
-4.80833333,37.93333333
-4.80833333,37.925
</coordinates>
</LinearRing>
</innerBoundaryIs>
<innerBoundaryIs>
<LinearRing>
<coordinates>
-4.98333333,37.9
-4.98333333,37.90833333
-4.99166667,37.90833333
-4.99166667,37.9
-4.98333333,37.9
</coordinates>
</LinearRing>
</innerBoundaryIs>
<innerBoundaryIs>
<LinearRing>
<coordinates>
-5.13333333,37.91666667
-5.125,37.91666667
-5.125,37.925
-5.13333333,37.925
-5.13333333,37.91666667
</coordinates>
</LinearRing>
</innerBoundaryIs>
<innerBoundaryIs>
<LinearRing>
<coordinates>
-5.125,37.925
-5.11666667,37.925
-5.11666667,37.93333333
-5.125,37.93333333
-5.125,37.925
</coordinates>
</LinearRing>
</innerBoundaryIs>
<innerBoundaryIs>
<LinearRing>
<coordinates>
-5.18333333,37.91666667
-5.175,37.91666667
-5.16666667,37.91666667
-5.15833333,37.91666667
-5.15833333,37.925
-5.16666667,37.925
-5.175,37.925
-5.18333333,37.925
-5.18333333,37.91666667
</coordinates>
</LinearRing>
</innerBoundaryIs>
<innerBoundaryIs>
<LinearRing>
<coordinates>
-5.35833333,37.775
-5.35833333,37.76666667
-5.35,37.76666667
-5.34166667,37.76666667
-5.34166667,37.775
-5.35,37.775
-5.35833333,37.775
</coordinates>
</LinearRing>
</innerBoundaryIs>
<innerBoundaryIs>
<LinearRing>
<coordinates>
-5.45,37.81666667
-5.45,37.825
-5.45833333,37.825
-5.45833333,37.81666667
-5.45,37.81666667
</coordinates>
</LinearRing>
</innerBoundaryIs>
<innerBoundaryIs>
<LinearRing>
<coordinates>
-5.56666667,37.79166667
-5.56666667,37.8
-5.575,37.8
-5.575,37.80833333
-5.56666667,37.80833333
-5.56666667,37.81666667
-5.575,37.81666667
-5.58333333,37.81666667
-5.59166667,37.81666667
-5.59166667,37.80833333
-5.59166667,37.8
-5.59166667,37.79166667
-5.58333333,37.79166667
-5.58333333,37.78333333
-5.58333333,37.775
-5.575,37.775
-5.575,37.78333333
-5.575,37.79166667
-5.56666667,37.79166667
</coordinates>
</LinearRing>
</innerBoundaryIs>
<innerBoundaryIs>
<LinearRing>
<coordinates>
-5.54166667,37.70833333
-5.54166667,37.71666667
-5.55,37.71666667
-5.55,37.70833333
-5.54166667,37.70833333
</coordinates>
</LinearRing>
</innerBoundaryIs>
<innerBoundaryIs>
<LinearRing>
<coordinates>
-5.66666667,37.66666667
-5.65833333,37.66666667
-5.65833333,37.675
-5.66666667,37.675
-5.66666667,37.66666667
</coordinates>
</LinearRing>
</innerBoundaryIs>
<innerBoundaryIs>
<LinearRing>
<coordinates>
-5.74166667,37.71666667
-5.74166667,37.725
-5.75,37.725
-5.75,37.71666667
-5.74166667,37.71666667
</coordinates>
</LinearRing>
</innerBoundaryIs>
<innerBoundaryIs>
<LinearRing>
<coordinates>
-6,37.85
-6.00833333,37.85
-6.00833333,37.84166667
-6.00833333,37.83333333
-6,37.83333333
-6,37.84166667
-6,37.85
</coordinates>
</LinearRing>
</innerBoundaryIs>
<innerBoundaryIs>
<LinearRing>
<coordinates>
-5.96666667,37.71666667
-5.975,37.71666667
-5.975,37.70833333
-5.96666667,37.70833333
-5.96666667,37.71666667
</coordinates>
</LinearRing>
</innerBoundaryIs>
<innerBoundaryIs>
<LinearRing>
<coordinates>
-5.98333333,37.64166667
-5.98333333,37.65
-5.99166667,37.65
-5.99166667,37.64166667
-5.98333333,37.64166667
</coordinates>
</LinearRing>
</innerBoundaryIs>
<innerBoundaryIs>
<LinearRing>
<coordinates>
-6.18333333,37.70833333
-6.18333333,37.71666667
-6.19166667,37.71666667
-6.19166667,37.725
-6.2,37.725
-6.20833333,37.725
-6.21666667,37.725
-6.21666667,37.73333333
-6.225,37.73333333
-6.225,37.74166667
-6.23333333,37.74166667
-6.24166667,37.74166667
-6.25,37.74166667
-6.25,37.73333333
-6.24166667,37.73333333
-6.23333333,37.73333333
-6.23333333,37.725
-6.225,37.725
-6.225,37.71666667
-6.21666667,37.71666667
-6.21666667,37.70833333
-6.21666667,37.7
-6.21666667,37.69166667
-6.225,37.69166667
-6.225,37.68333333
-6.21666667,37.68333333
-6.20833333,37.68333333
-6.20833333,37.69166667
-6.2,37.69166667
-6.19166667,37.69166667
-6.19166667,37.7
-6.2,37.7
-6.2,37.70833333
-6.19166667,37.70833333
-6.18333333,37.70833333
</coordinates>
</LinearRing>
</innerBoundaryIs>
<innerBoundaryIs>
<LinearRing>
<coordinates>
-6.18333333,37.66666667
-6.19166667,37.66666667
-6.19166667,37.65833333
-6.18333333,37.65833333
-6.18333333,37.66666667
</coordinates>
</LinearRing>
</innerBoundaryIs>
<innerBoundaryIs>
<LinearRing>
<coordinates>
-6.25,37.60833333
-6.24166667,37.60833333
-6.24166667,37.61666667
-6.23333333,37.61666667
-6.23333333,37.625
-6.24166667,37.625
-6.24166667,37.63333333
-6.25,37.63333333
-6.25833333,37.63333333
-6.25833333,37.625
-6.25833333,37.61666667
-6.25,37.61666667
-6.25,37.60833333
</coordinates>
</LinearRing>
</innerBoundaryIs>
<innerBoundaryIs>
<LinearRing>
<coordinates>
-6.35833333,37.525
-6.35833333,37.53333333
-6.36666667,37.53333333
-6.375,37.53333333
-6.38333333,37.53333333
-6.38333333,37.525
-6.38333333,37.51666667
-6.375,37.51666667
-6.375,37.525
-6.36666667,37.525
-6.35833333,37.525
</coordinates>
</LinearRing>
</innerBoundaryIs>
<innerBoundaryIs>
<LinearRing>
<coordinates>
-6.38333333,37.53333333
-6.38333333,37.54166667
-6.39166667,37.54166667
-6.4,37.54166667
-6.4,37.53333333
-6.4,37.525
-6.39166667,37.525
-6.39166667,37.53333333
-6.38333333,37.53333333
</coordinates>
</LinearRing>
</innerBoundaryIs>
<innerBoundaryIs>
<LinearRing>
<coordinates>
-6.60833333,37.48333333
-6.6,37.48333333
-6.6,37.49166667
-6.60833333,37.49166667
-6.60833333,37.48333333
</coordinates>
</LinearRing>
</innerBoundaryIs>
<innerBoundaryIs>
<LinearRing>
<coordinates>
-6.55833333,37.59166667
-6.55,37.59166667
-6.55,37.58333333
-6.54166667,37.58333333
-6.54166667,37.59166667
-6.53333333,37.59166667
-6.53333333,37.6
-6.54166667,37.6
-6.55,37.6
-6.55833333,37.6
-6.55833333,37.59166667
</coordinates>
</LinearRing>
</innerBoundaryIs>
<innerBoundaryIs>
<LinearRing>
<coordinates>
-6.53333333,37.6
-6.525,37.6
-6.525,37.59166667
-6.51666667,37.59166667
-6.51666667,37.6
-6.50833333,37.6
-6.50833333,37.60833333
-6.51666667,37.60833333
-6.525,37.60833333
-6.53333333,37.60833333
-6.53333333,37.6
</coordinates>
</LinearRing>
</innerBoundaryIs>
<innerBoundaryIs>
<LinearRing>
<coordinates>
-6.38333333,37.59166667
-6.38333333,37.58333333
-6.375,37.58333333
-6.36666667,37.58333333
-6.36666667,37.59166667
-6.375,37.59166667
-6.375,37.6
-6.375,37.60833333
-6.38333333,37.60833333
-6.38333333,37.6
-6.38333333,37.59166667
</coordinates>
</LinearRing>
</innerBoundaryIs>
<innerBoundaryIs>
<LinearRing>
<coordinates>
-6.36666667,37.59166667
-6.35833333,37.59166667
-6.35833333,37.6
-6.35833333,37.60833333
-6.36666667,37.60833333
-6.36666667,37.6
-6.36666667,37.59166667
</coordinates>
</LinearRing>
</innerBoundaryIs>
<innerBoundaryIs>
<LinearRing>
<coordinates>
-6.35833333,37.60833333
-6.35,37.60833333
-6.35,37.61666667
-6.35833333,37.61666667
-6.35833333,37.60833333
</coordinates>
</LinearRing>
</innerBoundaryIs>
<innerBoundaryIs>
<LinearRing>
<coordinates>
-6.35833333,37.61666667
-6.35833333,37.625
-6.36666667,37.625
-6.36666667,37.61666667
-6.35833333,37.61666667
</coordinates>
</LinearRing>
</innerBoundaryIs>
<innerBoundaryIs>
<LinearRing>
<coordinates>
-6.35833333,37.625
-6.35,37.625
-6.34166667,37.625
-6.34166667,37.63333333
-6.35,37.63333333
-6.35833333,37.63333333
-6.35833333,37.625
</coordinates>
</LinearRing>
</innerBoundaryIs>
<innerBoundaryIs>
<LinearRing>
<coordinates>
-6.51666667,37.475
-6.50833333,37.475
-6.50833333,37.48333333
-6.51666667,37.48333333
-6.51666667,37.475
</coordinates>
</LinearRing>
</innerBoundaryIs>
<innerBoundaryIs>
<LinearRing>
<coordinates>
-6.50833333,37.475
-6.50833333,37.46666667
-6.5,37.46666667
-6.5,37.475
-6.50833333,37.475
</coordinates>
</LinearRing>
</innerBoundaryIs>
<innerBoundaryIs>
<LinearRing>
<coordinates>
-5.08333333,37.925
-5.08333333,37.91666667
-5.08333333,37.90833333
-5.075,37.90833333
-5.075,37.91666667
-5.075,37.925
-5.08333333,37.925
</coordinates>
</LinearRing>
</innerBoundaryIs>
<innerBoundaryIs>
<LinearRing>
<coordinates>
-5.075,37.90833333
-5.075,37.9
-5.06666667,37.9
-5.06666667,37.90833333
-5.075,37.90833333
</coordinates>
</LinearRing>
</innerBoundaryIs>
<innerBoundaryIs>
<LinearRing>
<coordinates>
-5.06666667,37.90833333
-5.05833333,37.90833333
-5.05833333,37.91666667
-5.06666667,37.91666667
-5.06666667,37.90833333
</coordinates>
</LinearRing>
</innerBoundaryIs>
<innerBoundaryIs>
<LinearRing>
<coordinates>
-5,37.925
-4.99166667,37.925
-4.99166667,37.91666667
-4.98333333,37.91666667
-4.98333333,37.925
-4.98333333,37.93333333
-4.99166667,37.93333333
-5,37.93333333
-5,37.925
</coordinates>
</LinearRing>
</innerBoundaryIs>
<innerBoundaryIs>
<LinearRing>
<coordinates>
-5,37.93333333
-5,37.94166667
-5.00833333,37.94166667
-5.01666667,37.94166667
-5.01666667,37.93333333
-5.00833333,37.93333333
-5,37.93333333
</coordinates>
</LinearRing>
</innerBoundaryIs>
<innerBoundaryIs>
<LinearRing>
<coordinates>
-5.01666667,37.94166667
-5.01666667,37.95
-5.025,37.95
-5.025,37.95833333
-5.03333333,37.95833333
-5.03333333,37.96666667
-5.04166667,37.96666667
-5.04166667,37.95833333
-5.05,37.95833333
-5.05,37.95
-5.04166667,37.95
-5.03333333,37.95
-5.03333333,37.94166667
-5.025,37.94166667
-5.01666667,37.94166667
</coordinates>
</LinearRing>
</innerBoundaryIs>
<innerBoundaryIs>
<LinearRing>
<coordinates>
-4.93333333,37.91666667
-4.93333333,37.90833333
-4.925,37.90833333
-4.91666667,37.90833333
-4.91666667,37.91666667
-4.925,37.91666667
-4.93333333,37.91666667
</coordinates>
</LinearRing>
</innerBoundaryIs>
<innerBoundaryIs>
<LinearRing>
<coordinates>
-4.93333333,37.90833333
-4.94166667,37.90833333
-4.94166667,37.9
-4.93333333,37.9
-4.93333333,37.90833333
</coordinates>
</LinearRing>
</innerBoundaryIs>
<innerBoundaryIs>
<LinearRing>
<coordinates>
-6.725,37.925
-6.725,37.91666667
-6.71666667,37.91666667
-6.71666667,37.90833333
-6.70833333,37.90833333
-6.7,37.90833333
-6.7,37.91666667
-6.70833333,37.91666667
-6.70833333,37.925
-6.71666667,37.925
-6.725,37.925
</coordinates>
</LinearRing>
</innerBoundaryIs>
<innerBoundaryIs>
<LinearRing>
<coordinates>
-6.7,37.91666667
-6.69166667,37.91666667
-6.69166667,37.925
-6.7,37.925
-6.7,37.91666667
</coordinates>
</LinearRing>
</innerBoundaryIs>
<innerBoundaryIs>
<LinearRing>
<coordinates>
-5.26666667,37.93333333
-5.25833333,37.93333333
-5.25833333,37.94166667
-5.25833333,37.95
-5.26666667,37.95
-5.275,37.95
-5.275,37.94166667
-5.26666667,37.94166667
-5.26666667,37.93333333
</coordinates>
</LinearRing>
</innerBoundaryIs>
<innerBoundaryIs>
<LinearRing>
<coordinates>
-5.25833333,37.93333333
-5.25833333,37.925
-5.25,37.925
-5.25,37.91666667
-5.24166667,37.91666667
-5.23333333,37.91666667
-5.225,37.91666667
-5.225,37.925
-5.225,37.93333333
-5.23333333,37.93333333
-5.23333333,37.94166667
-5.24166667,37.94166667
-5.25,37.94166667
-5.25,37.93333333
-5.25833333,37.93333333
</coordinates>
</LinearRing>
</innerBoundaryIs>
<innerBoundaryIs>
<LinearRing>
<coordinates>
-5.225,37.91666667
-5.225,37.90833333
-5.21666667,37.90833333
-5.21666667,37.91666667
-5.225,37.91666667
</coordinates>
</LinearRing>
</innerBoundaryIs>
<innerBoundaryIs>
<LinearRing>
<coordinates>
-5.63333333,37.80833333
-5.63333333,37.8
-5.625,37.8
-5.61666667,37.8
-5.61666667,37.80833333
-5.625,37.80833333
-5.63333333,37.80833333
</coordinates>
</LinearRing>
</innerBoundaryIs>
<innerBoundaryIs>
<LinearRing>
<coordinates>
-5.63333333,37.8
-5.64166667,37.8
-5.64166667,37.79166667
-5.63333333,37.79166667
-5.63333333,37.8
</coordinates>
</LinearRing>
</innerBoundaryIs>
<innerBoundaryIs>
<LinearRing>
<coordinates>
-5.63333333,37.79166667
-5.63333333,37.78333333
-5.63333333,37.775
-5.64166667,37.775
-5.64166667,37.78333333
-5.65,37.78333333
-5.65,37.775
-5.65833333,37.775
-5.65833333,37.76666667
-5.65,37.76666667
-5.64166667,37.76666667
-5.63333333,37.76666667
-5.63333333,37.75833333
-5.625,37.75833333
-5.625,37.76666667
-5.61666667,37.76666667
-5.60833333,37.76666667
-5.6,37.76666667
-5.59166667,37.76666667
-5.59166667,37.775
-5.6,37.775
-5.60833333,37.775
-5.60833333,37.78333333
-5.60833333,37.79166667
-5.61666667,37.79166667
-5.61666667,37.78333333
-5.61666667,37.775
-5.625,37.775
-5.625,37.78333333
-5.625,37.79166667
-5.63333333,37.79166667
</coordinates>
</LinearRing>
</innerBoundaryIs>
<innerBoundaryIs>
<LinearRing>
<coordinates>
-5.65833333,37.76666667
-5.66666667,37.76666667
-5.66666667,37.75833333
-5.65833333,37.75833333
-5.65833333,37.76666667
</coordinates>
</LinearRing>
</innerBoundaryIs>
<innerBoundaryIs>
<LinearRing>
<coordinates>
-5.775,37.75
-5.76666667,37.75
-5.76666667,37.74166667
-5.76666667,37.73333333
-5.75833333,37.73333333
-5.75,37.73333333
-5.75,37.74166667
-5.75,37.75
-5.75,37.75833333
-5.75833333,37.75833333
-5.76666667,37.75833333
-5.775,37.75833333
-5.775,37.75
</coordinates>
</LinearRing>
</innerBoundaryIs>
<innerBoundaryIs>
<LinearRing>
<coordinates>
-5.76666667,37.73333333
-5.775,37.73333333
-5.775,37.725
-5.775,37.71666667
-5.76666667,37.71666667
-5.76666667,37.725
-5.76666667,37.73333333
</coordinates>
</LinearRing>
</innerBoundaryIs>
<innerBoundaryIs>
<LinearRing>
<coordinates>
-5.725,37.75833333
-5.71666667,37.75833333
-5.71666667,37.76666667
-5.725,37.76666667
-5.725,37.75833333
</coordinates>
</LinearRing>
</innerBoundaryIs>
<innerBoundaryIs>
<LinearRing>
<coordinates>
-5.71666667,37.75833333
-5.71666667,37.75
-5.70833333,37.75
-5.70833333,37.75833333
-5.71666667,37.75833333
</coordinates>
</LinearRing>
</innerBoundaryIs>
<innerBoundaryIs>
<LinearRing>
<coordinates>
-5.68333333,37.75833333
-5.68333333,37.75
-5.675,37.75
-5.675,37.75833333
-5.68333333,37.75833333
</coordinates>
</LinearRing>
</innerBoundaryIs>
<innerBoundaryIs>
<LinearRing>
<coordinates>
-5.68333333,37.75
-5.69166667,37.75
-5.69166667,37.74166667
-5.68333333,37.74166667
-5.68333333,37.75
</coordinates>
</LinearRing>
</innerBoundaryIs>
<innerBoundaryIs>
<LinearRing>
<coordinates>
-5.68333333,37.74166667
-5.68333333,37.73333333
-5.675,37.73333333
-5.675,37.725
-5.66666667,37.725
-5.65833333,37.725
-5.65833333,37.73333333
-5.65833333,37.74166667
-5.66666667,37.74166667
-5.675,37.74166667
-5.68333333,37.74166667
</coordinates>
</LinearRing>
</innerBoundaryIs>
<innerBoundaryIs>
<LinearRing>
<coordinates>
-6.84166667,37.8
-6.83333333,37.8
-6.83333333,37.79166667
-6.825,37.79166667
-6.81666667,37.79166667
-6.81666667,37.8
-6.825,37.8
-6.825,37.80833333
-6.83333333,37.80833333
-6.84166667,37.80833333
-6.84166667,37.8
</coordinates>
</LinearRing>
</innerBoundaryIs>
<innerBoundaryIs>
<LinearRing>
<coordinates>
-6.825,37.80833333
-6.81666667,37.80833333
-6.81666667,37.81666667
-6.825,37.81666667
-6.825,37.80833333
</coordinates>
</LinearRing>
</innerBoundaryIs>
<innerBoundaryIs>
<LinearRing>
<coordinates>
-6.825,37.81666667
-6.825,37.825
-6.83333333,37.825
-6.84166667,37.825
-6.84166667,37.81666667
-6.83333333,37.81666667
-6.825,37.81666667
</coordinates>
</LinearRing>
</innerBoundaryIs>
<innerBoundaryIs>
<LinearRing>
<coordinates>
-6.73333333,37.8
-6.725,37.8
-6.725,37.80833333
-6.73333333,37.80833333
-6.73333333,37.8
</coordinates>
</LinearRing>
</innerBoundaryIs>
<innerBoundaryIs>
<LinearRing>
<coordinates>
-6.725,37.80833333
-6.71666667,37.80833333
-6.70833333,37.80833333
-6.70833333,37.81666667
-6.71666667,37.81666667
-6.71666667,37.825
-6.71666667,37.83333333
-6.70833333,37.83333333
-6.7,37.83333333
-6.7,37.84166667
-6.70833333,37.84166667
-6.71666667,37.84166667
-6.725,37.84166667
-6.725,37.83333333
-6.725,37.825
-6.725,37.81666667
-6.725,37.80833333
</coordinates>
</LinearRing>
</innerBoundaryIs>
<innerBoundaryIs>
<LinearRing>
<coordinates>
-6.65,37.8
-6.65,37.79166667
-6.65833333,37.79166667
-6.65833333,37.78333333
-6.65833333,37.775
-6.65833333,37.76666667
-6.66666667,37.76666667
-6.675,37.76666667
-6.675,37.75833333
-6.66666667,37.75833333
-6.65833333,37.75833333
-6.65,37.75833333
-6.64166667,37.75833333
-6.64166667,37.76666667
-6.65,37.76666667
-6.65,37.775
-6.65,37.78333333
-6.64166667,37.78333333
-6.63333333,37.78333333
-6.63333333,37.79166667
-6.63333333,37.8
-6.64166667,37.8
-6.65,37.8
</coordinates>
</LinearRing>
</innerBoundaryIs>
<innerBoundaryIs>
<LinearRing>
<coordinates>
-6.64166667,37.75833333
-6.64166667,37.75
-6.63333333,37.75
-6.625,37.75
-6.625,37.75833333
-6.625,37.76666667
-6.63333333,37.76666667
-6.63333333,37.75833333
-6.64166667,37.75833333
</coordinates>
</LinearRing>
</innerBoundaryIs>
<innerBoundaryIs>
<LinearRing>
<coordinates>
-6.60833333,37.8
-6.60833333,37.79166667
-6.6,37.79166667
-6.6,37.78333333
-6.59166667,37.78333333
-6.59166667,37.79166667
-6.58333333,37.79166667
-6.58333333,37.8
-6.59166667,37.8
-6.6,37.8
-6.60833333,37.8
</coordinates>
</LinearRing>
</innerBoundaryIs>
<innerBoundaryIs>
<LinearRing>
<coordinates>
-6.58333333,37.79166667
-6.58333333,37.78333333
-6.575,37.78333333
-6.575,37.79166667
-6.58333333,37.79166667
</coordinates>
</LinearRing>
</innerBoundaryIs>
<innerBoundaryIs>
<LinearRing>
<coordinates>
-6.40833333,37.8
-6.40833333,37.79166667
-6.4,37.79166667
-6.4,37.8
-6.40833333,37.8
</coordinates>
</LinearRing>
</innerBoundaryIs>
<innerBoundaryIs>
<LinearRing>
<coordinates>
-6.4,37.79166667
-6.4,37.78333333
-6.39166667,37.78333333
-6.39166667,37.79166667
-6.4,37.79166667
</coordinates>
</LinearRing>
</innerBoundaryIs>
<innerBoundaryIs>
<LinearRing>
<coordinates>
-6.15,37.8
-6.14166667,37.8
-6.14166667,37.80833333
-6.14166667,37.81666667
-6.14166667,37.825
-6.15,37.825
-6.15833333,37.825
-6.16666667,37.825
-6.16666667,37.81666667
-6.16666667,37.80833333
-6.15833333,37.80833333
-6.15,37.80833333
-6.15,37.8
</coordinates>
</LinearRing>
</innerBoundaryIs>
<innerBoundaryIs>
<LinearRing>
<coordinates>
-6.14166667,37.825
-6.13333333,37.825
-6.125,37.825
-6.125,37.83333333
-6.13333333,37.83333333
-6.14166667,37.83333333
-6.14166667,37.825
</coordinates>
</LinearRing>
</innerBoundaryIs>
<innerBoundaryIs>
<LinearRing>
<coordinates>
-6.14166667,37.83333333
-6.14166667,37.84166667
-6.14166667,37.85
-6.15,37.85
-6.15,37.84166667
-6.15,37.83333333
-6.14166667,37.83333333
</coordinates>
</LinearRing>
</innerBoundaryIs>
<innerBoundaryIs>
<LinearRing>
<coordinates>
-6.84166667,37.7
-6.84166667,37.69166667
-6.83333333,37.69166667
-6.83333333,37.68333333
-6.83333333,37.675
-6.83333333,37.66666667
-6.84166667,37.66666667
-6.84166667,37.65833333
-6.83333333,37.65833333
-6.83333333,37.65
-6.825,37.65
-6.825,37.64166667
-6.825,37.63333333
-6.825,37.625
-6.81666667,37.625
-6.80833333,37.625
-6.8,37.625
-6.8,37.61666667
-6.79166667,37.61666667
-6.79166667,37.625
-6.79166667,37.63333333
-6.79166667,37.64166667
-6.8,37.64166667
-6.8,37.63333333
-6.80833333,37.63333333
-6.81666667,37.63333333
-6.81666667,37.64166667
-6.80833333,37.64166667
-6.80833333,37.65
-6.80833333,37.65833333
-6.8,37.65833333
-6.8,37.66666667
-6.80833333,37.66666667
-6.80833333,37.675
-6.8,37.675
-6.8,37.68333333
-6.8,37.69166667
-6.79166667,37.69166667
-6.78333333,37.69166667
-6.78333333,37.68333333
-6.775,37.68333333
-6.76666667,37.68333333
-6.76666667,37.69166667
-6.775,37.69166667
-6.775,37.7
-6.775,37.70833333
-6.775,37.71666667
-6.78333333,37.71666667
-6.78333333,37.70833333
-6.78333333,37.7
-6.79166667,37.7
-6.8,37.7
-6.80833333,37.7
-6.81666667,37.7
-6.825,37.7
-6.825,37.70833333
-6.83333333,37.70833333
-6.84166667,37.70833333
-6.84166667,37.7
</coordinates>
</LinearRing>
</innerBoundaryIs>
<innerBoundaryIs>
<LinearRing>
<coordinates>
-6.8,37.65833333
-6.8,37.65
-6.79166667,37.65
-6.79166667,37.65833333
-6.8,37.65833333
</coordinates>
</LinearRing>
</innerBoundaryIs>
<innerBoundaryIs>
<LinearRing>
<coordinates>
-6.76666667,37.68333333
-6.76666667,37.675
-6.75833333,37.675
-6.75833333,37.68333333
-6.76666667,37.68333333
</coordinates>
</LinearRing>
</innerBoundaryIs>
<innerBoundaryIs>
<LinearRing>
<coordinates>
-6.775,37.71666667
-6.76666667,37.71666667
-6.75833333,37.71666667
-6.75,37.71666667
-6.75,37.725
-6.75833333,37.725
-6.75833333,37.73333333
-6.76666667,37.73333333
-6.775,37.73333333
-6.775,37.725
-6.775,37.71666667
</coordinates>
</LinearRing>
</innerBoundaryIs>
<innerBoundaryIs>
<LinearRing>
<coordinates>
-6.58333333,37.69166667
-6.575,37.69166667
-6.56666667,37.69166667
-6.56666667,37.7
-6.56666667,37.70833333
-6.575,37.70833333
-6.575,37.7
-6.58333333,37.7
-6.58333333,37.69166667
</coordinates>
</LinearRing>
</innerBoundaryIs>
<innerBoundaryIs>
<LinearRing>
<coordinates>
-6.58333333,37.7
-6.58333333,37.70833333
-6.59166667,37.70833333
-6.59166667,37.71666667
-6.6,37.71666667
-6.6,37.70833333
-6.60833333,37.70833333
-6.61666667,37.70833333
-6.61666667,37.7
-6.60833333,37.7
-6.6,37.7
-6.59166667,37.7
-6.58333333,37.7
</coordinates>
</LinearRing>
</innerBoundaryIs>
<innerBoundaryIs>
<LinearRing>
<coordinates>
-6.31666667,37.69166667
-6.30833333,37.69166667
-6.30833333,37.7
-6.31666667,37.7
-6.31666667,37.69166667
</coordinates>
</LinearRing>
</innerBoundaryIs>
<innerBoundaryIs>
<LinearRing>
<coordinates>
-6.31666667,37.7
-6.31666667,37.70833333
-6.30833333,37.70833333
-6.30833333,37.71666667
-6.30833333,37.725
-6.31666667,37.725
-6.325,37.725
-6.325,37.71666667
-6.33333333,37.71666667
-6.33333333,37.725
-6.34166667,37.725
-6.35,37.725
-6.35,37.73333333
-6.35833333,37.73333333
-6.35833333,37.725
-6.35833333,37.71666667
-6.35,37.71666667
-6.35,37.70833333
-6.35,37.7
-6.34166667,37.7
-6.33333333,37.7
-6.325,37.7
-6.31666667,37.7
</coordinates>
</LinearRing>
</innerBoundaryIs>
<innerBoundaryIs>
<LinearRing>
<coordinates>
-6.35833333,37.71666667
-6.36666667,37.71666667
-6.36666667,37.70833333
-6.35833333,37.70833333
-6.35833333,37.71666667
</coordinates>
</LinearRing>
</innerBoundaryIs>
<innerBoundaryIs>
<LinearRing>
<coordinates>
-6.36666667,37.71666667
-6.36666667,37.725
-6.375,37.725
-6.375,37.71666667
-6.36666667,37.71666667
</coordinates>
</LinearRing>
</innerBoundaryIs>
<innerBoundaryIs>
<LinearRing>
<coordinates>
-6.375,37.71666667
-6.38333333,37.71666667
-6.38333333,37.70833333
-6.375,37.70833333
-6.375,37.71666667
</coordinates>
</LinearRing>
</innerBoundaryIs>
<innerBoundaryIs>
<LinearRing>
<coordinates>
-6.38333333,37.71666667
-6.38333333,37.725
-6.39166667,37.725
-6.39166667,37.71666667
-6.38333333,37.71666667
</coordinates>
</LinearRing>
</innerBoundaryIs>
<innerBoundaryIs>
<LinearRing>
<coordinates>
-6.24166667,37.7
-6.24166667,37.69166667
-6.25,37.69166667
-6.25,37.68333333
-6.24166667,37.68333333
-6.24166667,37.675
-6.23333333,37.675
-6.23333333,37.68333333
-6.23333333,37.69166667
-6.23333333,37.7
-6.23333333,37.70833333
-6.24166667,37.70833333
-6.24166667,37.7
</coordinates>
</LinearRing>
</innerBoundaryIs>
<innerBoundaryIs>
<LinearRing>
<coordinates>
-6.24166667,37.675
-6.25,37.675
-6.25,37.66666667
-6.24166667,37.66666667
-6.24166667,37.675
</coordinates>
</LinearRing>
</innerBoundaryIs>
<innerBoundaryIs>
<LinearRing>
<coordinates>
-6.25,37.66666667
-6.25833333,37.66666667
-6.25833333,37.65833333
-6.25,37.65833333
-6.25,37.66666667
</coordinates>
</LinearRing>
</innerBoundaryIs>
<innerBoundaryIs>
<LinearRing>
<coordinates>
-6.775,37.64166667
-6.775,37.63333333
-6.78333333,37.63333333
-6.78333333,37.625
-6.78333333,37.61666667
-6.775,37.61666667
-6.775,37.625
-6.76666667,37.625
-6.75833333,37.625
-6.75,37.625
-6.74166667,37.625
-6.74166667,37.63333333
-6.75,37.63333333
-6.75833333,37.63333333
-6.75833333,37.64166667
-6.75833333,37.65
-6.76666667,37.65
-6.76666667,37.64166667
-6.775,37.64166667
</coordinates>
</LinearRing>
</innerBoundaryIs>
<innerBoundaryIs>
<LinearRing>
<coordinates>
-6.74166667,37.625
-6.74166667,37.61666667
-6.73333333,37.61666667
-6.73333333,37.625
-6.74166667,37.625
</coordinates>
</LinearRing>
</innerBoundaryIs>
<innerBoundaryIs>
<LinearRing>
<coordinates>
-6.75833333,37.65
-6.75,37.65
-6.75,37.65833333
-6.74166667,37.65833333
-6.74166667,37.66666667
-6.75,37.66666667
-6.75833333,37.66666667
-6.76666667,37.66666667
-6.775,37.66666667
-6.78333333,37.66666667
-6.78333333,37.65833333
-6.775,37.65833333
-6.76666667,37.65833333
-6.75833333,37.65833333
-6.75833333,37.65
</coordinates>
</LinearRing>
</innerBoundaryIs>
<innerBoundaryIs>
<LinearRing>
<coordinates>
-6.74166667,37.65833333
-6.74166667,37.65
-6.73333333,37.65
-6.725,37.65
-6.725,37.65833333
-6.73333333,37.65833333
-6.74166667,37.65833333
</coordinates>
</LinearRing>
</innerBoundaryIs>
<innerBoundaryIs>
<LinearRing>
<coordinates>
-6.725,37.65
-6.725,37.64166667
-6.71666667,37.64166667
-6.70833333,37.64166667
-6.7,37.64166667
-6.7,37.65
-6.69166667,37.65
-6.69166667,37.65833333
-6.69166667,37.66666667
-6.7,37.66666667
-6.70833333,37.66666667
-6.70833333,37.675
-6.71666667,37.675
-6.71666667,37.66666667
-6.71666667,37.65833333
-6.71666667,37.65
-6.725,37.65
</coordinates>
</LinearRing>
</innerBoundaryIs>
<innerBoundaryIs>
<LinearRing>
<coordinates>
-6.69166667,37.65
-6.69166667,37.64166667
-6.68333333,37.64166667
-6.68333333,37.65
-6.69166667,37.65
</coordinates>
</LinearRing>
</innerBoundaryIs>
<innerBoundaryIs>
<LinearRing>
<coordinates>
-6.23333333,37.64166667
-6.225,37.64166667
-6.225,37.65
-6.21666667,37.65
-6.21666667,37.65833333
-6.225,37.65833333
-6.23333333,37.65833333
-6.23333333,37.65
-6.23333333,37.64166667
</coordinates>
</LinearRing>
</innerBoundaryIs>
<innerBoundaryIs>
<LinearRing>
<coordinates>
-6.21666667,37.65833333
-6.20833333,37.65833333
-6.20833333,37.66666667
-6.21666667,37.66666667
-6.21666667,37.65833333
</coordinates>
</LinearRing>
</innerBoundaryIs>
<innerBoundaryIs>
<LinearRing>
<coordinates>
-6.20833333,37.66666667
-6.2,37.66666667
-6.2,37.675
-6.20833333,37.675
-6.20833333,37.66666667
</coordinates>
</LinearRing>
</innerBoundaryIs>
<innerBoundaryIs>
<LinearRing>
<coordinates>
-6.4,37.61666667
-6.39166667,37.61666667
-6.39166667,37.625
-6.4,37.625
-6.4,37.61666667
</coordinates>
</LinearRing>
</innerBoundaryIs>
<innerBoundaryIs>
<LinearRing>
<coordinates>
-6.39166667,37.625
-6.38333333,37.625
-6.38333333,37.63333333
-6.39166667,37.63333333
-6.39166667,37.625
</coordinates>
</LinearRing>
</innerBoundaryIs>
<innerBoundaryIs>
<LinearRing>
<coordinates>
-6.3,37.66666667
-6.29166667,37.66666667
-6.29166667,37.675
-6.3,37.675
-6.3,37.66666667
</coordinates>
</LinearRing>
</innerBoundaryIs>
<innerBoundaryIs>
<LinearRing>
<coordinates>
-6.29166667,37.675
-6.28333333,37.675
-6.28333333,37.66666667
-6.275,37.66666667
-6.275,37.675
-6.275,37.68333333
-6.28333333,37.68333333
-6.29166667,37.68333333
-6.29166667,37.675
</coordinates>
</LinearRing>
</innerBoundaryIs>
<innerBoundaryIs>
<LinearRing>
<coordinates>
-6.65833333,37.66666667
-6.65,37.66666667
-6.65,37.675
-6.65833333,37.675
-6.65833333,37.66666667
</coordinates>
</LinearRing>
</innerBoundaryIs>
<innerBoundaryIs>
<LinearRing>
<coordinates>
-6.65833333,37.675
-6.65833333,37.68333333
-6.66666667,37.68333333
-6.66666667,37.675
-6.65833333,37.675
</coordinates>
</LinearRing>
</innerBoundaryIs>
<innerBoundaryIs>
<LinearRing>
<coordinates>
-6.75833333,37.75
-6.75833333,37.74166667
-6.75,37.74166667
-6.75,37.75
-6.75833333,37.75
</coordinates>
</LinearRing>
</innerBoundaryIs>
<innerBoundaryIs>
<LinearRing>
<coordinates>
-6.75,37.75
-6.74166667,37.75
-6.74166667,37.74166667
-6.74166667,37.73333333
-6.73333333,37.73333333
-6.725,37.73333333
-6.725,37.725
-6.71666667,37.725
-6.71666667,37.73333333
-6.71666667,37.74166667
-6.725,37.74166667
-6.725,37.75
-6.73333333,37.75
-6.73333333,37.75833333
-6.74166667,37.75833333
-6.74166667,37.76666667
-6.75,37.76666667
-6.75,37.75833333
-6.75,37.75
</coordinates>
</LinearRing>
</innerBoundaryIs>
<innerBoundaryIs>
<LinearRing>
<coordinates>
-6.475,37.76666667
-6.46666667,37.76666667
-6.46666667,37.775
-6.475,37.775
-6.475,37.76666667
</coordinates>
</LinearRing>
</innerBoundaryIs>
<innerBoundaryIs>
<LinearRing>
<coordinates>
-6.475,37.76666667
-6.48333333,37.76666667
-6.48333333,37.75833333
-6.475,37.75833333
-6.475,37.76666667
</coordinates>
</LinearRing>
</innerBoundaryIs>
<innerBoundaryIs>
<LinearRing>
<coordinates>
-6.51666667,37.775
-6.50833333,37.775
-6.50833333,37.78333333
-6.51666667,37.78333333
-6.51666667,37.775
</coordinates>
</LinearRing>
</innerBoundaryIs>
<innerBoundaryIs>
<LinearRing>
<coordinates>
-6.50833333,37.775
-6.50833333,37.76666667
-6.5,37.76666667
-6.5,37.775
-6.50833333,37.775
</coordinates>
</LinearRing>
</innerBoundaryIs>
<innerBoundaryIs>
<LinearRing>
<coordinates>
-6.73333333,37.775
-6.725,37.775
-6.725,37.78333333
-6.73333333,37.78333333
-6.73333333,37.775
</coordinates>
</LinearRing>
</innerBoundaryIs>
<innerBoundaryIs>
<LinearRing>
<coordinates>
-6.725,37.78333333
-6.71666667,37.78333333
-6.71666667,37.79166667
-6.725,37.79166667
-6.725,37.78333333
</coordinates>
</LinearRing>
</innerBoundaryIs>
<innerBoundaryIs>
<LinearRing>
<coordinates>
-7.05833333,37.875
-7.05,37.875
-7.05,37.88333333
-7.05833333,37.88333333
-7.05833333,37.875
</coordinates>
</LinearRing>
</innerBoundaryIs>
<innerBoundaryIs>
<LinearRing>
<coordinates>
-7.05,37.875
-7.05,37.86666667
-7.04166667,37.86666667
-7.04166667,37.875
-7.05,37.875
</coordinates>
</LinearRing>
</innerBoundaryIs>
<innerBoundaryIs>
<LinearRing>
<coordinates>
-6.325,37.875
-6.31666667,37.875
-6.30833333,37.875
-6.3,37.875
-6.29166667,37.875
-6.28333333,37.875
-6.28333333,37.88333333
-6.29166667,37.88333333
-6.3,37.88333333
-6.30833333,37.88333333
-6.31666667,37.88333333
-6.325,37.88333333
-6.325,37.875
</coordinates>
</LinearRing>
</innerBoundaryIs>
<innerBoundaryIs>
<LinearRing>
<coordinates>
-6.28333333,37.875
-6.28333333,37.86666667
-6.275,37.86666667
-6.275,37.875
-6.28333333,37.875
</coordinates>
</LinearRing>
</innerBoundaryIs>
<innerBoundaryIs>
<LinearRing>
<coordinates>
-6.325,37.84166667
-6.31666667,37.84166667
-6.31666667,37.85
-6.325,37.85
-6.325,37.84166667
</coordinates>
</LinearRing>
</innerBoundaryIs>
<innerBoundaryIs>
<LinearRing>
<coordinates>
-6.31666667,37.84166667
-6.31666667,37.83333333
-6.30833333,37.83333333
-6.30833333,37.84166667
-6.31666667,37.84166667
</coordinates>
</LinearRing>
</innerBoundaryIs>
<innerBoundaryIs>
<LinearRing>
<coordinates>
-7.14166667,37.84166667
-7.14166667,37.83333333
-7.13333333,37.83333333
-7.125,37.83333333
-7.125,37.84166667
-7.125,37.85
-7.13333333,37.85
-7.13333333,37.84166667
-7.14166667,37.84166667
</coordinates>
</LinearRing>
</innerBoundaryIs>
<innerBoundaryIs>
<LinearRing>
<coordinates>
-7.13333333,37.85
-7.13333333,37.85833333
-7.14166667,37.85833333
-7.15,37.85833333
-7.15,37.85
-7.14166667,37.85
-7.13333333,37.85
</coordinates>
</LinearRing>
</innerBoundaryIs>
<innerBoundaryIs>
<LinearRing>
<coordinates>
-6.81666667,37.825
-6.80833333,37.825
-6.80833333,37.83333333
-6.81666667,37.83333333
-6.81666667,37.825
</coordinates>
</LinearRing>
</innerBoundaryIs>
<innerBoundaryIs>
<LinearRing>
<coordinates>
-6.80833333,37.825
-6.80833333,37.81666667
-6.8,37.81666667
-6.8,37.825
-6.80833333,37.825
</coordinates>
</LinearRing>
</innerBoundaryIs>
<innerBoundaryIs>
<LinearRing>
<coordinates>
-5.43333333,37.88333333
-5.43333333,37.875
-5.43333333,37.86666667
-5.425,37.86666667
-5.425,37.875
-5.425,37.88333333
-5.43333333,37.88333333
</coordinates>
</LinearRing>
</innerBoundaryIs>
<innerBoundaryIs>
<LinearRing>
<coordinates>
-5.425,37.88333333
-5.41666667,37.88333333
-5.41666667,37.89166667
-5.425,37.89166667
-5.425,37.88333333
</coordinates>
</LinearRing>
</innerBoundaryIs>
<innerBoundaryIs>
<LinearRing>
<coordinates>
-5.25,37.88333333
-5.25,37.875
-5.24166667,37.875
-5.24166667,37.88333333
-5.25,37.88333333
</coordinates>
</LinearRing>
</innerBoundaryIs>
<innerBoundaryIs>
<LinearRing>
<coordinates>
-5.24166667,37.875
-5.24166667,37.86666667
-5.23333333,37.86666667
-5.23333333,37.875
-5.24166667,37.875
</coordinates>
</LinearRing>
</innerBoundaryIs>
<innerBoundaryIs>
<LinearRing>
<coordinates>
-5.80833333,37.84166667
-5.80833333,37.83333333
-5.8,37.83333333
-5.8,37.84166667
-5.79166667,37.84166667
-5.79166667,37.85
-5.8,37.85
-5.80833333,37.85
-5.80833333,37.84166667
</coordinates>
</LinearRing>
</innerBoundaryIs>
<innerBoundaryIs>
<LinearRing>
<coordinates>
-5.79166667,37.84166667
-5.79166667,37.83333333
-5.78333333,37.83333333
-5.775,37.83333333
-5.775,37.84166667
-5.78333333,37.84166667
-5.79166667,37.84166667
</coordinates>
</LinearRing>
</innerBoundaryIs>
<innerBoundaryIs>
<LinearRing>
<coordinates>
-5.38333333,37.85
-5.375,37.85
-5.375,37.85833333
-5.38333333,37.85833333
-5.38333333,37.85
</coordinates>
</LinearRing>
</innerBoundaryIs>
<innerBoundaryIs>
<LinearRing>
<coordinates>
-5.375,37.85
-5.375,37.84166667
-5.36666667,37.84166667
-5.35833333,37.84166667
-5.35,37.84166667
-5.35,37.85
-5.35833333,37.85
-5.36666667,37.85
-5.375,37.85
</coordinates>
</LinearRing>
</innerBoundaryIs>
<innerBoundaryIs>
<LinearRing>
<coordinates>
-5.375,37.84166667
-5.38333333,37.84166667
-5.39166667,37.84166667
-5.39166667,37.83333333
-5.38333333,37.83333333
-5.375,37.83333333
-5.375,37.84166667
</coordinates>
</LinearRing>
</innerBoundaryIs>
<innerBoundaryIs>
<LinearRing>
<coordinates>
-5.775,37.825
-5.775,37.81666667
-5.76666667,37.81666667
-5.76666667,37.825
-5.775,37.825
</coordinates>
</LinearRing>
</innerBoundaryIs>
<innerBoundaryIs>
<LinearRing>
<coordinates>
-5.76666667,37.825
-5.75833333,37.825
-5.75833333,37.81666667
-5.75,37.81666667
-5.75,37.825
-5.75,37.83333333
-5.75833333,37.83333333
-5.76666667,37.83333333
-5.76666667,37.825
</coordinates>
</LinearRing>
</innerBoundaryIs>
<innerBoundaryIs>
<LinearRing>
<coordinates>
-5.29166667,37.91666667
-5.29166667,37.90833333
-5.28333333,37.90833333
-5.275,37.90833333
-5.275,37.91666667
-5.28333333,37.91666667
-5.29166667,37.91666667
</coordinates>
</LinearRing>
</innerBoundaryIs>
<innerBoundaryIs>
<LinearRing>
<coordinates>
-5.275,37.91666667
-5.26666667,37.91666667
-5.26666667,37.925
-5.275,37.925
-5.275,37.91666667
</coordinates>
</LinearRing>
</innerBoundaryIs>
<innerBoundaryIs>
<LinearRing>
<coordinates>
-5.275,37.9
-5.275,37.89166667
-5.26666667,37.89166667
-5.26666667,37.9
-5.275,37.9
</coordinates>
</LinearRing>
</innerBoundaryIs>
<innerBoundaryIs>
<LinearRing>
<coordinates>
-5.26666667,37.9
-5.25833333,37.9
-5.25833333,37.90833333
-5.26666667,37.90833333
-5.26666667,37.9
</coordinates>
</LinearRing>
</innerBoundaryIs>
<innerBoundaryIs>
<LinearRing>
<coordinates>
-6.81666667,37.90833333
-6.81666667,37.9
-6.80833333,37.9
-6.80833333,37.90833333
-6.80833333,37.91666667
-6.81666667,37.91666667
-6.81666667,37.90833333
</coordinates>
</LinearRing>
</innerBoundaryIs>
<innerBoundaryIs>
<LinearRing>
<coordinates>
-6.81666667,37.91666667
-6.81666667,37.925
-6.825,37.925
-6.825,37.91666667
-6.81666667,37.91666667
</coordinates>
</LinearRing>
</innerBoundaryIs>
<innerBoundaryIs>
<LinearRing>
<coordinates>
-6.65,37.90833333
-6.65,37.9
-6.64166667,37.9
-6.64166667,37.90833333
-6.65,37.90833333
</coordinates>
</LinearRing>
</innerBoundaryIs>
<innerBoundaryIs>
<LinearRing>
<coordinates>
-6.64166667,37.90833333
-6.63333333,37.90833333
-6.63333333,37.91666667
-6.64166667,37.91666667
-6.64166667,37.90833333
</coordinates>
</LinearRing>
</innerBoundaryIs>
<innerBoundaryIs>
<LinearRing>
<coordinates>
-6.9,38.06666667
-6.89166667,38.06666667
-6.89166667,38.075
-6.9,38.075
-6.9,38.06666667
</coordinates>
</LinearRing>
</innerBoundaryIs>
<innerBoundaryIs>
<LinearRing>
<coordinates>
-6.89166667,38.06666667
-6.89166667,38.05833333
-6.88333333,38.05833333
-6.88333333,38.06666667
-6.89166667,38.06666667
</coordinates>
</LinearRing>
</innerBoundaryIs>
<innerBoundaryIs>
<LinearRing>
<coordinates>
-6.84166667,38.06666667
-6.83333333,38.06666667
-6.83333333,38.05833333
-6.83333333,38.05
-6.84166667,38.05
-6.84166667,38.04166667
-6.83333333,38.04166667
-6.83333333,38.03333333
-6.84166667,38.03333333
-6.84166667,38.025
-6.83333333,38.025
-6.825,38.025
-6.825,38.01666667
-6.825,38.00833333
-6.825,38
-6.825,37.99166667
-6.825,37.98333333
-6.81666667,37.98333333
-6.81666667,37.99166667
-6.81666667,38
-6.81666667,38.00833333
-6.80833333,38.00833333
-6.80833333,38.01666667
-6.80833333,38.025
-6.81666667,38.025
-6.81666667,38.03333333
-6.81666667,38.04166667
-6.80833333,38.04166667
-6.80833333,38.03333333
-6.8,38.03333333
-6.8,38.04166667
-6.79166667,38.04166667
-6.79166667,38.03333333
-6.79166667,38.025
-6.78333333,38.025
-6.78333333,38.01666667
-6.775,38.01666667
-6.775,38.00833333
-6.76666667,38.00833333
-6.76666667,38.01666667
-6.76666667,38.025
-6.775,38.025
-6.775,38.03333333
-6.775,38.04166667
-6.78333333,38.04166667
-6.78333333,38.05
-6.775,38.05
-6.775,38.05833333
-6.78333333,38.05833333
-6.78333333,38.06666667
-6.79166667,38.06666667
-6.79166667,38.05833333
-6.8,38.05833333
-6.80833333,38.05833333
-6.80833333,38.06666667
-6.81666667,38.06666667
-6.81666667,38.075
-6.825,38.075
-6.83333333,38.075
-6.84166667,38.075
-6.84166667,38.06666667
</coordinates>
</LinearRing>
</innerBoundaryIs>
<innerBoundaryIs>
<LinearRing>
<coordinates>
-6.80833333,38.00833333
-6.80833333,38
-6.8,38
-6.79166667,38
-6.79166667,38.00833333
-6.8,38.00833333
-6.80833333,38.00833333
</coordinates>
</LinearRing>
</innerBoundaryIs>
<innerBoundaryIs>
<LinearRing>
<coordinates>
-6.78333333,38.06666667
-6.775,38.06666667
-6.76666667,38.06666667
-6.75833333,38.06666667
-6.75,38.06666667
-6.75,38.075
-6.75833333,38.075
-6.76666667,38.075
-6.76666667,38.08333333
-6.775,38.08333333
-6.78333333,38.08333333
-6.78333333,38.075
-6.78333333,38.06666667
</coordinates>
</LinearRing>
</innerBoundaryIs>
<innerBoundaryIs>
<LinearRing>
<coordinates>
-6.71666667,38.06666667
-6.70833333,38.06666667
-6.70833333,38.05833333
-6.70833333,38.05
-6.7,38.05
-6.69166667,38.05
-6.69166667,38.05833333
-6.7,38.05833333
-6.7,38.06666667
-6.7,38.075
-6.7,38.08333333
-6.70833333,38.08333333
-6.70833333,38.075
-6.71666667,38.075
-6.71666667,38.06666667
</coordinates>
</LinearRing>
</innerBoundaryIs>
<innerBoundaryIs>
<LinearRing>
<coordinates>
-6.69166667,38.05
-6.69166667,38.04166667
-6.69166667,38.03333333
-6.68333333,38.03333333
-6.68333333,38.04166667
-6.68333333,38.05
-6.69166667,38.05
</coordinates>
</LinearRing>
</innerBoundaryIs>
<innerBoundaryIs>
<LinearRing>
<coordinates>
-6.65,38.06666667
-6.64166667,38.06666667
-6.64166667,38.075
-6.65,38.075
-6.65,38.06666667
</coordinates>
</LinearRing>
</innerBoundaryIs>
<innerBoundaryIs>
<LinearRing>
<coordinates>
-6.64166667,38.06666667
-6.64166667,38.05833333
-6.64166667,38.05
-6.63333333,38.05
-6.625,38.05
-6.625,38.05833333
-6.625,38.06666667
-6.63333333,38.06666667
-6.64166667,38.06666667
</coordinates>
</LinearRing>
</innerBoundaryIs>
<innerBoundaryIs>
<LinearRing>
<coordinates>
-6.41666667,38.075
-6.40833333,38.075
-6.40833333,38.08333333
-6.41666667,38.08333333
-6.41666667,38.075
</coordinates>
</LinearRing>
</innerBoundaryIs>
<innerBoundaryIs>
<LinearRing>
<coordinates>
-6.40833333,38.075
-6.40833333,38.06666667
-6.4,38.06666667
-6.4,38.075
-6.40833333,38.075
</coordinates>
</LinearRing>
</innerBoundaryIs>
<innerBoundaryIs>
<LinearRing>
<coordinates>
-6.29166667,38.06666667
-6.28333333,38.06666667
-6.275,38.06666667
-6.275,38.05833333
-6.275,38.05
-6.26666667,38.05
-6.26666667,38.05833333
-6.26666667,38.06666667
-6.25833333,38.06666667
-6.25,38.06666667
-6.24166667,38.06666667
-6.24166667,38.075
-6.25,38.075
-6.25,38.08333333
-6.25,38.09166667
-6.25833333,38.09166667
-6.25833333,38.1
-6.26666667,38.1
-6.275,38.1
-6.275,38.09166667
-6.275,38.08333333
-6.28333333,38.08333333
-6.28333333,38.075
-6.29166667,38.075
-6.29166667,38.06666667
</coordinates>
</LinearRing>
</innerBoundaryIs>
<innerBoundaryIs>
<LinearRing>
<coordinates>
-6.24166667,38.075
-6.23333333,38.075
-6.225,38.075
-6.21666667,38.075
-6.20833333,38.075
-6.20833333,38.08333333
-6.20833333,38.09166667
-6.21666667,38.09166667
-6.21666667,38.1
-6.225,38.1
-6.225,38.09166667
-6.23333333,38.09166667
-6.24166667,38.09166667
-6.24166667,38.08333333
-6.24166667,38.075
</coordinates>
</LinearRing>
</innerBoundaryIs>
<innerBoundaryIs>
<LinearRing>
<coordinates>
-5.1,38.06666667
-5.1,38.05833333
-5.09166667,38.05833333
-5.09166667,38.06666667
-5.1,38.06666667
</coordinates>
</LinearRing>
</innerBoundaryIs>
<innerBoundaryIs>
<LinearRing>
<coordinates>
-5.1,38.05833333
-5.10833333,38.05833333
-5.10833333,38.05
-5.10833333,38.04166667
-5.1,38.04166667
-5.1,38.03333333
-5.1,38.025
-5.09166667,38.025
-5.09166667,38.03333333
-5.08333333,38.03333333
-5.08333333,38.04166667
-5.08333333,38.05
-5.09166667,38.05
-5.1,38.05
-5.1,38.05833333
</coordinates>
</LinearRing>
</innerBoundaryIs>
<innerBoundaryIs>
<LinearRing>
<coordinates>
-6.75,38
-6.75,37.99166667
-6.75,37.98333333
-6.74166667,37.98333333
-6.74166667,37.99166667
-6.73333333,37.99166667
-6.73333333,38
-6.73333333,38.00833333
-6.74166667,38.00833333
-6.75,38.00833333
-6.75,38
</coordinates>
</LinearRing>
</innerBoundaryIs>
<innerBoundaryIs>
<LinearRing>
<coordinates>
-6.73333333,38.00833333
-6.725,38.00833333
-6.725,38
-6.725,37.99166667
-6.725,37.98333333
-6.71666667,37.98333333
-6.70833333,37.98333333
-6.7,37.98333333
-6.7,37.99166667
-6.70833333,37.99166667
-6.71666667,37.99166667
-6.71666667,38
-6.70833333,38
-6.7,38
-6.7,38.00833333
-6.7,38.01666667
-6.70833333,38.01666667
-6.71666667,38.01666667
-6.71666667,38.025
-6.725,38.025
-6.73333333,38.025
-6.73333333,38.01666667
-6.73333333,38.00833333
</coordinates>
</LinearRing>
</innerBoundaryIs>
<innerBoundaryIs>
<LinearRing>
<coordinates>
-6.35,38
-6.35,37.99166667
-6.34166667,37.99166667
-6.33333333,37.99166667
-6.33333333,38
-6.33333333,38.00833333
-6.325,38.00833333
-6.325,38.01666667
-6.33333333,38.01666667
-6.33333333,38.025
-6.34166667,38.025
-6.35,38.025
-6.35833333,38.025
-6.35833333,38.01666667
-6.35833333,38.00833333
-6.35,38.00833333
-6.35,38
</coordinates>
</LinearRing>
</innerBoundaryIs>
<innerBoundaryIs>
<LinearRing>
<coordinates>
-6.33333333,37.99166667
-6.33333333,37.98333333
-6.325,37.98333333
-6.31666667,37.98333333
-6.31666667,37.99166667
-6.325,37.99166667
-6.33333333,37.99166667
</coordinates>
</LinearRing>
</innerBoundaryIs>
<innerBoundaryIs>
<LinearRing>
<coordinates>
-6.31666667,37.98333333
-6.31666667,37.975
-6.30833333,37.975
-6.3,37.975
-6.3,37.98333333
-6.30833333,37.98333333
-6.31666667,37.98333333
</coordinates>
</LinearRing>
</innerBoundaryIs>
<innerBoundaryIs>
<LinearRing>
<coordinates>
-6.325,38.00833333
-6.325,38
-6.31666667,38
-6.31666667,38.00833333
-6.325,38.00833333
</coordinates>
</LinearRing>
</innerBoundaryIs>
<innerBoundaryIs>
<LinearRing>
<coordinates>
-5.94166667,37.99166667
-5.93333333,37.99166667
-5.93333333,38
-5.94166667,38
-5.94166667,37.99166667
</coordinates>
</LinearRing>
</innerBoundaryIs>
<innerBoundaryIs>
<LinearRing>
<coordinates>
-5.94166667,38
-5.94166667,38.00833333
-5.95,38.00833333
-5.95,38
-5.94166667,38
</coordinates>
</LinearRing>
</innerBoundaryIs>
<innerBoundaryIs>
<LinearRing>
<coordinates>
-5.94166667,38.00833333
-5.93333333,38.00833333
-5.93333333,38.01666667
-5.94166667,38.01666667
-5.94166667,38.00833333
</coordinates>
</LinearRing>
</innerBoundaryIs>
<innerBoundaryIs>
<LinearRing>
<coordinates>
-5.6,38
-5.6,37.99166667
-5.59166667,37.99166667
-5.59166667,38
-5.6,38
</coordinates>
</LinearRing>
</innerBoundaryIs>
<innerBoundaryIs>
<LinearRing>
<coordinates>
-5.6,37.99166667
-5.60833333,37.99166667
-5.60833333,37.98333333
-5.6,37.98333333
-5.6,37.99166667
</coordinates>
</LinearRing>
</innerBoundaryIs>
<innerBoundaryIs>
<LinearRing>
<coordinates>
-5.38333333,38
-5.38333333,37.99166667
-5.375,37.99166667
-5.36666667,37.99166667
-5.35833333,37.99166667
-5.35833333,37.98333333
-5.35,37.98333333
-5.34166667,37.98333333
-5.33333333,37.98333333
-5.325,37.98333333
-5.31666667,37.98333333
-5.30833333,37.98333333
-5.30833333,37.975
-5.3,37.975
-5.3,37.96666667
-5.29166667,37.96666667
-5.29166667,37.975
-5.28333333,37.975
-5.28333333,37.98333333
-5.28333333,37.99166667
-5.275,37.99166667
-5.26666667,37.99166667
-5.26666667,38
-5.25833333,38
-5.25833333,38.00833333
-5.25833333,38.01666667
-5.25833333,38.025
-5.25833333,38.03333333
-5.26666667,38.03333333
-5.275,38.03333333
-5.275,38.025
-5.275,38.01666667
-5.28333333,38.01666667
-5.29166667,38.01666667
-5.29166667,38.00833333
-5.3,38.00833333
-5.3,38
-5.3,37.99166667
-5.30833333,37.99166667
-5.30833333,38
-5.31666667,38
-5.31666667,37.99166667
-5.325,37.99166667
-5.325,38
-5.325,38.00833333
-5.325,38.01666667
-5.325,38.025
-5.33333333,38.025
-5.34166667,38.025
-5.34166667,38.03333333
-5.35,38.03333333
-5.35833333,38.03333333
-5.35833333,38.04166667
-5.36666667,38.04166667
-5.36666667,38.05
-5.375,38.05
-5.375,38.04166667
-5.38333333,38.04166667
-5.38333333,38.03333333
-5.38333333,38.025
-5.375,38.025
-5.36666667,38.025
-5.35833333,38.025
-5.35,38.025
-5.35,38.01666667
-5.35833333,38.01666667
-5.35833333,38.00833333
-5.35833333,38
-5.36666667,38
-5.375,38
-5.38333333,38
</coordinates>
</LinearRing>
</innerBoundaryIs>
<innerBoundaryIs>
<LinearRing>
<coordinates>
-5.35833333,37.98333333
-5.36666667,37.98333333
-5.36666667,37.975
-5.35833333,37.975
-5.35833333,37.98333333
</coordinates>
</LinearRing>
</innerBoundaryIs>
<innerBoundaryIs>
<LinearRing>
<coordinates>
-5.28333333,37.975
-5.28333333,37.96666667
-5.28333333,37.95833333
-5.275,37.95833333
-5.26666667,37.95833333
-5.25833333,37.95833333
-5.25833333,37.96666667
-5.26666667,37.96666667
-5.275,37.96666667
-5.275,37.975
-5.28333333,37.975
</coordinates>
</LinearRing>
</innerBoundaryIs>
<innerBoundaryIs>
<LinearRing>
<coordinates>
-5.25833333,38
-5.25833333,37.99166667
-5.25,37.99166667
-5.25,38
-5.25833333,38
</coordinates>
</LinearRing>
</innerBoundaryIs>
<innerBoundaryIs>
<LinearRing>
<coordinates>
-5.275,38.03333333
-5.275,38.04166667
-5.28333333,38.04166667
-5.28333333,38.03333333
-5.275,38.03333333
</coordinates>
</LinearRing>
</innerBoundaryIs>
<innerBoundaryIs>
<LinearRing>
<coordinates>
-5.3,38.00833333
-5.3,38.01666667
-5.30833333,38.01666667
-5.30833333,38.00833333
-5.3,38.00833333
</coordinates>
</LinearRing>
</innerBoundaryIs>
<innerBoundaryIs>
<LinearRing>
<coordinates>
-5.38333333,38.025
-5.39166667,38.025
-5.39166667,38.01666667
-5.38333333,38.01666667
-5.38333333,38.025
</coordinates>
</LinearRing>
</innerBoundaryIs>
<innerBoundaryIs>
<LinearRing>
<coordinates>
-5.04166667,37.99166667
-5.04166667,37.98333333
-5.03333333,37.98333333
-5.025,37.98333333
-5.025,37.975
-5.01666667,37.975
-5.01666667,37.98333333
-5.01666667,37.99166667
-5.025,37.99166667
-5.03333333,37.99166667
-5.03333333,38
-5.04166667,38
-5.04166667,37.99166667
</coordinates>
</LinearRing>
</innerBoundaryIs>
<innerBoundaryIs>
<LinearRing>
<coordinates>
-5.01666667,37.99166667
-5.00833333,37.99166667
-5,37.99166667
-5,38
-5.00833333,38
-5.01666667,38
-5.01666667,37.99166667
</coordinates>
</LinearRing>
</innerBoundaryIs>
<innerBoundaryIs>
<LinearRing>
<coordinates>
-4.95833333,37.99166667
-4.95,37.99166667
-4.95,37.98333333
-4.94166667,37.98333333
-4.94166667,37.975
-4.94166667,37.96666667
-4.95,37.96666667
-4.95833333,37.96666667
-4.95833333,37.975
-4.96666667,37.975
-4.975,37.975
-4.98333333,37.975
-4.99166667,37.975
-5,37.975
-5,37.96666667
-5.00833333,37.96666667
-5.00833333,37.95833333
-5,37.95833333
-5,37.95
-4.99166667,37.95
-4.99166667,37.95833333
-4.98333333,37.95833333
-4.98333333,37.95
-4.975,37.95
-4.975,37.94166667
-4.96666667,37.94166667
-4.95833333,37.94166667
-4.95833333,37.95
-4.95,37.95
-4.95,37.95833333
-4.94166667,37.95833333
-4.93333333,37.95833333
-4.925,37.95833333
-4.91666667,37.95833333
-4.91666667,37.96666667
-4.90833333,37.96666667
-4.90833333,37.975
-4.9,37.975
-4.9,37.98333333
-4.90833333,37.98333333
-4.91666667,37.98333333
-4.91666667,37.99166667
-4.925,37.99166667
-4.93333333,37.99166667
-4.93333333,38
-4.93333333,38.00833333
-4.94166667,38.00833333
-4.94166667,38
-4.95,38
-4.95833333,38
-4.95833333,37.99166667
</coordinates>
</LinearRing>
</innerBoundaryIs>
<innerBoundaryIs>
<LinearRing>
<coordinates>
-4.90833333,37.96666667
-4.90833333,37.95833333
-4.90833333,37.95
-4.9,37.95
-4.9,37.95833333
-4.89166667,37.95833333
-4.89166667,37.95
-4.88333333,37.95
-4.88333333,37.95833333
-4.875,37.95833333
-4.86666667,37.95833333
-4.86666667,37.96666667
-4.875,37.96666667
-4.88333333,37.96666667
-4.89166667,37.96666667
-4.9,37.96666667
-4.90833333,37.96666667
</coordinates>
</LinearRing>
</innerBoundaryIs>
<innerBoundaryIs>
<LinearRing>
<coordinates>
-4.93333333,38.00833333
-4.925,38.00833333
-4.925,38.01666667
-4.925,38.025
-4.925,38.03333333
-4.93333333,38.03333333
-4.93333333,38.025
-4.93333333,38.01666667
-4.93333333,38.00833333
</coordinates>
</LinearRing>
</innerBoundaryIs>
<innerBoundaryIs>
<LinearRing>
<coordinates>
-4.94166667,38.00833333
-4.94166667,38.01666667
-4.94166667,38.025
-4.95,38.025
-4.95,38.01666667
-4.95,38.00833333
-4.94166667,38.00833333
</coordinates>
</LinearRing>
</innerBoundaryIs>
<innerBoundaryIs>
<LinearRing>
<coordinates>
-4.95833333,38
-4.95833333,38.00833333
-4.96666667,38.00833333
-4.96666667,38
-4.95833333,38
</coordinates>
</LinearRing>
</innerBoundaryIs>
<innerBoundaryIs>
<LinearRing>
<coordinates>
-5.10833333,37.95833333
-5.1,37.95833333
-5.1,37.96666667
-5.10833333,37.96666667
-5.10833333,37.95833333
</coordinates>
</LinearRing>
</innerBoundaryIs>
<innerBoundaryIs>
<LinearRing>
<coordinates>
-5.10833333,37.96666667
-5.10833333,37.975
-5.11666667,37.975
-5.11666667,37.96666667
-5.10833333,37.96666667
</coordinates>
</LinearRing>
</innerBoundaryIs>
<innerBoundaryIs>
<LinearRing>
<coordinates>
-6.21666667,37.98333333
-6.21666667,37.975
-6.20833333,37.975
-6.20833333,37.98333333
-6.21666667,37.98333333
</coordinates>
</LinearRing>
</innerBoundaryIs>
<innerBoundaryIs>
<LinearRing>
<coordinates>
-6.20833333,37.98333333
-6.2,37.98333333
-6.2,37.99166667
-6.20833333,37.99166667
-6.20833333,37.98333333
</coordinates>
</LinearRing>
</innerBoundaryIs>
<innerBoundaryIs>
<LinearRing>
<coordinates>
-5.9,37.975
-5.9,37.96666667
-5.89166667,37.96666667
-5.89166667,37.975
-5.9,37.975
</coordinates>
</LinearRing>
</innerBoundaryIs>
<innerBoundaryIs>
<LinearRing>
<coordinates>
-5.89166667,37.975
-5.88333333,37.975
-5.88333333,37.98333333
-5.89166667,37.98333333
-5.89166667,37.975
</coordinates>
</LinearRing>
</innerBoundaryIs>
<innerBoundaryIs>
<LinearRing>
<coordinates>
-5.31666667,38.03333333
-5.30833333,38.03333333
-5.30833333,38.04166667
-5.31666667,38.04166667
-5.31666667,38.03333333
</coordinates>
</LinearRing>
</innerBoundaryIs>
<innerBoundaryIs>
<LinearRing>
<coordinates>
-5.30833333,38.04166667
-5.3,38.04166667
-5.29166667,38.04166667
-5.29166667,38.05
-5.3,38.05
-5.3,38.05833333
-5.30833333,38.05833333
-5.31666667,38.05833333
-5.31666667,38.05
-5.30833333,38.05
-5.30833333,38.04166667
</coordinates>
</LinearRing>
</innerBoundaryIs>
<innerBoundaryIs>
<LinearRing>
<coordinates>
-5.25,38.05
-5.25,38.04166667
-5.24166667,38.04166667
-5.24166667,38.05
-5.25,38.05
</coordinates>
</LinearRing>
</innerBoundaryIs>
<innerBoundaryIs>
<LinearRing>
<coordinates>
-5.24166667,38.05
-5.23333333,38.05
-5.23333333,38.05833333
-5.24166667,38.05833333
-5.24166667,38.05
</coordinates>
</LinearRing>
</innerBoundaryIs>
<innerBoundaryIs>
<LinearRing>
<coordinates>
-5.075,38.05
-5.075,38.04166667
-5.06666667,38.04166667
-5.06666667,38.05
-5.075,38.05
</coordinates>
</LinearRing>
</innerBoundaryIs>
<innerBoundaryIs>
<LinearRing>
<coordinates>
-5.06666667,38.05
-5.05833333,38.05
-5.05833333,38.05833333
-5.06666667,38.05833333
-5.06666667,38.05
</coordinates>
</LinearRing>
</innerBoundaryIs>
<innerBoundaryIs>
<LinearRing>
<coordinates>
-6.03333333,38.025
-6.03333333,38.01666667
-6.025,38.01666667
-6.01666667,38.01666667
-6.01666667,38.025
-6.025,38.025
-6.03333333,38.025
</coordinates>
</LinearRing>
</innerBoundaryIs>
<innerBoundaryIs>
<LinearRing>
<coordinates>
-6.01666667,38.01666667
-6.01666667,38.00833333
-6.00833333,38.00833333
-6.00833333,38.01666667
-6.01666667,38.01666667
</coordinates>
</LinearRing>
</innerBoundaryIs>
<innerBoundaryIs>
<LinearRing>
<coordinates>
-5.36666667,38.10833333
-5.35833333,38.10833333
-5.35833333,38.11666667
-5.36666667,38.11666667
-5.36666667,38.10833333
</coordinates>
</LinearRing>
</innerBoundaryIs>
<innerBoundaryIs>
<LinearRing>
<coordinates>
-5.35833333,38.11666667
-5.35,38.11666667
-5.34166667,38.11666667
-5.33333333,38.11666667
-5.33333333,38.125
-5.33333333,38.13333333
-5.33333333,38.14166667
-5.34166667,38.14166667
-5.34166667,38.15
-5.35,38.15
-5.35833333,38.15
-5.35833333,38.14166667
-5.35833333,38.13333333
-5.36666667,38.13333333
-5.36666667,38.14166667
-5.375,38.14166667
-5.375,38.13333333
-5.375,38.125
-5.36666667,38.125
-5.35833333,38.125
-5.35833333,38.11666667
</coordinates>
</LinearRing>
</innerBoundaryIs>
<innerBoundaryIs>
<LinearRing>
<coordinates>
-5.33333333,38.11666667
-5.33333333,38.10833333
-5.325,38.10833333
-5.31666667,38.10833333
-5.31666667,38.11666667
-5.31666667,38.125
-5.325,38.125
-5.325,38.11666667
-5.33333333,38.11666667
</coordinates>
</LinearRing>
</innerBoundaryIs>
<innerBoundaryIs>
<LinearRing>
<coordinates>
-5.33333333,38.14166667
-5.325,38.14166667
-5.325,38.15
-5.33333333,38.15
-5.33333333,38.14166667
</coordinates>
</LinearRing>
</innerBoundaryIs>
<innerBoundaryIs>
<LinearRing>
<coordinates>
-5.28333333,38.10833333
-5.28333333,38.1
-5.275,38.1
-5.275,38.10833333
-5.26666667,38.10833333
-5.25833333,38.10833333
-5.25833333,38.11666667
-5.26666667,38.11666667
-5.275,38.11666667
-5.275,38.125
-5.28333333,38.125
-5.29166667,38.125
-5.29166667,38.11666667
-5.28333333,38.11666667
-5.28333333,38.10833333
</coordinates>
</LinearRing>
</innerBoundaryIs>
<innerBoundaryIs>
<LinearRing>
<coordinates>
-5.29166667,38.125
-5.29166667,38.13333333
-5.29166667,38.14166667
-5.29166667,38.15
-5.3,38.15
-5.30833333,38.15
-5.30833333,38.14166667
-5.30833333,38.13333333
-5.3,38.13333333
-5.3,38.125
-5.29166667,38.125
</coordinates>
</LinearRing>
</innerBoundaryIs>
<innerBoundaryIs>
<LinearRing>
<coordinates>
-5.11666667,38.09166667
-5.11666667,38.08333333
-5.10833333,38.08333333
-5.10833333,38.09166667
-5.11666667,38.09166667
</coordinates>
</LinearRing>
</innerBoundaryIs>
<innerBoundaryIs>
<LinearRing>
<coordinates>
-5.11666667,38.08333333
-5.125,38.08333333
-5.13333333,38.08333333
-5.13333333,38.075
-5.125,38.075
-5.11666667,38.075
-5.11666667,38.08333333
</coordinates>
</LinearRing>
</innerBoundaryIs>
<innerBoundaryIs>
<LinearRing>
<coordinates>
-6.35,38.10833333
-6.35,38.1
-6.34166667,38.1
-6.33333333,38.1
-6.33333333,38.10833333
-6.325,38.10833333
-6.325,38.11666667
-6.33333333,38.11666667
-6.33333333,38.125
-6.34166667,38.125
-6.34166667,38.11666667
-6.35,38.11666667
-6.35,38.10833333
</coordinates>
</LinearRing>
</innerBoundaryIs>
<innerBoundaryIs>
<LinearRing>
<coordinates>
-6.325,38.10833333
-6.325,38.1
-6.31666667,38.1
-6.31666667,38.10833333
-6.325,38.10833333
</coordinates>
</LinearRing>
</innerBoundaryIs>
<innerBoundaryIs>
<LinearRing>
<coordinates>
-6.75833333,37.59166667
-6.75833333,37.58333333
-6.75,37.58333333
-6.75,37.59166667
-6.75833333,37.59166667
</coordinates>
</LinearRing>
</innerBoundaryIs>
<innerBoundaryIs>
<LinearRing>
<coordinates>
-6.73333333,37.59166667
-6.73333333,37.58333333
-6.725,37.58333333
-6.725,37.575
-6.71666667,37.575
-6.71666667,37.58333333
-6.71666667,37.59166667
-6.71666667,37.6
-6.725,37.6
-6.73333333,37.6
-6.73333333,37.59166667
</coordinates>
</LinearRing>
</innerBoundaryIs>
<innerBoundaryIs>
<LinearRing>
<coordinates>
-6.35,37.59166667
-6.35,37.58333333
-6.35,37.575
-6.34166667,37.575
-6.34166667,37.58333333
-6.34166667,37.59166667
-6.34166667,37.6
-6.35,37.6
-6.35,37.59166667
</coordinates>
</LinearRing>
</innerBoundaryIs>
<innerBoundaryIs>
<LinearRing>
<coordinates>
-6.75,37.475
-6.74166667,37.475
-6.73333333,37.475
-6.725,37.475
-6.725,37.48333333
-6.73333333,37.48333333
-6.73333333,37.49166667
-6.73333333,37.5
-6.74166667,37.5
-6.74166667,37.49166667
-6.74166667,37.48333333
-6.75,37.48333333
-6.75,37.475
</coordinates>
</LinearRing>
</innerBoundaryIs>
<innerBoundaryIs>
<LinearRing>
<coordinates>
-6.68333333,37.475
-6.68333333,37.46666667
-6.675,37.46666667
-6.675,37.475
-6.675,37.48333333
-6.675,37.49166667
-6.68333333,37.49166667
-6.68333333,37.48333333
-6.68333333,37.475
</coordinates>
</LinearRing>
</innerBoundaryIs>
<innerBoundaryIs>
<LinearRing>
<coordinates>
-6.59166667,37.45833333
-6.58333333,37.45833333
-6.58333333,37.46666667
-6.59166667,37.46666667
-6.59166667,37.45833333
</coordinates>
</LinearRing>
</innerBoundaryIs>
<innerBoundaryIs>
<LinearRing>
<coordinates>
-6.65,37.475
-6.65,37.46666667
-6.64166667,37.46666667
-6.64166667,37.475
-6.64166667,37.48333333
-6.64166667,37.49166667
-6.65,37.49166667
-6.65,37.48333333
-6.65,37.475
</coordinates>
</LinearRing>
</innerBoundaryIs>
<innerBoundaryIs>
<LinearRing>
<coordinates>
-6.70833333,37.5
-6.7,37.5
-6.7,37.50833333
-6.70833333,37.50833333
-6.70833333,37.5
</coordinates>
</LinearRing>
</innerBoundaryIs>
<innerBoundaryIs>
<LinearRing>
<coordinates>
-6.69166667,37.5
-6.68333333,37.5
-6.68333333,37.50833333
-6.69166667,37.50833333
-6.69166667,37.5
</coordinates>
</LinearRing>
</innerBoundaryIs>
<innerBoundaryIs>
<LinearRing>
<coordinates>
-6.6,37.5
-6.59166667,37.5
-6.58333333,37.5
-6.58333333,37.50833333
-6.59166667,37.50833333
-6.6,37.50833333
-6.6,37.5
</coordinates>
</LinearRing>
</innerBoundaryIs>
<innerBoundaryIs>
<LinearRing>
<coordinates>
-6.75,37.56666667
-6.75,37.55833333
-6.75,37.55
-6.75,37.54166667
-6.74166667,37.54166667
-6.74166667,37.55
-6.74166667,37.55833333
-6.73333333,37.55833333
-6.73333333,37.56666667
-6.74166667,37.56666667
-6.75,37.56666667
</coordinates>
</LinearRing>
</innerBoundaryIs>
<innerBoundaryIs>
<LinearRing>
<coordinates>
-6.725,37.56666667
-6.725,37.55833333
-6.71666667,37.55833333
-6.71666667,37.56666667
-6.725,37.56666667
</coordinates>
</LinearRing>
</innerBoundaryIs>
<innerBoundaryIs>
<LinearRing>
<coordinates>
-6.69166667,37.56666667
-6.69166667,37.55833333
-6.69166667,37.55
-6.68333333,37.55
-6.68333333,37.55833333
-6.68333333,37.56666667
-6.69166667,37.56666667
</coordinates>
</LinearRing>
</innerBoundaryIs>
<innerBoundaryIs>
<LinearRing>
<coordinates>
-6.55833333,37.56666667
-6.55,37.56666667
-6.55,37.575
-6.55833333,37.575
-6.55833333,37.56666667
</coordinates>
</LinearRing>
</innerBoundaryIs>
<innerBoundaryIs>
<LinearRing>
<coordinates>
-6.38333333,37.56666667
-6.38333333,37.55833333
-6.375,37.55833333
-6.36666667,37.55833333
-6.36666667,37.56666667
-6.375,37.56666667
-6.38333333,37.56666667
</coordinates>
</LinearRing>
</innerBoundaryIs>
<innerBoundaryIs>
<LinearRing>
<coordinates>
-6.44166667,37.55833333
-6.45,37.55833333
-6.45,37.55
-6.45,37.54166667
-6.44166667,37.54166667
-6.44166667,37.55
-6.44166667,37.55833333
</coordinates>
</LinearRing>
</innerBoundaryIs>
<innerBoundaryIs>
<LinearRing>
<coordinates>
-6.43333333,37.55833333
-6.43333333,37.55
-6.425,37.55
-6.425,37.55833333
-6.43333333,37.55833333
</coordinates>
</LinearRing>
</innerBoundaryIs>
<innerBoundaryIs>
<LinearRing>
<coordinates>
-6.79166667,37.54166667
-6.79166667,37.53333333
-6.78333333,37.53333333
-6.78333333,37.54166667
-6.78333333,37.55
-6.79166667,37.55
-6.79166667,37.54166667
</coordinates>
</LinearRing>
</innerBoundaryIs>
<innerBoundaryIs>
<LinearRing>
<coordinates>
-6.775,37.54166667
-6.76666667,37.54166667
-6.76666667,37.55
-6.775,37.55
-6.775,37.54166667
</coordinates>
</LinearRing>
</innerBoundaryIs>
<innerBoundaryIs>
<LinearRing>
<coordinates>
-6.375,37.54166667
-6.36666667,37.54166667
-6.36666667,37.55
-6.375,37.55
-6.375,37.54166667
</coordinates>
</LinearRing>
</innerBoundaryIs>
<innerBoundaryIs>
<LinearRing>
<coordinates>
-6.35,37.55833333
-6.35,37.55
-6.34166667,37.55
-6.34166667,37.55833333
-6.35,37.55833333
</coordinates>
</LinearRing>
</innerBoundaryIs>
<innerBoundaryIs>
<LinearRing>
<coordinates>
-6.33333333,37.575
-6.325,37.575
-6.325,37.58333333
-6.33333333,37.58333333
-6.33333333,37.575
</coordinates>
</LinearRing>
</innerBoundaryIs>
<innerBoundaryIs>
<LinearRing>
<coordinates>
-5.11666667,37.91666667
-5.11666667,37.90833333
-5.10833333,37.90833333
-5.10833333,37.9
-5.1,37.9
-5.1,37.90833333
-5.1,37.91666667
-5.10833333,37.91666667
-5.11666667,37.91666667
</coordinates>
</LinearRing>
</innerBoundaryIs>
<innerBoundaryIs>
<LinearRing>
<coordinates>
-6.66666667,37.925
-6.66666667,37.91666667
-6.65833333,37.91666667
-6.65833333,37.925
-6.66666667,37.925
</coordinates>
</LinearRing>
</innerBoundaryIs>
<innerBoundaryIs>
<LinearRing>
<coordinates>
-6.36666667,37.925
-6.36666667,37.91666667
-6.375,37.91666667
-6.38333333,37.91666667
-6.38333333,37.90833333
-6.375,37.90833333
-6.375,37.9
-6.36666667,37.9
-6.36666667,37.90833333
-6.35833333,37.90833333
-6.35833333,37.91666667
-6.35833333,37.925
-6.36666667,37.925
</coordinates>
</LinearRing>
</innerBoundaryIs>
<innerBoundaryIs>
<LinearRing>
<coordinates>
-5.95833333,37.925
-5.95833333,37.91666667
-5.96666667,37.91666667
-5.96666667,37.90833333
-5.95833333,37.90833333
-5.95833333,37.9
-5.96666667,37.9
-5.96666667,37.89166667
-5.975,37.89166667
-5.975,37.88333333
-5.975,37.875
-5.96666667,37.875
-5.95833333,37.875
-5.95833333,37.88333333
-5.95833333,37.89166667
-5.95,37.89166667
-5.95,37.9
-5.94166667,37.9
-5.94166667,37.90833333
-5.94166667,37.91666667
-5.93333333,37.91666667
-5.925,37.91666667
-5.91666667,37.91666667
-5.90833333,37.91666667
-5.90833333,37.90833333
-5.9,37.90833333
-5.9,37.91666667
-5.9,37.925
-5.9,37.93333333
-5.90833333,37.93333333
-5.90833333,37.925
-5.91666667,37.925
-5.91666667,37.93333333
-5.925,37.93333333
-5.93333333,37.93333333
-5.94166667,37.93333333
-5.95,37.93333333
-5.95833333,37.93333333
-5.95833333,37.925
</coordinates>
</LinearRing>
</innerBoundaryIs>
<innerBoundaryIs>
<LinearRing>
<coordinates>
-5.775,37.925
-5.76666667,37.925
-5.76666667,37.93333333
-5.775,37.93333333
-5.775,37.925
</coordinates>
</LinearRing>
</innerBoundaryIs>
<innerBoundaryIs>
<LinearRing>
<coordinates>
-5.58333333,37.93333333
-5.58333333,37.925
-5.575,37.925
-5.575,37.93333333
-5.58333333,37.93333333
</coordinates>
</LinearRing>
</innerBoundaryIs>
<innerBoundaryIs>
<LinearRing>
<coordinates>
-5.33333333,37.925
-5.325,37.925
-5.325,37.93333333
-5.33333333,37.93333333
-5.33333333,37.925
</coordinates>
</LinearRing>
</innerBoundaryIs>
<innerBoundaryIs>
<LinearRing>
<coordinates>
-5.35,37.8
-5.34166667,37.8
-5.34166667,37.80833333
-5.35,37.80833333
-5.35,37.8
</coordinates>
</LinearRing>
</innerBoundaryIs>
<innerBoundaryIs>
<LinearRing>
<coordinates>
-5.80833333,37.80833333
-5.8,37.80833333
-5.8,37.81666667
-5.80833333,37.81666667
-5.80833333,37.80833333
</coordinates>
</LinearRing>
</innerBoundaryIs>
<innerBoundaryIs>
<LinearRing>
<coordinates>
-5.74166667,37.80833333
-5.73333333,37.80833333
-5.725,37.80833333
-5.725,37.81666667
-5.725,37.825
-5.73333333,37.825
-5.74166667,37.825
-5.74166667,37.81666667
-5.74166667,37.80833333
</coordinates>
</LinearRing>
</innerBoundaryIs>
<innerBoundaryIs>
<LinearRing>
<coordinates>
-5.71666667,37.80833333
-5.70833333,37.80833333
-5.7,37.80833333
-5.69166667,37.80833333
-5.68333333,37.80833333
-5.68333333,37.81666667
-5.68333333,37.825
-5.675,37.825
-5.675,37.83333333
-5.68333333,37.83333333
-5.69166667,37.83333333
-5.69166667,37.825
-5.7,37.825
-5.7,37.81666667
-5.70833333,37.81666667
-5.71666667,37.81666667
-5.71666667,37.80833333
</coordinates>
</LinearRing>
</innerBoundaryIs>
<innerBoundaryIs>
<LinearRing>
<coordinates>
-5.59166667,37.7
-5.58333333,37.7
-5.58333333,37.70833333
-5.58333333,37.71666667
-5.59166667,37.71666667
-5.59166667,37.70833333
-5.59166667,37.7
</coordinates>
</LinearRing>
</innerBoundaryIs>
<innerBoundaryIs>
<LinearRing>
<coordinates>
-5.575,37.725
-5.56666667,37.725
-5.56666667,37.73333333
-5.575,37.73333333
-5.575,37.725
</coordinates>
</LinearRing>
</innerBoundaryIs>
<innerBoundaryIs>
<LinearRing>
<coordinates>
-5.675,37.71666667
-5.675,37.70833333
-5.66666667,37.70833333
-5.66666667,37.71666667
-5.675,37.71666667
</coordinates>
</LinearRing>
</innerBoundaryIs>
<innerBoundaryIs>
<LinearRing>
<coordinates>
-5.725,37.73333333
-5.71666667,37.73333333
-5.71666667,37.74166667
-5.725,37.74166667
-5.725,37.73333333
</coordinates>
</LinearRing>
</innerBoundaryIs>
<innerBoundaryIs>
<LinearRing>
<coordinates>
-5.70833333,37.74166667
-5.70833333,37.73333333
-5.7,37.73333333
-5.7,37.74166667
-5.70833333,37.74166667
</coordinates>
</LinearRing>
</innerBoundaryIs>
<innerBoundaryIs>
<LinearRing>
<coordinates>
-5.725,37.775
-5.71666667,37.775
-5.70833333,37.775
-5.70833333,37.78333333
-5.71666667,37.78333333
-5.725,37.78333333
-5.725,37.775
</coordinates>
</LinearRing>
</innerBoundaryIs>
<innerBoundaryIs>
<LinearRing>
<coordinates>
-5.69166667,37.79166667
-5.68333333,37.79166667
-5.68333333,37.8
-5.69166667,37.8
-5.69166667,37.79166667
</coordinates>
</LinearRing>
</innerBoundaryIs>
<innerBoundaryIs>
<LinearRing>
<coordinates>
-5.675,37.8
-5.675,37.79166667
-5.66666667,37.79166667
-5.66666667,37.8
-5.675,37.8
</coordinates>
</LinearRing>
</innerBoundaryIs>
<innerBoundaryIs>
<LinearRing>
<coordinates>
-6.79166667,37.8
-6.79166667,37.79166667
-6.79166667,37.78333333
-6.79166667,37.775
-6.78333333,37.775
-6.78333333,37.78333333
-6.775,37.78333333
-6.775,37.79166667
-6.78333333,37.79166667
-6.78333333,37.8
-6.79166667,37.8
</coordinates>
</LinearRing>
</innerBoundaryIs>
<innerBoundaryIs>
<LinearRing>
<coordinates>
-6.775,37.8
-6.76666667,37.8
-6.76666667,37.80833333
-6.775,37.80833333
-6.775,37.8
</coordinates>
</LinearRing>
</innerBoundaryIs>
<innerBoundaryIs>
<LinearRing>
<coordinates>
-6.36666667,37.8
-6.36666667,37.79166667
-6.35833333,37.79166667
-6.35833333,37.8
-6.36666667,37.8
</coordinates>
</LinearRing>
</innerBoundaryIs>
<innerBoundaryIs>
<LinearRing>
<coordinates>
-6.35,37.8
-6.34166667,37.8
-6.34166667,37.79166667
-6.33333333,37.79166667
-6.33333333,37.78333333
-6.325,37.78333333
-6.325,37.79166667
-6.325,37.8
-6.33333333,37.8
-6.33333333,37.80833333
-6.325,37.80833333
-6.325,37.81666667
-6.325,37.825
-6.33333333,37.825
-6.33333333,37.81666667
-6.34166667,37.81666667
-6.35,37.81666667
-6.35,37.80833333
-6.35,37.8
</coordinates>
</LinearRing>
</innerBoundaryIs>
<innerBoundaryIs>
<LinearRing>
<coordinates>
-6.31666667,37.8
-6.30833333,37.8
-6.30833333,37.80833333
-6.31666667,37.80833333
-6.31666667,37.8
</coordinates>
</LinearRing>
</innerBoundaryIs>
<innerBoundaryIs>
<LinearRing>
<coordinates>
-6.28333333,37.8
-6.28333333,37.79166667
-6.28333333,37.78333333
-6.29166667,37.78333333
-6.29166667,37.775
-6.28333333,37.775
-6.275,37.775
-6.275,37.76666667
-6.26666667,37.76666667
-6.25833333,37.76666667
-6.25,37.76666667
-6.25,37.775
-6.25833333,37.775
-6.25833333,37.78333333
-6.25833333,37.79166667
-6.26666667,37.79166667
-6.26666667,37.8
-6.26666667,37.80833333
-6.275,37.80833333
-6.275,37.8
-6.28333333,37.8
</coordinates>
</LinearRing>
</innerBoundaryIs>
<innerBoundaryIs>
<LinearRing>
<coordinates>
-6.2,37.8
-6.2,37.79166667
-6.20833333,37.79166667
-6.21666667,37.79166667
-6.225,37.79166667
-6.225,37.78333333
-6.21666667,37.78333333
-6.21666667,37.775
-6.20833333,37.775
-6.20833333,37.78333333
-6.2,37.78333333
-6.2,37.775
-6.19166667,37.775
-6.18333333,37.775
-6.175,37.775
-6.175,37.76666667
-6.18333333,37.76666667
-6.18333333,37.75833333
-6.18333333,37.75
-6.175,37.75
-6.175,37.74166667
-6.16666667,37.74166667
-6.16666667,37.75
-6.16666667,37.75833333
-6.15833333,37.75833333
-6.15833333,37.76666667
-6.16666667,37.76666667
-6.16666667,37.775
-6.16666667,37.78333333
-6.175,37.78333333
-6.18333333,37.78333333
-6.18333333,37.79166667
-6.18333333,37.8
-6.19166667,37.8
-6.2,37.8
</coordinates>
</LinearRing>
</innerBoundaryIs>
<innerBoundaryIs>
<LinearRing>
<coordinates>
-6.11666667,37.8
-6.10833333,37.8
-6.10833333,37.80833333
-6.1,37.80833333
-6.1,37.81666667
-6.10833333,37.81666667
-6.11666667,37.81666667
-6.11666667,37.80833333
-6.11666667,37.8
</coordinates>
</LinearRing>
</innerBoundaryIs>
<innerBoundaryIs>
<LinearRing>
<coordinates>
-6.73333333,37.69166667
-6.725,37.69166667
-6.725,37.7
-6.73333333,37.7
-6.73333333,37.69166667
</coordinates>
</LinearRing>
</innerBoundaryIs>
<innerBoundaryIs>
<LinearRing>
<coordinates>
-6.7,37.69166667
-6.7,37.68333333
-6.69166667,37.68333333
-6.68333333,37.68333333
-6.68333333,37.69166667
-6.69166667,37.69166667
-6.7,37.69166667
</coordinates>
</LinearRing>
</innerBoundaryIs>
<innerBoundaryIs>
<LinearRing>
<coordinates>
-6.55833333,37.69166667
-6.55833333,37.68333333
-6.56666667,37.68333333
-6.56666667,37.675
-6.55833333,37.675
-6.55,37.675
-6.54166667,37.675
-6.54166667,37.68333333
-6.55,37.68333333
-6.55,37.69166667
-6.55833333,37.69166667
</coordinates>
</LinearRing>
</innerBoundaryIs>
<innerBoundaryIs>
<LinearRing>
<coordinates>
-6.54166667,37.69166667
-6.53333333,37.69166667
-6.525,37.69166667
-6.525,37.7
-6.53333333,37.7
-6.54166667,37.7
-6.54166667,37.69166667
</coordinates>
</LinearRing>
</innerBoundaryIs>
<innerBoundaryIs>
<LinearRing>
<coordinates>
-6.5,37.7
-6.49166667,37.7
-6.49166667,37.70833333
-6.5,37.70833333
-6.5,37.7
</coordinates>
</LinearRing>
</innerBoundaryIs>
<innerBoundaryIs>
<LinearRing>
<coordinates>
-6.48333333,37.7
-6.48333333,37.69166667
-6.475,37.69166667
-6.475,37.7
-6.48333333,37.7
</coordinates>
</LinearRing>
</innerBoundaryIs>
<innerBoundaryIs>
<LinearRing>
<coordinates>
-6.4,37.69166667
-6.4,37.68333333
-6.39166667,37.68333333
-6.39166667,37.69166667
-6.4,37.69166667
</coordinates>
</LinearRing>
</innerBoundaryIs>
<innerBoundaryIs>
<LinearRing>
<coordinates>
-6.375,37.69166667
-6.36666667,37.69166667
-6.36666667,37.7
-6.375,37.7
-6.375,37.69166667
</coordinates>
</LinearRing>
</innerBoundaryIs>
<innerBoundaryIs>
<LinearRing>
<coordinates>
-6.89166667,37.64166667
-6.89166667,37.63333333
-6.89166667,37.625
-6.9,37.625
-6.9,37.61666667
-6.89166667,37.61666667
-6.88333333,37.61666667
-6.875,37.61666667
-6.875,37.60833333
-6.86666667,37.60833333
-6.86666667,37.61666667
-6.85833333,37.61666667
-6.85,37.61666667
-6.84166667,37.61666667
-6.84166667,37.625
-6.84166667,37.63333333
-6.85,37.63333333
-6.85,37.64166667
-6.85833333,37.64166667
-6.85833333,37.63333333
-6.85833333,37.625
-6.86666667,37.625
-6.875,37.625
-6.875,37.63333333
-6.86666667,37.63333333
-6.86666667,37.64166667
-6.86666667,37.65
-6.875,37.65
-6.88333333,37.65
-6.89166667,37.65
-6.89166667,37.64166667
</coordinates>
</LinearRing>
</innerBoundaryIs>
<innerBoundaryIs>
<LinearRing>
<coordinates>
-6.65833333,37.64166667
-6.65833333,37.63333333
-6.65,37.63333333
-6.65,37.64166667
-6.65833333,37.64166667
</coordinates>
</LinearRing>
</innerBoundaryIs>
<innerBoundaryIs>
<LinearRing>
<coordinates>
-6.48333333,37.64166667
-6.475,37.64166667
-6.46666667,37.64166667
-6.46666667,37.65
-6.475,37.65
-6.475,37.65833333
-6.48333333,37.65833333
-6.48333333,37.65
-6.48333333,37.64166667
</coordinates>
</LinearRing>
</innerBoundaryIs>
<innerBoundaryIs>
<LinearRing>
<coordinates>
-6.33333333,37.64166667
-6.33333333,37.63333333
-6.33333333,37.625
-6.33333333,37.61666667
-6.325,37.61666667
-6.31666667,37.61666667
-6.30833333,37.61666667
-6.30833333,37.60833333
-6.31666667,37.60833333
-6.31666667,37.6
-6.30833333,37.6
-6.3,37.6
-6.3,37.60833333
-6.3,37.61666667
-6.29166667,37.61666667
-6.28333333,37.61666667
-6.28333333,37.60833333
-6.275,37.60833333
-6.26666667,37.60833333
-6.26666667,37.61666667
-6.26666667,37.625
-6.275,37.625
-6.275,37.63333333
-6.28333333,37.63333333
-6.28333333,37.625
-6.29166667,37.625
-6.3,37.625
-6.3,37.63333333
-6.30833333,37.63333333
-6.30833333,37.64166667
-6.31666667,37.64166667
-6.31666667,37.63333333
-6.31666667,37.625
-6.325,37.625
-6.325,37.63333333
-6.325,37.64166667
-6.33333333,37.64166667
</coordinates>
</LinearRing>
</innerBoundaryIs>
<innerBoundaryIs>
<LinearRing>
<coordinates>
-6.28333333,37.64166667
-6.275,37.64166667
-6.26666667,37.64166667
-6.26666667,37.65
-6.26666667,37.65833333
-6.275,37.65833333
-6.28333333,37.65833333
-6.29166667,37.65833333
-6.29166667,37.65
-6.28333333,37.65
-6.28333333,37.64166667
</coordinates>
</LinearRing>
</innerBoundaryIs>
<innerBoundaryIs>
<LinearRing>
<coordinates>
-6.25833333,37.64166667
-6.25,37.64166667
-6.25,37.65
-6.25833333,37.65
-6.25833333,37.64166667
</coordinates>
</LinearRing>
</innerBoundaryIs>
<innerBoundaryIs>
<LinearRing>
<coordinates>
-6.55,37.625
-6.54166667,37.625
-6.54166667,37.63333333
-6.55,37.63333333
-6.55,37.625
</coordinates>
</LinearRing>
</innerBoundaryIs>
<innerBoundaryIs>
<LinearRing>
<coordinates>
-6.53333333,37.625
-6.525,37.625
-6.525,37.63333333
-6.53333333,37.63333333
-6.53333333,37.625
</coordinates>
</LinearRing>
</innerBoundaryIs>
<innerBoundaryIs>
<LinearRing>
<coordinates>
-6.225,37.625
-6.21666667,37.625
-6.21666667,37.63333333
-6.225,37.63333333
-6.225,37.625
</coordinates>
</LinearRing>
</innerBoundaryIs>
<innerBoundaryIs>
<LinearRing>
<coordinates>
-6.65833333,37.65833333
-6.65833333,37.65
-6.65,37.65
-6.65,37.65833333
-6.65833333,37.65833333
</coordinates>
</LinearRing>
</innerBoundaryIs>
<innerBoundaryIs>
<LinearRing>
<coordinates>
-6.64166667,37.65833333
-6.64166667,37.65
-6.63333333,37.65
-6.63333333,37.65833333
-6.64166667,37.65833333
</coordinates>
</LinearRing>
</innerBoundaryIs>
<innerBoundaryIs>
<LinearRing>
<coordinates>
-6.45833333,37.66666667
-6.45,37.66666667
-6.45,37.675
-6.45833333,37.675
-6.45833333,37.66666667
</coordinates>
</LinearRing>
</innerBoundaryIs>
<innerBoundaryIs>
<LinearRing>
<coordinates>
-6.36666667,37.65
-6.35833333,37.65
-6.35833333,37.65833333
-6.36666667,37.65833333
-6.36666667,37.65
</coordinates>
</LinearRing>
</innerBoundaryIs>
<innerBoundaryIs>
<LinearRing>
<coordinates>
-6.73333333,37.66666667
-6.725,37.66666667
-6.725,37.675
-6.73333333,37.675
-6.73333333,37.66666667
</coordinates>
</LinearRing>
</innerBoundaryIs>
<innerBoundaryIs>
<LinearRing>
<coordinates>
-6.86666667,37.66666667
-6.85833333,37.66666667
-6.85833333,37.675
-6.86666667,37.675
-6.86666667,37.66666667
</coordinates>
</LinearRing>
</innerBoundaryIs>
<innerBoundaryIs>
<LinearRing>
<coordinates>
-6.275,37.7
-6.275,37.70833333
-6.28333333,37.70833333
-6.29166667,37.70833333
-6.29166667,37.7
-6.28333333,37.7
-6.275,37.7
</coordinates>
</LinearRing>
</innerBoundaryIs>
<innerBoundaryIs>
<LinearRing>
<coordinates>
-6.7,37.75
-6.69166667,37.75
-6.68333333,37.75
-6.68333333,37.75833333
-6.69166667,37.75833333
-6.69166667,37.76666667
-6.7,37.76666667
-6.70833333,37.76666667
-6.70833333,37.75833333
-6.7,37.75833333
-6.7,37.75
</coordinates>
</LinearRing>
</innerBoundaryIs>
<innerBoundaryIs>
<LinearRing>
<coordinates>
-6.40833333,37.75
-6.40833333,37.74166667
-6.4,37.74166667
-6.4,37.75
-6.40833333,37.75
</coordinates>
</LinearRing>
</innerBoundaryIs>
<innerBoundaryIs>
<LinearRing>
<coordinates>
-6.325,37.75
-6.325,37.74166667
-6.31666667,37.74166667
-6.31666667,37.75
-6.31666667,37.75833333
-6.325,37.75833333
-6.325,37.75
</coordinates>
</LinearRing>
</innerBoundaryIs>
<innerBoundaryIs>
<LinearRing>
<coordinates>
-6.26666667,37.75
-6.26666667,37.74166667
-6.26666667,37.73333333
-6.26666667,37.725
-6.25833333,37.725
-6.25833333,37.73333333
-6.25833333,37.74166667
-6.25833333,37.75
-6.26666667,37.75
</coordinates>
</LinearRing>
</innerBoundaryIs>
<innerBoundaryIs>
<LinearRing>
<coordinates>
-6.15,37.75
-6.15,37.74166667
-6.14166667,37.74166667
-6.14166667,37.75
-6.15,37.75
</coordinates>
</LinearRing>
</innerBoundaryIs>
<innerBoundaryIs>
<LinearRing>
<coordinates>
-6.3,37.725
-6.3,37.71666667
-6.29166667,37.71666667
-6.29166667,37.725
-6.3,37.725
</coordinates>
</LinearRing>
</innerBoundaryIs>
<innerBoundaryIs>
<LinearRing>
<coordinates>
-6.5,37.725
-6.49166667,37.725
-6.49166667,37.73333333
-6.5,37.73333333
-6.5,37.725
</coordinates>
</LinearRing>
</innerBoundaryIs>
<innerBoundaryIs>
<LinearRing>
<coordinates>
-6.675,37.70833333
-6.66666667,37.70833333
-6.66666667,37.71666667
-6.675,37.71666667
-6.675,37.70833333
</coordinates>
</LinearRing>
</innerBoundaryIs>
<innerBoundaryIs>
<LinearRing>
<coordinates>
-6.85,37.725
-6.85,37.71666667
-6.84166667,37.71666667
-6.84166667,37.725
-6.85,37.725
</coordinates>
</LinearRing>
</innerBoundaryIs>
<innerBoundaryIs>
<LinearRing>
<coordinates>
-6.18333333,37.725
-6.175,37.725
-6.175,37.73333333
-6.18333333,37.73333333
-6.18333333,37.725
</coordinates>
</LinearRing>
</innerBoundaryIs>
<innerBoundaryIs>
<LinearRing>
<coordinates>
-6.11666667,37.70833333
-6.10833333,37.70833333
-6.10833333,37.71666667
-6.11666667,37.71666667
-6.11666667,37.70833333
</coordinates>
</LinearRing>
</innerBoundaryIs>
<innerBoundaryIs>
<LinearRing>
<coordinates>
-6.34166667,37.73333333
-6.33333333,37.73333333
-6.33333333,37.74166667
-6.34166667,37.74166667
-6.34166667,37.73333333
</coordinates>
</LinearRing>
</innerBoundaryIs>
<innerBoundaryIs>
<LinearRing>
<coordinates>
-6.29166667,37.74166667
-6.29166667,37.73333333
-6.28333333,37.73333333
-6.28333333,37.74166667
-6.29166667,37.74166667
</coordinates>
</LinearRing>
</innerBoundaryIs>
<innerBoundaryIs>
<LinearRing>
<coordinates>
-6.775,37.76666667
-6.76666667,37.76666667
-6.76666667,37.775
-6.775,37.775
-6.775,37.76666667
</coordinates>
</LinearRing>
</innerBoundaryIs>
<innerBoundaryIs>
<LinearRing>
<coordinates>
-6.68333333,37.79166667
-6.68333333,37.78333333
-6.675,37.78333333
-6.675,37.79166667
-6.68333333,37.79166667
</coordinates>
</LinearRing>
</innerBoundaryIs>
<innerBoundaryIs>
<LinearRing>
<coordinates>
-6.11666667,37.775
-6.10833333,37.775
-6.10833333,37.78333333
-6.11666667,37.78333333
-6.11666667,37.775
</coordinates>
</LinearRing>
</innerBoundaryIs>
<innerBoundaryIs>
<LinearRing>
<coordinates>
-7.20833333,37.8
-7.2,37.8
-7.2,37.80833333
-7.20833333,37.80833333
-7.20833333,37.8
</coordinates>
</LinearRing>
</innerBoundaryIs>
<innerBoundaryIs>
<LinearRing>
<coordinates>
-5.55833333,37.8
-5.55,37.8
-5.55,37.80833333
-5.55833333,37.80833333
-5.55833333,37.8
</coordinates>
</LinearRing>
</innerBoundaryIs>
<innerBoundaryIs>
<LinearRing>
<coordinates>
-6.29166667,37.80833333
-6.28333333,37.80833333
-6.28333333,37.81666667
-6.29166667,37.81666667
-6.29166667,37.80833333
</coordinates>
</LinearRing>
</innerBoundaryIs>
<innerBoundaryIs>
<LinearRing>
<coordinates>
-6.69166667,37.88333333
-6.68333333,37.88333333
-6.68333333,37.89166667
-6.69166667,37.89166667
-6.69166667,37.88333333
</coordinates>
</LinearRing>
</innerBoundaryIs>
<innerBoundaryIs>
<LinearRing>
<coordinates>
-6.525,37.875
-6.51666667,37.875
-6.51666667,37.88333333
-6.525,37.88333333
-6.525,37.875
</coordinates>
</LinearRing>
</innerBoundaryIs>
<innerBoundaryIs>
<LinearRing>
<coordinates>
-6.45,37.875
-6.44166667,37.875
-6.44166667,37.88333333
-6.45,37.88333333
-6.45,37.875
</coordinates>
</LinearRing>
</innerBoundaryIs>
<innerBoundaryIs>
<LinearRing>
<coordinates>
-6.01666667,37.875
-6.00833333,37.875
-6.00833333,37.88333333
-6.01666667,37.88333333
-6.01666667,37.875
</coordinates>
</LinearRing>
</innerBoundaryIs>
<innerBoundaryIs>
<LinearRing>
<coordinates>
-6.68333333,37.84166667
-6.68333333,37.83333333
-6.675,37.83333333
-6.675,37.84166667
-6.68333333,37.84166667
</coordinates>
</LinearRing>
</innerBoundaryIs>
<innerBoundaryIs>
<LinearRing>
<coordinates>
-6.23333333,37.84166667
-6.23333333,37.83333333
-6.225,37.83333333
-6.225,37.84166667
-6.23333333,37.84166667
</coordinates>
</LinearRing>
</innerBoundaryIs>
<innerBoundaryIs>
<LinearRing>
<coordinates>
-6.36666667,37.80833333
-6.35833333,37.80833333
-6.35833333,37.81666667
-6.35833333,37.825
-6.36666667,37.825
-6.375,37.825
-6.375,37.81666667
-6.36666667,37.81666667
-6.36666667,37.80833333
</coordinates>
</LinearRing>
</innerBoundaryIs>
<innerBoundaryIs>
<LinearRing>
<coordinates>
-6.46666667,37.825
-6.45833333,37.825
-6.45833333,37.83333333
-6.46666667,37.83333333
-6.46666667,37.825
</coordinates>
</LinearRing>
</innerBoundaryIs>
<innerBoundaryIs>
<LinearRing>
<coordinates>
-7.18333333,37.84166667
-7.175,37.84166667
-7.175,37.85
-7.18333333,37.85
-7.18333333,37.84166667
</coordinates>
</LinearRing>
</innerBoundaryIs>
<innerBoundaryIs>
<LinearRing>
<coordinates>
-7.1,37.84166667
-7.09166667,37.84166667
-7.09166667,37.85
-7.1,37.85
-7.1,37.84166667
</coordinates>
</LinearRing>
</innerBoundaryIs>
<innerBoundaryIs>
<LinearRing>
<coordinates>
-7.01666667,37.84166667
-7.01666667,37.83333333
-7.00833333,37.83333333
-7.00833333,37.84166667
-7.01666667,37.84166667
</coordinates>
</LinearRing>
</innerBoundaryIs>
<innerBoundaryIs>
<LinearRing>
<coordinates>
-6.75833333,37.84166667
-6.75833333,37.83333333
-6.75,37.83333333
-6.75,37.84166667
-6.75833333,37.84166667
</coordinates>
</LinearRing>
</innerBoundaryIs>
<innerBoundaryIs>
<LinearRing>
<coordinates>
-6.05833333,37.85
-6.05833333,37.84166667
-6.05,37.84166667
-6.05,37.85
-6.05833333,37.85
</coordinates>
</LinearRing>
</innerBoundaryIs>
<innerBoundaryIs>
<LinearRing>
<coordinates>
-6.06666667,37.825
-6.06666667,37.81666667
-6.05833333,37.81666667
-6.05833333,37.825
-6.06666667,37.825
</coordinates>
</LinearRing>
</innerBoundaryIs>
<innerBoundaryIs>
<LinearRing>
<coordinates>
-6.11666667,37.83333333
-6.11666667,37.825
-6.10833333,37.825
-6.10833333,37.83333333
-6.11666667,37.83333333
</coordinates>
</LinearRing>
</innerBoundaryIs>
<innerBoundaryIs>
<LinearRing>
<coordinates>
-7.125,37.85833333
-7.11666667,37.85833333
-7.11666667,37.86666667
-7.125,37.86666667
-7.125,37.85833333
</coordinates>
</LinearRing>
</innerBoundaryIs>
<innerBoundaryIs>
<LinearRing>
<coordinates>
-6.96666667,37.85833333
-6.95833333,37.85833333
-6.95833333,37.86666667
-6.96666667,37.86666667
-6.96666667,37.85833333
</coordinates>
</LinearRing>
</innerBoundaryIs>
<innerBoundaryIs>
<LinearRing>
<coordinates>
-6.85,37.85833333
-6.85,37.85
-6.84166667,37.85
-6.84166667,37.85833333
-6.85,37.85833333
</coordinates>
</LinearRing>
</innerBoundaryIs>
<innerBoundaryIs>
<LinearRing>
<coordinates>
-6.81666667,37.85833333
-6.81666667,37.85
-6.80833333,37.85
-6.8,37.85
-6.8,37.85833333
-6.80833333,37.85833333
-6.81666667,37.85833333
</coordinates>
</LinearRing>
</innerBoundaryIs>
<innerBoundaryIs>
<LinearRing>
<coordinates>
-6.6,37.85833333
-6.6,37.85
-6.59166667,37.85
-6.59166667,37.85833333
-6.6,37.85833333
</coordinates>
</LinearRing>
</innerBoundaryIs>
<innerBoundaryIs>
<LinearRing>
<coordinates>
-6.25833333,37.85833333
-6.25833333,37.85
-6.25,37.85
-6.25,37.85833333
-6.25833333,37.85833333
</coordinates>
</LinearRing>
</innerBoundaryIs>
<innerBoundaryIs>
<LinearRing>
<coordinates>
-6.01666667,37.85833333
-6.00833333,37.85833333
-6.00833333,37.86666667
-6.01666667,37.86666667
-6.01666667,37.85833333
</coordinates>
</LinearRing>
</innerBoundaryIs>
<innerBoundaryIs>
<LinearRing>
<coordinates>
-5.66666667,37.88333333
-5.66666667,37.875
-5.65833333,37.875
-5.65833333,37.88333333
-5.66666667,37.88333333
</coordinates>
</LinearRing>
</innerBoundaryIs>
<innerBoundaryIs>
<LinearRing>
<coordinates>
-5.39166667,37.88333333
-5.39166667,37.875
-5.4,37.875
-5.4,37.86666667
-5.39166667,37.86666667
-5.38333333,37.86666667
-5.375,37.86666667
-5.375,37.875
-5.38333333,37.875
-5.38333333,37.88333333
-5.39166667,37.88333333
</coordinates>
</LinearRing>
</innerBoundaryIs>
<innerBoundaryIs>
<LinearRing>
<coordinates>
-5.88333333,37.84166667
-5.88333333,37.83333333
-5.875,37.83333333
-5.875,37.84166667
-5.88333333,37.84166667
</coordinates>
</LinearRing>
</innerBoundaryIs>
<innerBoundaryIs>
<LinearRing>
<coordinates>
-5.29166667,37.85
-5.28333333,37.85
-5.275,37.85
-5.275,37.85833333
-5.28333333,37.85833333
-5.28333333,37.86666667
-5.29166667,37.86666667
-5.29166667,37.85833333
-5.29166667,37.85
</coordinates>
</LinearRing>
</innerBoundaryIs>
<innerBoundaryIs>
<LinearRing>
<coordinates>
-5.24166667,37.85
-5.24166667,37.84166667
-5.23333333,37.84166667
-5.23333333,37.85
-5.24166667,37.85
</coordinates>
</LinearRing>
</innerBoundaryIs>
<innerBoundaryIs>
<LinearRing>
<coordinates>
-5.35,37.825
-5.34166667,37.825
-5.34166667,37.83333333
-5.35,37.83333333
-5.35,37.825
</coordinates>
</LinearRing>
</innerBoundaryIs>
<innerBoundaryIs>
<LinearRing>
<coordinates>
-5.31666667,37.825
-5.30833333,37.825
-5.30833333,37.83333333
-5.31666667,37.83333333
-5.31666667,37.825
</coordinates>
</LinearRing>
</innerBoundaryIs>
<innerBoundaryIs>
<LinearRing>
<coordinates>
-5.29166667,37.825
-5.28333333,37.825
-5.28333333,37.83333333
-5.29166667,37.83333333
-5.29166667,37.825
</coordinates>
</LinearRing>
</innerBoundaryIs>
<innerBoundaryIs>
<LinearRing>
<coordinates>
-5.475,37.825
-5.46666667,37.825
-5.46666667,37.83333333
-5.475,37.83333333
-5.475,37.825
</coordinates>
</LinearRing>
</innerBoundaryIs>
<innerBoundaryIs>
<LinearRing>
<coordinates>
-5.33333333,37.84166667
-5.33333333,37.83333333
-5.325,37.83333333
-5.325,37.84166667
-5.33333333,37.84166667
</coordinates>
</LinearRing>
</innerBoundaryIs>
<innerBoundaryIs>
<LinearRing>
<coordinates>
-5.35833333,37.86666667
-5.35,37.86666667
-5.35,37.875
-5.35833333,37.875
-5.35833333,37.86666667
</coordinates>
</LinearRing>
</innerBoundaryIs>
<innerBoundaryIs>
<LinearRing>
<coordinates>
-5.73333333,37.85833333
-5.725,37.85833333
-5.725,37.86666667
-5.725,37.875
-5.73333333,37.875
-5.73333333,37.86666667
-5.73333333,37.85833333
</coordinates>
</LinearRing>
</innerBoundaryIs>
<innerBoundaryIs>
<LinearRing>
<coordinates>
-5.41666667,37.86666667
-5.40833333,37.86666667
-5.40833333,37.875
-5.41666667,37.875
-5.41666667,37.86666667
</coordinates>
</LinearRing>
</innerBoundaryIs>
<innerBoundaryIs>
<LinearRing>
<coordinates>
-5.825,37.85833333
-5.825,37.85
-5.81666667,37.85
-5.81666667,37.85833333
-5.825,37.85833333
</coordinates>
</LinearRing>
</innerBoundaryIs>
<innerBoundaryIs>
<LinearRing>
<coordinates>
-5.875,37.91666667
-5.875,37.90833333
-5.86666667,37.90833333
-5.86666667,37.91666667
-5.875,37.91666667
</coordinates>
</LinearRing>
</innerBoundaryIs>
<innerBoundaryIs>
<LinearRing>
<coordinates>
-5.6,37.91666667
-5.59166667,37.91666667
-5.59166667,37.925
-5.6,37.925
-5.6,37.91666667
</coordinates>
</LinearRing>
</innerBoundaryIs>
<innerBoundaryIs>
<LinearRing>
<coordinates>
-5.56666667,37.91666667
-5.56666667,37.90833333
-5.55833333,37.90833333
-5.55833333,37.91666667
-5.56666667,37.91666667
</coordinates>
</LinearRing>
</innerBoundaryIs>
<innerBoundaryIs>
<LinearRing>
<coordinates>
-5.8,37.89166667
-5.79166667,37.89166667
-5.79166667,37.9
-5.8,37.9
-5.8,37.89166667
</coordinates>
</LinearRing>
</innerBoundaryIs>
<innerBoundaryIs>
<LinearRing>
<coordinates>
-5.7,37.89166667
-5.69166667,37.89166667
-5.69166667,37.9
-5.7,37.9
-5.7,37.89166667
</coordinates>
</LinearRing>
</innerBoundaryIs>
<innerBoundaryIs>
<LinearRing>
<coordinates>
-5.66666667,37.9
-5.66666667,37.89166667
-5.65833333,37.89166667
-5.65833333,37.9
-5.66666667,37.9
</coordinates>
</LinearRing>
</innerBoundaryIs>
<innerBoundaryIs>
<LinearRing>
<coordinates>
-5.61666667,37.9
-5.60833333,37.9
-5.60833333,37.90833333
-5.61666667,37.90833333
-5.61666667,37.9
</coordinates>
</LinearRing>
</innerBoundaryIs>
<innerBoundaryIs>
<LinearRing>
<coordinates>
-5.58333333,37.9
-5.58333333,37.89166667
-5.575,37.89166667
-5.575,37.9
-5.58333333,37.9
</coordinates>
</LinearRing>
</innerBoundaryIs>
<innerBoundaryIs>
<LinearRing>
<coordinates>
-7.13333333,37.90833333
-7.13333333,37.9
-7.125,37.9
-7.11666667,37.9
-7.11666667,37.89166667
-7.10833333,37.89166667
-7.1,37.89166667
-7.1,37.9
-7.1,37.90833333
-7.10833333,37.90833333
-7.11666667,37.90833333
-7.11666667,37.91666667
-7.125,37.91666667
-7.125,37.90833333
-7.13333333,37.90833333
</coordinates>
</LinearRing>
</innerBoundaryIs>
<innerBoundaryIs>
<LinearRing>
<coordinates>
-7.09166667,37.90833333
-7.08333333,37.90833333
-7.08333333,37.9
-7.075,37.9
-7.06666667,37.9
-7.06666667,37.90833333
-7.075,37.90833333
-7.075,37.91666667
-7.08333333,37.91666667
-7.09166667,37.91666667
-7.09166667,37.90833333
</coordinates>
</LinearRing>
</innerBoundaryIs>
<innerBoundaryIs>
<LinearRing>
<coordinates>
-7.03333333,37.90833333
-7.025,37.90833333
-7.025,37.91666667
-7.03333333,37.91666667
-7.03333333,37.90833333
</coordinates>
</LinearRing>
</innerBoundaryIs>
<innerBoundaryIs>
<LinearRing>
<coordinates>
-6.93333333,37.90833333
-6.93333333,37.9
-6.925,37.9
-6.925,37.90833333
-6.93333333,37.90833333
</coordinates>
</LinearRing>
</innerBoundaryIs>
<innerBoundaryIs>
<LinearRing>
<coordinates>
-6.875,37.90833333
-6.875,37.9
-6.86666667,37.9
-6.86666667,37.90833333
-6.875,37.90833333
</coordinates>
</LinearRing>
</innerBoundaryIs>
<innerBoundaryIs>
<LinearRing>
<coordinates>
-6.04166667,37.90833333
-6.04166667,37.9
-6.03333333,37.9
-6.03333333,37.90833333
-6.04166667,37.90833333
</coordinates>
</LinearRing>
</innerBoundaryIs>
<innerBoundaryIs>
<LinearRing>
<coordinates>
-5.99166667,37.90833333
-5.99166667,37.9
-5.98333333,37.9
-5.98333333,37.90833333
-5.99166667,37.90833333
</coordinates>
</LinearRing>
</innerBoundaryIs>
<innerBoundaryIs>
<LinearRing>
<coordinates>
-6.675,37.89166667
-6.66666667,37.89166667
-6.66666667,37.9
-6.675,37.9
-6.675,37.89166667
</coordinates>
</LinearRing>
</innerBoundaryIs>
<innerBoundaryIs>
<LinearRing>
<coordinates>
-6.575,37.9
-6.575,37.89166667
-6.56666667,37.89166667
-6.56666667,37.9
-6.575,37.9
</coordinates>
</LinearRing>
</innerBoundaryIs>
<innerBoundaryIs>
<LinearRing>
<coordinates>
-6.35833333,37.89166667
-6.35833333,37.88333333
-6.35,37.88333333
-6.35,37.89166667
-6.35833333,37.89166667
</coordinates>
</LinearRing>
</innerBoundaryIs>
<innerBoundaryIs>
<LinearRing>
<coordinates>
-6.4,37.90833333
-6.4,37.9
-6.39166667,37.9
-6.39166667,37.90833333
-6.4,37.90833333
</coordinates>
</LinearRing>
</innerBoundaryIs>
<innerBoundaryIs>
<LinearRing>
<coordinates>
-5.375,37.93333333
-5.375,37.94166667
-5.38333333,37.94166667
-5.38333333,37.93333333
-5.375,37.93333333
</coordinates>
</LinearRing>
</innerBoundaryIs>
<innerBoundaryIs>
<LinearRing>
<coordinates>
-6.68333333,38.06666667
-6.675,38.06666667
-6.66666667,38.06666667
-6.65833333,38.06666667
-6.65833333,38.075
-6.66666667,38.075
-6.675,38.075
-6.68333333,38.075
-6.68333333,38.06666667
</coordinates>
</LinearRing>
</innerBoundaryIs>
<innerBoundaryIs>
<LinearRing>
<coordinates>
-6.53333333,38.075
-6.53333333,38.06666667
-6.525,38.06666667
-6.525,38.075
-6.525,38.08333333
-6.53333333,38.08333333
-6.53333333,38.075
</coordinates>
</LinearRing>
</innerBoundaryIs>
<innerBoundaryIs>
<LinearRing>
<coordinates>
-6.44166667,38.075
-6.44166667,38.06666667
-6.43333333,38.06666667
-6.43333333,38.075
-6.44166667,38.075
</coordinates>
</LinearRing>
</innerBoundaryIs>
<innerBoundaryIs>
<LinearRing>
<coordinates>
-6.39166667,38.06666667
-6.39166667,38.05833333
-6.39166667,38.05
-6.4,38.05
-6.4,38.04166667
-6.39166667,38.04166667
-6.38333333,38.04166667
-6.375,38.04166667
-6.36666667,38.04166667
-6.36666667,38.03333333
-6.35833333,38.03333333
-6.35833333,38.04166667
-6.35833333,38.05
-6.35833333,38.05833333
-6.36666667,38.05833333
-6.36666667,38.06666667
-6.375,38.06666667
-6.38333333,38.06666667
-6.39166667,38.06666667
</coordinates>
</LinearRing>
</innerBoundaryIs>
<innerBoundaryIs>
<LinearRing>
<coordinates>
-6.34166667,38.06666667
-6.34166667,38.05833333
-6.35,38.05833333
-6.35,38.05
-6.35,38.04166667
-6.34166667,38.04166667
-6.34166667,38.05
-6.33333333,38.05
-6.33333333,38.04166667
-6.325,38.04166667
-6.325,38.05
-6.325,38.05833333
-6.325,38.06666667
-6.33333333,38.06666667
-6.34166667,38.06666667
</coordinates>
</LinearRing>
</innerBoundaryIs>
<innerBoundaryIs>
<LinearRing>
<coordinates>
-6.30833333,38.06666667
-6.30833333,38.05833333
-6.3,38.05833333
-6.3,38.06666667
-6.30833333,38.06666667
</coordinates>
</LinearRing>
</innerBoundaryIs>
<innerBoundaryIs>
<LinearRing>
<coordinates>
-5.575,38.06666667
-5.575,38.05833333
-5.56666667,38.05833333
-5.55833333,38.05833333
-5.55833333,38.06666667
-5.56666667,38.06666667
-5.575,38.06666667
</coordinates>
</LinearRing>
</innerBoundaryIs>
<innerBoundaryIs>
<LinearRing>
<coordinates>
-5.25833333,38.06666667
-5.25,38.06666667
-5.25,38.075
-5.25833333,38.075
-5.25833333,38.06666667
</coordinates>
</LinearRing>
</innerBoundaryIs>
<innerBoundaryIs>
<LinearRing>
<coordinates>
-5.19166667,38.06666667
-5.19166667,38.05833333
-5.18333333,38.05833333
-5.18333333,38.06666667
-5.19166667,38.06666667
</coordinates>
</LinearRing>
</innerBoundaryIs>
<innerBoundaryIs>
<LinearRing>
<coordinates>
-5.175,38.06666667
-5.175,38.05833333
-5.16666667,38.05833333
-5.16666667,38.06666667
-5.175,38.06666667
</coordinates>
</LinearRing>
</innerBoundaryIs>
<innerBoundaryIs>
<LinearRing>
<coordinates>
-5.5,38.06666667
-5.50833333,38.06666667
-5.50833333,38.05833333
-5.51666667,38.05833333
-5.51666667,38.05
-5.50833333,38.05
-5.5,38.05
-5.5,38.05833333
-5.5,38.06666667
</coordinates>
</LinearRing>
</innerBoundaryIs>
<innerBoundaryIs>
<LinearRing>
<coordinates>
-5.65833333,38
-5.65,38
-5.65,38.00833333
-5.65833333,38.00833333
-5.65833333,38
</coordinates>
</LinearRing>
</innerBoundaryIs>
<innerBoundaryIs>
<LinearRing>
<coordinates>
-4.89166667,37.99166667
-4.89166667,37.98333333
-4.88333333,37.98333333
-4.88333333,37.99166667
-4.89166667,37.99166667
</coordinates>
</LinearRing>
</innerBoundaryIs>
<innerBoundaryIs>
<LinearRing>
<coordinates>
-4.79166667,37.99166667
-4.78333333,37.99166667
-4.78333333,38
-4.79166667,38
-4.79166667,37.99166667
</coordinates>
</LinearRing>
</innerBoundaryIs>
<innerBoundaryIs>
<LinearRing>
<coordinates>
-6.63333333,37.95833333
-6.625,37.95833333
-6.625,37.96666667
-6.63333333,37.96666667
-6.63333333,37.95833333
</coordinates>
</LinearRing>
</innerBoundaryIs>
<innerBoundaryIs>
<LinearRing>
<coordinates>
-6.44166667,37.95833333
-6.43333333,37.95833333
-6.43333333,37.96666667
-6.44166667,37.96666667
-6.44166667,37.95833333
</coordinates>
</LinearRing>
</innerBoundaryIs>
<innerBoundaryIs>
<LinearRing>
<coordinates>
-6.425,37.95833333
-6.41666667,37.95833333
-6.41666667,37.96666667
-6.425,37.96666667
-6.425,37.95833333
</coordinates>
</LinearRing>
</innerBoundaryIs>
<innerBoundaryIs>
<LinearRing>
<coordinates>
-6.18333333,37.95833333
-6.175,37.95833333
-6.175,37.96666667
-6.18333333,37.96666667
-6.18333333,37.95833333
</coordinates>
</LinearRing>
</innerBoundaryIs>
<innerBoundaryIs>
<LinearRing>
<coordinates>
-6.09166667,37.95833333
-6.08333333,37.95833333
-6.08333333,37.96666667
-6.09166667,37.96666667
-6.09166667,37.95833333
</coordinates>
</LinearRing>
</innerBoundaryIs>
<innerBoundaryIs>
<LinearRing>
<coordinates>
-5.775,37.96666667
-5.775,37.95833333
-5.76666667,37.95833333
-5.76666667,37.96666667
-5.775,37.96666667
</coordinates>
</LinearRing>
</innerBoundaryIs>
<innerBoundaryIs>
<LinearRing>
<coordinates>
-5.66666667,37.95833333
-5.65833333,37.95833333
-5.65833333,37.96666667
-5.66666667,37.96666667
-5.66666667,37.95833333
</coordinates>
</LinearRing>
</innerBoundaryIs>
<innerBoundaryIs>
<LinearRing>
<coordinates>
-5.63333333,37.95833333
-5.625,37.95833333
-5.625,37.96666667
-5.63333333,37.96666667
-5.63333333,37.95833333
</coordinates>
</LinearRing>
</innerBoundaryIs>
<innerBoundaryIs>
<LinearRing>
<coordinates>
-5.325,37.96666667
-5.31666667,37.96666667
-5.31666667,37.975
-5.325,37.975
-5.325,37.96666667
</coordinates>
</LinearRing>
</innerBoundaryIs>
<innerBoundaryIs>
<LinearRing>
<coordinates>
-5.23333333,37.96666667
-5.225,37.96666667
-5.225,37.975
-5.23333333,37.975
-5.23333333,37.96666667
</coordinates>
</LinearRing>
</innerBoundaryIs>
<innerBoundaryIs>
<LinearRing>
<coordinates>
-5.2,37.96666667
-5.2,37.95833333
-5.19166667,37.95833333
-5.19166667,37.96666667
-5.2,37.96666667
</coordinates>
</LinearRing>
</innerBoundaryIs>
<innerBoundaryIs>
<LinearRing>
<coordinates>
-6.00833333,37.94166667
-6,37.94166667
-5.99166667,37.94166667
-5.99166667,37.95
-6,37.95
-6.00833333,37.95
-6.00833333,37.94166667
</coordinates>
</LinearRing>
</innerBoundaryIs>
<innerBoundaryIs>
<LinearRing>
<coordinates>
-5.93333333,37.95
-5.93333333,37.94166667
-5.925,37.94166667
-5.91666667,37.94166667
-5.91666667,37.95
-5.925,37.95
-5.93333333,37.95
</coordinates>
</LinearRing>
</innerBoundaryIs>
<innerBoundaryIs>
<LinearRing>
<coordinates>
-5.89166667,37.94166667
-5.89166667,37.93333333
-5.88333333,37.93333333
-5.88333333,37.94166667
-5.89166667,37.94166667
</coordinates>
</LinearRing>
</innerBoundaryIs>
<innerBoundaryIs>
<LinearRing>
<coordinates>
-5.76666667,37.94166667
-5.75833333,37.94166667
-5.75833333,37.95
-5.76666667,37.95
-5.76666667,37.94166667
</coordinates>
</LinearRing>
</innerBoundaryIs>
<innerBoundaryIs>
<LinearRing>
<coordinates>
-5.68333333,37.94166667
-5.68333333,37.93333333
-5.675,37.93333333
-5.675,37.94166667
-5.68333333,37.94166667
</coordinates>
</LinearRing>
</innerBoundaryIs>
<innerBoundaryIs>
<LinearRing>
<coordinates>
-5.56666667,37.94166667
-5.55833333,37.94166667
-5.55833333,37.95
-5.56666667,37.95
-5.56666667,37.94166667
</coordinates>
</LinearRing>
</innerBoundaryIs>
<innerBoundaryIs>
<LinearRing>
<coordinates>
-5.425,37.95
-5.41666667,37.95
-5.41666667,37.95833333
-5.425,37.95833333
-5.425,37.95
</coordinates>
</LinearRing>
</innerBoundaryIs>
<innerBoundaryIs>
<LinearRing>
<coordinates>
-5.21666667,37.95
-5.20833333,37.95
-5.20833333,37.95833333
-5.21666667,37.95833333
-5.21666667,37.95
</coordinates>
</LinearRing>
</innerBoundaryIs>
<innerBoundaryIs>
<LinearRing>
<coordinates>
-5.15833333,37.95
-5.15833333,37.94166667
-5.15,37.94166667
-5.15,37.95
-5.15833333,37.95
</coordinates>
</LinearRing>
</innerBoundaryIs>
<innerBoundaryIs>
<LinearRing>
<coordinates>
-5.33333333,37.95
-5.33333333,37.94166667
-5.325,37.94166667
-5.325,37.95
-5.33333333,37.95
</coordinates>
</LinearRing>
</innerBoundaryIs>
<innerBoundaryIs>
<LinearRing>
<coordinates>
-6.54166667,37.95833333
-6.54166667,37.95
-6.53333333,37.95
-6.525,37.95
-6.51666667,37.95
-6.51666667,37.95833333
-6.525,37.95833333
-6.53333333,37.95833333
-6.54166667,37.95833333
</coordinates>
</LinearRing>
</innerBoundaryIs>
<innerBoundaryIs>
<LinearRing>
<coordinates>
-4.81666667,37.95833333
-4.81666667,37.95
-4.80833333,37.95
-4.80833333,37.95833333
-4.81666667,37.95833333
</coordinates>
</LinearRing>
</innerBoundaryIs>
<innerBoundaryIs>
<LinearRing>
<coordinates>
-6.875,37.98333333
-6.875,37.975
-6.86666667,37.975
-6.86666667,37.98333333
-6.875,37.98333333
</coordinates>
</LinearRing>
</innerBoundaryIs>
<innerBoundaryIs>
<LinearRing>
<coordinates>
-6.80833333,37.975
-6.80833333,37.96666667
-6.8,37.96666667
-6.79166667,37.96666667
-6.79166667,37.975
-6.8,37.975
-6.8,37.98333333
-6.80833333,37.98333333
-6.80833333,37.975
</coordinates>
</LinearRing>
</innerBoundaryIs>
<innerBoundaryIs>
<LinearRing>
<coordinates>
-6.65,37.975
-6.65,37.96666667
-6.64166667,37.96666667
-6.64166667,37.975
-6.65,37.975
</coordinates>
</LinearRing>
</innerBoundaryIs>
<innerBoundaryIs>
<LinearRing>
<coordinates>
-6.19166667,37.98333333
-6.19166667,37.975
-6.18333333,37.975
-6.18333333,37.98333333
-6.19166667,37.98333333
</coordinates>
</LinearRing>
</innerBoundaryIs>
<innerBoundaryIs>
<LinearRing>
<coordinates>
-5.925,37.975
-5.925,37.96666667
-5.91666667,37.96666667
-5.90833333,37.96666667
-5.90833333,37.975
-5.91666667,37.975
-5.91666667,37.98333333
-5.925,37.98333333
-5.925,37.975
</coordinates>
</LinearRing>
</innerBoundaryIs>
<innerBoundaryIs>
<LinearRing>
<coordinates>
-5.55833333,37.98333333
-5.55,37.98333333
-5.55,37.99166667
-5.55833333,37.99166667
-5.55833333,37.98333333
</coordinates>
</LinearRing>
</innerBoundaryIs>
<innerBoundaryIs>
<LinearRing>
<coordinates>
-5.60833333,37.96666667
-5.6,37.96666667
-5.6,37.975
-5.60833333,37.975
-5.60833333,37.96666667
</coordinates>
</LinearRing>
</innerBoundaryIs>
<innerBoundaryIs>
<LinearRing>
<coordinates>
-5.14166667,38.03333333
-5.13333333,38.03333333
-5.13333333,38.04166667
-5.14166667,38.04166667
-5.14166667,38.03333333
</coordinates>
</LinearRing>
</innerBoundaryIs>
<innerBoundaryIs>
<LinearRing>
<coordinates>
-5.06666667,38.03333333
-5.06666667,38.025
-5.05833333,38.025
-5.05,38.025
-5.05,38.03333333
-5.05833333,38.03333333
-5.06666667,38.03333333
</coordinates>
</LinearRing>
</innerBoundaryIs>
<innerBoundaryIs>
<LinearRing>
<coordinates>
-5,38.03333333
-4.99166667,38.03333333
-4.99166667,38.04166667
-4.99166667,38.05
-5,38.05
-5.00833333,38.05
-5.00833333,38.04166667
-5,38.04166667
-5,38.03333333
</coordinates>
</LinearRing>
</innerBoundaryIs>
<innerBoundaryIs>
<LinearRing>
<coordinates>
-5.05833333,38.00833333
-5.05833333,38
-5.05,38
-5.05,38.00833333
-5.05833333,38.00833333
</coordinates>
</LinearRing>
</innerBoundaryIs>
<innerBoundaryIs>
<LinearRing>
<coordinates>
-5.03333333,38.01666667
-5.025,38.01666667
-5.01666667,38.01666667
-5.01666667,38.025
-5.025,38.025
-5.03333333,38.025
-5.03333333,38.01666667
</coordinates>
</LinearRing>
</innerBoundaryIs>
<innerBoundaryIs>
<LinearRing>
<coordinates>
-5.95,38.025
-5.94166667,38.025
-5.94166667,38.03333333
-5.95,38.03333333
-5.95,38.025
</coordinates>
</LinearRing>
</innerBoundaryIs>
<innerBoundaryIs>
<LinearRing>
<coordinates>
-5.7,38.03333333
-5.69166667,38.03333333
-5.69166667,38.04166667
-5.7,38.04166667
-5.7,38.03333333
</coordinates>
</LinearRing>
</innerBoundaryIs>
<innerBoundaryIs>
<LinearRing>
<coordinates>
-5.45833333,38.03333333
-5.45,38.03333333
-5.45,38.04166667
-5.45833333,38.04166667
-5.45833333,38.03333333
</coordinates>
</LinearRing>
</innerBoundaryIs>
<innerBoundaryIs>
<LinearRing>
<coordinates>
-5.44166667,38
-5.43333333,38
-5.43333333,38.00833333
-5.44166667,38.00833333
-5.44166667,38
</coordinates>
</LinearRing>
</innerBoundaryIs>
<innerBoundaryIs>
<LinearRing>
<coordinates>
-5.41666667,38.00833333
-5.40833333,38.00833333
-5.40833333,38.01666667
-5.40833333,38.025
-5.41666667,38.025
-5.41666667,38.01666667
-5.41666667,38.00833333
</coordinates>
</LinearRing>
</innerBoundaryIs>
<innerBoundaryIs>
<LinearRing>
<coordinates>
-5.375,38.00833333
-5.36666667,38.00833333
-5.36666667,38.01666667
-5.375,38.01666667
-5.375,38.00833333
</coordinates>
</LinearRing>
</innerBoundaryIs>
<innerBoundaryIs>
<LinearRing>
<coordinates>
-5.64166667,38.01666667
-5.63333333,38.01666667
-5.63333333,38.025
-5.64166667,38.025
-5.64166667,38.01666667
</coordinates>
</LinearRing>
</innerBoundaryIs>
<innerBoundaryIs>
<LinearRing>
<coordinates>
-5.60833333,38.00833333
-5.6,38.00833333
-5.6,38.01666667
-5.6,38.025
-5.60833333,38.025
-5.60833333,38.01666667
-5.60833333,38.00833333
</coordinates>
</LinearRing>
</innerBoundaryIs>
<innerBoundaryIs>
<LinearRing>
<coordinates>
-4.91666667,38.01666667
-4.91666667,38.00833333
-4.90833333,38.00833333
-4.90833333,38.01666667
-4.91666667,38.01666667
</coordinates>
</LinearRing>
</innerBoundaryIs>
<innerBoundaryIs>
<LinearRing>
<coordinates>
-5.20833333,38.05
-5.20833333,38.04166667
-5.2,38.04166667
-5.2,38.05
-5.20833333,38.05
</coordinates>
</LinearRing>
</innerBoundaryIs>
<innerBoundaryIs>
<LinearRing>
<coordinates>
-5.175,38.05
-5.175,38.04166667
-5.16666667,38.04166667
-5.15833333,38.04166667
-5.15,38.04166667
-5.15,38.05
-5.15833333,38.05
-5.16666667,38.05
-5.175,38.05
</coordinates>
</LinearRing>
</innerBoundaryIs>
<innerBoundaryIs>
<LinearRing>
<coordinates>
-5.34166667,38.04166667
-5.33333333,38.04166667
-5.33333333,38.05
-5.34166667,38.05
-5.34166667,38.04166667
</coordinates>
</LinearRing>
</innerBoundaryIs>
<innerBoundaryIs>
<LinearRing>
<coordinates>
-5.53333333,38.05
-5.525,38.05
-5.525,38.05833333
-5.53333333,38.05833333
-5.53333333,38.05
</coordinates>
</LinearRing>
</innerBoundaryIs>
<innerBoundaryIs>
<LinearRing>
<coordinates>
-4.95,38.05
-4.95,38.04166667
-4.94166667,38.04166667
-4.94166667,38.05
-4.95,38.05
</coordinates>
</LinearRing>
</innerBoundaryIs>
<innerBoundaryIs>
<LinearRing>
<coordinates>
-5.89166667,38.05
-5.89166667,38.04166667
-5.88333333,38.04166667
-5.88333333,38.05
-5.89166667,38.05
</coordinates>
</LinearRing>
</innerBoundaryIs>
<innerBoundaryIs>
<LinearRing>
<coordinates>
-5.95833333,38.05
-5.95,38.05
-5.95,38.05833333
-5.95833333,38.05833333
-5.95833333,38.05
</coordinates>
</LinearRing>
</innerBoundaryIs>
<innerBoundaryIs>
<LinearRing>
<coordinates>
-4.81666667,38.03333333
-4.80833333,38.03333333
-4.8,38.03333333
-4.8,38.04166667
-4.80833333,38.04166667
-4.81666667,38.04166667
-4.81666667,38.03333333
</coordinates>
</LinearRing>
</innerBoundaryIs>
<innerBoundaryIs>
<LinearRing>
<coordinates>
-4.83333333,38.01666667
-4.825,38.01666667
-4.825,38.00833333
-4.81666667,38.00833333
-4.81666667,38.01666667
-4.81666667,38.025
-4.825,38.025
-4.83333333,38.025
-4.83333333,38.01666667
</coordinates>
</LinearRing>
</innerBoundaryIs>
<innerBoundaryIs>
<LinearRing>
<coordinates>
-4.76666667,38.05
-4.75833333,38.05
-4.75833333,38.05833333
-4.76666667,38.05833333
-4.76666667,38.05
</coordinates>
</LinearRing>
</innerBoundaryIs>
<innerBoundaryIs>
<LinearRing>
<coordinates>
-4.83333333,38.05
-4.83333333,38.04166667
-4.825,38.04166667
-4.825,38.05
-4.83333333,38.05
</coordinates>
</LinearRing>
</innerBoundaryIs>
<innerBoundaryIs>
<LinearRing>
<coordinates>
-7.1,38.025
-7.09166667,38.025
-7.09166667,38.03333333
-7.1,38.03333333
-7.1,38.025
</coordinates>
</LinearRing>
</innerBoundaryIs>
<innerBoundaryIs>
<LinearRing>
<coordinates>
-7.03333333,38.025
-7.025,38.025
-7.025,38.03333333
-7.03333333,38.03333333
-7.03333333,38.025
</coordinates>
</LinearRing>
</innerBoundaryIs>
<innerBoundaryIs>
<LinearRing>
<coordinates>
-6.85833333,38.025
-6.85,38.025
-6.85,38.03333333
-6.85,38.04166667
-6.85,38.05
-6.85833333,38.05
-6.86666667,38.05
-6.86666667,38.04166667
-6.86666667,38.03333333
-6.85833333,38.03333333
-6.85833333,38.025
</coordinates>
</LinearRing>
</innerBoundaryIs>
<innerBoundaryIs>
<LinearRing>
<coordinates>
-7.09166667,38.01666667
-7.09166667,38.00833333
-7.08333333,38.00833333
-7.08333333,38.01666667
-7.09166667,38.01666667
</coordinates>
</LinearRing>
</innerBoundaryIs>
<innerBoundaryIs>
<LinearRing>
<coordinates>
-7.1,38.05
-7.1,38.04166667
-7.09166667,38.04166667
-7.08333333,38.04166667
-7.075,38.04166667
-7.06666667,38.04166667
-7.06666667,38.05
-7.075,38.05
-7.08333333,38.05
-7.09166667,38.05
-7.1,38.05
</coordinates>
</LinearRing>
</innerBoundaryIs>
<innerBoundaryIs>
<LinearRing>
<coordinates>
-6.96666667,38.04166667
-6.96666667,38.03333333
-6.95833333,38.03333333
-6.95,38.03333333
-6.95,38.04166667
-6.95833333,38.04166667
-6.96666667,38.04166667
</coordinates>
</LinearRing>
</innerBoundaryIs>
<innerBoundaryIs>
<LinearRing>
<coordinates>
-6.89166667,38.05
-6.89166667,38.04166667
-6.88333333,38.04166667
-6.88333333,38.05
-6.89166667,38.05
</coordinates>
</LinearRing>
</innerBoundaryIs>
<innerBoundaryIs>
<LinearRing>
<coordinates>
-6.3,38.03333333
-6.29166667,38.03333333
-6.29166667,38.04166667
-6.3,38.04166667
-6.3,38.03333333
</coordinates>
</LinearRing>
</innerBoundaryIs>
<innerBoundaryIs>
<LinearRing>
<coordinates>
-6.30833333,38.01666667
-6.3,38.01666667
-6.3,38.025
-6.30833333,38.025
-6.30833333,38.01666667
</coordinates>
</LinearRing>
</innerBoundaryIs>
<innerBoundaryIs>
<LinearRing>
<coordinates>
-6.75833333,38.05
-6.75,38.05
-6.75,38.05833333
-6.75833333,38.05833333
-6.75833333,38.05
</coordinates>
</LinearRing>
</innerBoundaryIs>
<innerBoundaryIs>
<LinearRing>
<coordinates>
-6.675,38.05
-6.66666667,38.05
-6.66666667,38.05833333
-6.675,38.05833333
-6.675,38.05
</coordinates>
</LinearRing>
</innerBoundaryIs>
<innerBoundaryIs>
<LinearRing>
<coordinates>
-6.425,38.05833333
-6.41666667,38.05833333
-6.41666667,38.06666667
-6.425,38.06666667
-6.425,38.05833333
</coordinates>
</LinearRing>
</innerBoundaryIs>
<innerBoundaryIs>
<LinearRing>
<coordinates>
-6.14166667,38.03333333
-6.14166667,38.025
-6.14166667,38.01666667
-6.13333333,38.01666667
-6.125,38.01666667
-6.125,38.025
-6.125,38.03333333
-6.13333333,38.03333333
-6.14166667,38.03333333
</coordinates>
</LinearRing>
</innerBoundaryIs>
<innerBoundaryIs>
<LinearRing>
<coordinates>
-6.08333333,38.01666667
-6.08333333,38.00833333
-6.075,38.00833333
-6.06666667,38.00833333
-6.06666667,38.01666667
-6.075,38.01666667
-6.08333333,38.01666667
</coordinates>
</LinearRing>
</innerBoundaryIs>
<innerBoundaryIs>
<LinearRing>
<coordinates>
-6.04166667,38.06666667
-6.03333333,38.06666667
-6.03333333,38.075
-6.04166667,38.075
-6.04166667,38.06666667
</coordinates>
</LinearRing>
</innerBoundaryIs>
<innerBoundaryIs>
<LinearRing>
<coordinates>
-5.375,38.15833333
-5.36666667,38.15833333
-5.36666667,38.16666667
-5.375,38.16666667
-5.375,38.15833333
</coordinates>
</LinearRing>
</innerBoundaryIs>
<innerBoundaryIs>
<LinearRing>
<coordinates>
-5.075,38.15
-5.06666667,38.15
-5.06666667,38.15833333
-5.075,38.15833333
-5.075,38.15
</coordinates>
</LinearRing>
</innerBoundaryIs>
<innerBoundaryIs>
<LinearRing>
<coordinates>
-5,38.15
-4.99166667,38.15
-4.99166667,38.15833333
-5,38.15833333
-5,38.15
</coordinates>
</LinearRing>
</innerBoundaryIs>
<innerBoundaryIs>
<LinearRing>
<coordinates>
-5.075,38.10833333
-5.06666667,38.10833333
-5.06666667,38.11666667
-5.075,38.11666667
-5.075,38.10833333
</coordinates>
</LinearRing>
</innerBoundaryIs>
<innerBoundaryIs>
<LinearRing>
<coordinates>
-5,38.10833333
-5,38.1
-4.99166667,38.1
-4.99166667,38.10833333
-4.99166667,38.11666667
-5,38.11666667
-5,38.10833333
</coordinates>
</LinearRing>
</innerBoundaryIs>
<innerBoundaryIs>
<LinearRing>
<coordinates>
-4.975,38.08333333
-4.975,38.075
-4.96666667,38.075
-4.96666667,38.08333333
-4.975,38.08333333
</coordinates>
</LinearRing>
</innerBoundaryIs>
<innerBoundaryIs>
<LinearRing>
<coordinates>
-5.325,38.09166667
-5.31666667,38.09166667
-5.31666667,38.1
-5.325,38.1
-5.325,38.09166667
</coordinates>
</LinearRing>
</innerBoundaryIs>
<innerBoundaryIs>
<LinearRing>
<coordinates>
-5.16666667,38.09166667
-5.16666667,38.08333333
-5.16666667,38.075
-5.15833333,38.075
-5.15833333,38.08333333
-5.15833333,38.09166667
-5.16666667,38.09166667
</coordinates>
</LinearRing>
</innerBoundaryIs>
<innerBoundaryIs>
<LinearRing>
<coordinates>
-4.90833333,38.15
-4.9,38.15
-4.9,38.15833333
-4.9,38.16666667
-4.9,38.175
-4.90833333,38.175
-4.90833333,38.16666667
-4.90833333,38.15833333
-4.90833333,38.15
</coordinates>
</LinearRing>
</innerBoundaryIs>
<innerBoundaryIs>
<LinearRing>
<coordinates>
-4.88333333,38.15
-4.88333333,38.14166667
-4.875,38.14166667
-4.875,38.15
-4.88333333,38.15
</coordinates>
</LinearRing>
</innerBoundaryIs>
<innerBoundaryIs>
<LinearRing>
<coordinates>
-4.79166667,38.13333333
-4.79166667,38.125
-4.78333333,38.125
-4.78333333,38.13333333
-4.79166667,38.13333333
</coordinates>
</LinearRing>
</innerBoundaryIs>
<innerBoundaryIs>
<LinearRing>
<coordinates>
-5.39166667,38.18333333
-5.38333333,38.18333333
-5.375,38.18333333
-5.375,38.19166667
-5.36666667,38.19166667
-5.36666667,38.2
-5.375,38.2
-5.375,38.20833333
-5.38333333,38.20833333
-5.39166667,38.20833333
-5.39166667,38.2
-5.38333333,38.2
-5.38333333,38.19166667
-5.39166667,38.19166667
-5.39166667,38.18333333
</coordinates>
</LinearRing>
</innerBoundaryIs>
<innerBoundaryIs>
<LinearRing>
<coordinates>
-5.35833333,38.18333333
-5.35,38.18333333
-5.35,38.19166667
-5.35833333,38.19166667
-5.35833333,38.18333333
</coordinates>
</LinearRing>
</innerBoundaryIs>
<innerBoundaryIs>
<LinearRing>
<coordinates>
-5.34166667,38.18333333
-5.33333333,38.18333333
-5.33333333,38.175
-5.33333333,38.16666667
-5.325,38.16666667
-5.31666667,38.16666667
-5.30833333,38.16666667
-5.30833333,38.175
-5.30833333,38.18333333
-5.31666667,38.18333333
-5.325,38.18333333
-5.325,38.19166667
-5.33333333,38.19166667
-5.33333333,38.2
-5.34166667,38.2
-5.34166667,38.19166667
-5.34166667,38.18333333
</coordinates>
</LinearRing>
</innerBoundaryIs>
<innerBoundaryIs>
<LinearRing>
<coordinates>
-5.3,38.18333333
-5.29166667,38.18333333
-5.29166667,38.19166667
-5.29166667,38.2
-5.3,38.2
-5.30833333,38.2
-5.30833333,38.19166667
-5.3,38.19166667
-5.3,38.18333333
</coordinates>
</LinearRing>
</innerBoundaryIs>
<innerBoundaryIs>
<LinearRing>
<coordinates>
-5.28333333,38.18333333
-5.28333333,38.175
-5.275,38.175
-5.26666667,38.175
-5.26666667,38.18333333
-5.26666667,38.19166667
-5.275,38.19166667
-5.28333333,38.19166667
-5.28333333,38.18333333
</coordinates>
</LinearRing>
</innerBoundaryIs>
<innerBoundaryIs>
<LinearRing>
<coordinates>
-5.23333333,38.18333333
-5.23333333,38.175
-5.225,38.175
-5.225,38.18333333
-5.23333333,38.18333333
</coordinates>
</LinearRing>
</innerBoundaryIs>
<innerBoundaryIs>
<LinearRing>
<coordinates>
-5.11666667,38.18333333
-5.11666667,38.175
-5.10833333,38.175
-5.10833333,38.18333333
-5.11666667,38.18333333
</coordinates>
</LinearRing>
</innerBoundaryIs>
<innerBoundaryIs>
<LinearRing>
<coordinates>
-5.14166667,38.15833333
-5.13333333,38.15833333
-5.125,38.15833333
-5.11666667,38.15833333
-5.11666667,38.16666667
-5.125,38.16666667
-5.13333333,38.16666667
-5.14166667,38.16666667
-5.14166667,38.15833333
</coordinates>
</LinearRing>
</innerBoundaryIs>
<innerBoundaryIs>
<LinearRing>
<coordinates>
-5.10833333,38.16666667
-5.10833333,38.15833333
-5.1,38.15833333
-5.1,38.16666667
-5.10833333,38.16666667
</coordinates>
</LinearRing>
</innerBoundaryIs>
<innerBoundaryIs>
<LinearRing>
<coordinates>
-5.3,38.16666667
-5.29166667,38.16666667
-5.29166667,38.175
-5.3,38.175
-5.3,38.16666667
</coordinates>
</LinearRing>
</innerBoundaryIs>
<innerBoundaryIs>
<LinearRing>
<coordinates>
-6.5,38.10833333
-6.5,38.1
-6.49166667,38.1
-6.49166667,38.10833333
-6.5,38.10833333
</coordinates>
</LinearRing>
</innerBoundaryIs>
<innerBoundaryIs>
<LinearRing>
<coordinates>
-6.4,38.11666667
-6.39166667,38.11666667
-6.39166667,38.125
-6.39166667,38.13333333
-6.4,38.13333333
-6.40833333,38.13333333
-6.40833333,38.125
-6.4,38.125
-6.4,38.11666667
</coordinates>
</LinearRing>
</innerBoundaryIs>
<innerBoundaryIs>
<LinearRing>
<coordinates>
-6.3,38.10833333
-6.29166667,38.10833333
-6.29166667,38.11666667
-6.3,38.11666667
-6.3,38.10833333
</coordinates>
</LinearRing>
</innerBoundaryIs>
<innerBoundaryIs>
<LinearRing>
<coordinates>
-6.13333333,38.125
-6.125,38.125
-6.125,38.13333333
-6.13333333,38.13333333
-6.13333333,38.125
</coordinates>
</LinearRing>
</innerBoundaryIs>
<innerBoundaryIs>
<LinearRing>
<coordinates>
-6.425,38.125
-6.41666667,38.125
-6.41666667,38.13333333
-6.41666667,38.14166667
-6.425,38.14166667
-6.425,38.13333333
-6.425,38.125
</coordinates>
</LinearRing>
</innerBoundaryIs>
<innerBoundaryIs>
<LinearRing>
<coordinates>
-5.93333333,38.15
-5.925,38.15
-5.925,38.15833333
-5.93333333,38.15833333
-5.93333333,38.15
</coordinates>
</LinearRing>
</innerBoundaryIs>
<innerBoundaryIs>
<LinearRing>
<coordinates>
-5.75833333,38.10833333
-5.75,38.10833333
-5.75,38.11666667
-5.75833333,38.11666667
-5.75833333,38.10833333
</coordinates>
</LinearRing>
</innerBoundaryIs>
<innerBoundaryIs>
<LinearRing>
<coordinates>
-5.74166667,38.10833333
-5.73333333,38.10833333
-5.725,38.10833333
-5.725,38.11666667
-5.73333333,38.11666667
-5.74166667,38.11666667
-5.74166667,38.10833333
</coordinates>
</LinearRing>
</innerBoundaryIs>
<innerBoundaryIs>
<LinearRing>
<coordinates>
-5.64166667,38.10833333
-5.64166667,38.1
-5.63333333,38.1
-5.63333333,38.10833333
-5.64166667,38.10833333
</coordinates>
</LinearRing>
</innerBoundaryIs>
<innerBoundaryIs>
<LinearRing>
<coordinates>
-5.80833333,38.09166667
-5.80833333,38.08333333
-5.8,38.08333333
-5.8,38.09166667
-5.80833333,38.09166667
</coordinates>
</LinearRing>
</innerBoundaryIs>
<innerBoundaryIs>
<LinearRing>
<coordinates>
-5.93333333,38.11666667
-5.925,38.11666667
-5.925,38.125
-5.93333333,38.125
-5.93333333,38.11666667
</coordinates>
</LinearRing>
</innerBoundaryIs>
<innerBoundaryIs>
<LinearRing>
<coordinates>
-5.925,38.13333333
-5.91666667,38.13333333
-5.91666667,38.14166667
-5.925,38.14166667
-5.925,38.13333333
</coordinates>
</LinearRing>
</innerBoundaryIs>
<innerBoundaryIs>
<LinearRing>
<coordinates>
-6.8,38.08333333
-6.79166667,38.08333333
-6.79166667,38.09166667
-6.8,38.09166667
-6.8,38.08333333
</coordinates>
</LinearRing>
</innerBoundaryIs>
<innerBoundaryIs>
<LinearRing>
<coordinates>
-6.85,38.18333333
-6.85,38.175
-6.84166667,38.175
-6.84166667,38.18333333
-6.85,38.18333333
</coordinates>
</LinearRing>
</innerBoundaryIs>
</Polygon>
<Polygon>
<outerBoundaryIs>
<LinearRing>
<coordinates>
-2.58333333,37.14166667
-2.58333333,37.13333333
-2.59166667,37.13333333
-2.6,37.13333333
-2.6,37.14166667
-2.60833333,37.14166667
-2.61666667,37.14166667
-2.625,37.14166667
-2.63333333,37.14166667
-2.64166667,37.14166667
-2.64166667,37.15
-2.63333333,37.15
-2.63333333,37.15833333
-2.64166667,37.15833333
-2.65,37.15833333
-2.65,37.16666667
-2.64166667,37.16666667
-2.64166667,37.175
-2.63333333,37.175
-2.63333333,37.18333333
-2.64166667,37.18333333
-2.64166667,37.19166667
-2.63333333,37.19166667
-2.625,37.19166667
-2.625,37.18333333
-2.61666667,37.18333333
-2.61666667,37.175
-2.60833333,37.175
-2.60833333,37.18333333
-2.6,37.18333333
-2.59166667,37.18333333
-2.58333333,37.18333333
-2.58333333,37.175
-2.58333333,37.16666667
-2.58333333,37.15833333
-2.58333333,37.15
-2.58333333,37.14166667
</coordinates>
</LinearRing>
</outerBoundaryIs>
<innerBoundaryIs>
<LinearRing>
<coordinates>
-2.6,37.14166667
-2.59166667,37.14166667
-2.59166667,37.15
-2.6,37.15
-2.6,37.14166667
</coordinates>
</LinearRing>
</innerBoundaryIs>
<innerBoundaryIs>
<LinearRing>
<coordinates>
-2.625,37.16666667
-2.625,37.15833333
-2.61666667,37.15833333
-2.61666667,37.15
-2.60833333,37.15
-2.60833333,37.15833333
-2.60833333,37.16666667
-2.61666667,37.16666667
-2.625,37.16666667
</coordinates>
</LinearRing>
</innerBoundaryIs>
</Polygon>
<Polygon>
<outerBoundaryIs>
<LinearRing>
<coordinates>
-2.675,37.08333333
-2.675,37.075
-2.68333333,37.075
-2.68333333,37.08333333
-2.69166667,37.08333333
-2.69166667,37.09166667
-2.7,37.09166667
-2.7,37.08333333
-2.70833333,37.08333333
-2.71666667,37.08333333
-2.725,37.08333333
-2.73333333,37.08333333
-2.74166667,37.08333333
-2.74166667,37.075
-2.74166667,37.06666667
-2.74166667,37.05833333
-2.75,37.05833333
-2.75,37.06666667
-2.75,37.075
-2.75833333,37.075
-2.75833333,37.08333333
-2.76666667,37.08333333
-2.775,37.08333333
-2.775,37.09166667
-2.775,37.1
-2.78333333,37.1
-2.78333333,37.10833333
-2.79166667,37.10833333
-2.8,37.10833333
-2.8,37.1
-2.8,37.09166667
-2.80833333,37.09166667
-2.80833333,37.1
-2.81666667,37.1
-2.825,37.1
-2.825,37.10833333
-2.83333333,37.10833333
-2.84166667,37.10833333
-2.84166667,37.11666667
-2.84166667,37.125
-2.85,37.125
-2.85,37.13333333
-2.85833333,37.13333333
-2.85833333,37.125
-2.86666667,37.125
-2.875,37.125
-2.875,37.13333333
-2.88333333,37.13333333
-2.88333333,37.14166667
-2.89166667,37.14166667
-2.9,37.14166667
-2.9,37.13333333
-2.90833333,37.13333333
-2.90833333,37.125
-2.91666667,37.125
-2.91666667,37.13333333
-2.91666667,37.14166667
-2.925,37.14166667
-2.93333333,37.14166667
-2.94166667,37.14166667
-2.95,37.14166667
-2.95833333,37.14166667
-2.95833333,37.13333333
-2.96666667,37.13333333
-2.96666667,37.14166667
-2.975,37.14166667
-2.975,37.15
-2.975,37.15833333
-2.98333333,37.15833333
-2.98333333,37.15
-2.99166667,37.15
-3,37.15
-3,37.15833333
-3.00833333,37.15833333
-3.01666667,37.15833333
-3.025,37.15833333
-3.025,37.15
-3.025,37.14166667
-3.03333333,37.14166667
-3.04166667,37.14166667
-3.04166667,37.15
-3.05,37.15
-3.05,37.15833333
-3.05833333,37.15833333
-3.05833333,37.15
-3.05833333,37.14166667
-3.06666667,37.14166667
-3.075,37.14166667
-3.08333333,37.14166667
-3.09166667,37.14166667
-3.1,37.14166667
-3.1,37.15
-3.10833333,37.15
-3.11666667,37.15
-3.125,37.15
-3.13333333,37.15
-3.13333333,37.14166667
-3.14166667,37.14166667
-3.14166667,37.15
-3.15,37.15
-3.15833333,37.15
-3.16666667,37.15
-3.175,37.15
-3.175,37.14166667
-3.18333333,37.14166667
-3.18333333,37.15
-3.19166667,37.15
-3.19166667,37.15833333
-3.19166667,37.16666667
-3.19166667,37.175
-3.2,37.175
-3.20833333,37.175
-3.20833333,37.18333333
-3.21666667,37.18333333
-3.21666667,37.19166667
-3.225,37.19166667
-3.225,37.2
-3.23333333,37.2
-3.23333333,37.19166667
-3.23333333,37.18333333
-3.23333333,37.175
-3.24166667,37.175
-3.25,37.175
-3.25833333,37.175
-3.25833333,37.18333333
-3.26666667,37.18333333
-3.26666667,37.19166667
-3.26666667,37.2
-3.275,37.2
-3.275,37.20833333
-3.26666667,37.20833333
-3.26666667,37.21666667
-3.275,37.21666667
-3.28333333,37.21666667
-3.28333333,37.225
-3.29166667,37.225
-3.29166667,37.21666667
-3.3,37.21666667
-3.3,37.225
-3.30833333,37.225
-3.31666667,37.225
-3.325,37.225
-3.33333333,37.225
-3.34166667,37.225
-3.34166667,37.21666667
-3.35,37.21666667
-3.35833333,37.21666667
-3.35833333,37.225
-3.36666667,37.225
-3.36666667,37.23333333
-3.375,37.23333333
-3.38333333,37.23333333
-3.39166667,37.23333333
-3.39166667,37.24166667
-3.39166667,37.25
-3.4,37.25
-3.4,37.24166667
-3.4,37.23333333
-3.4,37.225
-3.39166667,37.225
-3.38333333,37.225
-3.375,37.225
-3.375,37.21666667
-3.38333333,37.21666667
-3.38333333,37.20833333
-3.39166667,37.20833333
-3.4,37.20833333
-3.40833333,37.20833333
-3.41666667,37.20833333
-3.41666667,37.2
-3.40833333,37.2
-3.4,37.2
-3.39166667,37.2
-3.38333333,37.2
-3.38333333,37.19166667
-3.39166667,37.19166667
-3.4,37.19166667
-3.4,37.18333333
-3.4,37.175
-3.40833333,37.175
-3.41666667,37.175
-3.425,37.175
-3.43333333,37.175
-3.43333333,37.16666667
-3.425,37.16666667
-3.425,37.15833333
-3.41666667,37.15833333
-3.41666667,37.16666667
-3.40833333,37.16666667
-3.40833333,37.15833333
-3.4,37.15833333
-3.4,37.16666667
-3.39166667,37.16666667
-3.39166667,37.15833333
-3.38333333,37.15833333
-3.38333333,37.15
-3.39166667,37.15
-3.4,37.15
-3.40833333,37.15
-3.40833333,37.14166667
-3.4,37.14166667
-3.4,37.13333333
-3.39166667,37.13333333
-3.38333333,37.13333333
-3.38333333,37.14166667
-3.375,37.14166667
-3.375,37.13333333
-3.36666667,37.13333333
-3.35833333,37.13333333
-3.35,37.13333333
-3.35,37.125
-3.34166667,37.125
-3.34166667,37.11666667
-3.33333333,37.11666667
-3.33333333,37.10833333
-3.34166667,37.10833333
-3.35,37.10833333
-3.35,37.11666667
-3.35833333,37.11666667
-3.35833333,37.125
-3.36666667,37.125
-3.375,37.125
-3.38333333,37.125
-3.38333333,37.11666667
-3.39166667,37.11666667
-3.4,37.11666667
-3.4,37.125
-3.40833333,37.125
-3.41666667,37.125
-3.425,37.125
-3.425,37.13333333
-3.43333333,37.13333333
-3.44166667,37.13333333
-3.44166667,37.125
-3.45,37.125
-3.45,37.13333333
-3.45833333,37.13333333
-3.46666667,37.13333333
-3.46666667,37.125
-3.475,37.125
-3.475,37.13333333
-3.475,37.14166667
-3.48333333,37.14166667
-3.48333333,37.15
-3.49166667,37.15
-3.49166667,37.14166667
-3.49166667,37.13333333
-3.5,37.13333333
-3.50833333,37.13333333
-3.50833333,37.125
-3.5,37.125
-3.49166667,37.125
-3.49166667,37.11666667
-3.49166667,37.10833333
-3.5,37.10833333
-3.50833333,37.10833333
-3.51666667,37.10833333
-3.51666667,37.1
-3.525,37.1
-3.53333333,37.1
-3.53333333,37.09166667
-3.525,37.09166667
-3.525,37.08333333
-3.525,37.075
-3.525,37.06666667
-3.525,37.05833333
-3.53333333,37.05833333
-3.54166667,37.05833333
-3.54166667,37.05
-3.53333333,37.05
-3.53333333,37.04166667
-3.525,37.04166667
-3.51666667,37.04166667
-3.51666667,37.05
-3.50833333,37.05
-3.50833333,37.04166667
-3.5,37.04166667
-3.5,37.03333333
-3.50833333,37.03333333
-3.51666667,37.03333333
-3.51666667,37.025
-3.51666667,37.01666667
-3.525,37.01666667
-3.525,37.00833333
-3.525,37
-3.525,36.99166667
-3.525,36.98333333
-3.525,36.975
-3.51666667,36.975
-3.51666667,36.96666667
-3.50833333,36.96666667
-3.5,36.96666667
-3.5,36.975
-3.49166667,36.975
-3.48333333,36.975
-3.48333333,36.96666667
-3.48333333,36.95833333
-3.48333333,36.95
-3.49166667,36.95
-3.49166667,36.94166667
-3.49166667,36.93333333
-3.5,36.93333333
-3.5,36.925
-3.5,36.91666667
-3.49166667,36.91666667
-3.48333333,36.91666667
-3.48333333,36.90833333
-3.49166667,36.90833333
-3.49166667,36.9
-3.49166667,36.89166667
-3.5,36.89166667
-3.5,36.9
-3.5,36.90833333
-3.50833333,36.90833333
-3.50833333,36.9
-3.51666667,36.9
-3.51666667,36.89166667
-3.525,36.89166667
-3.525,36.88333333
-3.53333333,36.88333333
-3.53333333,36.875
-3.53333333,36.86666667
-3.54166667,36.86666667
-3.55,36.86666667
-3.55,36.85833333
-3.55,36.85
-3.55,36.84166667
-3.55833333,36.84166667
-3.55833333,36.85
-3.56666667,36.85
-3.56666667,36.85833333
-3.575,36.85833333
-3.575,36.85
-3.58333333,36.85
-3.58333333,36.84166667
-3.59166667,36.84166667
-3.6,36.84166667
-3.6,36.83333333
-3.59166667,36.83333333
-3.58333333,36.83333333
-3.575,36.83333333
-3.575,36.825
-3.575,36.81666667
-3.58333333,36.81666667
-3.58333333,36.825
-3.59166667,36.825
-3.59166667,36.81666667
-3.6,36.81666667
-3.60833333,36.81666667
-3.60833333,36.80833333
-3.61666667,36.80833333
-3.61666667,36.8
-3.61666667,36.79166667
-3.61666667,36.78333333
-3.625,36.78333333
-3.625,36.79166667
-3.625,36.8
-3.63333333,36.8
-3.64166667,36.8
-3.64166667,36.79166667
-3.63333333,36.79166667
-3.63333333,36.78333333
-3.64166667,36.78333333
-3.65,36.78333333
-3.65,36.79166667
-3.65833333,36.79166667
-3.65833333,36.78333333
-3.65833333,36.775
-3.66666667,36.775
-3.66666667,36.76666667
-3.675,36.76666667
-3.68333333,36.76666667
-3.68333333,36.775
-3.675,36.775
-3.675,36.78333333
-3.68333333,36.78333333
-3.68333333,36.79166667
-3.69166667,36.79166667
-3.69166667,36.78333333
-3.7,36.78333333
-3.7,36.79166667
-3.70833333,36.79166667
-3.70833333,36.8
-3.71666667,36.8
-3.71666667,36.79166667
-3.725,36.79166667
-3.725,36.78333333
-3.71666667,36.78333333
-3.70833333,36.78333333
-3.70833333,36.775
-3.7,36.775
-3.7,36.76666667
-3.69166667,36.76666667
-3.69166667,36.75833333
-3.7,36.75833333
-3.70833333,36.75833333
-3.71666667,36.75833333
-3.725,36.75833333
-3.725,36.76666667
-3.73333333,36.76666667
-3.73333333,36.775
-3.73333333,36.78333333
-3.74166667,36.78333333
-3.74166667,36.775
-3.75,36.775
-3.75,36.76666667
-3.75833333,36.76666667
-3.75833333,36.775
-3.76666667,36.775
-3.76666667,36.78333333
-3.775,36.78333333
-3.775,36.79166667
-3.78333333,36.79166667
-3.78333333,36.78333333
-3.79166667,36.78333333
-3.79166667,36.79166667
-3.79166667,36.8
-3.79166667,36.80833333
-3.8,36.80833333
-3.8,36.8
-3.80833333,36.8
-3.80833333,36.80833333
-3.81666667,36.80833333
-3.81666667,36.8
-3.825,36.8
-3.83333333,36.8
-3.83333333,36.79166667
-3.825,36.79166667
-3.825,36.78333333
-3.81666667,36.78333333
-3.81666667,36.775
-3.825,36.775
-3.83333333,36.775
-3.83333333,36.76666667
-3.84166667,36.76666667
-3.84166667,36.75833333
-3.85,36.75833333
-3.85,36.75
-3.85833333,36.75
-3.85833333,36.75833333
-3.86666667,36.75833333
-3.86666667,36.75
-3.875,36.75
-3.875,36.74166667
-3.88333333,36.74166667
-3.88333333,36.75
-3.88333333,36.75833333
-3.89166667,36.75833333
-3.89166667,36.76666667
-3.89166667,36.775
-3.88333333,36.775
-3.88333333,36.78333333
-3.89166667,36.78333333
-3.9,36.78333333
-3.9,36.775
-3.90833333,36.775
-3.90833333,36.76666667
-3.90833333,36.75833333
-3.90833333,36.75
-3.90833333,36.74166667
-3.91666667,36.74166667
-3.925,36.74166667
-3.925,36.75
-3.925,36.75833333
-3.93333333,36.75833333
-3.94166667,36.75833333
-3.94166667,36.75
-3.94166667,36.74166667
-3.93333333,36.74166667
-3.93333333,36.73333333
-3.94166667,36.73333333
-3.95,36.73333333
-3.95,36.74166667
-3.95,36.75
-3.95833333,36.75
-3.95833333,36.74166667
-3.96666667,36.74166667
-3.96666667,36.75
-3.975,36.75
-3.975,36.74166667
-3.98333333,36.74166667
-3.99166667,36.74166667
-3.99166667,36.75
-4,36.75
-4.00833333,36.75
-4.00833333,36.75833333
-4.00833333,36.76666667
-4.01666667,36.76666667
-4.025,36.76666667
-4.03333333,36.76666667
-4.04166667,36.76666667
-4.04166667,36.775
-4.05,36.775
-4.05833333,36.775
-4.05833333,36.76666667
-4.06666667,36.76666667
-4.06666667,36.75833333
-4.05833333,36.75833333
-4.05,36.75833333
-4.05,36.75
-4.05833333,36.75
-4.06666667,36.75
-4.075,36.75
-4.08333333,36.75
-4.08333333,36.74166667
-4.09166667,36.74166667
-4.09166667,36.73333333
-4.1,36.73333333
-4.10833333,36.73333333
-4.10833333,36.74166667
-4.10833333,36.75
-4.10833333,36.75833333
-4.11666667,36.75833333
-4.11666667,36.75
-4.125,36.75
-4.13333333,36.75
-4.14166667,36.75
-4.15,36.75
-4.15,36.74166667
-4.15833333,36.74166667
-4.16666667,36.74166667
-4.175,36.74166667
-4.18333333,36.74166667
-4.18333333,36.73333333
-4.19166667,36.73333333
-4.19166667,36.725
-4.18333333,36.725
-4.175,36.725
-4.16666667,36.725
-4.15833333,36.725
-4.15833333,36.71666667
-4.16666667,36.71666667
-4.175,36.71666667
-4.18333333,36.71666667
-4.19166667,36.71666667
-4.2,36.71666667
-4.20833333,36.71666667
-4.21666667,36.71666667
-4.225,36.71666667
-4.23333333,36.71666667
-4.24166667,36.71666667
-4.25,36.71666667
-4.25833333,36.71666667
-4.26666667,36.71666667
-4.275,36.71666667
-4.28333333,36.71666667
-4.29166667,36.71666667
-4.3,36.71666667
-4.30833333,36.71666667
-4.31666667,36.71666667
-4.325,36.71666667
-4.33333333,36.71666667
-4.34166667,36.71666667
-4.35,36.71666667
-4.35,36.725
-4.35833333,36.725
-4.36666667,36.725
-4.375,36.725
-4.38333333,36.725
-4.39166667,36.725
-4.4,36.725
-4.40833333,36.725
-4.40833333,36.71666667
-4.41666667,36.71666667
-4.425,36.71666667
-4.425,36.70833333
-4.43333333,36.70833333
-4.43333333,36.7
-4.44166667,36.7
-4.44166667,36.69166667
-4.44166667,36.68333333
-4.45,36.68333333
-4.45,36.675
-4.45,36.66666667
-4.45833333,36.66666667
-4.45833333,36.65833333
-4.46666667,36.65833333
-4.46666667,36.65
-4.475,36.65
-4.475,36.64166667
-4.48333333,36.64166667
-4.48333333,36.63333333
-4.49166667,36.63333333
-4.49166667,36.625
-4.49166667,36.61666667
-4.5,36.61666667
-4.5,36.60833333
-4.50833333,36.60833333
-4.50833333,36.6
-4.51666667,36.6
-4.51666667,36.59166667
-4.525,36.59166667
-4.53333333,36.59166667
-4.53333333,36.58333333
-4.54166667,36.58333333
-4.55,36.58333333
-4.55833333,36.58333333
-4.56666667,36.58333333
-4.56666667,36.575
-4.575,36.575
-4.58333333,36.575
-4.59166667,36.575
-4.59166667,36.56666667
-4.6,36.56666667
-4.6,36.55833333
-4.60833333,36.55833333
-4.60833333,36.55
-4.61666667,36.55
-4.61666667,36.54166667
-4.61666667,36.53333333
-4.625,36.53333333
-4.625,36.525
-4.625,36.51666667
-4.63333333,36.51666667
-4.64166667,36.51666667
-4.64166667,36.50833333
-4.65,36.50833333
-4.65833333,36.50833333
-4.66666667,36.50833333
-4.675,36.50833333
-4.68333333,36.50833333
-4.68333333,36.5
-4.69166667,36.5
-4.69166667,36.49166667
-4.7,36.49166667
-4.70833333,36.49166667
-4.71666667,36.49166667
-4.725,36.49166667
-4.73333333,36.49166667
-4.74166667,36.49166667
-4.75,36.49166667
-4.75833333,36.49166667
-4.76666667,36.49166667
-4.775,36.49166667
-4.78333333,36.49166667
-4.78333333,36.5
-4.79166667,36.5
-4.8,36.5
-4.80833333,36.5
-4.81666667,36.5
-4.825,36.5
-4.83333333,36.5
-4.83333333,36.50833333
-4.84166667,36.50833333
-4.85,36.50833333
-4.85833333,36.50833333
-4.86666667,36.50833333
-4.875,36.50833333
-4.88333333,36.50833333
-4.89166667,36.50833333
-4.9,36.50833333
-4.90833333,36.50833333
-4.91666667,36.50833333
-4.91666667,36.5
-4.925,36.5
-4.93333333,36.5
-4.94166667,36.5
-4.94166667,36.49166667
-4.95,36.49166667
-4.95,36.48333333
-4.95833333,36.48333333
-4.96666667,36.48333333
-4.96666667,36.475
-4.975,36.475
-4.98333333,36.475
-4.99166667,36.475
-4.99166667,36.46666667
-5,36.46666667
-5,36.45833333
-5.00833333,36.45833333
-5.01666667,36.45833333
-5.025,36.45833333
-5.03333333,36.45833333
-5.04166667,36.45833333
-5.05,36.45833333
-5.05,36.45
-5.05833333,36.45
-5.06666667,36.45
-5.075,36.45
-5.08333333,36.45
-5.09166667,36.45
-5.09166667,36.44166667
-5.1,36.44166667
-5.1,36.43333333
-5.10833333,36.43333333
-5.11666667,36.43333333
-5.11666667,36.425
-5.125,36.425
-5.13333333,36.425
-5.14166667,36.425
-5.15,36.425
-5.15,36.41666667
-5.15833333,36.41666667
-5.16666667,36.41666667
-5.175,36.41666667
-5.175,36.40833333
-5.18333333,36.40833333
-5.19166667,36.40833333
-5.19166667,36.4
-5.2,36.4
-5.2,36.39166667
-5.20833333,36.39166667
-5.20833333,36.38333333
-5.21666667,36.38333333
-5.21666667,36.375
-5.225,36.375
-5.225,36.36666667
-5.225,36.35833333
-5.23333333,36.35833333
-5.23333333,36.35
-5.23333333,36.34166667
-5.23333333,36.33333333
-5.24166667,36.33333333
-5.24166667,36.325
-5.24166667,36.31666667
-5.25,36.31666667
-5.25,36.30833333
-5.25833333,36.30833333
-5.26666667,36.30833333
-5.26666667,36.3
-5.275,36.3
-5.275,36.29166667
-5.275,36.28333333
-5.28333333,36.28333333
-5.28333333,36.275
-5.28333333,36.26666667
-5.29166667,36.26666667
-5.29166667,36.25833333
-5.29166667,36.25
-5.3,36.25
-5.3,36.24166667
-5.30833333,36.24166667
-5.30833333,36.23333333
-5.31666667,36.23333333
-5.31666667,36.225
-5.31666667,36.21666667
-5.325,36.21666667
-5.325,36.20833333
-5.325,36.2
-5.33333333,36.2
-5.33333333,36.19166667
-5.33333333,36.18333333
-5.33333333,36.175
-5.33333333,36.16666667
-5.34166667,36.16666667
-5.34166667,36.15833333
-5.34166667,36.15
-5.34166667,36.14166667
-5.34166667,36.13333333
-5.34166667,36.125
-5.34166667,36.11666667
-5.35,36.11666667
-5.35,36.125
-5.35,36.13333333
-5.35,36.14166667
-5.35,36.15
-5.35,36.15833333
-5.35,36.16666667
-5.35833333,36.16666667
-5.36666667,36.16666667
-5.36666667,36.175
-5.375,36.175
-5.38333333,36.175
-5.38333333,36.18333333
-5.39166667,36.18333333
-5.4,36.18333333
-5.40833333,36.18333333
-5.41666667,36.18333333
-5.41666667,36.175
-5.425,36.175
-5.43333333,36.175
-5.43333333,36.16666667
-5.44166667,36.16666667
-5.44166667,36.15833333
-5.44166667,36.15
-5.45,36.15
-5.45,36.14166667
-5.44166667,36.14166667
-5.44166667,36.13333333
-5.44166667,36.125
-5.44166667,36.11666667
-5.43333333,36.11666667
-5.43333333,36.10833333
-5.43333333,36.1
-5.44166667,36.1
-5.44166667,36.09166667
-5.44166667,36.08333333
-5.43333333,36.08333333
-5.425,36.08333333
-5.425,36.075
-5.43333333,36.075
-5.43333333,36.06666667
-5.44166667,36.06666667
-5.45,36.06666667
-5.45,36.05833333
-5.45833333,36.05833333
-5.46666667,36.05833333
-5.475,36.05833333
-5.48333333,36.05833333
-5.49166667,36.05833333
-5.49166667,36.05
-5.5,36.05
-5.50833333,36.05
-5.50833333,36.04166667
-5.51666667,36.04166667
-5.525,36.04166667
-5.53333333,36.04166667
-5.54166667,36.04166667
-5.54166667,36.03333333
-5.55,36.03333333
-5.55,36.025
-5.55833333,36.025
-5.56666667,36.025
-5.575,36.025
-5.58333333,36.025
-5.58333333,36.01666667
-5.59166667,36.01666667
-5.6,36.01666667
-5.60833333,36.01666667
-5.61666667,36.01666667
-5.61666667,36.025
-5.61666667,36.03333333
-5.625,36.03333333
-5.625,36.04166667
-5.63333333,36.04166667
-5.63333333,36.05
-5.64166667,36.05
-5.64166667,36.05833333
-5.65,36.05833333
-5.65833333,36.05833333
-5.66666667,36.05833333
-5.675,36.05833333
-5.675,36.06666667
-5.68333333,36.06666667
-5.69166667,36.06666667
-5.7,36.06666667
-5.7,36.05833333
-5.70833333,36.05833333
-5.71666667,36.05833333
-5.71666667,36.06666667
-5.725,36.06666667
-5.73333333,36.06666667
-5.74166667,36.06666667
-5.74166667,36.075
-5.75,36.075
-5.75,36.08333333
-5.75833333,36.08333333
-5.76666667,36.08333333
-5.76666667,36.09166667
-5.775,36.09166667
-5.78333333,36.09166667
-5.78333333,36.08333333
-5.79166667,36.08333333
-5.8,36.08333333
-5.8,36.09166667
-5.80833333,36.09166667
-5.80833333,36.1
-5.81666667,36.1
-5.81666667,36.10833333
-5.825,36.10833333
-5.825,36.11666667
-5.83333333,36.11666667
-5.83333333,36.125
-5.83333333,36.13333333
-5.84166667,36.13333333
-5.84166667,36.14166667
-5.85,36.14166667
-5.85,36.15
-5.85833333,36.15
-5.85833333,36.15833333
-5.86666667,36.15833333
-5.875,36.15833333
-5.875,36.16666667
-5.88333333,36.16666667
-5.88333333,36.175
-5.89166667,36.175
-5.9,36.175
-5.9,36.18333333
-5.90833333,36.18333333
-5.91666667,36.18333333
-5.91666667,36.19166667
-5.925,36.19166667
-5.93333333,36.19166667
-5.94166667,36.19166667
-5.94166667,36.18333333
-5.95,36.18333333
-5.95833333,36.18333333
-5.96666667,36.18333333
-5.975,36.18333333
-5.98333333,36.18333333
-5.99166667,36.18333333
-6,36.18333333
-6,36.19166667
-6.00833333,36.19166667
-6.01666667,36.19166667
-6.01666667,36.18333333
-6.025,36.18333333
-6.03333333,36.18333333
-6.03333333,36.19166667
-6.03333333,36.2
-6.04166667,36.2
-6.04166667,36.20833333
-6.05,36.20833333
-6.05,36.21666667
-6.05,36.225
-6.05833333,36.225
-6.05833333,36.23333333
-6.06666667,36.23333333
-6.06666667,36.24166667
-6.075,36.24166667
-6.075,36.25
-6.075,36.25833333
-6.075,36.26666667
-6.08333333,36.26666667
-6.08333333,36.275
-6.09166667,36.275
-6.09166667,36.28333333
-6.09166667,36.29166667
-6.1,36.29166667
-6.1,36.3
-6.10833333,36.3
-6.11666667,36.3
-6.125,36.3
-6.13333333,36.3
-6.13333333,36.30833333
-6.14166667,36.30833333
-6.14166667,36.31666667
-6.15,36.31666667
-6.15,36.325
-6.15,36.33333333
-6.15,36.34166667
-6.15,36.35
-6.15833333,36.35
-6.15833333,36.35833333
-6.16666667,36.35833333
-6.16666667,36.36666667
-6.175,36.36666667
-6.175,36.375
-6.18333333,36.375
-6.19166667,36.375
-6.19166667,36.38333333
-6.19166667,36.39166667
-6.18333333,36.39166667
-6.18333333,36.4
-6.19166667,36.4
-6.19166667,36.40833333
-6.19166667,36.41666667
-6.2,36.41666667
-6.2,36.40833333
-6.20833333,36.40833333
-6.20833333,36.41666667
-6.20833333,36.425
-6.20833333,36.43333333
-6.2,36.43333333
-6.2,36.425
-6.19166667,36.425
-6.18333333,36.425
-6.175,36.425
-6.175,36.43333333
-6.16666667,36.43333333
-6.16666667,36.425
-6.15833333,36.425
-6.15833333,36.43333333
-6.15833333,36.44166667
-6.16666667,36.44166667
-6.175,36.44166667
-6.175,36.45
-6.18333333,36.45
-6.18333333,36.45833333
-6.19166667,36.45833333
-6.19166667,36.45
-6.2,36.45
-6.20833333,36.45
-6.20833333,36.44166667
-6.21666667,36.44166667
-6.21666667,36.43333333
-6.225,36.43333333
-6.225,36.44166667
-6.23333333,36.44166667
-6.23333333,36.45
-6.225,36.45
-6.225,36.45833333
-6.23333333,36.45833333
-6.24166667,36.45833333
-6.25,36.45833333
-6.25,36.46666667
-6.24166667,36.46666667
-6.23333333,36.46666667
-6.225,36.46666667
-6.21666667,36.46666667
-6.20833333,36.46666667
-6.20833333,36.475
-6.2,36.475
-6.2,36.48333333
-6.2,36.49166667
-6.19166667,36.49166667
-6.18333333,36.49166667
-6.18333333,36.5
-6.175,36.5
-6.175,36.50833333
-6.16666667,36.50833333
-6.16666667,36.51666667
-6.16666667,36.525
-6.175,36.525
-6.18333333,36.525
-6.19166667,36.525
-6.2,36.525
-6.20833333,36.525
-6.20833333,36.51666667
-6.20833333,36.50833333
-6.21666667,36.50833333
-6.225,36.50833333
-6.225,36.51666667
-6.23333333,36.51666667
-6.24166667,36.51666667
-6.24166667,36.525
-6.23333333,36.525
-6.23333333,36.53333333
-6.225,36.53333333
-6.225,36.54166667
-6.21666667,36.54166667
-6.21666667,36.55
-6.21666667,36.55833333
-6.21666667,36.56666667
-6.20833333,36.56666667
-6.20833333,36.575
-6.2,36.575
-6.2,36.56666667
-6.19166667,36.56666667
-6.19166667,36.575
-6.18333333,36.575
-6.18333333,36.58333333
-6.175,36.58333333
-6.16666667,36.58333333
-6.15833333,36.58333333
-6.15833333,36.59166667
-6.16666667,36.59166667
-6.175,36.59166667
-6.18333333,36.59166667
-6.18333333,36.6
-6.19166667,36.6
-6.2,36.6
-6.20833333,36.6
-6.21666667,36.6
-6.21666667,36.59166667
-6.225,36.59166667
-6.23333333,36.59166667
-6.24166667,36.59166667
-6.24166667,36.58333333
-6.25,36.58333333
-6.25833333,36.58333333
-6.25833333,36.59166667
-6.26666667,36.59166667
-6.26666667,36.6
-6.26666667,36.60833333
-6.275,36.60833333
-6.275,36.61666667
-6.28333333,36.61666667
-6.29166667,36.61666667
-6.29166667,36.625
-6.3,36.625
-6.30833333,36.625
-6.31666667,36.625
-6.325,36.625
-6.33333333,36.625
-6.34166667,36.625
-6.35,36.625
-6.35833333,36.625
-6.36666667,36.625
-6.36666667,36.63333333
-6.375,36.63333333
-6.38333333,36.63333333
-6.38333333,36.64166667
-6.38333333,36.65
-6.38333333,36.65833333
-6.39166667,36.65833333
-6.39166667,36.66666667
-6.39166667,36.675
-6.4,36.675
-6.4,36.68333333
-6.40833333,36.68333333
-6.40833333,36.69166667
-6.40833333,36.7
-6.41666667,36.7
-6.41666667,36.70833333
-6.425,36.70833333
-6.425,36.71666667
-6.425,36.725
-6.43333333,36.725
-6.43333333,36.73333333
-6.425,36.73333333
-6.425,36.74166667
-6.41666667,36.74166667
-6.41666667,36.75
-6.40833333,36.75
-6.40833333,36.75833333
-6.4,36.75833333
-6.4,36.76666667
-6.39166667,36.76666667
-6.38333333,36.76666667
-6.38333333,36.775
-6.375,36.775
-6.36666667,36.775
-6.36666667,36.78333333
-6.35833333,36.78333333
-6.35,36.78333333
-6.35,36.79166667
-6.34166667,36.79166667
-6.33333333,36.79166667
-6.33333333,36.8
-6.325,36.8
-6.325,36.80833333
-6.325,36.81666667
-6.325,36.825
-6.31666667,36.825
-6.31666667,36.83333333
-6.31666667,36.84166667
-6.325,36.84166667
-6.325,36.83333333
-6.33333333,36.83333333
-6.33333333,36.84166667
-6.33333333,36.85
-6.33333333,36.85833333
-6.33333333,36.86666667
-6.325,36.86666667
-6.31666667,36.86666667
-6.30833333,36.86666667
-6.30833333,36.875
-6.30833333,36.88333333
-6.3,36.88333333
-6.3,36.89166667
-6.29166667,36.89166667
-6.29166667,36.88333333
-6.28333333,36.88333333
-6.28333333,36.875
-6.29166667,36.875
-6.29166667,36.86666667
-6.3,36.86666667
-6.3,36.85833333
-6.3,36.85
-6.3,36.84166667
-6.29166667,36.84166667
-6.28333333,36.84166667
-6.28333333,36.85
-6.275,36.85
-6.275,36.84166667
-6.275,36.83333333
-6.28333333,36.83333333
-6.28333333,36.825
-6.28333333,36.81666667
-6.275,36.81666667
-6.275,36.80833333
-6.26666667,36.80833333
-6.26666667,36.8
-6.25833333,36.8
-6.25833333,36.80833333
-6.25,36.80833333
-6.24166667,36.80833333
-6.24166667,36.8
-6.24166667,36.79166667
-6.25,36.79166667
-6.25833333,36.79166667
-6.25833333,36.78333333
-6.25833333,36.775
-6.25833333,36.76666667
-6.25833333,36.75833333
-6.25,36.75833333
-6.25,36.76666667
-6.24166667,36.76666667
-6.24166667,36.775
-6.23333333,36.775
-6.225,36.775
-6.21666667,36.775
-6.21666667,36.78333333
-6.21666667,36.79166667
-6.20833333,36.79166667
-6.2,36.79166667
-6.2,36.8
-6.19166667,36.8
-6.18333333,36.8
-6.175,36.8
-6.175,36.80833333
-6.175,36.81666667
-6.18333333,36.81666667
-6.18333333,36.825
-6.18333333,36.83333333
-6.19166667,36.83333333
-6.19166667,36.84166667
-6.2,36.84166667
-6.20833333,36.84166667
-6.20833333,36.85
-6.2,36.85
-6.2,36.85833333
-6.19166667,36.85833333
-6.19166667,36.85
-6.18333333,36.85
-6.175,36.85
-6.175,36.85833333
-6.18333333,36.85833333
-6.18333333,36.86666667
-6.18333333,36.875
-6.18333333,36.88333333
-6.175,36.88333333
-6.16666667,36.88333333
-6.16666667,36.89166667
-6.175,36.89166667
-6.18333333,36.89166667
-6.18333333,36.9
-6.19166667,36.9
-6.2,36.9
-6.2,36.89166667
-6.2,36.88333333
-6.20833333,36.88333333
-6.20833333,36.875
-6.21666667,36.875
-6.21666667,36.88333333
-6.21666667,36.89166667
-6.20833333,36.89166667
-6.20833333,36.9
-6.20833333,36.90833333
-6.2,36.90833333
-6.19166667,36.90833333
-6.19166667,36.91666667
-6.18333333,36.91666667
-6.18333333,36.925
-6.18333333,36.93333333
-6.19166667,36.93333333
-6.19166667,36.925
-6.2,36.925
-6.2,36.91666667
-6.20833333,36.91666667
-6.21666667,36.91666667
-6.21666667,36.90833333
-6.225,36.90833333
-6.225,36.9
-6.23333333,36.9
-6.23333333,36.89166667
-6.24166667,36.89166667
-6.25,36.89166667
-6.25833333,36.89166667
-6.26666667,36.89166667
-6.26666667,36.9
-6.26666667,36.90833333
-6.25833333,36.90833333
-6.25833333,36.91666667
-6.25833333,36.925
-6.26666667,36.925
-6.26666667,36.91666667
-6.275,36.91666667
-6.28333333,36.91666667
-6.28333333,36.925
-6.29166667,36.925
-6.3,36.925
-6.3,36.91666667
-6.30833333,36.91666667
-6.31666667,36.91666667
-6.325,36.91666667
-6.33333333,36.91666667
-6.34166667,36.91666667
-6.34166667,36.90833333
-6.34166667,36.9
-6.35,36.9
-6.35,36.89166667
-6.35833333,36.89166667
-6.35833333,36.88333333
-6.36666667,36.88333333
-6.36666667,36.875
-6.36666667,36.86666667
-6.36666667,36.85833333
-6.36666667,36.85
-6.35833333,36.85
-6.35,36.85
-6.35,36.85833333
-6.34166667,36.85833333
-6.34166667,36.85
-6.34166667,36.84166667
-6.35,36.84166667
-6.35833333,36.84166667
-6.35833333,36.83333333
-6.35,36.83333333
-6.34166667,36.83333333
-6.34166667,36.825
-6.34166667,36.81666667
-6.34166667,36.80833333
-6.35,36.80833333
-6.35833333,36.80833333
-6.36666667,36.80833333
-6.375,36.80833333
-6.38333333,36.80833333
-6.38333333,36.81666667
-6.39166667,36.81666667
-6.39166667,36.825
-6.39166667,36.83333333
-6.4,36.83333333
-6.4,36.84166667
-6.4,36.85
-6.4,36.85833333
-6.40833333,36.85833333
-6.40833333,36.86666667
-6.40833333,36.875
-6.40833333,36.88333333
-6.40833333,36.89166667
-6.41666667,36.89166667
-6.41666667,36.9
-6.41666667,36.90833333
-6.41666667,36.91666667
-6.41666667,36.925
-6.41666667,36.93333333
-6.425,36.93333333
-6.425,36.925
-6.43333333,36.925
-6.44166667,36.925
-6.44166667,36.93333333
-6.45,36.93333333
-6.45,36.94166667
-6.45833333,36.94166667
-6.46666667,36.94166667
-6.46666667,36.95
-6.46666667,36.95833333
-6.45833333,36.95833333
-6.45833333,36.96666667
-6.45833333,36.975
-6.45,36.975
-6.45,36.98333333
-6.45833333,36.98333333
-6.45833333,36.99166667
-6.45833333,37
-6.45833333,37.00833333
-6.45,37.00833333
-6.45,37.01666667
-6.45,37.025
-6.44166667,37.025
-6.44166667,37.03333333
-6.45,37.03333333
-6.45,37.04166667
-6.45833333,37.04166667
-6.45833333,37.05
-6.45,37.05
-6.44166667,37.05
-6.44166667,37.05833333
-6.45,37.05833333
-6.45,37.06666667
-6.45833333,37.06666667
-6.46666667,37.06666667
-6.46666667,37.075
-6.46666667,37.08333333
-6.45833333,37.08333333
-6.45833333,37.075
-6.45,37.075
-6.45,37.08333333
-6.44166667,37.08333333
-6.44166667,37.075
-6.44166667,37.06666667
-6.43333333,37.06666667
-6.43333333,37.075
-6.425,37.075
-6.425,37.08333333
-6.425,37.09166667
-6.41666667,37.09166667
-6.41666667,37.08333333
-6.40833333,37.08333333
-6.40833333,37.09166667
-6.40833333,37.1
-6.41666667,37.1
-6.41666667,37.10833333
-6.40833333,37.10833333
-6.4,37.10833333
-6.4,37.11666667
-6.39166667,37.11666667
-6.39166667,37.10833333
-6.39166667,37.1
-6.38333333,37.1
-6.38333333,37.09166667
-6.39166667,37.09166667
-6.4,37.09166667
-6.4,37.08333333
-6.4,37.075
-6.4,37.06666667
-6.39166667,37.06666667
-6.39166667,37.05833333
-6.39166667,37.05
-6.39166667,37.04166667
-6.38333333,37.04166667
-6.38333333,37.05
-6.375,37.05
-6.375,37.04166667
-6.375,37.03333333
-6.36666667,37.03333333
-6.36666667,37.025
-6.36666667,37.01666667
-6.35833333,37.01666667
-6.35833333,37.00833333
-6.35833333,37
-6.35,37
-6.34166667,37
-6.34166667,36.99166667
-6.33333333,36.99166667
-6.33333333,37
-6.325,37
-6.325,36.99166667
-6.31666667,36.99166667
-6.30833333,36.99166667
-6.30833333,36.98333333
-6.3,36.98333333
-6.3,36.99166667
-6.3,37
-6.30833333,37
-6.30833333,37.00833333
-6.30833333,37.01666667
-6.3,37.01666667
-6.29166667,37.01666667
-6.29166667,37.00833333
-6.28333333,37.00833333
-6.28333333,37.01666667
-6.28333333,37.025
-6.28333333,37.03333333
-6.29166667,37.03333333
-6.29166667,37.04166667
-6.28333333,37.04166667
-6.275,37.04166667
-6.275,37.05
-6.26666667,37.05
-6.26666667,37.05833333
-6.275,37.05833333
-6.28333333,37.05833333
-6.28333333,37.06666667
-6.28333333,37.075
-6.275,37.075
-6.275,37.06666667
-6.26666667,37.06666667
-6.25833333,37.06666667
-6.25833333,37.075
-6.25833333,37.08333333
-6.25,37.08333333
-6.24166667,37.08333333
-6.24166667,37.09166667
-6.25,37.09166667
-6.25,37.1
-6.25,37.10833333
-6.24166667,37.10833333
-6.24166667,37.11666667
-6.23333333,37.11666667
-6.23333333,37.10833333
-6.225,37.10833333
-6.225,37.11666667
-6.225,37.125
-6.21666667,37.125
-6.21666667,37.13333333
-6.20833333,37.13333333
-6.20833333,37.14166667
-6.2,37.14166667
-6.2,37.15
-6.2,37.15833333
-6.19166667,37.15833333
-6.19166667,37.16666667
-6.18333333,37.16666667
-6.18333333,37.175
-6.175,37.175
-6.175,37.18333333
-6.175,37.19166667
-6.16666667,37.19166667
-6.16666667,37.2
-6.16666667,37.20833333
-6.15833333,37.20833333
-6.15,37.20833333
-6.15,37.21666667
-6.14166667,37.21666667
-6.13333333,37.21666667
-6.125,37.21666667
-6.11666667,37.21666667
-6.11666667,37.225
-6.10833333,37.225
-6.10833333,37.23333333
-6.1,37.23333333
-6.1,37.225
-6.09166667,37.225
-6.09166667,37.23333333
-6.08333333,37.23333333
-6.075,37.23333333
-6.06666667,37.23333333
-6.05833333,37.23333333
-6.05833333,37.225
-6.05,37.225
-6.05,37.21666667
-6.05833333,37.21666667
-6.05833333,37.20833333
-6.05,37.20833333
-6.05,37.2
-6.05,37.19166667
-6.05,37.18333333
-6.05,37.175
-6.04166667,37.175
-6.04166667,37.16666667
-6.04166667,37.15833333
-6.03333333,37.15833333
-6.03333333,37.15
-6.03333333,37.14166667
-6.03333333,37.13333333
-6.025,37.13333333
-6.025,37.125
-6.025,37.11666667
-6.01666667,37.11666667
-6.00833333,37.11666667
-6.00833333,37.10833333
-6.00833333,37.1
-6,37.1
-5.99166667,37.1
-5.98333333,37.1
-5.975,37.1
-5.96666667,37.1
-5.96666667,37.09166667
-5.95833333,37.09166667
-5.95833333,37.08333333
-5.95833333,37.075
-5.95833333,37.06666667
-5.96666667,37.06666667
-5.975,37.06666667
-5.975,37.05833333
-5.98333333,37.05833333
-5.98333333,37.05
-5.99166667,37.05
-6,37.05
-6.00833333,37.05
-6.01666667,37.05
-6.025,37.05
-6.03333333,37.05
-6.04166667,37.05
-6.04166667,37.04166667
-6.05,37.04166667
-6.05833333,37.04166667
-6.06666667,37.04166667
-6.06666667,37.03333333
-6.075,37.03333333
-6.08333333,37.03333333
-6.08333333,37.025
-6.08333333,37.01666667
-6.09166667,37.01666667
-6.09166667,37.00833333
-6.09166667,37
-6.1,37
-6.1,36.99166667
-6.10833333,36.99166667
-6.10833333,36.98333333
-6.10833333,36.975
-6.10833333,36.96666667
-6.10833333,36.95833333
-6.1,36.95833333
-6.1,36.95
-6.09166667,36.95
-6.09166667,36.95833333
-6.08333333,36.95833333
-6.075,36.95833333
-6.075,36.95
-6.06666667,36.95
-6.06666667,36.95833333
-6.05833333,36.95833333
-6.05833333,36.96666667
-6.05,36.96666667
-6.04166667,36.96666667
-6.04166667,36.975
-6.03333333,36.975
-6.025,36.975
-6.025,36.98333333
-6.01666667,36.98333333
-6.00833333,36.98333333
-6,36.98333333
-5.99166667,36.98333333
-5.99166667,36.99166667
-6,36.99166667
-6.00833333,36.99166667
-6.01666667,36.99166667
-6.01666667,37
-6.00833333,37
-6.00833333,37.00833333
-6,37.00833333
-5.99166667,37.00833333
-5.98333333,37.00833333
-5.98333333,37
-5.975,37
-5.975,37.00833333
-5.96666667,37.00833333
-5.95833333,37.00833333
-5.95833333,37.01666667
-5.95,37.01666667
-5.94166667,37.01666667
-5.93333333,37.01666667
-5.93333333,37.00833333
-5.925,37.00833333
-5.91666667,37.00833333
-5.90833333,37.00833333
-5.90833333,37
-5.9,37
-5.89166667,37
-5.89166667,37.00833333
-5.89166667,37.01666667
-5.88333333,37.01666667
-5.88333333,37.025
-5.875,37.025
-5.86666667,37.025
-5.86666667,37.03333333
-5.85833333,37.03333333
-5.85833333,37.04166667
-5.85833333,37.05
-5.85,37.05
-5.84166667,37.05
-5.84166667,37.05833333
-5.83333333,37.05833333
-5.83333333,37.05
-5.83333333,37.04166667
-5.825,37.04166667
-5.825,37.05
-5.825,37.05833333
-5.81666667,37.05833333
-5.81666667,37.06666667
-5.81666667,37.075
-5.80833333,37.075
-5.80833333,37.08333333
-5.8,37.08333333
-5.8,37.09166667
-5.79166667,37.09166667
-5.78333333,37.09166667
-5.78333333,37.1
-5.775,37.1
-5.775,37.09166667
-5.76666667,37.09166667
-5.75833333,37.09166667
-5.75833333,37.1
-5.75833333,37.10833333
-5.76666667,37.10833333
-5.775,37.10833333
-5.78333333,37.10833333
-5.78333333,37.11666667
-5.79166667,37.11666667
-5.79166667,37.125
-5.79166667,37.13333333
-5.8,37.13333333
-5.8,37.14166667
-5.80833333,37.14166667
-5.81666667,37.14166667
-5.825,37.14166667
-5.825,37.15
-5.83333333,37.15
-5.84166667,37.15
-5.84166667,37.15833333
-5.85,37.15833333
-5.85833333,37.15833333
-5.86666667,37.15833333
-5.86666667,37.16666667
-5.875,37.16666667
-5.875,37.175
-5.875,37.18333333
-5.86666667,37.18333333
-5.85833333,37.18333333
-5.85,37.18333333
-5.85,37.19166667
-5.85833333,37.19166667
-5.85833333,37.2
-5.85,37.2
-5.85,37.20833333
-5.85833333,37.20833333
-5.85833333,37.21666667
-5.85833333,37.225
-5.85,37.225
-5.85,37.23333333
-5.84166667,37.23333333
-5.84166667,37.24166667
-5.85,37.24166667
-5.85833333,37.24166667
-5.85833333,37.23333333
-5.86666667,37.23333333
-5.86666667,37.225
-5.86666667,37.21666667
-5.86666667,37.20833333
-5.875,37.20833333
-5.88333333,37.20833333
-5.88333333,37.21666667
-5.89166667,37.21666667
-5.9,37.21666667
-5.9,37.225
-5.9,37.23333333
-5.89166667,37.23333333
-5.88333333,37.23333333
-5.875,37.23333333
-5.875,37.24166667
-5.86666667,37.24166667
-5.86666667,37.25
-5.85833333,37.25
-5.85833333,37.25833333
-5.86666667,37.25833333
-5.875,37.25833333
-5.875,37.26666667
-5.86666667,37.26666667
-5.85833333,37.26666667
-5.85833333,37.275
-5.86666667,37.275
-5.875,37.275
-5.88333333,37.275
-5.88333333,37.28333333
-5.88333333,37.29166667
-5.88333333,37.3
-5.875,37.3
-5.86666667,37.3
-5.86666667,37.29166667
-5.86666667,37.28333333
-5.85833333,37.28333333
-5.85,37.28333333
-5.84166667,37.28333333
-5.83333333,37.28333333
-5.83333333,37.275
-5.83333333,37.26666667
-5.83333333,37.25833333
-5.83333333,37.25
-5.825,37.25
-5.825,37.24166667
-5.81666667,37.24166667
-5.80833333,37.24166667
-5.8,37.24166667
-5.8,37.25
-5.79166667,37.25
-5.78333333,37.25
-5.78333333,37.24166667
-5.78333333,37.23333333
-5.775,37.23333333
-5.775,37.24166667
-5.76666667,37.24166667
-5.75833333,37.24166667
-5.75833333,37.23333333
-5.75833333,37.225
-5.75,37.225
-5.75,37.23333333
-5.75,37.24166667
-5.74166667,37.24166667
-5.74166667,37.23333333
-5.73333333,37.23333333
-5.73333333,37.225
-5.725,37.225
-5.725,37.21666667
-5.71666667,37.21666667
-5.70833333,37.21666667
-5.70833333,37.225
-5.7,37.225
-5.69166667,37.225
-5.68333333,37.225
-5.68333333,37.23333333
-5.69166667,37.23333333
-5.69166667,37.24166667
-5.7,37.24166667
-5.7,37.25
-5.69166667,37.25
-5.68333333,37.25
-5.675,37.25
-5.675,37.25833333
-5.675,37.26666667
-5.66666667,37.26666667
-5.66666667,37.275
-5.65833333,37.275
-5.65,37.275
-5.65,37.28333333
-5.64166667,37.28333333
-5.64166667,37.29166667
-5.63333333,37.29166667
-5.63333333,37.3
-5.625,37.3
-5.625,37.29166667
-5.625,37.28333333
-5.61666667,37.28333333
-5.61666667,37.29166667
-5.61666667,37.3
-5.60833333,37.3
-5.60833333,37.30833333
-5.6,37.30833333
-5.6,37.31666667
-5.59166667,37.31666667
-5.59166667,37.30833333
-5.58333333,37.30833333
-5.58333333,37.3
-5.58333333,37.29166667
-5.575,37.29166667
-5.56666667,37.29166667
-5.56666667,37.28333333
-5.55833333,37.28333333
-5.55,37.28333333
-5.54166667,37.28333333
-5.54166667,37.29166667
-5.54166667,37.3
-5.53333333,37.3
-5.53333333,37.29166667
-5.525,37.29166667
-5.525,37.28333333
-5.51666667,37.28333333
-5.51666667,37.29166667
-5.51666667,37.3
-5.50833333,37.3
-5.50833333,37.30833333
-5.50833333,37.31666667
-5.50833333,37.325
-5.51666667,37.325
-5.51666667,37.33333333
-5.525,37.33333333
-5.525,37.34166667
-5.53333333,37.34166667
-5.54166667,37.34166667
-5.54166667,37.35
-5.53333333,37.35
-5.53333333,37.35833333
-5.525,37.35833333
-5.525,37.36666667
-5.51666667,37.36666667
-5.50833333,37.36666667
-5.50833333,37.375
-5.5,37.375
-5.49166667,37.375
-5.49166667,37.36666667
-5.48333333,37.36666667
-5.475,37.36666667
-5.475,37.35833333
-5.46666667,37.35833333
-5.46666667,37.35
-5.45833333,37.35
-5.45833333,37.34166667
-5.45833333,37.33333333
-5.45833333,37.325
-5.45,37.325
-5.44166667,37.325
-5.43333333,37.325
-5.43333333,37.33333333
-5.44166667,37.33333333
-5.44166667,37.34166667
-5.44166667,37.35
-5.44166667,37.35833333
-5.45,37.35833333
-5.45,37.36666667
-5.44166667,37.36666667
-5.43333333,37.36666667
-5.425,37.36666667
-5.425,37.35833333
-5.41666667,37.35833333
-5.41666667,37.36666667
-5.40833333,37.36666667
-5.40833333,37.35833333
-5.4,37.35833333
-5.4,37.35
-5.40833333,37.35
-5.40833333,37.34166667
-5.40833333,37.33333333
-5.40833333,37.325
-5.4,37.325
-5.4,37.31666667
-5.39166667,37.31666667
-5.39166667,37.30833333
-5.38333333,37.30833333
-5.38333333,37.3
-5.38333333,37.29166667
-5.38333333,37.28333333
-5.375,37.28333333
-5.375,37.29166667
-5.375,37.3
-5.36666667,37.3
-5.35833333,37.3
-5.35,37.3
-5.35,37.30833333
-5.35833333,37.30833333
-5.36666667,37.30833333
-5.375,37.30833333
-5.375,37.31666667
-5.375,37.325
-5.38333333,37.325
-5.38333333,37.33333333
-5.38333333,37.34166667
-5.39166667,37.34166667
-5.39166667,37.35
-5.38333333,37.35
-5.375,37.35
-5.375,37.34166667
-5.375,37.33333333
-5.36666667,37.33333333
-5.35833333,37.33333333
-5.35833333,37.34166667
-5.35,37.34166667
-5.35,37.35
-5.34166667,37.35
-5.34166667,37.34166667
-5.34166667,37.33333333
-5.33333333,37.33333333
-5.33333333,37.34166667
-5.325,37.34166667
-5.325,37.35
-5.31666667,37.35
-5.30833333,37.35
-5.3,37.35
-5.3,37.34166667
-5.3,37.33333333
-5.30833333,37.33333333
-5.30833333,37.325
-5.3,37.325
-5.3,37.31666667
-5.29166667,37.31666667
-5.29166667,37.325
-5.29166667,37.33333333
-5.28333333,37.33333333
-5.275,37.33333333
-5.26666667,37.33333333
-5.25833333,37.33333333
-5.25,37.33333333
-5.25,37.34166667
-5.25833333,37.34166667
-5.25833333,37.35
-5.25833333,37.35833333
-5.26666667,37.35833333
-5.275,37.35833333
-5.275,37.36666667
-5.26666667,37.36666667
-5.26666667,37.375
-5.25833333,37.375
-5.25,37.375
-5.25,37.38333333
-5.25,37.39166667
-5.24166667,37.39166667
-5.24166667,37.38333333
-5.23333333,37.38333333
-5.23333333,37.375
-5.225,37.375
-5.225,37.38333333
-5.21666667,37.38333333
-5.21666667,37.375
-5.21666667,37.36666667
-5.20833333,37.36666667
-5.2,37.36666667
-5.19166667,37.36666667
-5.18333333,37.36666667
-5.18333333,37.375
-5.175,37.375
-5.175,37.38333333
-5.175,37.39166667
-5.16666667,37.39166667
-5.16666667,37.38333333
-5.15833333,37.38333333
-5.15833333,37.375
-5.15833333,37.36666667
-5.15833333,37.35833333
-5.16666667,37.35833333
-5.16666667,37.36666667
-5.175,37.36666667
-5.175,37.35833333
-5.18333333,37.35833333
-5.18333333,37.35
-5.18333333,37.34166667
-5.175,37.34166667
-5.175,37.35
-5.16666667,37.35
-5.15833333,37.35
-5.15833333,37.34166667
-5.15833333,37.33333333
-5.15,37.33333333
-5.15,37.325
-5.14166667,37.325
-5.13333333,37.325
-5.13333333,37.31666667
-5.125,37.31666667
-5.11666667,37.31666667
-5.11666667,37.30833333
-5.125,37.30833333
-5.125,37.3
-5.11666667,37.3
-5.11666667,37.29166667
-5.125,37.29166667
-5.125,37.28333333
-5.11666667,37.28333333
-5.10833333,37.28333333
-5.10833333,37.275
-5.10833333,37.26666667
-5.10833333,37.25833333
-5.10833333,37.25
-5.1,37.25
-5.1,37.24166667
-5.09166667,37.24166667
-5.08333333,37.24166667
-5.08333333,37.23333333
-5.08333333,37.225
-5.08333333,37.21666667
-5.08333333,37.20833333
-5.075,37.20833333
-5.075,37.2
-5.075,37.19166667
-5.075,37.18333333
-5.06666667,37.18333333
-5.06666667,37.175
-5.05833333,37.175
-5.05,37.175
-5.04166667,37.175
-5.03333333,37.175
-5.025,37.175
-5.025,37.18333333
-5.025,37.19166667
-5.01666667,37.19166667
-5.01666667,37.2
-5.01666667,37.20833333
-5.025,37.20833333
-5.03333333,37.20833333
-5.04166667,37.20833333
-5.05,37.20833333
-5.05833333,37.20833333
-5.05833333,37.21666667
-5.05,37.21666667
-5.04166667,37.21666667
-5.03333333,37.21666667
-5.03333333,37.225
-5.025,37.225
-5.01666667,37.225
-5.00833333,37.225
-5.00833333,37.23333333
-5.00833333,37.24166667
-5.00833333,37.25
-5.00833333,37.25833333
-5.01666667,37.25833333
-5.01666667,37.26666667
-5.01666667,37.275
-5.01666667,37.28333333
-5.00833333,37.28333333
-5,37.28333333
-4.99166667,37.28333333
-4.99166667,37.275
-5,37.275
-5,37.26666667
-4.99166667,37.26666667
-4.99166667,37.25833333
-4.99166667,37.25
-4.99166667,37.24166667
-4.98333333,37.24166667
-4.98333333,37.25
-4.975,37.25
-4.975,37.25833333
-4.98333333,37.25833333
-4.98333333,37.26666667
-4.975,37.26666667
-4.975,37.275
-4.96666667,37.275
-4.96666667,37.26666667
-4.96666667,37.25833333
-4.96666667,37.25
-4.96666667,37.24166667
-4.96666667,37.23333333
-4.95833333,37.23333333
-4.95833333,37.24166667
-4.95833333,37.25
-4.95,37.25
-4.95,37.24166667
-4.94166667,37.24166667
-4.93333333,37.24166667
-4.93333333,37.23333333
-4.925,37.23333333
-4.925,37.24166667
-4.925,37.25
-4.925,37.25833333
-4.925,37.26666667
-4.925,37.275
-4.91666667,37.275
-4.91666667,37.28333333
-4.90833333,37.28333333
-4.90833333,37.29166667
-4.91666667,37.29166667
-4.925,37.29166667
-4.925,37.3
-4.93333333,37.3
-4.93333333,37.30833333
-4.925,37.30833333
-4.925,37.31666667
-4.925,37.325
-4.91666667,37.325
-4.91666667,37.31666667
-4.90833333,37.31666667
-4.90833333,37.325
-4.9,37.325
-4.89166667,37.325
-4.88333333,37.325
-4.88333333,37.33333333
-4.875,37.33333333
-4.875,37.325
-4.86666667,37.325
-4.85833333,37.325
-4.85,37.325
-4.85,37.31666667
-4.85,37.30833333
-4.84166667,37.30833333
-4.84166667,37.3
-4.85,37.3
-4.85,37.29166667
-4.84166667,37.29166667
-4.83333333,37.29166667
-4.825,37.29166667
-4.825,37.28333333
-4.825,37.275
-4.81666667,37.275
-4.81666667,37.28333333
-4.80833333,37.28333333
-4.8,37.28333333
-4.8,37.29166667
-4.79166667,37.29166667
-4.79166667,37.28333333
-4.79166667,37.275
-4.8,37.275
-4.80833333,37.275
-4.80833333,37.26666667
-4.8,37.26666667
-4.8,37.25833333
-4.79166667,37.25833333
-4.79166667,37.25
-4.79166667,37.24166667
-4.8,37.24166667
-4.8,37.23333333
-4.79166667,37.23333333
-4.78333333,37.23333333
-4.775,37.23333333
-4.775,37.24166667
-4.775,37.25
-4.78333333,37.25
-4.78333333,37.25833333
-4.775,37.25833333
-4.76666667,37.25833333
-4.76666667,37.25
-4.75833333,37.25
-4.75,37.25
-4.75,37.25833333
-4.74166667,37.25833333
-4.73333333,37.25833333
-4.73333333,37.25
-4.725,37.25
-4.725,37.24166667
-4.71666667,37.24166667
-4.71666667,37.23333333
-4.70833333,37.23333333
-4.7,37.23333333
-4.7,37.225
-4.69166667,37.225
-4.69166667,37.23333333
-4.69166667,37.24166667
-4.68333333,37.24166667
-4.68333333,37.25
-4.68333333,37.25833333
-4.675,37.25833333
-4.675,37.25
-4.66666667,37.25
-4.66666667,37.24166667
-4.66666667,37.23333333
-4.675,37.23333333
-4.675,37.225
-4.675,37.21666667
-4.66666667,37.21666667
-4.65833333,37.21666667
-4.65,37.21666667
-4.65,37.20833333
-4.65833333,37.20833333
-4.65833333,37.2
-4.66666667,37.2
-4.66666667,37.19166667
-4.65833333,37.19166667
-4.65,37.19166667
-4.65,37.2
-4.64166667,37.2
-4.63333333,37.2
-4.63333333,37.20833333
-4.625,37.20833333
-4.625,37.21666667
-4.625,37.225
-4.61666667,37.225
-4.61666667,37.23333333
-4.60833333,37.23333333
-4.6,37.23333333
-4.6,37.24166667
-4.59166667,37.24166667
-4.59166667,37.23333333
-4.58333333,37.23333333
-4.58333333,37.225
-4.575,37.225
-4.56666667,37.225
-4.56666667,37.23333333
-4.575,37.23333333
-4.575,37.24166667
-4.56666667,37.24166667
-4.55833333,37.24166667
-4.55833333,37.23333333
-4.55833333,37.225
-4.55833333,37.21666667
-4.55,37.21666667
-4.55,37.20833333
-4.54166667,37.20833333
-4.53333333,37.20833333
-4.53333333,37.21666667
-4.525,37.21666667
-4.525,37.225
-4.53333333,37.225
-4.53333333,37.23333333
-4.525,37.23333333
-4.51666667,37.23333333
-4.51666667,37.225
-4.50833333,37.225
-4.50833333,37.23333333
-4.5,37.23333333
-4.5,37.225
-4.5,37.21666667
-4.49166667,37.21666667
-4.49166667,37.20833333
-4.49166667,37.2
-4.5,37.2
-4.5,37.19166667
-4.5,37.18333333
-4.49166667,37.18333333
-4.48333333,37.18333333
-4.48333333,37.19166667
-4.475,37.19166667
-4.475,37.2
-4.46666667,37.2
-4.46666667,37.19166667
-4.45833333,37.19166667
-4.45833333,37.2
-4.45,37.2
-4.45,37.20833333
-4.45833333,37.20833333
-4.45833333,37.21666667
-4.45,37.21666667
-4.45,37.225
-4.45,37.23333333
-4.44166667,37.23333333
-4.44166667,37.24166667
-4.44166667,37.25
-4.43333333,37.25
-4.43333333,37.25833333
-4.43333333,37.26666667
-4.43333333,37.275
-4.425,37.275
-4.41666667,37.275
-4.40833333,37.275
-4.40833333,37.26666667
-4.40833333,37.25833333
-4.4,37.25833333
-4.4,37.26666667
-4.39166667,37.26666667
-4.39166667,37.275
-4.4,37.275
-4.4,37.28333333
-4.39166667,37.28333333
-4.39166667,37.29166667
-4.4,37.29166667
-4.4,37.3
-4.39166667,37.3
-4.39166667,37.30833333
-4.38333333,37.30833333
-4.38333333,37.31666667
-4.38333333,37.325
-4.38333333,37.33333333
-4.38333333,37.34166667
-4.375,37.34166667
-4.375,37.35
-4.38333333,37.35
-4.38333333,37.35833333
-4.39166667,37.35833333
-4.39166667,37.35
-4.4,37.35
-4.4,37.35833333
-4.40833333,37.35833333
-4.40833333,37.35
-4.40833333,37.34166667
-4.41666667,37.34166667
-4.41666667,37.35
-4.425,37.35
-4.43333333,37.35
-4.43333333,37.34166667
-4.44166667,37.34166667
-4.44166667,37.33333333
-4.45,37.33333333
-4.45,37.325
-4.45833333,37.325
-4.45833333,37.33333333
-4.46666667,37.33333333
-4.46666667,37.34166667
-4.46666667,37.35
-4.475,37.35
-4.48333333,37.35
-4.48333333,37.35833333
-4.48333333,37.36666667
-4.48333333,37.375
-4.49166667,37.375
-4.49166667,37.38333333
-4.49166667,37.39166667
-4.48333333,37.39166667
-4.48333333,37.4
-4.49166667,37.4
-4.5,37.4
-4.50833333,37.4
-4.51666667,37.4
-4.51666667,37.40833333
-4.50833333,37.40833333
-4.50833333,37.41666667
-4.5,37.41666667
-4.49166667,37.41666667
-4.49166667,37.425
-4.48333333,37.425
-4.48333333,37.43333333
-4.48333333,37.44166667
-4.475,37.44166667
-4.46666667,37.44166667
-4.46666667,37.45
-4.45833333,37.45
-4.45833333,37.45833333
-4.45,37.45833333
-4.44166667,37.45833333
-4.44166667,37.45
-4.43333333,37.45
-4.43333333,37.44166667
-4.44166667,37.44166667
-4.45,37.44166667
-4.45,37.43333333
-4.44166667,37.43333333
-4.43333333,37.43333333
-4.43333333,37.425
-4.425,37.425
-4.425,37.43333333
-4.41666667,37.43333333
-4.41666667,37.44166667
-4.41666667,37.45
-4.40833333,37.45
-4.4,37.45
-4.4,37.44166667
-4.4,37.43333333
-4.39166667,37.43333333
-4.39166667,37.44166667
-4.39166667,37.45
-4.39166667,37.45833333
-4.4,37.45833333
-4.4,37.46666667
-4.4,37.475
-4.40833333,37.475
-4.40833333,37.48333333
-4.41666667,37.48333333
-4.425,37.48333333
-4.425,37.49166667
-4.41666667,37.49166667
-4.41666667,37.5
-4.40833333,37.5
-4.4,37.5
-4.4,37.50833333
-4.4,37.51666667
-4.40833333,37.51666667
-4.40833333,37.50833333
-4.41666667,37.50833333
-4.41666667,37.51666667
-4.41666667,37.525
-4.41666667,37.53333333
-4.40833333,37.53333333
-4.4,37.53333333
-4.4,37.54166667
-4.39166667,37.54166667
-4.38333333,37.54166667
-4.375,37.54166667
-4.375,37.55
-4.375,37.55833333
-4.36666667,37.55833333
-4.36666667,37.56666667
-4.35833333,37.56666667
-4.35,37.56666667
-4.34166667,37.56666667
-4.34166667,37.55833333
-4.33333333,37.55833333
-4.33333333,37.55
-4.33333333,37.54166667
-4.325,37.54166667
-4.325,37.55
-4.31666667,37.55
-4.31666667,37.54166667
-4.31666667,37.53333333
-4.30833333,37.53333333
-4.3,37.53333333
-4.3,37.54166667
-4.30833333,37.54166667
-4.30833333,37.55
-4.30833333,37.55833333
-4.3,37.55833333
-4.29166667,37.55833333
-4.29166667,37.56666667
-4.28333333,37.56666667
-4.275,37.56666667
-4.275,37.55833333
-4.26666667,37.55833333
-4.25833333,37.55833333
-4.25833333,37.55
-4.25,37.55
-4.24166667,37.55
-4.24166667,37.54166667
-4.24166667,37.53333333
-4.24166667,37.525
-4.23333333,37.525
-4.23333333,37.51666667
-4.225,37.51666667
-4.21666667,37.51666667
-4.20833333,37.51666667
-4.2,37.51666667
-4.2,37.50833333
-4.20833333,37.50833333
-4.20833333,37.5
-4.20833333,37.49166667
-4.2,37.49166667
-4.19166667,37.49166667
-4.19166667,37.48333333
-4.18333333,37.48333333
-4.175,37.48333333
-4.16666667,37.48333333
-4.16666667,37.49166667
-4.175,37.49166667
-4.175,37.5
-4.16666667,37.5
-4.15833333,37.5
-4.15833333,37.49166667
-4.15,37.49166667
-4.14166667,37.49166667
-4.14166667,37.48333333
-4.13333333,37.48333333
-4.13333333,37.49166667
-4.125,37.49166667
-4.125,37.48333333
-4.11666667,37.48333333
-4.11666667,37.475
-4.10833333,37.475
-4.1,37.475
-4.1,37.46666667
-4.09166667,37.46666667
-4.09166667,37.475
-4.08333333,37.475
-4.075,37.475
-4.075,37.48333333
-4.075,37.49166667
-4.08333333,37.49166667
-4.08333333,37.5
-4.08333333,37.50833333
-4.075,37.50833333
-4.06666667,37.50833333
-4.06666667,37.51666667
-4.06666667,37.525
-4.05833333,37.525
-4.05833333,37.51666667
-4.05,37.51666667
-4.04166667,37.51666667
-4.04166667,37.525
-4.04166667,37.53333333
-4.04166667,37.54166667
-4.03333333,37.54166667
-4.03333333,37.53333333
-4.025,37.53333333
-4.025,37.54166667
-4.01666667,37.54166667
-4.00833333,37.54166667
-4,37.54166667
-4,37.55
-4.00833333,37.55
-4.00833333,37.55833333
-4.00833333,37.56666667
-4.01666667,37.56666667
-4.01666667,37.55833333
-4.025,37.55833333
-4.03333333,37.55833333
-4.03333333,37.56666667
-4.04166667,37.56666667
-4.05,37.56666667
-4.05833333,37.56666667
-4.05833333,37.575
-4.05,37.575
-4.05,37.58333333
-4.05,37.59166667
-4.05833333,37.59166667
-4.05833333,37.58333333
-4.06666667,37.58333333
-4.06666667,37.575
-4.075,37.575
-4.075,37.58333333
-4.08333333,37.58333333
-4.09166667,37.58333333
-4.1,37.58333333
-4.1,37.59166667
-4.10833333,37.59166667
-4.10833333,37.6
-4.1,37.6
-4.09166667,37.6
-4.08333333,37.6
-4.08333333,37.60833333
-4.075,37.60833333
-4.06666667,37.60833333
-4.05833333,37.60833333
-4.05,37.60833333
-4.05,37.61666667
-4.05833333,37.61666667
-4.05833333,37.625
-4.05833333,37.63333333
-4.05,37.63333333
-4.04166667,37.63333333
-4.04166667,37.64166667
-4.03333333,37.64166667
-4.025,37.64166667
-4.025,37.63333333
-4.01666667,37.63333333
-4.00833333,37.63333333
-4.00833333,37.625
-4,37.625
-3.99166667,37.625
-3.98333333,37.625
-3.98333333,37.61666667
-3.99166667,37.61666667
-4,37.61666667
-4.00833333,37.61666667
-4.01666667,37.61666667
-4.025,37.61666667
-4.025,37.60833333
-4.01666667,37.60833333
-4.00833333,37.60833333
-4,37.60833333
-3.99166667,37.60833333
-3.99166667,37.6
-3.98333333,37.6
-3.98333333,37.60833333
-3.975,37.60833333
-3.96666667,37.60833333
-3.96666667,37.61666667
-3.95833333,37.61666667
-3.95,37.61666667
-3.95,37.625
-3.94166667,37.625
-3.93333333,37.625
-3.925,37.625
-3.925,37.61666667
-3.925,37.60833333
-3.91666667,37.60833333
-3.91666667,37.6
-3.90833333,37.6
-3.9,37.6
-3.9,37.60833333
-3.9,37.61666667
-3.89166667,37.61666667
-3.89166667,37.625
-3.9,37.625
-3.90833333,37.625
-3.90833333,37.63333333
-3.9,37.63333333
-3.9,37.64166667
-3.90833333,37.64166667
-3.91666667,37.64166667
-3.925,37.64166667
-3.925,37.65
-3.925,37.65833333
-3.925,37.66666667
-3.91666667,37.66666667
-3.91666667,37.675
-3.90833333,37.675
-3.90833333,37.68333333
-3.9,37.68333333
-3.9,37.675
-3.89166667,37.675
-3.89166667,37.66666667
-3.9,37.66666667
-3.90833333,37.66666667
-3.90833333,37.65833333
-3.9,37.65833333
-3.9,37.65
-3.89166667,37.65
-3.88333333,37.65
-3.88333333,37.65833333
-3.875,37.65833333
-3.875,37.65
-3.86666667,37.65
-3.86666667,37.65833333
-3.85833333,37.65833333
-3.85,37.65833333
-3.85,37.65
-3.84166667,37.65
-3.83333333,37.65
-3.83333333,37.64166667
-3.825,37.64166667
-3.825,37.63333333
-3.81666667,37.63333333
-3.81666667,37.625
-3.825,37.625
-3.825,37.61666667
-3.83333333,37.61666667
-3.83333333,37.60833333
-3.83333333,37.6
-3.825,37.6
-3.81666667,37.6
-3.80833333,37.6
-3.80833333,37.59166667
-3.8,37.59166667
-3.8,37.58333333
-3.8,37.575
-3.80833333,37.575
-3.81666667,37.575
-3.81666667,37.58333333
-3.825,37.58333333
-3.825,37.59166667
-3.83333333,37.59166667
-3.83333333,37.58333333
-3.84166667,37.58333333
-3.84166667,37.575
-3.85,37.575
-3.85833333,37.575
-3.86666667,37.575
-3.86666667,37.58333333
-3.875,37.58333333
-3.875,37.575
-3.875,37.56666667
-3.86666667,37.56666667
-3.85833333,37.56666667
-3.85,37.56666667
-3.84166667,37.56666667
-3.83333333,37.56666667
-3.825,37.56666667
-3.825,37.55833333
-3.83333333,37.55833333
-3.84166667,37.55833333
-3.85,37.55833333
-3.85,37.55
-3.84166667,37.55
-3.83333333,37.55
-3.825,37.55
-3.825,37.54166667
-3.83333333,37.54166667
-3.84166667,37.54166667
-3.85,37.54166667
-3.85833333,37.54166667
-3.85833333,37.55
-3.86666667,37.55
-3.86666667,37.54166667
-3.86666667,37.53333333
-3.85833333,37.53333333
-3.85,37.53333333
-3.84166667,37.53333333
-3.83333333,37.53333333
-3.83333333,37.525
-3.825,37.525
-3.81666667,37.525
-3.81666667,37.51666667
-3.80833333,37.51666667
-3.8,37.51666667
-3.8,37.525
-3.8,37.53333333
-3.79166667,37.53333333
-3.79166667,37.525
-3.79166667,37.51666667
-3.79166667,37.50833333
-3.79166667,37.5
-3.78333333,37.5
-3.775,37.5
-3.775,37.50833333
-3.78333333,37.50833333
-3.78333333,37.51666667
-3.78333333,37.525
-3.775,37.525
-3.76666667,37.525
-3.75833333,37.525
-3.75833333,37.53333333
-3.75,37.53333333
-3.75,37.525
-3.75,37.51666667
-3.75,37.50833333
-3.74166667,37.50833333
-3.74166667,37.5
-3.73333333,37.5
-3.725,37.5
-3.725,37.50833333
-3.725,37.51666667
-3.71666667,37.51666667
-3.71666667,37.525
-3.725,37.525
-3.725,37.53333333
-3.71666667,37.53333333
-3.70833333,37.53333333
-3.70833333,37.54166667
-3.71666667,37.54166667
-3.725,37.54166667
-3.725,37.55
-3.73333333,37.55
-3.73333333,37.55833333
-3.73333333,37.56666667
-3.73333333,37.575
-3.74166667,37.575
-3.74166667,37.58333333
-3.73333333,37.58333333
-3.73333333,37.59166667
-3.725,37.59166667
-3.71666667,37.59166667
-3.71666667,37.6
-3.725,37.6
-3.725,37.60833333
-3.725,37.61666667
-3.725,37.625
-3.73333333,37.625
-3.73333333,37.63333333
-3.74166667,37.63333333
-3.74166667,37.625
-3.74166667,37.61666667
-3.75,37.61666667
-3.75,37.625
-3.75,37.63333333
-3.75833333,37.63333333
-3.75833333,37.64166667
-3.75833333,37.65
-3.75833333,37.65833333
-3.76666667,37.65833333
-3.76666667,37.65
-3.775,37.65
-3.78333333,37.65
-3.78333333,37.64166667
-3.79166667,37.64166667
-3.8,37.64166667
-3.8,37.65
-3.8,37.65833333
-3.79166667,37.65833333
-3.78333333,37.65833333
-3.775,37.65833333
-3.775,37.66666667
-3.78333333,37.66666667
-3.78333333,37.675
-3.775,37.675
-3.76666667,37.675
-3.76666667,37.66666667
-3.75833333,37.66666667
-3.75,37.66666667
-3.74166667,37.66666667
-3.74166667,37.675
-3.73333333,37.675
-3.725,37.675
-3.71666667,37.675
-3.71666667,37.66666667
-3.70833333,37.66666667
-3.70833333,37.65833333
-3.7,37.65833333
-3.7,37.65
-3.7,37.64166667
-3.69166667,37.64166667
-3.68333333,37.64166667
-3.68333333,37.63333333
-3.675,37.63333333
-3.675,37.625
-3.675,37.61666667
-3.66666667,37.61666667
-3.66666667,37.60833333
-3.65833333,37.60833333
-3.65,37.60833333
-3.65,37.61666667
-3.64166667,37.61666667
-3.63333333,37.61666667
-3.63333333,37.60833333
-3.625,37.60833333
-3.625,37.61666667
-3.61666667,37.61666667
-3.60833333,37.61666667
-3.60833333,37.625
-3.61666667,37.625
-3.61666667,37.63333333
-3.61666667,37.64166667
-3.60833333,37.64166667
-3.60833333,37.63333333
-3.6,37.63333333
-3.59166667,37.63333333
-3.59166667,37.625
-3.6,37.625
-3.6,37.61666667
-3.6,37.60833333
-3.6,37.6
-3.6,37.59166667
-3.59166667,37.59166667
-3.59166667,37.58333333
-3.6,37.58333333
-3.60833333,37.58333333
-3.60833333,37.59166667
-3.61666667,37.59166667
-3.61666667,37.6
-3.625,37.6
-3.625,37.59166667
-3.63333333,37.59166667
-3.64166667,37.59166667
-3.64166667,37.58333333
-3.64166667,37.575
-3.65,37.575
-3.65833333,37.575
-3.65833333,37.56666667
-3.65833333,37.55833333
-3.65833333,37.55
-3.65,37.55
-3.65,37.54166667
-3.65,37.53333333
-3.65,37.525
-3.65833333,37.525
-3.65833333,37.51666667
-3.65,37.51666667
-3.65,37.50833333
-3.64166667,37.50833333
-3.63333333,37.50833333
-3.63333333,37.51666667
-3.64166667,37.51666667
-3.64166667,37.525
-3.63333333,37.525
-3.63333333,37.53333333
-3.64166667,37.53333333
-3.64166667,37.54166667
-3.63333333,37.54166667
-3.625,37.54166667
-3.625,37.53333333
-3.61666667,37.53333333
-3.61666667,37.525
-3.60833333,37.525
-3.60833333,37.51666667
-3.6,37.51666667
-3.59166667,37.51666667
-3.58333333,37.51666667
-3.58333333,37.50833333
-3.59166667,37.50833333
-3.59166667,37.5
-3.59166667,37.49166667
-3.6,37.49166667
-3.60833333,37.49166667
-3.60833333,37.48333333
-3.6,37.48333333
-3.59166667,37.48333333
-3.59166667,37.475
-3.58333333,37.475
-3.58333333,37.46666667
-3.575,37.46666667
-3.575,37.475
-3.56666667,37.475
-3.55833333,37.475
-3.55833333,37.48333333
-3.55,37.48333333
-3.54166667,37.48333333
-3.53333333,37.48333333
-3.525,37.48333333
-3.525,37.475
-3.51666667,37.475
-3.50833333,37.475
-3.50833333,37.46666667
-3.51666667,37.46666667
-3.51666667,37.45833333
-3.51666667,37.45
-3.525,37.45
-3.525,37.45833333
-3.53333333,37.45833333
-3.53333333,37.45
-3.53333333,37.44166667
-3.525,37.44166667
-3.51666667,37.44166667
-3.51666667,37.43333333
-3.525,37.43333333
-3.525,37.425
-3.51666667,37.425
-3.50833333,37.425
-3.5,37.425
-3.5,37.41666667
-3.50833333,37.41666667
-3.50833333,37.40833333
-3.51666667,37.40833333
-3.51666667,37.4
-3.51666667,37.39166667
-3.51666667,37.38333333
-3.50833333,37.38333333
-3.5,37.38333333
-3.5,37.39166667
-3.49166667,37.39166667
-3.49166667,37.38333333
-3.48333333,37.38333333
-3.48333333,37.39166667
-3.475,37.39166667
-3.475,37.4
-3.475,37.40833333
-3.475,37.41666667
-3.475,37.425
-3.46666667,37.425
-3.45833333,37.425
-3.45833333,37.43333333
-3.45,37.43333333
-3.44166667,37.43333333
-3.44166667,37.44166667
-3.43333333,37.44166667
-3.43333333,37.43333333
-3.425,37.43333333
-3.41666667,37.43333333
-3.40833333,37.43333333
-3.40833333,37.425
-3.4,37.425
-3.4,37.43333333
-3.4,37.44166667
-3.39166667,37.44166667
-3.38333333,37.44166667
-3.375,37.44166667
-3.375,37.43333333
-3.375,37.425
-3.38333333,37.425
-3.38333333,37.43333333
-3.39166667,37.43333333
-3.39166667,37.425
-3.39166667,37.41666667
-3.4,37.41666667
-3.4,37.40833333
-3.39166667,37.40833333
-3.38333333,37.40833333
-3.375,37.40833333
-3.375,37.4
-3.36666667,37.4
-3.36666667,37.39166667
-3.375,37.39166667
-3.38333333,37.39166667
-3.38333333,37.38333333
-3.39166667,37.38333333
-3.39166667,37.375
-3.38333333,37.375
-3.38333333,37.36666667
-3.39166667,37.36666667
-3.4,37.36666667
-3.4,37.35833333
-3.4,37.35
-3.40833333,37.35
-3.40833333,37.35833333
-3.41666667,37.35833333
-3.425,37.35833333
-3.43333333,37.35833333
-3.43333333,37.35
-3.44166667,37.35
-3.45,37.35
-3.45,37.34166667
-3.45833333,37.34166667
-3.46666667,37.34166667
-3.475,37.34166667
-3.48333333,37.34166667
-3.49166667,37.34166667
-3.49166667,37.33333333
-3.5,37.33333333
-3.50833333,37.33333333
-3.51666667,37.33333333
-3.525,37.33333333
-3.525,37.34166667
-3.53333333,37.34166667
-3.53333333,37.33333333
-3.54166667,37.33333333
-3.54166667,37.325
-3.55,37.325
-3.55,37.31666667
-3.54166667,37.31666667
-3.53333333,37.31666667
-3.53333333,37.30833333
-3.53333333,37.3
-3.525,37.3
-3.51666667,37.3
-3.51666667,37.29166667
-3.51666667,37.28333333
-3.50833333,37.28333333
-3.50833333,37.29166667
-3.50833333,37.3
-3.5,37.3
-3.49166667,37.3
-3.48333333,37.3
-3.475,37.3
-3.475,37.30833333
-3.475,37.31666667
-3.46666667,37.31666667
-3.45833333,37.31666667
-3.45,37.31666667
-3.45,37.325
-3.44166667,37.325
-3.43333333,37.325
-3.43333333,37.31666667
-3.425,37.31666667
-3.41666667,37.31666667
-3.40833333,37.31666667
-3.4,37.31666667
-3.4,37.30833333
-3.39166667,37.30833333
-3.39166667,37.31666667
-3.38333333,37.31666667
-3.375,37.31666667
-3.375,37.325
-3.36666667,37.325
-3.36666667,37.31666667
-3.35833333,37.31666667
-3.35,37.31666667
-3.34166667,37.31666667
-3.33333333,37.31666667
-3.325,37.31666667
-3.325,37.30833333
-3.31666667,37.30833333
-3.31666667,37.31666667
-3.31666667,37.325
-3.30833333,37.325
-3.3,37.325
-3.3,37.31666667
-3.29166667,37.31666667
-3.29166667,37.325
-3.29166667,37.33333333
-3.28333333,37.33333333
-3.28333333,37.325
-3.275,37.325
-3.26666667,37.325
-3.26666667,37.31666667
-3.25833333,37.31666667
-3.25,37.31666667
-3.25,37.325
-3.25833333,37.325
-3.25833333,37.33333333
-3.25,37.33333333
-3.24166667,37.33333333
-3.24166667,37.325
-3.24166667,37.31666667
-3.23333333,37.31666667
-3.23333333,37.30833333
-3.225,37.30833333
-3.225,37.3
-3.23333333,37.3
-3.24166667,37.3
-3.25,37.3
-3.25,37.30833333
-3.25833333,37.30833333
-3.25833333,37.3
-3.25833333,37.29166667
-3.26666667,37.29166667
-3.26666667,37.28333333
-3.25833333,37.28333333
-3.25833333,37.275
-3.25833333,37.26666667
-3.26666667,37.26666667
-3.26666667,37.25833333
-3.26666667,37.25
-3.25833333,37.25
-3.25833333,37.25833333
-3.25,37.25833333
-3.24166667,37.25833333
-3.24166667,37.26666667
-3.23333333,37.26666667
-3.225,37.26666667
-3.225,37.25833333
-3.21666667,37.25833333
-3.20833333,37.25833333
-3.20833333,37.26666667
-3.20833333,37.275
-3.2,37.275
-3.2,37.28333333
-3.20833333,37.28333333
-3.20833333,37.29166667
-3.20833333,37.3
-3.20833333,37.30833333
-3.2,37.30833333
-3.2,37.3
-3.2,37.29166667
-3.19166667,37.29166667
-3.19166667,37.3
-3.18333333,37.3
-3.175,37.3
-3.16666667,37.3
-3.16666667,37.29166667
-3.15833333,37.29166667
-3.15,37.29166667
-3.15,37.28333333
-3.14166667,37.28333333
-3.13333333,37.28333333
-3.125,37.28333333
-3.11666667,37.28333333
-3.10833333,37.28333333
-3.10833333,37.275
-3.1,37.275
-3.1,37.26666667
-3.09166667,37.26666667
-3.09166667,37.25833333
-3.1,37.25833333
-3.1,37.25
-3.09166667,37.25
-3.09166667,37.24166667
-3.09166667,37.23333333
-3.1,37.23333333
-3.1,37.225
-3.1,37.21666667
-3.10833333,37.21666667
-3.10833333,37.20833333
-3.1,37.20833333
-3.09166667,37.20833333
-3.09166667,37.2
-3.09166667,37.19166667
-3.09166667,37.18333333
-3.09166667,37.175
-3.09166667,37.16666667
-3.08333333,37.16666667
-3.08333333,37.15833333
-3.075,37.15833333
-3.075,37.15
-3.06666667,37.15
-3.06666667,37.15833333
-3.06666667,37.16666667
-3.05833333,37.16666667
-3.05833333,37.175
-3.05833333,37.18333333
-3.05,37.18333333
-3.05,37.175
-3.04166667,37.175
-3.04166667,37.16666667
-3.04166667,37.15833333
-3.03333333,37.15833333
-3.03333333,37.16666667
-3.025,37.16666667
-3.01666667,37.16666667
-3.00833333,37.16666667
-3.00833333,37.175
-3,37.175
-2.99166667,37.175
-2.99166667,37.16666667
-2.98333333,37.16666667
-2.975,37.16666667
-2.975,37.175
-2.96666667,37.175
-2.96666667,37.16666667
-2.95833333,37.16666667
-2.95,37.16666667
-2.95,37.15833333
-2.94166667,37.15833333
-2.93333333,37.15833333
-2.925,37.15833333
-2.91666667,37.15833333
-2.90833333,37.15833333
-2.9,37.15833333
-2.89166667,37.15833333
-2.89166667,37.16666667
-2.88333333,37.16666667
-2.88333333,37.15833333
-2.875,37.15833333
-2.875,37.16666667
-2.86666667,37.16666667
-2.85833333,37.16666667
-2.85833333,37.175
-2.85833333,37.18333333
-2.86666667,37.18333333
-2.875,37.18333333
-2.875,37.19166667
-2.86666667,37.19166667
-2.86666667,37.2
-2.875,37.2
-2.875,37.20833333
-2.86666667,37.20833333
-2.86666667,37.21666667
-2.85833333,37.21666667
-2.85,37.21666667
-2.85,37.20833333
-2.85,37.2
-2.85,37.19166667
-2.84166667,37.19166667
-2.84166667,37.18333333
-2.83333333,37.18333333
-2.83333333,37.175
-2.83333333,37.16666667
-2.84166667,37.16666667
-2.85,37.16666667
-2.85,37.15833333
-2.85,37.15
-2.84166667,37.15
-2.84166667,37.14166667
-2.84166667,37.13333333
-2.83333333,37.13333333
-2.83333333,37.125
-2.825,37.125
-2.81666667,37.125
-2.81666667,37.11666667
-2.80833333,37.11666667
-2.80833333,37.125
-2.8,37.125
-2.79166667,37.125
-2.79166667,37.13333333
-2.78333333,37.13333333
-2.78333333,37.125
-2.775,37.125
-2.775,37.13333333
-2.76666667,37.13333333
-2.75833333,37.13333333
-2.75,37.13333333
-2.75,37.125
-2.75,37.11666667
-2.75833333,37.11666667
-2.75833333,37.10833333
-2.75,37.10833333
-2.75,37.1
-2.75,37.09166667
-2.74166667,37.09166667
-2.73333333,37.09166667
-2.73333333,37.1
-2.74166667,37.1
-2.74166667,37.10833333
-2.73333333,37.10833333
-2.725,37.10833333
-2.725,37.1
-2.725,37.09166667
-2.71666667,37.09166667
-2.70833333,37.09166667
-2.70833333,37.1
-2.7,37.1
-2.69166667,37.1
-2.68333333,37.1
-2.68333333,37.09166667
-2.675,37.09166667
-2.675,37.1
-2.66666667,37.1
-2.66666667,37.09166667
-2.65833333,37.09166667
-2.65833333,37.08333333
-2.66666667,37.08333333
-2.675,37.08333333
</coordinates>
</LinearRing>
</outerBoundaryIs>
<innerBoundaryIs>
<LinearRing>
<coordinates>
-3.23333333,37.2
-3.23333333,37.20833333
-3.225,37.20833333
-3.225,37.21666667
-3.225,37.225
-3.23333333,37.225
-3.24166667,37.225
-3.24166667,37.21666667
-3.25,37.21666667
-3.25,37.20833333
-3.25,37.2
-3.25833333,37.2
-3.25833333,37.19166667
-3.25,37.19166667
-3.24166667,37.19166667
-3.24166667,37.2
-3.23333333,37.2
</coordinates>
</LinearRing>
</innerBoundaryIs>
<innerBoundaryIs>
<LinearRing>
<coordinates>
-3.225,37.225
-3.21666667,37.225
-3.21666667,37.23333333
-3.225,37.23333333
-3.225,37.225
</coordinates>
</LinearRing>
</innerBoundaryIs>
<innerBoundaryIs>
<LinearRing>
<coordinates>
-3.4,37.25
-3.4,37.25833333
-3.40833333,37.25833333
-3.40833333,37.26666667
-3.4,37.26666667
-3.4,37.275
-3.40833333,37.275
-3.41666667,37.275
-3.41666667,37.26666667
-3.425,37.26666667
-3.43333333,37.26666667
-3.43333333,37.25833333
-3.43333333,37.25
-3.44166667,37.25
-3.45,37.25
-3.45,37.25833333
-3.45833333,37.25833333
-3.46666667,37.25833333
-3.46666667,37.25
-3.475,37.25
-3.475,37.24166667
-3.475,37.23333333
-3.475,37.225
-3.48333333,37.225
-3.49166667,37.225
-3.49166667,37.21666667
-3.48333333,37.21666667
-3.48333333,37.20833333
-3.48333333,37.2
-3.48333333,37.19166667
-3.475,37.19166667
-3.475,37.2
-3.46666667,37.2
-3.46666667,37.20833333
-3.45833333,37.20833333
-3.45833333,37.21666667
-3.45,37.21666667
-3.45,37.225
-3.44166667,37.225
-3.44166667,37.23333333
-3.44166667,37.24166667
-3.43333333,37.24166667
-3.43333333,37.23333333
-3.43333333,37.225
-3.425,37.225
-3.425,37.23333333
-3.41666667,37.23333333
-3.41666667,37.24166667
-3.41666667,37.25
-3.40833333,37.25
-3.4,37.25
</coordinates>
</LinearRing>
</innerBoundaryIs>
<innerBoundaryIs>
<LinearRing>
<coordinates>
-3.46666667,37.2
-3.46666667,37.19166667
-3.45833333,37.19166667
-3.45833333,37.2
-3.46666667,37.2
</coordinates>
</LinearRing>
</innerBoundaryIs>
<innerBoundaryIs>
<LinearRing>
<coordinates>
-3.425,37.225
-3.425,37.21666667
-3.41666667,37.21666667
-3.40833333,37.21666667
-3.40833333,37.225
-3.41666667,37.225
-3.425,37.225
</coordinates>
</LinearRing>
</innerBoundaryIs>
<innerBoundaryIs>
<LinearRing>
<coordinates>
-3.50833333,36.90833333
-3.50833333,36.91666667
-3.50833333,36.925
-3.50833333,36.93333333
-3.50833333,36.94166667
-3.51666667,36.94166667
-3.525,36.94166667
-3.525,36.95
-3.53333333,36.95
-3.53333333,36.94166667
-3.53333333,36.93333333
-3.53333333,36.925
-3.525,36.925
-3.525,36.91666667
-3.53333333,36.91666667
-3.53333333,36.90833333
-3.525,36.90833333
-3.51666667,36.90833333
-3.50833333,36.90833333
</coordinates>
</LinearRing>
</innerBoundaryIs>
<innerBoundaryIs>
<LinearRing>
<coordinates>
-3.58333333,36.85
-3.58333333,36.85833333
-3.59166667,36.85833333
-3.59166667,36.85
-3.58333333,36.85
</coordinates>
</LinearRing>
</innerBoundaryIs>
<innerBoundaryIs>
<LinearRing>
<coordinates>
-3.6,36.84166667
-3.6,36.85
-3.6,36.85833333
-3.60833333,36.85833333
-3.60833333,36.85
-3.60833333,36.84166667
-3.6,36.84166667
</coordinates>
</LinearRing>
</innerBoundaryIs>
<innerBoundaryIs>
<LinearRing>
<coordinates>
-3.65833333,36.79166667
-3.65833333,36.8
-3.65833333,36.80833333
-3.66666667,36.80833333
-3.675,36.80833333
-3.675,36.8
-3.675,36.79166667
-3.66666667,36.79166667
-3.65833333,36.79166667
</coordinates>
</LinearRing>
</innerBoundaryIs>
<innerBoundaryIs>
<LinearRing>
<coordinates>
-3.725,36.79166667
-3.725,36.8
-3.725,36.80833333
-3.73333333,36.80833333
-3.74166667,36.80833333
-3.74166667,36.8
-3.74166667,36.79166667
-3.73333333,36.79166667
-3.725,36.79166667
</coordinates>
</LinearRing>
</innerBoundaryIs>
<innerBoundaryIs>
<LinearRing>
<coordinates>
-3.79166667,36.80833333
-3.78333333,36.80833333
-3.775,36.80833333
-3.775,36.81666667
-3.78333333,36.81666667
-3.79166667,36.81666667
-3.79166667,36.80833333
</coordinates>
</LinearRing>
</innerBoundaryIs>
<innerBoundaryIs>
<LinearRing>
<coordinates>
-3.84166667,36.76666667
-3.84166667,36.775
-3.85,36.775
-3.85,36.76666667
-3.84166667,36.76666667
</coordinates>
</LinearRing>
</innerBoundaryIs>
<innerBoundaryIs>
<LinearRing>
<coordinates>
-4.00833333,36.76666667
-4,36.76666667
-4,36.75833333
-3.99166667,36.75833333
-3.98333333,36.75833333
-3.975,36.75833333
-3.975,36.76666667
-3.98333333,36.76666667
-3.99166667,36.76666667
-3.99166667,36.775
-3.99166667,36.78333333
-4,36.78333333
-4.00833333,36.78333333
-4.01666667,36.78333333
-4.01666667,36.775
-4.00833333,36.775
-4.00833333,36.76666667
</coordinates>
</LinearRing>
</innerBoundaryIs>
<innerBoundaryIs>
<LinearRing>
<coordinates>
-4.04166667,36.775
-4.03333333,36.775
-4.03333333,36.78333333
-4.04166667,36.78333333
-4.04166667,36.775
</coordinates>
</LinearRing>
</innerBoundaryIs>
<innerBoundaryIs>
<LinearRing>
<coordinates>
-4.06666667,36.76666667
-4.06666667,36.775
-4.075,36.775
-4.08333333,36.775
-4.08333333,36.78333333
-4.09166667,36.78333333
-4.09166667,36.775
-4.09166667,36.76666667
-4.1,36.76666667
-4.1,36.75833333
-4.1,36.75
-4.09166667,36.75
-4.09166667,36.75833333
-4.08333333,36.75833333
-4.075,36.75833333
-4.075,36.76666667
-4.06666667,36.76666667
</coordinates>
</LinearRing>
</innerBoundaryIs>
<innerBoundaryIs>
<LinearRing>
<coordinates>
-4.11666667,36.75833333
-4.11666667,36.76666667
-4.125,36.76666667
-4.125,36.75833333
-4.11666667,36.75833333
</coordinates>
</LinearRing>
</innerBoundaryIs>
<innerBoundaryIs>
<LinearRing>
<coordinates>
-4.11666667,36.76666667
-4.10833333,36.76666667
-4.10833333,36.775
-4.10833333,36.78333333
-4.11666667,36.78333333
-4.11666667,36.79166667
-4.10833333,36.79166667
-4.10833333,36.8
-4.11666667,36.8
-4.125,36.8
-4.13333333,36.8
-4.13333333,36.80833333
-4.13333333,36.81666667
-4.14166667,36.81666667
-4.15,36.81666667
-4.15,36.825
-4.15833333,36.825
-4.15833333,36.81666667
-4.16666667,36.81666667
-4.16666667,36.80833333
-4.175,36.80833333
-4.175,36.8
-4.175,36.79166667
-4.16666667,36.79166667
-4.16666667,36.78333333
-4.16666667,36.775
-4.15833333,36.775
-4.15,36.775
-4.14166667,36.775
-4.14166667,36.78333333
-4.13333333,36.78333333
-4.125,36.78333333
-4.125,36.775
-4.11666667,36.775
-4.11666667,36.76666667
</coordinates>
</LinearRing>
</innerBoundaryIs>
<innerBoundaryIs>
<LinearRing>
<coordinates>
-4.16666667,36.81666667
-4.16666667,36.825
-4.16666667,36.83333333
-4.175,36.83333333
-4.175,36.825
-4.175,36.81666667
-4.16666667,36.81666667
</coordinates>
</LinearRing>
</innerBoundaryIs>
<innerBoundaryIs>
<LinearRing>
<coordinates>
-4.175,36.79166667
-4.18333333,36.79166667
-4.18333333,36.78333333
-4.175,36.78333333
-4.175,36.79166667
</coordinates>
</LinearRing>
</innerBoundaryIs>
<innerBoundaryIs>
<LinearRing>
<coordinates>
-4.18333333,36.78333333
-4.19166667,36.78333333
-4.2,36.78333333
-4.2,36.775
-4.2,36.76666667
-4.2,36.75833333
-4.19166667,36.75833333
-4.19166667,36.76666667
-4.19166667,36.775
-4.18333333,36.775
-4.18333333,36.78333333
</coordinates>
</LinearRing>
</innerBoundaryIs>
<innerBoundaryIs>
<LinearRing>
<coordinates>
-4.15,36.75
-4.15,36.75833333
-4.15,36.76666667
-4.15833333,36.76666667
-4.16666667,36.76666667
-4.16666667,36.75833333
-4.15833333,36.75833333
-4.15833333,36.75
-4.15,36.75
</coordinates>
</LinearRing>
</innerBoundaryIs>
<innerBoundaryIs>
<LinearRing>
<coordinates>
-4.19166667,36.73333333
-4.19166667,36.74166667
-4.19166667,36.75
-4.2,36.75
-4.2,36.74166667
-4.2,36.73333333
-4.19166667,36.73333333
</coordinates>
</LinearRing>
</innerBoundaryIs>
<innerBoundaryIs>
<LinearRing>
<coordinates>
-5.9,36.18333333
-5.89166667,36.18333333
-5.88333333,36.18333333
-5.88333333,36.19166667
-5.89166667,36.19166667
-5.9,36.19166667
-5.9,36.18333333
</coordinates>
</LinearRing>
</innerBoundaryIs>
<innerBoundaryIs>
<LinearRing>
<coordinates>
-6.21666667,36.54166667
-6.21666667,36.53333333
-6.20833333,36.53333333
-6.20833333,36.54166667
-6.21666667,36.54166667
</coordinates>
</LinearRing>
</innerBoundaryIs>
<innerBoundaryIs>
<LinearRing>
<coordinates>
-6.18333333,36.575
-6.18333333,36.56666667
-6.18333333,36.55833333
-6.175,36.55833333
-6.16666667,36.55833333
-6.16666667,36.56666667
-6.16666667,36.575
-6.175,36.575
-6.18333333,36.575
</coordinates>
</LinearRing>
</innerBoundaryIs>
<innerBoundaryIs>
<LinearRing>
<coordinates>
-6.21666667,36.775
-6.21666667,36.76666667
-6.20833333,36.76666667
-6.20833333,36.775
-6.21666667,36.775
</coordinates>
</LinearRing>
</innerBoundaryIs>
<innerBoundaryIs>
<LinearRing>
<coordinates>
-6.175,36.8
-6.175,36.79166667
-6.16666667,36.79166667
-6.15833333,36.79166667
-6.15,36.79166667
-6.15,36.8
-6.15,36.80833333
-6.15833333,36.80833333
-6.15833333,36.8
-6.16666667,36.8
-6.175,36.8
</coordinates>
</LinearRing>
</innerBoundaryIs>
<innerBoundaryIs>
<LinearRing>
<coordinates>
-6.175,36.79166667
-6.18333333,36.79166667
-6.18333333,36.78333333
-6.175,36.78333333
-6.175,36.79166667
</coordinates>
</LinearRing>
</innerBoundaryIs>
<innerBoundaryIs>
<LinearRing>
<coordinates>
-6.175,36.78333333
-6.175,36.775
-6.16666667,36.775
-6.16666667,36.76666667
-6.15833333,36.76666667
-6.15,36.76666667
-6.15,36.775
-6.15833333,36.775
-6.15833333,36.78333333
-6.16666667,36.78333333
-6.175,36.78333333
</coordinates>
</LinearRing>
</innerBoundaryIs>
<innerBoundaryIs>
<LinearRing>
<coordinates>
-6.15,36.79166667
-6.15,36.78333333
-6.14166667,36.78333333
-6.14166667,36.79166667
-6.15,36.79166667
</coordinates>
</LinearRing>
</innerBoundaryIs>
<innerBoundaryIs>
<LinearRing>
<coordinates>
-6.14166667,36.78333333
-6.14166667,36.775
-6.13333333,36.775
-6.125,36.775
-6.11666667,36.775
-6.11666667,36.78333333
-6.11666667,36.79166667
-6.10833333,36.79166667
-6.10833333,36.8
-6.11666667,36.8
-6.125,36.8
-6.125,36.79166667
-6.13333333,36.79166667
-6.13333333,36.78333333
-6.14166667,36.78333333
</coordinates>
</LinearRing>
</innerBoundaryIs>
<innerBoundaryIs>
<LinearRing>
<coordinates>
-6.125,36.8
-6.125,36.80833333
-6.11666667,36.80833333
-6.11666667,36.81666667
-6.125,36.81666667
-6.13333333,36.81666667
-6.14166667,36.81666667
-6.14166667,36.80833333
-6.13333333,36.80833333
-6.13333333,36.8
-6.125,36.8
</coordinates>
</LinearRing>
</innerBoundaryIs>
<innerBoundaryIs>
<LinearRing>
<coordinates>
-6.18333333,36.83333333
-6.175,36.83333333
-6.175,36.84166667
-6.18333333,36.84166667
-6.18333333,36.83333333
</coordinates>
</LinearRing>
</innerBoundaryIs>
<innerBoundaryIs>
<LinearRing>
<coordinates>
-6.175,36.83333333
-6.175,36.825
-6.16666667,36.825
-6.15833333,36.825
-6.15833333,36.81666667
-6.15,36.81666667
-6.15,36.825
-6.14166667,36.825
-6.13333333,36.825
-6.13333333,36.83333333
-6.13333333,36.84166667
-6.125,36.84166667
-6.11666667,36.84166667
-6.10833333,36.84166667
-6.10833333,36.83333333
-6.1,36.83333333
-6.1,36.84166667
-6.1,36.85
-6.10833333,36.85
-6.11666667,36.85
-6.11666667,36.85833333
-6.125,36.85833333
-6.125,36.85
-6.13333333,36.85
-6.14166667,36.85
-6.15,36.85
-6.15833333,36.85
-6.16666667,36.85
-6.16666667,36.84166667
-6.16666667,36.83333333
-6.175,36.83333333
</coordinates>
</LinearRing>
</innerBoundaryIs>
<innerBoundaryIs>
<LinearRing>
<coordinates>
-6.11666667,36.85833333
-6.10833333,36.85833333
-6.1,36.85833333
-6.1,36.86666667
-6.10833333,36.86666667
-6.11666667,36.86666667
-6.11666667,36.85833333
</coordinates>
</LinearRing>
</innerBoundaryIs>
<innerBoundaryIs>
<LinearRing>
<coordinates>
-6.175,36.85833333
-6.16666667,36.85833333
-6.15833333,36.85833333
-6.15833333,36.86666667
-6.15833333,36.875
-6.16666667,36.875
-6.16666667,36.86666667
-6.175,36.86666667
-6.175,36.85833333
</coordinates>
</LinearRing>
</innerBoundaryIs>
<innerBoundaryIs>
<LinearRing>
<coordinates>
-6.18333333,36.93333333
-6.175,36.93333333
-6.175,36.94166667
-6.175,36.95
-6.18333333,36.95
-6.18333333,36.94166667
-6.18333333,36.93333333
</coordinates>
</LinearRing>
</innerBoundaryIs>
<innerBoundaryIs>
<LinearRing>
<coordinates>
-6.175,36.95
-6.16666667,36.95
-6.16666667,36.95833333
-6.16666667,36.96666667
-6.15833333,36.96666667
-6.15833333,36.975
-6.15833333,36.98333333
-6.15833333,36.99166667
-6.16666667,36.99166667
-6.175,36.99166667
-6.18333333,36.99166667
-6.18333333,36.98333333
-6.18333333,36.975
-6.175,36.975
-6.175,36.96666667
-6.175,36.95833333
-6.175,36.95
</coordinates>
</LinearRing>
</innerBoundaryIs>
<innerBoundaryIs>
<LinearRing>
<coordinates>
-6.25833333,36.90833333
-6.25833333,36.9
-6.25,36.9
-6.24166667,36.9
-6.24166667,36.90833333
-6.25,36.90833333
-6.25833333,36.90833333
</coordinates>
</LinearRing>
</innerBoundaryIs>
<innerBoundaryIs>
<LinearRing>
<coordinates>
-6.28333333,36.925
-6.275,36.925
-6.275,36.93333333
-6.275,36.94166667
-6.28333333,36.94166667
-6.28333333,36.93333333
-6.28333333,36.925
</coordinates>
</LinearRing>
</innerBoundaryIs>
<innerBoundaryIs>
<LinearRing>
<coordinates>
-6.35,36.9
-6.35,36.90833333
-6.35833333,36.90833333
-6.35833333,36.9
-6.35,36.9
</coordinates>
</LinearRing>
</innerBoundaryIs>
<innerBoundaryIs>
<LinearRing>
<coordinates>
-6.425,36.93333333
-6.425,36.94166667
-6.43333333,36.94166667
-6.43333333,36.93333333
-6.425,36.93333333
</coordinates>
</LinearRing>
</innerBoundaryIs>
<innerBoundaryIs>
<LinearRing>
<coordinates>
-6.45,36.975
-6.45,36.96666667
-6.44166667,36.96666667
-6.44166667,36.975
-6.45,36.975
</coordinates>
</LinearRing>
</innerBoundaryIs>
<innerBoundaryIs>
<LinearRing>
<coordinates>
-6.44166667,37.03333333
-6.43333333,37.03333333
-6.43333333,37.04166667
-6.44166667,37.04166667
-6.44166667,37.03333333
</coordinates>
</LinearRing>
</innerBoundaryIs>
<innerBoundaryIs>
<LinearRing>
<coordinates>
-6.425,37.075
-6.425,37.06666667
-6.425,37.05833333
-6.41666667,37.05833333
-6.40833333,37.05833333
-6.40833333,37.06666667
-6.41666667,37.06666667
-6.41666667,37.075
-6.425,37.075
</coordinates>
</LinearRing>
</innerBoundaryIs>
<innerBoundaryIs>
<LinearRing>
<coordinates>
-6.34166667,36.99166667
-6.35,36.99166667
-6.35,36.98333333
-6.34166667,36.98333333
-6.34166667,36.99166667
</coordinates>
</LinearRing>
</innerBoundaryIs>
<innerBoundaryIs>
<LinearRing>
<coordinates>
-6.24166667,37.08333333
-6.24166667,37.075
-6.24166667,37.06666667
-6.23333333,37.06666667
-6.23333333,37.075
-6.23333333,37.08333333
-6.24166667,37.08333333
</coordinates>
</LinearRing>
</innerBoundaryIs>
<innerBoundaryIs>
<LinearRing>
<coordinates>
-6.09166667,36.95
-6.09166667,36.94166667
-6.08333333,36.94166667
-6.08333333,36.95
-6.09166667,36.95
</coordinates>
</LinearRing>
</innerBoundaryIs>
<innerBoundaryIs>
<LinearRing>
<coordinates>
-6.08333333,36.94166667
-6.08333333,36.93333333
-6.075,36.93333333
-6.075,36.94166667
-6.08333333,36.94166667
</coordinates>
</LinearRing>
</innerBoundaryIs>
<innerBoundaryIs>
<LinearRing>
<coordinates>
-5.8,37.08333333
-5.8,37.075
-5.79166667,37.075
-5.79166667,37.08333333
-5.8,37.08333333
</coordinates>
</LinearRing>
</innerBoundaryIs>
<innerBoundaryIs>
<LinearRing>
<coordinates>
-5.79166667,37.075
-5.79166667,37.06666667
-5.78333333,37.06666667
-5.78333333,37.075
-5.79166667,37.075
</coordinates>
</LinearRing>
</innerBoundaryIs>
<innerBoundaryIs>
<LinearRing>
<coordinates>
-5.78333333,37.11666667
-5.775,37.11666667
-5.775,37.125
-5.775,37.13333333
-5.78333333,37.13333333
-5.78333333,37.125
-5.78333333,37.11666667
</coordinates>
</LinearRing>
</innerBoundaryIs>
<innerBoundaryIs>
<LinearRing>
<coordinates>
-5.85,37.20833333
-5.84166667,37.20833333
-5.84166667,37.21666667
-5.85,37.21666667
-5.85,37.20833333
</coordinates>
</LinearRing>
</innerBoundaryIs>
<innerBoundaryIs>
<LinearRing>
<coordinates>
-5.88333333,37.21666667
-5.875,37.21666667
-5.875,37.225
-5.88333333,37.225
-5.88333333,37.21666667
</coordinates>
</LinearRing>
</innerBoundaryIs>
<innerBoundaryIs>
<LinearRing>
<coordinates>
-5.70833333,37.21666667
-5.70833333,37.20833333
-5.71666667,37.20833333
-5.71666667,37.2
-5.70833333,37.2
-5.7,37.2
-5.7,37.19166667
-5.69166667,37.19166667
-5.69166667,37.2
-5.69166667,37.20833333
-5.7,37.20833333
-5.7,37.21666667
-5.70833333,37.21666667
</coordinates>
</LinearRing>
</innerBoundaryIs>
<innerBoundaryIs>
<LinearRing>
<coordinates>
-5.68333333,37.23333333
-5.675,37.23333333
-5.675,37.24166667
-5.68333333,37.24166667
-5.68333333,37.23333333
</coordinates>
</LinearRing>
</innerBoundaryIs>
<innerBoundaryIs>
<LinearRing>
<coordinates>
-5.58333333,37.29166667
-5.59166667,37.29166667
-5.59166667,37.28333333
-5.58333333,37.28333333
-5.58333333,37.29166667
</coordinates>
</LinearRing>
</innerBoundaryIs>
<innerBoundaryIs>
<LinearRing>
<coordinates>
-5.59166667,37.29166667
-5.59166667,37.3
-5.6,37.3
-5.6,37.29166667
-5.59166667,37.29166667
</coordinates>
</LinearRing>
</innerBoundaryIs>
<innerBoundaryIs>
<LinearRing>
<coordinates>
-5.525,37.28333333
-5.53333333,37.28333333
-5.53333333,37.275
-5.525,37.275
-5.525,37.28333333
</coordinates>
</LinearRing>
</innerBoundaryIs>
<innerBoundaryIs>
<LinearRing>
<coordinates>
-5.49166667,37.36666667
-5.5,37.36666667
-5.5,37.35833333
-5.49166667,37.35833333
-5.49166667,37.36666667
</coordinates>
</LinearRing>
</innerBoundaryIs>
<innerBoundaryIs>
<LinearRing>
<coordinates>
-5.45833333,37.325
-5.46666667,37.325
-5.475,37.325
-5.48333333,37.325
-5.49166667,37.325
-5.5,37.325
-5.5,37.31666667
-5.5,37.30833333
-5.49166667,37.30833333
-5.49166667,37.3
-5.49166667,37.29166667
-5.49166667,37.28333333
-5.49166667,37.275
-5.48333333,37.275
-5.48333333,37.28333333
-5.475,37.28333333
-5.475,37.275
-5.46666667,37.275
-5.46666667,37.28333333
-5.45833333,37.28333333
-5.45833333,37.29166667
-5.46666667,37.29166667
-5.46666667,37.3
-5.475,37.3
-5.475,37.30833333
-5.46666667,37.30833333
-5.45833333,37.30833333
-5.45833333,37.31666667
-5.45833333,37.325
</coordinates>
</LinearRing>
</innerBoundaryIs>
<innerBoundaryIs>
<LinearRing>
<coordinates>
-5.45833333,37.28333333
-5.45833333,37.275
-5.45,37.275
-5.45,37.28333333
-5.45833333,37.28333333
</coordinates>
</LinearRing>
</innerBoundaryIs>
<innerBoundaryIs>
<LinearRing>
<coordinates>
-5.425,37.35833333
-5.43333333,37.35833333
-5.43333333,37.35
-5.425,37.35
-5.425,37.35833333
</coordinates>
</LinearRing>
</innerBoundaryIs>
<innerBoundaryIs>
<LinearRing>
<coordinates>
-5.425,37.35
-5.425,37.34166667
-5.41666667,37.34166667
-5.41666667,37.35
-5.425,37.35
</coordinates>
</LinearRing>
</innerBoundaryIs>
<innerBoundaryIs>
<LinearRing>
<coordinates>
-5.4,37.31666667
-5.40833333,37.31666667
-5.41666667,37.31666667
-5.425,37.31666667
-5.425,37.30833333
-5.41666667,37.30833333
-5.40833333,37.30833333
-5.4,37.30833333
-5.4,37.31666667
</coordinates>
</LinearRing>
</innerBoundaryIs>
<innerBoundaryIs>
<LinearRing>
<coordinates>
-5.34166667,37.33333333
-5.35,37.33333333
-5.35,37.325
-5.34166667,37.325
-5.34166667,37.33333333
</coordinates>
</LinearRing>
</innerBoundaryIs>
<innerBoundaryIs>
<LinearRing>
<coordinates>
-5.35,37.325
-5.35833333,37.325
-5.35833333,37.31666667
-5.35,37.31666667
-5.35,37.325
</coordinates>
</LinearRing>
</innerBoundaryIs>
<innerBoundaryIs>
<LinearRing>
<coordinates>
-5.33333333,37.33333333
-5.33333333,37.325
-5.325,37.325
-5.325,37.31666667
-5.33333333,37.31666667
-5.33333333,37.30833333
-5.33333333,37.3
-5.325,37.3
-5.325,37.30833333
-5.31666667,37.30833333
-5.31666667,37.31666667
-5.31666667,37.325
-5.31666667,37.33333333
-5.325,37.33333333
-5.33333333,37.33333333
</coordinates>
</LinearRing>
</innerBoundaryIs>
<innerBoundaryIs>
<LinearRing>
<coordinates>
-5.29166667,37.31666667
-5.29166667,37.30833333
-5.28333333,37.30833333
-5.275,37.30833333
-5.26666667,37.30833333
-5.26666667,37.31666667
-5.275,37.31666667
-5.275,37.325
-5.28333333,37.325
-5.28333333,37.31666667
-5.29166667,37.31666667
</coordinates>
</LinearRing>
</innerBoundaryIs>
<innerBoundaryIs>
<LinearRing>
<coordinates>
-5.26666667,37.30833333
-5.26666667,37.3
-5.275,37.3
-5.275,37.29166667
-5.26666667,37.29166667
-5.25833333,37.29166667
-5.25,37.29166667
-5.25,37.3
-5.25833333,37.3
-5.25833333,37.30833333
-5.26666667,37.30833333
</coordinates>
</LinearRing>
</innerBoundaryIs>
<innerBoundaryIs>
<LinearRing>
<coordinates>
-5.275,37.29166667
-5.28333333,37.29166667
-5.28333333,37.28333333
-5.28333333,37.275
-5.275,37.275
-5.275,37.26666667
-5.26666667,37.26666667
-5.26666667,37.275
-5.26666667,37.28333333
-5.275,37.28333333
-5.275,37.29166667
</coordinates>
</LinearRing>
</innerBoundaryIs>
<innerBoundaryIs>
<LinearRing>
<coordinates>
-5.25,37.3
-5.24166667,37.3
-5.24166667,37.30833333
-5.24166667,37.31666667
-5.24166667,37.325
-5.25,37.325
-5.25,37.31666667
-5.25,37.30833333
-5.25,37.3
</coordinates>
</LinearRing>
</innerBoundaryIs>
<innerBoundaryIs>
<LinearRing>
<coordinates>
-5.24166667,37.325
-5.23333333,37.325
-5.23333333,37.33333333
-5.24166667,37.33333333
-5.24166667,37.325
</coordinates>
</LinearRing>
</innerBoundaryIs>
<innerBoundaryIs>
<LinearRing>
<coordinates>
-5.23333333,37.325
-5.23333333,37.31666667
-5.225,37.31666667
-5.225,37.325
-5.23333333,37.325
</coordinates>
</LinearRing>
</innerBoundaryIs>
<innerBoundaryIs>
<LinearRing>
<coordinates>
-5.26666667,37.31666667
-5.25833333,37.31666667
-5.25833333,37.325
-5.26666667,37.325
-5.26666667,37.31666667
</coordinates>
</LinearRing>
</innerBoundaryIs>
<innerBoundaryIs>
<LinearRing>
<coordinates>
-5.18333333,37.34166667
-5.19166667,37.34166667
-5.19166667,37.33333333
-5.18333333,37.33333333
-5.18333333,37.34166667
</coordinates>
</LinearRing>
</innerBoundaryIs>
<innerBoundaryIs>
<LinearRing>
<coordinates>
-5.19166667,37.33333333
-5.2,37.33333333
-5.20833333,37.33333333
-5.20833333,37.325
-5.20833333,37.31666667
-5.2,37.31666667
-5.2,37.325
-5.19166667,37.325
-5.19166667,37.33333333
</coordinates>
</LinearRing>
</innerBoundaryIs>
<innerBoundaryIs>
<LinearRing>
<coordinates>
-5.20833333,37.31666667
-5.21666667,37.31666667
-5.21666667,37.30833333
-5.20833333,37.30833333
-5.20833333,37.31666667
</coordinates>
</LinearRing>
</innerBoundaryIs>
<innerBoundaryIs>
<LinearRing>
<coordinates>
-5.21666667,37.30833333
-5.225,37.30833333
-5.23333333,37.30833333
-5.23333333,37.3
-5.225,37.3
-5.225,37.29166667
-5.225,37.28333333
-5.21666667,37.28333333
-5.21666667,37.29166667
-5.21666667,37.3
-5.21666667,37.30833333
</coordinates>
</LinearRing>
</innerBoundaryIs>
<innerBoundaryIs>
<LinearRing>
<coordinates>
-4.90833333,37.29166667
-4.9,37.29166667
-4.9,37.3
-4.90833333,37.3
-4.90833333,37.29166667
</coordinates>
</LinearRing>
</innerBoundaryIs>
<innerBoundaryIs>
<LinearRing>
<coordinates>
-4.90833333,37.31666667
-4.90833333,37.30833333
-4.9,37.30833333
-4.9,37.31666667
-4.90833333,37.31666667
</coordinates>
</LinearRing>
</innerBoundaryIs>
<innerBoundaryIs>
<LinearRing>
<coordinates>
-4.8,37.25833333
-4.80833333,37.25833333
-4.80833333,37.25
-4.8,37.25
-4.8,37.25833333
</coordinates>
</LinearRing>
</innerBoundaryIs>
<innerBoundaryIs>
<LinearRing>
<coordinates>
-4.73333333,37.25
-4.74166667,37.25
-4.74166667,37.24166667
-4.73333333,37.24166667
-4.73333333,37.25
</coordinates>
</LinearRing>
</innerBoundaryIs>
<innerBoundaryIs>
<LinearRing>
<coordinates>
-4.675,37.21666667
-4.68333333,37.21666667
-4.69166667,37.21666667
-4.69166667,37.20833333
-4.68333333,37.20833333
-4.675,37.20833333
-4.675,37.21666667
</coordinates>
</LinearRing>
</innerBoundaryIs>
<innerBoundaryIs>
<LinearRing>
<coordinates>
-4.65,37.19166667
-4.65,37.18333333
-4.64166667,37.18333333
-4.63333333,37.18333333
-4.63333333,37.19166667
-4.64166667,37.19166667
-4.65,37.19166667
</coordinates>
</LinearRing>
</innerBoundaryIs>
<innerBoundaryIs>
<LinearRing>
<coordinates>
-4.55,37.20833333
-4.55833333,37.20833333
-4.55833333,37.2
-4.55,37.2
-4.55,37.20833333
</coordinates>
</LinearRing>
</innerBoundaryIs>
<innerBoundaryIs>
<LinearRing>
<coordinates>
-4.55833333,37.2
-4.56666667,37.2
-4.56666667,37.19166667
-4.55833333,37.19166667
-4.55833333,37.2
</coordinates>
</LinearRing>
</innerBoundaryIs>
<innerBoundaryIs>
<LinearRing>
<coordinates>
-4.55833333,37.19166667
-4.55833333,37.18333333
-4.55833333,37.175
-4.56666667,37.175
-4.56666667,37.18333333
-4.575,37.18333333
-4.575,37.175
-4.58333333,37.175
-4.58333333,37.16666667
-4.59166667,37.16666667
-4.59166667,37.15833333
-4.58333333,37.15833333
-4.58333333,37.15
-4.575,37.15
-4.56666667,37.15
-4.56666667,37.15833333
-4.55833333,37.15833333
-4.55833333,37.16666667
-4.55,37.16666667
-4.54166667,37.16666667
-4.54166667,37.175
-4.53333333,37.175
-4.53333333,37.18333333
-4.54166667,37.18333333
-4.54166667,37.19166667
-4.55,37.19166667
-4.55833333,37.19166667
</coordinates>
</LinearRing>
</innerBoundaryIs>
<innerBoundaryIs>
<LinearRing>
<coordinates>
-4.55833333,37.15833333
-4.55833333,37.15
-4.55,37.15
-4.55,37.15833333
-4.55833333,37.15833333
</coordinates>
</LinearRing>
</innerBoundaryIs>
<innerBoundaryIs>
<LinearRing>
<coordinates>
-4.55,37.15
-4.55,37.14166667
-4.54166667,37.14166667
-4.54166667,37.15
-4.55,37.15
</coordinates>
</LinearRing>
</innerBoundaryIs>
<innerBoundaryIs>
<LinearRing>
<coordinates>
-4.53333333,37.175
-4.53333333,37.16666667
-4.525,37.16666667
-4.525,37.175
-4.53333333,37.175
</coordinates>
</LinearRing>
</innerBoundaryIs>
<innerBoundaryIs>
<LinearRing>
<coordinates>
-4.44166667,37.23333333
-4.44166667,37.225
-4.43333333,37.225
-4.43333333,37.23333333
-4.44166667,37.23333333
</coordinates>
</LinearRing>
</innerBoundaryIs>
<innerBoundaryIs>
<LinearRing>
<coordinates>
-4.43333333,37.25
-4.43333333,37.24166667
-4.425,37.24166667
-4.425,37.25
-4.43333333,37.25
</coordinates>
</LinearRing>
</innerBoundaryIs>
<innerBoundaryIs>
<LinearRing>
<coordinates>
-4.425,37.25
-4.41666667,37.25
-4.41666667,37.25833333
-4.425,37.25833333
-4.425,37.25
</coordinates>
</LinearRing>
</innerBoundaryIs>
<innerBoundaryIs>
<LinearRing>
<coordinates>
-4.38333333,37.35833333
-4.375,37.35833333
-4.375,37.36666667
-4.38333333,37.36666667
-4.38333333,37.35833333
</coordinates>
</LinearRing>
</innerBoundaryIs>
<innerBoundaryIs>
<LinearRing>
<coordinates>
-4.48333333,37.4
-4.475,37.4
-4.46666667,37.4
-4.46666667,37.40833333
-4.475,37.40833333
-4.48333333,37.40833333
-4.48333333,37.4
</coordinates>
</LinearRing>
</innerBoundaryIs>
<innerBoundaryIs>
<LinearRing>
<coordinates>
-4.375,37.54166667
-4.375,37.53333333
-4.36666667,37.53333333
-4.36666667,37.54166667
-4.375,37.54166667
</coordinates>
</LinearRing>
</innerBoundaryIs>
<innerBoundaryIs>
<LinearRing>
<coordinates>
-4.34166667,37.55833333
-4.35,37.55833333
-4.35,37.55
-4.35833333,37.55
-4.35833333,37.54166667
-4.35,37.54166667
-4.34166667,37.54166667
-4.34166667,37.55
-4.34166667,37.55833333
</coordinates>
</LinearRing>
</innerBoundaryIs>
<innerBoundaryIs>
<LinearRing>
<coordinates>
-4.3,37.54166667
-4.29166667,37.54166667
-4.29166667,37.55
-4.3,37.55
-4.3,37.54166667
</coordinates>
</LinearRing>
</innerBoundaryIs>
<innerBoundaryIs>
<LinearRing>
<coordinates>
-4.20833333,37.49166667
-4.21666667,37.49166667
-4.21666667,37.5
-4.225,37.5
-4.23333333,37.5
-4.23333333,37.49166667
-4.24166667,37.49166667
-4.24166667,37.48333333
-4.25,37.48333333
-4.25,37.475
-4.25833333,37.475
-4.25833333,37.46666667
-4.26666667,37.46666667
-4.26666667,37.45833333
-4.25833333,37.45833333
-4.25,37.45833333
-4.25,37.45
-4.25,37.44166667
-4.25833333,37.44166667
-4.25833333,37.43333333
-4.25,37.43333333
-4.24166667,37.43333333
-4.24166667,37.44166667
-4.23333333,37.44166667
-4.23333333,37.45
-4.225,37.45
-4.21666667,37.45
-4.21666667,37.45833333
-4.21666667,37.46666667
-4.20833333,37.46666667
-4.20833333,37.475
-4.21666667,37.475
-4.21666667,37.48333333
-4.20833333,37.48333333
-4.20833333,37.49166667
</coordinates>
</LinearRing>
</innerBoundaryIs>
<innerBoundaryIs>
<LinearRing>
<coordinates>
-4.23333333,37.44166667
-4.23333333,37.43333333
-4.225,37.43333333
-4.225,37.44166667
-4.23333333,37.44166667
</coordinates>
</LinearRing>
</innerBoundaryIs>
<innerBoundaryIs>
<LinearRing>
<coordinates>
-4.1,37.46666667
-4.10833333,37.46666667
-4.11666667,37.46666667
-4.11666667,37.45833333
-4.10833333,37.45833333
-4.10833333,37.45
-4.1,37.45
-4.1,37.45833333
-4.1,37.46666667
</coordinates>
</LinearRing>
</innerBoundaryIs>
<innerBoundaryIs>
<LinearRing>
<coordinates>
-4.03333333,37.56666667
-4.025,37.56666667
-4.025,37.575
-4.03333333,37.575
-4.03333333,37.56666667
</coordinates>
</LinearRing>
</innerBoundaryIs>
<innerBoundaryIs>
<LinearRing>
<coordinates>
-4.025,37.61666667
-4.025,37.625
-4.03333333,37.625
-4.03333333,37.61666667
-4.025,37.61666667
</coordinates>
</LinearRing>
</innerBoundaryIs>
<innerBoundaryIs>
<LinearRing>
<coordinates>
-3.90833333,37.65833333
-3.91666667,37.65833333
-3.91666667,37.65
-3.90833333,37.65
-3.90833333,37.65833333
</coordinates>
</LinearRing>
</innerBoundaryIs>
<innerBoundaryIs>
<LinearRing>
<coordinates>
-3.85,37.65
-3.85833333,37.65
-3.85833333,37.64166667
-3.85,37.64166667
-3.85,37.65
</coordinates>
</LinearRing>
</innerBoundaryIs>
<innerBoundaryIs>
<LinearRing>
<coordinates>
-3.86666667,37.55
-3.86666667,37.55833333
-3.875,37.55833333
-3.875,37.55
-3.86666667,37.55
</coordinates>
</LinearRing>
</innerBoundaryIs>
<innerBoundaryIs>
<LinearRing>
<coordinates>
-3.81666667,37.51666667
-3.825,37.51666667
-3.825,37.50833333
-3.81666667,37.50833333
-3.81666667,37.51666667
</coordinates>
</LinearRing>
</innerBoundaryIs>
<innerBoundaryIs>
<LinearRing>
<coordinates>
-3.775,37.5
-3.775,37.49166667
-3.76666667,37.49166667
-3.75833333,37.49166667
-3.75833333,37.5
-3.76666667,37.5
-3.775,37.5
</coordinates>
</LinearRing>
</innerBoundaryIs>
<innerBoundaryIs>
<LinearRing>
<coordinates>
-3.68333333,37.63333333
-3.69166667,37.63333333
-3.7,37.63333333
-3.70833333,37.63333333
-3.70833333,37.625
-3.71666667,37.625
-3.71666667,37.61666667
-3.70833333,37.61666667
-3.7,37.61666667
-3.69166667,37.61666667
-3.69166667,37.625
-3.68333333,37.625
-3.68333333,37.63333333
</coordinates>
</LinearRing>
</innerBoundaryIs>
<innerBoundaryIs>
<LinearRing>
<coordinates>
-3.70833333,37.63333333
-3.70833333,37.64166667
-3.71666667,37.64166667
-3.71666667,37.63333333
-3.70833333,37.63333333
</coordinates>
</LinearRing>
</innerBoundaryIs>
<innerBoundaryIs>
<LinearRing>
<coordinates>
-3.69166667,37.61666667
-3.69166667,37.60833333
-3.68333333,37.60833333
-3.68333333,37.61666667
-3.69166667,37.61666667
</coordinates>
</LinearRing>
</innerBoundaryIs>
<innerBoundaryIs>
<LinearRing>
<coordinates>
-3.65833333,37.575
-3.65833333,37.58333333
-3.65833333,37.59166667
-3.66666667,37.59166667
-3.66666667,37.58333333
-3.675,37.58333333
-3.68333333,37.58333333
-3.68333333,37.575
-3.68333333,37.56666667
-3.675,37.56666667
-3.675,37.575
-3.66666667,37.575
-3.65833333,37.575
</coordinates>
</LinearRing>
</innerBoundaryIs>
<innerBoundaryIs>
<LinearRing>
<coordinates>
-3.675,37.56666667
-3.675,37.55833333
-3.68333333,37.55833333
-3.69166667,37.55833333
-3.7,37.55833333
-3.7,37.55
-3.69166667,37.55
-3.69166667,37.54166667
-3.7,37.54166667
-3.7,37.53333333
-3.7,37.525
-3.69166667,37.525
-3.69166667,37.51666667
-3.69166667,37.50833333
-3.69166667,37.5
-3.68333333,37.5
-3.68333333,37.50833333
-3.68333333,37.51666667
-3.68333333,37.525
-3.68333333,37.53333333
-3.675,37.53333333
-3.675,37.525
-3.66666667,37.525
-3.66666667,37.53333333
-3.66666667,37.54166667
-3.66666667,37.55
-3.66666667,37.55833333
-3.66666667,37.56666667
-3.675,37.56666667
</coordinates>
</LinearRing>
</innerBoundaryIs>
<innerBoundaryIs>
<LinearRing>
<coordinates>
-3.7,37.525
-3.70833333,37.525
-3.70833333,37.51666667
-3.7,37.51666667
-3.7,37.525
</coordinates>
</LinearRing>
</innerBoundaryIs>
<innerBoundaryIs>
<LinearRing>
<coordinates>
-3.65,37.50833333
-3.65833333,37.50833333
-3.65833333,37.5
-3.65,37.5
-3.65,37.50833333
</coordinates>
</LinearRing>
</innerBoundaryIs>
<innerBoundaryIs>
<LinearRing>
<coordinates>
-3.65833333,37.5
-3.66666667,37.5
-3.66666667,37.49166667
-3.65833333,37.49166667
-3.65833333,37.5
</coordinates>
</LinearRing>
</innerBoundaryIs>
<innerBoundaryIs>
<LinearRing>
<coordinates>
-3.65,37.5
-3.65,37.49166667
-3.64166667,37.49166667
-3.64166667,37.5
-3.65,37.5
</coordinates>
</LinearRing>
</innerBoundaryIs>
<innerBoundaryIs>
<LinearRing>
<coordinates>
-3.60833333,37.49166667
-3.60833333,37.5
-3.61666667,37.5
-3.61666667,37.49166667
-3.60833333,37.49166667
</coordinates>
</LinearRing>
</innerBoundaryIs>
<innerBoundaryIs>
<LinearRing>
<coordinates>
-3.59166667,37.475
-3.6,37.475
-3.6,37.46666667
-3.59166667,37.46666667
-3.59166667,37.475
</coordinates>
</LinearRing>
</innerBoundaryIs>
<innerBoundaryIs>
<LinearRing>
<coordinates>
-3.53333333,37.44166667
-3.54166667,37.44166667
-3.54166667,37.43333333
-3.54166667,37.425
-3.53333333,37.425
-3.53333333,37.43333333
-3.53333333,37.44166667
</coordinates>
</LinearRing>
</innerBoundaryIs>
<innerBoundaryIs>
<LinearRing>
<coordinates>
-3.51666667,37.38333333
-3.525,37.38333333
-3.525,37.39166667
-3.53333333,37.39166667
-3.53333333,37.38333333
-3.54166667,37.38333333
-3.55,37.38333333
-3.55,37.375
-3.55833333,37.375
-3.55833333,37.36666667
-3.55,37.36666667
-3.55,37.35833333
-3.55833333,37.35833333
-3.56666667,37.35833333
-3.56666667,37.36666667
-3.575,37.36666667
-3.575,37.35833333
-3.58333333,37.35833333
-3.58333333,37.36666667
-3.59166667,37.36666667
-3.59166667,37.375
-3.59166667,37.38333333
-3.58333333,37.38333333
-3.575,37.38333333
-3.575,37.39166667
-3.58333333,37.39166667
-3.59166667,37.39166667
-3.6,37.39166667
-3.6,37.38333333
-3.60833333,37.38333333
-3.60833333,37.375
-3.60833333,37.36666667
-3.60833333,37.35833333
-3.60833333,37.35
-3.60833333,37.34166667
-3.6,37.34166667
-3.6,37.33333333
-3.59166667,37.33333333
-3.59166667,37.325
-3.59166667,37.31666667
-3.6,37.31666667
-3.60833333,37.31666667
-3.60833333,37.30833333
-3.6,37.30833333
-3.59166667,37.30833333
-3.58333333,37.30833333
-3.575,37.30833333
-3.575,37.31666667
-3.58333333,37.31666667
-3.58333333,37.325
-3.575,37.325
-3.575,37.33333333
-3.575,37.34166667
-3.56666667,37.34166667
-3.55833333,37.34166667
-3.55833333,37.35
-3.55,37.35
-3.54166667,37.35
-3.53333333,37.35
-3.53333333,37.35833333
-3.54166667,37.35833333
-3.54166667,37.36666667
-3.53333333,37.36666667
-3.53333333,37.375
-3.525,37.375
-3.51666667,37.375
-3.51666667,37.38333333
</coordinates>
</LinearRing>
</innerBoundaryIs>
<innerBoundaryIs>
<LinearRing>
<coordinates>
-3.55,37.38333333
-3.55,37.39166667
-3.55,37.4
-3.55833333,37.4
-3.56666667,37.4
-3.56666667,37.39166667
-3.56666667,37.38333333
-3.55833333,37.38333333
-3.55,37.38333333
</coordinates>
</LinearRing>
</innerBoundaryIs>
<innerBoundaryIs>
<LinearRing>
<coordinates>
-3.55,37.4
-3.54166667,37.4
-3.53333333,37.4
-3.525,37.4
-3.525,37.40833333
-3.525,37.41666667
-3.53333333,37.41666667
-3.54166667,37.41666667
-3.54166667,37.40833333
-3.55,37.40833333
-3.55,37.4
</coordinates>
</LinearRing>
</innerBoundaryIs>
<innerBoundaryIs>
<LinearRing>
<coordinates>
-3.55,37.40833333
-3.55,37.41666667
-3.55833333,37.41666667
-3.55833333,37.40833333
-3.55,37.40833333
</coordinates>
</LinearRing>
</innerBoundaryIs>
<innerBoundaryIs>
<LinearRing>
<coordinates>
-3.60833333,37.34166667
-3.61666667,37.34166667
-3.61666667,37.35
-3.625,37.35
-3.625,37.34166667
-3.625,37.33333333
-3.625,37.325
-3.63333333,37.325
-3.63333333,37.31666667
-3.625,37.31666667
-3.61666667,37.31666667
-3.61666667,37.325
-3.60833333,37.325
-3.60833333,37.33333333
-3.60833333,37.34166667
</coordinates>
</LinearRing>
</innerBoundaryIs>
<innerBoundaryIs>
<LinearRing>
<coordinates>
-3.575,37.30833333
-3.575,37.3
-3.56666667,37.3
-3.56666667,37.30833333
-3.575,37.30833333
</coordinates>
</LinearRing>
</innerBoundaryIs>
<innerBoundaryIs>
<LinearRing>
<coordinates>
-3.56666667,37.3
-3.56666667,37.29166667
-3.55833333,37.29166667
-3.55833333,37.3
-3.56666667,37.3
</coordinates>
</LinearRing>
</innerBoundaryIs>
<innerBoundaryIs>
<LinearRing>
<coordinates>
-3.56666667,37.29166667
-3.575,37.29166667
-3.575,37.28333333
-3.56666667,37.28333333
-3.56666667,37.29166667
</coordinates>
</LinearRing>
</innerBoundaryIs>
<innerBoundaryIs>
<LinearRing>
<coordinates>
-3.55833333,37.29166667
-3.55833333,37.28333333
-3.55833333,37.275
-3.55,37.275
-3.55,37.28333333
-3.55,37.29166667
-3.55833333,37.29166667
</coordinates>
</LinearRing>
</innerBoundaryIs>
<innerBoundaryIs>
<LinearRing>
<coordinates>
-3.48333333,37.38333333
-3.48333333,37.375
-3.475,37.375
-3.475,37.38333333
-3.48333333,37.38333333
</coordinates>
</LinearRing>
</innerBoundaryIs>
<innerBoundaryIs>
<LinearRing>
<coordinates>
-3.39166667,37.38333333
-3.39166667,37.39166667
-3.4,37.39166667
-3.4,37.38333333
-3.39166667,37.38333333
</coordinates>
</LinearRing>
</innerBoundaryIs>
<innerBoundaryIs>
<LinearRing>
<coordinates>
-3.4,37.39166667
-3.4,37.4
-3.40833333,37.4
-3.40833333,37.39166667
-3.4,37.39166667
</coordinates>
</LinearRing>
</innerBoundaryIs>
<innerBoundaryIs>
<LinearRing>
<coordinates>
-3.43333333,37.31666667
-3.44166667,37.31666667
-3.44166667,37.30833333
-3.44166667,37.3
-3.43333333,37.3
-3.43333333,37.30833333
-3.43333333,37.31666667
</coordinates>
</LinearRing>
</innerBoundaryIs>
<innerBoundaryIs>
<LinearRing>
<coordinates>
-3.44166667,37.3
-3.45,37.3
-3.45,37.29166667
-3.44166667,37.29166667
-3.44166667,37.3
</coordinates>
</LinearRing>
</innerBoundaryIs>
<innerBoundaryIs>
<LinearRing>
<coordinates>
-3.25833333,37.25
-3.25833333,37.24166667
-3.25833333,37.23333333
-3.25833333,37.225
-3.25,37.225
-3.25,37.23333333
-3.24166667,37.23333333
-3.24166667,37.24166667
-3.25,37.24166667
-3.25,37.25
-3.25833333,37.25
</coordinates>
</LinearRing>
</innerBoundaryIs>
<innerBoundaryIs>
<LinearRing>
<coordinates>
-3.24166667,37.24166667
-3.23333333,37.24166667
-3.225,37.24166667
-3.225,37.25
-3.23333333,37.25
-3.24166667,37.25
-3.24166667,37.24166667
</coordinates>
</LinearRing>
</innerBoundaryIs>
<innerBoundaryIs>
<LinearRing>
<coordinates>
-3.20833333,37.25833333
-3.20833333,37.25
-3.2,37.25
-3.19166667,37.25
-3.18333333,37.25
-3.18333333,37.25833333
-3.19166667,37.25833333
-3.2,37.25833333
-3.20833333,37.25833333
</coordinates>
</LinearRing>
</innerBoundaryIs>
<innerBoundaryIs>
<LinearRing>
<coordinates>
-3.19166667,37.29166667
-3.19166667,37.28333333
-3.18333333,37.28333333
-3.18333333,37.29166667
-3.19166667,37.29166667
</coordinates>
</LinearRing>
</innerBoundaryIs>
<innerBoundaryIs>
<LinearRing>
<coordinates>
-3.10833333,37.21666667
-3.10833333,37.225
-3.10833333,37.23333333
-3.11666667,37.23333333
-3.125,37.23333333
-3.125,37.24166667
-3.125,37.25
-3.11666667,37.25
-3.11666667,37.24166667
-3.10833333,37.24166667
-3.10833333,37.25
-3.10833333,37.25833333
-3.10833333,37.26666667
-3.11666667,37.26666667
-3.11666667,37.25833333
-3.125,37.25833333
-3.125,37.26666667
-3.13333333,37.26666667
-3.14166667,37.26666667
-3.14166667,37.275
-3.15,37.275
-3.15833333,37.275
-3.15833333,37.26666667
-3.15833333,37.25833333
-3.16666667,37.25833333
-3.16666667,37.25
-3.16666667,37.24166667
-3.175,37.24166667
-3.18333333,37.24166667
-3.18333333,37.23333333
-3.18333333,37.225
-3.18333333,37.21666667
-3.175,37.21666667
-3.16666667,37.21666667
-3.15833333,37.21666667
-3.15,37.21666667
-3.15,37.225
-3.14166667,37.225
-3.14166667,37.23333333
-3.13333333,37.23333333
-3.13333333,37.225
-3.13333333,37.21666667
-3.125,37.21666667
-3.11666667,37.21666667
-3.10833333,37.21666667
</coordinates>
</LinearRing>
</innerBoundaryIs>
<innerBoundaryIs>
<LinearRing>
<coordinates>
-2.75833333,37.11666667
-2.75833333,37.125
-2.76666667,37.125
-2.76666667,37.11666667
-2.75833333,37.11666667
</coordinates>
</LinearRing>
</innerBoundaryIs>
<innerBoundaryIs>
<LinearRing>
<coordinates>
-3.175,37.19166667
-3.175,37.18333333
-3.16666667,37.18333333
-3.16666667,37.175
-3.15833333,37.175
-3.15833333,37.16666667
-3.15,37.16666667
-3.15,37.15833333
-3.14166667,37.15833333
-3.14166667,37.16666667
-3.13333333,37.16666667
-3.13333333,37.175
-3.125,37.175
-3.125,37.18333333
-3.13333333,37.18333333
-3.13333333,37.19166667
-3.14166667,37.19166667
-3.14166667,37.2
-3.14166667,37.20833333
-3.15,37.20833333
-3.15833333,37.20833333
-3.16666667,37.20833333
-3.16666667,37.2
-3.16666667,37.19166667
-3.175,37.19166667
</coordinates>
</LinearRing>
</innerBoundaryIs>
<innerBoundaryIs>
<LinearRing>
<coordinates>
-3.125,37.175
-3.125,37.16666667
-3.11666667,37.16666667
-3.11666667,37.175
-3.125,37.175
</coordinates>
</LinearRing>
</innerBoundaryIs>
<innerBoundaryIs>
<LinearRing>
<coordinates>
-5.775,37.2
-5.775,37.19166667
-5.76666667,37.19166667
-5.76666667,37.18333333
-5.75833333,37.18333333
-5.75833333,37.19166667
-5.75833333,37.2
-5.76666667,37.2
-5.775,37.2
</coordinates>
</LinearRing>
</innerBoundaryIs>
<innerBoundaryIs>
<LinearRing>
<coordinates>
-5.76666667,37.18333333
-5.775,37.18333333
-5.775,37.175
-5.775,37.16666667
-5.76666667,37.16666667
-5.76666667,37.175
-5.76666667,37.18333333
</coordinates>
</LinearRing>
</innerBoundaryIs>
<innerBoundaryIs>
<LinearRing>
<coordinates>
-5.75833333,37.18333333
-5.75833333,37.175
-5.75,37.175
-5.75,37.18333333
-5.75833333,37.18333333
</coordinates>
</LinearRing>
</innerBoundaryIs>
<innerBoundaryIs>
<LinearRing>
<coordinates>
-5.18333333,37.19166667
-5.175,37.19166667
-5.175,37.2
-5.18333333,37.2
-5.18333333,37.19166667
</coordinates>
</LinearRing>
</innerBoundaryIs>
<innerBoundaryIs>
<LinearRing>
<coordinates>
-5.18333333,37.2
-5.18333333,37.20833333
-5.175,37.20833333
-5.175,37.21666667
-5.18333333,37.21666667
-5.19166667,37.21666667
-5.2,37.21666667
-5.2,37.225
-5.2,37.23333333
-5.20833333,37.23333333
-5.20833333,37.24166667
-5.21666667,37.24166667
-5.21666667,37.23333333
-5.225,37.23333333
-5.225,37.225
-5.23333333,37.225
-5.23333333,37.21666667
-5.24166667,37.21666667
-5.24166667,37.20833333
-5.23333333,37.20833333
-5.225,37.20833333
-5.225,37.2
-5.21666667,37.2
-5.21666667,37.20833333
-5.20833333,37.20833333
-5.20833333,37.2
-5.2,37.2
-5.2,37.20833333
-5.19166667,37.20833333
-5.19166667,37.2
-5.18333333,37.2
</coordinates>
</LinearRing>
</innerBoundaryIs>
<innerBoundaryIs>
<LinearRing>
<coordinates>
-5.20833333,37.24166667
-5.2,37.24166667
-5.2,37.25
-5.20833333,37.25
-5.20833333,37.24166667
</coordinates>
</LinearRing>
</innerBoundaryIs>
<innerBoundaryIs>
<LinearRing>
<coordinates>
-5.2,37.25
-5.19166667,37.25
-5.18333333,37.25
-5.18333333,37.25833333
-5.19166667,37.25833333
-5.19166667,37.26666667
-5.19166667,37.275
-5.2,37.275
-5.20833333,37.275
-5.21666667,37.275
-5.21666667,37.26666667
-5.20833333,37.26666667
-5.2,37.26666667
-5.2,37.25833333
-5.2,37.25
</coordinates>
</LinearRing>
</innerBoundaryIs>
<innerBoundaryIs>
<LinearRing>
<coordinates>
-5.23333333,37.225
-5.23333333,37.23333333
-5.24166667,37.23333333
-5.24166667,37.225
-5.23333333,37.225
</coordinates>
</LinearRing>
</innerBoundaryIs>
<innerBoundaryIs>
<LinearRing>
<coordinates>
-5.24166667,37.20833333
-5.25,37.20833333
-5.25,37.21666667
-5.25,37.225
-5.25,37.23333333
-5.25,37.24166667
-5.25833333,37.24166667
-5.25833333,37.23333333
-5.26666667,37.23333333
-5.26666667,37.225
-5.275,37.225
-5.28333333,37.225
-5.28333333,37.21666667
-5.275,37.21666667
-5.275,37.20833333
-5.28333333,37.20833333
-5.29166667,37.20833333
-5.29166667,37.2
-5.28333333,37.2
-5.275,37.2
-5.26666667,37.2
-5.25833333,37.2
-5.25,37.2
-5.24166667,37.2
-5.24166667,37.20833333
</coordinates>
</LinearRing>
</innerBoundaryIs>
<innerBoundaryIs>
<LinearRing>
<coordinates>
-5.16666667,37.19166667
-5.16666667,37.18333333
-5.16666667,37.175
-5.175,37.175
-5.175,37.16666667
-5.175,37.15833333
-5.16666667,37.15833333
-5.15833333,37.15833333
-5.15833333,37.16666667
-5.15833333,37.175
-5.15,37.175
-5.15,37.18333333
-5.15,37.19166667
-5.15,37.2
-5.15833333,37.2
-5.16666667,37.2
-5.16666667,37.19166667
</coordinates>
</LinearRing>
</innerBoundaryIs>
<innerBoundaryIs>
<LinearRing>
<coordinates>
-5.15,37.175
-5.15,37.16666667
-5.15,37.15833333
-5.14166667,37.15833333
-5.14166667,37.15
-5.13333333,37.15
-5.13333333,37.15833333
-5.125,37.15833333
-5.11666667,37.15833333
-5.11666667,37.16666667
-5.125,37.16666667
-5.125,37.175
-5.13333333,37.175
-5.14166667,37.175
-5.15,37.175
</coordinates>
</LinearRing>
</innerBoundaryIs>
<innerBoundaryIs>
<LinearRing>
<coordinates>
-5.15,37.2
-5.14166667,37.2
-5.14166667,37.20833333
-5.13333333,37.20833333
-5.125,37.20833333
-5.11666667,37.20833333
-5.10833333,37.20833333
-5.10833333,37.21666667
-5.1,37.21666667
-5.1,37.225
-5.10833333,37.225
-5.11666667,37.225
-5.11666667,37.23333333
-5.125,37.23333333
-5.13333333,37.23333333
-5.13333333,37.225
-5.13333333,37.21666667
-5.14166667,37.21666667
-5.14166667,37.225
-5.15,37.225
-5.15,37.21666667
-5.15,37.20833333
-5.15,37.2
</coordinates>
</LinearRing>
</innerBoundaryIs>
<innerBoundaryIs>
<LinearRing>
<coordinates>
-5.13333333,37.23333333
-5.13333333,37.24166667
-5.14166667,37.24166667
-5.14166667,37.23333333
-5.13333333,37.23333333
</coordinates>
</LinearRing>
</innerBoundaryIs>
<innerBoundaryIs>
<LinearRing>
<coordinates>
-5.125,37.19166667
-5.125,37.18333333
-5.11666667,37.18333333
-5.10833333,37.18333333
-5.10833333,37.19166667
-5.11666667,37.19166667
-5.11666667,37.2
-5.125,37.2
-5.125,37.19166667
</coordinates>
</LinearRing>
</innerBoundaryIs>
<innerBoundaryIs>
<LinearRing>
<coordinates>
-5.10833333,37.18333333
-5.10833333,37.175
-5.1,37.175
-5.1,37.18333333
-5.10833333,37.18333333
</coordinates>
</LinearRing>
</innerBoundaryIs>
<innerBoundaryIs>
<LinearRing>
<coordinates>
-5,37.19166667
-5,37.18333333
-4.99166667,37.18333333
-4.99166667,37.19166667
-5,37.19166667
</coordinates>
</LinearRing>
</innerBoundaryIs>
<innerBoundaryIs>
<LinearRing>
<coordinates>
-4.99166667,37.18333333
-4.99166667,37.175
-4.98333333,37.175
-4.975,37.175
-4.975,37.18333333
-4.98333333,37.18333333
-4.99166667,37.18333333
</coordinates>
</LinearRing>
</innerBoundaryIs>
<innerBoundaryIs>
<LinearRing>
<coordinates>
-4.96666667,37.19166667
-4.96666667,37.18333333
-4.95833333,37.18333333
-4.95833333,37.19166667
-4.95,37.19166667
-4.95,37.2
-4.94166667,37.2
-4.94166667,37.20833333
-4.93333333,37.20833333
-4.925,37.20833333
-4.925,37.21666667
-4.93333333,37.21666667
-4.94166667,37.21666667
-4.95,37.21666667
-4.95,37.20833333
-4.95833333,37.20833333
-4.95833333,37.2
-4.96666667,37.2
-4.96666667,37.19166667
</coordinates>
</LinearRing>
</innerBoundaryIs>
<innerBoundaryIs>
<LinearRing>
<coordinates>
-4.95833333,37.20833333
-4.95833333,37.21666667
-4.96666667,37.21666667
-4.96666667,37.20833333
-4.95833333,37.20833333
</coordinates>
</LinearRing>
</innerBoundaryIs>
<innerBoundaryIs>
<LinearRing>
<coordinates>
-4.44166667,37.19166667
-4.43333333,37.19166667
-4.425,37.19166667
-4.425,37.2
-4.43333333,37.2
-4.44166667,37.2
-4.44166667,37.19166667
</coordinates>
</LinearRing>
</innerBoundaryIs>
<innerBoundaryIs>
<LinearRing>
<coordinates>
-4.425,37.2
-4.41666667,37.2
-4.41666667,37.20833333
-4.425,37.20833333
-4.425,37.2
</coordinates>
</LinearRing>
</innerBoundaryIs>
<innerBoundaryIs>
<LinearRing>
<coordinates>
-4.03333333,37.19166667
-4.03333333,37.18333333
-4.025,37.18333333
-4.01666667,37.18333333
-4.00833333,37.18333333
-4.00833333,37.19166667
-4.01666667,37.19166667
-4.01666667,37.2
-4.025,37.2
-4.025,37.19166667
-4.03333333,37.19166667
</coordinates>
</LinearRing>
</innerBoundaryIs>
<innerBoundaryIs>
<LinearRing>
<coordinates>
-4.03333333,37.18333333
-4.04166667,37.18333333
-4.04166667,37.175
-4.03333333,37.175
-4.03333333,37.18333333
</coordinates>
</LinearRing>
</innerBoundaryIs>
<innerBoundaryIs>
<LinearRing>
<coordinates>
-3.81666667,37.19166667
-3.81666667,37.18333333
-3.80833333,37.18333333
-3.80833333,37.19166667
-3.81666667,37.19166667
</coordinates>
</LinearRing>
</innerBoundaryIs>
<innerBoundaryIs>
<LinearRing>
<coordinates>
-3.80833333,37.19166667
-3.8,37.19166667
-3.8,37.2
-3.80833333,37.2
-3.80833333,37.19166667
</coordinates>
</LinearRing>
</innerBoundaryIs>
<innerBoundaryIs>
<LinearRing>
<coordinates>
-3.775,37.19166667
-3.775,37.18333333
-3.76666667,37.18333333
-3.76666667,37.19166667
-3.775,37.19166667
</coordinates>
</LinearRing>
</innerBoundaryIs>
<innerBoundaryIs>
<LinearRing>
<coordinates>
-3.76666667,37.18333333
-3.76666667,37.175
-3.76666667,37.16666667
-3.75833333,37.16666667
-3.75833333,37.175
-3.75,37.175
-3.74166667,37.175
-3.73333333,37.175
-3.73333333,37.18333333
-3.74166667,37.18333333
-3.75,37.18333333
-3.75833333,37.18333333
-3.76666667,37.18333333
</coordinates>
</LinearRing>
</innerBoundaryIs>
<innerBoundaryIs>
<LinearRing>
<coordinates>
-3.65833333,37.19166667
-3.65833333,37.18333333
-3.65,37.18333333
-3.65,37.19166667
-3.65833333,37.19166667
</coordinates>
</LinearRing>
</innerBoundaryIs>
<innerBoundaryIs>
<LinearRing>
<coordinates>
-3.65,37.18333333
-3.65,37.175
-3.64166667,37.175
-3.64166667,37.18333333
-3.65,37.18333333
</coordinates>
</LinearRing>
</innerBoundaryIs>
<innerBoundaryIs>
<LinearRing>
<coordinates>
-3.64166667,37.175
-3.64166667,37.16666667
-3.63333333,37.16666667
-3.63333333,37.175
-3.64166667,37.175
</coordinates>
</LinearRing>
</innerBoundaryIs>
<innerBoundaryIs>
<LinearRing>
<coordinates>
-6.025,36.85
-6.025,36.84166667
-6.01666667,36.84166667
-6.00833333,36.84166667
-6,36.84166667
-6,36.85
-6,36.85833333
-6.00833333,36.85833333
-6.00833333,36.85
-6.01666667,36.85
-6.025,36.85
</coordinates>
</LinearRing>
</innerBoundaryIs>
<innerBoundaryIs>
<LinearRing>
<coordinates>
-6,36.84166667
-6,36.83333333
-5.99166667,36.83333333
-5.99166667,36.84166667
-6,36.84166667
</coordinates>
</LinearRing>
</innerBoundaryIs>
<innerBoundaryIs>
<LinearRing>
<coordinates>
-4.51666667,36.85833333
-4.51666667,36.85
-4.50833333,36.85
-4.50833333,36.85833333
-4.51666667,36.85833333
</coordinates>
</LinearRing>
</innerBoundaryIs>
<innerBoundaryIs>
<LinearRing>
<coordinates>
-4.50833333,36.85833333
-4.5,36.85833333
-4.49166667,36.85833333
-4.49166667,36.86666667
-4.49166667,36.875
-4.5,36.875
-4.50833333,36.875
-4.50833333,36.88333333
-4.51666667,36.88333333
-4.525,36.88333333
-4.53333333,36.88333333
-4.53333333,36.875
-4.525,36.875
-4.525,36.86666667
-4.51666667,36.86666667
-4.50833333,36.86666667
-4.50833333,36.85833333
</coordinates>
</LinearRing>
</innerBoundaryIs>
<innerBoundaryIs>
<LinearRing>
<coordinates>
-4.275,36.85833333
-4.26666667,36.85833333
-4.25833333,36.85833333
-4.25833333,36.86666667
-4.25833333,36.875
-4.25833333,36.88333333
-4.26666667,36.88333333
-4.26666667,36.89166667
-4.275,36.89166667
-4.275,36.88333333
-4.275,36.875
-4.275,36.86666667
-4.275,36.85833333
</coordinates>
</LinearRing>
</innerBoundaryIs>
<innerBoundaryIs>
<LinearRing>
<coordinates>
-4.25833333,36.88333333
-4.25,36.88333333
-4.25,36.89166667
-4.25833333,36.89166667
-4.25833333,36.88333333
</coordinates>
</LinearRing>
</innerBoundaryIs>
<innerBoundaryIs>
<LinearRing>
<coordinates>
-4.25,36.85833333
-4.24166667,36.85833333
-4.24166667,36.86666667
-4.25,36.86666667
-4.25,36.85833333
</coordinates>
</LinearRing>
</innerBoundaryIs>
<innerBoundaryIs>
<LinearRing>
<coordinates>
-4.24166667,36.86666667
-4.23333333,36.86666667
-4.23333333,36.875
-4.24166667,36.875
-4.24166667,36.86666667
</coordinates>
</LinearRing>
</innerBoundaryIs>
<innerBoundaryIs>
<LinearRing>
<coordinates>
-4.23333333,36.875
-4.225,36.875
-4.225,36.88333333
-4.23333333,36.88333333
-4.23333333,36.875
</coordinates>
</LinearRing>
</innerBoundaryIs>
<innerBoundaryIs>
<LinearRing>
<coordinates>
-4.225,36.85833333
-4.225,36.85
-4.23333333,36.85
-4.23333333,36.84166667
-4.23333333,36.83333333
-4.24166667,36.83333333
-4.24166667,36.825
-4.23333333,36.825
-4.225,36.825
-4.225,36.81666667
-4.23333333,36.81666667
-4.23333333,36.80833333
-4.24166667,36.80833333
-4.24166667,36.81666667
-4.25,36.81666667
-4.25,36.80833333
-4.25,36.8
-4.24166667,36.8
-4.24166667,36.79166667
-4.23333333,36.79166667
-4.23333333,36.78333333
-4.23333333,36.775
-4.24166667,36.775
-4.25,36.775
-4.25,36.76666667
-4.25,36.75833333
-4.24166667,36.75833333
-4.24166667,36.76666667
-4.23333333,36.76666667
-4.23333333,36.75833333
-4.225,36.75833333
-4.21666667,36.75833333
-4.21666667,36.76666667
-4.21666667,36.775
-4.225,36.775
-4.225,36.78333333
-4.21666667,36.78333333
-4.21666667,36.79166667
-4.21666667,36.8
-4.20833333,36.8
-4.2,36.8
-4.19166667,36.8
-4.19166667,36.80833333
-4.2,36.80833333
-4.20833333,36.80833333
-4.21666667,36.80833333
-4.21666667,36.81666667
-4.20833333,36.81666667
-4.2,36.81666667
-4.19166667,36.81666667
-4.18333333,36.81666667
-4.18333333,36.825
-4.18333333,36.83333333
-4.19166667,36.83333333
-4.19166667,36.825
-4.2,36.825
-4.2,36.83333333
-4.20833333,36.83333333
-4.21666667,36.83333333
-4.225,36.83333333
-4.225,36.84166667
-4.21666667,36.84166667
-4.21666667,36.85
-4.21666667,36.85833333
-4.225,36.85833333
</coordinates>
</LinearRing>
</innerBoundaryIs>
<innerBoundaryIs>
<LinearRing>
<coordinates>
-4.21666667,36.75833333
-4.21666667,36.75
-4.20833333,36.75
-4.20833333,36.75833333
-4.21666667,36.75833333
</coordinates>
</LinearRing>
</innerBoundaryIs>
<innerBoundaryIs>
<LinearRing>
<coordinates>
-4.21666667,36.85833333
-4.20833333,36.85833333
-4.2,36.85833333
-4.2,36.85
-4.2,36.84166667
-4.19166667,36.84166667
-4.18333333,36.84166667
-4.18333333,36.85
-4.18333333,36.85833333
-4.19166667,36.85833333
-4.19166667,36.86666667
-4.2,36.86666667
-4.20833333,36.86666667
-4.21666667,36.86666667
-4.21666667,36.85833333
</coordinates>
</LinearRing>
</innerBoundaryIs>
<innerBoundaryIs>
<LinearRing>
<coordinates>
-4.16666667,36.85833333
-4.16666667,36.85
-4.15833333,36.85
-4.15833333,36.84166667
-4.15,36.84166667
-4.14166667,36.84166667
-4.14166667,36.83333333
-4.13333333,36.83333333
-4.13333333,36.825
-4.125,36.825
-4.125,36.81666667
-4.11666667,36.81666667
-4.10833333,36.81666667
-4.10833333,36.825
-4.11666667,36.825
-4.11666667,36.83333333
-4.10833333,36.83333333
-4.10833333,36.84166667
-4.1,36.84166667
-4.09166667,36.84166667
-4.09166667,36.85
-4.1,36.85
-4.10833333,36.85
-4.10833333,36.85833333
-4.1,36.85833333
-4.1,36.86666667
-4.10833333,36.86666667
-4.10833333,36.875
-4.11666667,36.875
-4.11666667,36.88333333
-4.11666667,36.89166667
-4.125,36.89166667
-4.125,36.9
-4.11666667,36.9
-4.11666667,36.90833333
-4.125,36.90833333
-4.13333333,36.90833333
-4.13333333,36.91666667
-4.14166667,36.91666667
-4.15,36.91666667
-4.15833333,36.91666667
-4.15833333,36.90833333
-4.15,36.90833333
-4.15,36.9
-4.15833333,36.9
-4.16666667,36.9
-4.175,36.9
-4.175,36.89166667
-4.16666667,36.89166667
-4.15833333,36.89166667
-4.15,36.89166667
-4.15,36.88333333
-4.15833333,36.88333333
-4.15833333,36.875
-4.15,36.875
-4.14166667,36.875
-4.14166667,36.88333333
-4.14166667,36.89166667
-4.13333333,36.89166667
-4.13333333,36.88333333
-4.13333333,36.875
-4.13333333,36.86666667
-4.14166667,36.86666667
-4.15,36.86666667
-4.15,36.85833333
-4.15833333,36.85833333
-4.16666667,36.85833333
</coordinates>
</LinearRing>
</innerBoundaryIs>
<innerBoundaryIs>
<LinearRing>
<coordinates>
-4.09166667,36.85
-4.08333333,36.85
-4.08333333,36.84166667
-4.075,36.84166667
-4.075,36.83333333
-4.06666667,36.83333333
-4.06666667,36.825
-4.05833333,36.825
-4.05,36.825
-4.04166667,36.825
-4.04166667,36.83333333
-4.03333333,36.83333333
-4.03333333,36.84166667
-4.03333333,36.85
-4.04166667,36.85
-4.04166667,36.84166667
-4.05,36.84166667
-4.05833333,36.84166667
-4.06666667,36.84166667
-4.06666667,36.85
-4.075,36.85
-4.075,36.85833333
-4.08333333,36.85833333
-4.09166667,36.85833333
-4.09166667,36.85
</coordinates>
</LinearRing>
</innerBoundaryIs>
<innerBoundaryIs>
<LinearRing>
<coordinates>
-4.04166667,36.85
-4.04166667,36.85833333
-4.05,36.85833333
-4.05,36.85
-4.04166667,36.85
</coordinates>
</LinearRing>
</innerBoundaryIs>
<innerBoundaryIs>
<LinearRing>
<coordinates>
-4.1,36.86666667
-4.09166667,36.86666667
-4.09166667,36.875
-4.1,36.875
-4.1,36.86666667
</coordinates>
</LinearRing>
</innerBoundaryIs>
<innerBoundaryIs>
<LinearRing>
<coordinates>
-4.175,36.9
-4.175,36.90833333
-4.18333333,36.90833333
-4.18333333,36.91666667
-4.18333333,36.925
-4.19166667,36.925
-4.19166667,36.91666667
-4.19166667,36.90833333
-4.2,36.90833333
-4.2,36.9
-4.2,36.89166667
-4.19166667,36.89166667
-4.18333333,36.89166667
-4.18333333,36.9
-4.175,36.9
</coordinates>
</LinearRing>
</innerBoundaryIs>
<innerBoundaryIs>
<LinearRing>
<coordinates>
-4.175,36.90833333
-4.16666667,36.90833333
-4.16666667,36.91666667
-4.175,36.91666667
-4.175,36.90833333
</coordinates>
</LinearRing>
</innerBoundaryIs>
<innerBoundaryIs>
<LinearRing>
<coordinates>
-6.04166667,36.85
-6.05,36.85
-6.05833333,36.85
-6.05833333,36.84166667
-6.05833333,36.83333333
-6.05,36.83333333
-6.05,36.825
-6.04166667,36.825
-6.04166667,36.83333333
-6.04166667,36.84166667
-6.04166667,36.85
</coordinates>
</LinearRing>
</innerBoundaryIs>
<innerBoundaryIs>
<LinearRing>
<coordinates>
-6.04166667,36.825
-6.04166667,36.81666667
-6.03333333,36.81666667
-6.03333333,36.825
-6.04166667,36.825
</coordinates>
</LinearRing>
</innerBoundaryIs>
<innerBoundaryIs>
<LinearRing>
<coordinates>
-6.03333333,36.81666667
-6.03333333,36.80833333
-6.025,36.80833333
-6.025,36.81666667
-6.03333333,36.81666667
</coordinates>
</LinearRing>
</innerBoundaryIs>
<innerBoundaryIs>
<LinearRing>
<coordinates>
-6.03333333,36.825
-6.025,36.825
-6.025,36.83333333
-6.03333333,36.83333333
-6.03333333,36.825
</coordinates>
</LinearRing>
</innerBoundaryIs>
<innerBoundaryIs>
<LinearRing>
<coordinates>
-6.15833333,36.475
-6.15833333,36.46666667
-6.15,36.46666667
-6.15,36.475
-6.15,36.48333333
-6.15833333,36.48333333
-6.15833333,36.475
</coordinates>
</LinearRing>
</innerBoundaryIs>
<innerBoundaryIs>
<LinearRing>
<coordinates>
-6.15833333,36.46666667
-6.16666667,36.46666667
-6.175,36.46666667
-6.175,36.45833333
-6.16666667,36.45833333
-6.16666667,36.45
-6.15833333,36.45
-6.15,36.45
-6.15,36.45833333
-6.15833333,36.45833333
-6.15833333,36.46666667
</coordinates>
</LinearRing>
</innerBoundaryIs>
<innerBoundaryIs>
<LinearRing>
<coordinates>
-6.15,36.48333333
-6.14166667,36.48333333
-6.14166667,36.49166667
-6.15,36.49166667
-6.15,36.48333333
</coordinates>
</LinearRing>
</innerBoundaryIs>
<innerBoundaryIs>
<LinearRing>
<coordinates>
-6.35833333,36.75
-6.35,36.75
-6.35,36.75833333
-6.35833333,36.75833333
-6.35833333,36.75
</coordinates>
</LinearRing>
</innerBoundaryIs>
<innerBoundaryIs>
<LinearRing>
<coordinates>
-6.35,36.75
-6.35,36.74166667
-6.34166667,36.74166667
-6.34166667,36.75
-6.35,36.75
</coordinates>
</LinearRing>
</innerBoundaryIs>
<innerBoundaryIs>
<LinearRing>
<coordinates>
-6.35,36.74166667
-6.35833333,36.74166667
-6.35833333,36.73333333
-6.35,36.73333333
-6.35,36.74166667
</coordinates>
</LinearRing>
</innerBoundaryIs>
<innerBoundaryIs>
<LinearRing>
<coordinates>
-6.35,36.73333333
-6.35,36.725
-6.34166667,36.725
-6.34166667,36.73333333
-6.35,36.73333333
</coordinates>
</LinearRing>
</innerBoundaryIs>
<innerBoundaryIs>
<LinearRing>
<coordinates>
-6.33333333,36.75
-6.325,36.75
-6.325,36.75833333
-6.325,36.76666667
-6.325,36.775
-6.33333333,36.775
-6.33333333,36.76666667
-6.33333333,36.75833333
-6.33333333,36.75
</coordinates>
</LinearRing>
</innerBoundaryIs>
<innerBoundaryIs>
<LinearRing>
<coordinates>
-6.325,36.775
-6.31666667,36.775
-6.31666667,36.76666667
-6.30833333,36.76666667
-6.30833333,36.75833333
-6.3,36.75833333
-6.3,36.76666667
-6.29166667,36.76666667
-6.29166667,36.775
-6.29166667,36.78333333
-6.3,36.78333333
-6.3,36.775
-6.30833333,36.775
-6.30833333,36.78333333
-6.31666667,36.78333333
-6.31666667,36.79166667
-6.325,36.79166667
-6.325,36.78333333
-6.325,36.775
</coordinates>
</LinearRing>
</innerBoundaryIs>
<innerBoundaryIs>
<LinearRing>
<coordinates>
-6.31666667,36.79166667
-6.30833333,36.79166667
-6.30833333,36.8
-6.31666667,36.8
-6.31666667,36.79166667
</coordinates>
</LinearRing>
</innerBoundaryIs>
<innerBoundaryIs>
<LinearRing>
<coordinates>
-6.20833333,36.75
-6.20833333,36.74166667
-6.21666667,36.74166667
-6.21666667,36.73333333
-6.21666667,36.725
-6.21666667,36.71666667
-6.225,36.71666667
-6.225,36.725
-6.23333333,36.725
-6.23333333,36.71666667
-6.23333333,36.70833333
-6.23333333,36.7
-6.23333333,36.69166667
-6.24166667,36.69166667
-6.25,36.69166667
-6.25,36.68333333
-6.24166667,36.68333333
-6.24166667,36.675
-6.23333333,36.675
-6.23333333,36.68333333
-6.225,36.68333333
-6.225,36.675
-6.21666667,36.675
-6.20833333,36.675
-6.20833333,36.68333333
-6.20833333,36.69166667
-6.2,36.69166667
-6.19166667,36.69166667
-6.19166667,36.68333333
-6.18333333,36.68333333
-6.175,36.68333333
-6.175,36.675
-6.16666667,36.675
-6.16666667,36.68333333
-6.16666667,36.69166667
-6.16666667,36.7
-6.16666667,36.70833333
-6.16666667,36.71666667
-6.15833333,36.71666667
-6.15833333,36.725
-6.15833333,36.73333333
-6.16666667,36.73333333
-6.16666667,36.74166667
-6.15833333,36.74166667
-6.15,36.74166667
-6.15,36.73333333
-6.14166667,36.73333333
-6.13333333,36.73333333
-6.13333333,36.725
-6.125,36.725
-6.125,36.73333333
-6.125,36.74166667
-6.125,36.75
-6.125,36.75833333
-6.13333333,36.75833333
-6.14166667,36.75833333
-6.14166667,36.75
-6.15,36.75
-6.15833333,36.75
-6.15833333,36.75833333
-6.16666667,36.75833333
-6.175,36.75833333
-6.175,36.75
-6.18333333,36.75
-6.18333333,36.75833333
-6.19166667,36.75833333
-6.2,36.75833333
-6.2,36.75
-6.20833333,36.75
</coordinates>
</LinearRing>
</innerBoundaryIs>
<innerBoundaryIs>
<LinearRing>
<coordinates>
-6.20833333,36.675
-6.20833333,36.66666667
-6.20833333,36.65833333
-6.2,36.65833333
-6.2,36.66666667
-6.2,36.675
-6.20833333,36.675
</coordinates>
</LinearRing>
</innerBoundaryIs>
<innerBoundaryIs>
<LinearRing>
<coordinates>
-4.69166667,36.75833333
-4.68333333,36.75833333
-4.68333333,36.76666667
-4.68333333,36.775
-4.68333333,36.78333333
-4.69166667,36.78333333
-4.7,36.78333333
-4.7,36.775
-4.7,36.76666667
-4.7,36.75833333
-4.69166667,36.75833333
</coordinates>
</LinearRing>
</innerBoundaryIs>
<innerBoundaryIs>
<LinearRing>
<coordinates>
-4.7,36.78333333
-4.7,36.79166667
-4.70833333,36.79166667
-4.70833333,36.8
-4.71666667,36.8
-4.71666667,36.79166667
-4.71666667,36.78333333
-4.71666667,36.775
-4.70833333,36.775
-4.70833333,36.78333333
-4.7,36.78333333
</coordinates>
</LinearRing>
</innerBoundaryIs>
<innerBoundaryIs>
<LinearRing>
<coordinates>
-4.475,36.75833333
-4.46666667,36.75833333
-4.46666667,36.76666667
-4.475,36.76666667
-4.48333333,36.76666667
-4.49166667,36.76666667
-4.49166667,36.75833333
-4.48333333,36.75833333
-4.475,36.75833333
</coordinates>
</LinearRing>
</innerBoundaryIs>
<innerBoundaryIs>
<LinearRing>
<coordinates>
-4.49166667,36.76666667
-4.49166667,36.775
-4.49166667,36.78333333
-4.48333333,36.78333333
-4.475,36.78333333
-4.46666667,36.78333333
-4.45833333,36.78333333
-4.45833333,36.775
-4.45833333,36.76666667
-4.45,36.76666667
-4.44166667,36.76666667
-4.44166667,36.775
-4.43333333,36.775
-4.43333333,36.78333333
-4.44166667,36.78333333
-4.44166667,36.79166667
-4.45,36.79166667
-4.45,36.8
-4.45833333,36.8
-4.46666667,36.8
-4.475,36.8
-4.48333333,36.8
-4.49166667,36.8
-4.5,36.8
-4.5,36.80833333
-4.50833333,36.80833333
-4.50833333,36.81666667
-4.5,36.81666667
-4.49166667,36.81666667
-4.49166667,36.825
-4.49166667,36.83333333
-4.49166667,36.84166667
-4.48333333,36.84166667
-4.48333333,36.85
-4.49166667,36.85
-4.5,36.85
-4.5,36.84166667
-4.5,36.83333333
-4.50833333,36.83333333
-4.51666667,36.83333333
-4.51666667,36.825
-4.51666667,36.81666667
-4.525,36.81666667
-4.525,36.825
-4.53333333,36.825
-4.53333333,36.81666667
-4.54166667,36.81666667
-4.54166667,36.825
-4.55,36.825
-4.55,36.81666667
-4.55,36.80833333
-4.55833333,36.80833333
-4.56666667,36.80833333
-4.56666667,36.8
-4.55833333,36.8
-4.55833333,36.79166667
-4.55,36.79166667
-4.55,36.8
-4.54166667,36.8
-4.53333333,36.8
-4.525,36.8
-4.51666667,36.8
-4.51666667,36.79166667
-4.50833333,36.79166667
-4.5,36.79166667
-4.5,36.78333333
-4.5,36.775
-4.5,36.76666667
-4.49166667,36.76666667
</coordinates>
</LinearRing>
</innerBoundaryIs>
<innerBoundaryIs>
<LinearRing>
<coordinates>
-4.51666667,36.83333333
-4.51666667,36.84166667
-4.525,36.84166667
-4.525,36.83333333
-4.51666667,36.83333333
</coordinates>
</LinearRing>
</innerBoundaryIs>
<innerBoundaryIs>
<LinearRing>
<coordinates>
-4.55833333,36.79166667
-4.56666667,36.79166667
-4.56666667,36.78333333
-4.55833333,36.78333333
-4.55833333,36.79166667
</coordinates>
</LinearRing>
</innerBoundaryIs>
<innerBoundaryIs>
<LinearRing>
<coordinates>
-4.55,36.79166667
-4.55,36.78333333
-4.54166667,36.78333333
-4.54166667,36.79166667
-4.55,36.79166667
</coordinates>
</LinearRing>
</innerBoundaryIs>
<innerBoundaryIs>
<LinearRing>
<coordinates>
-4.36666667,36.75
-4.35833333,36.75
-4.35833333,36.74166667
-4.35,36.74166667
-4.34166667,36.74166667
-4.33333333,36.74166667
-4.33333333,36.73333333
-4.325,36.73333333
-4.325,36.725
-4.31666667,36.725
-4.31666667,36.73333333
-4.30833333,36.73333333
-4.3,36.73333333
-4.29166667,36.73333333
-4.28333333,36.73333333
-4.28333333,36.74166667
-4.29166667,36.74166667
-4.3,36.74166667
-4.3,36.75
-4.3,36.75833333
-4.30833333,36.75833333
-4.30833333,36.75
-4.31666667,36.75
-4.31666667,36.75833333
-4.325,36.75833333
-4.325,36.75
-4.33333333,36.75
-4.33333333,36.75833333
-4.34166667,36.75833333
-4.34166667,36.76666667
-4.35,36.76666667
-4.35833333,36.76666667
-4.36666667,36.76666667
-4.36666667,36.75833333
-4.36666667,36.75
</coordinates>
</LinearRing>
</innerBoundaryIs>
<innerBoundaryIs>
<LinearRing>
<coordinates>
-4.34166667,36.76666667
-4.33333333,36.76666667
-4.33333333,36.775
-4.34166667,36.775
-4.34166667,36.76666667
</coordinates>
</LinearRing>
</innerBoundaryIs>
<innerBoundaryIs>
<LinearRing>
<coordinates>
-5.03333333,36.68333333
-5.025,36.68333333
-5.01666667,36.68333333
-5.00833333,36.68333333
-5.00833333,36.675
-5,36.675
-4.99166667,36.675
-4.99166667,36.68333333
-4.99166667,36.69166667
-5,36.69166667
-5,36.7
-5.00833333,36.7
-5.01666667,36.7
-5.01666667,36.69166667
-5.025,36.69166667
-5.03333333,36.69166667
-5.03333333,36.68333333
</coordinates>
</LinearRing>
</innerBoundaryIs>
<innerBoundaryIs>
<LinearRing>
<coordinates>
-5,36.7
-4.99166667,36.7
-4.99166667,36.70833333
-5,36.70833333
-5,36.7
</coordinates>
</LinearRing>
</innerBoundaryIs>
<innerBoundaryIs>
<LinearRing>
<coordinates>
-4.76666667,36.68333333
-4.76666667,36.675
-4.76666667,36.66666667
-4.75833333,36.66666667
-4.75,36.66666667
-4.75,36.675
-4.75,36.68333333
-4.75,36.69166667
-4.74166667,36.69166667
-4.74166667,36.7
-4.75,36.7
-4.75833333,36.7
-4.75833333,36.69166667
-4.75833333,36.68333333
-4.76666667,36.68333333
</coordinates>
</LinearRing>
</innerBoundaryIs>
<innerBoundaryIs>
<LinearRing>
<coordinates>
-4.74166667,36.7
-4.73333333,36.7
-4.73333333,36.70833333
-4.74166667,36.70833333
-4.74166667,36.7
</coordinates>
</LinearRing>
</innerBoundaryIs>
<innerBoundaryIs>
<LinearRing>
<coordinates>
-4.48333333,36.69166667
-4.48333333,36.68333333
-4.475,36.68333333
-4.475,36.69166667
-4.48333333,36.69166667
</coordinates>
</LinearRing>
</innerBoundaryIs>
<innerBoundaryIs>
<LinearRing>
<coordinates>
-4.48333333,36.68333333
-4.49166667,36.68333333
-4.49166667,36.675
-4.48333333,36.675
-4.48333333,36.68333333
</coordinates>
</LinearRing>
</innerBoundaryIs>
<innerBoundaryIs>
<LinearRing>
<coordinates>
-4.48333333,36.675
-4.48333333,36.66666667
-4.475,36.66666667
-4.475,36.675
-4.48333333,36.675
</coordinates>
</LinearRing>
</innerBoundaryIs>
<innerBoundaryIs>
<LinearRing>
<coordinates>
-4,36.80833333
-4.00833333,36.80833333
-4.00833333,36.8
-4.00833333,36.79166667
-4,36.79166667
-3.99166667,36.79166667
-3.99166667,36.8
-4,36.8
-4,36.80833333
</coordinates>
</LinearRing>
</innerBoundaryIs>
<innerBoundaryIs>
<LinearRing>
<coordinates>
-3.99166667,36.8
-3.98333333,36.8
-3.98333333,36.80833333
-3.99166667,36.80833333
-3.99166667,36.8
</coordinates>
</LinearRing>
</innerBoundaryIs>
<innerBoundaryIs>
<LinearRing>
<coordinates>
-3.98333333,36.8
-3.98333333,36.79166667
-3.975,36.79166667
-3.96666667,36.79166667
-3.96666667,36.8
-3.96666667,36.80833333
-3.975,36.80833333
-3.975,36.8
-3.98333333,36.8
</coordinates>
</LinearRing>
</innerBoundaryIs>
<innerBoundaryIs>
<LinearRing>
<coordinates>
-3.91666667,36.80833333
-3.91666667,36.8
-3.90833333,36.8
-3.9,36.8
-3.9,36.80833333
-3.9,36.81666667
-3.90833333,36.81666667
-3.90833333,36.80833333
-3.91666667,36.80833333
</coordinates>
</LinearRing>
</innerBoundaryIs>
<innerBoundaryIs>
<LinearRing>
<coordinates>
-3.9,36.81666667
-3.89166667,36.81666667
-3.88333333,36.81666667
-3.88333333,36.825
-3.88333333,36.83333333
-3.88333333,36.84166667
-3.89166667,36.84166667
-3.89166667,36.85
-3.9,36.85
-3.90833333,36.85
-3.90833333,36.84166667
-3.91666667,36.84166667
-3.925,36.84166667
-3.925,36.83333333
-3.925,36.825
-3.91666667,36.825
-3.91666667,36.83333333
-3.90833333,36.83333333
-3.9,36.83333333
-3.89166667,36.83333333
-3.89166667,36.825
-3.9,36.825
-3.9,36.81666667
</coordinates>
</LinearRing>
</innerBoundaryIs>
<innerBoundaryIs>
<LinearRing>
<coordinates>
-3.88333333,36.81666667
-3.88333333,36.80833333
-3.88333333,36.8
-3.875,36.8
-3.86666667,36.8
-3.86666667,36.80833333
-3.86666667,36.81666667
-3.875,36.81666667
-3.88333333,36.81666667
</coordinates>
</LinearRing>
</innerBoundaryIs>
<innerBoundaryIs>
<LinearRing>
<coordinates>
-3.69166667,36.81666667
-3.69166667,36.80833333
-3.68333333,36.80833333
-3.68333333,36.81666667
-3.69166667,36.81666667
</coordinates>
</LinearRing>
</innerBoundaryIs>
<innerBoundaryIs>
<LinearRing>
<coordinates>
-3.68333333,36.81666667
-3.675,36.81666667
-3.66666667,36.81666667
-3.65833333,36.81666667
-3.65833333,36.825
-3.65833333,36.83333333
-3.66666667,36.83333333
-3.675,36.83333333
-3.675,36.825
-3.68333333,36.825
-3.68333333,36.81666667
</coordinates>
</LinearRing>
</innerBoundaryIs>
<innerBoundaryIs>
<LinearRing>
<coordinates>
-3.80833333,36.84166667
-3.80833333,36.83333333
-3.8,36.83333333
-3.8,36.84166667
-3.80833333,36.84166667
</coordinates>
</LinearRing>
</innerBoundaryIs>
<innerBoundaryIs>
<LinearRing>
<coordinates>
-3.8,36.83333333
-3.8,36.825
-3.79166667,36.825
-3.79166667,36.83333333
-3.8,36.83333333
</coordinates>
</LinearRing>
</innerBoundaryIs>
<innerBoundaryIs>
<LinearRing>
<coordinates>
-3.73333333,36.84166667
-3.73333333,36.83333333
-3.725,36.83333333
-3.71666667,36.83333333
-3.71666667,36.84166667
-3.725,36.84166667
-3.73333333,36.84166667
</coordinates>
</LinearRing>
</innerBoundaryIs>
<innerBoundaryIs>
<LinearRing>
<coordinates>
-3.71666667,36.84166667
-3.70833333,36.84166667
-3.70833333,36.85
-3.71666667,36.85
-3.71666667,36.84166667
</coordinates>
</LinearRing>
</innerBoundaryIs>
<innerBoundaryIs>
<LinearRing>
<coordinates>
-4.58333333,36.75833333
-4.575,36.75833333
-4.575,36.76666667
-4.56666667,36.76666667
-4.56666667,36.775
-4.575,36.775
-4.58333333,36.775
-4.59166667,36.775
-4.59166667,36.78333333
-4.58333333,36.78333333
-4.58333333,36.79166667
-4.58333333,36.8
-4.58333333,36.80833333
-4.59166667,36.80833333
-4.59166667,36.8
-4.6,36.8
-4.6,36.79166667
-4.6,36.78333333
-4.60833333,36.78333333
-4.60833333,36.775
-4.6,36.775
-4.6,36.76666667
-4.59166667,36.76666667
-4.58333333,36.76666667
-4.58333333,36.75833333
</coordinates>
</LinearRing>
</innerBoundaryIs>
<innerBoundaryIs>
<LinearRing>
<coordinates>
-4.56666667,36.76666667
-4.56666667,36.75833333
-4.55833333,36.75833333
-4.55833333,36.76666667
-4.56666667,36.76666667
</coordinates>
</LinearRing>
</innerBoundaryIs>
<innerBoundaryIs>
<LinearRing>
<coordinates>
-6.10833333,36.81666667
-6.10833333,36.80833333
-6.1,36.80833333
-6.09166667,36.80833333
-6.09166667,36.8
-6.08333333,36.8
-6.075,36.8
-6.075,36.79166667
-6.06666667,36.79166667
-6.06666667,36.8
-6.06666667,36.80833333
-6.06666667,36.81666667
-6.075,36.81666667
-6.08333333,36.81666667
-6.08333333,36.825
-6.09166667,36.825
-6.09166667,36.81666667
-6.1,36.81666667
-6.10833333,36.81666667
</coordinates>
</LinearRing>
</innerBoundaryIs>
<innerBoundaryIs>
<LinearRing>
<coordinates>
-6.06666667,36.81666667
-6.05833333,36.81666667
-6.05833333,36.825
-6.06666667,36.825
-6.06666667,36.81666667
</coordinates>
</LinearRing>
</innerBoundaryIs>
<innerBoundaryIs>
<LinearRing>
<coordinates>
-6.05833333,36.81666667
-6.05833333,36.80833333
-6.05,36.80833333
-6.05,36.81666667
-6.05833333,36.81666667
</coordinates>
</LinearRing>
</innerBoundaryIs>
<innerBoundaryIs>
<LinearRing>
<coordinates>
-4.75833333,36.78333333
-4.75833333,36.775
-4.75833333,36.76666667
-4.75,36.76666667
-4.74166667,36.76666667
-4.73333333,36.76666667
-4.73333333,36.775
-4.73333333,36.78333333
-4.74166667,36.78333333
-4.74166667,36.79166667
-4.75,36.79166667
-4.75,36.78333333
-4.75833333,36.78333333
</coordinates>
</LinearRing>
</innerBoundaryIs>
<innerBoundaryIs>
<LinearRing>
<coordinates>
-4.73333333,36.78333333
-4.725,36.78333333
-4.725,36.79166667
-4.73333333,36.79166667
-4.73333333,36.78333333
</coordinates>
</LinearRing>
</innerBoundaryIs>
<innerBoundaryIs>
<LinearRing>
<coordinates>
-6.3,36.79166667
-6.29166667,36.79166667
-6.29166667,36.8
-6.3,36.8
-6.3,36.79166667
</coordinates>
</LinearRing>
</innerBoundaryIs>
<innerBoundaryIs>
<LinearRing>
<coordinates>
-6.29166667,36.8
-6.28333333,36.8
-6.28333333,36.80833333
-6.29166667,36.80833333
-6.29166667,36.8
</coordinates>
</LinearRing>
</innerBoundaryIs>
<innerBoundaryIs>
<LinearRing>
<coordinates>
-4.45833333,36.80833333
-4.45,36.80833333
-4.44166667,36.80833333
-4.43333333,36.80833333
-4.43333333,36.81666667
-4.44166667,36.81666667
-4.44166667,36.825
-4.45,36.825
-4.45,36.81666667
-4.45833333,36.81666667
-4.45833333,36.80833333
</coordinates>
</LinearRing>
</innerBoundaryIs>
<innerBoundaryIs>
<LinearRing>
<coordinates>
-4.45,36.825
-4.45,36.83333333
-4.45,36.84166667
-4.45833333,36.84166667
-4.45833333,36.83333333
-4.45833333,36.825
-4.45,36.825
</coordinates>
</LinearRing>
</innerBoundaryIs>
<innerBoundaryIs>
<LinearRing>
<coordinates>
-4.725,36.84166667
-4.725,36.83333333
-4.71666667,36.83333333
-4.71666667,36.84166667
-4.725,36.84166667
</coordinates>
</LinearRing>
</innerBoundaryIs>
<innerBoundaryIs>
<LinearRing>
<coordinates>
-4.71666667,36.84166667
-4.70833333,36.84166667
-4.70833333,36.83333333
-4.7,36.83333333
-4.69166667,36.83333333
-4.68333333,36.83333333
-4.68333333,36.84166667
-4.69166667,36.84166667
-4.7,36.84166667
-4.7,36.85
-4.70833333,36.85
-4.71666667,36.85
-4.71666667,36.84166667
</coordinates>
</LinearRing>
</innerBoundaryIs>
<innerBoundaryIs>
<LinearRing>
<coordinates>
-5.75,37.05
-5.74166667,37.05
-5.73333333,37.05
-5.725,37.05
-5.725,37.05833333
-5.73333333,37.05833333
-5.74166667,37.05833333
-5.75,37.05833333
-5.75,37.05
</coordinates>
</LinearRing>
</innerBoundaryIs>
<innerBoundaryIs>
<LinearRing>
<coordinates>
-5.725,37.05833333
-5.71666667,37.05833333
-5.71666667,37.06666667
-5.725,37.06666667
-5.725,37.05833333
</coordinates>
</LinearRing>
</innerBoundaryIs>
<innerBoundaryIs>
<LinearRing>
<coordinates>
-5.75,37.05833333
-5.75,37.06666667
-5.75833333,37.06666667
-5.75833333,37.05833333
-5.75,37.05833333
</coordinates>
</LinearRing>
</innerBoundaryIs>
<innerBoundaryIs>
<LinearRing>
<coordinates>
-5.75,37.06666667
-5.74166667,37.06666667
-5.74166667,37.075
-5.73333333,37.075
-5.725,37.075
-5.71666667,37.075
-5.71666667,37.08333333
-5.725,37.08333333
-5.73333333,37.08333333
-5.74166667,37.08333333
-5.75,37.08333333
-5.75,37.075
-5.75,37.06666667
</coordinates>
</LinearRing>
</innerBoundaryIs>
<innerBoundaryIs>
<LinearRing>
<coordinates>
-5.71666667,37.08333333
-5.70833333,37.08333333
-5.70833333,37.09166667
-5.70833333,37.1
-5.71666667,37.1
-5.71666667,37.09166667
-5.71666667,37.08333333
</coordinates>
</LinearRing>
</innerBoundaryIs>
<innerBoundaryIs>
<LinearRing>
<coordinates>
-5.70833333,37.05
-5.70833333,37.04166667
-5.7,37.04166667
-5.7,37.03333333
-5.7,37.025
-5.69166667,37.025
-5.69166667,37.03333333
-5.68333333,37.03333333
-5.675,37.03333333
-5.675,37.04166667
-5.675,37.05
-5.68333333,37.05
-5.68333333,37.04166667
-5.69166667,37.04166667
-5.69166667,37.05
-5.69166667,37.05833333
-5.7,37.05833333
-5.7,37.06666667
-5.70833333,37.06666667
-5.70833333,37.05833333
-5.70833333,37.05
</coordinates>
</LinearRing>
</innerBoundaryIs>
<innerBoundaryIs>
<LinearRing>
<coordinates>
-5.69166667,37.05833333
-5.68333333,37.05833333
-5.675,37.05833333
-5.675,37.06666667
-5.68333333,37.06666667
-5.69166667,37.06666667
-5.69166667,37.05833333
</coordinates>
</LinearRing>
</innerBoundaryIs>
<innerBoundaryIs>
<LinearRing>
<coordinates>
-4.15833333,37.05
-4.15833333,37.04166667
-4.15,37.04166667
-4.15,37.05
-4.15833333,37.05
</coordinates>
</LinearRing>
</innerBoundaryIs>
<innerBoundaryIs>
<LinearRing>
<coordinates>
-4.15,37.05
-4.14166667,37.05
-4.13333333,37.05
-4.13333333,37.05833333
-4.14166667,37.05833333
-4.15,37.05833333
-4.15,37.05
</coordinates>
</LinearRing>
</innerBoundaryIs>
<innerBoundaryIs>
<LinearRing>
<coordinates>
-3.71666667,37.04166667
-3.70833333,37.04166667
-3.70833333,37.05
-3.71666667,37.05
-3.71666667,37.04166667
</coordinates>
</LinearRing>
</innerBoundaryIs>
<innerBoundaryIs>
<LinearRing>
<coordinates>
-3.71666667,37.05
-3.71666667,37.05833333
-3.70833333,37.05833333
-3.7,37.05833333
-3.69166667,37.05833333
-3.69166667,37.06666667
-3.68333333,37.06666667
-3.675,37.06666667
-3.675,37.075
-3.66666667,37.075
-3.65833333,37.075
-3.65,37.075
-3.65,37.08333333
-3.65,37.09166667
-3.65,37.1
-3.65833333,37.1
-3.65833333,37.09166667
-3.66666667,37.09166667
-3.675,37.09166667
-3.675,37.1
-3.68333333,37.1
-3.69166667,37.1
-3.7,37.1
-3.70833333,37.1
-3.70833333,37.10833333
-3.71666667,37.10833333
-3.71666667,37.11666667
-3.70833333,37.11666667
-3.7,37.11666667
-3.69166667,37.11666667
-3.69166667,37.10833333
-3.68333333,37.10833333
-3.675,37.10833333
-3.675,37.11666667
-3.675,37.125
-3.68333333,37.125
-3.69166667,37.125
-3.7,37.125
-3.7,37.13333333
-3.69166667,37.13333333
-3.68333333,37.13333333
-3.68333333,37.14166667
-3.69166667,37.14166667
-3.69166667,37.15
-3.7,37.15
-3.70833333,37.15
-3.71666667,37.15
-3.71666667,37.15833333
-3.725,37.15833333
-3.725,37.15
-3.725,37.14166667
-3.73333333,37.14166667
-3.73333333,37.15
-3.74166667,37.15
-3.74166667,37.14166667
-3.75,37.14166667
-3.75833333,37.14166667
-3.75833333,37.13333333
-3.75,37.13333333
-3.75,37.125
-3.75833333,37.125
-3.75833333,37.11666667
-3.75833333,37.10833333
-3.75,37.10833333
-3.75,37.1
-3.74166667,37.1
-3.74166667,37.09166667
-3.74166667,37.08333333
-3.75,37.08333333
-3.75833333,37.08333333
-3.76666667,37.08333333
-3.76666667,37.075
-3.75833333,37.075
-3.75,37.075
-3.74166667,37.075
-3.74166667,37.06666667
-3.73333333,37.06666667
-3.725,37.06666667
-3.725,37.05833333
-3.725,37.05
-3.71666667,37.05
</coordinates>
</LinearRing>
</innerBoundaryIs>
<innerBoundaryIs>
<LinearRing>
<coordinates>
-3.69166667,37.05833333
-3.69166667,37.05
-3.68333333,37.05
-3.68333333,37.04166667
-3.675,37.04166667
-3.66666667,37.04166667
-3.66666667,37.03333333
-3.65833333,37.03333333
-3.65833333,37.04166667
-3.65833333,37.05
-3.65,37.05
-3.65,37.05833333
-3.65,37.06666667
-3.65833333,37.06666667
-3.65833333,37.05833333
-3.66666667,37.05833333
-3.675,37.05833333
-3.68333333,37.05833333
-3.69166667,37.05833333
</coordinates>
</LinearRing>
</innerBoundaryIs>
<innerBoundaryIs>
<LinearRing>
<coordinates>
-3.65833333,37.1
-3.65833333,37.10833333
-3.65833333,37.11666667
-3.66666667,37.11666667
-3.66666667,37.10833333
-3.66666667,37.1
-3.65833333,37.1
</coordinates>
</LinearRing>
</innerBoundaryIs>
<innerBoundaryIs>
<LinearRing>
<coordinates>
-3.725,37.15833333
-3.725,37.16666667
-3.73333333,37.16666667
-3.73333333,37.15833333
-3.725,37.15833333
</coordinates>
</LinearRing>
</innerBoundaryIs>
<innerBoundaryIs>
<LinearRing>
<coordinates>
-3.75833333,37.10833333
-3.76666667,37.10833333
-3.76666667,37.11666667
-3.775,37.11666667
-3.78333333,37.11666667
-3.78333333,37.10833333
-3.79166667,37.10833333
-3.79166667,37.11666667
-3.8,37.11666667
-3.80833333,37.11666667
-3.80833333,37.125
-3.81666667,37.125
-3.825,37.125
-3.825,37.11666667
-3.81666667,37.11666667
-3.81666667,37.10833333
-3.80833333,37.10833333
-3.8,37.10833333
-3.8,37.1
-3.79166667,37.1
-3.78333333,37.1
-3.775,37.1
-3.76666667,37.1
-3.75833333,37.1
-3.75833333,37.10833333
</coordinates>
</LinearRing>
</innerBoundaryIs>
<innerBoundaryIs>
<LinearRing>
<coordinates>
-6,36.95833333
-5.99166667,36.95833333
-5.99166667,36.96666667
-6,36.96666667
-6,36.95833333
</coordinates>
</LinearRing>
</innerBoundaryIs>
<innerBoundaryIs>
<LinearRing>
<coordinates>
-5.99166667,36.95833333
-5.99166667,36.95
-5.99166667,36.94166667
-6,36.94166667
-6,36.93333333
-5.99166667,36.93333333
-5.99166667,36.925
-5.98333333,36.925
-5.98333333,36.93333333
-5.98333333,36.94166667
-5.98333333,36.95
-5.98333333,36.95833333
-5.99166667,36.95833333
</coordinates>
</LinearRing>
</innerBoundaryIs>
<innerBoundaryIs>
<LinearRing>
<coordinates>
-6,36.96666667
-6,36.975
-6.00833333,36.975
-6.00833333,36.96666667
-6,36.96666667
</coordinates>
</LinearRing>
</innerBoundaryIs>
<innerBoundaryIs>
<LinearRing>
<coordinates>
-5.875,36.96666667
-5.875,36.95833333
-5.86666667,36.95833333
-5.86666667,36.96666667
-5.86666667,36.975
-5.875,36.975
-5.875,36.96666667
</coordinates>
</LinearRing>
</innerBoundaryIs>
<innerBoundaryIs>
<LinearRing>
<coordinates>
-5.875,36.95833333
-5.88333333,36.95833333
-5.88333333,36.95
-5.875,36.95
-5.875,36.95833333
</coordinates>
</LinearRing>
</innerBoundaryIs>
<innerBoundaryIs>
<LinearRing>
<coordinates>
-3.75,36.95833333
-3.74166667,36.95833333
-3.74166667,36.96666667
-3.75,36.96666667
-3.75,36.95833333
</coordinates>
</LinearRing>
</innerBoundaryIs>
<innerBoundaryIs>
<LinearRing>
<coordinates>
-3.74166667,36.95833333
-3.74166667,36.95
-3.73333333,36.95
-3.73333333,36.94166667
-3.73333333,36.93333333
-3.725,36.93333333
-3.71666667,36.93333333
-3.70833333,36.93333333
-3.70833333,36.94166667
-3.70833333,36.95
-3.71666667,36.95
-3.71666667,36.95833333
-3.725,36.95833333
-3.73333333,36.95833333
-3.74166667,36.95833333
</coordinates>
</LinearRing>
</innerBoundaryIs>
<innerBoundaryIs>
<LinearRing>
<coordinates>
-3.65,36.95833333
-3.65,36.95
-3.64166667,36.95
-3.64166667,36.95833333
-3.65,36.95833333
</coordinates>
</LinearRing>
</innerBoundaryIs>
<innerBoundaryIs>
<LinearRing>
<coordinates>
-3.64166667,36.95
-3.64166667,36.94166667
-3.63333333,36.94166667
-3.625,36.94166667
-3.625,36.95
-3.63333333,36.95
-3.64166667,36.95
</coordinates>
</LinearRing>
</innerBoundaryIs>
<innerBoundaryIs>
<LinearRing>
<coordinates>
-3.59166667,36.95833333
-3.59166667,36.95
-3.58333333,36.95
-3.575,36.95
-3.575,36.95833333
-3.58333333,36.95833333
-3.59166667,36.95833333
</coordinates>
</LinearRing>
</innerBoundaryIs>
<innerBoundaryIs>
<LinearRing>
<coordinates>
-3.575,36.95833333
-3.56666667,36.95833333
-3.56666667,36.96666667
-3.575,36.96666667
-3.575,36.95833333
</coordinates>
</LinearRing>
</innerBoundaryIs>
<innerBoundaryIs>
<LinearRing>
<coordinates>
-6.06666667,36.90833333
-6.06666667,36.9
-6.05833333,36.9
-6.05,36.9
-6.05,36.90833333
-6.05833333,36.90833333
-6.05833333,36.91666667
-6.06666667,36.91666667
-6.06666667,36.90833333
</coordinates>
</LinearRing>
</innerBoundaryIs>
<innerBoundaryIs>
<LinearRing>
<coordinates>
-6.05,36.90833333
-6.04166667,36.90833333
-6.04166667,36.91666667
-6.05,36.91666667
-6.05,36.90833333
</coordinates>
</LinearRing>
</innerBoundaryIs>
<innerBoundaryIs>
<LinearRing>
<coordinates>
-5.95,36.91666667
-5.94166667,36.91666667
-5.94166667,36.925
-5.93333333,36.925
-5.925,36.925
-5.925,36.93333333
-5.93333333,36.93333333
-5.94166667,36.93333333
-5.95,36.93333333
-5.95,36.925
-5.95,36.91666667
</coordinates>
</LinearRing>
</innerBoundaryIs>
<innerBoundaryIs>
<LinearRing>
<coordinates>
-5.95,36.93333333
-5.95,36.94166667
-5.95833333,36.94166667
-5.95833333,36.93333333
-5.95,36.93333333
</coordinates>
</LinearRing>
</innerBoundaryIs>
<innerBoundaryIs>
<LinearRing>
<coordinates>
-5.85,36.91666667
-5.84166667,36.91666667
-5.83333333,36.91666667
-5.83333333,36.925
-5.84166667,36.925
-5.85,36.925
-5.85,36.91666667
</coordinates>
</LinearRing>
</innerBoundaryIs>
<innerBoundaryIs>
<LinearRing>
<coordinates>
-5.83333333,36.925
-5.825,36.925
-5.825,36.93333333
-5.83333333,36.93333333
-5.83333333,36.925
</coordinates>
</LinearRing>
</innerBoundaryIs>
<innerBoundaryIs>
<LinearRing>
<coordinates>
-5.65833333,36.91666667
-5.65833333,36.90833333
-5.65,36.90833333
-5.64166667,36.90833333
-5.64166667,36.91666667
-5.65,36.91666667
-5.65,36.925
-5.65833333,36.925
-5.65833333,36.91666667
</coordinates>
</LinearRing>
</innerBoundaryIs>
<innerBoundaryIs>
<LinearRing>
<coordinates>
-5.64166667,36.91666667
-5.63333333,36.91666667
-5.63333333,36.925
-5.64166667,36.925
-5.64166667,36.91666667
</coordinates>
</LinearRing>
</innerBoundaryIs>
<innerBoundaryIs>
<LinearRing>
<coordinates>
-6.09166667,36.88333333
-6.09166667,36.875
-6.09166667,36.86666667
-6.08333333,36.86666667
-6.08333333,36.875
-6.075,36.875
-6.075,36.88333333
-6.075,36.89166667
-6.08333333,36.89166667
-6.08333333,36.88333333
-6.09166667,36.88333333
</coordinates>
</LinearRing>
</innerBoundaryIs>
<innerBoundaryIs>
<LinearRing>
<coordinates>
-6.075,36.875
-6.075,36.86666667
-6.06666667,36.86666667
-6.06666667,36.875
-6.075,36.875
</coordinates>
</LinearRing>
</innerBoundaryIs>
<innerBoundaryIs>
<LinearRing>
<coordinates>
-5.84166667,36.88333333
-5.83333333,36.88333333
-5.83333333,36.89166667
-5.84166667,36.89166667
-5.84166667,36.88333333
</coordinates>
</LinearRing>
</innerBoundaryIs>
<innerBoundaryIs>
<LinearRing>
<coordinates>
-5.84166667,36.89166667
-5.84166667,36.9
-5.85,36.9
-5.85833333,36.9
-5.85833333,36.89166667
-5.85,36.89166667
-5.84166667,36.89166667
</coordinates>
</LinearRing>
</innerBoundaryIs>
<innerBoundaryIs>
<LinearRing>
<coordinates>
-5.63333333,36.88333333
-5.63333333,36.875
-5.625,36.875
-5.625,36.88333333
-5.63333333,36.88333333
</coordinates>
</LinearRing>
</innerBoundaryIs>
<innerBoundaryIs>
<LinearRing>
<coordinates>
-5.63333333,36.875
-5.64166667,36.875
-5.64166667,36.86666667
-5.63333333,36.86666667
-5.63333333,36.875
</coordinates>
</LinearRing>
</innerBoundaryIs>
<innerBoundaryIs>
<LinearRing>
<coordinates>
-4.175,36.88333333
-4.175,36.875
-4.16666667,36.875
-4.16666667,36.88333333
-4.175,36.88333333
</coordinates>
</LinearRing>
</innerBoundaryIs>
<innerBoundaryIs>
<LinearRing>
<coordinates>
-4.175,36.875
-4.18333333,36.875
-4.18333333,36.86666667
-4.175,36.86666667
-4.175,36.875
</coordinates>
</LinearRing>
</innerBoundaryIs>
<innerBoundaryIs>
<LinearRing>
<coordinates>
-3.98333333,36.90833333
-3.975,36.90833333
-3.975,36.91666667
-3.98333333,36.91666667
-3.98333333,36.90833333
</coordinates>
</LinearRing>
</innerBoundaryIs>
<innerBoundaryIs>
<LinearRing>
<coordinates>
-3.975,36.90833333
-3.975,36.9
-3.98333333,36.9
-3.98333333,36.89166667
-3.975,36.89166667
-3.96666667,36.89166667
-3.96666667,36.9
-3.95833333,36.9
-3.95833333,36.90833333
-3.96666667,36.90833333
-3.975,36.90833333
</coordinates>
</LinearRing>
</innerBoundaryIs>
<innerBoundaryIs>
<LinearRing>
<coordinates>
-5.91666667,36.94166667
-5.91666667,36.93333333
-5.90833333,36.93333333
-5.90833333,36.94166667
-5.91666667,36.94166667
</coordinates>
</LinearRing>
</innerBoundaryIs>
<innerBoundaryIs>
<LinearRing>
<coordinates>
-5.90833333,36.94166667
-5.9,36.94166667
-5.9,36.95
-5.90833333,36.95
-5.90833333,36.94166667
</coordinates>
</LinearRing>
</innerBoundaryIs>
<innerBoundaryIs>
<LinearRing>
<coordinates>
-5.83333333,36.94166667
-5.83333333,36.95
-5.84166667,36.95
-5.84166667,36.94166667
-5.83333333,36.94166667
</coordinates>
</LinearRing>
</innerBoundaryIs>
<innerBoundaryIs>
<LinearRing>
<coordinates>
-5.83333333,36.95
-5.825,36.95
-5.825,36.95833333
-5.83333333,36.95833333
-5.83333333,36.95
</coordinates>
</LinearRing>
</innerBoundaryIs>
<innerBoundaryIs>
<LinearRing>
<coordinates>
-6.4,36.96666667
-6.4,36.95833333
-6.4,36.95
-6.39166667,36.95
-6.38333333,36.95
-6.38333333,36.95833333
-6.375,36.95833333
-6.375,36.96666667
-6.375,36.975
-6.375,36.98333333
-6.38333333,36.98333333
-6.38333333,36.99166667
-6.38333333,37
-6.39166667,37
-6.4,37
-6.4,37.00833333
-6.39166667,37.00833333
-6.39166667,37.01666667
-6.4,37.01666667
-6.40833333,37.01666667
-6.40833333,37.025
-6.40833333,37.03333333
-6.41666667,37.03333333
-6.41666667,37.04166667
-6.425,37.04166667
-6.425,37.03333333
-6.425,37.025
-6.43333333,37.025
-6.43333333,37.01666667
-6.43333333,37.00833333
-6.44166667,37.00833333
-6.44166667,37
-6.43333333,37
-6.43333333,36.99166667
-6.425,36.99166667
-6.425,36.98333333
-6.41666667,36.98333333
-6.41666667,36.975
-6.40833333,36.975
-6.40833333,36.98333333
-6.4,36.98333333
-6.4,36.975
-6.39166667,36.975
-6.39166667,36.96666667
-6.4,36.96666667
</coordinates>
</LinearRing>
</innerBoundaryIs>
<innerBoundaryIs>
<LinearRing>
<coordinates>
-6.38333333,36.95
-6.38333333,36.94166667
-6.38333333,36.93333333
-6.375,36.93333333
-6.375,36.94166667
-6.375,36.95
-6.38333333,36.95
</coordinates>
</LinearRing>
</innerBoundaryIs>
<innerBoundaryIs>
<LinearRing>
<coordinates>
-6.375,36.98333333
-6.36666667,36.98333333
-6.36666667,36.99166667
-6.36666667,37
-6.375,37
-6.375,36.99166667
-6.375,36.98333333
</coordinates>
</LinearRing>
</innerBoundaryIs>
<innerBoundaryIs>
<LinearRing>
<coordinates>
-6.23333333,36.96666667
-6.23333333,36.95833333
-6.23333333,36.95
-6.225,36.95
-6.21666667,36.95
-6.21666667,36.95833333
-6.21666667,36.96666667
-6.21666667,36.975
-6.225,36.975
-6.225,36.96666667
-6.23333333,36.96666667
</coordinates>
</LinearRing>
</innerBoundaryIs>
<innerBoundaryIs>
<LinearRing>
<coordinates>
-6.21666667,36.95
-6.21666667,36.94166667
-6.20833333,36.94166667
-6.20833333,36.95
-6.21666667,36.95
</coordinates>
</LinearRing>
</innerBoundaryIs>
<innerBoundaryIs>
<LinearRing>
<coordinates>
-3.71666667,36.96666667
-3.71666667,36.975
-3.725,36.975
-3.725,36.96666667
-3.71666667,36.96666667
</coordinates>
</LinearRing>
</innerBoundaryIs>
<innerBoundaryIs>
<LinearRing>
<coordinates>
-3.71666667,36.975
-3.70833333,36.975
-3.70833333,36.98333333
-3.71666667,36.98333333
-3.71666667,36.975
</coordinates>
</LinearRing>
</innerBoundaryIs>
<innerBoundaryIs>
<LinearRing>
<coordinates>
-5.84166667,37.01666667
-5.84166667,37.00833333
-5.84166667,37
-5.84166667,36.99166667
-5.83333333,36.99166667
-5.83333333,37
-5.825,37
-5.81666667,37
-5.81666667,37.00833333
-5.825,37.00833333
-5.83333333,37.00833333
-5.83333333,37.01666667
-5.84166667,37.01666667
</coordinates>
</LinearRing>
</innerBoundaryIs>
<innerBoundaryIs>
<LinearRing>
<coordinates>
-5.81666667,37.00833333
-5.80833333,37.00833333
-5.80833333,37.01666667
-5.81666667,37.01666667
-5.81666667,37.00833333
</coordinates>
</LinearRing>
</innerBoundaryIs>
<innerBoundaryIs>
<LinearRing>
<coordinates>
-5.76666667,37.01666667
-5.76666667,37.00833333
-5.775,37.00833333
-5.775,37
-5.76666667,37
-5.75833333,37
-5.75833333,36.99166667
-5.76666667,36.99166667
-5.76666667,36.98333333
-5.75833333,36.98333333
-5.75,36.98333333
-5.75,36.99166667
-5.74166667,36.99166667
-5.74166667,37
-5.75,37
-5.75,37.00833333
-5.75,37.01666667
-5.75833333,37.01666667
-5.76666667,37.01666667
</coordinates>
</LinearRing>
</innerBoundaryIs>
<innerBoundaryIs>
<LinearRing>
<coordinates>
-5.74166667,37
-5.73333333,37
-5.73333333,37.00833333
-5.73333333,37.01666667
-5.74166667,37.01666667
-5.74166667,37.00833333
-5.74166667,37
</coordinates>
</LinearRing>
</innerBoundaryIs>
<innerBoundaryIs>
<LinearRing>
<coordinates>
-5.65833333,37.01666667
-5.65833333,37.00833333
-5.65,37.00833333
-5.64166667,37.00833333
-5.64166667,37.01666667
-5.65,37.01666667
-5.65833333,37.01666667
</coordinates>
</LinearRing>
</innerBoundaryIs>
<innerBoundaryIs>
<LinearRing>
<coordinates>
-5.64166667,37.01666667
-5.63333333,37.01666667
-5.63333333,37.00833333
-5.625,37.00833333
-5.61666667,37.00833333
-5.61666667,37.01666667
-5.625,37.01666667
-5.625,37.025
-5.625,37.03333333
-5.63333333,37.03333333
-5.64166667,37.03333333
-5.64166667,37.04166667
-5.65,37.04166667
-5.65,37.03333333
-5.65,37.025
-5.64166667,37.025
-5.64166667,37.01666667
</coordinates>
</LinearRing>
</innerBoundaryIs>
<innerBoundaryIs>
<LinearRing>
<coordinates>
-3.58333333,37.00833333
-3.59166667,37.00833333
-3.6,37.00833333
-3.6,37
-3.60833333,37
-3.60833333,36.99166667
-3.60833333,36.98333333
-3.6,36.98333333
-3.6,36.99166667
-3.59166667,36.99166667
-3.59166667,37
-3.58333333,37
-3.58333333,37.00833333
</coordinates>
</LinearRing>
</innerBoundaryIs>
<innerBoundaryIs>
<LinearRing>
<coordinates>
-3.6,36.98333333
-3.6,36.975
-3.59166667,36.975
-3.59166667,36.98333333
-3.6,36.98333333
</coordinates>
</LinearRing>
</innerBoundaryIs>
<innerBoundaryIs>
<LinearRing>
<coordinates>
-3.58333333,37
-3.58333333,36.99166667
-3.58333333,36.98333333
-3.58333333,36.975
-3.575,36.975
-3.56666667,36.975
-3.56666667,36.98333333
-3.56666667,36.99166667
-3.575,36.99166667
-3.575,37
-3.58333333,37
</coordinates>
</LinearRing>
</innerBoundaryIs>
<innerBoundaryIs>
<LinearRing>
<coordinates>
-5.775,37.03333333
-5.775,37.025
-5.76666667,37.025
-5.76666667,37.03333333
-5.775,37.03333333
</coordinates>
</LinearRing>
</innerBoundaryIs>
<innerBoundaryIs>
<LinearRing>
<coordinates>
-5.76666667,37.03333333
-5.75833333,37.03333333
-5.75833333,37.04166667
-5.76666667,37.04166667
-5.76666667,37.03333333
</coordinates>
</LinearRing>
</innerBoundaryIs>
<innerBoundaryIs>
<LinearRing>
<coordinates>
-6.25,37.01666667
-6.25,37.00833333
-6.24166667,37.00833333
-6.24166667,37.01666667
-6.23333333,37.01666667
-6.23333333,37.00833333
-6.225,37.00833333
-6.225,37
-6.21666667,37
-6.21666667,36.99166667
-6.20833333,36.99166667
-6.20833333,36.98333333
-6.20833333,36.975
-6.2,36.975
-6.2,36.98333333
-6.19166667,36.98333333
-6.19166667,36.99166667
-6.19166667,37
-6.19166667,37.00833333
-6.18333333,37.00833333
-6.18333333,37.01666667
-6.18333333,37.025
-6.175,37.025
-6.175,37.03333333
-6.18333333,37.03333333
-6.18333333,37.04166667
-6.19166667,37.04166667
-6.19166667,37.03333333
-6.2,37.03333333
-6.2,37.025
-6.20833333,37.025
-6.21666667,37.025
-6.21666667,37.01666667
-6.225,37.01666667
-6.225,37.025
-6.23333333,37.025
-6.23333333,37.03333333
-6.24166667,37.03333333
-6.25,37.03333333
-6.25,37.025
-6.25,37.01666667
</coordinates>
</LinearRing>
</innerBoundaryIs>
<innerBoundaryIs>
<LinearRing>
<coordinates>
-6.21666667,36.99166667
-6.225,36.99166667
-6.225,36.98333333
-6.21666667,36.98333333
-6.21666667,36.99166667
</coordinates>
</LinearRing>
</innerBoundaryIs>
<innerBoundaryIs>
<LinearRing>
<coordinates>
-6.15833333,37.00833333
-6.15833333,37
-6.15,37
-6.15,37.00833333
-6.15,37.01666667
-6.15833333,37.01666667
-6.15833333,37.00833333
</coordinates>
</LinearRing>
</innerBoundaryIs>
<innerBoundaryIs>
<LinearRing>
<coordinates>
-6.15,37.01666667
-6.14166667,37.01666667
-6.14166667,37.025
-6.15,37.025
-6.15,37.01666667
</coordinates>
</LinearRing>
</innerBoundaryIs>
<innerBoundaryIs>
<LinearRing>
<coordinates>
-6.14166667,37.025
-6.13333333,37.025
-6.13333333,37.03333333
-6.14166667,37.03333333
-6.14166667,37.025
</coordinates>
</LinearRing>
</innerBoundaryIs>
<innerBoundaryIs>
<LinearRing>
<coordinates>
-6.13333333,37.03333333
-6.125,37.03333333
-6.11666667,37.03333333
-6.11666667,37.04166667
-6.125,37.04166667
-6.13333333,37.04166667
-6.13333333,37.03333333
</coordinates>
</LinearRing>
</innerBoundaryIs>
<innerBoundaryIs>
<LinearRing>
<coordinates>
-5.75833333,37.13333333
-5.75833333,37.125
-5.76666667,37.125
-5.76666667,37.11666667
-5.75833333,37.11666667
-5.75,37.11666667
-5.75,37.10833333
-5.74166667,37.10833333
-5.73333333,37.10833333
-5.73333333,37.11666667
-5.725,37.11666667
-5.71666667,37.11666667
-5.71666667,37.125
-5.70833333,37.125
-5.70833333,37.13333333
-5.71666667,37.13333333
-5.725,37.13333333
-5.73333333,37.13333333
-5.73333333,37.125
-5.74166667,37.125
-5.75,37.125
-5.75,37.13333333
-5.75833333,37.13333333
</coordinates>
</LinearRing>
</innerBoundaryIs>
<innerBoundaryIs>
<LinearRing>
<coordinates>
-5.73333333,37.13333333
-5.73333333,37.14166667
-5.74166667,37.14166667
-5.74166667,37.13333333
-5.73333333,37.13333333
</coordinates>
</LinearRing>
</innerBoundaryIs>
<innerBoundaryIs>
<LinearRing>
<coordinates>
-5.7,37.13333333
-5.7,37.125
-5.69166667,37.125
-5.69166667,37.13333333
-5.7,37.13333333
</coordinates>
</LinearRing>
</innerBoundaryIs>
<innerBoundaryIs>
<LinearRing>
<coordinates>
-5.69166667,37.13333333
-5.68333333,37.13333333
-5.68333333,37.14166667
-5.68333333,37.15
-5.69166667,37.15
-5.7,37.15
-5.7,37.15833333
-5.70833333,37.15833333
-5.71666667,37.15833333
-5.71666667,37.15
-5.70833333,37.15
-5.70833333,37.14166667
-5.7,37.14166667
-5.69166667,37.14166667
-5.69166667,37.13333333
</coordinates>
</LinearRing>
</innerBoundaryIs>
<innerBoundaryIs>
<LinearRing>
<coordinates>
-5.675,37.13333333
-5.675,37.125
-5.675,37.11666667
-5.68333333,37.11666667
-5.68333333,37.10833333
-5.68333333,37.1
-5.675,37.1
-5.66666667,37.1
-5.65833333,37.1
-5.65833333,37.10833333
-5.65,37.10833333
-5.65,37.1
-5.65,37.09166667
-5.64166667,37.09166667
-5.63333333,37.09166667
-5.63333333,37.1
-5.63333333,37.10833333
-5.63333333,37.11666667
-5.64166667,37.11666667
-5.64166667,37.125
-5.65,37.125
-5.65,37.13333333
-5.65,37.14166667
-5.65833333,37.14166667
-5.65833333,37.13333333
-5.66666667,37.13333333
-5.675,37.13333333
</coordinates>
</LinearRing>
</innerBoundaryIs>
<innerBoundaryIs>
<LinearRing>
<coordinates>
-5.65833333,37.14166667
-5.65833333,37.15
-5.66666667,37.15
-5.66666667,37.14166667
-5.65833333,37.14166667
</coordinates>
</LinearRing>
</innerBoundaryIs>
<innerBoundaryIs>
<LinearRing>
<coordinates>
-4.60833333,37.13333333
-4.60833333,37.125
-4.6,37.125
-4.6,37.11666667
-4.59166667,37.11666667
-4.59166667,37.125
-4.58333333,37.125
-4.58333333,37.13333333
-4.59166667,37.13333333
-4.6,37.13333333
-4.60833333,37.13333333
</coordinates>
</LinearRing>
</innerBoundaryIs>
<innerBoundaryIs>
<LinearRing>
<coordinates>
-4.60833333,37.125
-4.61666667,37.125
-4.625,37.125
-4.625,37.11666667
-4.61666667,37.11666667
-4.60833333,37.11666667
-4.60833333,37.125
</coordinates>
</LinearRing>
</innerBoundaryIs>
<innerBoundaryIs>
<LinearRing>
<coordinates>
-4.575,37.13333333
-4.575,37.125
-4.575,37.11666667
-4.56666667,37.11666667
-4.56666667,37.125
-4.55833333,37.125
-4.55833333,37.13333333
-4.55833333,37.14166667
-4.56666667,37.14166667
-4.575,37.14166667
-4.575,37.13333333
</coordinates>
</LinearRing>
</innerBoundaryIs>
<innerBoundaryIs>
<LinearRing>
<coordinates>
-4.55833333,37.125
-4.55833333,37.11666667
-4.55,37.11666667
-4.55,37.125
-4.55833333,37.125
</coordinates>
</LinearRing>
</innerBoundaryIs>
<innerBoundaryIs>
<LinearRing>
<coordinates>
-4.21666667,37.13333333
-4.20833333,37.13333333
-4.20833333,37.14166667
-4.20833333,37.15
-4.21666667,37.15
-4.21666667,37.14166667
-4.21666667,37.13333333
</coordinates>
</LinearRing>
</innerBoundaryIs>
<innerBoundaryIs>
<LinearRing>
<coordinates>
-4.20833333,37.13333333
-4.20833333,37.125
-4.2,37.125
-4.2,37.13333333
-4.20833333,37.13333333
</coordinates>
</LinearRing>
</innerBoundaryIs>
<innerBoundaryIs>
<LinearRing>
<coordinates>
-5.56666667,37.11666667
-5.55833333,37.11666667
-5.55833333,37.125
-5.56666667,37.125
-5.56666667,37.11666667
</coordinates>
</LinearRing>
</innerBoundaryIs>
<innerBoundaryIs>
<LinearRing>
<coordinates>
-5.55833333,37.11666667
-5.55833333,37.10833333
-5.55,37.10833333
-5.55,37.11666667
-5.55833333,37.11666667
</coordinates>
</LinearRing>
[truncated: 624,741 more chars]
