# Supplementary material for: Species conservation profiles of spiders (Araneae) endemic to mainland Portugal
Source: Biodivers Data J. 2019 Oct 8;7:e39315. doi: 10.3897/BDJ.7.e39315 (PMC6794330; doi:10.3897/BDJ.7.e39315)
Supplement: Supplementary material 17 — Distribution of Leptoneta berlandi (Machado & Ribera, 1986) [file bdj-07-e39315-s017.kml]

<?xml version="1.0" encoding="UTF-8"?>
<kml xmlns="http://earth.google.com/kml/2.2">
<Document>
<name></name>
<description><![CDATA[]]></description>

<Style id="1">
<LineStyle>
<width>2</width>
<color>ff0000ff</color>
</LineStyle>
<PolyStyle>
<color>aaffffff</color>
<fill>1</fill>
</PolyStyle>
</Style>

<Placemark>
<name>Leptoneta berlandi_discretepoints_final.kml</name>
<description><![CDATA[]]></description>
<styleUrl>#1</styleUrl>
<visibility>1</visibility>
<MultiGeometry>
<Polygon>
<outerBoundaryIs>
<LinearRing>
<coordinates>
-8.29285,41.09563333
-8.29221576080343,41.0956131967647
-8.29158407546426,41.0955528781283
-8.2909574875564,41.0954526169726
-8.29033852012819,41.095312817014
-8.28972966554301,41.0951340411774
-8.2891333754434,41.0949170093302
-8.28855205087911,41.0946625953829
-8.28798803263899,41.0943718237707
-8.28744359182544,41.0940458653283
-8.28692092070945,41.0936860325753
-8.28642212390313,41.0932937744312
-8.28594920988518,41.0928706703811
-8.28550408291342,41.0924184241156
-8.28508853535708,41.0919388566708
-8.2847042404795,41.0914338990957
-8.2843527457005,41.0909055846761
-8.28403546636552,41.0903560407477
-8.28375368004645,41.08978748013
-8.28350852139735,41.0892021922159
-8.28330097758556,41.0886025337533
-8.28313188431676,41.0879909193551
-8.28300192246988,41.0873698117767
-8.28291161535539,41.086741711999
-8.28286132660817,41.0861091491582
-8.28285125872326,41.0854746703617
-8.28288145224048,41.0848408304314
-8.28295178558119,41.0842101816173
-8.28306197553785,41.0835852633193
-8.2832115784144,41.0829685918631
-8.28339999181285,41.0823626503668
-8.28362645705895,41.0817698787431
-8.28389006225709,41.0811926638739
-8.28418974596216,41.08063333
-8.28452430145365,41.0800941293613
-8.28489238159469,41.0795772331286
-8.28529250425646,41.0790847226605
-8.28572305828621,41.0786185811229
-8.28618230999484,41.0781806855032
-8.28666841013779,41.0777727990526
-8.28717940136137,41.0773965641857
-8.28771322608427,41.0770534958677
-8.28826773478272,41.0767449755134
-8.28884069464593,41.0764722454257
-8.28942979856674,41.0762364037921
-8.29003267443159,41.0760384002639
-8.29064689467213,41.0758790321311
-8.29126998604027,41.0757589411132
-8.29189943956696,41.0756786107743
-8.29253272066502,41.0756383645762
-8.29316727933498,41.0756383645762
-8.29380056043304,41.0756786107743
-8.29443001395973,41.0757589411132
-8.29505310532786,41.0758790321311
-8.29566732556841,41.0760384002639
-8.29627020143326,41.0762364037921
-8.29685930535407,41.0764722454257
-8.29743226521727,41.0767449755134
-8.29798677391573,41.0770534958677
-8.29852059863863,41.0773965641857
-8.29903158986221,41.0777727990526
-8.29951769000516,41.0781806855032
-8.29997694171379,41.0786185811229
-8.30040749574354,41.0790847226605
-8.30080761840531,41.0795772331286
-8.30117569854635,41.0800941293613
-8.30151025403784,41.08063333
-8.30180993774291,41.0811926638739
-8.30207354294105,41.0817698787431
-8.30230000818715,41.0823626503668
-8.3024884215856,41.0829685918631
-8.30263802446215,41.0835852633193
-8.30274821441881,41.0842101816173
-8.30281854775952,41.0848408304314
-8.30284874127674,41.0854746703617
-8.30283867339183,41.0861091491582
-8.30278838464461,41.086741711999
-8.30269807753012,41.0873698117767
-8.30256811568323,41.0879909193551
-8.30239902241444,41.0886025337533
-8.30219147860265,41.0892021922159
-8.30194631995355,41.08978748013
-8.30166453363448,41.0903560407477
-8.3013472542995,41.0909055846761
-8.3009957595205,41.0914338990957
-8.30061146464292,41.0919388566708
-8.30019591708657,41.0924184241156
-8.29975079011482,41.0928706703811
-8.29927787609686,41.0932937744312
-8.29877907929055,41.0936860325753
-8.29825640817456,41.0940458653283
-8.29771196736101,41.0943718237707
-8.29714794912089,41.0946625953829
-8.2965666245566,41.0949170093302
-8.29597033445699,41.0951340411774
-8.29536147987181,41.095312817014
-8.2947425124436,41.0954526169726
-8.29411592453574,41.0955528781283
-8.29348423919657,41.0956131967647
-8.29285,41.09563333
</coordinates>
</LinearRing>
</outerBoundaryIs>
</Polygon>
<Polygon>
<outerBoundaryIs>
<LinearRing>
<coordinates>
-8.6113,41.24293333
-8.60495760803434,41.2427319976472
-8.59864075464263,41.2421288112831
-8.59237487556396,41.2411261997263
-8.58618520128189,41.2397282001396
-8.58009665543015,41.2379404417741
-8.57413375443397,41.2357701233016
-8.56832050879108,41.2332259838287
-8.56268032638995,41.230318267707
-8.55723591825444,41.2270586832831
-8.55200920709454,41.2234603557531
-8.54702123903135,41.2195377743119
-8.54229209885179,41.2153067338105
-8.53784082913425,41.2107842711557
-8.53368535357082,41.2059885967085
-8.52984240479497,41.2009390209571
-8.52632745700505,41.1956558767611
-8.52315466365524,41.1901604374773
-8.52033680046455,41.1844748313002
-8.51788521397349,41.1786219521592
-8.51580977585559,41.1726253675328
-8.51411884316765,41.1665092235509
-8.51281922469878,41.1602981477667
-8.51191615355387,41.1540171499901
-8.5114132660817,41.1476915215824
-8.51131258723261,41.1413467336165
-8.51161452240481,41.1350083343143
-8.51231785581191,41.1287018461727
-8.51341975537852,41.1224526631935
-8.51491578414401,41.116285948631
-8.51679991812853,41.1102265336683
-8.51906457058954,41.1042988174307
-8.52170062257087,41.0985266687394
-8.52469745962156,41.09293333
-8.52804301453652,41.0875413236134
-8.53172381594692,41.0823723612862
-8.53572504256457,41.0774472566055
-8.54003058286211,41.0727858412294
-8.54462309994837,41.0684068850324
-8.54948410137794,41.0643280205257
-8.55459401361372,41.060565671857
-8.55993226084266,41.0571349886765
-8.56547734782726,41.0540497851345
-8.57120694645934,41.0513224842568
-8.57709798566743,41.0489640679214
-8.58312674431586,41.0469840326385
-8.58926894672135,41.0453903513115
-8.59549986040266,41.0441894411324
-8.60179439566958,41.0433861377427
-8.60812720665019,41.0429836757617
-8.61447279334981,41.0429836757617
-8.62080560433042,41.0433861377427
-8.62710013959734,41.0441894411324
-8.63333105327865,41.0453903513115
-8.63947325568414,41.0469840326385
-8.64550201433257,41.0489640679214
-8.65139305354066,41.0513224842568
-8.65712265217274,41.0540497851345
-8.66266773915734,41.0571349886765
-8.66800598638628,41.060565671857
-8.67311589862206,41.0643280205257
-8.67797690005163,41.0684068850324
-8.68256941713789,41.0727858412294
-8.68687495743543,41.0774472566055
-8.69087618405308,41.0823723612862
-8.69455698546348,41.0875413236134
-8.69790254037844,41.09293333
-8.70089937742913,41.0985266687394
-8.70353542941046,41.1042988174307
-8.70580008187147,41.1102265336683
-8.70768421585599,41.116285948631
-8.70918024462148,41.1224526631935
-8.71028214418809,41.1287018461727
-8.71098547759519,41.1350083343143
-8.71128741276739,41.1413467336165
-8.7111867339183,41.1476915215824
-8.71068384644613,41.1540171499901
-8.70978077530122,41.1602981477667
-8.70848115683235,41.1665092235509
-8.70679022414441,41.1726253675328
-8.70471478602651,41.1786219521592
-8.70226319953545,41.1844748313002
-8.69944533634476,41.1901604374773
-8.69627254299495,41.1956558767611
-8.69275759520503,41.2009390209571
-8.68891464642918,41.2059885967085
-8.68475917086575,41.2107842711557
-8.68030790114821,41.2153067338105
-8.67557876096865,41.2195377743119
-8.67059079290546,41.2234603557531
-8.66536408174556,41.2270586832831
-8.65991967361005,41.230318267707
-8.65427949120892,41.2332259838287
-8.64846624556603,41.2357701233016
-8.64250334456985,41.2379404417741
-8.63641479871811,41.2397282001396
-8.63022512443604,41.2411261997263
-8.62395924535737,41.2421288112831
-8.61764239196566,41.2427319976472
-8.6113,41.24293333
</coordinates>
</LinearRing>
</outerBoundaryIs>
</Polygon>
</MultiGeometry>
</Placemark>
</Document>
</kml>
