# Supplementary material for: Species conservation profiles of spiders (Araneae) endemic to mainland Portugal
Source: Biodivers Data J. 2019 Oct 8;7:e39315. doi: 10.3897/BDJ.7.e39315 (PMC6794330; doi:10.3897/BDJ.7.e39315)
Supplement: Supplementary material 18 — Distribution of Leptoneta conimbricensis (Machado & Ribera, 1986) [file bdj-07-e39315-s018.kml]

<?xml version="1.0" encoding="UTF-8"?>
<kml xmlns="http://earth.google.com/kml/2.2">
<Document>
<name></name>
<description><![CDATA[]]></description>

<Style id="1">
<LineStyle>
<width>2</width>
<color>ff0000ff</color>
</LineStyle>
<PolyStyle>
<color>aaffffff</color>
<fill>1</fill>
</PolyStyle>
</Style>

<Placemark>
<name>Leptoneta conimbricensis_discretepoints_final.kml</name>
<description><![CDATA[]]></description>
<styleUrl>#1</styleUrl>
<visibility>1</visibility>
<MultiGeometry>
<Polygon>
<outerBoundaryIs>
<LinearRing>
<coordinates>
-8.36545,40.38601667
-8.36481576080343,40.3859965367647
-8.36418407546426,40.3859362181283
-8.3635574875564,40.3858359569726
-8.36293852012819,40.385696157014
-8.36232966554301,40.3855173811774
-8.3617333754434,40.3853003493302
-8.36115205087911,40.3850459353829
-8.36058803263899,40.3847551637707
-8.36004359182544,40.3844292053283
-8.35952092070945,40.3840693725753
-8.35902212390313,40.3836771144312
-8.35854920988518,40.3832540103811
-8.35810408291342,40.3828017641156
-8.35768853535708,40.3823221966708
-8.3573042404795,40.3818172390957
-8.3569527457005,40.3812889246761
-8.35663546636552,40.3807393807477
-8.35635368004645,40.38017082013
-8.35610852139735,40.3795855322159
-8.35590097758556,40.3789858737533
-8.35573188431676,40.3783742593551
-8.35560192246988,40.3777531517767
-8.35551161535539,40.377125051999
-8.35546132660817,40.3764924891582
-8.35545125872326,40.3758580103617
-8.35548145224048,40.3752241704314
-8.35555178558119,40.3745935216173
-8.35566197553785,40.3739686033193
-8.3558115784144,40.3733519318631
-8.35599999181285,40.3727459903668
-8.35622645705895,40.3721532187431
-8.35649006225709,40.3715760038739
-8.35678974596216,40.37101667
-8.35712430145365,40.3704774693613
-8.35749238159469,40.3699605731286
-8.35789250425646,40.3694680626605
-8.35832305828621,40.3690019211229
-8.35878230999484,40.3685640255032
-8.35926841013779,40.3681561390526
-8.35977940136137,40.3677799041857
-8.36031322608427,40.3674368358677
-8.36086773478272,40.3671283155134
-8.36144069464593,40.3668555854257
-8.36202979856674,40.3666197437921
-8.36263267443159,40.3664217402639
-8.36324689467213,40.3662623721311
-8.36386998604027,40.3661422811132
-8.36449943956696,40.3660619507743
-8.36513272066502,40.3660217045762
-8.36576727933498,40.3660217045762
-8.36640056043304,40.3660619507743
-8.36703001395973,40.3661422811132
-8.36765310532786,40.3662623721311
-8.36826732556841,40.3664217402639
-8.36887020143326,40.3666197437921
-8.36945930535406,40.3668555854257
-8.37003226521727,40.3671283155134
-8.37058677391573,40.3674368358677
-8.37112059863863,40.3677799041857
-8.37163158986221,40.3681561390526
-8.37211769000516,40.3685640255032
-8.37257694171379,40.3690019211229
-8.37300749574354,40.3694680626605
-8.37340761840531,40.3699605731286
-8.37377569854635,40.3704774693613
-8.37411025403784,40.37101667
-8.37440993774291,40.3715760038739
-8.37467354294104,40.3721532187431
-8.37490000818715,40.3727459903668
-8.3750884215856,40.3733519318631
-8.37523802446215,40.3739686033193
-8.37534821441881,40.3745935216173
-8.37541854775952,40.3752241704314
-8.37544874127674,40.3758580103617
-8.37543867339183,40.3764924891582
-8.37538838464461,40.377125051999
-8.37529807753012,40.3777531517767
-8.37516811568323,40.3783742593551
-8.37499902241444,40.3789858737533
-8.37479147860265,40.3795855322159
-8.37454631995355,40.38017082013
-8.37426453363448,40.3807393807477
-8.37394725429949,40.3812889246761
-8.3735957595205,40.3818172390957
-8.37321146464292,40.3823221966708
-8.37279591708657,40.3828017641156
-8.37235079011482,40.3832540103811
-8.37187787609686,40.3836771144312
-8.37137907929054,40.3840693725753
-8.37085640817456,40.3844292053283
-8.370311967361,40.3847551637707
-8.36974794912089,40.3850459353829
-8.3691666245566,40.3853003493302
-8.36857033445698,40.3855173811774
-8.36796147987181,40.385696157014
-8.3673425124436,40.3858359569726
-8.36671592453574,40.3859362181283
-8.36608423919657,40.3859965367647
-8.36545,40.38601667
</coordinates>
</LinearRing>
</outerBoundaryIs>
</Polygon>
<Polygon>
<outerBoundaryIs>
<LinearRing>
<coordinates>
-8.5066,40.14846667
-8.50596576080343,40.1484465367647
-8.50533407546426,40.1483862181283
-8.5047074875564,40.1482859569726
-8.50408852012819,40.148146157014
-8.50347966554301,40.1479673811774
-8.5028833754434,40.1477503493302
-8.50230205087911,40.1474959353829
-8.501738032639,40.1472051637707
-8.50119359182544,40.1468792053283
-8.50067092070945,40.1465193725753
-8.50017212390314,40.1461271144312
-8.49969920988518,40.1457040103811
-8.49925408291343,40.1452517641156
-8.49883853535708,40.1447721966708
-8.4984542404795,40.1442672390957
-8.49810274570051,40.1437389246761
-8.49778546636552,40.1431893807477
-8.49750368004645,40.14262082013
-8.49725852139735,40.1420355322159
-8.49705097758556,40.1414358737533
-8.49688188431677,40.1408242593551
-8.49675192246988,40.1402031517767
-8.49666161535539,40.139575051999
-8.49661132660817,40.1389424891582
-8.49660125872326,40.1383080103617
-8.49663145224048,40.1376741704314
-8.49670178558119,40.1370435216173
-8.49681197553785,40.1364186033193
-8.4969615784144,40.1358019318631
-8.49714999181285,40.1351959903668
-8.49737645705896,40.1346032187431
-8.49764006225709,40.1340260038739
-8.49793974596216,40.13346667
-8.49827430145365,40.1329274693613
-8.49864238159469,40.1324105731286
-8.49904250425646,40.1319180626605
-8.49947305828621,40.1314519211229
-8.49993230999484,40.1310140255032
-8.50041841013779,40.1306061390526
-8.50092940136137,40.1302299041857
-8.50146322608427,40.1298868358677
-8.50201773478273,40.1295783155134
-8.50259069464594,40.1293055854257
-8.50317979856674,40.1290697437921
-8.50378267443159,40.1288717402639
-8.50439689467214,40.1287123721311
-8.50501998604027,40.1285922811132
-8.50564943956696,40.1285119507743
-8.50628272066502,40.1284717045762
-8.50691727933498,40.1284717045762
-8.50755056043304,40.1285119507743
-8.50818001395973,40.1285922811132
-8.50880310532787,40.1287123721311
-8.50941732556842,40.1288717402639
-8.51002020143326,40.1290697437921
-8.51060930535407,40.1293055854257
-8.51118226521728,40.1295783155134
-8.51173677391573,40.1298868358677
-8.51227059863863,40.1302299041857
-8.51278158986221,40.1306061390526
-8.51326769000516,40.1310140255032
-8.51372694171379,40.1314519211229
-8.51415749574354,40.1319180626605
-8.51455761840531,40.1324105731286
-8.51492569854635,40.1329274693613
-8.51526025403784,40.13346667
-8.51555993774291,40.1340260038739
-8.51582354294105,40.1346032187431
-8.51605000818715,40.1351959903668
-8.5162384215856,40.1358019318631
-8.51638802446215,40.1364186033193
-8.51649821441881,40.1370435216173
-8.51656854775952,40.1376741704314
-8.51659874127674,40.1383080103617
-8.51658867339183,40.1389424891582
-8.51653838464461,40.139575051999
-8.51644807753012,40.1402031517767
-8.51631811568324,40.1408242593551
-8.51614902241444,40.1414358737533
-8.51594147860265,40.1420355322159
-8.51569631995355,40.14262082013
-8.51541453363448,40.1431893807477
-8.5150972542995,40.1437389246761
-8.5147457595205,40.1442672390957
-8.51436146464292,40.1447721966708
-8.51394591708658,40.1452517641156
-8.51350079011482,40.1457040103811
-8.51302787609687,40.1461271144312
-8.51252907929055,40.1465193725753
-8.51200640817456,40.1468792053283
-8.51146196736101,40.1472051637707
-8.51089794912089,40.1474959353829
-8.5103166245566,40.1477503493302
-8.50972033445699,40.1479673811774
-8.50911147987181,40.148146157014
-8.5084925124436,40.1482859569726
-8.50786592453574,40.1483862181283
-8.50723423919657,40.1484465367647
-8.5066,40.14846667
</coordinates>
</LinearRing>
</outerBoundaryIs>
</Polygon>
<Polygon>
<outerBoundaryIs>
<LinearRing>
<coordinates>
-8.409733333,40.34098333
-8.40909909380343,40.3409631967647
-8.40846740846426,40.3409028781283
-8.4078408205564,40.3408026169726
-8.40722185312819,40.340662817014
-8.40661299854301,40.3404840411774
-8.4060167084434,40.3402670093302
-8.40543538387911,40.3400125953829
-8.40487136563899,40.3397218237707
-8.40432692482544,40.3393958653283
-8.40380425370945,40.3390360325753
-8.40330545690314,40.3386437744312
-8.40283254288518,40.3382206703811
-8.40238741591343,40.3377684241156
-8.40197186835708,40.3372888566708
-8.4015875734795,40.3367838990957
-8.4012360787005,40.3362555846761
-8.40091879936552,40.3357060407477
-8.40063701304645,40.33513748013
-8.40039185439735,40.3345521922159
-8.40018431058556,40.3339525337533
-8.40001521731677,40.3333409193551
-8.39988525546988,40.3327198117767
-8.39979494835539,40.332091711999
-8.39974465960817,40.3314591491582
-8.39973459172326,40.3308246703617
-8.39976478524048,40.3301908304314
-8.39983511858119,40.3295601816173
-8.39994530853785,40.3289352633194
-8.4000949114144,40.3283185918631
-8.40028332481285,40.3277126503668
-8.40050979005895,40.3271198787431
-8.40077339525709,40.3265426638739
-8.40107307896216,40.32598333
-8.40140763445365,40.3254441293613
-8.40177571459469,40.3249272331286
-8.40217583725646,40.3244347226605
-8.40260639128621,40.3239685811229
-8.40306564299484,40.3235306855032
-8.40355174313779,40.3231227990526
-8.40406273436137,40.3227465641857
-8.40459655908427,40.3224034958677
-8.40515106778273,40.3220949755135
-8.40572402764593,40.3218222454257
-8.40631313156674,40.3215864037921
-8.40691600743159,40.3213884002639
-8.40753022767213,40.3212290321311
-8.40815331904027,40.3211089411132
-8.40878277256696,40.3210286107743
-8.40941605366502,40.3209883645762
-8.41005061233498,40.3209883645762
-8.41068389343304,40.3210286107743
-8.41131334695973,40.3211089411132
-8.41193643832787,40.3212290321311
-8.41255065856842,40.3213884002639
-8.41315353443326,40.3215864037921
-8.41374263835407,40.3218222454257
-8.41431559821728,40.3220949755135
-8.41487010691573,40.3224034958677
-8.41540393163863,40.3227465641857
-8.41591492286221,40.3231227990526
-8.41640102300516,40.3235306855032
-8.41686027471379,40.3239685811229
-8.41729082874354,40.3244347226605
-8.41769095140531,40.3249272331286
-8.41805903154635,40.3254441293613
-8.41839358703784,40.32598333
-8.41869327074291,40.3265426638739
-8.41895687594105,40.3271198787431
-8.41918334118715,40.3277126503668
-8.4193717545856,40.3283185918631
-8.41952135746215,40.3289352633194
-8.41963154741881,40.3295601816173
-8.41970188075952,40.3301908304314
-8.41973207427674,40.3308246703617
-8.41972200639183,40.3314591491582
-8.41967171764461,40.332091711999
-8.41958141053012,40.3327198117767
-8.41945144868324,40.3333409193551
-8.41928235541444,40.3339525337533
-8.41907481160265,40.3345521922159
-8.41882965295355,40.33513748013
-8.41854786663448,40.3357060407477
-8.4182305872995,40.3362555846761
-8.4178790925205,40.3367838990957
-8.41749479764292,40.3372888566708
-8.41707925008657,40.3377684241156
-8.41663412311482,40.3382206703811
-8.41616120909686,40.3386437744312
-8.41566241229055,40.3390360325753
-8.41513974117456,40.3393958653283
-8.41459530036101,40.3397218237707
-8.41403128212089,40.3400125953829
-8.4134499575566,40.3402670093302
-8.41285366745699,40.3404840411774
-8.41224481287181,40.340662817014
-8.4116258454436,40.3408026169726
-8.41099925753574,40.3409028781283
-8.41036757219657,40.3409631967647
-8.409733333,40.34098333
</coordinates>
</LinearRing>
</outerBoundaryIs>
</Polygon>
<Polygon>
<outerBoundaryIs>
<LinearRing>
<coordinates>
-8.417866667,40.3451
-8.41723242780343,40.3450798667647
-8.41660074246426,40.3450195481283
-8.4159741545564,40.3449192869726
-8.41535518712819,40.344779487014
-8.41474633254301,40.3446007111774
-8.4141500424434,40.3443836793302
-8.41356871787911,40.3441292653829
-8.41300469963899,40.3438384937707
-8.41246025882544,40.3435125353283
-8.41193758770945,40.3431527025753
-8.41143879090314,40.3427604444312
-8.41096587688518,40.3423373403811
-8.41052074991343,40.3418850941156
-8.41010520235708,40.3414055266708
-8.4097209074795,40.3409005690957
-8.4093694127005,40.3403722546761
-8.40905213336552,40.3398227107477
-8.40877034704645,40.33925415013
-8.40852518839735,40.3386688622159
-8.40831764458556,40.3380692037533
-8.40814855131677,40.3374575893551
-8.40801858946988,40.3368364817767
-8.40792828235539,40.336208381999
-8.40787799360817,40.3355758191582
-8.40786792572326,40.3349413403617
-8.40789811924048,40.3343075004314
-8.40796845258119,40.3336768516173
-8.40807864253785,40.3330519333193
-8.4082282454144,40.3324352618631
-8.40841665881285,40.3318293203668
-8.40864312405895,40.3312365487431
-8.40890672925709,40.3306593338739
-8.40920641296216,40.3301
-8.40954096845365,40.3295607993613
-8.40990904859469,40.3290439031286
-8.41030917125646,40.3285513926605
-8.41073972528621,40.3280852511229
-8.41119897699484,40.3276473555032
-8.41168507713779,40.3272394690526
-8.41219606836137,40.3268632341857
-8.41272989308427,40.3265201658676
-8.41328440178273,40.3262116455134
-8.41385736164593,40.3259389154257
-8.41444646556674,40.3257030737921
-8.41504934143159,40.3255050702639
-8.41566356167213,40.3253457021311
-8.41628665304027,40.3252256111132
-8.41691610656696,40.3251452807743
-8.41754938766502,40.3251050345762
-8.41818394633498,40.3251050345762
-8.41881722743304,40.3251452807743
-8.41944668095973,40.3252256111132
-8.42006977232787,40.3253457021311
-8.42068399256842,40.3255050702639
-8.42128686843326,40.3257030737921
-8.42187597235407,40.3259389154257
-8.42244893221728,40.3262116455134
-8.42300344091573,40.3265201658676
-8.42353726563863,40.3268632341857
-8.42404825686221,40.3272394690526
-8.42453435700516,40.3276473555032
-8.42499360871379,40.3280852511229
-8.42542416274354,40.3285513926605
-8.42582428540531,40.3290439031286
-8.42619236554635,40.3295607993613
-8.42652692103784,40.3301
-8.42682660474291,40.3306593338739
-8.42709020994105,40.3312365487431
-8.42731667518715,40.3318293203668
-8.4275050885856,40.3324352618631
-8.42765469146215,40.3330519333193
-8.42776488141881,40.3336768516173
-8.42783521475952,40.3343075004314
-8.42786540827674,40.3349413403617
-8.42785534039183,40.3355758191582
-8.42780505164461,40.336208381999
-8.42771474453012,40.3368364817767
-8.42758478268324,40.3374575893551
-8.42741568941444,40.3380692037533
-8.42720814560265,40.3386688622159
-8.42696298695355,40.33925415013
-8.42668120063448,40.3398227107477
-8.4263639212995,40.3403722546761
-8.4260124265205,40.3409005690957
-8.42562813164292,40.3414055266708
-8.42521258408657,40.3418850941156
-8.42476745711482,40.3423373403811
-8.42429454309686,40.3427604444312
-8.42379574629055,40.3431527025753
-8.42327307517456,40.3435125353283
-8.42272863436101,40.3438384937707
-8.42216461612089,40.3441292653829
-8.4215832915566,40.3443836793302
-8.42098700145699,40.3446007111774
-8.42037814687181,40.344779487014
-8.4197591794436,40.3449192869726
-8.41913259153574,40.3450195481283
-8.41850090619657,40.3450798667647
-8.417866667,40.3451
</coordinates>
</LinearRing>
</outerBoundaryIs>
</Polygon>
</MultiGeometry>
</Placemark>
</Document>
</kml>
