# Supplementary material for: Species conservation profiles of spiders (Araneae) endemic to mainland Portugal
Source: Biodivers Data J. 2019 Oct 8;7:e39315. doi: 10.3897/BDJ.7.e39315 (PMC6794330; doi:10.3897/BDJ.7.e39315)
Supplement: Supplementary material 19 — Distribution of Teloleptoneta synthetica (Machado, 1951) [file bdj-07-e39315-s019.kml]

<?xml version="1.0" encoding="UTF-8"?>
<kml xmlns="http://earth.google.com/kml/2.2">
<Document>
<name></name>
<description><![CDATA[]]></description>

<Style id="1">
<LineStyle>
<width>2</width>
<color>ff0000ff</color>
</LineStyle>
<PolyStyle>
<color>aaffffff</color>
<fill>1</fill>
</PolyStyle>
</Style>

<Placemark>
<name>Teloleptoneta synthetica_discretepoints_final.kml</name>
<description><![CDATA[]]></description>
<styleUrl>#1</styleUrl>
<visibility>1</visibility>
<MultiGeometry>
<Polygon>
<outerBoundaryIs>
<LinearRing>
<coordinates>
-7.77805,37.112653
-7.77741576080343,37.1126328667647
-7.77678407546426,37.1125725481283
-7.7761574875564,37.1124722869726
-7.77553852012819,37.112332487014
-7.77492966554302,37.1121537111774
-7.7743333754434,37.1119366793302
-7.77375205087911,37.1116822653829
-7.773188032639,37.1113914937707
-7.77264359182544,37.1110655353283
-7.77212092070945,37.1107057025753
-7.77162212390313,37.1103134444312
-7.77114920988518,37.109890340381
-7.77070408291342,37.1094380941156
-7.77028853535708,37.1089585266708
-7.7699042404795,37.1084535690957
-7.7695527457005,37.1079252546761
-7.76923546636552,37.1073757107477
-7.76895368004646,37.10680715013
-7.76870852139735,37.1062218622159
-7.76850097758556,37.1056222037533
-7.76833188431676,37.1050105893551
-7.76820192246988,37.1043894817767
-7.76811161535539,37.103761381999
-7.76806132660817,37.1031288191582
-7.76805125872326,37.1024943403617
-7.76808145224048,37.1018605004314
-7.76815178558119,37.1012298516173
-7.76826197553785,37.1006049333193
-7.7684115784144,37.0999882618631
-7.76859999181285,37.0993823203668
-7.76882645705895,37.0987895487431
-7.76909006225709,37.0982123338739
-7.76938974596216,37.097653
-7.76972430145365,37.0971137993613
-7.77009238159469,37.0965969031286
-7.77049250425646,37.0961043926605
-7.77092305828621,37.0956382511229
-7.77138230999484,37.0952003555032
-7.77186841013779,37.0947924690526
-7.77237940136137,37.0944162341857
-7.77291322608427,37.0940731658676
-7.77346773478273,37.0937646455134
-7.77404069464593,37.0934919154257
-7.77462979856674,37.0932560737921
-7.77523267443159,37.0930580702639
-7.77584689467214,37.0928987021311
-7.77646998604027,37.0927786111132
-7.77709943956696,37.0926982807743
-7.77773272066502,37.0926580345762
-7.77836727933498,37.0926580345762
-7.77900056043304,37.0926982807743
-7.77963001395973,37.0927786111132
-7.78025310532787,37.0928987021311
-7.78086732556841,37.0930580702639
-7.78147020143326,37.0932560737921
-7.78205930535407,37.0934919154257
-7.78263226521727,37.0937646455134
-7.78318677391573,37.0940731658676
-7.78372059863863,37.0944162341857
-7.78423158986221,37.0947924690526
-7.78471769000516,37.0952003555032
-7.78517694171379,37.0956382511229
-7.78560749574354,37.0961043926605
-7.78600761840531,37.0965969031286
-7.78637569854635,37.0971137993613
-7.78671025403784,37.097653
-7.78700993774291,37.0982123338739
-7.78727354294105,37.0987895487431
-7.78750000818715,37.0993823203668
-7.7876884215856,37.0999882618631
-7.78783802446215,37.1006049333193
-7.78794821441881,37.1012298516173
-7.78801854775952,37.1018605004314
-7.78804874127674,37.1024943403617
-7.78803867339183,37.1031288191582
-7.78798838464461,37.103761381999
-7.78789807753012,37.1043894817767
-7.78776811568324,37.1050105893551
-7.78759902241444,37.1056222037533
-7.78739147860265,37.1062218622159
-7.78714631995355,37.10680715013
-7.78686453363448,37.1073757107477
-7.7865472542995,37.1079252546761
-7.7861957595205,37.1084535690957
-7.78581146464292,37.1089585266708
-7.78539591708658,37.1094380941156
-7.78495079011482,37.109890340381
-7.78447787609687,37.1103134444312
-7.78397907929055,37.1107057025753
-7.78345640817456,37.1110655353283
-7.782911967361,37.1113914937707
-7.78234794912089,37.1116822653829
-7.7817666245566,37.1119366793302
-7.78117033445699,37.1121537111774
-7.78056147987181,37.112332487014
-7.7799425124436,37.1124722869726
-7.77931592453574,37.1125725481283
-7.77868423919657,37.1126328667647
-7.77805,37.112653
</coordinates>
</LinearRing>
</outerBoundaryIs>
</Polygon>
<Polygon>
<outerBoundaryIs>
<LinearRing>
<coordinates>
-7.78795,37.09473333
-7.78731576080343,37.0947131967647
-7.78668407546426,37.0946528781283
-7.7860574875564,37.0945526169726
-7.78543852012819,37.094412817014
-7.78482966554302,37.0942340411774
-7.7842333754434,37.0940170093302
-7.78365205087911,37.0937625953829
-7.783088032639,37.0934718237707
-7.78254359182544,37.0931458653283
-7.78202092070945,37.0927860325753
-7.78152212390313,37.0923937744312
-7.78104920988518,37.0919706703811
-7.78060408291342,37.0915184241156
-7.78018853535708,37.0910388566708
-7.7798042404795,37.0905338990957
-7.7794527457005,37.0900055846761
-7.77913546636552,37.0894560407477
-7.77885368004646,37.08888748013
-7.77860852139735,37.0883021922159
-7.77840097758556,37.0877025337533
-7.77823188431676,37.0870909193551
-7.77810192246988,37.0864698117767
-7.77801161535539,37.085841711999
-7.77796132660817,37.0852091491582
-7.77795125872326,37.0845746703617
-7.77798145224048,37.0839408304314
-7.77805178558119,37.0833101816173
-7.77816197553785,37.0826852633193
-7.7783115784144,37.0820685918631
-7.77849999181285,37.0814626503668
-7.77872645705895,37.0808698787431
-7.77899006225709,37.0802926638739
-7.77928974596216,37.07973333
-7.77962430145365,37.0791941293613
-7.77999238159469,37.0786772331286
-7.78039250425646,37.0781847226605
-7.78082305828621,37.0777185811229
-7.78128230999484,37.0772806855032
-7.78176841013779,37.0768727990526
-7.78227940136137,37.0764965641857
-7.78281322608427,37.0761534958677
-7.78336773478273,37.0758449755134
-7.78394069464593,37.0755722454257
-7.78452979856674,37.0753364037921
-7.78513267443159,37.0751384002639
-7.78574689467214,37.0749790321311
-7.78636998604027,37.0748589411132
-7.78699943956696,37.0747786107743
-7.78763272066502,37.0747383645762
-7.78826727933498,37.0747383645762
-7.78890056043304,37.0747786107743
-7.78953001395973,37.0748589411132
-7.79015310532787,37.0749790321311
-7.79076732556841,37.0751384002639
-7.79137020143326,37.0753364037921
-7.79195930535407,37.0755722454257
-7.79253226521727,37.0758449755134
-7.79308677391573,37.0761534958677
-7.79362059863863,37.0764965641857
-7.79413158986221,37.0768727990526
-7.79461769000516,37.0772806855032
-7.79507694171379,37.0777185811229
-7.79550749574354,37.0781847226605
-7.79590761840531,37.0786772331286
-7.79627569854635,37.0791941293613
-7.79661025403784,37.07973333
-7.79690993774291,37.0802926638739
-7.79717354294105,37.0808698787431
-7.79740000818715,37.0814626503668
-7.7975884215856,37.0820685918631
-7.79773802446215,37.0826852633193
-7.79784821441881,37.0833101816173
-7.79791854775952,37.0839408304314
-7.79794874127674,37.0845746703617
-7.79793867339183,37.0852091491582
-7.79788838464461,37.085841711999
-7.79779807753012,37.0864698117767
-7.79766811568324,37.0870909193551
-7.79749902241444,37.0877025337533
-7.79729147860265,37.0883021922159
-7.79704631995355,37.08888748013
-7.79676453363448,37.0894560407477
-7.7964472542995,37.0900055846761
-7.7960957595205,37.0905338990957
-7.79571146464292,37.0910388566708
-7.79529591708658,37.0915184241156
-7.79485079011482,37.0919706703811
-7.79437787609687,37.0923937744312
-7.79387907929055,37.0927860325753
-7.79335640817456,37.0931458653283
-7.79281196736101,37.0934718237707
-7.79224794912089,37.0937625953829
-7.7916666245566,37.0940170093302
-7.79107033445699,37.0942340411774
-7.79046147987181,37.094412817014
-7.7898425124436,37.0945526169726
-7.78921592453574,37.0946528781283
-7.78858423919657,37.0947131967647
-7.78795,37.09473333
</coordinates>
</LinearRing>
</outerBoundaryIs>
</Polygon>
<Polygon>
<outerBoundaryIs>
<LinearRing>
<coordinates>
-8.125216667,37.24298333
-8.12458242780343,37.2429631967647
-8.12395074246426,37.2429028781283
-8.1233241545564,37.2428026169726
-8.12270518712819,37.242662817014
-8.12209633254301,37.2424840411774
-8.1215000424434,37.2422670093302
-8.12091871787911,37.2420125953829
-8.12035469963899,37.2417218237707
-8.11981025882544,37.2413958653283
-8.11928758770945,37.2410360325753
-8.11878879090314,37.2406437744312
-8.11831587688518,37.2402206703811
-8.11787074991343,37.2397684241156
-8.11745520235708,37.2392888566708
-8.1170709074795,37.2387838990957
-8.1167194127005,37.2382555846761
-8.11640213336552,37.2377060407477
-8.11612034704645,37.23713748013
-8.11587518839735,37.2365521922159
-8.11566764458556,37.2359525337533
-8.11549855131677,37.2353409193551
-8.11536858946988,37.2347198117767
-8.11527828235539,37.234091711999
-8.11522799360817,37.2334591491582
-8.11521792572326,37.2328246703617
-8.11524811924048,37.2321908304314
-8.11531845258119,37.2315601816173
-8.11542864253785,37.2309352633194
-8.1155782454144,37.2303185918631
-8.11576665881285,37.2297126503668
-8.11599312405895,37.2291198787431
-8.11625672925709,37.2285426638739
-8.11655641296216,37.22798333
-8.11689096845365,37.2274441293613
-8.11725904859469,37.2269272331286
-8.11765917125646,37.2264347226605
-8.11808972528621,37.2259685811229
-8.11854897699484,37.2255306855032
-8.11903507713779,37.2251227990526
-8.11954606836137,37.2247465641857
-8.12007989308427,37.2244034958677
-8.12063440178273,37.2240949755135
-8.12120736164593,37.2238222454257
-8.12179646556674,37.2235864037921
-8.12239934143159,37.2233884002639
-8.12301356167213,37.2232290321312
-8.12363665304027,37.2231089411132
-8.12426610656696,37.2230286107743
-8.12489938766502,37.2229883645762
-8.12553394633498,37.2229883645762
-8.12616722743304,37.2230286107743
-8.12679668095973,37.2231089411132
-8.12741977232787,37.2232290321312
-8.12803399256842,37.2233884002639
-8.12863686843326,37.2235864037921
-8.12922597235407,37.2238222454257
-8.12979893221728,37.2240949755135
-8.13035344091573,37.2244034958677
-8.13088726563863,37.2247465641857
-8.13139825686221,37.2251227990526
-8.13188435700516,37.2255306855032
-8.13234360871379,37.2259685811229
-8.13277416274354,37.2264347226605
-8.13317428540531,37.2269272331286
-8.13354236554635,37.2274441293613
-8.13387692103784,37.22798333
-8.13417660474291,37.2285426638739
-8.13444020994105,37.2291198787431
-8.13466667518715,37.2297126503668
-8.1348550885856,37.2303185918631
-8.13500469146215,37.2309352633194
-8.13511488141881,37.2315601816173
-8.13518521475952,37.2321908304314
-8.13521540827674,37.2328246703617
-8.13520534039183,37.2334591491582
-8.13515505164461,37.234091711999
-8.13506474453012,37.2347198117767
-8.13493478268323,37.2353409193551
-8.13476568941444,37.2359525337533
-8.13455814560265,37.2365521922159
-8.13431298695355,37.23713748013
-8.13403120063448,37.2377060407477
-8.1337139212995,37.2382555846761
-8.1333624265205,37.2387838990957
-8.13297813164292,37.2392888566708
-8.13256258408657,37.2397684241156
-8.13211745711482,37.2402206703811
-8.13164454309686,37.2406437744312
-8.13114574629055,37.2410360325753
-8.13062307517456,37.2413958653283
-8.13007863436101,37.2417218237707
-8.12951461612089,37.2420125953829
-8.1289332915566,37.2422670093302
-8.12833700145699,37.2424840411774
-8.12772814687181,37.242662817014
-8.1271091794436,37.2428026169726
-8.12648259153574,37.2429028781283
-8.12585090619657,37.2429631967647
-8.125216667,37.24298333
</coordinates>
</LinearRing>
</outerBoundaryIs>
</Polygon>
<Polygon>
<outerBoundaryIs>
<LinearRing>
<coordinates>
-7.8737834,37.0667609
-7.87314916080343,37.0667407667647
-7.87251747546426,37.0666804481283
-7.8718908875564,37.0665801869726
-7.87127192012819,37.066440387014
-7.87066306554301,37.0662616111774
-7.8700667754434,37.0660445793302
-7.86948545087911,37.0657901653829
-7.868921432639,37.0654993937707
-7.86837699182544,37.0651734353283
-7.86785432070945,37.0648136025753
-7.86735552390313,37.0644213444312
-7.86688260988518,37.0639982403811
-7.86643748291342,37.0635459941156
-7.86602193535708,37.0630664266708
-7.8656376404795,37.0625614690957
-7.8652861457005,37.0620331546761
-7.86496886636552,37.0614836107477
-7.86468708004645,37.06091505013
-7.86444192139735,37.0603297622159
-7.86423437758556,37.0597301037533
-7.86406528431676,37.0591184893551
-7.86393532246988,37.0584973817767
-7.86384501535539,37.057869281999
-7.86379472660817,37.0572367191582
-7.86378465872326,37.0566022403617
-7.86381485224048,37.0559684004314
-7.86388518558119,37.0553377516173
-7.86399537553785,37.0547128333193
-7.8641449784144,37.0540961618631
-7.86433339181285,37.0534902203668
-7.86455985705895,37.0528974487431
-7.86482346225709,37.0523202338739
-7.86512314596216,37.0517609
-7.86545770145365,37.0512216993613
-7.86582578159469,37.0507048031286
-7.86622590425646,37.0502122926605
-7.86665645828621,37.0497461511229
-7.86711570999484,37.0493082555032
-7.86760181013779,37.0489003690526
-7.86811280136137,37.0485241341857
-7.86864662608427,37.0481810658677
-7.86920113478273,37.0478725455134
-7.86977409464593,37.0475998154257
-7.87036319856674,37.0473639737921
-7.87096607443159,37.0471659702639
-7.87158029467213,37.0470066021311
-7.87220338604027,37.0468865111132
-7.87283283956696,37.0468061807743
-7.87346612066502,37.0467659345762
-7.87410067933498,37.0467659345762
-7.87473396043304,37.0468061807743
-7.87536341395973,37.0468865111132
-7.87598650532787,37.0470066021311
-7.87660072556841,37.0471659702639
-7.87720360143326,37.0473639737921
-7.87779270535407,37.0475998154257
-7.87836566521727,37.0478725455134
-7.87892017391573,37.0481810658677
-7.87945399863863,37.0485241341857
-7.87996498986221,37.0489003690526
-7.88045109000516,37.0493082555032
-7.88091034171379,37.0497461511229
-7.88134089574354,37.0502122926605
-7.88174101840531,37.0507048031286
-7.88210909854635,37.0512216993613
-7.88244365403784,37.0517609
-7.88274333774291,37.0523202338739
-7.88300694294105,37.0528974487431
-7.88323340818715,37.0534902203668
-7.8834218215856,37.0540961618631
-7.88357142446215,37.0547128333193
-7.88368161441881,37.0553377516173
-7.88375194775952,37.0559684004314
-7.88378214127674,37.0566022403617
-7.88377207339183,37.0572367191582
-7.88372178464461,37.057869281999
-7.88363147753012,37.0584973817767
-7.88350151568324,37.0591184893551
-7.88333242241444,37.0597301037533
-7.88312487860265,37.0603297622159
-7.88287971995354,37.06091505013
-7.88259793363448,37.0614836107477
-7.8822806542995,37.0620331546761
-7.8819291595205,37.0625614690957
-7.88154486464292,37.0630664266708
-7.88112931708658,37.0635459941156
-7.88068419011482,37.0639982403811
-7.88021127609687,37.0644213444312
-7.87971247929055,37.0648136025753
-7.87918980817456,37.0651734353283
-7.878645367361,37.0654993937707
-7.87808134912089,37.0657901653829
-7.8775000245566,37.0660445793302
-7.87690373445698,37.0662616111774
-7.87629487987181,37.066440387014
-7.8756759124436,37.0665801869726
-7.87504932453574,37.0666804481283
-7.87441763919657,37.0667407667647
-7.8737834,37.0667609
</coordinates>
</LinearRing>
</outerBoundaryIs>
</Polygon>
<Polygon>
<outerBoundaryIs>
<LinearRing>
<coordinates>
-7.3055333,38.0029833
-7.30546987608034,38.0029812866765
-7.30540670754643,38.0029752548128
-7.30534404875564,38.0029652286973
-7.30528215201282,38.0029512487014
-7.3052212665543,38.0029333711177
-7.30516163754434,38.002911667933
-7.30510350508791,38.0028862265383
-7.3050471032639,38.0028571493771
-7.30499265918254,38.0028245535328
-7.30494039207094,38.0027885702575
-7.30489051239031,38.0027493444431
-7.30484322098852,38.0027070340381
-7.30479870829134,38.0026618094116
-7.30475715353571,38.0026138526671
-7.30471872404795,38.0025633569096
-7.30468357457005,38.0025105254676
-7.30465184663655,38.0024555710748
-7.30462366800464,38.002398715013
-7.30459915213973,38.0023401862216
-7.30457839775856,38.0022802203753
-7.30456148843168,38.0022190589355
-7.30454849224699,38.0021569481777
-7.30453946153554,38.0020941381999
-7.30453443266082,38.0020308819158
-7.30453342587233,38.0019674340362
-7.30453644522405,38.0019040500431
-7.30454347855812,38.0018409851617
-7.30455449755378,38.0017784933319
-7.30456945784144,38.0017168261863
-7.30458829918128,38.0016562320367
-7.3046109457059,38.0015969548743
-7.30463730622571,38.0015392333874
-7.30466727459622,38.0014833
-7.30470073014537,38.0014293799361
-7.30473753815947,38.0013776903129
-7.30477755042565,38.0013284392661
-7.30482060582862,38.0012818251123
-7.30486653099948,38.0012380355503
-7.30491514101378,38.0011972469053
-7.30496624013614,38.0011596234186
-7.30501962260843,38.0011253165868
-7.30507507347827,38.0010944645513
-7.30513236946459,38.0010671915426
-7.30519127985667,38.0010436073792
-7.30525156744316,38.0010238070264
-7.30531298946721,38.0010078702131
-7.30537529860403,38.0009958611113
-7.3054382439567,38.0009878280774
-7.3055015720665,38.0009838034576
-7.3055650279335,38.0009838034576
-7.3056283560433,38.0009878280774
-7.30569130139597,38.0009958611113
-7.30575361053279,38.0010078702131
-7.30581503255684,38.0010238070264
-7.30587532014333,38.0010436073792
-7.30593423053541,38.0010671915426
-7.30599152652173,38.0010944645513
-7.30604697739157,38.0011253165868
-7.30610035986386,38.0011596234186
-7.30615145898622,38.0011972469053
-7.30620006900052,38.0012380355503
-7.30624599417138,38.0012818251123
-7.30628904957435,38.0013284392661
-7.30632906184053,38.0013776903129
-7.30636586985463,38.0014293799361
-7.30639932540378,38.0014833
-7.30642929377429,38.0015392333874
-7.3064556542941,38.0015969548743
-7.30647830081871,38.0016562320367
-7.30649714215856,38.0017168261863
-7.30651210244621,38.0017784933319
-7.30652312144188,38.0018409851617
-7.30653015477595,38.0019040500431
-7.30653317412767,38.0019674340362
-7.30653216733918,38.0020308819158
-7.30652713846446,38.0020941381999
-7.30651810775301,38.0021569481777
-7.30650511156832,38.0022190589355
-7.30648820224144,38.0022802203753
-7.30646744786026,38.0023401862216
-7.30644293199535,38.002398715013
-7.30641475336345,38.0024555710748
-7.30638302542995,38.0025105254676
-7.30634787595205,38.0025633569096
-7.30630944646429,38.0026138526671
-7.30626789170866,38.0026618094116
-7.30622337901148,38.0027070340381
-7.30617608760969,38.0027493444431
-7.30612620792905,38.0027885702575
-7.30607394081746,38.0028245535328
-7.3060194967361,38.0028571493771
-7.30596309491209,38.0028862265383
-7.30590496245566,38.002911667933
-7.3058453334457,38.0029333711177
-7.30578444798718,38.0029512487014
-7.30572255124436,38.0029652286973
-7.30565989245357,38.0029752548128
-7.30559672391966,38.0029812866765
-7.3055333,38.0029833
</coordinates>
</LinearRing>
</outerBoundaryIs>
</Polygon>
<Polygon>
<outerBoundaryIs>
<LinearRing>
<coordinates>
-8.49975,37.166967
-8.49911576080343,37.1669468667647
-8.49848407546426,37.1668865481283
-8.4978574875564,37.1667862869726
-8.49723852012819,37.166646487014
-8.49662966554301,37.1664677111774
-8.4960333754434,37.1662506793302
-8.49545205087911,37.1659962653829
-8.494888032639,37.1657054937707
-8.49434359182544,37.1653795353283
-8.49382092070945,37.1650197025753
-8.49332212390314,37.1646274444312
-8.49284920988518,37.1642043403811
-8.49240408291343,37.1637520941156
-8.49198853535708,37.1632725266708
-8.4916042404795,37.1627675690957
-8.49125274570051,37.1622392546761
-8.49093546636552,37.1616897107477
-8.49065368004645,37.16112115013
-8.49040852139735,37.1605358622159
-8.49020097758556,37.1599362037533
-8.49003188431677,37.1593245893551
-8.48990192246988,37.1587034817767
-8.48981161535539,37.158075381999
-8.48976132660817,37.1574428191582
-8.48975125872326,37.1568083403617
-8.48978145224048,37.1561745004314
-8.48985178558119,37.1555438516173
-8.48996197553785,37.1549189333194
-8.4901115784144,37.1543022618631
-8.49029999181285,37.1536963203668
-8.49052645705896,37.1531035487431
-8.49079006225709,37.1525263338739
-8.49108974596216,37.151967
-8.49142430145365,37.1514277993613
-8.49179238159469,37.1509109031286
-8.49219250425646,37.1504183926605
-8.49262305828621,37.1499522511229
-8.49308230999484,37.1495143555032
-8.49356841013779,37.1491064690526
-8.49407940136137,37.1487302341857
-8.49461322608427,37.1483871658677
-8.49516773478273,37.1480786455135
-8.49574069464594,37.1478059154257
-8.49632979856674,37.1475700737921
-8.49693267443159,37.1473720702639
-8.49754689467214,37.1472127021311
-8.49816998604027,37.1470926111132
-8.49879943956696,37.1470122807743
-8.49943272066502,37.1469720345762
-8.50006727933498,37.1469720345762
-8.50070056043304,37.1470122807743
-8.50133001395973,37.1470926111132
-8.50195310532787,37.1472127021311
-8.50256732556842,37.1473720702639
-8.50317020143326,37.1475700737921
-8.50375930535407,37.1478059154257
-8.50433226521728,37.1480786455135
-8.50488677391573,37.1483871658677
-8.50542059863863,37.1487302341857
-8.50593158986221,37.1491064690526
-8.50641769000516,37.1495143555032
-8.50687694171379,37.1499522511229
-8.50730749574354,37.1504183926605
-8.50770761840531,37.1509109031286
-8.50807569854635,37.1514277993613
-8.50841025403784,37.151967
-8.50870993774291,37.1525263338739
-8.50897354294105,37.1531035487431
-8.50920000818715,37.1536963203668
-8.5093884215856,37.1543022618631
-8.50953802446215,37.1549189333194
-8.50964821441881,37.1555438516173
-8.50971854775952,37.1561745004314
-8.50974874127674,37.1568083403617
-8.50973867339183,37.1574428191582
-8.50968838464461,37.158075381999
-8.50959807753012,37.1587034817767
-8.50946811568324,37.1593245893551
-8.50929902241444,37.1599362037533
-8.50909147860265,37.1605358622159
-8.50884631995355,37.16112115013
-8.50856453363448,37.1616897107477
-8.5082472542995,37.1622392546761
-8.5078957595205,37.1627675690957
-8.50751146464292,37.1632725266708
-8.50709591708658,37.1637520941156
-8.50665079011482,37.1642043403811
-8.50617787609687,37.1646274444312
-8.50567907929055,37.1650197025753
-8.50515640817456,37.1653795353283
-8.50461196736101,37.1657054937707
-8.50404794912089,37.1659962653829
-8.5034666245566,37.1662506793302
-8.50287033445699,37.1664677111774
-8.50226147987181,37.166646487014
-8.5016425124436,37.1667862869726
-8.50101592453574,37.1668865481283
-8.50038423919657,37.1669468667647
-8.49975,37.166967
</coordinates>
</LinearRing>
</outerBoundaryIs>
</Polygon>
<Polygon>
<outerBoundaryIs>
<LinearRing>
<coordinates>
-8.0348056,37.1713056
-8.03474217608034,37.1713035866765
-8.03467900754643,37.1712975548128
-8.03461634875564,37.1712875286973
-8.03455445201282,37.1712735487014
-8.0344935665543,37.1712556711177
-8.03443393754434,37.171233967933
-8.03437580508791,37.1712085265383
-8.0343194032639,37.1711794493771
-8.03426495918255,37.1711468535328
-8.03421269207095,37.1711108702575
-8.03416281239031,37.1710716444431
-8.03411552098852,37.1710293340381
-8.03407100829134,37.1709841094116
-8.03402945353571,37.1709361526671
-8.03399102404795,37.1708856569096
-8.03395587457005,37.1708328254676
-8.03392414663655,37.1707778710748
-8.03389596800465,37.170721015013
-8.03387145213973,37.1706624862216
-8.03385069775856,37.1706025203753
-8.03383378843168,37.1705413589355
-8.03382079224699,37.1704792481777
-8.03381176153554,37.1704164381999
-8.03380673266082,37.1703531819158
-8.03380572587233,37.1702897340362
-8.03380874522405,37.1702263500431
-8.03381577855812,37.1701632851617
-8.03382679755379,37.1701007933319
-8.03384175784144,37.1700391261863
-8.03386059918128,37.1699785320367
-8.0338832457059,37.1699192548743
-8.03390960622571,37.1698615333874
-8.03393957459622,37.1698056
-8.03397303014536,37.1697516799361
-8.03400983815947,37.1696999903129
-8.03404985042565,37.1696507392661
-8.03409290582862,37.1696041251123
-8.03413883099948,37.1695603355503
-8.03418744101378,37.1695195469053
-8.03423854013614,37.1694819234186
-8.03429192260843,37.1694476165868
-8.03434737347827,37.1694167645513
-8.03440466946459,37.1693894915426
-8.03446357985668,37.1693659073792
-8.03452386744316,37.1693461070264
-8.03458528946721,37.1693301702131
-8.03464759860403,37.1693181611113
-8.0347105439567,37.1693101280774
-8.0347738720665,37.1693061034576
-8.0348373279335,37.1693061034576
-8.03490065604331,37.1693101280774
-8.03496360139597,37.1693181611113
-8.03502591053279,37.1693301702131
-8.03508733255684,37.1693461070264
-8.03514762014333,37.1693659073792
-8.03520653053541,37.1693894915426
-8.03526382652173,37.1694167645513
-8.03531927739157,37.1694476165868
-8.03537265986386,37.1694819234186
-8.03542375898622,37.1695195469053
-8.03547236900052,37.1695603355503
-8.03551829417138,37.1696041251123
-8.03556134957435,37.1696507392661
-8.03560136184053,37.1696999903129
-8.03563816985464,37.1697516799361
-8.03567162540378,37.1698056
-8.03570159377429,37.1698615333874
-8.0357279542941,37.1699192548743
-8.03575060081872,37.1699785320367
-8.03576944215856,37.1700391261863
-8.03578440244621,37.1701007933319
-8.03579542144188,37.1701632851617
-8.03580245477595,37.1702263500431
-8.03580547412767,37.1702897340362
-8.03580446733918,37.1703531819158
-8.03579943846446,37.1704164381999
-8.03579040775301,37.1704792481777
-8.03577741156832,37.1705413589355
-8.03576050224144,37.1706025203753
-8.03573974786027,37.1706624862216
-8.03571523199535,37.170721015013
-8.03568705336345,37.1707778710748
-8.03565532542995,37.1708328254676
-8.03562017595205,37.1708856569096
-8.03558174646429,37.1709361526671
-8.03554019170866,37.1709841094116
-8.03549567901148,37.1710293340381
-8.03544838760969,37.1710716444431
-8.03539850792905,37.1711108702575
-8.03534624081746,37.1711468535328
-8.0352917967361,37.1711794493771
-8.03523539491209,37.1712085265383
-8.03517726245566,37.171233967933
-8.0351176334457,37.1712556711177
-8.03505674798718,37.1712735487014
-8.03499485124436,37.1712875286973
-8.03493219245357,37.1712975548128
-8.03486902391966,37.1713035866765
-8.0348056,37.1713056
</coordinates>
</LinearRing>
</outerBoundaryIs>
</Polygon>
<Polygon>
<outerBoundaryIs>
<LinearRing>
<coordinates>
-8.997616667,38.46965
-8.99755324308035,38.4696479866765
-8.99749007454643,38.4696419548128
-8.99742741575564,38.4696319286973
-8.99736551901282,38.4696179487014
-8.9973046335543,38.4696000711177
-8.99724500454434,38.469578367933
-8.99718687208791,38.4695529265383
-8.9971304702639,38.4695238493771
-8.99707602618255,38.4694912535328
-8.99702375907095,38.4694552702575
-8.99697387939031,38.4694160444431
-8.99692658798852,38.4693737340381
-8.99688207529134,38.4693285094116
-8.99684052053571,38.4692805526671
-8.99680209104795,38.4692300569096
-8.99676694157005,38.4691772254676
-8.99673521363655,38.4691222710748
-8.99670703500465,38.469065415013
-8.99668251913974,38.4690068862216
-8.99666176475856,38.4689469203753
-8.99664485543168,38.4688857589355
-8.99663185924699,38.4688236481777
-8.99662282853554,38.4687608381999
-8.99661779966082,38.4686975819158
-8.99661679287233,38.4686341340362
-8.99661981222405,38.4685707500431
-8.99662684555812,38.4685076851617
-8.99663786455379,38.4684451933319
-8.99665282484144,38.4683835261863
-8.99667166618129,38.4683229320367
-8.9966943127059,38.4682636548743
-8.99672067322571,38.4682059333874
-8.99675064159622,38.46815
-8.99678409714537,38.4680960799361
-8.99682090515947,38.4680443903129
-8.99686091742565,38.4679951392661
-8.99690397282862,38.4679485251123
-8.99694989799949,38.4679047355503
-8.99699850801378,38.4678639469053
-8.99704960713614,38.4678263234186
-8.99710298960843,38.4677920165868
-8.99715844047827,38.4677611645513
-8.99721573646459,38.4677338915426
-8.99727464685668,38.4677103073792
-8.99733493444316,38.4676905070264
-8.99739635646722,38.4676745702131
-8.99745866560403,38.4676625611113
-8.9975216109567,38.4676545280774
-8.9975849390665,38.4676505034576
-8.9976483949335,38.4676505034576
-8.99771172304331,38.4676545280774
-8.99777466839597,38.4676625611113
-8.99783697753279,38.4676745702131
-8.99789839955684,38.4676905070264
-8.99795868714333,38.4677103073792
-8.99801759753541,38.4677338915426
-8.99807489352173,38.4677611645513
-8.99813034439157,38.4677920165868
-8.99818372686386,38.4678263234186
-8.99823482598622,38.4678639469053
-8.99828343600052,38.4679047355503
-8.99832936117138,38.4679485251123
-8.99837241657436,38.4679951392661
-8.99841242884053,38.4680443903129
-8.99844923685464,38.4680960799361
-8.99848269240379,38.46815
-8.99851266077429,38.4682059333874
-8.99853902129411,38.4682636548743
-8.99856166781872,38.4683229320367
-8.99858050915856,38.4683835261863
-8.99859546944622,38.4684451933319
-8.99860648844188,38.4685076851617
-8.99861352177595,38.4685707500431
-8.99861654112767,38.4686341340362
-8.99861553433918,38.4686975819158
-8.99861050546446,38.4687608381999
-8.99860147475301,38.4688236481777
-8.99858847856832,38.4688857589355
-8.99857156924145,38.4689469203753
-8.99855081486027,38.4690068862216
-8.99852629899535,38.469065415013
-8.99849812036345,38.4691222710748
-8.99846639242995,38.4691772254676
-8.99843124295205,38.4692300569096
-8.99839281346429,38.4692805526671
-8.99835125870866,38.4693285094116
-8.99830674601148,38.4693737340381
-8.99825945460969,38.4694160444431
-8.99820957492905,38.4694552702575
-8.99815730781746,38.4694912535328
-8.9981028637361,38.4695238493771
-8.99804646191209,38.4695529265383
-8.99798832945566,38.469578367933
-8.9979287004457,38.4696000711177
-8.99786781498718,38.4696179487014
-8.99780591824436,38.4696319286973
-8.99774325945357,38.4696419548128
-8.99768009091966,38.4696479866765
-8.997616667,38.46965
</coordinates>
</LinearRing>
</outerBoundaryIs>
</Polygon>
</MultiGeometry>
</Placemark>
</Document>
</kml>
