# Supplementary material for: Species conservation profiles of spiders (Araneae) endemic to mainland Portugal
Source: Biodivers Data J. 2019 Oct 8;7:e39315. doi: 10.3897/BDJ.7.e39315 (PMC6794330; doi:10.3897/BDJ.7.e39315)
Supplement: Supplementary material 20 — Distribution of Bordea berlandi (Fage, 1931) [file bdj-07-e39315-s020.kml]

<?xml version="1.0" encoding="UTF-8"?>
<kml xmlns="http://earth.google.com/kml/2.2">
<Document>
<name></name>
<description><![CDATA[]]></description>

<Style id="1">
<LineStyle>
<width>2</width>
<color>ff0000ff</color>
</LineStyle>
<PolyStyle>
<color>aaffffff</color>
<fill>1</fill>
</PolyStyle>
</Style>

<Placemark>
<name>Bordea berlandi_modelcorrected.kml</name>
<description><![CDATA[]]></description>
<styleUrl>#1</styleUrl>
<visibility>1</visibility>
<MultiGeometry>
<Polygon>
<outerBoundaryIs>
<LinearRing>
<coordinates>
-8.38333333,38.375
-8.38333333,38.36666667
-8.39166667,38.36666667
-8.4,38.36666667
-8.4,38.375
-8.40833333,38.375
-8.41666667,38.375
-8.41666667,38.36666667
-8.425,38.36666667
-8.43333333,38.36666667
-8.43333333,38.375
-8.425,38.375
-8.425,38.38333333
-8.425,38.39166667
-8.41666667,38.39166667
-8.41666667,38.4
-8.40833333,38.4
-8.40833333,38.40833333
-8.4,38.40833333
-8.4,38.41666667
-8.4,38.425
-8.4,38.43333333
-8.40833333,38.43333333
-8.40833333,38.44166667
-8.4,38.44166667
-8.39166667,38.44166667
-8.39166667,38.45
-8.38333333,38.45
-8.375,38.45
-8.375,38.44166667
-8.36666667,38.44166667
-8.36666667,38.45
-8.35833333,38.45
-8.35,38.45
-8.35,38.44166667
-8.35,38.43333333
-8.35,38.425
-8.35,38.41666667
-8.35833333,38.41666667
-8.35833333,38.40833333
-8.35,38.40833333
-8.35,38.4
-8.35833333,38.4
-8.36666667,38.4
-8.375,38.4
-8.375,38.39166667
-8.375,38.38333333
-8.36666667,38.38333333
-8.36666667,38.39166667
-8.35833333,38.39166667
-8.35833333,38.38333333
-8.35,38.38333333
-8.35,38.375
-8.34166667,38.375
-8.34166667,38.36666667
-8.33333333,38.36666667
-8.325,38.36666667
-8.325,38.35833333
-8.325,38.35
-8.325,38.34166667
-8.33333333,38.34166667
-8.33333333,38.33333333
-8.34166667,38.33333333
-8.35,38.33333333
-8.35,38.34166667
-8.35833333,38.34166667
-8.36666667,38.34166667
-8.36666667,38.33333333
-8.36666667,38.325
-8.36666667,38.31666667
-8.35833333,38.31666667
-8.35,38.31666667
-8.35,38.30833333
-8.34166667,38.30833333
-8.34166667,38.31666667
-8.33333333,38.31666667
-8.33333333,38.30833333
-8.325,38.30833333
-8.325,38.3
-8.33333333,38.3
-8.34166667,38.3
-8.34166667,38.29166667
-8.35,38.29166667
-8.35,38.28333333
-8.35,38.275
-8.35833333,38.275
-8.36666667,38.275
-8.375,38.275
-8.375,38.28333333
-8.38333333,38.28333333
-8.39166667,38.28333333
-8.4,38.28333333
-8.4,38.29166667
-8.39166667,38.29166667
-8.39166667,38.3
-8.38333333,38.3
-8.38333333,38.30833333
-8.39166667,38.30833333
-8.4,38.30833333
-8.40833333,38.30833333
-8.40833333,38.3
-8.40833333,38.29166667
-8.41666667,38.29166667
-8.41666667,38.3
-8.425,38.3
-8.43333333,38.3
-8.43333333,38.30833333
-8.44166667,38.30833333
-8.45,38.30833333
-8.45,38.31666667
-8.45833333,38.31666667
-8.46666667,38.31666667
-8.46666667,38.30833333
-8.475,38.30833333
-8.48333333,38.30833333
-8.48333333,38.31666667
-8.48333333,38.325
-8.48333333,38.33333333
-8.48333333,38.34166667
-8.49166667,38.34166667
-8.5,38.34166667
-8.5,38.35
-8.49166667,38.35
-8.48333333,38.35
-8.48333333,38.35833333
-8.475,38.35833333
-8.46666667,38.35833333
-8.46666667,38.36666667
-8.46666667,38.375
-8.45833333,38.375
-8.45833333,38.38333333
-8.45,38.38333333
-8.45,38.375
-8.44166667,38.375
-8.44166667,38.36666667
-8.45,38.36666667
-8.45,38.35833333
-8.45,38.35
-8.45,38.34166667
-8.44166667,38.34166667
-8.44166667,38.33333333
-8.45,38.33333333
-8.45,38.325
-8.44166667,38.325
-8.43333333,38.325
-8.425,38.325
-8.425,38.33333333
-8.425,38.34166667
-8.41666667,38.34166667
-8.41666667,38.35
-8.40833333,38.35
-8.40833333,38.35833333
-8.4,38.35833333
-8.4,38.35
-8.39166667,38.35
-8.38333333,38.35
-8.375,38.35
-8.375,38.35833333
-8.375,38.36666667
-8.375,38.375
-8.38333333,38.375
</coordinates>
</LinearRing>
</outerBoundaryIs>
<innerBoundaryIs>
<LinearRing>
<coordinates>
-8.41666667,38.39166667
-8.41666667,38.38333333
-8.40833333,38.38333333
-8.40833333,38.39166667
-8.41666667,38.39166667
</coordinates>
</LinearRing>
</innerBoundaryIs>
<innerBoundaryIs>
<LinearRing>
<coordinates>
-8.35833333,38.41666667
-8.35833333,38.425
-8.36666667,38.425
-8.36666667,38.41666667
-8.35833333,38.41666667
</coordinates>
</LinearRing>
</innerBoundaryIs>
<innerBoundaryIs>
<LinearRing>
<coordinates>
-8.36666667,38.41666667
-8.375,38.41666667
-8.375,38.40833333
-8.36666667,38.40833333
-8.36666667,38.41666667
</coordinates>
</LinearRing>
</innerBoundaryIs>
<innerBoundaryIs>
<LinearRing>
<coordinates>
-8.35,38.375
-8.35833333,38.375
-8.36666667,38.375
-8.36666667,38.36666667
-8.35833333,38.36666667
-8.35,38.36666667
-8.35,38.375
</coordinates>
</LinearRing>
</innerBoundaryIs>
<innerBoundaryIs>
<LinearRing>
<coordinates>
-8.38333333,38.375
-8.38333333,38.38333333
-8.39166667,38.38333333
-8.39166667,38.375
-8.38333333,38.375
</coordinates>
</LinearRing>
</innerBoundaryIs>
<innerBoundaryIs>
<LinearRing>
<coordinates>
-8.39166667,38.38333333
-8.39166667,38.39166667
-8.4,38.39166667
-8.4,38.38333333
-8.39166667,38.38333333
</coordinates>
</LinearRing>
</innerBoundaryIs>
<innerBoundaryIs>
<LinearRing>
<coordinates>
-8.35,38.35
-8.34166667,38.35
-8.34166667,38.35833333
-8.35,38.35833333
-8.35,38.35
</coordinates>
</LinearRing>
</innerBoundaryIs>
<innerBoundaryIs>
<LinearRing>
<coordinates>
-8.39166667,38.4
-8.38333333,38.4
-8.38333333,38.40833333
-8.39166667,38.40833333
-8.39166667,38.4
</coordinates>
</LinearRing>
</innerBoundaryIs>
</Polygon>
<Polygon>
<outerBoundaryIs>
<LinearRing>
<coordinates>
-8.3,39.01666667
-8.3,39.00833333
-8.30833333,39.00833333
-8.30833333,39.01666667
-8.31666667,39.01666667
-8.31666667,39.025
-8.31666667,39.03333333
-8.31666667,39.04166667
-8.30833333,39.04166667
-8.3,39.04166667
-8.29166667,39.04166667
-8.29166667,39.05
-8.29166667,39.05833333
-8.29166667,39.06666667
-8.29166667,39.075
-8.28333333,39.075
-8.28333333,39.06666667
-8.275,39.06666667
-8.26666667,39.06666667
-8.25833333,39.06666667
-8.25833333,39.075
-8.26666667,39.075
-8.275,39.075
-8.275,39.08333333
-8.26666667,39.08333333
-8.25833333,39.08333333
-8.25833333,39.09166667
-8.25,39.09166667
-8.25,39.1
-8.25833333,39.1
-8.26666667,39.1
-8.26666667,39.10833333
-8.25833333,39.10833333
-8.25,39.10833333
-8.24166667,39.10833333
-8.24166667,39.11666667
-8.23333333,39.11666667
-8.225,39.11666667
-8.225,39.10833333
-8.21666667,39.10833333
-8.21666667,39.1
-8.21666667,39.09166667
-8.20833333,39.09166667
-8.2,39.09166667
-8.2,39.08333333
-8.20833333,39.08333333
-8.20833333,39.075
-8.20833333,39.06666667
-8.2,39.06666667
-8.2,39.05833333
-8.2,39.05
-8.20833333,39.05
-8.21666667,39.05
-8.225,39.05
-8.23333333,39.05
-8.24166667,39.05
-8.25,39.05
-8.25,39.04166667
-8.25833333,39.04166667
-8.25833333,39.03333333
-8.25833333,39.025
-8.26666667,39.025
-8.26666667,39.03333333
-8.275,39.03333333
-8.28333333,39.03333333
-8.29166667,39.03333333
-8.29166667,39.025
-8.29166667,39.01666667
-8.3,39.01666667
</coordinates>
</LinearRing>
</outerBoundaryIs>
<innerBoundaryIs>
<LinearRing>
<coordinates>
-8.20833333,39.06666667
-8.21666667,39.06666667
-8.225,39.06666667
-8.225,39.05833333
-8.21666667,39.05833333
-8.20833333,39.05833333
-8.20833333,39.06666667
</coordinates>
</LinearRing>
</innerBoundaryIs>
<innerBoundaryIs>
<LinearRing>
<coordinates>
-8.26666667,39.05
-8.25833333,39.05
-8.25833333,39.05833333
-8.26666667,39.05833333
-8.26666667,39.05
</coordinates>
</LinearRing>
</innerBoundaryIs>
<innerBoundaryIs>
<LinearRing>
<coordinates>
-8.25,39.05833333
-8.24166667,39.05833333
-8.24166667,39.06666667
-8.25,39.06666667
-8.25,39.05833333
</coordinates>
</LinearRing>
</innerBoundaryIs>
</Polygon>
<Polygon>
<outerBoundaryIs>
<LinearRing>
<coordinates>
-8.40833333,38.83333333
-8.40833333,38.825
-8.41666667,38.825
-8.425,38.825
-8.425,38.83333333
-8.425,38.84166667
-8.43333333,38.84166667
-8.43333333,38.85
-8.43333333,38.85833333
-8.43333333,38.86666667
-8.425,38.86666667
-8.425,38.875
-8.41666667,38.875
-8.40833333,38.875
-8.40833333,38.88333333
-8.40833333,38.89166667
-8.41666667,38.89166667
-8.41666667,38.9
-8.425,38.9
-8.425,38.89166667
-8.425,38.88333333
-8.43333333,38.88333333
-8.43333333,38.89166667
-8.43333333,38.9
-8.44166667,38.9
-8.44166667,38.90833333
-8.45,38.90833333
-8.45,38.9
-8.45833333,38.9
-8.45833333,38.90833333
-8.46666667,38.90833333
-8.46666667,38.91666667
-8.475,38.91666667
-8.48333333,38.91666667
-8.48333333,38.925
-8.48333333,38.93333333
-8.475,38.93333333
-8.475,38.925
-8.46666667,38.925
-8.45833333,38.925
-8.45833333,38.93333333
-8.46666667,38.93333333
-8.46666667,38.94166667
-8.46666667,38.95
-8.475,38.95
-8.475,38.94166667
-8.48333333,38.94166667
-8.48333333,38.95
-8.49166667,38.95
-8.5,38.95
-8.5,38.95833333
-8.49166667,38.95833333
-8.49166667,38.96666667
-8.49166667,38.975
-8.49166667,38.98333333
-8.48333333,38.98333333
-8.475,38.98333333
-8.475,38.99166667
-8.46666667,38.99166667
-8.45833333,38.99166667
-8.45,38.99166667
-8.45,39
-8.44166667,39
-8.44166667,39.00833333
-8.45,39.00833333
-8.45,39.01666667
-8.45,39.025
-8.44166667,39.025
-8.44166667,39.01666667
-8.43333333,39.01666667
-8.43333333,39.00833333
-8.43333333,39
-8.43333333,38.99166667
-8.425,38.99166667
-8.41666667,38.99166667
-8.41666667,39
-8.40833333,39
-8.40833333,38.99166667
-8.4,38.99166667
-8.4,38.98333333
-8.40833333,38.98333333
-8.41666667,38.98333333
-8.425,38.98333333
-8.425,38.975
-8.43333333,38.975
-8.44166667,38.975
-8.45,38.975
-8.45,38.96666667
-8.44166667,38.96666667
-8.43333333,38.96666667
-8.425,38.96666667
-8.41666667,38.96666667
-8.41666667,38.975
-8.40833333,38.975
-8.4,38.975
-8.39166667,38.975
-8.39166667,38.96666667
-8.38333333,38.96666667
-8.38333333,38.975
-8.38333333,38.98333333
-8.375,38.98333333
-8.36666667,38.98333333
-8.36666667,38.975
-8.35833333,38.975
-8.35833333,38.98333333
-8.35,38.98333333
-8.34166667,38.98333333
-8.33333333,38.98333333
-8.325,38.98333333
-8.325,38.975
-8.31666667,38.975
-8.30833333,38.975
-8.30833333,38.96666667
-8.3,38.96666667
-8.29166667,38.96666667
-8.29166667,38.975
-8.28333333,38.975
-8.275,38.975
-8.275,38.98333333
-8.26666667,38.98333333
-8.25833333,38.98333333
-8.25833333,38.975
-8.25833333,38.96666667
-8.25,38.96666667
-8.25,38.95833333
-8.24166667,38.95833333
-8.23333333,38.95833333
-8.225,38.95833333
-8.21666667,38.95833333
-8.20833333,38.95833333
-8.20833333,38.95
-8.20833333,38.94166667
-8.21666667,38.94166667
-8.225,38.94166667
-8.23333333,38.94166667
-8.23333333,38.93333333
-8.24166667,38.93333333
-8.25,38.93333333
-8.25,38.94166667
-8.25833333,38.94166667
-8.25833333,38.93333333
-8.26666667,38.93333333
-8.26666667,38.925
-8.275,38.925
-8.275,38.91666667
-8.28333333,38.91666667
-8.29166667,38.91666667
-8.29166667,38.90833333
-8.28333333,38.90833333
-8.28333333,38.9
-8.28333333,38.89166667
-8.28333333,38.88333333
-8.29166667,38.88333333
-8.29166667,38.875
-8.3,38.875
-8.3,38.88333333
-8.3,38.89166667
-8.30833333,38.89166667
-8.31666667,38.89166667
-8.31666667,38.88333333
-8.325,38.88333333
-8.325,38.875
-8.33333333,38.875
-8.33333333,38.86666667
-8.33333333,38.85833333
-8.34166667,38.85833333
-8.34166667,38.85
-8.33333333,38.85
-8.33333333,38.84166667
-8.325,38.84166667
-8.325,38.83333333
-8.325,38.825
-8.325,38.81666667
-8.31666667,38.81666667
-8.31666667,38.825
-8.31666667,38.83333333
-8.31666667,38.84166667
-8.30833333,38.84166667
-8.30833333,38.83333333
-8.3,38.83333333
-8.3,38.825
-8.3,38.81666667
-8.29166667,38.81666667
-8.28333333,38.81666667
-8.28333333,38.80833333
-8.29166667,38.80833333
-8.29166667,38.8
-8.3,38.8
-8.30833333,38.8
-8.31666667,38.8
-8.325,38.8
-8.325,38.79166667
-8.33333333,38.79166667
-8.34166667,38.79166667
-8.34166667,38.78333333
-8.35,38.78333333
-8.35833333,38.78333333
-8.36666667,38.78333333
-8.375,38.78333333
-8.375,38.79166667
-8.375,38.8
-8.36666667,38.8
-8.36666667,38.79166667
-8.35833333,38.79166667
-8.35,38.79166667
-8.35,38.8
-8.35,38.80833333
-8.34166667,38.80833333
-8.33333333,38.80833333
-8.33333333,38.81666667
-8.33333333,38.825
-8.33333333,38.83333333
-8.34166667,38.83333333
-8.34166667,38.84166667
-8.35,38.84166667
-8.35,38.85
-8.35833333,38.85
-8.35833333,38.85833333
-8.35,38.85833333
-8.35,38.86666667
-8.35833333,38.86666667
-8.35833333,38.875
-8.36666667,38.875
-8.375,38.875
-8.375,38.86666667
-8.375,38.85833333
-8.375,38.85
-8.36666667,38.85
-8.36666667,38.84166667
-8.35833333,38.84166667
-8.35833333,38.83333333
-8.35,38.83333333
-8.35,38.825
-8.35,38.81666667
-8.35833333,38.81666667
-8.36666667,38.81666667
-8.36666667,38.80833333
-8.375,38.80833333
-8.38333333,38.80833333
-8.39166667,38.80833333
-8.4,38.80833333
-8.4,38.81666667
-8.4,38.825
-8.39166667,38.825
-8.38333333,38.825
-8.38333333,38.83333333
-8.375,38.83333333
-8.375,38.84166667
-8.38333333,38.84166667
-8.39166667,38.84166667
-8.39166667,38.85
-8.39166667,38.85833333
-8.4,38.85833333
-8.40833333,38.85833333
-8.40833333,38.85
-8.40833333,38.84166667
-8.40833333,38.83333333
</coordinates>
</LinearRing>
</outerBoundaryIs>
<innerBoundaryIs>
<LinearRing>
<coordinates>
-8.45833333,38.925
-8.45833333,38.91666667
-8.45,38.91666667
-8.44166667,38.91666667
-8.43333333,38.91666667
-8.43333333,38.925
-8.44166667,38.925
-8.45,38.925
-8.45833333,38.925
</coordinates>
</LinearRing>
</innerBoundaryIs>
<innerBoundaryIs>
<LinearRing>
<coordinates>
-8.45,38.96666667
-8.45833333,38.96666667
-8.46666667,38.96666667
-8.46666667,38.95833333
-8.45833333,38.95833333
-8.45833333,38.95
-8.45,38.95
-8.45,38.95833333
-8.45,38.96666667
</coordinates>
</LinearRing>
</innerBoundaryIs>
<innerBoundaryIs>
<LinearRing>
<coordinates>
-8.25,38.94166667
-8.24166667,38.94166667
-8.24166667,38.95
-8.25,38.95
-8.25,38.94166667
</coordinates>
</LinearRing>
</innerBoundaryIs>
<innerBoundaryIs>
<LinearRing>
<coordinates>
-8.39166667,38.85833333
-8.38333333,38.85833333
-8.38333333,38.86666667
-8.39166667,38.86666667
-8.39166667,38.85833333
</coordinates>
</LinearRing>
</innerBoundaryIs>
<innerBoundaryIs>
<LinearRing>
<coordinates>
-8.41666667,38.925
-8.41666667,38.91666667
-8.40833333,38.91666667
-8.4,38.91666667
-8.39166667,38.91666667
-8.38333333,38.91666667
-8.38333333,38.925
-8.38333333,38.93333333
-8.39166667,38.93333333
-8.4,38.93333333
-8.40833333,38.93333333
-8.41666667,38.93333333
-8.41666667,38.925
</coordinates>
</LinearRing>
</innerBoundaryIs>
<innerBoundaryIs>
<LinearRing>
<coordinates>
-8.41666667,38.93333333
-8.41666667,38.94166667
-8.40833333,38.94166667
-8.4,38.94166667
-8.4,38.95
-8.40833333,38.95
-8.40833333,38.95833333
-8.41666667,38.95833333
-8.41666667,38.95
-8.425,38.95
-8.43333333,38.95
-8.44166667,38.95
-8.44166667,38.94166667
-8.43333333,38.94166667
-8.43333333,38.93333333
-8.425,38.93333333
-8.41666667,38.93333333
</coordinates>
</LinearRing>
</innerBoundaryIs>
<innerBoundaryIs>
<LinearRing>
<coordinates>
-8.34166667,38.925
-8.33333333,38.925
-8.325,38.925
-8.325,38.93333333
-8.31666667,38.93333333
-8.31666667,38.94166667
-8.30833333,38.94166667
-8.3,38.94166667
-8.29166667,38.94166667
-8.29166667,38.95
-8.3,38.95
-8.30833333,38.95
-8.31666667,38.95
-8.325,38.95
-8.33333333,38.95
-8.33333333,38.95833333
-8.34166667,38.95833333
-8.35,38.95833333
-8.35,38.95
-8.35,38.94166667
-8.34166667,38.94166667
-8.34166667,38.93333333
-8.34166667,38.925
</coordinates>
</LinearRing>
</innerBoundaryIs>
<innerBoundaryIs>
<LinearRing>
<coordinates>
-8.29166667,38.94166667
-8.29166667,38.93333333
-8.28333333,38.93333333
-8.275,38.93333333
-8.275,38.94166667
-8.28333333,38.94166667
-8.29166667,38.94166667
</coordinates>
</LinearRing>
</innerBoundaryIs>
<innerBoundaryIs>
<LinearRing>
<coordinates>
-8.29166667,38.93333333
-8.3,38.93333333
-8.3,38.925
-8.29166667,38.925
-8.29166667,38.93333333
</coordinates>
</LinearRing>
</innerBoundaryIs>
<innerBoundaryIs>
<LinearRing>
<coordinates>
-8.35,38.95833333
-8.35,38.96666667
-8.35833333,38.96666667
-8.35833333,38.95833333
-8.35,38.95833333
</coordinates>
</LinearRing>
</innerBoundaryIs>
<innerBoundaryIs>
<LinearRing>
<coordinates>
-8.35833333,38.95833333
-8.36666667,38.95833333
-8.375,38.95833333
-8.375,38.95
-8.375,38.94166667
-8.375,38.93333333
-8.36666667,38.93333333
-8.36666667,38.94166667
-8.35833333,38.94166667
-8.35833333,38.95
-8.35833333,38.95833333
</coordinates>
</LinearRing>
</innerBoundaryIs>
<innerBoundaryIs>
<LinearRing>
<coordinates>
-8.35833333,38.90833333
-8.35833333,38.9
-8.35,38.9
-8.34166667,38.9
-8.33333333,38.9
-8.33333333,38.90833333
-8.34166667,38.90833333
-8.35,38.90833333
-8.35,38.91666667
-8.35833333,38.91666667
-8.35833333,38.90833333
</coordinates>
</LinearRing>
</innerBoundaryIs>
<innerBoundaryIs>
<LinearRing>
<coordinates>
-8.33333333,38.9
-8.33333333,38.89166667
-8.325,38.89166667
-8.325,38.9
-8.33333333,38.9
</coordinates>
</LinearRing>
</innerBoundaryIs>
<innerBoundaryIs>
<LinearRing>
<coordinates>
-8.325,38.9
-8.31666667,38.9
-8.31666667,38.90833333
-8.325,38.90833333
-8.325,38.9
</coordinates>
</LinearRing>
</innerBoundaryIs>
<innerBoundaryIs>
<LinearRing>
<coordinates>
-8.4,38.89166667
-8.4,38.88333333
-8.39166667,38.88333333
-8.38333333,38.88333333
-8.375,38.88333333
-8.36666667,38.88333333
-8.36666667,38.89166667
-8.375,38.89166667
-8.38333333,38.89166667
-8.38333333,38.9
-8.39166667,38.9
-8.4,38.9
-8.4,38.89166667
</coordinates>
</LinearRing>
</innerBoundaryIs>
<innerBoundaryIs>
<LinearRing>
<coordinates>
-8.375,38.90833333
-8.375,38.9
-8.36666667,38.9
-8.36666667,38.90833333
-8.375,38.90833333
</coordinates>
</LinearRing>
</innerBoundaryIs>
</Polygon>
<Polygon>
<outerBoundaryIs>
<LinearRing>
<coordinates>
-8.11666667,41.05833333
-8.11666667,41.05
-8.125,41.05
-8.125,41.05833333
-8.125,41.06666667
-8.125,41.075
-8.125,41.08333333
-8.13333333,41.08333333
-8.13333333,41.09166667
-8.125,41.09166667
-8.11666667,41.09166667
-8.11666667,41.1
-8.10833333,41.1
-8.10833333,41.10833333
-8.1,41.10833333
-8.09166667,41.10833333
-8.09166667,41.1
-8.08333333,41.1
-8.075,41.1
-8.075,41.09166667
-8.075,41.08333333
-8.075,41.075
-8.06666667,41.075
-8.06666667,41.06666667
-8.05833333,41.06666667
-8.05833333,41.05833333
-8.05,41.05833333
-8.05,41.05
-8.05,41.04166667
-8.04166667,41.04166667
-8.04166667,41.03333333
-8.03333333,41.03333333
-8.03333333,41.025
-8.03333333,41.01666667
-8.03333333,41.00833333
-8.04166667,41.00833333
-8.04166667,41.01666667
-8.05,41.01666667
-8.05,41.025
-8.05,41.03333333
-8.05833333,41.03333333
-8.06666667,41.03333333
-8.075,41.03333333
-8.075,41.04166667
-8.075,41.05
-8.08333333,41.05
-8.08333333,41.05833333
-8.09166667,41.05833333
-8.09166667,41.06666667
-8.1,41.06666667
-8.1,41.05833333
-8.10833333,41.05833333
-8.11666667,41.05833333
</coordinates>
</LinearRing>
</outerBoundaryIs>
<innerBoundaryIs>
<LinearRing>
<coordinates>
-8.09166667,41.06666667
-8.08333333,41.06666667
-8.08333333,41.075
-8.09166667,41.075
-8.09166667,41.06666667
</coordinates>
</LinearRing>
</innerBoundaryIs>
<innerBoundaryIs>
<LinearRing>
<coordinates>
-8.1,41.06666667
-8.1,41.075
-8.1,41.08333333
-8.10833333,41.08333333
-8.11666667,41.08333333
-8.11666667,41.075
-8.10833333,41.075
-8.10833333,41.06666667
-8.1,41.06666667
</coordinates>
</LinearRing>
</innerBoundaryIs>
<innerBoundaryIs>
<LinearRing>
<coordinates>
-8.1,41.08333333
-8.09166667,41.08333333
-8.08333333,41.08333333
-8.08333333,41.09166667
-8.09166667,41.09166667
-8.1,41.09166667
-8.1,41.08333333
</coordinates>
</LinearRing>
</innerBoundaryIs>
</Polygon>
<Polygon>
<outerBoundaryIs>
<LinearRing>
<coordinates>
-8.40833333,41.48333333
-8.41666667,41.48333333
-8.41666667,41.49166667
-8.41666667,41.5
-8.40833333,41.5
-8.40833333,41.50833333
-8.4,41.50833333
-8.39166667,41.50833333
-8.39166667,41.5
-8.39166667,41.49166667
-8.38333333,41.49166667
-8.38333333,41.5
-8.38333333,41.50833333
-8.375,41.50833333
-8.36666667,41.50833333
-8.36666667,41.5
-8.375,41.5
-8.375,41.49166667
-8.375,41.48333333
-8.375,41.475
-8.38333333,41.475
-8.38333333,41.48333333
-8.39166667,41.48333333
-8.39166667,41.475
-8.4,41.475
-8.40833333,41.475
-8.40833333,41.48333333
</coordinates>
</LinearRing>
</outerBoundaryIs>
<innerBoundaryIs>
<LinearRing>
<coordinates>
-8.40833333,41.48333333
-8.4,41.48333333
-8.4,41.49166667
-8.40833333,41.49166667
-8.40833333,41.48333333
</coordinates>
</LinearRing>
</innerBoundaryIs>
</Polygon>
<Polygon>
<outerBoundaryIs>
<LinearRing>
<coordinates>
-8.59166667,41.99166667
-8.59166667,41.98333333
-8.6,41.98333333
-8.60833333,41.98333333
-8.60833333,41.99166667
-8.61666667,41.99166667
-8.61666667,41.98333333
-8.625,41.98333333
-8.625,41.99166667
-8.625,42
-8.63333333,42
-8.63333333,42.00833333
-8.64166667,42.00833333
-8.64166667,42.01666667
-8.63333333,42.01666667
-8.625,42.01666667
-8.625,42.00833333
-8.61666667,42.00833333
-8.60833333,42.00833333
-8.60833333,42.01666667
-8.61666667,42.01666667
-8.61666667,42.025
-8.61666667,42.03333333
-8.625,42.03333333
-8.625,42.04166667
-8.61666667,42.04166667
-8.60833333,42.04166667
-8.60833333,42.05
-8.60833333,42.05833333
-8.6,42.05833333
-8.6,42.05
-8.6,42.04166667
-8.59166667,42.04166667
-8.59166667,42.05
-8.59166667,42.05833333
-8.58333333,42.05833333
-8.58333333,42.05
-8.58333333,42.04166667
-8.575,42.04166667
-8.56666667,42.04166667
-8.55833333,42.04166667
-8.55,42.04166667
-8.55,42.03333333
-8.55833333,42.03333333
-8.55833333,42.025
-8.56666667,42.025
-8.56666667,42.01666667
-8.575,42.01666667
-8.575,42.00833333
-8.58333333,42.00833333
-8.58333333,42
-8.59166667,42
-8.59166667,41.99166667
</coordinates>
</LinearRing>
</outerBoundaryIs>
<innerBoundaryIs>
<LinearRing>
<coordinates>
-8.60833333,41.99166667
-8.6,41.99166667
-8.6,42
-8.60833333,42
-8.60833333,41.99166667
</coordinates>
</LinearRing>
</innerBoundaryIs>
<innerBoundaryIs>
<LinearRing>
<coordinates>
-8.575,42.01666667
-8.575,42.025
-8.58333333,42.025
-8.59166667,42.025
-8.6,42.025
-8.6,42.01666667
-8.6,42.00833333
-8.59166667,42.00833333
-8.59166667,42.01666667
-8.58333333,42.01666667
-8.575,42.01666667
</coordinates>
</LinearRing>
</innerBoundaryIs>
</Polygon>
<Polygon>
<outerBoundaryIs>
<LinearRing>
<coordinates>
-8.61666667,41.85833333
-8.61666667,41.85
-8.625,41.85
-8.63333333,41.85
-8.63333333,41.85833333
-8.625,41.85833333
-8.625,41.86666667
-8.63333333,41.86666667
-8.64166667,41.86666667
-8.64166667,41.875
-8.65,41.875
-8.65,41.88333333
-8.65833333,41.88333333
-8.65833333,41.89166667
-8.66666667,41.89166667
-8.66666667,41.9
-8.675,41.9
-8.675,41.89166667
-8.675,41.88333333
-8.675,41.875
-8.66666667,41.875
-8.66666667,41.86666667
-8.66666667,41.85833333
-8.675,41.85833333
-8.68333333,41.85833333
-8.68333333,41.86666667
-8.69166667,41.86666667
-8.7,41.86666667
-8.70833333,41.86666667
-8.70833333,41.85833333
-8.71666667,41.85833333
-8.725,41.85833333
-8.725,41.86666667
-8.71666667,41.86666667
-8.71666667,41.875
-8.71666667,41.88333333
-8.70833333,41.88333333
-8.70833333,41.875
-8.7,41.875
-8.69166667,41.875
-8.69166667,41.88333333
-8.69166667,41.89166667
-8.7,41.89166667
-8.70833333,41.89166667
-8.71666667,41.89166667
-8.71666667,41.9
-8.70833333,41.9
-8.7,41.9
-8.7,41.90833333
-8.7,41.91666667
-8.69166667,41.91666667
-8.69166667,41.925
-8.7,41.925
-8.7,41.93333333
-8.7,41.94166667
-8.70833333,41.94166667
-8.71666667,41.94166667
-8.725,41.94166667
-8.725,41.93333333
-8.73333333,41.93333333
-8.73333333,41.94166667
-8.74166667,41.94166667
-8.74166667,41.95
-8.73333333,41.95
-8.725,41.95
-8.71666667,41.95
-8.71666667,41.95833333
-8.71666667,41.96666667
-8.725,41.96666667
-8.73333333,41.96666667
-8.73333333,41.975
-8.74166667,41.975
-8.74166667,41.98333333
-8.75,41.98333333
-8.75,41.99166667
-8.74166667,41.99166667
-8.73333333,41.99166667
-8.725,41.99166667
-8.71666667,41.99166667
-8.70833333,41.99166667
-8.7,41.99166667
-8.7,42
-8.70833333,42
-8.70833333,42.00833333
-8.70833333,42.01666667
-8.7,42.01666667
-8.7,42.00833333
-8.69166667,42.00833333
-8.69166667,42
-8.68333333,42
-8.675,42
-8.675,42.00833333
-8.66666667,42.00833333
-8.66666667,42.01666667
-8.65833333,42.01666667
-8.65,42.01666667
-8.65,42.00833333
-8.65,42
-8.64166667,42
-8.64166667,41.99166667
-8.63333333,41.99166667
-8.63333333,41.98333333
-8.625,41.98333333
-8.625,41.975
-8.61666667,41.975
-8.60833333,41.975
-8.6,41.975
-8.59166667,41.975
-8.59166667,41.96666667
-8.6,41.96666667
-8.60833333,41.96666667
-8.60833333,41.95833333
-8.61666667,41.95833333
-8.61666667,41.95
-8.625,41.95
-8.625,41.94166667
-8.625,41.93333333
-8.625,41.925
-8.61666667,41.925
-8.60833333,41.925
-8.6,41.925
-8.59166667,41.925
-8.59166667,41.91666667
-8.58333333,41.91666667
-8.575,41.91666667
-8.575,41.90833333
-8.56666667,41.90833333
-8.56666667,41.9
-8.56666667,41.89166667
-8.575,41.89166667
-8.575,41.88333333
-8.575,41.875
-8.58333333,41.875
-8.58333333,41.88333333
-8.59166667,41.88333333
-8.59166667,41.89166667
-8.6,41.89166667
-8.60833333,41.89166667
-8.60833333,41.88333333
-8.60833333,41.875
-8.61666667,41.875
-8.61666667,41.86666667
-8.60833333,41.86666667
-8.60833333,41.85833333
-8.61666667,41.85833333
</coordinates>
</LinearRing>
</outerBoundaryIs>
<innerBoundaryIs>
<LinearRing>
<coordinates>
-8.66666667,41.9
-8.65833333,41.9
-8.65833333,41.90833333
-8.66666667,41.90833333
-8.66666667,41.9
</coordinates>
</LinearRing>
</innerBoundaryIs>
<innerBoundaryIs>
<LinearRing>
<coordinates>
-8.73333333,41.975
-8.725,41.975
-8.71666667,41.975
-8.70833333,41.975
-8.70833333,41.98333333
-8.71666667,41.98333333
-8.725,41.98333333
-8.73333333,41.98333333
-8.73333333,41.975
</coordinates>
</LinearRing>
</innerBoundaryIs>
<innerBoundaryIs>
<LinearRing>
<coordinates>
-8.7,41.99166667
-8.7,41.98333333
-8.69166667,41.98333333
-8.68333333,41.98333333
-8.68333333,41.99166667
-8.69166667,41.99166667
-8.7,41.99166667
</coordinates>
</LinearRing>
</innerBoundaryIs>
<innerBoundaryIs>
<LinearRing>
<coordinates>
-8.625,41.95
-8.625,41.95833333
-8.63333333,41.95833333
-8.63333333,41.96666667
-8.64166667,41.96666667
-8.65,41.96666667
-8.65833333,41.96666667
-8.65833333,41.95833333
-8.66666667,41.95833333
-8.66666667,41.95
-8.66666667,41.94166667
-8.65833333,41.94166667
-8.65,41.94166667
-8.64166667,41.94166667
-8.64166667,41.95
-8.63333333,41.95
-8.625,41.95
</coordinates>
</LinearRing>
</innerBoundaryIs>
<innerBoundaryIs>
<LinearRing>
<coordinates>
-8.70833333,41.96666667
-8.70833333,41.95833333
-8.7,41.95833333
-8.69166667,41.95833333
-8.68333333,41.95833333
-8.68333333,41.96666667
-8.69166667,41.96666667
-8.7,41.96666667
-8.70833333,41.96666667
</coordinates>
</LinearRing>
</innerBoundaryIs>
<innerBoundaryIs>
<LinearRing>
<coordinates>
-8.68333333,41.95833333
-8.68333333,41.95
-8.675,41.95
-8.675,41.95833333
-8.68333333,41.95833333
</coordinates>
</LinearRing>
</innerBoundaryIs>
<innerBoundaryIs>
<LinearRing>
<coordinates>
-8.68333333,41.91666667
-8.68333333,41.90833333
-8.675,41.90833333
-8.675,41.91666667
-8.68333333,41.91666667
</coordinates>
</LinearRing>
</innerBoundaryIs>
<innerBoundaryIs>
<LinearRing>
<coordinates>
-8.65833333,41.91666667
-8.65,41.91666667
-8.65,41.925
-8.65833333,41.925
-8.65833333,41.91666667
</coordinates>
</LinearRing>
</innerBoundaryIs>
<innerBoundaryIs>
<LinearRing>
<coordinates>
-8.64166667,41.91666667
-8.64166667,41.90833333
-8.63333333,41.90833333
-8.63333333,41.9
-8.625,41.9
-8.61666667,41.9
-8.61666667,41.90833333
-8.61666667,41.91666667
-8.625,41.91666667
-8.63333333,41.91666667
-8.63333333,41.925
-8.64166667,41.925
-8.64166667,41.91666667
</coordinates>
</LinearRing>
</innerBoundaryIs>
<innerBoundaryIs>
<LinearRing>
<coordinates>
-8.65,41.89166667
-8.64166667,41.89166667
-8.64166667,41.9
-8.65,41.9
-8.65,41.89166667
</coordinates>
</LinearRing>
</innerBoundaryIs>
<innerBoundaryIs>
<LinearRing>
<coordinates>
-8.63333333,41.89166667
-8.63333333,41.88333333
-8.63333333,41.875
-8.625,41.875
-8.625,41.88333333
-8.61666667,41.88333333
-8.61666667,41.89166667
-8.625,41.89166667
-8.63333333,41.89166667
</coordinates>
</LinearRing>
</innerBoundaryIs>
<innerBoundaryIs>
<LinearRing>
<coordinates>
-8.6,41.9
-8.59166667,41.9
-8.58333333,41.9
-8.58333333,41.90833333
-8.59166667,41.90833333
-8.6,41.90833333
-8.6,41.9
</coordinates>
</LinearRing>
</innerBoundaryIs>
<innerBoundaryIs>
<LinearRing>
<coordinates>
-8.64166667,41.975
-8.64166667,41.98333333
-8.65,41.98333333
-8.65833333,41.98333333
-8.65833333,41.975
-8.65,41.975
-8.64166667,41.975
</coordinates>
</LinearRing>
</innerBoundaryIs>
</Polygon>
<Polygon>
<outerBoundaryIs>
<LinearRing>
<coordinates>
-8.55,41.69166667
-8.55,41.68333333
-8.55833333,41.68333333
-8.55833333,41.675
-8.56666667,41.675
-8.575,41.675
-8.575,41.68333333
-8.575,41.69166667
-8.575,41.7
-8.575,41.70833333
-8.58333333,41.70833333
-8.58333333,41.71666667
-8.59166667,41.71666667
-8.59166667,41.725
-8.59166667,41.73333333
-8.6,41.73333333
-8.60833333,41.73333333
-8.60833333,41.725
-8.60833333,41.71666667
-8.61666667,41.71666667
-8.61666667,41.725
-8.625,41.725
-8.625,41.73333333
-8.63333333,41.73333333
-8.63333333,41.74166667
-8.625,41.74166667
-8.61666667,41.74166667
-8.60833333,41.74166667
-8.6,41.74166667
-8.6,41.75
-8.60833333,41.75
-8.60833333,41.75833333
-8.61666667,41.75833333
-8.61666667,41.76666667
-8.60833333,41.76666667
-8.60833333,41.775
-8.61666667,41.775
-8.61666667,41.78333333
-8.61666667,41.79166667
-8.60833333,41.79166667
-8.6,41.79166667
-8.59166667,41.79166667
-8.58333333,41.79166667
-8.575,41.79166667
-8.56666667,41.79166667
-8.56666667,41.8
-8.56666667,41.80833333
-8.55833333,41.80833333
-8.55833333,41.81666667
-8.55,41.81666667
-8.55,41.80833333
-8.55,41.8
-8.55833333,41.8
-8.55833333,41.79166667
-8.55833333,41.78333333
-8.55,41.78333333
-8.54166667,41.78333333
-8.53333333,41.78333333
-8.525,41.78333333
-8.525,41.79166667
-8.51666667,41.79166667
-8.51666667,41.8
-8.525,41.8
-8.525,41.80833333
-8.51666667,41.80833333
-8.50833333,41.80833333
-8.50833333,41.8
-8.50833333,41.79166667
-8.5,41.79166667
-8.49166667,41.79166667
-8.49166667,41.8
-8.48333333,41.8
-8.475,41.8
-8.475,41.80833333
-8.46666667,41.80833333
-8.45833333,41.80833333
-8.45,41.80833333
-8.44166667,41.80833333
-8.43333333,41.80833333
-8.43333333,41.81666667
-8.425,41.81666667
-8.425,41.80833333
-8.425,41.8
-8.43333333,41.8
-8.43333333,41.79166667
-8.43333333,41.78333333
-8.44166667,41.78333333
-8.44166667,41.775
-8.45,41.775
-8.45833333,41.775
-8.45833333,41.76666667
-8.46666667,41.76666667
-8.46666667,41.75833333
-8.475,41.75833333
-8.475,41.75
-8.48333333,41.75
-8.49166667,41.75
-8.49166667,41.74166667
-8.49166667,41.73333333
-8.5,41.73333333
-8.50833333,41.73333333
-8.51666667,41.73333333
-8.51666667,41.74166667
-8.525,41.74166667
-8.525,41.75
-8.53333333,41.75
-8.53333333,41.74166667
-8.53333333,41.73333333
-8.54166667,41.73333333
-8.55,41.73333333
-8.55833333,41.73333333
-8.55833333,41.725
-8.55,41.725
-8.54166667,41.725
-8.53333333,41.725
-8.53333333,41.71666667
-8.53333333,41.70833333
-8.525,41.70833333
-8.525,41.7
-8.53333333,41.7
-8.53333333,41.69166667
-8.53333333,41.68333333
-8.54166667,41.68333333
-8.54166667,41.69166667
-8.55,41.69166667
</coordinates>
</LinearRing>
</outerBoundaryIs>
<innerBoundaryIs>
<LinearRing>
<coordinates>
-8.58333333,41.71666667
-8.575,41.71666667
-8.575,41.725
-8.58333333,41.725
-8.58333333,41.71666667
</coordinates>
</LinearRing>
</innerBoundaryIs>
<innerBoundaryIs>
<LinearRing>
<coordinates>
-8.49166667,41.79166667
-8.49166667,41.78333333
-8.5,41.78333333
-8.50833333,41.78333333
-8.51666667,41.78333333
-8.51666667,41.775
-8.51666667,41.76666667
-8.525,41.76666667
-8.525,41.75833333
-8.51666667,41.75833333
-8.50833333,41.75833333
-8.50833333,41.76666667
-8.5,41.76666667
-8.49166667,41.76666667
-8.49166667,41.775
-8.48333333,41.775
-8.48333333,41.78333333
-8.475,41.78333333
-8.475,41.79166667
-8.48333333,41.79166667
-8.49166667,41.79166667
</coordinates>
</LinearRing>
</innerBoundaryIs>
<innerBoundaryIs>
<LinearRing>
<coordinates>
-8.49166667,41.75
-8.49166667,41.75833333
-8.5,41.75833333
-8.5,41.75
-8.49166667,41.75
</coordinates>
</LinearRing>
</innerBoundaryIs>
<innerBoundaryIs>
<LinearRing>
<coordinates>
-8.5,41.75
-8.50833333,41.75
-8.50833333,41.74166667
-8.5,41.74166667
-8.5,41.75
</coordinates>
</LinearRing>
</innerBoundaryIs>
<innerBoundaryIs>
<LinearRing>
<coordinates>
-8.59166667,41.75
-8.58333333,41.75
-8.58333333,41.75833333
-8.58333333,41.76666667
-8.575,41.76666667
-8.575,41.775
-8.56666667,41.775
-8.56666667,41.78333333
-8.575,41.78333333
-8.58333333,41.78333333
-8.59166667,41.78333333
-8.59166667,41.775
-8.6,41.775
-8.6,41.76666667
-8.59166667,41.76666667
-8.59166667,41.75833333
-8.59166667,41.75
</coordinates>
</LinearRing>
</innerBoundaryIs>
<innerBoundaryIs>
<LinearRing>
<coordinates>
-8.55,41.75
-8.55,41.74166667
-8.54166667,41.74166667
-8.54166667,41.75
-8.55,41.75
</coordinates>
</LinearRing>
</innerBoundaryIs>
<innerBoundaryIs>
<LinearRing>
<coordinates>
-8.56666667,41.7
-8.55833333,41.7
-8.55,41.7
-8.55,41.70833333
-8.55833333,41.70833333
-8.56666667,41.70833333
-8.56666667,41.7
</coordinates>
</LinearRing>
</innerBoundaryIs>
<innerBoundaryIs>
<LinearRing>
<coordinates>
-8.45,41.8
-8.45833333,41.8
-8.46666667,41.8
-8.46666667,41.79166667
-8.46666667,41.78333333
-8.45833333,41.78333333
-8.45833333,41.79166667
-8.45,41.79166667
-8.45,41.8
</coordinates>
</LinearRing>
</innerBoundaryIs>
</Polygon>
<Polygon>
<outerBoundaryIs>
<LinearRing>
<coordinates>
-8.83333333,41.70833333
-8.83333333,41.7
-8.84166667,41.7
-8.85,41.7
-8.85,41.70833333
-8.85833333,41.70833333
-8.85833333,41.71666667
-8.85,41.71666667
-8.85,41.725
-8.85833333,41.725
-8.85833333,41.73333333
-8.85833333,41.74166667
-8.85833333,41.75
-8.85833333,41.75833333
-8.86666667,41.75833333
-8.86666667,41.75
-8.875,41.75
-8.875,41.75833333
-8.875,41.76666667
-8.86666667,41.76666667
-8.86666667,41.775
-8.85833333,41.775
-8.85,41.775
-8.85,41.78333333
-8.85833333,41.78333333
-8.85833333,41.79166667
-8.85,41.79166667
-8.84166667,41.79166667
-8.84166667,41.8
-8.83333333,41.8
-8.825,41.8
-8.81666667,41.8
-8.81666667,41.80833333
-8.80833333,41.80833333
-8.80833333,41.81666667
-8.81666667,41.81666667
-8.825,41.81666667
-8.825,41.825
-8.81666667,41.825
-8.81666667,41.83333333
-8.825,41.83333333
-8.83333333,41.83333333
-8.84166667,41.83333333
-8.84166667,41.825
-8.85,41.825
-8.85,41.81666667
-8.85833333,41.81666667
-8.85833333,41.80833333
-8.86666667,41.80833333
-8.86666667,41.81666667
-8.86666667,41.825
-8.875,41.825
-8.875,41.83333333
-8.875,41.84166667
-8.86666667,41.84166667
-8.85833333,41.84166667
-8.85833333,41.85
-8.85,41.85
-8.85,41.85833333
-8.85833333,41.85833333
-8.85833333,41.86666667
-8.85,41.86666667
-8.84166667,41.86666667
-8.83333333,41.86666667
-8.83333333,41.85833333
-8.825,41.85833333
-8.825,41.85
-8.81666667,41.85
-8.81666667,41.84166667
-8.80833333,41.84166667
-8.80833333,41.85
-8.8,41.85
-8.79166667,41.85
-8.79166667,41.84166667
-8.8,41.84166667
-8.8,41.83333333
-8.79166667,41.83333333
-8.78333333,41.83333333
-8.78333333,41.84166667
-8.78333333,41.85
-8.775,41.85
-8.775,41.84166667
-8.76666667,41.84166667
-8.76666667,41.85
-8.75833333,41.85
-8.75833333,41.84166667
-8.75833333,41.83333333
-8.75833333,41.825
-8.75833333,41.81666667
-8.75,41.81666667
-8.74166667,41.81666667
-8.74166667,41.825
-8.73333333,41.825
-8.73333333,41.81666667
-8.73333333,41.80833333
-8.74166667,41.80833333
-8.75,41.80833333
-8.75,41.8
-8.74166667,41.8
-8.74166667,41.79166667
-8.74166667,41.78333333
-8.73333333,41.78333333
-8.725,41.78333333
-8.725,41.775
-8.71666667,41.775
-8.71666667,41.78333333
-8.70833333,41.78333333
-8.70833333,41.775
-8.7,41.775
-8.7,41.78333333
-8.69166667,41.78333333
-8.69166667,41.775
-8.68333333,41.775
-8.675,41.775
-8.675,41.78333333
-8.66666667,41.78333333
-8.66666667,41.775
-8.66666667,41.76666667
-8.65833333,41.76666667
-8.65833333,41.775
-8.65833333,41.78333333
-8.65833333,41.79166667
-8.65833333,41.8
-8.65833333,41.80833333
-8.66666667,41.80833333
-8.66666667,41.81666667
-8.65833333,41.81666667
-8.65833333,41.825
-8.65,41.825
-8.65,41.81666667
-8.64166667,41.81666667
-8.63333333,41.81666667
-8.625,41.81666667
-8.625,41.80833333
-8.625,41.8
-8.61666667,41.8
-8.61666667,41.79166667
-8.625,41.79166667
-8.63333333,41.79166667
-8.63333333,41.78333333
-8.64166667,41.78333333
-8.64166667,41.775
-8.63333333,41.775
-8.625,41.775
-8.625,41.76666667
-8.63333333,41.76666667
-8.63333333,41.75833333
-8.64166667,41.75833333
-8.64166667,41.76666667
-8.65,41.76666667
-8.65,41.75833333
-8.65,41.75
-8.65833333,41.75
-8.66666667,41.75
-8.675,41.75
-8.68333333,41.75
-8.68333333,41.74166667
-8.69166667,41.74166667
-8.69166667,41.73333333
-8.7,41.73333333
-8.70833333,41.73333333
-8.70833333,41.725
-8.71666667,41.725
-8.71666667,41.71666667
-8.725,41.71666667
-8.73333333,41.71666667
-8.74166667,41.71666667
-8.75,41.71666667
-8.75833333,41.71666667
-8.75833333,41.725
-8.76666667,41.725
-8.775,41.725
-8.78333333,41.725
-8.78333333,41.73333333
-8.79166667,41.73333333
-8.79166667,41.725
-8.8,41.725
-8.8,41.71666667
-8.80833333,41.71666667
-8.81666667,41.71666667
-8.825,41.71666667
-8.825,41.70833333
-8.83333333,41.70833333
</coordinates>
</LinearRing>
</outerBoundaryIs>
<innerBoundaryIs>
<LinearRing>
<coordinates>
-8.80833333,41.81666667
-8.8,41.81666667
-8.8,41.825
-8.80833333,41.825
-8.80833333,41.81666667
</coordinates>
</LinearRing>
</innerBoundaryIs>
<innerBoundaryIs>
<LinearRing>
<coordinates>
-8.825,41.85
-8.83333333,41.85
-8.83333333,41.84166667
-8.825,41.84166667
-8.825,41.85
</coordinates>
</LinearRing>
</innerBoundaryIs>
<innerBoundaryIs>
<LinearRing>
<coordinates>
-8.75833333,41.725
-8.75,41.725
-8.75,41.73333333
-8.75833333,41.73333333
-8.75833333,41.725
</coordinates>
</LinearRing>
</innerBoundaryIs>
<innerBoundaryIs>
<LinearRing>
<coordinates>
-8.76666667,41.76666667
-8.75833333,41.76666667
-8.75833333,41.775
-8.76666667,41.775
-8.76666667,41.76666667
</coordinates>
</LinearRing>
</innerBoundaryIs>
<innerBoundaryIs>
<LinearRing>
<coordinates>
-8.76666667,41.775
-8.76666667,41.78333333
-8.76666667,41.79166667
-8.775,41.79166667
-8.78333333,41.79166667
-8.78333333,41.78333333
-8.775,41.78333333
-8.775,41.775
-8.76666667,41.775
</coordinates>
</LinearRing>
</innerBoundaryIs>
<innerBoundaryIs>
<LinearRing>
<coordinates>
-8.80833333,41.75
-8.80833333,41.74166667
-8.8,41.74166667
-8.8,41.75
-8.80833333,41.75
</coordinates>
</LinearRing>
</innerBoundaryIs>
<innerBoundaryIs>
<LinearRing>
<coordinates>
-8.825,41.725
-8.81666667,41.725
-8.81666667,41.73333333
-8.825,41.73333333
-8.825,41.725
</coordinates>
</LinearRing>
</innerBoundaryIs>
<innerBoundaryIs>
<LinearRing>
<coordinates>
-8.825,41.775
-8.825,41.76666667
-8.81666667,41.76666667
-8.81666667,41.775
-8.81666667,41.78333333
-8.825,41.78333333
-8.825,41.775
</coordinates>
</LinearRing>
</innerBoundaryIs>
<innerBoundaryIs>
<LinearRing>
<coordinates>
-8.80833333,41.775
-8.80833333,41.76666667
-8.8,41.76666667
-8.79166667,41.76666667
-8.79166667,41.775
-8.8,41.775
-8.8,41.78333333
-8.80833333,41.78333333
-8.80833333,41.775
</coordinates>
</LinearRing>
</innerBoundaryIs>
<innerBoundaryIs>
<LinearRing>
<coordinates>
-8.71666667,41.76666667
-8.71666667,41.75833333
-8.70833333,41.75833333
-8.70833333,41.76666667
-8.71666667,41.76666667
</coordinates>
</LinearRing>
</innerBoundaryIs>
</Polygon>
<Polygon>
<outerBoundaryIs>
<LinearRing>
<coordinates>
-8.40833333,41.64166667
-8.40833333,41.63333333
-8.41666667,41.63333333
-8.425,41.63333333
-8.425,41.64166667
-8.425,41.65
-8.425,41.65833333
-8.41666667,41.65833333
-8.41666667,41.66666667
-8.425,41.66666667
-8.425,41.675
-8.425,41.68333333
-8.41666667,41.68333333
-8.40833333,41.68333333
-8.4,41.68333333
-8.4,41.69166667
-8.40833333,41.69166667
-8.40833333,41.7
-8.4,41.7
-8.4,41.70833333
-8.39166667,41.70833333
-8.39166667,41.71666667
-8.38333333,41.71666667
-8.38333333,41.70833333
-8.375,41.70833333
-8.375,41.71666667
-8.36666667,41.71666667
-8.36666667,41.70833333
-8.35833333,41.70833333
-8.35833333,41.71666667
-8.35833333,41.725
-8.35,41.725
-8.35,41.71666667
-8.35,41.70833333
-8.35,41.7
-8.34166667,41.7
-8.34166667,41.70833333
-8.33333333,41.70833333
-8.33333333,41.71666667
-8.34166667,41.71666667
-8.34166667,41.725
-8.33333333,41.725
-8.325,41.725
-8.31666667,41.725
-8.31666667,41.73333333
-8.30833333,41.73333333
-8.3,41.73333333
-8.3,41.74166667
-8.29166667,41.74166667
-8.28333333,41.74166667
-8.28333333,41.73333333
-8.28333333,41.725
-8.29166667,41.725
-8.3,41.725
-8.30833333,41.725
-8.30833333,41.71666667
-8.31666667,41.71666667
-8.31666667,41.70833333
-8.325,41.70833333
-8.325,41.7
-8.33333333,41.7
-8.33333333,41.69166667
-8.34166667,41.69166667
-8.35,41.69166667
-8.35,41.68333333
-8.35833333,41.68333333
-8.35833333,41.675
-8.35,41.675
-8.35,41.66666667
-8.35833333,41.66666667
-8.36666667,41.66666667
-8.36666667,41.65833333
-8.36666667,41.65
-8.36666667,41.64166667
-8.375,41.64166667
-8.38333333,41.64166667
-8.39166667,41.64166667
-8.4,41.64166667
-8.40833333,41.64166667
</coordinates>
</LinearRing>
</outerBoundaryIs>
<innerBoundaryIs>
<LinearRing>
<coordinates>
-8.4,41.68333333
-8.4,41.675
-8.39166667,41.675
-8.38333333,41.675
-8.38333333,41.68333333
-8.39166667,41.68333333
-8.4,41.68333333
</coordinates>
</LinearRing>
</innerBoundaryIs>
<innerBoundaryIs>
<LinearRing>
<coordinates>
-8.4,41.675
-8.40833333,41.675
-8.40833333,41.66666667
-8.4,41.66666667
-8.4,41.675
</coordinates>
</LinearRing>
</innerBoundaryIs>
<innerBoundaryIs>
<LinearRing>
<coordinates>
-8.375,41.69166667
-8.36666667,41.69166667
-8.35833333,41.69166667
-8.35833333,41.7
-8.36666667,41.7
-8.375,41.7
-8.375,41.69166667
</coordinates>
</LinearRing>
</innerBoundaryIs>
</Polygon>
<Polygon>
<outerBoundaryIs>
<LinearRing>
<coordinates>
-8.75,42.83333333
-8.74166667,42.83333333
-8.74166667,42.825
-8.75,42.825
-8.75833333,42.825
-8.76666667,42.825
-8.76666667,42.83333333
-8.775,42.83333333
-8.775,42.84166667
-8.78333333,42.84166667
-8.79166667,42.84166667
-8.79166667,42.85
-8.8,42.85
-8.80833333,42.85
-8.80833333,42.85833333
-8.81666667,42.85833333
-8.81666667,42.86666667
-8.80833333,42.86666667
-8.8,42.86666667
-8.8,42.875
-8.8,42.88333333
-8.79166667,42.88333333
-8.79166667,42.875
-8.78333333,42.875
-8.78333333,42.88333333
-8.78333333,42.89166667
-8.79166667,42.89166667
-8.8,42.89166667
-8.8,42.9
-8.79166667,42.9
-8.78333333,42.9
-8.775,42.9
-8.775,42.90833333
-8.76666667,42.90833333
-8.76666667,42.91666667
-8.75833333,42.91666667
-8.75,42.91666667
-8.75,42.90833333
-8.75,42.9
-8.74166667,42.9
-8.73333333,42.9
-8.725,42.9
-8.725,42.89166667
-8.71666667,42.89166667
-8.71666667,42.88333333
-8.70833333,42.88333333
-8.7,42.88333333
-8.7,42.89166667
-8.70833333,42.89166667
-8.70833333,42.9
-8.70833333,42.90833333
-8.7,42.90833333
-8.7,42.9
-8.69166667,42.9
-8.68333333,42.9
-8.68333333,42.89166667
-8.68333333,42.88333333
-8.69166667,42.88333333
-8.69166667,42.875
-8.7,42.875
-8.7,42.86666667
-8.7,42.85833333
-8.70833333,42.85833333
-8.71666667,42.85833333
-8.71666667,42.85
-8.70833333,42.85
-8.7,42.85
-8.69166667,42.85
-8.68333333,42.85
-8.68333333,42.84166667
-8.675,42.84166667
-8.675,42.83333333
-8.675,42.825
-8.675,42.81666667
-8.675,42.80833333
-8.66666667,42.80833333
-8.66666667,42.8
-8.66666667,42.79166667
-8.675,42.79166667
-8.68333333,42.79166667
-8.68333333,42.78333333
-8.69166667,42.78333333
-8.7,42.78333333
-8.7,42.79166667
-8.7,42.8
-8.7,42.80833333
-8.7,42.81666667
-8.70833333,42.81666667
-8.71666667,42.81666667
-8.71666667,42.825
-8.70833333,42.825
-8.70833333,42.83333333
-8.71666667,42.83333333
-8.71666667,42.84166667
-8.725,42.84166667
-8.73333333,42.84166667
-8.73333333,42.85
-8.73333333,42.85833333
-8.73333333,42.86666667
-8.73333333,42.875
-8.73333333,42.88333333
-8.73333333,42.89166667
-8.74166667,42.89166667
-8.75,42.89166667
-8.75833333,42.89166667
-8.75833333,42.88333333
-8.75,42.88333333
-8.75,42.875
-8.75,42.86666667
-8.75,42.85833333
-8.75,42.85
-8.74166667,42.85
-8.74166667,42.84166667
-8.75,42.84166667
-8.75,42.83333333
</coordinates>
</LinearRing>
</outerBoundaryIs>
<innerBoundaryIs>
<LinearRing>
<coordinates>
-8.76666667,42.90833333
-8.76666667,42.9
-8.75833333,42.9
-8.75833333,42.90833333
-8.76666667,42.90833333
</coordinates>
</LinearRing>
</innerBoundaryIs>
<innerBoundaryIs>
<LinearRing>
<coordinates>
-8.7,42.81666667
-8.69166667,42.81666667
-8.69166667,42.825
-8.7,42.825
-8.7,42.81666667
</coordinates>
</LinearRing>
</innerBoundaryIs>
<innerBoundaryIs>
<LinearRing>
<coordinates>
-8.69166667,42.8
-8.68333333,42.8
-8.68333333,42.80833333
-8.69166667,42.80833333
-8.69166667,42.8
</coordinates>
</LinearRing>
</innerBoundaryIs>
</Polygon>
<Polygon>
<outerBoundaryIs>
<LinearRing>
<coordinates>
-8.875,41.91666667
-8.875,41.90833333
-8.88333333,41.90833333
-8.88333333,41.91666667
-8.88333333,41.925
-8.88333333,41.93333333
-8.88333333,41.94166667
-8.88333333,41.95
-8.88333333,41.95833333
-8.88333333,41.96666667
-8.88333333,41.975
-8.88333333,41.98333333
-8.88333333,41.99166667
-8.875,41.99166667
-8.875,42
-8.875,42.00833333
-8.86666667,42.00833333
-8.86666667,42.01666667
-8.875,42.01666667
-8.875,42.025
-8.88333333,42.025
-8.88333333,42.03333333
-8.875,42.03333333
-8.875,42.04166667
-8.875,42.05
-8.875,42.05833333
-8.88333333,42.05833333
-8.88333333,42.06666667
-8.89166667,42.06666667
-8.89166667,42.075
-8.89166667,42.08333333
-8.89166667,42.09166667
-8.89166667,42.1
-8.89166667,42.10833333
-8.88333333,42.10833333
-8.88333333,42.1
-8.875,42.1
-8.86666667,42.1
-8.86666667,42.10833333
-8.86666667,42.11666667
-8.86666667,42.125
-8.85833333,42.125
-8.85833333,42.11666667
-8.85,42.11666667
-8.84166667,42.11666667
-8.84166667,42.10833333
-8.83333333,42.10833333
-8.83333333,42.1
-8.825,42.1
-8.825,42.09166667
-8.81666667,42.09166667
-8.81666667,42.1
-8.80833333,42.1
-8.8,42.1
-8.79166667,42.1
-8.78333333,42.1
-8.775,42.1
-8.76666667,42.1
-8.75833333,42.1
-8.75,42.1
-8.74166667,42.1
-8.74166667,42.10833333
-8.75,42.10833333
-8.75,42.11666667
-8.75833333,42.11666667
-8.75833333,42.125
-8.76666667,42.125
-8.76666667,42.11666667
-8.775,42.11666667
-8.78333333,42.11666667
-8.79166667,42.11666667
-8.79166667,42.125
-8.78333333,42.125
-8.775,42.125
-8.775,42.13333333
-8.775,42.14166667
-8.76666667,42.14166667
-8.76666667,42.15
-8.775,42.15
-8.78333333,42.15
-8.78333333,42.14166667
-8.78333333,42.13333333
-8.79166667,42.13333333
-8.79166667,42.14166667
-8.79166667,42.15
-8.8,42.15
-8.8,42.15833333
-8.8,42.16666667
-8.8,42.175
-8.8,42.18333333
-8.79166667,42.18333333
-8.78333333,42.18333333
-8.775,42.18333333
-8.76666667,42.18333333
-8.76666667,42.19166667
-8.75833333,42.19166667
-8.75,42.19166667
-8.74166667,42.19166667
-8.73333333,42.19166667
-8.725,42.19166667
-8.725,42.18333333
-8.71666667,42.18333333
-8.70833333,42.18333333
-8.70833333,42.19166667
-8.7,42.19166667
-8.7,42.2
-8.69166667,42.2
-8.68333333,42.2
-8.68333333,42.20833333
-8.69166667,42.20833333
-8.69166667,42.21666667
-8.68333333,42.21666667
-8.675,42.21666667
-8.66666667,42.21666667
-8.66666667,42.225
-8.66666667,42.23333333
-8.675,42.23333333
-8.68333333,42.23333333
-8.69166667,42.23333333
-8.69166667,42.24166667
-8.69166667,42.25
-8.68333333,42.25
-8.68333333,42.25833333
-8.675,42.25833333
-8.66666667,42.25833333
-8.66666667,42.26666667
-8.66666667,42.275
-8.65833333,42.275
-8.65833333,42.28333333
-8.65,42.28333333
-8.64166667,42.28333333
-8.63333333,42.28333333
-8.625,42.28333333
-8.625,42.275
-8.625,42.26666667
-8.61666667,42.26666667
-8.61666667,42.25833333
-8.60833333,42.25833333
-8.6,42.25833333
-8.6,42.26666667
-8.6,42.275
-8.6,42.28333333
-8.59166667,42.28333333
-8.58333333,42.28333333
-8.58333333,42.29166667
-8.575,42.29166667
-8.575,42.3
-8.58333333,42.3
-8.59166667,42.3
-8.59166667,42.30833333
-8.59166667,42.31666667
-8.6,42.31666667
-8.60833333,42.31666667
-8.60833333,42.325
-8.60833333,42.33333333
-8.6,42.33333333
-8.59166667,42.33333333
-8.59166667,42.34166667
-8.58333333,42.34166667
-8.58333333,42.35
-8.58333333,42.35833333
-8.59166667,42.35833333
-8.6,42.35833333
-8.6,42.36666667
-8.60833333,42.36666667
-8.61666667,42.36666667
-8.61666667,42.35833333
-8.625,42.35833333
-8.625,42.36666667
-8.625,42.375
-8.625,42.38333333
-8.625,42.39166667
-8.625,42.4
-8.61666667,42.4
-8.60833333,42.4
-8.60833333,42.40833333
-8.6,42.40833333
-8.6,42.41666667
-8.6,42.425
-8.60833333,42.425
-8.60833333,42.43333333
-8.60833333,42.44166667
-8.6,42.44166667
-8.6,42.43333333
-8.59166667,42.43333333
-8.58333333,42.43333333
-8.58333333,42.44166667
-8.58333333,42.45
-8.58333333,42.45833333
-8.58333333,42.46666667
-8.575,42.46666667
-8.56666667,42.46666667
-8.56666667,42.45833333
-8.575,42.45833333
-8.575,42.45
-8.56666667,42.45
-8.55833333,42.45
-8.55,42.45
-8.55,42.45833333
-8.55,42.46666667
-8.55,42.475
-8.55833333,42.475
-8.55833333,42.48333333
-8.56666667,42.48333333
-8.56666667,42.475
-8.575,42.475
-8.58333333,42.475
-8.59166667,42.475
-8.6,42.475
-8.60833333,42.475
-8.60833333,42.48333333
-8.60833333,42.49166667
-8.61666667,42.49166667
-8.625,42.49166667
-8.625,42.48333333
-8.625,42.475
-8.61666667,42.475
-8.61666667,42.46666667
-8.61666667,42.45833333
-8.625,42.45833333
-8.63333333,42.45833333
-8.63333333,42.46666667
-8.63333333,42.475
-8.63333333,42.48333333
-8.63333333,42.49166667
-8.64166667,42.49166667
-8.64166667,42.5
-8.64166667,42.50833333
-8.64166667,42.51666667
-8.63333333,42.51666667
-8.63333333,42.525
-8.625,42.525
-8.625,42.53333333
-8.63333333,42.53333333
-8.63333333,42.54166667
-8.64166667,42.54166667
-8.64166667,42.55
-8.63333333,42.55
-8.625,42.55
-8.625,42.55833333
-8.63333333,42.55833333
-8.63333333,42.56666667
-8.63333333,42.575
-8.625,42.575
-8.625,42.58333333
-8.63333333,42.58333333
-8.63333333,42.59166667
-8.63333333,42.6
-8.63333333,42.60833333
-8.625,42.60833333
-8.625,42.61666667
-8.61666667,42.61666667
-8.61666667,42.625
-8.61666667,42.63333333
-8.625,42.63333333
-8.63333333,42.63333333
-8.63333333,42.64166667
-8.64166667,42.64166667
-8.64166667,42.65
-8.63333333,42.65
-8.63333333,42.65833333
-8.625,42.65833333
-8.625,42.66666667
-8.625,42.675
-8.625,42.68333333
-8.625,42.69166667
-8.63333333,42.69166667
-8.63333333,42.7
-8.625,42.7
-8.625,42.70833333
-8.625,42.71666667
-8.61666667,42.71666667
-8.61666667,42.725
-8.61666667,42.73333333
-8.60833333,42.73333333
-8.6,42.73333333
-8.59166667,42.73333333
-8.58333333,42.73333333
-8.58333333,42.74166667
-8.59166667,42.74166667
-8.6,42.74166667
-8.60833333,42.74166667
-8.61666667,42.74166667
-8.61666667,42.75
-8.625,42.75
-8.63333333,42.75
-8.63333333,42.75833333
-8.625,42.75833333
-8.625,42.76666667
-8.625,42.775
-8.61666667,42.775
-8.61666667,42.78333333
-8.625,42.78333333
-8.63333333,42.78333333
-8.63333333,42.79166667
-8.63333333,42.8
-8.63333333,42.80833333
-8.64166667,42.80833333
-8.65,42.80833333
-8.65,42.8
-8.65,42.79166667
-8.65833333,42.79166667
-8.65833333,42.8
-8.65833333,42.80833333
-8.65833333,42.81666667
-8.65,42.81666667
-8.65,42.825
-8.65,42.83333333
-8.65833333,42.83333333
-8.65833333,42.84166667
-8.65,42.84166667
-8.64166667,42.84166667
-8.63333333,42.84166667
-8.625,42.84166667
-8.625,42.83333333
-8.625,42.825
-8.625,42.81666667
-8.625,42.80833333
-8.625,42.8
-8.61666667,42.8
-8.61666667,42.80833333
-8.60833333,42.80833333
-8.60833333,42.81666667
-8.60833333,42.825
-8.6,42.825
-8.6,42.81666667
-8.6,42.80833333
-8.59166667,42.80833333
-8.59166667,42.8
-8.59166667,42.79166667
-8.58333333,42.79166667
-8.575,42.79166667
-8.575,42.78333333
-8.56666667,42.78333333
-8.56666667,42.775
-8.56666667,42.76666667
-8.55833333,42.76666667
-8.55833333,42.75833333
-8.55833333,42.75
-8.55,42.75
-8.55,42.74166667
-8.55,42.73333333
-8.55,42.725
-8.55,42.71666667
-8.55833333,42.71666667
-8.55833333,42.70833333
-8.55,42.70833333
-8.55,42.7
-8.54166667,42.7
-8.53333333,42.7
-8.53333333,42.70833333
-8.53333333,42.71666667
-8.525,42.71666667
-8.525,42.725
-8.51666667,42.725
-8.51666667,42.73333333
-8.50833333,42.73333333
-8.50833333,42.74166667
-8.50833333,42.75
-8.51666667,42.75
-8.525,42.75
-8.525,42.75833333
-8.51666667,42.75833333
-8.51666667,42.76666667
-8.50833333,42.76666667
-8.50833333,42.75833333
-8.5,42.75833333
-8.49166667,42.75833333
-8.49166667,42.75
-8.48333333,42.75
-8.475,42.75
-8.475,42.74166667
-8.46666667,42.74166667
-8.46666667,42.75
-8.45833333,42.75
-8.45833333,42.74166667
-8.45,42.74166667
-8.44166667,42.74166667
-8.44166667,42.75
-8.43333333,42.75
-8.425,42.75
-8.425,42.75833333
-8.41666667,42.75833333
-8.41666667,42.76666667
-8.40833333,42.76666667
-8.40833333,42.75833333
-8.4,42.75833333
-8.4,42.75
-8.4,42.74166667
-8.39166667,42.74166667
-8.39166667,42.75
-8.39166667,42.75833333
-8.39166667,42.76666667
-8.4,42.76666667
-8.4,42.775
-8.4,42.78333333
-8.39166667,42.78333333
-8.38333333,42.78333333
-8.38333333,42.79166667
-8.375,42.79166667
-8.375,42.78333333
-8.375,42.775
-8.36666667,42.775
-8.36666667,42.78333333
-8.36666667,42.79166667
-8.35833333,42.79166667
-8.35833333,42.78333333
-8.35,42.78333333
-8.35,42.79166667
-8.34166667,42.79166667
-8.34166667,42.8
-8.35,42.8
-8.35833333,42.8
-8.35833333,42.80833333
-8.36666667,42.80833333
-8.375,42.80833333
-8.375,42.8
-8.38333333,42.8
-8.39166667,42.8
-8.39166667,42.80833333
-8.39166667,42.81666667
-8.4,42.81666667
-8.4,42.80833333
-8.40833333,42.80833333
-8.41666667,42.80833333
-8.41666667,42.8
-8.41666667,42.79166667
-8.40833333,42.79166667
-8.40833333,42.78333333
-8.41666667,42.78333333
-8.425,42.78333333
-8.425,42.79166667
-8.425,42.8
-8.43333333,42.8
-8.43333333,42.79166667
-8.44166667,42.79166667
-8.45,42.79166667
-8.45833333,42.79166667
-8.45833333,42.78333333
-8.45833333,42.775
-8.46666667,42.775
-8.46666667,42.78333333
-8.475,42.78333333
-8.475,42.79166667
-8.475,42.8
-8.46666667,42.8
-8.46666667,42.80833333
-8.475,42.80833333
-8.475,42.81666667
-8.475,42.825
-8.46666667,42.825
-8.46666667,42.83333333
-8.475,42.83333333
-8.48333333,42.83333333
-8.49166667,42.83333333
-8.49166667,42.84166667
-8.5,42.84166667
-8.5,42.85
-8.5,42.85833333
-8.49166667,42.85833333
-8.49166667,42.86666667
-8.49166667,42.875
-8.5,42.875
-8.5,42.88333333
-8.5,42.89166667
-8.50833333,42.89166667
-8.50833333,42.9
-8.51666667,42.9
-8.51666667,42.90833333
-8.51666667,42.91666667
-8.51666667,42.925
-8.525,42.925
-8.525,42.91666667
-8.53333333,42.91666667
-8.53333333,42.90833333
-8.525,42.90833333
-8.525,42.9
-8.53333333,42.9
-8.54166667,42.9
-8.54166667,42.90833333
-8.55,42.90833333
-8.55,42.9
-8.55,42.89166667
-8.55833333,42.89166667
-8.55833333,42.9
-8.56666667,42.9
-8.56666667,42.89166667
-8.56666667,42.88333333
-8.56666667,42.875
-8.575,42.875
-8.575,42.88333333
-8.575,42.89166667
-8.575,42.9
-8.58333333,42.9
-8.59166667,42.9
-8.6,42.9
-8.60833333,42.9
-8.60833333,42.90833333
-8.61666667,42.90833333
-8.61666667,42.9
-8.61666667,42.89166667
-8.61666667,42.88333333
-8.625,42.88333333
-8.625,42.89166667
-8.63333333,42.89166667
-8.63333333,42.9
-8.63333333,42.90833333
-8.64166667,42.90833333
-8.64166667,42.9
-8.65,42.9
-8.65,42.90833333
-8.65833333,42.90833333
-8.65833333,42.9
-8.65833333,42.89166667
-8.65833333,42.88333333
-8.66666667,42.88333333
-8.66666667,42.89166667
-8.675,42.89166667
-8.675,42.9
-8.675,42.90833333
-8.68333333,42.90833333
-8.68333333,42.91666667
-8.69166667,42.91666667
-8.69166667,42.90833333
-8.7,42.90833333
-8.7,42.91666667
-8.70833333,42.91666667
-8.70833333,42.90833333
-8.71666667,42.90833333
-8.71666667,42.91666667
-8.71666667,42.925
-8.70833333,42.925
-8.70833333,42.93333333
-8.7,42.93333333
-8.7,42.925
-8.69166667,42.925
-8.68333333,42.925
-8.68333333,42.93333333
-8.69166667,42.93333333
-8.69166667,42.94166667
-8.7,42.94166667
-8.70833333,42.94166667
-8.70833333,42.95
-8.7,42.95
-8.7,42.95833333
-8.7,42.96666667
-8.7,42.975
-8.69166667,42.975
-8.69166667,42.98333333
-8.68333333,42.98333333
-8.68333333,42.99166667
-8.68333333,43
-8.68333333,43.00833333
-8.675,43.00833333
-8.675,43.01666667
-8.675,43.025
-8.66666667,43.025
-8.66666667,43.01666667
-8.65833333,43.01666667
-8.65,43.01666667
-8.64166667,43.01666667
-8.63333333,43.01666667
-8.63333333,43.00833333
-8.625,43.00833333
-8.61666667,43.00833333
-8.61666667,43
-8.60833333,43
-8.6,43
-8.59166667,43
-8.58333333,43
-8.575,43
-8.575,42.99166667
-8.575,42.98333333
-8.58333333,42.98333333
-8.58333333,42.99166667
-8.59166667,42.99166667
-8.6,42.99166667
-8.6,42.98333333
-8.6,42.975
-8.6,42.96666667
-8.59166667,42.96666667
-8.59166667,42.975
-8.58333333,42.975
-8.575,42.975
-8.575,42.96666667
-8.56666667,42.96666667
-8.56666667,42.95833333
-8.55833333,42.95833333
-8.55833333,42.95
-8.55,42.95
-8.54166667,42.95
-8.53333333,42.95
-8.525,42.95
-8.51666667,42.95
-8.50833333,42.95
-8.50833333,42.95833333
-8.51666667,42.95833333
-8.51666667,42.96666667
-8.50833333,42.96666667
-8.5,42.96666667
-8.5,42.975
-8.49166667,42.975
-8.48333333,42.975
-8.475,42.975
-8.475,42.96666667
-8.46666667,42.96666667
-8.46666667,42.975
-8.45833333,42.975
-8.45833333,42.96666667
-8.45833333,42.95833333
-8.45,42.95833333
-8.45,42.96666667
-8.44166667,42.96666667
-8.44166667,42.95833333
-8.43333333,42.95833333
-8.425,42.95833333
-8.41666667,42.95833333
-8.41666667,42.95
-8.40833333,42.95
-8.40833333,42.95833333
-8.40833333,42.96666667
-8.4,42.96666667
-8.4,42.975
-8.40833333,42.975
-8.41666667,42.975
-8.41666667,42.98333333
-8.41666667,42.99166667
-8.425,42.99166667
-8.425,43
-8.43333333,43
-8.43333333,43.00833333
-8.425,43.00833333
-8.425,43.01666667
-8.425,43.025
-8.425,43.03333333
-8.41666667,43.03333333
-8.41666667,43.025
-8.41666667,43.01666667
-8.41666667,43.00833333
-8.40833333,43.00833333
-8.40833333,43.01666667
-8.40833333,43.025
-8.4,43.025
-8.4,43.03333333
-8.39166667,43.03333333
-8.39166667,43.04166667
-8.39166667,43.05
-8.38333333,43.05
-8.375,43.05
-8.36666667,43.05
-8.36666667,43.05833333
-8.36666667,43.06666667
-8.375,43.06666667
-8.38333333,43.06666667
-8.38333333,43.075
-8.38333333,43.08333333
-8.375,43.08333333
-8.375,43.09166667
-8.36666667,43.09166667
-8.35833333,43.09166667
-8.35833333,43.08333333
-8.35,43.08333333
-8.34166667,43.08333333
-8.34166667,43.075
-8.35,43.075
-8.35,43.06666667
-8.35833333,43.06666667
-8.35833333,43.05833333
-8.35833333,43.05
-8.35,43.05
-8.34166667,43.05
-8.34166667,43.04166667
-8.35,43.04166667
-8.35,43.03333333
-8.35833333,43.03333333
-8.35833333,43.04166667
-8.36666667,43.04166667
-8.375,43.04166667
-8.375,43.03333333
-8.36666667,43.03333333
-8.36666667,43.025
-8.36666667,43.01666667
-8.35833333,43.01666667
-8.35833333,43.025
-8.35,43.025
-8.34166667,43.025
-8.34166667,43.01666667
-8.33333333,43.01666667
-8.33333333,43.00833333
-8.33333333,43
-8.325,43
-8.325,43.00833333
-8.325,43.01666667
-8.31666667,43.01666667
-8.30833333,43.01666667
-8.3,43.01666667
-8.3,43.00833333
-8.29166667,43.00833333
-8.28333333,43.00833333
-8.275,43.00833333
-8.26666667,43.00833333
-8.25833333,43.00833333
-8.25,43.00833333
-8.24166667,43.00833333
-8.23333333,43.00833333
-8.225,43.00833333
-8.225,43
-8.21666667,43
-8.20833333,43
-8.2,43
-8.2,42.99166667
-8.19166667,42.99166667
-8.18333333,42.99166667
-8.175,42.99166667
-8.175,43
-8.16666667,43
-8.16666667,42.99166667
-8.16666667,42.98333333
-8.16666667,42.975
-8.16666667,42.96666667
-8.175,42.96666667
-8.175,42.95833333
-8.175,42.95
-8.16666667,42.95
-8.16666667,42.94166667
-8.16666667,42.93333333
-8.175,42.93333333
-8.175,42.94166667
-8.18333333,42.94166667
-8.18333333,42.93333333
-8.19166667,42.93333333
-8.19166667,42.925
-8.2,42.925
-8.2,42.91666667
-8.2,42.90833333
-8.2,42.9
-8.20833333,42.9
-8.20833333,42.89166667
-8.2,42.89166667
-8.19166667,42.89166667
-8.18333333,42.89166667
-8.18333333,42.9
-8.175,42.9
-8.16666667,42.9
-8.16666667,42.89166667
-8.15833333,42.89166667
-8.15833333,42.88333333
-8.15,42.88333333
-8.14166667,42.88333333
-8.13333333,42.88333333
-8.13333333,42.875
-8.13333333,42.86666667
-8.14166667,42.86666667
-8.14166667,42.875
-8.15,42.875
-8.15833333,42.875
-8.16666667,42.875
-8.175,42.875
-8.18333333,42.875
-8.19166667,42.875
-8.19166667,42.86666667
-8.19166667,42.85833333
-8.19166667,42.85
-8.18333333,42.85
-8.175,42.85
-8.16666667,42.85
-8.15833333,42.85
-8.15833333,42.84166667
-8.15833333,42.83333333
-8.15,42.83333333
-8.15,42.825
-8.14166667,42.825
-8.13333333,42.825
-8.13333333,42.81666667
-8.125,42.81666667
-8.125,42.80833333
-8.11666667,42.80833333
-8.10833333,42.80833333
-8.10833333,42.81666667
-8.11666667,42.81666667
-8.11666667,42.825
-8.125,42.825
-8.125,42.83333333
-8.11666667,42.83333333
-8.10833333,42.83333333
-8.1,42.83333333
-8.1,42.825
-8.1,42.81666667
-8.09166667,42.81666667
-8.08333333,42.81666667
-8.075,42.81666667
-8.06666667,42.81666667
-8.06666667,42.80833333
-8.05833333,42.80833333
-8.05,42.80833333
-8.04166667,42.80833333
-8.03333333,42.80833333
-8.025,42.80833333
-8.025,42.8
-8.025,42.79166667
-8.01666667,42.79166667
-8.01666667,42.78333333
-8.025,42.78333333
-8.03333333,42.78333333
-8.04166667,42.78333333
-8.04166667,42.79166667
-8.04166667,42.8
-8.05,42.8
-8.05,42.79166667
-8.05,42.78333333
-8.05833333,42.78333333
-8.06666667,42.78333333
-8.06666667,42.775
-8.075,42.775
-8.075,42.76666667
-8.06666667,42.76666667
-8.06666667,42.75833333
-8.06666667,42.75
-8.05833333,42.75
-8.05,42.75
-8.04166667,42.75
-8.04166667,42.74166667
-8.03333333,42.74166667
-8.03333333,42.73333333
-8.04166667,42.73333333
-8.04166667,42.725
-8.05,42.725
-8.05,42.73333333
-8.05833333,42.73333333
-8.05833333,42.725
-8.05833333,42.71666667
-8.06666667,42.71666667
-8.06666667,42.725
-8.06666667,42.73333333
-8.06666667,42.74166667
-8.075,42.74166667
-8.075,42.73333333
-8.075,42.725
-8.08333333,42.725
-8.08333333,42.71666667
-8.08333333,42.70833333
-8.08333333,42.7
-8.075,42.7
-8.075,42.69166667
-8.08333333,42.69166667
-8.09166667,42.69166667
-8.1,42.69166667
-8.1,42.7
-8.10833333,42.7
-8.10833333,42.70833333
-8.10833333,42.71666667
-8.10833333,42.725
-8.10833333,42.73333333
-8.11666667,42.73333333
-8.11666667,42.74166667
-8.11666667,42.75
-8.11666667,42.75833333
-8.125,42.75833333
-8.13333333,42.75833333
-8.14166667,42.75833333
-8.15,42.75833333
-8.15,42.76666667
-8.15833333,42.76666667
-8.15833333,42.75833333
-8.15833333,42.75
-8.15833333,42.74166667
-8.16666667,42.74166667
-8.16666667,42.73333333
-8.16666667,42.725
-8.16666667,42.71666667
-8.15833333,42.71666667
-8.15833333,42.70833333
-8.16666667,42.70833333
-8.175,42.70833333
-8.175,42.7
-8.175,42.69166667
-8.18333333,42.69166667
-8.18333333,42.68333333
-8.175,42.68333333
-8.175,42.675
-8.16666667,42.675
-8.15833333,42.675
-8.15833333,42.66666667
-8.15,42.66666667
-8.14166667,42.66666667
-8.14166667,42.65833333
-8.15,42.65833333
-8.15833333,42.65833333
-8.16666667,42.65833333
-8.16666667,42.65
-8.15833333,42.65
-8.15833333,42.64166667
-8.15,42.64166667
-8.15,42.63333333
-8.14166667,42.63333333
-8.13333333,42.63333333
-8.13333333,42.625
-8.13333333,42.61666667
-8.14166667,42.61666667
-8.15,42.61666667
-8.15,42.625
-8.15833333,42.625
-8.16666667,42.625
-8.16666667,42.61666667
-8.16666667,42.60833333
-8.16666667,42.6
-8.15833333,42.6
-8.15,42.6
-8.15,42.60833333
-8.14166667,42.60833333
-8.13333333,42.60833333
-8.125,42.60833333
-8.11666667,42.60833333
-8.10833333,42.60833333
-8.10833333,42.61666667
-8.10833333,42.625
-8.1,42.625
-8.09166667,42.625
-8.08333333,42.625
-8.075,42.625
-8.06666667,42.625
-8.06666667,42.61666667
-8.05833333,42.61666667
-8.05833333,42.60833333
-8.06666667,42.60833333
-8.075,42.60833333
-8.08333333,42.60833333
-8.09166667,42.60833333
-8.09166667,42.6
-8.08333333,42.6
-8.08333333,42.59166667
-8.08333333,42.58333333
-8.075,42.58333333
-8.075,42.575
-8.08333333,42.575
-8.09166667,42.575
-8.09166667,42.58333333
-8.1,42.58333333
-8.1,42.575
-8.10833333,42.575
-8.10833333,42.56666667
-8.1,42.56666667
-8.1,42.55833333
-8.10833333,42.55833333
-8.11666667,42.55833333
-8.125,42.55833333
-8.125,42.56666667
-8.11666667,42.56666667
-8.11666667,42.575
-8.125,42.575
-8.125,42.58333333
-8.125,42.59166667
-8.13333333,42.59166667
-8.13333333,42.58333333
-8.14166667,42.58333333
-8.14166667,42.575
-8.15,42.575
-8.15,42.56666667
-8.14166667,42.56666667
-8.13333333,42.56666667
-8.13333333,42.55833333
-8.14166667,42.55833333
-8.15,42.55833333
-8.15833333,42.55833333
-8.15833333,42.56666667
-8.16666667,42.56666667
-8.16666667,42.55833333
-8.175,42.55833333
-8.18333333,42.55833333
-8.19166667,42.55833333
-8.19166667,42.56666667
-8.2,42.56666667
-8.2,42.575
-8.20833333,42.575
-8.20833333,42.58333333
-8.21666667,42.58333333
-8.21666667,42.575
-8.21666667,42.56666667
-8.225,42.56666667
-8.225,42.55833333
-8.225,42.55
-8.23333333,42.55
-8.24166667,42.55
-8.24166667,42.55833333
-8.24166667,42.56666667
-8.25,42.56666667
-8.25833333,42.56666667
-8.25833333,42.575
-8.26666667,42.575
-8.275,42.575
-8.275,42.58333333
-8.275,42.59166667
-8.26666667,42.59166667
-8.25833333,42.59166667
-8.25833333,42.6
-8.25833333,42.60833333
-8.26666667,42.60833333
-8.275,42.60833333
-8.275,42.61666667
-8.26666667,42.61666667
-8.26666667,42.625
-8.26666667,42.63333333
-8.26666667,42.64166667
-8.275,42.64166667
-8.28333333,42.64166667
-8.28333333,42.65
-8.29166667,42.65
-8.29166667,42.64166667
-8.3,42.64166667
-8.3,42.63333333
-8.3,42.625
-8.30833333,42.625
-8.30833333,42.61666667
-8.30833333,42.60833333
-8.30833333,42.6
-8.30833333,42.59166667
-8.30833333,42.58333333
-8.3,42.58333333
-8.3,42.59166667
-8.29166667,42.59166667
-8.29166667,42.58333333
-8.28333333,42.58333333
-8.28333333,42.575
-8.29166667,42.575
-8.29166667,42.56666667
-8.29166667,42.55833333
-8.28333333,42.55833333
-8.28333333,42.55
-8.275,42.55
-8.275,42.55833333
-8.26666667,42.55833333
-8.26666667,42.55
-8.25833333,42.55
-8.25833333,42.54166667
-8.25833333,42.53333333
-8.26666667,42.53333333
-8.26666667,42.525
-8.275,42.525
-8.275,42.51666667
-8.28333333,42.51666667
-8.29166667,42.51666667
-8.29166667,42.50833333
-8.29166667,42.5
-8.28333333,42.5
-8.28333333,42.50833333
-8.275,42.50833333
-8.26666667,42.50833333
-8.26666667,42.5
-8.25833333,42.5
-8.25833333,42.49166667
-8.25833333,42.48333333
-8.25833333,42.475
-8.25833333,42.46666667
-8.25,42.46666667
-8.25,42.45833333
-8.25,42.45
-8.25,42.44166667
-8.25833333,42.44166667
-8.25833333,42.43333333
-8.26666667,42.43333333
-8.26666667,42.425
-8.275,42.425
-8.275,42.41666667
-8.26666667,42.41666667
-8.26666667,42.40833333
-8.275,42.40833333
-8.28333333,42.40833333
-8.29166667,42.40833333
-8.29166667,42.41666667
-8.3,42.41666667
-8.3,42.425
-8.30833333,42.425
-8.30833333,42.43333333
-8.3,42.43333333
-8.3,42.44166667
-8.3,42.45
-8.30833333,42.45
-8.31666667,42.45
-8.325,42.45
-8.33333333,42.45
-8.34166667,42.45
-8.34166667,42.45833333
-8.33333333,42.45833333
-8.33333333,42.46666667
-8.34166667,42.46666667
-8.35,42.46666667
-8.35,42.475
-8.35,42.48333333
-8.35,42.49166667
-8.34166667,42.49166667
-8.34166667,42.5
-8.35,42.5
-8.35833333,42.5
-8.35833333,42.50833333
-8.36666667,42.50833333
-8.36666667,42.51666667
-8.375,42.51666667
-8.375,42.50833333
-8.375,42.5
-8.38333333,42.5
-8.39166667,42.5
-8.39166667,42.49166667
-8.39166667,42.48333333
-8.38333333,42.48333333
-8.38333333,42.475
-8.39166667,42.475
-8.4,42.475
-8.4,42.48333333
-8.40833333,42.48333333
-8.40833333,42.475
-8.41666667,42.475
-8.425,42.475
-8.425,42.46666667
-8.41666667,42.46666667
-8.41666667,42.45833333
-8.41666667,42.45
-8.41666667,42.44166667
-8.41666667,42.43333333
-8.40833333,42.43333333
-8.4,42.43333333
-8.39166667,42.43333333
-8.39166667,42.44166667
-8.38333333,42.44166667
-8.375,42.44166667
-8.375,42.45
-8.36666667,42.45
-8.35833333,42.45
-8.35833333,42.44166667
-8.35833333,42.43333333
-8.35833333,42.425
-8.35,42.425
-8.35,42.41666667
-8.35833333,42.41666667
-8.36666667,42.41666667
-8.36666667,42.425
-8.375,42.425
-8.375,42.41666667
-8.38333333,42.41666667
-8.38333333,42.40833333
-8.38333333,42.4
-8.39166667,42.4
-8.4,42.4
-8.4,42.39166667
-8.4,42.38333333
-8.39166667,42.38333333
-8.38333333,42.38333333
-8.38333333,42.375
-8.39166667,42.375
-8.4,42.375
-8.40833333,42.375
-8.40833333,42.36666667
-8.40833333,42.35833333
-8.41666667,42.35833333
-8.425,42.35833333
-8.425,42.35
-8.41666667,42.35
-8.41666667,42.34166667
-8.41666667,42.33333333
-8.40833333,42.33333333
-8.40833333,42.325
-8.4,42.325
-8.39166667,42.325
-8.39166667,42.31666667
-8.4,42.31666667
-8.4,42.30833333
-8.40833333,42.30833333
-8.41666667,42.30833333
-8.41666667,42.31666667
-8.425,42.31666667
-8.43333333,42.31666667
-8.44166667,42.31666667
-8.45,42.31666667
-8.45833333,42.31666667
-8.45833333,42.325
-8.46666667,42.325
-8.46666667,42.31666667
-8.475,42.31666667
-8.48333333,42.31666667
-8.48333333,42.30833333
-8.475,42.30833333
-8.475,42.3
-8.48333333,42.3
-8.48333333,42.29166667
-8.48333333,42.28333333
-8.475,42.28333333
-8.46666667,42.28333333
-8.46666667,42.275
-8.45833333,42.275
-8.45833333,42.26666667
-8.46666667,42.26666667
-8.475,42.26666667
-8.475,42.25833333
-8.48333333,42.25833333
-8.48333333,42.25
-8.48333333,42.24166667
-8.49166667,42.24166667
-8.5,42.24166667
-8.50833333,42.24166667
-8.51666667,42.24166667
-8.51666667,42.23333333
-8.51666667,42.225
-8.51666667,42.21666667
-8.525,42.21666667
-8.525,42.225
-8.53333333,42.225
-8.54166667,42.225
-8.54166667,42.21666667
-8.54166667,42.20833333
-8.53333333,42.20833333
-8.53333333,42.2
-8.53333333,42.19166667
-8.54166667,42.19166667
-8.55,42.19166667
-8.55833333,42.19166667
-8.55833333,42.18333333
-8.56666667,42.18333333
-8.56666667,42.175
-8.55833333,42.175
-8.55833333,42.16666667
-8.55,42.16666667
-8.55,42.15833333
-8.55,42.15
-8.54166667,42.15
-8.53333333,42.15
-8.53333333,42.14166667
-8.525,42.14166667
-8.525,42.13333333
-8.525,42.125
-8.525,42.11666667
-8.51666667,42.11666667
-8.51666667,42.10833333
-8.525,42.10833333
-8.525,42.1
-8.525,42.09166667
-8.53333333,42.09166667
-8.53333333,42.1
-8.54166667,42.1
-8.54166667,42.10833333
-8.54166667,42.11666667
-8.54166667,42.125
-8.55,42.125
-8.55833333,42.125
-8.56666667,42.125
-8.56666667,42.11666667
-8.56666667,42.10833333
-8.55833333,42.10833333
-8.55833333,42.1
-8.55,42.1
-8.55,42.09166667
-8.55833333,42.09166667
-8.55833333,42.08333333
-8.56666667,42.08333333
-8.56666667,42.075
-8.55833333,42.075
-8.55833333,42.06666667
-8.55,42.06666667
-8.55,42.075
-8.54166667,42.075
-8.53333333,42.075
-8.53333333,42.06666667
-8.525,42.06666667
-8.525,42.05833333
-8.525,42.05
-8.525,42.04166667
-8.53333333,42.04166667
-8.53333333,42.05
-8.53333333,42.05833333
-8.54166667,42.05833333
-8.55,42.05833333
-8.55833333,42.05833333
-8.56666667,42.05833333
-8.575,42.05833333
-8.58333333,42.05833333
-8.58333333,42.06666667
-8.59166667,42.06666667
-8.59166667,42.05833333
-8.6,42.05833333
-8.6,42.06666667
-8.60833333,42.06666667
-8.61666667,42.06666667
-8.61666667,42.075
-8.61666667,42.08333333
-8.61666667,42.09166667
-8.625,42.09166667
-8.63333333,42.09166667
-8.63333333,42.08333333
-8.63333333,42.075
-8.63333333,42.06666667
-8.64166667,42.06666667
-8.65,42.06666667
-8.65,42.05833333
-8.65833333,42.05833333
-8.66666667,42.05833333
-8.675,42.05833333
-8.675,42.05
-8.675,42.04166667
-8.675,42.03333333
-8.66666667,42.03333333
-8.65833333,42.03333333
-8.65,42.03333333
-8.65,42.025
-8.65833333,42.025
-8.66666667,42.025
-8.66666667,42.01666667
-8.675,42.01666667
-8.675,42.00833333
-8.68333333,42.00833333
-8.69166667,42.00833333
-8.69166667,42.01666667
-8.7,42.01666667
-8.7,42.025
-8.70833333,42.025
-8.70833333,42.01666667
-8.71666667,42.01666667
-8.71666667,42.00833333
-8.725,42.00833333
-8.725,42.01666667
-8.73333333,42.01666667
-8.73333333,42.00833333
-8.74166667,42.00833333
-8.74166667,42
-8.75,42
-8.75,42.00833333
-8.75833333,42.00833333
-8.75833333,42
-8.76666667,42
-8.76666667,41.99166667
-8.775,41.99166667
-8.775,41.98333333
-8.775,41.975
-8.76666667,41.975
-8.76666667,41.96666667
-8.775,41.96666667
-8.775,41.95833333
-8.76666667,41.95833333
-8.75833333,41.95833333
-8.75,41.95833333
-8.74166667,41.95833333
-8.74166667,41.95
-8.75,41.95
-8.75,41.94166667
-8.75,41.93333333
-8.75,41.925
-8.75833333,41.925
-8.75833333,41.93333333
-8.76666667,41.93333333
-8.775,41.93333333
-8.78333333,41.93333333
-8.78333333,41.925
-8.79166667,41.925
-8.8,41.925
-8.80833333,41.925
-8.80833333,41.91666667
-8.81666667,41.91666667
-8.825,41.91666667
-8.825,41.925
-8.825,41.93333333
-8.825,41.94166667
-8.825,41.95
-8.825,41.95833333
-8.83333333,41.95833333
-8.84166667,41.95833333
-8.84166667,41.95
-8.85,41.95
-8.85833333,41.95
-8.85833333,41.94166667
-8.85833333,41.93333333
-8.85833333,41.925
-8.85833333,41.91666667
-8.86666667,41.91666667
-8.875,41.91666667
</coordinates>
</LinearRing>
</outerBoundaryIs>
<innerBoundaryIs>
<LinearRing>
<coordinates>
-8.58333333,42.34166667
-8.58333333,42.33333333
-8.575,42.33333333
-8.575,42.325
-8.56666667,42.325
-8.56666667,42.33333333
-8.56666667,42.34166667
-8.575,42.34166667
-8.58333333,42.34166667
</coordinates>
</LinearRing>
</innerBoundaryIs>
<innerBoundaryIs>
<LinearRing>
<coordinates>
-8.58333333,42.43333333
-8.58333333,42.425
-8.575,42.425
-8.56666667,42.425
-8.56666667,42.43333333
-8.575,42.43333333
-8.58333333,42.43333333
</coordinates>
</LinearRing>
</innerBoundaryIs>
<innerBoundaryIs>
<LinearRing>
<coordinates>
-8.56666667,42.43333333
-8.55833333,42.43333333
-8.55833333,42.44166667
-8.56666667,42.44166667
-8.56666667,42.43333333
</coordinates>
</LinearRing>
</innerBoundaryIs>
<innerBoundaryIs>
<LinearRing>
<coordinates>
-8.61666667,42.75
-8.60833333,42.75
-8.6,42.75
-8.6,42.75833333
-8.60833333,42.75833333
-8.60833333,42.76666667
-8.61666667,42.76666667
-8.61666667,42.75833333
-8.61666667,42.75
</coordinates>
</LinearRing>
</innerBoundaryIs>
<innerBoundaryIs>
<LinearRing>
<coordinates>
-8.6,42.75833333
-8.59166667,42.75833333
-8.58333333,42.75833333
-8.58333333,42.76666667
-8.59166667,42.76666667
-8.6,42.76666667
-8.6,42.75833333
</coordinates>
</LinearRing>
</innerBoundaryIs>
<innerBoundaryIs>
<LinearRing>
<coordinates>
-8.58333333,42.75833333
-8.58333333,42.75
-8.575,42.75
-8.575,42.75833333
-8.58333333,42.75833333
</coordinates>
</LinearRing>
</innerBoundaryIs>
<innerBoundaryIs>
<LinearRing>
<coordinates>
-8.4,42.74166667
-8.40833333,42.74166667
-8.40833333,42.73333333
-8.4,42.73333333
-8.4,42.74166667
</coordinates>
</LinearRing>
</innerBoundaryIs>
<innerBoundaryIs>
<LinearRing>
<coordinates>
-8.35,42.78333333
-8.35,42.775
-8.34166667,42.775
-8.33333333,42.775
-8.325,42.775
-8.325,42.76666667
-8.31666667,42.76666667
-8.31666667,42.775
-8.30833333,42.775
-8.3,42.775
-8.29166667,42.775
-8.29166667,42.76666667
-8.28333333,42.76666667
-8.28333333,42.775
-8.28333333,42.78333333
-8.29166667,42.78333333
-8.3,42.78333333
-8.30833333,42.78333333
-8.30833333,42.79166667
-8.31666667,42.79166667
-8.31666667,42.8
-8.31666667,42.80833333
-8.325,42.80833333
-8.325,42.81666667
-8.33333333,42.81666667
-8.34166667,42.81666667
-8.34166667,42.80833333
-8.33333333,42.80833333
-8.33333333,42.8
-8.33333333,42.79166667
-8.325,42.79166667
-8.325,42.78333333
-8.33333333,42.78333333
-8.34166667,42.78333333
-8.35,42.78333333
</coordinates>
</LinearRing>
</innerBoundaryIs>
<innerBoundaryIs>
<LinearRing>
<coordinates>
-8.34166667,42.81666667
-8.34166667,42.825
-8.35,42.825
-8.35833333,42.825
-8.35833333,42.81666667
-8.35,42.81666667
-8.34166667,42.81666667
</coordinates>
</LinearRing>
</innerBoundaryIs>
<innerBoundaryIs>
<LinearRing>
<coordinates>
-8.55,42.90833333
-8.55,42.91666667
-8.55,42.925
-8.55833333,42.925
-8.55833333,42.93333333
-8.55833333,42.94166667
-8.56666667,42.94166667
-8.575,42.94166667
-8.575,42.95
-8.58333333,42.95
-8.59166667,42.95
-8.6,42.95
-8.6,42.94166667
-8.59166667,42.94166667
-8.58333333,42.94166667
-8.58333333,42.93333333
-8.59166667,42.93333333
-8.59166667,42.925
-8.58333333,42.925
-8.575,42.925
-8.56666667,42.925
-8.56666667,42.91666667
-8.56666667,42.90833333
-8.55833333,42.90833333
-8.55,42.90833333
</coordinates>
</LinearRing>
</innerBoundaryIs>
<innerBoundaryIs>
<LinearRing>
<coordinates>
-8.68333333,42.98333333
-8.68333333,42.975
-8.675,42.975
-8.675,42.98333333
-8.68333333,42.98333333
</coordinates>
</LinearRing>
</innerBoundaryIs>
<innerBoundaryIs>
<LinearRing>
<coordinates>
-8.675,42.975
-8.675,42.96666667
-8.675,42.95833333
-8.675,42.95
-8.66666667,42.95
-8.65833333,42.95
-8.65833333,42.94166667
-8.65833333,42.93333333
-8.65,42.93333333
-8.65,42.94166667
-8.65,42.95
-8.65,42.95833333
-8.65,42.96666667
-8.64166667,42.96666667
-8.63333333,42.96666667
-8.63333333,42.975
-8.64166667,42.975
-8.64166667,42.98333333
-8.64166667,42.99166667
-8.65,42.99166667
-8.65,42.98333333
-8.65,42.975
-8.65833333,42.975
-8.65833333,42.98333333
-8.65833333,42.99166667
-8.66666667,42.99166667
-8.66666667,42.98333333
-8.66666667,42.975
-8.675,42.975
</coordinates>
</LinearRing>
</innerBoundaryIs>
<innerBoundaryIs>
<LinearRing>
<coordinates>
-8.65,42.93333333
-8.65,42.925
-8.65,42.91666667
-8.64166667,42.91666667
-8.64166667,42.925
-8.63333333,42.925
-8.63333333,42.93333333
-8.64166667,42.93333333
-8.65,42.93333333
</coordinates>
</LinearRing>
</innerBoundaryIs>
<innerBoundaryIs>
<LinearRing>
<coordinates>
-8.66666667,42.99166667
-8.66666667,43
-8.675,43
-8.675,42.99166667
-8.66666667,42.99166667
</coordinates>
</LinearRing>
</innerBoundaryIs>
<innerBoundaryIs>
<LinearRing>
<coordinates>
-8.225,43
-8.23333333,43
-8.23333333,42.99166667
-8.225,42.99166667
-8.225,43
</coordinates>
</LinearRing>
</innerBoundaryIs>
<innerBoundaryIs>
<LinearRing>
<coordinates>
-8.2,42.99166667
-8.20833333,42.99166667
-8.20833333,42.98333333
-8.2,42.98333333
-8.2,42.99166667
</coordinates>
</LinearRing>
</innerBoundaryIs>
<innerBoundaryIs>
<LinearRing>
<coordinates>
-8.2,42.98333333
-8.2,42.975
-8.19166667,42.975
-8.19166667,42.96666667
-8.18333333,42.96666667
-8.18333333,42.975
-8.18333333,42.98333333
-8.19166667,42.98333333
-8.2,42.98333333
</coordinates>
</LinearRing>
</innerBoundaryIs>
<innerBoundaryIs>
<LinearRing>
<coordinates>
-8.06666667,42.78333333
-8.06666667,42.79166667
-8.075,42.79166667
-8.08333333,42.79166667
-8.08333333,42.78333333
-8.075,42.78333333
-8.06666667,42.78333333
</coordinates>
</LinearRing>
</innerBoundaryIs>
<innerBoundaryIs>
<LinearRing>
<coordinates>
-8.15833333,42.76666667
-8.15833333,42.775
-8.16666667,42.775
-8.16666667,42.76666667
-8.15833333,42.76666667
</coordinates>
</LinearRing>
</innerBoundaryIs>
<innerBoundaryIs>
<LinearRing>
<coordinates>
-8.25833333,42.59166667
-8.25833333,42.58333333
-8.25,42.58333333
-8.24166667,42.58333333
-8.24166667,42.59166667
-8.24166667,42.6
-8.25,42.6
-8.25,42.59166667
-8.25833333,42.59166667
</coordinates>
</LinearRing>
</innerBoundaryIs>
<innerBoundaryIs>
<LinearRing>
<coordinates>
-8.26666667,42.53333333
-8.26666667,42.54166667
-8.275,42.54166667
-8.275,42.53333333
-8.26666667,42.53333333
</coordinates>
</LinearRing>
</innerBoundaryIs>
<innerBoundaryIs>
<LinearRing>
<coordinates>
-8.26666667,42.5
-8.275,42.5
-8.275,42.49166667
-8.26666667,42.49166667
-8.26666667,42.5
</coordinates>
</LinearRing>
</innerBoundaryIs>
<innerBoundaryIs>
<LinearRing>
<coordinates>
-8.25833333,42.46666667
-8.26666667,42.46666667
-8.26666667,42.475
-8.275,42.475
-8.28333333,42.475
-8.28333333,42.46666667
-8.275,42.46666667
-8.275,42.45833333
-8.26666667,42.45833333
-8.25833333,42.45833333
-8.25833333,42.46666667
</coordinates>
</LinearRing>
</innerBoundaryIs>
<innerBoundaryIs>
<LinearRing>
<coordinates>
-8.34166667,42.49166667
-8.34166667,42.48333333
-8.33333333,42.48333333
-8.33333333,42.475
-8.325,42.475
-8.325,42.48333333
-8.325,42.49166667
-8.33333333,42.49166667
-8.34166667,42.49166667
</coordinates>
</LinearRing>
</innerBoundaryIs>
<innerBoundaryIs>
<LinearRing>
<coordinates>
-8.325,42.49166667
-8.31666667,42.49166667
-8.31666667,42.5
-8.325,42.5
-8.325,42.49166667
</coordinates>
</LinearRing>
</innerBoundaryIs>
<innerBoundaryIs>
<LinearRing>
<coordinates>
-8.31666667,42.49166667
-8.31666667,42.48333333
-8.30833333,42.48333333
-8.30833333,42.49166667
-8.31666667,42.49166667
</coordinates>
</LinearRing>
</innerBoundaryIs>
<innerBoundaryIs>
<LinearRing>
<coordinates>
-8.30833333,42.49166667
-8.3,42.49166667
-8.3,42.5
-8.30833333,42.5
-8.30833333,42.49166667
</coordinates>
</LinearRing>
</innerBoundaryIs>
<innerBoundaryIs>
<LinearRing>
<coordinates>
-8.3,42.49166667
-8.3,42.48333333
-8.3,42.475
-8.29166667,42.475
-8.29166667,42.48333333
-8.29166667,42.49166667
-8.3,42.49166667
</coordinates>
</LinearRing>
</innerBoundaryIs>
<innerBoundaryIs>
<LinearRing>
<coordinates>
-8.56666667,42.10833333
-8.575,42.10833333
-8.575,42.1
-8.58333333,42.1
-8.58333333,42.09166667
-8.575,42.09166667
-8.56666667,42.09166667
-8.56666667,42.1
-8.56666667,42.10833333
</coordinates>
</LinearRing>
</innerBoundaryIs>
<innerBoundaryIs>
<LinearRing>
<coordinates>
-8.69166667,42.01666667
-8.68333333,42.01666667
-8.68333333,42.025
-8.69166667,42.025
-8.69166667,42.01666667
</coordinates>
</LinearRing>
</innerBoundaryIs>
<innerBoundaryIs>
<LinearRing>
<coordinates>
-8.775,41.99166667
-8.775,42
-8.78333333,42
-8.78333333,41.99166667
-8.775,41.99166667
</coordinates>
</LinearRing>
</innerBoundaryIs>
<innerBoundaryIs>
<LinearRing>
<coordinates>
-8.85,42.075
-8.85,42.06666667
-8.84166667,42.06666667
-8.83333333,42.06666667
-8.83333333,42.075
-8.84166667,42.075
-8.85,42.075
</coordinates>
</LinearRing>
</innerBoundaryIs>
<innerBoundaryIs>
<LinearRing>
<coordinates>
-8.83333333,42.06666667
-8.83333333,42.05833333
-8.825,42.05833333
-8.825,42.06666667
-8.83333333,42.06666667
</coordinates>
</LinearRing>
</innerBoundaryIs>
<innerBoundaryIs>
<LinearRing>
<coordinates>
-8.85833333,42.00833333
-8.85833333,42
-8.85833333,41.99166667
-8.85,41.99166667
-8.85,41.98333333
-8.84166667,41.98333333
-8.83333333,41.98333333
-8.83333333,41.975
-8.825,41.975
-8.81666667,41.975
-8.81666667,41.98333333
-8.825,41.98333333
-8.825,41.99166667
-8.83333333,41.99166667
-8.83333333,42
-8.84166667,42
-8.85,42
-8.85,42.00833333
-8.85,42.01666667
-8.85833333,42.01666667
-8.85833333,42.00833333
</coordinates>
</LinearRing>
</innerBoundaryIs>
<innerBoundaryIs>
<LinearRing>
<coordinates>
-8.85,42.01666667
-8.84166667,42.01666667
-8.83333333,42.01666667
-8.83333333,42.025
-8.83333333,42.03333333
-8.83333333,42.04166667
-8.83333333,42.05
-8.84166667,42.05
-8.84166667,42.04166667
-8.84166667,42.03333333
-8.84166667,42.025
-8.85,42.025
-8.85,42.01666667
</coordinates>
</LinearRing>
</innerBoundaryIs>
<innerBoundaryIs>
<LinearRing>
<coordinates>
-8.64166667,42.14166667
-8.63333333,42.14166667
-8.63333333,42.13333333
-8.63333333,42.125
-8.63333333,42.11666667
-8.63333333,42.10833333
-8.64166667,42.10833333
-8.65,42.10833333
-8.65833333,42.10833333
-8.65833333,42.1
-8.65,42.1
-8.64166667,42.1
-8.63333333,42.1
-8.625,42.1
-8.61666667,42.1
-8.60833333,42.1
-8.6,42.1
-8.6,42.10833333
-8.59166667,42.10833333
-8.59166667,42.11666667
-8.6,42.11666667
-8.6,42.125
-8.6,42.13333333
-8.60833333,42.13333333
-8.60833333,42.14166667
-8.60833333,42.15
-8.6,42.15
-8.6,42.15833333
-8.60833333,42.15833333
-8.60833333,42.16666667
-8.60833333,42.175
-8.61666667,42.175
-8.61666667,42.18333333
-8.625,42.18333333
-8.63333333,42.18333333
-8.63333333,42.175
-8.64166667,42.175
-8.65,42.175
-8.65,42.16666667
-8.64166667,42.16666667
-8.64166667,42.15833333
-8.64166667,42.15
-8.64166667,42.14166667
</coordinates>
</LinearRing>
</innerBoundaryIs>
<innerBoundaryIs>
<LinearRing>
<coordinates>
-8.61666667,42.18333333
-8.60833333,42.18333333
-8.60833333,42.19166667
-8.6,42.19166667
-8.6,42.2
-8.6,42.20833333
-8.6,42.21666667
-8.60833333,42.21666667
-8.60833333,42.20833333
-8.60833333,42.2
-8.61666667,42.2
-8.61666667,42.19166667
-8.61666667,42.18333333
</coordinates>
</LinearRing>
</innerBoundaryIs>
<innerBoundaryIs>
<LinearRing>
<coordinates>
-8.6,42.21666667
-8.59166667,42.21666667
-8.59166667,42.225
-8.59166667,42.23333333
-8.6,42.23333333
-8.6,42.225
-8.6,42.21666667
</coordinates>
</LinearRing>
</innerBoundaryIs>
<innerBoundaryIs>
<LinearRing>
<coordinates>
-8.63333333,42.18333333
-8.63333333,42.19166667
-8.64166667,42.19166667
-8.64166667,42.18333333
-8.63333333,42.18333333
</coordinates>
</LinearRing>
</innerBoundaryIs>
<innerBoundaryIs>
<LinearRing>
<coordinates>
-8.55,42.35833333
-8.55,42.35
-8.54166667,42.35
-8.54166667,42.35833333
-8.55,42.35833333
</coordinates>
</LinearRing>
</innerBoundaryIs>
<innerBoundaryIs>
<LinearRing>
<coordinates>
-8.54166667,42.35
-8.54166667,42.34166667
-8.53333333,42.34166667
-8.53333333,42.35
-8.54166667,42.35
</coordinates>
</LinearRing>
</innerBoundaryIs>
<innerBoundaryIs>
<LinearRing>
<coordinates>
-8.55833333,42.26666667
-8.55833333,42.25833333
-8.55,42.25833333
-8.55,42.26666667
-8.55833333,42.26666667
</coordinates>
</LinearRing>
</innerBoundaryIs>
<innerBoundaryIs>
<LinearRing>
<coordinates>
-8.55,42.25833333
-8.55,42.25
-8.54166667,42.25
-8.54166667,42.25833333
-8.55,42.25833333
</coordinates>
</LinearRing>
</innerBoundaryIs>
<innerBoundaryIs>
<LinearRing>
<coordinates>
-8.55833333,42.39166667
-8.55833333,42.38333333
-8.55,42.38333333
-8.55,42.39166667
-8.55,42.4
-8.55833333,42.4
-8.55833333,42.39166667
</coordinates>
</LinearRing>
</innerBoundaryIs>
<innerBoundaryIs>
<LinearRing>
<coordinates>
-8.55,42.38333333
-8.55,42.375
-8.54166667,42.375
-8.54166667,42.38333333
-8.55,42.38333333
</coordinates>
</LinearRing>
</innerBoundaryIs>
<innerBoundaryIs>
<LinearRing>
<coordinates>
-8.425,42.39166667
-8.425,42.38333333
-8.41666667,42.38333333
-8.40833333,42.38333333
-8.40833333,42.39166667
-8.41666667,42.39166667
-8.41666667,42.4
-8.425,42.4
-8.425,42.39166667
</coordinates>
</LinearRing>
</innerBoundaryIs>
<innerBoundaryIs>
<LinearRing>
<coordinates>
-8.41666667,42.4
-8.40833333,42.4
-8.40833333,42.40833333
-8.41666667,42.40833333
-8.41666667,42.4
</coordinates>
</LinearRing>
</innerBoundaryIs>
<innerBoundaryIs>
<LinearRing>
<coordinates>
-8.55,42.525
-8.55,42.51666667
-8.54166667,42.51666667
-8.54166667,42.525
-8.55,42.525
</coordinates>
</LinearRing>
</innerBoundaryIs>
<innerBoundaryIs>
<LinearRing>
<coordinates>
-8.55,42.51666667
-8.55833333,42.51666667
-8.55833333,42.50833333
-8.55833333,42.5
-8.55833333,42.49166667
-8.55,42.49166667
-8.55,42.5
-8.55,42.50833333
-8.55,42.51666667
</coordinates>
</LinearRing>
</innerBoundaryIs>
<innerBoundaryIs>
<LinearRing>
<coordinates>
-8.61666667,42.56666667
-8.60833333,42.56666667
-8.60833333,42.575
-8.61666667,42.575
-8.61666667,42.56666667
</coordinates>
</LinearRing>
</innerBoundaryIs>
<innerBoundaryIs>
<LinearRing>
<coordinates>
-8.60833333,42.575
-8.6,42.575
-8.59166667,42.575
-8.58333333,42.575
-8.58333333,42.58333333
-8.575,42.58333333
-8.575,42.59166667
-8.575,42.6
-8.58333333,42.6
-8.59166667,42.6
-8.59166667,42.59166667
-8.6,42.59166667
-8.60833333,42.59166667
-8.60833333,42.58333333
-8.60833333,42.575
</coordinates>
</LinearRing>
</innerBoundaryIs>
<innerBoundaryIs>
<LinearRing>
<coordinates>
-8.58333333,42.575
-8.58333333,42.56666667
-8.59166667,42.56666667
-8.59166667,42.55833333
-8.59166667,42.55
-8.59166667,42.54166667
-8.58333333,42.54166667
-8.58333333,42.55
-8.58333333,42.55833333
-8.575,42.55833333
-8.575,42.56666667
-8.575,42.575
-8.58333333,42.575
</coordinates>
</LinearRing>
</innerBoundaryIs>
<innerBoundaryIs>
<LinearRing>
<coordinates>
-8.50833333,42.58333333
-8.50833333,42.575
-8.5,42.575
-8.5,42.58333333
-8.50833333,42.58333333
</coordinates>
</LinearRing>
</innerBoundaryIs>
<innerBoundaryIs>
<LinearRing>
<coordinates>
-8.5,42.58333333
-8.49166667,42.58333333
-8.49166667,42.59166667
-8.5,42.59166667
-8.5,42.58333333
</coordinates>
</LinearRing>
</innerBoundaryIs>
<innerBoundaryIs>
<LinearRing>
<coordinates>
-8.23333333,42.675
-8.23333333,42.66666667
-8.23333333,42.65833333
-8.225,42.65833333
-8.21666667,42.65833333
-8.21666667,42.66666667
-8.225,42.66666667
-8.225,42.675
-8.23333333,42.675
</coordinates>
</LinearRing>
</innerBoundaryIs>
<innerBoundaryIs>
<LinearRing>
<coordinates>
-8.225,42.675
-8.21666667,42.675
-8.21666667,42.68333333
-8.225,42.68333333
-8.225,42.675
</coordinates>
</LinearRing>
</innerBoundaryIs>
<innerBoundaryIs>
<LinearRing>
<coordinates>
-8.575,42.63333333
-8.56666667,42.63333333
-8.56666667,42.625
-8.56666667,42.61666667
-8.55833333,42.61666667
-8.55833333,42.625
-8.55,42.625
-8.55,42.63333333
-8.55833333,42.63333333
-8.55833333,42.64166667
-8.56666667,42.64166667
-8.575,42.64166667
-8.575,42.63333333
</coordinates>
</LinearRing>
</innerBoundaryIs>
<innerBoundaryIs>
<LinearRing>
<coordinates>
-8.55833333,42.64166667
-8.55,42.64166667
-8.55,42.65
-8.55833333,42.65
-8.55833333,42.64166667
</coordinates>
</LinearRing>
</innerBoundaryIs>
<innerBoundaryIs>
<LinearRing>
<coordinates>
-8.50833333,42.70833333
-8.5,42.70833333
-8.5,42.71666667
-8.50833333,42.71666667
-8.50833333,42.70833333
</coordinates>
</LinearRing>
</innerBoundaryIs>
<innerBoundaryIs>
<LinearRing>
<coordinates>
-8.5,42.71666667
-8.49166667,42.71666667
-8.49166667,42.725
-8.5,42.725
-8.5,42.71666667
</coordinates>
</LinearRing>
</innerBoundaryIs>
<innerBoundaryIs>
<LinearRing>
<coordinates>
-8.49166667,42.725
-8.48333333,42.725
-8.48333333,42.73333333
-8.49166667,42.73333333
-8.49166667,42.725
</coordinates>
</LinearRing>
</innerBoundaryIs>
<innerBoundaryIs>
<LinearRing>
<coordinates>
-8.23333333,42.71666667
-8.23333333,42.70833333
-8.225,42.70833333
-8.225,42.71666667
-8.23333333,42.71666667
</coordinates>
</LinearRing>
</innerBoundaryIs>
<innerBoundaryIs>
<LinearRing>
<coordinates>
-8.23333333,42.70833333
-8.24166667,42.70833333
-8.25,42.70833333
-8.25833333,42.70833333
-8.26666667,42.70833333
-8.275,42.70833333
-8.275,42.7
-8.275,42.69166667
-8.26666667,42.69166667
-8.26666667,42.7
-8.25833333,42.7
-8.25,42.7
-8.25,42.69166667
-8.24166667,42.69166667
-8.24166667,42.7
-8.23333333,42.7
-8.23333333,42.70833333
</coordinates>
</LinearRing>
</innerBoundaryIs>
<innerBoundaryIs>
<LinearRing>
<coordinates>
-8.34166667,42.875
-8.34166667,42.86666667
-8.33333333,42.86666667
-8.33333333,42.875
-8.34166667,42.875
</coordinates>
</LinearRing>
</innerBoundaryIs>
<innerBoundaryIs>
<LinearRing>
<coordinates>
-8.33333333,42.875
-8.325,42.875
-8.325,42.88333333
-8.33333333,42.88333333
-8.33333333,42.875
</coordinates>
</LinearRing>
</innerBoundaryIs>
<innerBoundaryIs>
<LinearRing>
<coordinates>
-8.38333333,42.95
-8.375,42.95
-8.36666667,42.95
-8.36666667,42.95833333
-8.375,42.95833333
-8.38333333,42.95833333
-8.38333333,42.95
</coordinates>
</LinearRing>
</innerBoundaryIs>
<innerBoundaryIs>
<LinearRing>
<coordinates>
-8.36666667,42.95833333
-8.35833333,42.95833333
-8.35833333,42.96666667
-8.36666667,42.96666667
-8.36666667,42.95833333
</coordinates>
</LinearRing>
</innerBoundaryIs>
<innerBoundaryIs>
<LinearRing>
<coordinates>
-8.36666667,43
-8.36666667,42.99166667
-8.375,42.99166667
-8.375,42.98333333
-8.36666667,42.98333333
-8.35833333,42.98333333
-8.35,42.98333333
-8.34166667,42.98333333
-8.34166667,42.99166667
-8.35,42.99166667
-8.35,43
-8.35,43.00833333
-8.35833333,43.00833333
-8.35833333,43
-8.36666667,43
</coordinates>
</LinearRing>
</innerBoundaryIs>
<innerBoundaryIs>
<LinearRing>
<coordinates>
-8.375,42.98333333
-8.38333333,42.98333333
-8.38333333,42.975
-8.38333333,42.96666667
-8.375,42.96666667
-8.375,42.975
-8.375,42.98333333
</coordinates>
</LinearRing>
</innerBoundaryIs>
<innerBoundaryIs>
<LinearRing>
<coordinates>
-8.34166667,42.98333333
-8.34166667,42.975
-8.33333333,42.975
-8.33333333,42.98333333
-8.34166667,42.98333333
</coordinates>
</LinearRing>
</innerBoundaryIs>
<innerBoundaryIs>
<LinearRing>
<coordinates>
-8.65,42.075
-8.64166667,42.075
-8.64166667,42.08333333
-8.64166667,42.09166667
-8.65,42.09166667
-8.65,42.08333333
-8.65,42.075
</coordinates>
</LinearRing>
</innerBoundaryIs>
<innerBoundaryIs>
<LinearRing>
<coordinates>
-8.86666667,41.96666667
-8.85833333,41.96666667
-8.85833333,41.975
-8.86666667,41.975
-8.86666667,41.96666667
</coordinates>
</LinearRing>
</innerBoundaryIs>
<innerBoundaryIs>
<LinearRing>
<coordinates>
-8.81666667,41.96666667
-8.81666667,41.95833333
-8.80833333,41.95833333
-8.8,41.95833333
-8.79166667,41.95833333
-8.79166667,41.96666667
-8.8,41.96666667
-8.80833333,41.96666667
-8.81666667,41.96666667
</coordinates>
</LinearRing>
</innerBoundaryIs>
<innerBoundaryIs>
<LinearRing>
<coordinates>
-8.80833333,41.94166667
-8.8,41.94166667
-8.8,41.95
-8.80833333,41.95
-8.80833333,41.94166667
</coordinates>
</LinearRing>
</innerBoundaryIs>
<innerBoundaryIs>
<LinearRing>
<coordinates>
-8.775,41.94166667
-8.76666667,41.94166667
-8.76666667,41.95
-8.775,41.95
-8.775,41.94166667
</coordinates>
</LinearRing>
</innerBoundaryIs>
<innerBoundaryIs>
<LinearRing>
<coordinates>
-8.825,42.00833333
-8.81666667,42.00833333
-8.80833333,42.00833333
-8.80833333,42.01666667
-8.81666667,42.01666667
-8.825,42.01666667
-8.825,42.00833333
</coordinates>
</LinearRing>
</innerBoundaryIs>
<innerBoundaryIs>
<LinearRing>
<coordinates>
-8.81666667,42.04166667
-8.81666667,42.03333333
-8.80833333,42.03333333
-8.80833333,42.04166667
-8.80833333,42.05
-8.81666667,42.05
-8.81666667,42.04166667
</coordinates>
</LinearRing>
</innerBoundaryIs>
<innerBoundaryIs>
<LinearRing>
<coordinates>
-8.74166667,42.04166667
-8.74166667,42.03333333
-8.73333333,42.03333333
-8.73333333,42.04166667
-8.74166667,42.04166667
</coordinates>
</LinearRing>
</innerBoundaryIs>
<innerBoundaryIs>
<LinearRing>
<coordinates>
-8.70833333,42.03333333
-8.7,42.03333333
-8.7,42.04166667
-8.70833333,42.04166667
-8.70833333,42.03333333
</coordinates>
</LinearRing>
</innerBoundaryIs>
<innerBoundaryIs>
<LinearRing>
<coordinates>
-8.60833333,42.075
-8.6,42.075
-8.6,42.08333333
-8.60833333,42.08333333
-8.60833333,42.075
</coordinates>
</LinearRing>
</innerBoundaryIs>
<innerBoundaryIs>
<LinearRing>
<coordinates>
-8.575,42.25
-8.575,42.24166667
-8.575,42.23333333
-8.575,42.225
-8.56666667,42.225
-8.55833333,42.225
-8.55,42.225
-8.55,42.23333333
-8.55,42.24166667
-8.55833333,42.24166667
-8.55833333,42.25
-8.56666667,42.25
-8.575,42.25
</coordinates>
</LinearRing>
</innerBoundaryIs>
<innerBoundaryIs>
<LinearRing>
<coordinates>
-8.53333333,42.24166667
-8.53333333,42.23333333
-8.525,42.23333333
-8.525,42.24166667
-8.53333333,42.24166667
</coordinates>
</LinearRing>
</innerBoundaryIs>
<innerBoundaryIs>
<LinearRing>
<coordinates>
-8.70833333,42.14166667
-8.70833333,42.13333333
-8.7,42.13333333
-8.7,42.14166667
-8.70833333,42.14166667
</coordinates>
</LinearRing>
</innerBoundaryIs>
<innerBoundaryIs>
<LinearRing>
<coordinates>
-8.65833333,42.14166667
-8.65833333,42.13333333
-8.65833333,42.125
-8.65,42.125
-8.64166667,42.125
-8.64166667,42.13333333
-8.65,42.13333333
-8.65,42.14166667
-8.65833333,42.14166667
</coordinates>
</LinearRing>
</innerBoundaryIs>
<innerBoundaryIs>
<LinearRing>
<coordinates>
-8.65833333,42.20833333
-8.66666667,42.20833333
-8.66666667,42.2
-8.65833333,42.2
-8.65833333,42.20833333
</coordinates>
</LinearRing>
</innerBoundaryIs>
<innerBoundaryIs>
<LinearRing>
<coordinates>
-8.63333333,42.20833333
-8.63333333,42.2
-8.625,42.2
-8.625,42.20833333
-8.63333333,42.20833333
</coordinates>
</LinearRing>
</innerBoundaryIs>
<innerBoundaryIs>
<LinearRing>
<coordinates>
-8.525,42.25
-8.51666667,42.25
-8.51666667,42.25833333
-8.525,42.25833333
-8.525,42.25
</coordinates>
</LinearRing>
</innerBoundaryIs>
<innerBoundaryIs>
<LinearRing>
<coordinates>
-8.53333333,42.275
-8.53333333,42.26666667
-8.525,42.26666667
-8.51666667,42.26666667
-8.51666667,42.275
-8.51666667,42.28333333
-8.525,42.28333333
-8.525,42.29166667
-8.525,42.3
-8.53333333,42.3
-8.53333333,42.29166667
-8.53333333,42.28333333
-8.53333333,42.275
</coordinates>
</LinearRing>
</innerBoundaryIs>
<innerBoundaryIs>
<LinearRing>
<coordinates>
-8.50833333,42.275
-8.50833333,42.26666667
-8.5,42.26666667
-8.49166667,42.26666667
-8.49166667,42.275
-8.49166667,42.28333333
-8.5,42.28333333
-8.50833333,42.28333333
-8.50833333,42.275
</coordinates>
</LinearRing>
</innerBoundaryIs>
<innerBoundaryIs>
<LinearRing>
<coordinates>
-8.5,42.29166667
-8.49166667,42.29166667
-8.49166667,42.3
-8.5,42.3
-8.5,42.29166667
</coordinates>
</LinearRing>
</innerBoundaryIs>
<innerBoundaryIs>
<LinearRing>
<coordinates>
-8.5,42.31666667
-8.5,42.325
-8.50833333,42.325
-8.50833333,42.31666667
-8.5,42.31666667
</coordinates>
</LinearRing>
</innerBoundaryIs>
<innerBoundaryIs>
<LinearRing>
<coordinates>
-8.50833333,42.33333333
-8.5,42.33333333
-8.49166667,42.33333333
-8.49166667,42.34166667
-8.5,42.34166667
-8.50833333,42.34166667
-8.50833333,42.33333333
</coordinates>
</LinearRing>
</innerBoundaryIs>
<innerBoundaryIs>
<LinearRing>
<coordinates>
-8.45833333,42.34166667
-8.45833333,42.33333333
-8.45,42.33333333
-8.45,42.34166667
-8.45833333,42.34166667
</coordinates>
</LinearRing>
</innerBoundaryIs>
<innerBoundaryIs>
<LinearRing>
<coordinates>
-8.48333333,42.39166667
-8.475,42.39166667
-8.475,42.4
-8.48333333,42.4
-8.48333333,42.39166667
</coordinates>
</LinearRing>
</innerBoundaryIs>
<innerBoundaryIs>
<LinearRing>
<coordinates>
-8.53333333,42.4
-8.53333333,42.40833333
-8.54166667,42.40833333
-8.54166667,42.4
-8.53333333,42.4
</coordinates>
</LinearRing>
</innerBoundaryIs>
<innerBoundaryIs>
<LinearRing>
<coordinates>
-8.5,42.41666667
-8.5,42.40833333
-8.49166667,42.40833333
-8.49166667,42.41666667
-8.5,42.41666667
</coordinates>
</LinearRing>
</innerBoundaryIs>
<innerBoundaryIs>
<LinearRing>
<coordinates>
-8.28333333,42.43333333
-8.28333333,42.44166667
-8.29166667,42.44166667
-8.29166667,42.43333333
-8.28333333,42.43333333
</coordinates>
</LinearRing>
</innerBoundaryIs>
<innerBoundaryIs>
<LinearRing>
<coordinates>
-8.33333333,42.75
-8.325,42.75
-8.325,42.74166667
-8.325,42.73333333
-8.31666667,42.73333333
-8.31666667,42.74166667
-8.30833333,42.74166667
-8.30833333,42.75
-8.30833333,42.75833333
-8.31666667,42.75833333
-8.325,42.75833333
-8.33333333,42.75833333
-8.33333333,42.75
</coordinates>
</LinearRing>
</innerBoundaryIs>
<innerBoundaryIs>
<LinearRing>
<coordinates>
-8.26666667,42.75
-8.26666667,42.74166667
-8.26666667,42.73333333
-8.25833333,42.73333333
-8.25,42.73333333
-8.25,42.74166667
-8.25833333,42.74166667
-8.25833333,42.75
-8.26666667,42.75
</coordinates>
</LinearRing>
</innerBoundaryIs>
<innerBoundaryIs>
<LinearRing>
<coordinates>
-8.20833333,42.59166667
-8.2,42.59166667
-8.19166667,42.59166667
-8.18333333,42.59166667
-8.18333333,42.6
-8.19166667,42.6
-8.2,42.6
-8.20833333,42.6
-8.20833333,42.59166667
</coordinates>
</LinearRing>
</innerBoundaryIs>
<innerBoundaryIs>
<LinearRing>
<coordinates>
-8.60833333,42.60833333
-8.6,42.60833333
-8.59166667,42.60833333
-8.59166667,42.61666667
-8.58333333,42.61666667
-8.58333333,42.625
-8.59166667,42.625
-8.59166667,42.63333333
-8.6,42.63333333
-8.6,42.625
-8.6,42.61666667
-8.60833333,42.61666667
-8.60833333,42.60833333
</coordinates>
</LinearRing>
</innerBoundaryIs>
<innerBoundaryIs>
<LinearRing>
<coordinates>
-8.4,42.60833333
-8.4,42.6
-8.39166667,42.6
-8.39166667,42.60833333
-8.4,42.60833333
</coordinates>
</LinearRing>
</innerBoundaryIs>
<innerBoundaryIs>
<LinearRing>
<coordinates>
-8.5,42.525
-8.49166667,42.525
-8.49166667,42.53333333
-8.5,42.53333333
-8.5,42.525
</coordinates>
</LinearRing>
</innerBoundaryIs>
<innerBoundaryIs>
<LinearRing>
<coordinates>
-8.35,42.525
-8.35,42.51666667
-8.35,42.50833333
-8.34166667,42.50833333
-8.34166667,42.51666667
-8.34166667,42.525
-8.35,42.525
</coordinates>
</LinearRing>
</innerBoundaryIs>
<innerBoundaryIs>
<LinearRing>
<coordinates>
-8.54166667,42.48333333
-8.53333333,42.48333333
-8.53333333,42.49166667
-8.54166667,42.49166667
-8.54166667,42.48333333
</coordinates>
</LinearRing>
</innerBoundaryIs>
<innerBoundaryIs>
<LinearRing>
<coordinates>
-8.525,42.46666667
-8.525,42.45833333
-8.51666667,42.45833333
-8.50833333,42.45833333
-8.50833333,42.46666667
-8.51666667,42.46666667
-8.525,42.46666667
</coordinates>
</LinearRing>
</innerBoundaryIs>
<innerBoundaryIs>
<LinearRing>
<coordinates>
-8.5,42.46666667
-8.49166667,42.46666667
-8.49166667,42.475
-8.5,42.475
-8.5,42.46666667
</coordinates>
</LinearRing>
</innerBoundaryIs>
<innerBoundaryIs>
<LinearRing>
<coordinates>
-8.275,42.44166667
-8.26666667,42.44166667
-8.26666667,42.45
-8.275,42.45
-8.275,42.44166667
</coordinates>
</LinearRing>
</innerBoundaryIs>
<innerBoundaryIs>
<LinearRing>
<coordinates>
-8.5,42.50833333
-8.49166667,42.50833333
-8.49166667,42.51666667
-8.5,42.51666667
-8.5,42.50833333
</coordinates>
</LinearRing>
</innerBoundaryIs>
<innerBoundaryIs>
<LinearRing>
<coordinates>
-8.475,42.56666667
-8.46666667,42.56666667
-8.45833333,42.56666667
-8.45833333,42.575
-8.46666667,42.575
-8.475,42.575
-8.475,42.56666667
</coordinates>
</LinearRing>
</innerBoundaryIs>
<innerBoundaryIs>
<LinearRing>
<coordinates>
-8.55,42.53333333
-8.54166667,42.53333333
-8.54166667,42.54166667
-8.55,42.54166667
-8.55,42.53333333
</coordinates>
</LinearRing>
</innerBoundaryIs>
<innerBoundaryIs>
<LinearRing>
<coordinates>
-8.53333333,42.54166667
-8.53333333,42.53333333
-8.525,42.53333333
-8.525,42.54166667
-8.53333333,42.54166667
</coordinates>
</LinearRing>
</innerBoundaryIs>
<innerBoundaryIs>
<LinearRing>
<coordinates>
-8.33333333,42.55
-8.325,42.55
-8.31666667,42.55
-8.31666667,42.55833333
-8.325,42.55833333
-8.33333333,42.55833333
-8.33333333,42.55
</coordinates>
</LinearRing>
</innerBoundaryIs>
<innerBoundaryIs>
<LinearRing>
<coordinates>
-8.43333333,42.59166667
-8.43333333,42.58333333
-8.425,42.58333333
-8.425,42.59166667
-8.43333333,42.59166667
</coordinates>
</LinearRing>
</innerBoundaryIs>
<innerBoundaryIs>
<LinearRing>
<coordinates>
-8.35,42.66666667
-8.35,42.65833333
-8.34166667,42.65833333
-8.34166667,42.66666667
-8.35,42.66666667
</coordinates>
</LinearRing>
</innerBoundaryIs>
<innerBoundaryIs>
<LinearRing>
<coordinates>
-8.575,42.66666667
-8.575,42.65833333
-8.56666667,42.65833333
-8.56666667,42.66666667
-8.575,42.66666667
</coordinates>
</LinearRing>
</innerBoundaryIs>
<innerBoundaryIs>
<LinearRing>
<coordinates>
-8.33333333,42.63333333
-8.33333333,42.625
-8.325,42.625
-8.31666667,42.625
-8.31666667,42.63333333
-8.325,42.63333333
-8.33333333,42.63333333
</coordinates>
</LinearRing>
</innerBoundaryIs>
<innerBoundaryIs>
<LinearRing>
<coordinates>
-8.25,42.63333333
-8.25,42.625
-8.24166667,42.625
-8.24166667,42.61666667
-8.23333333,42.61666667
-8.225,42.61666667
-8.21666667,42.61666667
-8.21666667,42.625
-8.225,42.625
-8.23333333,42.625
-8.23333333,42.63333333
-8.225,42.63333333
-8.225,42.64166667
-8.23333333,42.64166667
-8.24166667,42.64166667
-8.25,42.64166667
-8.25,42.63333333
</coordinates>
</LinearRing>
</innerBoundaryIs>
<innerBoundaryIs>
<LinearRing>
<coordinates>
-8.2,42.63333333
-8.19166667,42.63333333
-8.18333333,42.63333333
-8.18333333,42.64166667
-8.18333333,42.65
-8.19166667,42.65
-8.19166667,42.64166667
-8.2,42.64166667
-8.2,42.63333333
</coordinates>
</LinearRing>
</innerBoundaryIs>
<innerBoundaryIs>
<LinearRing>
<coordinates>
-8.20833333,42.61666667
-8.2,42.61666667
-8.2,42.625
-8.20833333,42.625
-8.20833333,42.61666667
</coordinates>
</LinearRing>
</innerBoundaryIs>
<innerBoundaryIs>
<LinearRing>
<coordinates>
-8.26666667,42.65833333
-8.25833333,42.65833333
-8.25833333,42.66666667
-8.26666667,42.66666667
-8.26666667,42.65833333
</coordinates>
</LinearRing>
</innerBoundaryIs>
<innerBoundaryIs>
<LinearRing>
<coordinates>
-8.60833333,42.65833333
-8.6,42.65833333
-8.6,42.66666667
-8.60833333,42.66666667
-8.60833333,42.65833333
</coordinates>
</LinearRing>
</innerBoundaryIs>
<innerBoundaryIs>
<LinearRing>
<coordinates>
-8.35,42.675
-8.34166667,42.675
-8.34166667,42.68333333
-8.35,42.68333333
-8.35,42.675
</coordinates>
</LinearRing>
</innerBoundaryIs>
<innerBoundaryIs>
<LinearRing>
<coordinates>
-8.48333333,42.70833333
-8.475,42.70833333
-8.46666667,42.70833333
-8.46666667,42.71666667
-8.475,42.71666667
-8.48333333,42.71666667
-8.48333333,42.70833333
</coordinates>
</LinearRing>
</innerBoundaryIs>
<innerBoundaryIs>
<LinearRing>
<coordinates>
-8.3,42.71666667
-8.29166667,42.71666667
-8.29166667,42.725
-8.29166667,42.73333333
-8.3,42.73333333
-8.3,42.725
-8.3,42.71666667
</coordinates>
</LinearRing>
</innerBoundaryIs>
<innerBoundaryIs>
<LinearRing>
<coordinates>
-8.61666667,42.69166667
-8.60833333,42.69166667
-8.60833333,42.7
-8.61666667,42.7
-8.61666667,42.69166667
</coordinates>
</LinearRing>
</innerBoundaryIs>
<innerBoundaryIs>
<LinearRing>
<coordinates>
-8.59166667,42.69166667
-8.58333333,42.69166667
-8.58333333,42.7
-8.59166667,42.7
-8.59166667,42.69166667
</coordinates>
</LinearRing>
</innerBoundaryIs>
<innerBoundaryIs>
<LinearRing>
<coordinates>
-8.50833333,42.7
-8.50833333,42.69166667
-8.5,42.69166667
-8.49166667,42.69166667
-8.49166667,42.7
-8.5,42.7
-8.50833333,42.7
</coordinates>
</LinearRing>
</innerBoundaryIs>
<innerBoundaryIs>
<LinearRing>
<coordinates>
-8.45,42.69166667
-8.44166667,42.69166667
-8.44166667,42.7
-8.45,42.7
-8.45,42.69166667
</coordinates>
</LinearRing>
</innerBoundaryIs>
<innerBoundaryIs>
<LinearRing>
<coordinates>
-8.29166667,42.7
-8.28333333,42.7
-8.28333333,42.70833333
-8.29166667,42.70833333
-8.29166667,42.7
</coordinates>
</LinearRing>
</innerBoundaryIs>
<innerBoundaryIs>
<LinearRing>
<coordinates>
-8.09166667,42.75833333
-8.09166667,42.75
-8.08333333,42.75
-8.075,42.75
-8.075,42.75833333
-8.08333333,42.75833333
-8.09166667,42.75833333
</coordinates>
</LinearRing>
</innerBoundaryIs>
<innerBoundaryIs>
<LinearRing>
<coordinates>
-8.1,42.73333333
-8.09166667,42.73333333
-8.09166667,42.74166667
-8.1,42.74166667
-8.1,42.73333333
</coordinates>
</LinearRing>
</innerBoundaryIs>
<innerBoundaryIs>
<LinearRing>
<coordinates>
-8.25833333,42.90833333
-8.25,42.90833333
-8.25,42.91666667
-8.25833333,42.91666667
-8.25833333,42.90833333
</coordinates>
</LinearRing>
</innerBoundaryIs>
<innerBoundaryIs>
<LinearRing>
<coordinates>
-8.4,42.83333333
-8.39166667,42.83333333
-8.39166667,42.84166667
-8.4,42.84166667
-8.4,42.83333333
</coordinates>
</LinearRing>
</innerBoundaryIs>
<innerBoundaryIs>
<LinearRing>
<coordinates>
-8.34166667,42.83333333
-8.33333333,42.83333333
-8.33333333,42.84166667
-8.33333333,42.85
-8.34166667,42.85
-8.35,42.85
-8.35,42.84166667
-8.34166667,42.84166667
-8.34166667,42.83333333
</coordinates>
</LinearRing>
</innerBoundaryIs>
<innerBoundaryIs>
<LinearRing>
<coordinates>
-8.2,42.8
-8.19166667,42.8
-8.18333333,42.8
-8.18333333,42.80833333
-8.175,42.80833333
-8.175,42.81666667
-8.18333333,42.81666667
-8.19166667,42.81666667
-8.19166667,42.80833333
-8.2,42.80833333
-8.2,42.8
</coordinates>
</LinearRing>
</innerBoundaryIs>
<innerBoundaryIs>
<LinearRing>
<coordinates>
-8.125,42.8
-8.125,42.79166667
-8.11666667,42.79166667
-8.11666667,42.8
-8.125,42.8
</coordinates>
</LinearRing>
</innerBoundaryIs>
<innerBoundaryIs>
<LinearRing>
<coordinates>
-8.11666667,42.775
-8.11666667,42.76666667
-8.10833333,42.76666667
-8.10833333,42.775
-8.1,42.775
-8.09166667,42.775
-8.09166667,42.78333333
-8.1,42.78333333
-8.10833333,42.78333333
-8.11666667,42.78333333
-8.11666667,42.775
</coordinates>
</LinearRing>
</innerBoundaryIs>
<innerBoundaryIs>
<LinearRing>
<coordinates>
-8.275,42.76666667
-8.26666667,42.76666667
-8.26666667,42.775
-8.275,42.775
-8.275,42.76666667
</coordinates>
</LinearRing>
</innerBoundaryIs>
<innerBoundaryIs>
<LinearRing>
<coordinates>
-8.20833333,42.775
-8.2,42.775
-8.2,42.78333333
-8.20833333,42.78333333
-8.20833333,42.775
</coordinates>
</LinearRing>
</innerBoundaryIs>
<innerBoundaryIs>
<LinearRing>
<coordinates>
-8.20833333,42.76666667
-8.20833333,42.75833333
-8.2,42.75833333
-8.2,42.76666667
-8.20833333,42.76666667
</coordinates>
</LinearRing>
</innerBoundaryIs>
<innerBoundaryIs>
<LinearRing>
<coordinates>
-8.26666667,42.8
-8.25833333,42.8
-8.25833333,42.80833333
-8.26666667,42.80833333
-8.26666667,42.81666667
-8.275,42.81666667
-8.275,42.80833333
-8.275,42.8
-8.26666667,42.8
</coordinates>
</LinearRing>
</innerBoundaryIs>
<innerBoundaryIs>
<LinearRing>
<coordinates>
-8.375,42.875
-8.375,42.86666667
-8.36666667,42.86666667
-8.35833333,42.86666667
-8.35833333,42.875
-8.35833333,42.88333333
-8.36666667,42.88333333
-8.36666667,42.89166667
-8.375,42.89166667
-8.375,42.88333333
-8.375,42.875
</coordinates>
</LinearRing>
</innerBoundaryIs>
<innerBoundaryIs>
<LinearRing>
<coordinates>
-8.425,42.85
-8.425,42.84166667
-8.41666667,42.84166667
-8.40833333,42.84166667
-8.40833333,42.85
-8.41666667,42.85
-8.425,42.85
</coordinates>
</LinearRing>
</innerBoundaryIs>
<innerBoundaryIs>
<LinearRing>
<coordinates>
-8.375,42.85
-8.36666667,42.85
-8.36666667,42.85833333
-8.375,42.85833333
-8.375,42.85
</coordinates>
</LinearRing>
</innerBoundaryIs>
<innerBoundaryIs>
<LinearRing>
<coordinates>
-8.20833333,42.85833333
-8.20833333,42.85
-8.2,42.85
-8.2,42.85833333
-8.2,42.86666667
-8.20833333,42.86666667
-8.20833333,42.85833333
</coordinates>
</LinearRing>
</innerBoundaryIs>
<innerBoundaryIs>
<LinearRing>
<coordinates>
-8.66666667,42.91666667
-8.65833333,42.91666667
-8.65833333,42.925
-8.66666667,42.925
-8.66666667,42.91666667
</coordinates>
</LinearRing>
</innerBoundaryIs>
<innerBoundaryIs>
<LinearRing>
<coordinates>
-8.625,42.91666667
-8.61666667,42.91666667
-8.61666667,42.925
-8.60833333,42.925
-8.6,42.925
-8.6,42.93333333
-8.60833333,42.93333333
-8.61666667,42.93333333
-8.625,42.93333333
-8.625,42.925
-8.625,42.91666667
</coordinates>
</LinearRing>
</innerBoundaryIs>
<innerBoundaryIs>
<LinearRing>
<coordinates>
-8.64166667,42.95
-8.64166667,42.94166667
-8.63333333,42.94166667
-8.625,42.94166667
-8.61666667,42.94166667
-8.61666667,42.95
-8.60833333,42.95
-8.60833333,42.95833333
-8.61666667,42.95833333
-8.625,42.95833333
-8.625,42.95
-8.63333333,42.95
-8.64166667,42.95
</coordinates>
</LinearRing>
</innerBoundaryIs>
<innerBoundaryIs>
<LinearRing>
<coordinates>
-8.48333333,42.95
-8.48333333,42.94166667
-8.475,42.94166667
-8.46666667,42.94166667
-8.46666667,42.95
-8.475,42.95
-8.48333333,42.95
</coordinates>
</LinearRing>
</innerBoundaryIs>
<innerBoundaryIs>
<LinearRing>
<coordinates>
-8.34166667,42.95
-8.33333333,42.95
-8.33333333,42.95833333
-8.34166667,42.95833333
-8.34166667,42.95
</coordinates>
</LinearRing>
</innerBoundaryIs>
<innerBoundaryIs>
<LinearRing>
<coordinates>
-8.25,42.95
-8.24166667,42.95
-8.24166667,42.95833333
-8.25,42.95833333
-8.25,42.95
</coordinates>
</LinearRing>
</innerBoundaryIs>
<innerBoundaryIs>
<LinearRing>
<coordinates>
-8.50833333,42.93333333
-8.5,42.93333333
-8.5,42.94166667
-8.50833333,42.94166667
-8.50833333,42.93333333
</coordinates>
</LinearRing>
</innerBoundaryIs>
<innerBoundaryIs>
<LinearRing>
<coordinates>
-8.3,43
-8.30833333,43
-8.31666667,43
-8.31666667,42.99166667
-8.30833333,42.99166667
-8.3,42.99166667
-8.29166667,42.99166667
-8.29166667,43
-8.3,43
</coordinates>
</LinearRing>
</innerBoundaryIs>
<innerBoundaryIs>
<LinearRing>
<coordinates>
-8.21666667,42.95833333
-8.20833333,42.95833333
-8.20833333,42.96666667
-8.21666667,42.96666667
-8.21666667,42.95833333
</coordinates>
</LinearRing>
</innerBoundaryIs>
<innerBoundaryIs>
<LinearRing>
<coordinates>
-8.30833333,42.975
-8.30833333,42.96666667
-8.3,42.96666667
-8.3,42.975
-8.3,42.98333333
-8.30833333,42.98333333
-8.30833333,42.975
</coordinates>
</LinearRing>
</innerBoundaryIs>
<innerBoundaryIs>
<LinearRing>
<coordinates>
-8.28333333,42.96666667
-8.275,42.96666667
-8.275,42.975
-8.275,42.98333333
-8.28333333,42.98333333
-8.28333333,42.975
-8.28333333,42.96666667
</coordinates>
</LinearRing>
</innerBoundaryIs>
<innerBoundaryIs>
<LinearRing>
<coordinates>
-8.225,42.975
-8.21666667,42.975
-8.21666667,42.98333333
-8.225,42.98333333
-8.225,42.975
</coordinates>
</LinearRing>
</innerBoundaryIs>
<innerBoundaryIs>
<LinearRing>
<coordinates>
-8.4,42.99166667
-8.4,42.98333333
-8.39166667,42.98333333
-8.39166667,42.99166667
-8.4,42.99166667
</coordinates>
</LinearRing>
</innerBoundaryIs>
<innerBoundaryIs>
<LinearRing>
<coordinates>
-8.61666667,42.96666667
-8.60833333,42.96666667
-8.60833333,42.975
-8.60833333,42.98333333
-8.60833333,42.99166667
-8.61666667,42.99166667
-8.625,42.99166667
-8.63333333,42.99166667
-8.63333333,42.98333333
-8.625,42.98333333
-8.625,42.975
-8.61666667,42.975
-8.61666667,42.96666667
</coordinates>
</LinearRing>
</innerBoundaryIs>
<innerBoundaryIs>
<LinearRing>
<coordinates>
-8.66666667,42.94166667
-8.675,42.94166667
-8.675,42.93333333
-8.66666667,42.93333333
-8.66666667,42.94166667
</coordinates>
</LinearRing>
</innerBoundaryIs>
<innerBoundaryIs>
<LinearRing>
<coordinates>
-8.69166667,42.95
-8.68333333,42.95
-8.68333333,42.95833333
-8.69166667,42.95833333
-8.69166667,42.95
</coordinates>
</LinearRing>
</innerBoundaryIs>
<innerBoundaryIs>
<LinearRing>
<coordinates>
-8.64166667,42.825
-8.63333333,42.825
-8.63333333,42.83333333
-8.64166667,42.83333333
-8.64166667,42.825
</coordinates>
</LinearRing>
</innerBoundaryIs>
</Polygon>
<Polygon>
<outerBoundaryIs>
<LinearRing>
<coordinates>
-8.15,42.45833333
-8.15,42.45
-8.15833333,42.45
-8.15833333,42.45833333
-8.16666667,42.45833333
-8.16666667,42.46666667
-8.175,42.46666667
-8.175,42.475
-8.18333333,42.475
-8.18333333,42.48333333
-8.18333333,42.49166667
-8.18333333,42.5
-8.18333333,42.50833333
-8.19166667,42.50833333
-8.19166667,42.51666667
-8.19166667,42.525
-8.19166667,42.53333333
-8.19166667,42.54166667
-8.19166667,42.55
-8.18333333,42.55
-8.18333333,42.54166667
-8.175,42.54166667
-8.16666667,42.54166667
-8.16666667,42.55
-8.16666667,42.55833333
-8.15833333,42.55833333
-8.15833333,42.55
-8.15,42.55
-8.15,42.54166667
-8.15,42.53333333
-8.14166667,42.53333333
-8.14166667,42.525
-8.13333333,42.525
-8.13333333,42.53333333
-8.125,42.53333333
-8.125,42.525
-8.125,42.51666667
-8.125,42.50833333
-8.125,42.5
-8.11666667,42.5
-8.11666667,42.50833333
-8.11666667,42.51666667
-8.10833333,42.51666667
-8.10833333,42.50833333
-8.1,42.50833333
-8.09166667,42.50833333
-8.09166667,42.5
-8.1,42.5
-8.10833333,42.5
-8.10833333,42.49166667
-8.11666667,42.49166667
-8.125,42.49166667
-8.13333333,42.49166667
-8.13333333,42.48333333
-8.14166667,42.48333333
-8.14166667,42.475
-8.14166667,42.46666667
-8.13333333,42.46666667
-8.13333333,42.475
-8.125,42.475
-8.125,42.46666667
-8.11666667,42.46666667
-8.10833333,42.46666667
-8.1,42.46666667
-8.1,42.45833333
-8.1,42.45
-8.09166667,42.45
-8.09166667,42.44166667
-8.1,42.44166667
-8.10833333,42.44166667
-8.10833333,42.45
-8.11666667,42.45
-8.125,42.45
-8.125,42.44166667
-8.125,42.43333333
-8.13333333,42.43333333
-8.13333333,42.44166667
-8.14166667,42.44166667
-8.14166667,42.45
-8.14166667,42.45833333
-8.15,42.45833333
</coordinates>
</LinearRing>
</outerBoundaryIs>
<innerBoundaryIs>
<LinearRing>
<coordinates>
-8.16666667,42.54166667
-8.16666667,42.53333333
-8.15833333,42.53333333
-8.15833333,42.54166667
-8.16666667,42.54166667
</coordinates>
</LinearRing>
</innerBoundaryIs>
<innerBoundaryIs>
<LinearRing>
<coordinates>
-8.175,42.525
-8.175,42.51666667
-8.16666667,42.51666667
-8.16666667,42.50833333
-8.15833333,42.50833333
-8.15833333,42.51666667
-8.15833333,42.525
-8.16666667,42.525
-8.175,42.525
</coordinates>
</LinearRing>
</innerBoundaryIs>
<innerBoundaryIs>
<LinearRing>
<coordinates>
-8.16666667,42.48333333
-8.15833333,42.48333333
-8.15833333,42.49166667
-8.16666667,42.49166667
-8.16666667,42.48333333
</coordinates>
</LinearRing>
</innerBoundaryIs>
</Polygon>
<Polygon>
<outerBoundaryIs>
<LinearRing>
<coordinates>
-8.425,41.375
-8.41666667,41.375
-8.41666667,41.38333333
-8.40833333,41.38333333
-8.40833333,41.39166667
-8.41666667,41.39166667
-8.425,41.39166667
-8.425,41.4
-8.43333333,41.4
-8.43333333,41.40833333
-8.43333333,41.41666667
-8.425,41.41666667
-8.41666667,41.41666667
-8.41666667,41.425
-8.41666667,41.43333333
-8.40833333,41.43333333
-8.40833333,41.425
-8.40833333,41.41666667
-8.40833333,41.40833333
-8.41666667,41.40833333
-8.41666667,41.4
-8.40833333,41.4
-8.4,41.4
-8.4,41.39166667
-8.39166667,41.39166667
-8.39166667,41.4
-8.38333333,41.4
-8.38333333,41.40833333
-8.39166667,41.40833333
-8.39166667,41.41666667
-8.39166667,41.425
-8.38333333,41.425
-8.38333333,41.43333333
-8.375,41.43333333
-8.375,41.44166667
-8.36666667,41.44166667
-8.36666667,41.45
-8.35833333,41.45
-8.35,41.45
-8.35,41.44166667
-8.35833333,41.44166667
-8.35833333,41.43333333
-8.35,41.43333333
-8.34166667,41.43333333
-8.34166667,41.425
-8.34166667,41.41666667
-8.34166667,41.40833333
-8.35,41.40833333
-8.35,41.4
-8.35833333,41.4
-8.35833333,41.39166667
-8.35,41.39166667
-8.34166667,41.39166667
-8.34166667,41.38333333
-8.33333333,41.38333333
-8.33333333,41.375
-8.33333333,41.36666667
-8.325,41.36666667
-8.325,41.375
-8.325,41.38333333
-8.325,41.39166667
-8.31666667,41.39166667
-8.30833333,41.39166667
-8.30833333,41.38333333
-8.31666667,41.38333333
-8.31666667,41.375
-8.30833333,41.375
-8.3,41.375
-8.29166667,41.375
-8.29166667,41.36666667
-8.3,41.36666667
-8.30833333,41.36666667
-8.30833333,41.35833333
-8.31666667,41.35833333
-8.325,41.35833333
-8.33333333,41.35833333
-8.34166667,41.35833333
-8.35,41.35833333
-8.35,41.36666667
-8.35,41.375
-8.35833333,41.375
-8.35833333,41.36666667
-8.35833333,41.35833333
-8.35833333,41.35
-8.36666667,41.35
-8.36666667,41.35833333
-8.375,41.35833333
-8.375,41.35
-8.38333333,41.35
-8.38333333,41.35833333
-8.39166667,41.35833333
-8.39166667,41.35
-8.4,41.35
-8.40833333,41.35
-8.41666667,41.35
-8.425,41.35
-8.425,41.35833333
-8.41666667,41.35833333
-8.40833333,41.35833333
-8.40833333,41.36666667
-8.41666667,41.36666667
-8.425,41.36666667
-8.425,41.375
</coordinates>
</LinearRing>
</outerBoundaryIs>
<innerBoundaryIs>
<LinearRing>
<coordinates>
-8.38333333,41.4
-8.38333333,41.39166667
-8.375,41.39166667
-8.375,41.4
-8.38333333,41.4
</coordinates>
</LinearRing>
</innerBoundaryIs>
<innerBoundaryIs>
<LinearRing>
<coordinates>
-8.35833333,41.39166667
-8.36666667,41.39166667
-8.36666667,41.38333333
-8.35833333,41.38333333
-8.35833333,41.39166667
</coordinates>
</LinearRing>
</innerBoundaryIs>
<innerBoundaryIs>
<LinearRing>
<coordinates>
-8.40833333,41.36666667
-8.4,41.36666667
-8.4,41.375
-8.40833333,41.375
-8.40833333,41.36666667
</coordinates>
</LinearRing>
</innerBoundaryIs>
</Polygon>
<Polygon>
<outerBoundaryIs>
<LinearRing>
<coordinates>
-8.19166667,41.39166667
-8.19166667,41.38333333
-8.2,41.38333333
-8.20833333,41.38333333
-8.20833333,41.39166667
-8.21666667,41.39166667
-8.225,41.39166667
-8.23333333,41.39166667
-8.24166667,41.39166667
-8.24166667,41.4
-8.25,41.4
-8.25,41.40833333
-8.24166667,41.40833333
-8.24166667,41.41666667
-8.23333333,41.41666667
-8.23333333,41.425
-8.23333333,41.43333333
-8.225,41.43333333
-8.225,41.425
-8.225,41.41666667
-8.21666667,41.41666667
-8.21666667,41.40833333
-8.20833333,41.40833333
-8.20833333,41.41666667
-8.2,41.41666667
-8.2,41.40833333
-8.19166667,41.40833333
-8.18333333,41.40833333
-8.18333333,41.4
-8.18333333,41.39166667
-8.19166667,41.39166667
</coordinates>
</LinearRing>
</outerBoundaryIs>
<innerBoundaryIs>
<LinearRing>
<coordinates>
-8.21666667,41.40833333
-8.225,41.40833333
-8.225,41.4
-8.21666667,41.4
-8.21666667,41.40833333
</coordinates>
</LinearRing>
</innerBoundaryIs>
<innerBoundaryIs>
<LinearRing>
<coordinates>
-8.19166667,41.39166667
-8.19166667,41.4
-8.2,41.4
-8.2,41.39166667
-8.19166667,41.39166667
</coordinates>
</LinearRing>
</innerBoundaryIs>
</Polygon>
<Polygon>
<outerBoundaryIs>
<LinearRing>
<coordinates>
-8.45833333,41.19166667
-8.45833333,41.18333333
-8.46666667,41.18333333
-8.46666667,41.19166667
-8.475,41.19166667
-8.48333333,41.19166667
-8.48333333,41.2
-8.48333333,41.20833333
-8.49166667,41.20833333
-8.49166667,41.21666667
-8.5,41.21666667
-8.5,41.20833333
-8.50833333,41.20833333
-8.51666667,41.20833333
-8.51666667,41.2
-8.525,41.2
-8.525,41.20833333
-8.53333333,41.20833333
-8.53333333,41.21666667
-8.54166667,41.21666667
-8.54166667,41.225
-8.54166667,41.23333333
-8.54166667,41.24166667
-8.54166667,41.25
-8.55,41.25
-8.55,41.24166667
-8.55,41.23333333
-8.55833333,41.23333333
-8.55833333,41.225
-8.56666667,41.225
-8.56666667,41.21666667
-8.575,41.21666667
-8.58333333,41.21666667
-8.58333333,41.20833333
-8.59166667,41.20833333
-8.6,41.20833333
-8.6,41.21666667
-8.59166667,41.21666667
-8.59166667,41.225
-8.59166667,41.23333333
-8.6,41.23333333
-8.6,41.24166667
-8.59166667,41.24166667
-8.58333333,41.24166667
-8.58333333,41.25
-8.58333333,41.25833333
-8.59166667,41.25833333
-8.6,41.25833333
-8.6,41.26666667
-8.60833333,41.26666667
-8.60833333,41.275
-8.61666667,41.275
-8.61666667,41.26666667
-8.61666667,41.25833333
-8.61666667,41.25
-8.625,41.25
-8.625,41.24166667
-8.63333333,41.24166667
-8.63333333,41.23333333
-8.625,41.23333333
-8.625,41.225
-8.61666667,41.225
-8.61666667,41.21666667
-8.61666667,41.20833333
-8.625,41.20833333
-8.63333333,41.20833333
-8.63333333,41.21666667
-8.64166667,41.21666667
-8.65,41.21666667
-8.65833333,41.21666667
-8.66666667,41.21666667
-8.675,41.21666667
-8.675,41.20833333
-8.66666667,41.20833333
-8.65833333,41.20833333
-8.65833333,41.2
-8.66666667,41.2
-8.675,41.2
-8.675,41.19166667
-8.675,41.18333333
-8.68333333,41.18333333
-8.68333333,41.19166667
-8.69166667,41.19166667
-8.7,41.19166667
-8.70833333,41.19166667
-8.70833333,41.2
-8.71666667,41.2
-8.71666667,41.20833333
-8.71666667,41.21666667
-8.71666667,41.225
-8.71666667,41.23333333
-8.725,41.23333333
-8.725,41.24166667
-8.725,41.25
-8.725,41.25833333
-8.725,41.26666667
-8.725,41.275
-8.725,41.28333333
-8.73333333,41.28333333
-8.73333333,41.29166667
-8.73333333,41.3
-8.73333333,41.30833333
-8.74166667,41.30833333
-8.74166667,41.31666667
-8.74166667,41.325
-8.74166667,41.33333333
-8.74166667,41.34166667
-8.75,41.34166667
-8.75,41.35
-8.74166667,41.35
-8.73333333,41.35
-8.73333333,41.35833333
-8.74166667,41.35833333
-8.74166667,41.36666667
-8.75,41.36666667
-8.75,41.375
-8.75,41.38333333
-8.75833333,41.38333333
-8.75833333,41.39166667
-8.75833333,41.4
-8.76666667,41.4
-8.76666667,41.39166667
-8.775,41.39166667
-8.775,41.4
-8.78333333,41.4
-8.78333333,41.40833333
-8.78333333,41.41666667
-8.78333333,41.425
-8.775,41.425
-8.76666667,41.425
-8.75833333,41.425
-8.75833333,41.43333333
-8.76666667,41.43333333
-8.76666667,41.44166667
-8.775,41.44166667
-8.775,41.45
-8.775,41.45833333
-8.775,41.46666667
-8.775,41.475
-8.775,41.48333333
-8.775,41.49166667
-8.78333333,41.49166667
-8.78333333,41.5
-8.78333333,41.50833333
-8.78333333,41.51666667
-8.79166667,41.51666667
-8.79166667,41.525
-8.78333333,41.525
-8.775,41.525
-8.775,41.53333333
-8.78333333,41.53333333
-8.78333333,41.54166667
-8.79166667,41.54166667
-8.79166667,41.55
-8.79166667,41.55833333
-8.79166667,41.56666667
-8.8,41.56666667
-8.8,41.575
-8.8,41.58333333
-8.8,41.59166667
-8.8,41.6
-8.80833333,41.6
-8.80833333,41.60833333
-8.80833333,41.61666667
-8.80833333,41.625
-8.81666667,41.625
-8.81666667,41.63333333
-8.81666667,41.64166667
-8.825,41.64166667
-8.825,41.65
-8.825,41.65833333
-8.825,41.66666667
-8.825,41.675
-8.825,41.68333333
-8.81666667,41.68333333
-8.80833333,41.68333333
-8.8,41.68333333
-8.8,41.69166667
-8.79166667,41.69166667
-8.78333333,41.69166667
-8.775,41.69166667
-8.76666667,41.69166667
-8.75833333,41.69166667
-8.75833333,41.68333333
-8.75,41.68333333
-8.74166667,41.68333333
-8.73333333,41.68333333
-8.73333333,41.69166667
-8.725,41.69166667
-8.71666667,41.69166667
-8.70833333,41.69166667
-8.70833333,41.7
-8.71666667,41.7
-8.725,41.7
-8.725,41.70833333
-8.71666667,41.70833333
-8.71666667,41.71666667
-8.70833333,41.71666667
-8.70833333,41.725
-8.7,41.725
-8.69166667,41.725
-8.68333333,41.725
-8.675,41.725
-8.675,41.73333333
-8.66666667,41.73333333
-8.65833333,41.73333333
-8.65833333,41.74166667
-8.65,41.74166667
-8.65,41.75
-8.64166667,41.75
-8.63333333,41.75
-8.63333333,41.74166667
-8.64166667,41.74166667
-8.64166667,41.73333333
-8.65,41.73333333
-8.65,41.725
-8.64166667,41.725
-8.64166667,41.71666667
-8.63333333,41.71666667
-8.625,41.71666667
-8.625,41.70833333
-8.625,41.7
-8.61666667,41.7
-8.61666667,41.70833333
-8.60833333,41.70833333
-8.60833333,41.7
-8.60833333,41.69166667
-8.60833333,41.68333333
-8.6,41.68333333
-8.59166667,41.68333333
-8.59166667,41.675
-8.59166667,41.66666667
-8.6,41.66666667
-8.6,41.65833333
-8.59166667,41.65833333
-8.59166667,41.65
-8.58333333,41.65
-8.575,41.65
-8.56666667,41.65
-8.55833333,41.65
-8.55,41.65
-8.55,41.65833333
-8.55,41.66666667
-8.54166667,41.66666667
-8.54166667,41.675
-8.53333333,41.675
-8.525,41.675
-8.525,41.66666667
-8.51666667,41.66666667
-8.51666667,41.675
-8.51666667,41.68333333
-8.50833333,41.68333333
-8.5,41.68333333
-8.5,41.69166667
-8.49166667,41.69166667
-8.48333333,41.69166667
-8.475,41.69166667
-8.475,41.7
-8.46666667,41.7
-8.46666667,41.70833333
-8.45833333,41.70833333
-8.45833333,41.7
-8.45,41.7
-8.45,41.70833333
-8.45,41.71666667
-8.44166667,41.71666667
-8.43333333,41.71666667
-8.43333333,41.70833333
-8.425,41.70833333
-8.425,41.71666667
-8.41666667,41.71666667
-8.41666667,41.70833333
-8.41666667,41.7
-8.425,41.7
-8.43333333,41.7
-8.44166667,41.7
-8.44166667,41.69166667
-8.43333333,41.69166667
-8.43333333,41.68333333
-8.44166667,41.68333333
-8.44166667,41.675
-8.43333333,41.675
-8.43333333,41.66666667
-8.44166667,41.66666667
-8.45,41.66666667
-8.45,41.65833333
-8.45,41.65
-8.45833333,41.65
-8.45833333,41.64166667
-8.45,41.64166667
-8.45,41.63333333
-8.45,41.625
-8.45833333,41.625
-8.45833333,41.61666667
-8.46666667,41.61666667
-8.475,41.61666667
-8.48333333,41.61666667
-8.48333333,41.625
-8.49166667,41.625
-8.49166667,41.61666667
-8.5,41.61666667
-8.5,41.60833333
-8.49166667,41.60833333
-8.49166667,41.6
-8.5,41.6
-8.5,41.59166667
-8.50833333,41.59166667
-8.51666667,41.59166667
-8.51666667,41.6
-8.525,41.6
-8.525,41.59166667
-8.53333333,41.59166667
-8.54166667,41.59166667
-8.55,41.59166667
-8.55,41.58333333
-8.54166667,41.58333333
-8.54166667,41.575
-8.55,41.575
-8.55,41.56666667
-8.55833333,41.56666667
-8.55833333,41.55833333
-8.55,41.55833333
-8.54166667,41.55833333
-8.53333333,41.55833333
-8.53333333,41.56666667
-8.53333333,41.575
-8.525,41.575
-8.51666667,41.575
-8.50833333,41.575
-8.5,41.575
-8.49166667,41.575
-8.49166667,41.56666667
-8.48333333,41.56666667
-8.48333333,41.55833333
-8.475,41.55833333
-8.46666667,41.55833333
-8.46666667,41.55
-8.45833333,41.55
-8.45833333,41.54166667
-8.46666667,41.54166667
-8.475,41.54166667
-8.48333333,41.54166667
-8.48333333,41.55
-8.49166667,41.55
-8.49166667,41.54166667
-8.5,41.54166667
-8.50833333,41.54166667
-8.50833333,41.55
-8.51666667,41.55
-8.525,41.55
-8.525,41.54166667
-8.51666667,41.54166667
-8.51666667,41.53333333
-8.50833333,41.53333333
-8.5,41.53333333
-8.5,41.525
-8.49166667,41.525
-8.48333333,41.525
-8.48333333,41.51666667
-8.49166667,41.51666667
-8.49166667,41.50833333
-8.5,41.50833333
-8.5,41.5
-8.50833333,41.5
-8.50833333,41.49166667
-8.5,41.49166667
-8.49166667,41.49166667
-8.49166667,41.5
-8.48333333,41.5
-8.475,41.5
-8.475,41.50833333
-8.46666667,41.50833333
-8.46666667,41.5
-8.45833333,41.5
-8.45833333,41.49166667
-8.45,41.49166667
-8.45,41.5
-8.44166667,41.5
-8.44166667,41.49166667
-8.44166667,41.48333333
-8.43333333,41.48333333
-8.425,41.48333333
-8.41666667,41.48333333
-8.41666667,41.475
-8.425,41.475
-8.425,41.46666667
-8.41666667,41.46666667
-8.41666667,41.45833333
-8.425,41.45833333
-8.43333333,41.45833333
-8.43333333,41.46666667
-8.43333333,41.475
-8.44166667,41.475
-8.44166667,41.46666667
-8.44166667,41.45833333
-8.45,41.45833333
-8.45833333,41.45833333
-8.46666667,41.45833333
-8.475,41.45833333
-8.48333333,41.45833333
-8.48333333,41.45
-8.49166667,41.45
-8.5,41.45
-8.50833333,41.45
-8.50833333,41.44166667
-8.5,41.44166667
-8.49166667,41.44166667
-8.49166667,41.43333333
-8.49166667,41.425
-8.5,41.425
-8.5,41.43333333
-8.50833333,41.43333333
-8.51666667,41.43333333
-8.51666667,41.44166667
-8.525,41.44166667
-8.53333333,41.44166667
-8.53333333,41.45
-8.525,41.45
-8.525,41.45833333
-8.53333333,41.45833333
-8.54166667,41.45833333
-8.54166667,41.46666667
-8.53333333,41.46666667
-8.525,41.46666667
-8.525,41.475
-8.53333333,41.475
-8.54166667,41.475
-8.54166667,41.48333333
-8.55,41.48333333
-8.55833333,41.48333333
-8.55833333,41.475
-8.56666667,41.475
-8.575,41.475
-8.575,41.46666667
-8.56666667,41.46666667
-8.55833333,41.46666667
-8.55833333,41.45833333
-8.55833333,41.45
-8.55,41.45
-8.55,41.44166667
-8.55,41.43333333
-8.54166667,41.43333333
-8.54166667,41.425
-8.54166667,41.41666667
-8.54166667,41.40833333
-8.54166667,41.4
-8.53333333,41.4
-8.525,41.4
-8.51666667,41.4
-8.51666667,41.40833333
-8.50833333,41.40833333
-8.5,41.40833333
-8.5,41.4
-8.50833333,41.4
-8.50833333,41.39166667
-8.51666667,41.39166667
-8.525,41.39166667
-8.525,41.38333333
-8.525,41.375
-8.51666667,41.375
-8.50833333,41.375
-8.50833333,41.36666667
-8.50833333,41.35833333
-8.5,41.35833333
-8.49166667,41.35833333
-8.48333333,41.35833333
-8.475,41.35833333
-8.46666667,41.35833333
-8.46666667,41.35
-8.475,41.35
-8.48333333,41.35
-8.49166667,41.35
-8.49166667,41.34166667
-8.48333333,41.34166667
-8.48333333,41.33333333
-8.475,41.33333333
-8.475,41.34166667
-8.46666667,41.34166667
-8.45833333,41.34166667
-8.45,41.34166667
-8.45,41.35
-8.44166667,41.35
-8.43333333,41.35
-8.43333333,41.34166667
-8.43333333,41.33333333
-8.44166667,41.33333333
-8.45,41.33333333
-8.45833333,41.33333333
-8.45833333,41.325
-8.46666667,41.325
-8.46666667,41.31666667
-8.45833333,41.31666667
-8.45,41.31666667
-8.44166667,41.31666667
-8.44166667,41.30833333
-8.44166667,41.3
-8.44166667,41.29166667
-8.44166667,41.28333333
-8.45,41.28333333
-8.45833333,41.28333333
-8.45833333,41.29166667
-8.46666667,41.29166667
-8.475,41.29166667
-8.475,41.28333333
-8.46666667,41.28333333
-8.46666667,41.275
-8.45833333,41.275
-8.45,41.275
-8.44166667,41.275
-8.44166667,41.26666667
-8.45,41.26666667
-8.45833333,41.26666667
-8.45833333,41.25833333
-8.45833333,41.25
-8.45833333,41.24166667
-8.45,41.24166667
-8.45,41.23333333
-8.44166667,41.23333333
-8.44166667,41.24166667
-8.44166667,41.25
-8.44166667,41.25833333
-8.43333333,41.25833333
-8.43333333,41.25
-8.425,41.25
-8.425,41.25833333
-8.41666667,41.25833333
-8.41666667,41.25
-8.40833333,41.25
-8.40833333,41.24166667
-8.4,41.24166667
-8.4,41.23333333
-8.4,41.225
-8.40833333,41.225
-8.41666667,41.225
-8.425,41.225
-8.425,41.21666667
-8.43333333,41.21666667
-8.44166667,41.21666667
-8.45,41.21666667
-8.45,41.20833333
-8.45,41.2
-8.44166667,41.2
-8.44166667,41.19166667
-8.45,41.19166667
-8.45833333,41.19166667
</coordinates>
</LinearRing>
</outerBoundaryIs>
<innerBoundaryIs>
<LinearRing>
<coordinates>
-8.48333333,41.20833333
-8.475,41.20833333
-8.475,41.21666667
-8.48333333,41.21666667
-8.48333333,41.20833333
</coordinates>
</LinearRing>
</innerBoundaryIs>
<innerBoundaryIs>
<LinearRing>
<coordinates>
-8.55833333,41.23333333
-8.55833333,41.24166667
-8.56666667,41.24166667
-8.56666667,41.23333333
-8.55833333,41.23333333
</coordinates>
</LinearRing>
</innerBoundaryIs>
<innerBoundaryIs>
<LinearRing>
<coordinates>
-8.80833333,41.625
-8.8,41.625
-8.8,41.63333333
-8.80833333,41.63333333
-8.80833333,41.625
</coordinates>
</LinearRing>
</innerBoundaryIs>
<innerBoundaryIs>
<LinearRing>
<coordinates>
-8.8,41.625
-8.8,41.61666667
-8.79166667,41.61666667
-8.79166667,41.625
-8.8,41.625
</coordinates>
</LinearRing>
</innerBoundaryIs>
<innerBoundaryIs>
<LinearRing>
<coordinates>
-8.75833333,41.68333333
-8.76666667,41.68333333
-8.76666667,41.675
-8.76666667,41.66666667
-8.775,41.66666667
-8.775,41.65833333
-8.76666667,41.65833333
-8.75833333,41.65833333
-8.75833333,41.66666667
-8.75833333,41.675
-8.75833333,41.68333333
</coordinates>
</LinearRing>
</innerBoundaryIs>
<innerBoundaryIs>
<LinearRing>
<coordinates>
-8.775,41.65833333
-8.78333333,41.65833333
-8.78333333,41.66666667
-8.79166667,41.66666667
-8.79166667,41.65833333
-8.8,41.65833333
-8.8,41.65
-8.79166667,41.65
-8.79166667,41.64166667
-8.78333333,41.64166667
-8.775,41.64166667
-8.775,41.65
-8.775,41.65833333
</coordinates>
</LinearRing>
</innerBoundaryIs>
<innerBoundaryIs>
<LinearRing>
<coordinates>
-8.79166667,41.66666667
-8.79166667,41.675
-8.8,41.675
-8.8,41.66666667
-8.79166667,41.66666667
</coordinates>
</LinearRing>
</innerBoundaryIs>
<innerBoundaryIs>
<LinearRing>
<coordinates>
-8.70833333,41.7
-8.7,41.7
-8.69166667,41.7
-8.69166667,41.70833333
-8.68333333,41.70833333
-8.68333333,41.71666667
-8.69166667,41.71666667
-8.7,41.71666667
-8.7,41.70833333
-8.70833333,41.70833333
-8.70833333,41.7
</coordinates>
</LinearRing>
</innerBoundaryIs>
<innerBoundaryIs>
<LinearRing>
<coordinates>
-8.675,41.725
-8.675,41.71666667
-8.675,41.70833333
-8.675,41.7
-8.66666667,41.7
-8.65833333,41.7
-8.65833333,41.70833333
-8.66666667,41.70833333
-8.66666667,41.71666667
-8.66666667,41.725
-8.675,41.725
</coordinates>
</LinearRing>
</innerBoundaryIs>
<innerBoundaryIs>
<LinearRing>
<coordinates>
-8.64166667,41.71666667
-8.65,41.71666667
-8.65,41.70833333
-8.65,41.7
-8.65,41.69166667
-8.64166667,41.69166667
-8.63333333,41.69166667
-8.63333333,41.7
-8.63333333,41.70833333
-8.64166667,41.70833333
-8.64166667,41.71666667
</coordinates>
</LinearRing>
</innerBoundaryIs>
<innerBoundaryIs>
<LinearRing>
<coordinates>
-8.60833333,41.68333333
-8.61666667,41.68333333
-8.61666667,41.69166667
-8.625,41.69166667
-8.625,41.68333333
-8.625,41.675
-8.625,41.66666667
-8.61666667,41.66666667
-8.60833333,41.66666667
-8.60833333,41.675
-8.60833333,41.68333333
</coordinates>
</LinearRing>
</innerBoundaryIs>
<innerBoundaryIs>
<LinearRing>
<coordinates>
-8.625,41.66666667
-8.63333333,41.66666667
-8.63333333,41.65833333
-8.63333333,41.65
-8.64166667,41.65
-8.64166667,41.64166667
-8.65,41.64166667
-8.65,41.63333333
-8.64166667,41.63333333
-8.64166667,41.625
-8.65,41.625
-8.65,41.61666667
-8.64166667,41.61666667
-8.63333333,41.61666667
-8.625,41.61666667
-8.625,41.625
-8.625,41.63333333
-8.625,41.64166667
-8.625,41.65
-8.625,41.65833333
-8.625,41.66666667
</coordinates>
</LinearRing>
</innerBoundaryIs>
<innerBoundaryIs>
<LinearRing>
<coordinates>
-8.45,41.66666667
-8.45,41.675
-8.45833333,41.675
-8.46666667,41.675
-8.46666667,41.68333333
-8.475,41.68333333
-8.475,41.675
-8.475,41.66666667
-8.48333333,41.66666667
-8.48333333,41.675
-8.49166667,41.675
-8.49166667,41.66666667
-8.5,41.66666667
-8.5,41.65833333
-8.49166667,41.65833333
-8.49166667,41.65
-8.48333333,41.65
-8.48333333,41.65833333
-8.475,41.65833333
-8.46666667,41.65833333
-8.46666667,41.66666667
-8.45833333,41.66666667
-8.45,41.66666667
</coordinates>
</LinearRing>
</innerBoundaryIs>
<innerBoundaryIs>
<LinearRing>
<coordinates>
-8.48333333,41.65
-8.48333333,41.64166667
-8.475,41.64166667
-8.475,41.65
-8.48333333,41.65
</coordinates>
</LinearRing>
</innerBoundaryIs>
<innerBoundaryIs>
<LinearRing>
<coordinates>
-8.475,41.64166667
-8.475,41.63333333
-8.475,41.625
-8.46666667,41.625
-8.46666667,41.63333333
-8.46666667,41.64166667
-8.475,41.64166667
</coordinates>
</LinearRing>
</innerBoundaryIs>
<innerBoundaryIs>
<LinearRing>
<coordinates>
-8.55833333,41.55833333
-8.56666667,41.55833333
-8.56666667,41.56666667
-8.575,41.56666667
-8.58333333,41.56666667
-8.58333333,41.55833333
-8.59166667,41.55833333
-8.6,41.55833333
-8.6,41.56666667
-8.6,41.575
-8.60833333,41.575
-8.61666667,41.575
-8.61666667,41.56666667
-8.625,41.56666667
-8.625,41.55833333
-8.63333333,41.55833333
-8.63333333,41.55
-8.625,41.55
-8.625,41.54166667
-8.63333333,41.54166667
-8.64166667,41.54166667
-8.64166667,41.53333333
-8.64166667,41.525
-8.63333333,41.525
-8.63333333,41.53333333
-8.625,41.53333333
-8.61666667,41.53333333
-8.61666667,41.525
-8.625,41.525
-8.625,41.51666667
-8.61666667,41.51666667
-8.61666667,41.50833333
-8.60833333,41.50833333
-8.60833333,41.51666667
-8.60833333,41.525
-8.6,41.525
-8.6,41.53333333
-8.59166667,41.53333333
-8.59166667,41.54166667
-8.58333333,41.54166667
-8.575,41.54166667
-8.56666667,41.54166667
-8.56666667,41.55
-8.55833333,41.55
-8.55833333,41.55833333
</coordinates>
</LinearRing>
</innerBoundaryIs>
<innerBoundaryIs>
<LinearRing>
<coordinates>
-8.50833333,41.49166667
-8.51666667,41.49166667
-8.525,41.49166667
-8.525,41.48333333
-8.51666667,41.48333333
-8.50833333,41.48333333
-8.50833333,41.49166667
</coordinates>
</LinearRing>
</innerBoundaryIs>
<innerBoundaryIs>
<LinearRing>
<coordinates>
-8.525,41.49166667
-8.525,41.5
-8.51666667,41.5
-8.51666667,41.50833333
-8.50833333,41.50833333
-8.50833333,41.51666667
-8.51666667,41.51666667
-8.51666667,41.525
-8.525,41.525
-8.525,41.51666667
-8.53333333,41.51666667
-8.53333333,41.50833333
-8.54166667,41.50833333
-8.54166667,41.5
-8.53333333,41.5
-8.53333333,41.49166667
-8.525,41.49166667
</coordinates>
</LinearRing>
</innerBoundaryIs>
<innerBoundaryIs>
<LinearRing>
<coordinates>
-8.55833333,41.45
-8.56666667,41.45
-8.56666667,41.44166667
-8.55833333,41.44166667
-8.55833333,41.45
</coordinates>
</LinearRing>
</innerBoundaryIs>
<innerBoundaryIs>
<LinearRing>
<coordinates>
-8.50833333,41.35833333
-8.51666667,41.35833333
-8.51666667,41.35
-8.50833333,41.35
-8.50833333,41.35833333
</coordinates>
</LinearRing>
</innerBoundaryIs>
<innerBoundaryIs>
<LinearRing>
<coordinates>
-8.49166667,41.34166667
-8.5,41.34166667
-8.50833333,41.34166667
-8.50833333,41.33333333
-8.5,41.33333333
-8.49166667,41.33333333
-8.49166667,41.34166667
</coordinates>
</LinearRing>
</innerBoundaryIs>
<innerBoundaryIs>
<LinearRing>
<coordinates>
-8.45833333,41.29166667
-8.45,41.29166667
-8.45,41.3
-8.45833333,41.3
-8.45833333,41.29166667
</coordinates>
</LinearRing>
</innerBoundaryIs>
<innerBoundaryIs>
<LinearRing>
<coordinates>
-8.45833333,41.3
-8.45833333,41.30833333
-8.46666667,41.30833333
-8.46666667,41.3
-8.45833333,41.3
</coordinates>
</LinearRing>
</innerBoundaryIs>
<innerBoundaryIs>
<LinearRing>
<coordinates>
-8.45,41.21666667
-8.45,41.225
-8.45833333,41.225
-8.45833333,41.21666667
-8.45,41.21666667
</coordinates>
</LinearRing>
</innerBoundaryIs>
<innerBoundaryIs>
<LinearRing>
<coordinates>
-8.55833333,41.25833333
-8.55,41.25833333
-8.54166667,41.25833333
-8.54166667,41.26666667
-8.55,41.26666667
-8.55,41.275
-8.55833333,41.275
-8.55833333,41.26666667
-8.55833333,41.25833333
</coordinates>
</LinearRing>
</innerBoundaryIs>
<innerBoundaryIs>
<LinearRing>
<coordinates>
-8.55833333,41.275
-8.55833333,41.28333333
-8.56666667,41.28333333
-8.56666667,41.29166667
-8.575,41.29166667
-8.575,41.28333333
-8.58333333,41.28333333
-8.58333333,41.275
-8.575,41.275
-8.575,41.26666667
-8.575,41.25833333
-8.56666667,41.25833333
-8.56666667,41.26666667
-8.56666667,41.275
-8.55833333,41.275
</coordinates>
</LinearRing>
</innerBoundaryIs>
<innerBoundaryIs>
<LinearRing>
<coordinates>
-8.54166667,41.375
-8.54166667,41.36666667
-8.53333333,41.36666667
-8.53333333,41.375
-8.54166667,41.375
</coordinates>
</LinearRing>
</innerBoundaryIs>
<innerBoundaryIs>
<LinearRing>
<coordinates>
-8.53333333,41.36666667
-8.53333333,41.35833333
-8.525,41.35833333
-8.525,41.36666667
-8.53333333,41.36666667
</coordinates>
</LinearRing>
</innerBoundaryIs>
<innerBoundaryIs>
<LinearRing>
<coordinates>
-8.53333333,41.35833333
-8.54166667,41.35833333
-8.55,41.35833333
-8.55,41.35
-8.55833333,41.35
-8.56666667,41.35
-8.56666667,41.35833333
-8.575,41.35833333
-8.575,41.35
-8.575,41.34166667
-8.58333333,41.34166667
-8.58333333,41.33333333
-8.575,41.33333333
-8.575,41.325
-8.56666667,41.325
-8.55833333,41.325
-8.55833333,41.33333333
-8.55,41.33333333
-8.55,41.325
-8.54166667,41.325
-8.54166667,41.33333333
-8.54166667,41.34166667
-8.53333333,41.34166667
-8.53333333,41.35
-8.53333333,41.35833333
</coordinates>
</LinearRing>
</innerBoundaryIs>
<innerBoundaryIs>
<LinearRing>
<coordinates>
-8.75833333,41.65
-8.75833333,41.64166667
-8.75833333,41.63333333
-8.75,41.63333333
-8.75,41.625
-8.74166667,41.625
-8.73333333,41.625
-8.73333333,41.63333333
-8.73333333,41.64166667
-8.73333333,41.65
-8.74166667,41.65
-8.74166667,41.65833333
-8.75,41.65833333
-8.75,41.65
-8.75833333,41.65
</coordinates>
</LinearRing>
</innerBoundaryIs>
<innerBoundaryIs>
<LinearRing>
<coordinates>
-8.75833333,41.63333333
-8.76666667,41.63333333
-8.775,41.63333333
-8.78333333,41.63333333
-8.78333333,41.625
-8.775,41.625
-8.775,41.61666667
-8.76666667,41.61666667
-8.76666667,41.625
-8.75833333,41.625
-8.75833333,41.63333333
</coordinates>
</LinearRing>
</innerBoundaryIs>
<innerBoundaryIs>
<LinearRing>
<coordinates>
-8.725,41.65
-8.725,41.64166667
-8.71666667,41.64166667
-8.71666667,41.63333333
-8.70833333,41.63333333
-8.70833333,41.64166667
-8.7,41.64166667
-8.7,41.63333333
-8.69166667,41.63333333
-8.69166667,41.64166667
-8.69166667,41.65
-8.68333333,41.65
-8.68333333,41.65833333
-8.69166667,41.65833333
-8.7,41.65833333
-8.7,41.66666667
-8.70833333,41.66666667
-8.71666667,41.66666667
-8.71666667,41.65833333
-8.725,41.65833333
-8.725,41.65
</coordinates>
</LinearRing>
</innerBoundaryIs>
<innerBoundaryIs>
<LinearRing>
<coordinates>
-8.68333333,41.65
-8.68333333,41.64166667
-8.675,41.64166667
-8.66666667,41.64166667
-8.65833333,41.64166667
-8.65833333,41.65
-8.65833333,41.65833333
-8.66666667,41.65833333
-8.66666667,41.65
-8.675,41.65
-8.68333333,41.65
</coordinates>
</LinearRing>
</innerBoundaryIs>
<innerBoundaryIs>
<LinearRing>
<coordinates>
-8.725,41.65833333
-8.725,41.66666667
-8.73333333,41.66666667
-8.73333333,41.65833333
-8.725,41.65833333
</coordinates>
</LinearRing>
</innerBoundaryIs>
<innerBoundaryIs>
<LinearRing>
<coordinates>
-8.76666667,41.53333333
-8.75833333,41.53333333
-8.75833333,41.54166667
-8.76666667,41.54166667
-8.76666667,41.53333333
</coordinates>
</LinearRing>
</innerBoundaryIs>
<innerBoundaryIs>
<LinearRing>
<coordinates>
-8.76666667,41.54166667
-8.76666667,41.55
-8.775,41.55
-8.775,41.54166667
-8.76666667,41.54166667
</coordinates>
</LinearRing>
</innerBoundaryIs>
<innerBoundaryIs>
<LinearRing>
<coordinates>
-8.775,41.55
-8.775,41.55833333
-8.775,41.56666667
-8.78333333,41.56666667
-8.78333333,41.55833333
-8.78333333,41.55
-8.775,41.55
</coordinates>
</LinearRing>
</innerBoundaryIs>
<innerBoundaryIs>
<LinearRing>
<coordinates>
-8.575,41.48333333
-8.56666667,41.48333333
-8.56666667,41.49166667
-8.56666667,41.5
-8.56666667,41.50833333
-8.575,41.50833333
-8.575,41.5
-8.575,41.49166667
-8.575,41.48333333
</coordinates>
</LinearRing>
</innerBoundaryIs>
<innerBoundaryIs>
<LinearRing>
<coordinates>
-8.56666667,41.50833333
-8.55833333,41.50833333
-8.55833333,41.51666667
-8.55833333,41.525
-8.55833333,41.53333333
-8.56666667,41.53333333
-8.56666667,41.525
-8.56666667,41.51666667
-8.56666667,41.50833333
</coordinates>
</LinearRing>
</innerBoundaryIs>
<innerBoundaryIs>
<LinearRing>
<coordinates>
-8.59166667,41.50833333
-8.58333333,41.50833333
-8.58333333,41.51666667
-8.59166667,41.51666667
-8.59166667,41.50833333
</coordinates>
</LinearRing>
</innerBoundaryIs>
<innerBoundaryIs>
<LinearRing>
<coordinates>
-8.58333333,41.51666667
-8.575,41.51666667
-8.575,41.525
-8.58333333,41.525
-8.58333333,41.51666667
</coordinates>
</LinearRing>
</innerBoundaryIs>
<innerBoundaryIs>
<LinearRing>
<coordinates>
-8.575,41.425
-8.575,41.41666667
-8.56666667,41.41666667
-8.55833333,41.41666667
-8.55833333,41.425
-8.56666667,41.425
-8.575,41.425
</coordinates>
</LinearRing>
</innerBoundaryIs>
<innerBoundaryIs>
<LinearRing>
<coordinates>
-8.59166667,41.425
-8.6,41.425
-8.60833333,41.425
-8.60833333,41.41666667
-8.6,41.41666667
-8.59166667,41.41666667
-8.59166667,41.425
</coordinates>
</LinearRing>
</innerBoundaryIs>
<innerBoundaryIs>
<LinearRing>
<coordinates>
-8.51666667,41.31666667
-8.51666667,41.30833333
-8.50833333,41.30833333
-8.50833333,41.31666667
-8.51666667,41.31666667
</coordinates>
</LinearRing>
</innerBoundaryIs>
<innerBoundaryIs>
<LinearRing>
<coordinates>
-8.50833333,41.25833333
-8.50833333,41.25
-8.5,41.25
-8.49166667,41.25
-8.49166667,41.25833333
-8.5,41.25833333
-8.50833333,41.25833333
</coordinates>
</LinearRing>
</innerBoundaryIs>
<innerBoundaryIs>
<LinearRing>
<coordinates>
-8.48333333,41.25833333
-8.475,41.25833333
-8.475,41.26666667
-8.48333333,41.26666667
-8.48333333,41.25833333
</coordinates>
</LinearRing>
</innerBoundaryIs>
<innerBoundaryIs>
<LinearRing>
<coordinates>
-8.53333333,41.225
-8.525,41.225
-8.525,41.23333333
-8.53333333,41.23333333
-8.53333333,41.225
</coordinates>
</LinearRing>
</innerBoundaryIs>
<innerBoundaryIs>
<LinearRing>
<coordinates>
-8.46666667,41.2
-8.45833333,41.2
-8.45833333,41.20833333
-8.46666667,41.20833333
-8.46666667,41.2
</coordinates>
</LinearRing>
</innerBoundaryIs>
<innerBoundaryIs>
<LinearRing>
<coordinates>
-8.5,41.23333333
-8.49166667,41.23333333
-8.49166667,41.24166667
-8.5,41.24166667
-8.5,41.23333333
</coordinates>
</LinearRing>
</innerBoundaryIs>
<innerBoundaryIs>
<LinearRing>
<coordinates>
-8.425,41.23333333
-8.41666667,41.23333333
-8.41666667,41.24166667
-8.425,41.24166667
-8.425,41.23333333
</coordinates>
</LinearRing>
</innerBoundaryIs>
<innerBoundaryIs>
<LinearRing>
<coordinates>
-8.525,41.275
-8.51666667,41.275
-8.50833333,41.275
-8.50833333,41.28333333
-8.51666667,41.28333333
-8.525,41.28333333
-8.525,41.275
</coordinates>
</LinearRing>
</innerBoundaryIs>
<innerBoundaryIs>
<LinearRing>
<coordinates>
-8.5,41.3
-8.49166667,41.3
-8.49166667,41.30833333
-8.5,41.30833333
-8.5,41.3
</coordinates>
</LinearRing>
</innerBoundaryIs>
<innerBoundaryIs>
<LinearRing>
<coordinates>
-8.55833333,41.375
-8.55833333,41.36666667
-8.55,41.36666667
-8.55,41.375
-8.55833333,41.375
</coordinates>
</LinearRing>
</innerBoundaryIs>
<innerBoundaryIs>
<LinearRing>
<coordinates>
-8.60833333,41.33333333
-8.6,41.33333333
-8.6,41.34166667
-8.60833333,41.34166667
-8.60833333,41.33333333
</coordinates>
</LinearRing>
</innerBoundaryIs>
<innerBoundaryIs>
<LinearRing>
<coordinates>
-8.73333333,41.41666667
-8.73333333,41.40833333
-8.725,41.40833333
-8.725,41.41666667
-8.73333333,41.41666667
</coordinates>
</LinearRing>
</innerBoundaryIs>
<innerBoundaryIs>
<LinearRing>
<coordinates>
-8.60833333,41.64166667
-8.60833333,41.63333333
-8.6,41.63333333
-8.59166667,41.63333333
-8.59166667,41.64166667
-8.6,41.64166667
-8.60833333,41.64166667
</coordinates>
</LinearRing>
</innerBoundaryIs>
<innerBoundaryIs>
<LinearRing>
<coordinates>
-8.53333333,41.64166667
-8.53333333,41.63333333
-8.525,41.63333333
-8.525,41.64166667
-8.525,41.65
-8.53333333,41.65
-8.53333333,41.64166667
</coordinates>
</LinearRing>
</innerBoundaryIs>
<innerBoundaryIs>
<LinearRing>
<coordinates>
-8.51666667,41.64166667
-8.50833333,41.64166667
-8.50833333,41.65
-8.51666667,41.65
-8.51666667,41.64166667
</coordinates>
</LinearRing>
</innerBoundaryIs>
<innerBoundaryIs>
<LinearRing>
<coordinates>
-8.75,41.53333333
-8.74166667,41.53333333
-8.74166667,41.54166667
-8.75,41.54166667
-8.75,41.53333333
</coordinates>
</LinearRing>
</innerBoundaryIs>
<innerBoundaryIs>
<LinearRing>
<coordinates>
-8.69166667,41.53333333
-8.7,41.53333333
-8.7,41.525
-8.69166667,41.525
-8.68333333,41.525
-8.68333333,41.53333333
-8.69166667,41.53333333
</coordinates>
</LinearRing>
</innerBoundaryIs>
<innerBoundaryIs>
<LinearRing>
<coordinates>
-8.51666667,41.475
-8.51666667,41.46666667
-8.50833333,41.46666667
-8.50833333,41.475
-8.51666667,41.475
</coordinates>
</LinearRing>
</innerBoundaryIs>
<innerBoundaryIs>
<LinearRing>
<coordinates>
-8.49166667,41.48333333
-8.49166667,41.475
-8.5,41.475
-8.5,41.46666667
-8.49166667,41.46666667
-8.48333333,41.46666667
-8.475,41.46666667
-8.475,41.475
-8.46666667,41.475
-8.46666667,41.48333333
-8.475,41.48333333
-8.48333333,41.48333333
-8.49166667,41.48333333
</coordinates>
</LinearRing>
</innerBoundaryIs>
<innerBoundaryIs>
<LinearRing>
<coordinates>
-8.675,41.49166667
-8.66666667,41.49166667
-8.66666667,41.5
-8.66666667,41.50833333
-8.675,41.50833333
-8.675,41.5
-8.675,41.49166667
</coordinates>
</LinearRing>
</innerBoundaryIs>
<innerBoundaryIs>
<LinearRing>
<coordinates>
-8.64166667,41.50833333
-8.63333333,41.50833333
-8.63333333,41.51666667
-8.64166667,41.51666667
-8.64166667,41.50833333
</coordinates>
</LinearRing>
</innerBoundaryIs>
<innerBoundaryIs>
<LinearRing>
<coordinates>
-8.54166667,41.525
-8.53333333,41.525
-8.53333333,41.53333333
-8.54166667,41.53333333
-8.54166667,41.525
</coordinates>
</LinearRing>
</innerBoundaryIs>
<innerBoundaryIs>
<LinearRing>
<coordinates>
-8.79166667,41.6
-8.79166667,41.59166667
-8.78333333,41.59166667
-8.78333333,41.6
-8.775,41.6
-8.775,41.60833333
-8.78333333,41.60833333
-8.79166667,41.60833333
-8.79166667,41.6
</coordinates>
</LinearRing>
</innerBoundaryIs>
<innerBoundaryIs>
<LinearRing>
<coordinates>
-8.725,41.59166667
-8.725,41.58333333
-8.71666667,41.58333333
-8.71666667,41.59166667
-8.725,41.59166667
</coordinates>
</LinearRing>
</innerBoundaryIs>
<innerBoundaryIs>
<LinearRing>
<coordinates>
-8.7,41.59166667
-8.7,41.58333333
-8.69166667,41.58333333
-8.68333333,41.58333333
-8.675,41.58333333
-8.66666667,41.58333333
-8.65833333,41.58333333
-8.65833333,41.59166667
-8.65833333,41.6
-8.66666667,41.6
-8.66666667,41.60833333
-8.675,41.60833333
-8.68333333,41.60833333
-8.68333333,41.6
-8.68333333,41.59166667
-8.69166667,41.59166667
-8.7,41.59166667
</coordinates>
</LinearRing>
</innerBoundaryIs>
<innerBoundaryIs>
<LinearRing>
<coordinates>
-8.59166667,41.59166667
-8.59166667,41.58333333
-8.59166667,41.575
-8.58333333,41.575
-8.575,41.575
-8.575,41.58333333
-8.575,41.59166667
-8.575,41.6
-8.58333333,41.6
-8.58333333,41.59166667
-8.59166667,41.59166667
</coordinates>
</LinearRing>
</innerBoundaryIs>
<innerBoundaryIs>
<LinearRing>
<coordinates>
-8.66666667,41.55833333
-8.65833333,41.55833333
-8.65833333,41.56666667
-8.66666667,41.56666667
-8.66666667,41.55833333
</coordinates>
</LinearRing>
</innerBoundaryIs>
<innerBoundaryIs>
<LinearRing>
<coordinates>
-8.75,41.575
-8.75,41.56666667
-8.74166667,41.56666667
-8.74166667,41.575
-8.74166667,41.58333333
-8.75,41.58333333
-8.75,41.575
</coordinates>
</LinearRing>
</innerBoundaryIs>
<innerBoundaryIs>
<LinearRing>
<coordinates>
-8.64166667,41.58333333
-8.64166667,41.575
-8.63333333,41.575
-8.625,41.575
-8.625,41.58333333
-8.63333333,41.58333333
-8.64166667,41.58333333
</coordinates>
</LinearRing>
</innerBoundaryIs>
<innerBoundaryIs>
<LinearRing>
<coordinates>
-8.56666667,41.575
-8.55833333,41.575
-8.55833333,41.58333333
-8.56666667,41.58333333
-8.56666667,41.575
</coordinates>
</LinearRing>
</innerBoundaryIs>
<innerBoundaryIs>
<LinearRing>
<coordinates>
-8.7,41.6
-8.69166667,41.6
-8.69166667,41.60833333
-8.69166667,41.61666667
-8.7,41.61666667
-8.70833333,41.61666667
-8.70833333,41.625
-8.71666667,41.625
-8.71666667,41.61666667
-8.725,41.61666667
-8.725,41.60833333
-8.725,41.6
-8.71666667,41.6
-8.70833333,41.6
-8.70833333,41.60833333
-8.7,41.60833333
-8.7,41.6
</coordinates>
</LinearRing>
</innerBoundaryIs>
<innerBoundaryIs>
<LinearRing>
<coordinates>
-8.74166667,41.61666667
-8.74166667,41.60833333
-8.75,41.60833333
-8.75,41.6
-8.74166667,41.6
-8.73333333,41.6
-8.73333333,41.60833333
-8.73333333,41.61666667
-8.74166667,41.61666667
</coordinates>
</LinearRing>
</innerBoundaryIs>
<innerBoundaryIs>
<LinearRing>
<coordinates>
-8.575,41.61666667
-8.575,41.60833333
-8.56666667,41.60833333
-8.55833333,41.60833333
-8.55833333,41.61666667
-8.56666667,41.61666667
-8.575,41.61666667
</coordinates>
</LinearRing>
</innerBoundaryIs>
<innerBoundaryIs>
<LinearRing>
<coordinates>
-8.55,41.61666667
-8.54166667,41.61666667
-8.54166667,41.625
-8.55,41.625
-8.55,41.61666667
</coordinates>
</LinearRing>
</innerBoundaryIs>
<innerBoundaryIs>
<LinearRing>
<coordinates>
-8.525,41.61666667
-8.51666667,41.61666667
-8.51666667,41.625
-8.525,41.625
-8.525,41.61666667
</coordinates>
</LinearRing>
</innerBoundaryIs>
</Polygon>
<Polygon>
<outerBoundaryIs>
<LinearRing>
<coordinates>
-8.75833333,37.08333333
-8.75,37.08333333
-8.75,37.075
-8.75833333,37.075
-8.76666667,37.075
-8.775,37.075
-8.78333333,37.075
-8.78333333,37.06666667
-8.79166667,37.06666667
-8.8,37.06666667
-8.80833333,37.06666667
-8.81666667,37.06666667
-8.825,37.06666667
-8.83333333,37.06666667
-8.83333333,37.05833333
-8.84166667,37.05833333
-8.84166667,37.06666667
-8.85,37.06666667
-8.85833333,37.06666667
-8.85833333,37.05833333
-8.85833333,37.05
-8.85833333,37.04166667
-8.86666667,37.04166667
-8.86666667,37.05
-8.86666667,37.05833333
-8.875,37.05833333
-8.875,37.05
-8.88333333,37.05
-8.88333333,37.04166667
-8.89166667,37.04166667
-8.89166667,37.03333333
-8.9,37.03333333
-8.9,37.025
-8.90833333,37.025
-8.91666667,37.025
-8.925,37.025
-8.925,37.01666667
-8.93333333,37.01666667
-8.93333333,37.00833333
-8.94166667,37.00833333
-8.94166667,37
-8.95,37
-8.95,37.00833333
-8.95,37.01666667
-8.95833333,37.01666667
-8.95833333,37.025
-8.96666667,37.025
-8.975,37.025
-8.98333333,37.025
-8.98333333,37.03333333
-8.975,37.03333333
-8.975,37.04166667
-8.975,37.05
-8.975,37.05833333
-8.96666667,37.05833333
-8.95833333,37.05833333
-8.95833333,37.06666667
-8.95833333,37.075
-8.95833333,37.08333333
-8.95,37.08333333
-8.95,37.09166667
-8.94166667,37.09166667
-8.94166667,37.1
-8.93333333,37.1
-8.93333333,37.10833333
-8.93333333,37.11666667
-8.925,37.11666667
-8.925,37.125
-8.91666667,37.125
-8.91666667,37.13333333
-8.91666667,37.14166667
-8.90833333,37.14166667
-8.90833333,37.15
-8.90833333,37.15833333
-8.9,37.15833333
-8.9,37.16666667
-8.9,37.175
-8.9,37.18333333
-8.90833333,37.18333333
-8.90833333,37.19166667
-8.90833333,37.2
-8.9,37.2
-8.89166667,37.2
-8.89166667,37.20833333
-8.88333333,37.20833333
-8.88333333,37.21666667
-8.875,37.21666667
-8.875,37.225
-8.875,37.23333333
-8.86666667,37.23333333
-8.86666667,37.24166667
-8.86666667,37.25
-8.85833333,37.25
-8.85833333,37.25833333
-8.85833333,37.26666667
-8.85833333,37.275
-8.85833333,37.28333333
-8.85833333,37.29166667
-8.86666667,37.29166667
-8.86666667,37.3
-8.86666667,37.30833333
-8.86666667,37.31666667
-8.86666667,37.325
-8.85833333,37.325
-8.85833333,37.33333333
-8.85,37.33333333
-8.85,37.34166667
-8.84166667,37.34166667
-8.84166667,37.35
-8.84166667,37.35833333
-8.83333333,37.35833333
-8.83333333,37.36666667
-8.825,37.36666667
-8.825,37.375
-8.825,37.38333333
-8.81666667,37.38333333
-8.81666667,37.39166667
-8.80833333,37.39166667
-8.80833333,37.4
-8.80833333,37.40833333
-8.80833333,37.41666667
-8.8,37.41666667
-8.8,37.425
-8.8,37.43333333
-8.8,37.44166667
-8.8,37.45
-8.79166667,37.45
-8.79166667,37.45833333
-8.79166667,37.46666667
-8.79166667,37.475
-8.79166667,37.48333333
-8.79166667,37.49166667
-8.79166667,37.5
-8.78333333,37.5
-8.78333333,37.50833333
-8.78333333,37.51666667
-8.78333333,37.525
-8.78333333,37.53333333
-8.78333333,37.54166667
-8.79166667,37.54166667
-8.79166667,37.55
-8.79166667,37.55833333
-8.79166667,37.56666667
-8.8,37.56666667
-8.8,37.575
-8.8,37.58333333
-8.80833333,37.58333333
-8.80833333,37.59166667
-8.80833333,37.6
-8.80833333,37.60833333
-8.80833333,37.61666667
-8.80833333,37.625
-8.80833333,37.63333333
-8.8,37.63333333
-8.8,37.64166667
-8.8,37.65
-8.8,37.65833333
-8.8,37.66666667
-8.79166667,37.66666667
-8.79166667,37.675
-8.79166667,37.68333333
-8.79166667,37.69166667
-8.79166667,37.7
-8.79166667,37.70833333
-8.78333333,37.70833333
-8.78333333,37.71666667
-8.78333333,37.725
-8.79166667,37.725
-8.79166667,37.73333333
-8.8,37.73333333
-8.8,37.74166667
-8.80833333,37.74166667
-8.80833333,37.75
-8.8,37.75
-8.8,37.75833333
-8.8,37.76666667
-8.8,37.775
-8.8,37.78333333
-8.8,37.79166667
-8.79166667,37.79166667
-8.79166667,37.8
-8.79166667,37.80833333
-8.79166667,37.81666667
-8.79166667,37.825
-8.79166667,37.83333333
-8.79166667,37.84166667
-8.79166667,37.85
-8.79166667,37.85833333
-8.79166667,37.86666667
-8.79166667,37.875
-8.79166667,37.88333333
-8.79166667,37.89166667
-8.8,37.89166667
-8.8,37.9
-8.8,37.90833333
-8.8,37.91666667
-8.8,37.925
-8.80833333,37.925
-8.80833333,37.93333333
-8.81666667,37.93333333
-8.825,37.93333333
-8.83333333,37.93333333
-8.83333333,37.94166667
-8.84166667,37.94166667
-8.85,37.94166667
-8.85833333,37.94166667
-8.85833333,37.95
-8.86666667,37.95
-8.875,37.95
-8.88333333,37.95
-8.88333333,37.95833333
-8.88333333,37.96666667
-8.875,37.96666667
-8.86666667,37.96666667
-8.86666667,37.975
-8.85833333,37.975
-8.85833333,37.98333333
-8.85,37.98333333
-8.85,37.99166667
-8.85,38
-8.84166667,38
-8.84166667,38.00833333
-8.84166667,38.01666667
-8.84166667,38.025
-8.83333333,38.025
-8.83333333,38.03333333
-8.83333333,38.04166667
-8.825,38.04166667
-8.825,38.05
-8.825,38.05833333
-8.81666667,38.05833333
-8.81666667,38.06666667
-8.81666667,38.075
-8.80833333,38.075
-8.80833333,38.08333333
-8.80833333,38.09166667
-8.8,38.09166667
-8.8,38.1
-8.8,38.10833333
-8.8,38.11666667
-8.79166667,38.11666667
-8.79166667,38.125
-8.79166667,38.13333333
-8.79166667,38.14166667
-8.78333333,38.14166667
-8.78333333,38.15
-8.78333333,38.15833333
-8.78333333,38.16666667
-8.775,38.16666667
-8.775,38.175
-8.775,38.18333333
-8.775,38.19166667
-8.775,38.2
-8.775,38.20833333
-8.76666667,38.20833333
-8.76666667,38.21666667
-8.76666667,38.225
-8.76666667,38.23333333
-8.76666667,38.24166667
-8.76666667,38.25
-8.76666667,38.25833333
-8.76666667,38.26666667
-8.775,38.26666667
-8.775,38.275
-8.775,38.28333333
-8.775,38.29166667
-8.775,38.3
-8.775,38.30833333
-8.775,38.31666667
-8.78333333,38.31666667
-8.78333333,38.325
-8.78333333,38.33333333
-8.78333333,38.34166667
-8.78333333,38.35
-8.79166667,38.35
-8.79166667,38.35833333
-8.79166667,38.36666667
-8.79166667,38.375
-8.8,38.375
-8.8,38.38333333
-8.80833333,38.38333333
-8.80833333,38.39166667
-8.80833333,38.4
-8.8,38.4
-8.8,38.39166667
-8.79166667,38.39166667
-8.79166667,38.4
-8.79166667,38.40833333
-8.79166667,38.41666667
-8.8,38.41666667
-8.8,38.425
-8.80833333,38.425
-8.80833333,38.43333333
-8.80833333,38.44166667
-8.8,38.44166667
-8.79166667,38.44166667
-8.79166667,38.43333333
-8.78333333,38.43333333
-8.78333333,38.425
-8.775,38.425
-8.76666667,38.425
-8.76666667,38.41666667
-8.76666667,38.40833333
-8.75833333,38.40833333
-8.75833333,38.41666667
-8.75,38.41666667
-8.75,38.425
-8.74166667,38.425
-8.74166667,38.41666667
-8.73333333,38.41666667
-8.725,38.41666667
-8.71666667,38.41666667
-8.70833333,38.41666667
-8.7,38.41666667
-8.69166667,38.41666667
-8.68333333,38.41666667
-8.675,38.41666667
-8.675,38.425
-8.68333333,38.425
-8.68333333,38.43333333
-8.69166667,38.43333333
-8.69166667,38.44166667
-8.7,38.44166667
-8.70833333,38.44166667
-8.71666667,38.44166667
-8.71666667,38.45
-8.71666667,38.45833333
-8.725,38.45833333
-8.725,38.46666667
-8.725,38.475
-8.73333333,38.475
-8.73333333,38.48333333
-8.725,38.48333333
-8.725,38.49166667
-8.725,38.5
-8.725,38.50833333
-8.725,38.51666667
-8.71666667,38.51666667
-8.71666667,38.525
-8.725,38.525
-8.73333333,38.525
-8.74166667,38.525
-8.74166667,38.53333333
-8.74166667,38.54166667
-8.73333333,38.54166667
-8.73333333,38.55
-8.74166667,38.55
-8.74166667,38.55833333
-8.75,38.55833333
-8.75,38.55
-8.75833333,38.55
-8.75833333,38.54166667
-8.75833333,38.53333333
-8.76666667,38.53333333
-8.76666667,38.525
-8.775,38.525
-8.775,38.53333333
-8.78333333,38.53333333
-8.78333333,38.525
-8.78333333,38.51666667
-8.78333333,38.50833333
-8.775,38.50833333
-8.775,38.51666667
-8.76666667,38.51666667
-8.75833333,38.51666667
-8.75833333,38.50833333
-8.75833333,38.5
-8.75,38.5
-8.75,38.49166667
-8.75833333,38.49166667
-8.75833333,38.48333333
-8.76666667,38.48333333
-8.775,38.48333333
-8.775,38.475
-8.78333333,38.475
-8.79166667,38.475
-8.8,38.475
-8.8,38.48333333
-8.80833333,38.48333333
-8.81666667,38.48333333
-8.81666667,38.49166667
-8.825,38.49166667
-8.83333333,38.49166667
-8.83333333,38.5
-8.84166667,38.5
-8.84166667,38.50833333
-8.85,38.50833333
-8.85833333,38.50833333
-8.85833333,38.51666667
-8.86666667,38.51666667
-8.86666667,38.525
-8.86666667,38.53333333
-8.875,38.53333333
-8.875,38.54166667
-8.88333333,38.54166667
-8.88333333,38.53333333
-8.89166667,38.53333333
-8.9,38.53333333
-8.9,38.525
-8.89166667,38.525
-8.89166667,38.51666667
-8.9,38.51666667
-8.90833333,38.51666667
-8.90833333,38.50833333
-8.91666667,38.50833333
-8.925,38.50833333
-8.925,38.5
-8.93333333,38.5
-8.93333333,38.49166667
-8.93333333,38.48333333
-8.94166667,38.48333333
-8.95,38.48333333
-8.95833333,38.48333333
-8.96666667,38.48333333
-8.975,38.48333333
-8.98333333,38.48333333
-8.98333333,38.475
-8.98333333,38.46666667
-8.99166667,38.46666667
-8.99166667,38.45833333
-9,38.45833333
-9.00833333,38.45833333
-9.01666667,38.45833333
-9.01666667,38.45
-9.025,38.45
-9.03333333,38.45
-9.04166667,38.45
-9.04166667,38.44166667
-9.05,38.44166667
-9.05833333,38.44166667
-9.06666667,38.44166667
-9.06666667,38.43333333
-9.075,38.43333333
-9.08333333,38.43333333
-9.08333333,38.44166667
-9.09166667,38.44166667
-9.1,38.44166667
-9.10833333,38.44166667
-9.11666667,38.44166667
-9.11666667,38.43333333
-9.125,38.43333333
-9.13333333,38.43333333
-9.13333333,38.425
-9.14166667,38.425
-9.14166667,38.43333333
-9.15,38.43333333
-9.15833333,38.43333333
-9.16666667,38.43333333
-9.16666667,38.425
-9.175,38.425
-9.18333333,38.425
-9.18333333,38.41666667
-9.19166667,38.41666667
-9.2,38.41666667
-9.20833333,38.41666667
-9.21666667,38.41666667
-9.21666667,38.425
-9.21666667,38.43333333
-9.20833333,38.43333333
-9.20833333,38.44166667
-9.2,38.44166667
-9.2,38.45
-9.2,38.45833333
-9.19166667,38.45833333
-9.19166667,38.46666667
-9.18333333,38.46666667
-9.18333333,38.475
-9.18333333,38.48333333
-9.18333333,38.49166667
-9.18333333,38.5
-9.18333333,38.50833333
-9.175,38.50833333
-9.16666667,38.50833333
-9.16666667,38.51666667
-9.175,38.51666667
-9.18333333,38.51666667
-9.18333333,38.525
-9.18333333,38.53333333
-9.18333333,38.54166667
-9.18333333,38.55
-9.18333333,38.55833333
-9.19166667,38.55833333
-9.19166667,38.56666667
-9.19166667,38.575
-9.2,38.575
-9.2,38.58333333
-9.2,38.59166667
-9.20833333,38.59166667
-9.20833333,38.6
-9.20833333,38.60833333
-9.21666667,38.60833333
-9.21666667,38.61666667
-9.225,38.61666667
-9.225,38.625
-9.225,38.63333333
-9.23333333,38.63333333
-9.23333333,38.64166667
-9.24166667,38.64166667
-9.24166667,38.65
-9.25,38.65
-9.25,38.65833333
-9.25833333,38.65833333
-9.25833333,38.66666667
-9.25,38.66666667
-9.24166667,38.66666667
-9.23333333,38.66666667
-9.23333333,38.675
-9.225,38.675
-9.21666667,38.675
-9.20833333,38.675
-9.2,38.675
-9.19166667,38.675
-9.18333333,38.675
-9.175,38.675
-9.16666667,38.675
-9.16666667,38.66666667
-9.16666667,38.65833333
-9.16666667,38.65
-9.175,38.65
-9.175,38.64166667
-9.16666667,38.64166667
-9.16666667,38.63333333
-9.15833333,38.63333333
-9.15,38.63333333
-9.15,38.64166667
-9.15,38.65
-9.15,38.65833333
-9.15833333,38.65833333
-9.15833333,38.66666667
-9.15833333,38.675
-9.15833333,38.68333333
-9.15,38.68333333
-9.14166667,38.68333333
-9.14166667,38.675
-9.15,38.675
-9.15,38.66666667
-9.14166667,38.66666667
-9.14166667,38.65833333
-9.13333333,38.65833333
-9.125,38.65833333
-9.125,38.65
-9.13333333,38.65
-9.14166667,38.65
-9.14166667,38.64166667
-9.13333333,38.64166667
-9.125,38.64166667
-9.11666667,38.64166667
-9.11666667,38.63333333
-9.125,38.63333333
-9.13333333,38.63333333
-9.13333333,38.625
-9.13333333,38.61666667
-9.125,38.61666667
-9.11666667,38.61666667
-9.11666667,38.60833333
-9.10833333,38.60833333
-9.1,38.60833333
-9.1,38.61666667
-9.1,38.625
-9.1,38.63333333
-9.1,38.64166667
-9.09166667,38.64166667
-9.08333333,38.64166667
-9.075,38.64166667
-9.075,38.63333333
-9.06666667,38.63333333
-9.06666667,38.625
-9.06666667,38.61666667
-9.05833333,38.61666667
-9.05833333,38.60833333
-9.05,38.60833333
-9.04166667,38.60833333
-9.04166667,38.61666667
-9.05,38.61666667
-9.05,38.625
-9.05,38.63333333
-9.05833333,38.63333333
-9.05833333,38.64166667
-9.06666667,38.64166667
-9.06666667,38.65
-9.05833333,38.65
-9.05833333,38.65833333
-9.05,38.65833333
-9.05,38.66666667
-9.05,38.675
-9.04166667,38.675
-9.04166667,38.66666667
-9.04166667,38.65833333
-9.03333333,38.65833333
-9.03333333,38.66666667
-9.025,38.66666667
-9.01666667,38.66666667
-9.00833333,38.66666667
-9.00833333,38.675
-9.00833333,38.68333333
-9,38.68333333
-9,38.69166667
-8.99166667,38.69166667
-8.98333333,38.69166667
-8.98333333,38.68333333
-8.975,38.68333333
-8.975,38.69166667
-8.96666667,38.69166667
-8.96666667,38.7
-8.975,38.7
-8.98333333,38.7
-8.99166667,38.7
-9,38.7
-9.00833333,38.7
-9.01666667,38.7
-9.025,38.7
-9.03333333,38.7
-9.04166667,38.7
-9.04166667,38.69166667
-9.05,38.69166667
-9.05,38.7
-9.05,38.70833333
-9.05,38.71666667
-9.04166667,38.71666667
-9.03333333,38.71666667
-9.03333333,38.725
-9.025,38.725
-9.01666667,38.725
-9.01666667,38.73333333
-9.00833333,38.73333333
-9.00833333,38.74166667
-9,38.74166667
-8.99166667,38.74166667
-8.98333333,38.74166667
-8.975,38.74166667
-8.975,38.75
-8.96666667,38.75
-8.95833333,38.75
-8.95833333,38.75833333
-8.95,38.75833333
-8.94166667,38.75833333
-8.93333333,38.75833333
-8.93333333,38.75
-8.925,38.75
-8.925,38.75833333
-8.925,38.76666667
-8.925,38.775
-8.925,38.78333333
-8.925,38.79166667
-8.925,38.8
-8.925,38.80833333
-8.93333333,38.80833333
-8.93333333,38.81666667
-8.93333333,38.825
-8.94166667,38.825
-8.95,38.825
-8.95,38.83333333
-8.95,38.84166667
-8.95833333,38.84166667
-8.95833333,38.83333333
-8.96666667,38.83333333
-8.96666667,38.84166667
-8.975,38.84166667
-8.975,38.85
-8.98333333,38.85
-8.98333333,38.85833333
-8.99166667,38.85833333
-9,38.85833333
-9.00833333,38.85833333
-9.01666667,38.85833333
-9.01666667,38.86666667
-9.00833333,38.86666667
-9.00833333,38.875
-9,38.875
-8.99166667,38.875
-8.98333333,38.875
-8.98333333,38.88333333
-8.99166667,38.88333333
-8.99166667,38.89166667
-8.99166667,38.9
-8.99166667,38.90833333
-8.99166667,38.91666667
-8.99166667,38.925
-8.98333333,38.925
-8.98333333,38.93333333
-8.98333333,38.94166667
-8.99166667,38.94166667
-9,38.94166667
-9,38.93333333
-9.00833333,38.93333333
-9.01666667,38.93333333
-9.01666667,38.925
-9.00833333,38.925
-9.00833333,38.91666667
-9.01666667,38.91666667
-9.01666667,38.90833333
-9.01666667,38.9
-9.01666667,38.89166667
-9.025,38.89166667
-9.025,38.88333333
-9.025,38.875
-9.03333333,38.875
-9.03333333,38.86666667
-9.03333333,38.85833333
-9.04166667,38.85833333
-9.04166667,38.86666667
-9.05,38.86666667
-9.05,38.85833333
-9.05833333,38.85833333
-9.05833333,38.86666667
-9.05833333,38.875
-9.06666667,38.875
-9.06666667,38.86666667
-9.075,38.86666667
-9.075,38.85833333
-9.08333333,38.85833333
-9.09166667,38.85833333
-9.09166667,38.85
-9.09166667,38.84166667
-9.1,38.84166667
-9.1,38.83333333
-9.10833333,38.83333333
-9.10833333,38.825
-9.10833333,38.81666667
-9.10833333,38.80833333
-9.10833333,38.8
-9.11666667,38.8
-9.11666667,38.80833333
-9.125,38.80833333
-9.13333333,38.80833333
-9.13333333,38.8
-9.14166667,38.8
-9.14166667,38.80833333
-9.15,38.80833333
-9.15,38.8
-9.15833333,38.8
-9.15833333,38.80833333
-9.15833333,38.81666667
-9.16666667,38.81666667
-9.16666667,38.80833333
-9.175,38.80833333
-9.175,38.8
-9.18333333,38.8
-9.18333333,38.80833333
-9.19166667,38.80833333
-9.2,38.80833333
-9.2,38.8
-9.19166667,38.8
-9.19166667,38.79166667
-9.19166667,38.78333333
-9.18333333,38.78333333
-9.18333333,38.775
-9.19166667,38.775
-9.2,38.775
-9.20833333,38.775
-9.20833333,38.76666667
-9.21666667,38.76666667
-9.21666667,38.75833333
-9.225,38.75833333
-9.225,38.76666667
-9.23333333,38.76666667
-9.24166667,38.76666667
-9.25,38.76666667
-9.25,38.75833333
-9.25833333,38.75833333
-9.25833333,38.75
-9.25,38.75
-9.24166667,38.75
-9.24166667,38.74166667
-9.23333333,38.74166667
-9.23333333,38.73333333
-9.225,38.73333333
-9.225,38.725
-9.21666667,38.725
-9.21666667,38.71666667
-9.20833333,38.71666667
-9.20833333,38.725
-9.2,38.725
-9.19166667,38.725
-9.19166667,38.71666667
-9.19166667,38.70833333
-9.2,38.70833333
-9.20833333,38.70833333
-9.21666667,38.70833333
-9.225,38.70833333
-9.225,38.7
-9.21666667,38.7
-9.20833333,38.7
-9.2,38.7
-9.19166667,38.7
-9.19166667,38.69166667
-9.2,38.69166667
-9.20833333,38.69166667
-9.21666667,38.69166667
-9.225,38.69166667
-9.23333333,38.69166667
-9.23333333,38.7
-9.24166667,38.7
-9.25,38.7
-9.25833333,38.7
-9.26666667,38.7
-9.275,38.7
-9.28333333,38.7
-9.29166667,38.7
-9.29166667,38.69166667
-9.3,38.69166667
-9.3,38.68333333
-9.30833333,38.68333333
-9.31666667,38.68333333
-9.31666667,38.675
-9.325,38.675
-9.33333333,38.675
-9.33333333,38.68333333
-9.34166667,38.68333333
-9.35,38.68333333
-9.35833333,38.68333333
-9.35833333,38.69166667
-9.36666667,38.69166667
-9.375,38.69166667
-9.375,38.7
-9.38333333,38.7
-9.39166667,38.7
-9.4,38.7
-9.40833333,38.7
-9.41666667,38.7
-9.41666667,38.69166667
-9.425,38.69166667
-9.43333333,38.69166667
-9.44166667,38.69166667
-9.45,38.69166667
-9.45833333,38.69166667
-9.45833333,38.7
-9.46666667,38.7
-9.475,38.7
-9.48333333,38.7
-9.48333333,38.70833333
-9.48333333,38.71666667
-9.475,38.71666667
-9.475,38.725
-9.475,38.73333333
-9.475,38.74166667
-9.475,38.75
-9.475,38.75833333
-9.48333333,38.75833333
-9.49166667,38.75833333
-9.49166667,38.76666667
-9.49166667,38.775
-9.49166667,38.78333333
-9.49166667,38.79166667
-9.49166667,38.8
-9.48333333,38.8
-9.48333333,38.80833333
-9.475,38.80833333
-9.475,38.81666667
-9.475,38.825
-9.46666667,38.825
-9.46666667,38.83333333
-9.46666667,38.84166667
-9.45833333,38.84166667
-9.45833333,38.85
-9.45,38.85
-9.45,38.85833333
-9.45,38.86666667
-9.44166667,38.86666667
-9.44166667,38.875
-9.44166667,38.88333333
-9.43333333,38.88333333
-9.43333333,38.89166667
-9.43333333,38.9
-9.425,38.9
-9.425,38.90833333
-9.425,38.91666667
-9.41666667,38.91666667
-9.41666667,38.925
-9.41666667,38.93333333
-9.41666667,38.94166667
-9.40833333,38.94166667
-9.40833333,38.95
-9.40833333,38.95833333
-9.41666667,38.95833333
-9.41666667,38.96666667
-9.41666667,38.975
-9.41666667,38.98333333
-9.41666667,38.99166667
-9.41666667,39
-9.41666667,39.00833333
-9.41666667,39.01666667
-9.41666667,39.025
-9.41666667,39.03333333
-9.41666667,39.04166667
-9.41666667,39.05
-9.41666667,39.05833333
-9.41666667,39.06666667
-9.41666667,39.075
-9.41666667,39.08333333
-9.40833333,39.08333333
-9.40833333,39.09166667
-9.40833333,39.1
-9.4,39.1
-9.4,39.10833333
-9.39166667,39.10833333
-9.39166667,39.11666667
-9.39166667,39.125
-9.38333333,39.125
-9.38333333,39.13333333
-9.375,39.13333333
-9.375,39.14166667
-9.375,39.15
-9.36666667,39.15
-9.36666667,39.15833333
-9.36666667,39.16666667
-9.35833333,39.16666667
-9.35833333,39.175
-9.35833333,39.18333333
-9.35,39.18333333
-9.35,39.19166667
-9.35,39.2
-9.34166667,39.2
-9.34166667,39.20833333
-9.35,39.20833333
-9.35,39.21666667
-9.34166667,39.21666667
-9.34166667,39.225
-9.34166667,39.23333333
-9.34166667,39.24166667
-9.34166667,39.25
-9.33333333,39.25
-9.33333333,39.25833333
-9.33333333,39.26666667
-9.33333333,39.275
-9.33333333,39.28333333
-9.34166667,39.28333333
-9.34166667,39.29166667
-9.34166667,39.3
-9.34166667,39.30833333
-9.35,39.30833333
-9.35,39.31666667
-9.35833333,39.31666667
-9.35833333,39.325
-9.35833333,39.33333333
-9.35833333,39.34166667
-9.36666667,39.34166667
-9.36666667,39.35
-9.375,39.35
-9.38333333,39.35
-9.39166667,39.35
-9.4,39.35
-9.4,39.35833333
-9.4,39.36666667
-9.39166667,39.36666667
-9.38333333,39.36666667
-9.375,39.36666667
-9.36666667,39.36666667
-9.36666667,39.35833333
-9.35833333,39.35833333
-9.35,39.35833333
-9.34166667,39.35833333
-9.34166667,39.36666667
-9.33333333,39.36666667
-9.325,39.36666667
-9.325,39.375
-9.31666667,39.375
-9.30833333,39.375
-9.3,39.375
-9.3,39.38333333
-9.29166667,39.38333333
-9.29166667,39.39166667
-9.28333333,39.39166667
-9.275,39.39166667
-9.275,39.4
-9.26666667,39.4
-9.25833333,39.4
-9.25833333,39.40833333
-9.25,39.40833333
-9.25,39.41666667
-9.24166667,39.41666667
-9.24166667,39.425
-9.23333333,39.425
-9.225,39.425
-9.225,39.43333333
-9.225,39.44166667
-9.21666667,39.44166667
-9.21666667,39.45
-9.20833333,39.45
-9.20833333,39.45833333
-9.20833333,39.46666667
-9.2,39.46666667
-9.19166667,39.46666667
-9.19166667,39.475
-9.18333333,39.475
-9.18333333,39.48333333
-9.175,39.48333333
-9.175,39.49166667
-9.16666667,39.49166667
-9.16666667,39.5
-9.15833333,39.5
-9.15833333,39.50833333
-9.15,39.50833333
-9.15,39.5
-9.14166667,39.5
-9.13333333,39.5
-9.13333333,39.50833333
-9.13333333,39.51666667
-9.125,39.51666667
-9.125,39.525
-9.125,39.53333333
-9.11666667,39.53333333
-9.11666667,39.54166667
-9.10833333,39.54166667
-9.10833333,39.55
-9.1,39.55
-9.09166667,39.55
-9.09166667,39.55833333
-9.08333333,39.55833333
-9.08333333,39.56666667
-9.08333333,39.575
-9.075,39.575
-9.075,39.58333333
-9.06666667,39.58333333
-9.06666667,39.59166667
-9.06666667,39.6
-9.075,39.6
-9.075,39.60833333
-9.075,39.61666667
-9.075,39.625
-9.06666667,39.625
-9.06666667,39.63333333
-9.06666667,39.64166667
-9.06666667,39.65
-9.06666667,39.65833333
-9.05833333,39.65833333
-9.05833333,39.66666667
-9.05833333,39.675
-9.05833333,39.68333333
-9.05,39.68333333
-9.05,39.69166667
-9.05,39.7
-9.05,39.70833333
-9.05,39.71666667
-9.04166667,39.71666667
-9.04166667,39.725
-9.04166667,39.73333333
-9.03333333,39.73333333
-9.03333333,39.74166667
-9.03333333,39.75
-9.03333333,39.75833333
-9.025,39.75833333
-9.025,39.76666667
-9.025,39.775
-9.01666667,39.775
-9.01666667,39.78333333
-9.00833333,39.78333333
-9.00833333,39.79166667
-9.00833333,39.8
-9,39.8
-9,39.80833333
-9,39.81666667
-8.99166667,39.81666667
-8.99166667,39.825
-8.99166667,39.83333333
-8.99166667,39.84166667
-8.98333333,39.84166667
-8.98333333,39.85
-8.975,39.85
-8.975,39.85833333
-8.975,39.86666667
-8.96666667,39.86666667
-8.96666667,39.875
-8.96666667,39.88333333
-8.96666667,39.89166667
-8.95833333,39.89166667
-8.95833333,39.9
-8.95833333,39.90833333
-8.95,39.90833333
-8.95,39.91666667
-8.95,39.925
-8.94166667,39.925
-8.94166667,39.93333333
-8.94166667,39.94166667
-8.93333333,39.94166667
-8.93333333,39.95
-8.93333333,39.95833333
-8.925,39.95833333
-8.925,39.96666667
-8.925,39.975
-8.925,39.98333333
-8.91666667,39.98333333
-8.91666667,39.99166667
-8.91666667,40
-8.90833333,40
-8.90833333,40.00833333
-8.90833333,40.01666667
-8.9,40.01666667
-8.9,40.025
-8.9,40.03333333
-8.9,40.04166667
-8.89166667,40.04166667
-8.89166667,40.05
-8.89166667,40.05833333
-8.89166667,40.06666667
-8.88333333,40.06666667
-8.88333333,40.075
-8.88333333,40.08333333
-8.875,40.08333333
-8.875,40.09166667
-8.875,40.1
-8.86666667,40.1
-8.86666667,40.10833333
-8.86666667,40.11666667
-8.86666667,40.125
-8.86666667,40.13333333
-8.85833333,40.13333333
-8.85833333,40.14166667
-8.85,40.14166667
-8.85,40.13333333
-8.84166667,40.13333333
-8.84166667,40.14166667
-8.83333333,40.14166667
-8.825,40.14166667
-8.81666667,40.14166667
-8.81666667,40.15
-8.825,40.15
-8.83333333,40.15
-8.84166667,40.15
-8.84166667,40.15833333
-8.85,40.15833333
-8.85833333,40.15833333
-8.85833333,40.15
-8.86666667,40.15
-8.86666667,40.15833333
-8.875,40.15833333
-8.875,40.16666667
-8.88333333,40.16666667
-8.89166667,40.16666667
-8.89166667,40.175
-8.9,40.175
-8.9,40.18333333
-8.90833333,40.18333333
-8.90833333,40.19166667
-8.9,40.19166667
-8.9,40.2
-8.9,40.20833333
-8.9,40.21666667
-8.89166667,40.21666667
-8.89166667,40.225
-8.89166667,40.23333333
-8.88333333,40.23333333
-8.88333333,40.24166667
-8.875,40.24166667
-8.875,40.25
-8.875,40.25833333
-8.86666667,40.25833333
-8.86666667,40.26666667
-8.86666667,40.275
-8.86666667,40.28333333
-8.85833333,40.28333333
-8.85833333,40.29166667
-8.85833333,40.3
-8.85,40.3
-8.85,40.30833333
-8.85,40.31666667
-8.85,40.325
-8.84166667,40.325
-8.84166667,40.33333333
-8.84166667,40.34166667
-8.83333333,40.34166667
-8.83333333,40.35
-8.83333333,40.35833333
-8.83333333,40.36666667
-8.825,40.36666667
-8.825,40.375
-8.825,40.38333333
-8.825,40.39166667
-8.81666667,40.39166667
-8.81666667,40.4
-8.81666667,40.40833333
-8.81666667,40.41666667
-8.80833333,40.41666667
-8.80833333,40.425
-8.80833333,40.43333333
-8.80833333,40.44166667
-8.80833333,40.45
-8.8,40.45
-8.8,40.45833333
-8.8,40.46666667
-8.8,40.475
-8.8,40.48333333
-8.79166667,40.48333333
-8.79166667,40.49166667
-8.79166667,40.5
-8.79166667,40.50833333
-8.78333333,40.50833333
-8.78333333,40.51666667
-8.78333333,40.525
-8.78333333,40.53333333
-8.775,40.53333333
-8.775,40.54166667
-8.775,40.55
-8.775,40.55833333
-8.76666667,40.55833333
-8.76666667,40.56666667
-8.76666667,40.575
-8.76666667,40.58333333
-8.76666667,40.59166667
-8.75833333,40.59166667
-8.75833333,40.6
-8.75833333,40.60833333
-8.75833333,40.61666667
-8.75,40.61666667
-8.75,40.60833333
-8.75,40.6
-8.75,40.59166667
-8.75,40.58333333
-8.74166667,40.58333333
-8.74166667,40.59166667
-8.74166667,40.6
-8.74166667,40.60833333
-8.73333333,40.60833333
-8.73333333,40.61666667
-8.73333333,40.625
-8.73333333,40.63333333
-8.73333333,40.64166667
-8.73333333,40.65
-8.74166667,40.65
-8.75,40.65
-8.75,40.65833333
-8.74166667,40.65833333
-8.74166667,40.66666667
-8.74166667,40.675
-8.74166667,40.68333333
-8.73333333,40.68333333
-8.73333333,40.69166667
-8.73333333,40.7
-8.73333333,40.70833333
-8.725,40.70833333
-8.725,40.71666667
-8.725,40.725
-8.725,40.73333333
-8.725,40.74166667
-8.71666667,40.74166667
-8.71666667,40.75
-8.71666667,40.75833333
-8.70833333,40.75833333
-8.70833333,40.76666667
-8.70833333,40.775
-8.70833333,40.78333333
-8.7,40.78333333
-8.7,40.79166667
-8.7,40.8
-8.7,40.80833333
-8.69166667,40.80833333
-8.69166667,40.81666667
-8.69166667,40.825
-8.69166667,40.83333333
-8.68333333,40.83333333
-8.68333333,40.84166667
-8.68333333,40.85
-8.68333333,40.85833333
-8.68333333,40.86666667
-8.675,40.86666667
-8.675,40.875
-8.675,40.88333333
-8.675,40.89166667
-8.66666667,40.89166667
-8.66666667,40.9
-8.66666667,40.90833333
-8.66666667,40.91666667
-8.66666667,40.925
-8.65833333,40.925
-8.65833333,40.93333333
-8.65833333,40.94166667
-8.65833333,40.95
-8.65833333,40.95833333
-8.65,40.95833333
-8.65,40.96666667
-8.65,40.975
-8.65,40.98333333
-8.65,40.99166667
-8.65,41
-8.65,41.00833333
-8.65,41.01666667
-8.64166667,41.01666667
-8.64166667,41.025
-8.65,41.025
-8.65,41.03333333
-8.65,41.04166667
-8.65,41.05
-8.65833333,41.05
-8.65833333,41.05833333
-8.65833333,41.06666667
-8.65833333,41.075
-8.65833333,41.08333333
-8.65833333,41.09166667
-8.65833333,41.1
-8.65833333,41.10833333
-8.66666667,41.10833333
-8.66666667,41.11666667
-8.66666667,41.125
-8.66666667,41.13333333
-8.65833333,41.13333333
-8.65,41.13333333
-8.65,41.125
-8.64166667,41.125
-8.64166667,41.11666667
-8.63333333,41.11666667
-8.63333333,41.10833333
-8.625,41.10833333
-8.625,41.1
-8.61666667,41.1
-8.60833333,41.1
-8.60833333,41.09166667
-8.60833333,41.08333333
-8.6,41.08333333
-8.59166667,41.08333333
-8.59166667,41.09166667
-8.59166667,41.1
-8.6,41.1
-8.6,41.10833333
-8.59166667,41.10833333
-8.59166667,41.11666667
-8.58333333,41.11666667
-8.58333333,41.10833333
-8.575,41.10833333
-8.575,41.11666667
-8.575,41.125
-8.575,41.13333333
-8.56666667,41.13333333
-8.55833333,41.13333333
-8.55833333,41.125
-8.55,41.125
-8.54166667,41.125
-8.54166667,41.13333333
-8.53333333,41.13333333
-8.525,41.13333333
-8.51666667,41.13333333
-8.51666667,41.14166667
-8.51666667,41.15
-8.51666667,41.15833333
-8.50833333,41.15833333
-8.50833333,41.16666667
-8.50833333,41.175
-8.50833333,41.18333333
-8.5,41.18333333
-8.5,41.175
-8.49166667,41.175
-8.48333333,41.175
-8.475,41.175
-8.46666667,41.175
-8.45833333,41.175
-8.45,41.175
-8.44166667,41.175
-8.44166667,41.16666667
-8.43333333,41.16666667
-8.43333333,41.175
-8.43333333,41.18333333
-8.43333333,41.19166667
-8.425,41.19166667
-8.41666667,41.19166667
-8.40833333,41.19166667
-8.4,41.19166667
-8.39166667,41.19166667
-8.39166667,41.18333333
-8.4,41.18333333
-8.40833333,41.18333333
-8.40833333,41.175
-8.4,41.175
-8.4,41.16666667
-8.4,41.15833333
-8.39166667,41.15833333
-8.39166667,41.16666667
-8.39166667,41.175
-8.38333333,41.175
-8.38333333,41.16666667
-8.38333333,41.15833333
-8.375,41.15833333
-8.375,41.16666667
-8.36666667,41.16666667
-8.35833333,41.16666667
-8.35833333,41.175
-8.35,41.175
-8.35,41.16666667
-8.35,41.15833333
-8.35,41.15
-8.34166667,41.15
-8.34166667,41.15833333
-8.33333333,41.15833333
-8.33333333,41.15
-8.325,41.15
-8.325,41.15833333
-8.31666667,41.15833333
-8.30833333,41.15833333
-8.30833333,41.15
-8.30833333,41.14166667
-8.31666667,41.14166667
-8.31666667,41.13333333
-8.325,41.13333333
-8.325,41.14166667
-8.33333333,41.14166667
-8.33333333,41.13333333
-8.34166667,41.13333333
-8.35,41.13333333
-8.35,41.125
-8.34166667,41.125
-8.34166667,41.11666667
-8.34166667,41.10833333
-8.35,41.10833333
-8.35833333,41.10833333
-8.36666667,41.10833333
-8.36666667,41.1
-8.375,41.1
-8.375,41.09166667
-8.36666667,41.09166667
-8.36666667,41.08333333
-8.35833333,41.08333333
-8.35833333,41.075
-8.35833333,41.06666667
-8.35,41.06666667
-8.35,41.05833333
-8.34166667,41.05833333
-8.34166667,41.06666667
-8.33333333,41.06666667
-8.33333333,41.05833333
-8.325,41.05833333
-8.325,41.06666667
-8.325,41.075
-8.31666667,41.075
-8.31666667,41.08333333
-8.30833333,41.08333333
-8.30833333,41.09166667
-8.30833333,41.1
-8.3,41.1
-8.3,41.09166667
-8.3,41.08333333
-8.29166667,41.08333333
-8.29166667,41.09166667
-8.29166667,41.1
-8.28333333,41.1
-8.275,41.1
-8.26666667,41.1
-8.25833333,41.1
-8.25833333,41.10833333
-8.25,41.10833333
-8.25,41.11666667
-8.24166667,41.11666667
-8.24166667,41.125
-8.23333333,41.125
-8.23333333,41.13333333
-8.24166667,41.13333333
-8.24166667,41.14166667
-8.24166667,41.15
-8.23333333,41.15
-8.225,41.15
-8.225,41.15833333
-8.225,41.16666667
-8.225,41.175
-8.21666667,41.175
-8.21666667,41.16666667
-8.20833333,41.16666667
-8.20833333,41.15833333
-8.2,41.15833333
-8.2,41.16666667
-8.2,41.175
-8.2,41.18333333
-8.19166667,41.18333333
-8.18333333,41.18333333
-8.18333333,41.19166667
-8.18333333,41.2
-8.175,41.2
-8.175,41.19166667
-8.16666667,41.19166667
-8.15833333,41.19166667
-8.15833333,41.2
-8.15,41.2
-8.14166667,41.2
-8.14166667,41.19166667
-8.15,41.19166667
-8.15,41.18333333
-8.15833333,41.18333333
-8.16666667,41.18333333
-8.16666667,41.175
-8.175,41.175
-8.175,41.16666667
-8.18333333,41.16666667
-8.18333333,41.15833333
-8.18333333,41.15
-8.19166667,41.15
-8.2,41.15
-8.2,41.14166667
-8.20833333,41.14166667
-8.21666667,41.14166667
-8.21666667,41.13333333
-8.21666667,41.125
-8.225,41.125
-8.225,41.11666667
-8.23333333,41.11666667
-8.23333333,41.10833333
-8.24166667,41.10833333
-8.24166667,41.1
-8.25,41.1
-8.25,41.09166667
-8.25,41.08333333
-8.25833333,41.08333333
-8.26666667,41.08333333
-8.26666667,41.075
-8.25833333,41.075
-8.25833333,41.06666667
-8.25,41.06666667
-8.24166667,41.06666667
-8.24166667,41.05833333
-8.23333333,41.05833333
-8.225,41.05833333
-8.225,41.05
-8.225,41.04166667
-8.225,41.03333333
-8.21666667,41.03333333
-8.20833333,41.03333333
-8.20833333,41.025
-8.20833333,41.01666667
-8.20833333,41.00833333
-8.2,41.00833333
-8.2,41
-8.19166667,41
-8.18333333,41
-8.175,41
-8.16666667,41
-8.15833333,41
-8.15833333,40.99166667
-8.16666667,40.99166667
-8.175,40.99166667
-8.18333333,40.99166667
-8.18333333,40.98333333
-8.175,40.98333333
-8.16666667,40.98333333
-8.16666667,40.975
-8.175,40.975
-8.175,40.96666667
-8.16666667,40.96666667
-8.16666667,40.95833333
-8.175,40.95833333
-8.175,40.95
-8.175,40.94166667
-8.175,40.93333333
-8.18333333,40.93333333
-8.18333333,40.94166667
-8.18333333,40.95
-8.18333333,40.95833333
-8.18333333,40.96666667
-8.18333333,40.975
-8.19166667,40.975
-8.19166667,40.96666667
-8.2,40.96666667
-8.2,40.975
-8.20833333,40.975
-8.21666667,40.975
-8.225,40.975
-8.225,40.98333333
-8.23333333,40.98333333
-8.24166667,40.98333333
-8.25,40.98333333
-8.25,40.99166667
-8.25,41
-8.25,41.00833333
-8.25833333,41.00833333
-8.25833333,41
-8.25833333,40.99166667
-8.25833333,40.98333333
-8.26666667,40.98333333
-8.26666667,40.975
-8.26666667,40.96666667
-8.26666667,40.95833333
-8.275,40.95833333
-8.28333333,40.95833333
-8.28333333,40.95
-8.28333333,40.94166667
-8.275,40.94166667
-8.275,40.95
-8.26666667,40.95
-8.25833333,40.95
-8.25833333,40.94166667
-8.25833333,40.93333333
-8.26666667,40.93333333
-8.26666667,40.925
-8.275,40.925
-8.275,40.93333333
-8.28333333,40.93333333
-8.29166667,40.93333333
-8.29166667,40.925
-8.3,40.925
-8.30833333,40.925
-8.31666667,40.925
-8.31666667,40.91666667
-8.31666667,40.90833333
-8.30833333,40.90833333
-8.30833333,40.91666667
-8.3,40.91666667
-8.29166667,40.91666667
-8.28333333,40.91666667
-8.275,40.91666667
-8.26666667,40.91666667
-8.26666667,40.90833333
-8.25833333,40.90833333
-8.25833333,40.91666667
-8.25,40.91666667
-8.25,40.925
-8.24166667,40.925
-8.24166667,40.93333333
-8.23333333,40.93333333
-8.23333333,40.925
-8.23333333,40.91666667
-8.23333333,40.90833333
-8.225,40.90833333
-8.225,40.91666667
-8.21666667,40.91666667
-8.21666667,40.90833333
-8.21666667,40.9
-8.225,40.9
-8.23333333,40.9
-8.24166667,40.9
-8.25,40.9
-8.25833333,40.9
-8.26666667,40.9
-8.26666667,40.89166667
-8.275,40.89166667
-8.28333333,40.89166667
-8.29166667,40.89166667
-8.29166667,40.88333333
-8.3,40.88333333
-8.30833333,40.88333333
-8.30833333,40.89166667
-8.31666667,40.89166667
-8.325,40.89166667
-8.33333333,40.89166667
-8.33333333,40.88333333
-8.34166667,40.88333333
-8.34166667,40.875
-8.35,40.875
-8.35,40.86666667
-8.34166667,40.86666667
-8.33333333,40.86666667
-8.33333333,40.85833333
-8.325,40.85833333
-8.31666667,40.85833333
-8.30833333,40.85833333
-8.30833333,40.85
-8.30833333,40.84166667
-8.31666667,40.84166667
-8.31666667,40.83333333
-8.325,40.83333333
-8.325,40.84166667
-8.33333333,40.84166667
-8.34166667,40.84166667
-8.34166667,40.83333333
-8.34166667,40.825
-8.35,40.825
-8.35,40.81666667
-8.34166667,40.81666667
-8.33333333,40.81666667
-8.325,40.81666667
-8.31666667,40.81666667
-8.30833333,40.81666667
-8.30833333,40.80833333
-8.3,40.80833333
-8.29166667,40.80833333
-8.29166667,40.8
-8.28333333,40.8
-8.275,40.8
-8.275,40.80833333
-8.26666667,40.80833333
-8.25833333,40.80833333
-8.25833333,40.81666667
-8.25833333,40.825
-8.25,40.825
-8.24166667,40.825
-8.24166667,40.81666667
-8.23333333,40.81666667
-8.225,40.81666667
-8.225,40.80833333
-8.225,40.8
-8.23333333,40.8
-8.24166667,40.8
-8.24166667,40.79166667
-8.23333333,40.79166667
-8.225,40.79166667
-8.225,40.78333333
-8.21666667,40.78333333
-8.21666667,40.79166667
-8.20833333,40.79166667
-8.20833333,40.78333333
-8.20833333,40.775
-8.20833333,40.76666667
-8.2,40.76666667
-8.19166667,40.76666667
-8.19166667,40.775
-8.18333333,40.775
-8.175,40.775
-8.175,40.78333333
-8.18333333,40.78333333
-8.18333333,40.79166667
-8.175,40.79166667
-8.16666667,40.79166667
-8.15833333,40.79166667
-8.15,40.79166667
-8.14166667,40.79166667
-8.13333333,40.79166667
-8.13333333,40.8
-8.125,40.8
-8.125,40.80833333
-8.11666667,40.80833333
-8.10833333,40.80833333
-8.1,40.80833333
-8.09166667,40.80833333
-8.08333333,40.80833333
-8.08333333,40.8
-8.075,40.8
-8.06666667,40.8
-8.06666667,40.80833333
-8.06666667,40.81666667
-8.05833333,40.81666667
-8.05833333,40.825
-8.05833333,40.83333333
-8.05833333,40.84166667
-8.05833333,40.85
-8.05,40.85
-8.04166667,40.85
-8.04166667,40.85833333
-8.05,40.85833333
-8.05,40.86666667
-8.04166667,40.86666667
-8.03333333,40.86666667
-8.03333333,40.875
-8.025,40.875
-8.025,40.88333333
-8.01666667,40.88333333
-8.00833333,40.88333333
-8.00833333,40.875
-8,40.875
-8,40.86666667
-8.00833333,40.86666667
-8.00833333,40.85833333
-8.00833333,40.85
-8.00833333,40.84166667
-8.01666667,40.84166667
-8.025,40.84166667
-8.025,40.83333333
-8.025,40.825
-8.01666667,40.825
-8.00833333,40.825
-8.00833333,40.83333333
-8,40.83333333
-8,40.84166667
-8,40.85
-8,40.85833333
-7.99166667,40.85833333
-7.98333333,40.85833333
-7.975,40.85833333
-7.975,40.86666667
-7.96666667,40.86666667
-7.96666667,40.85833333
-7.96666667,40.85
-7.975,40.85
-7.975,40.84166667
-7.975,40.83333333
-7.96666667,40.83333333
-7.95833333,40.83333333
-7.95833333,40.84166667
-7.95833333,40.85
-7.95,40.85
-7.94166667,40.85
-7.94166667,40.84166667
-7.93333333,40.84166667
-7.93333333,40.83333333
-7.925,40.83333333
-7.925,40.825
-7.91666667,40.825
-7.90833333,40.825
-7.90833333,40.83333333
-7.90833333,40.84166667
-7.9,40.84166667
-7.9,40.85
-7.9,40.85833333
-7.89166667,40.85833333
-7.88333333,40.85833333
-7.88333333,40.85
-7.89166667,40.85
-7.89166667,40.84166667
-7.89166667,40.83333333
-7.9,40.83333333
-7.9,40.825
-7.89166667,40.825
-7.88333333,40.825
-7.88333333,40.83333333
-7.875,40.83333333
-7.875,40.84166667
-7.86666667,40.84166667
-7.85833333,40.84166667
-7.85833333,40.83333333
-7.85833333,40.825
-7.86666667,40.825
-7.875,40.825
-7.875,40.81666667
-7.88333333,40.81666667
-7.88333333,40.80833333
-7.89166667,40.80833333
-7.89166667,40.8
-7.88333333,40.8
-7.875,40.8
-7.875,40.79166667
-7.88333333,40.79166667
-7.88333333,40.78333333
-7.89166667,40.78333333
-7.89166667,40.79166667
-7.9,40.79166667
-7.90833333,40.79166667
-7.91666667,40.79166667
-7.91666667,40.78333333
-7.91666667,40.775
-7.91666667,40.76666667
-7.90833333,40.76666667
-7.9,40.76666667
-7.9,40.775
-7.89166667,40.775
-7.88333333,40.775
-7.875,40.775
-7.875,40.78333333
-7.86666667,40.78333333
-7.86666667,40.775
-7.85833333,40.775
-7.85,40.775
-7.84166667,40.775
-7.83333333,40.775
-7.83333333,40.76666667
-7.825,40.76666667
-7.825,40.775
-7.825,40.78333333
-7.81666667,40.78333333
-7.81666667,40.79166667
-7.80833333,40.79166667
-7.80833333,40.8
-7.80833333,40.80833333
-7.8,40.80833333
-7.8,40.8
-7.8,40.79166667
-7.8,40.78333333
-7.79166667,40.78333333
-7.79166667,40.79166667
-7.78333333,40.79166667
-7.775,40.79166667
-7.76666667,40.79166667
-7.76666667,40.78333333
-7.76666667,40.775
-7.75833333,40.775
-7.75833333,40.78333333
-7.75,40.78333333
-7.75,40.775
-7.74166667,40.775
-7.74166667,40.78333333
-7.73333333,40.78333333
-7.73333333,40.775
-7.73333333,40.76666667
-7.73333333,40.75833333
-7.725,40.75833333
-7.725,40.75
-7.71666667,40.75
-7.71666667,40.74166667
-7.71666667,40.73333333
-7.725,40.73333333
-7.725,40.725
-7.725,40.71666667
-7.71666667,40.71666667
-7.70833333,40.71666667
-7.70833333,40.70833333
-7.7,40.70833333
-7.7,40.7
-7.69166667,40.7
-7.68333333,40.7
-7.68333333,40.70833333
-7.675,40.70833333
-7.675,40.7
-7.675,40.69166667
-7.66666667,40.69166667
-7.66666667,40.68333333
-7.66666667,40.675
-7.65833333,40.675
-7.65,40.675
-7.64166667,40.675
-7.63333333,40.675
-7.625,40.675
-7.625,40.66666667
-7.63333333,40.66666667
-7.64166667,40.66666667
-7.64166667,40.65833333
-7.65,40.65833333
-7.65,40.65
-7.65833333,40.65
-7.65833333,40.65833333
-7.66666667,40.65833333
-7.675,40.65833333
-7.675,40.65
-7.68333333,40.65
-7.68333333,40.64166667
-7.68333333,40.63333333
-7.675,40.63333333
-7.675,40.625
-7.66666667,40.625
-7.65833333,40.625
-7.65833333,40.61666667
-7.66666667,40.61666667
-7.66666667,40.60833333
-7.675,40.60833333
-7.68333333,40.60833333
-7.68333333,40.6
-7.69166667,40.6
-7.7,40.6
-7.7,40.60833333
-7.70833333,40.60833333
-7.70833333,40.6
-7.71666667,40.6
-7.71666667,40.59166667
-7.725,40.59166667
-7.725,40.58333333
-7.71666667,40.58333333
-7.71666667,40.575
-7.70833333,40.575
-7.7,40.575
-7.69166667,40.575
-7.69166667,40.58333333
-7.68333333,40.58333333
-7.68333333,40.59166667
-7.675,40.59166667
-7.675,40.6
-7.66666667,40.6
-7.66666667,40.59166667
-7.66666667,40.58333333
-7.65833333,40.58333333
-7.65,40.58333333
-7.65,40.59166667
-7.64166667,40.59166667
-7.64166667,40.6
-7.63333333,40.6
-7.63333333,40.59166667
-7.625,40.59166667
-7.625,40.6
-7.61666667,40.6
-7.61666667,40.59166667
-7.60833333,40.59166667
-7.6,40.59166667
-7.6,40.6
-7.59166667,40.6
-7.59166667,40.59166667
-7.58333333,40.59166667
-7.58333333,40.58333333
-7.575,40.58333333
-7.575,40.575
-7.575,40.56666667
-7.575,40.55833333
-7.58333333,40.55833333
-7.58333333,40.55
-7.59166667,40.55
-7.59166667,40.55833333
-7.6,40.55833333
-7.60833333,40.55833333
-7.61666667,40.55833333
-7.61666667,40.55
-7.625,40.55
-7.63333333,40.55
-7.63333333,40.54166667
-7.625,40.54166667
-7.625,40.53333333
-7.63333333,40.53333333
-7.64166667,40.53333333
-7.65,40.53333333
-7.65833333,40.53333333
-7.66666667,40.53333333
-7.66666667,40.525
-7.675,40.525
-7.68333333,40.525
-7.68333333,40.51666667
-7.675,40.51666667
-7.675,40.50833333
-7.68333333,40.50833333
-7.69166667,40.50833333
-7.7,40.50833333
-7.70833333,40.50833333
-7.70833333,40.5
-7.70833333,40.49166667
-7.71666667,40.49166667
-7.725,40.49166667
-7.725,40.5
-7.71666667,40.5
-7.71666667,40.50833333
-7.725,40.50833333
-7.73333333,40.50833333
-7.73333333,40.5
-7.74166667,40.5
-7.74166667,40.49166667
-7.75,40.49166667
-7.75833333,40.49166667
-7.75833333,40.48333333
-7.76666667,40.48333333
-7.76666667,40.475
-7.76666667,40.46666667
-7.775,40.46666667
-7.775,40.475
-7.775,40.48333333
-7.78333333,40.48333333
-7.79166667,40.48333333
-7.79166667,40.475
-7.8,40.475
-7.80833333,40.475
-7.80833333,40.46666667
-7.81666667,40.46666667
-7.81666667,40.45833333
-7.80833333,40.45833333
-7.80833333,40.45
-7.81666667,40.45
-7.825,40.45
-7.83333333,40.45
-7.83333333,40.44166667
-7.84166667,40.44166667
-7.85,40.44166667
-7.85,40.43333333
-7.85833333,40.43333333
-7.85833333,40.44166667
-7.86666667,40.44166667
-7.86666667,40.45
-7.86666667,40.45833333
-7.85833333,40.45833333
-7.85833333,40.46666667
-7.85,40.46666667
-7.84166667,40.46666667
-7.83333333,40.46666667
-7.83333333,40.475
-7.83333333,40.48333333
-7.825,40.48333333
-7.825,40.475
-7.81666667,40.475
-7.81666667,40.48333333
-7.81666667,40.49166667
-7.81666667,40.5
-7.825,40.5
-7.825,40.49166667
-7.83333333,40.49166667
-7.84166667,40.49166667
-7.84166667,40.48333333
-7.84166667,40.475
-7.85,40.475
-7.85833333,40.475
-7.85833333,40.48333333
-7.86666667,40.48333333
-7.86666667,40.475
-7.875,40.475
-7.88333333,40.475
-7.89166667,40.475
-7.89166667,40.46666667
-7.89166667,40.45833333
-7.9,40.45833333
-7.90833333,40.45833333
-7.90833333,40.46666667
-7.9,40.46666667
-7.9,40.475
-7.9,40.48333333
-7.90833333,40.48333333
-7.90833333,40.475
-7.91666667,40.475
-7.91666667,40.46666667
-7.925,40.46666667
-7.925,40.475
-7.925,40.48333333
-7.91666667,40.48333333
-7.91666667,40.49166667
-7.925,40.49166667
-7.925,40.5
-7.925,40.50833333
-7.925,40.51666667
-7.93333333,40.51666667
-7.93333333,40.50833333
-7.94166667,40.50833333
-7.94166667,40.5
-7.94166667,40.49166667
-7.93333333,40.49166667
-7.93333333,40.48333333
-7.93333333,40.475
-7.94166667,40.475
-7.94166667,40.48333333
-7.95,40.48333333
-7.95,40.49166667
-7.95,40.5
-7.95833333,40.5
-7.96666667,40.5
-7.96666667,40.49166667
-7.975,40.49166667
-7.98333333,40.49166667
-7.98333333,40.48333333
-7.98333333,40.475
-7.99166667,40.475
-7.99166667,40.46666667
-7.98333333,40.46666667
-7.98333333,40.45833333
-7.975,40.45833333
-7.975,40.45
-7.98333333,40.45
-7.99166667,40.45
-7.99166667,40.44166667
-7.98333333,40.44166667
-7.975,40.44166667
-7.96666667,40.44166667
-7.96666667,40.45
-7.96666667,40.45833333
-7.95833333,40.45833333
-7.95833333,40.45
-7.95,40.45
-7.95,40.44166667
-7.95833333,40.44166667
-7.95833333,40.43333333
-7.95833333,40.425
-7.95,40.425
-7.94166667,40.425
-7.93333333,40.425
-7.93333333,40.41666667
-7.925,40.41666667
-7.91666667,40.41666667
-7.91666667,40.40833333
-7.925,40.40833333
-7.93333333,40.40833333
-7.94166667,40.40833333
-7.95,40.40833333
-7.95,40.4
-7.95833333,40.4
-7.96666667,40.4
-7.975,40.4
-7.98333333,40.4
-7.99166667,40.4
-7.99166667,40.39166667
-7.98333333,40.39166667
-7.975,40.39166667
-7.975,40.38333333
-7.96666667,40.38333333
-7.95833333,40.38333333
-7.95833333,40.375
-7.95,40.375
-7.95,40.38333333
-7.94166667,40.38333333
-7.93333333,40.38333333
-7.925,40.38333333
-7.925,40.375
-7.91666667,40.375
-7.90833333,40.375
-7.90833333,40.36666667
-7.91666667,40.36666667
-7.925,40.36666667
-7.925,40.35833333
-7.91666667,40.35833333
-7.90833333,40.35833333
-7.90833333,40.35
-7.91666667,40.35
-7.925,40.35
-7.93333333,40.35
-7.93333333,40.34166667
-7.925,40.34166667
-7.925,40.33333333
-7.93333333,40.33333333
-7.93333333,40.325
-7.93333333,40.31666667
-7.925,40.31666667
-7.91666667,40.31666667
-7.91666667,40.30833333
-7.925,40.30833333
-7.925,40.3
-7.91666667,40.3
-7.90833333,40.3
-7.9,40.3
-7.9,40.30833333
-7.89166667,40.30833333
-7.88333333,40.30833333
-7.88333333,40.31666667
-7.875,40.31666667
-7.875,40.325
-7.86666667,40.325
-7.85833333,40.325
-7.85833333,40.33333333
-7.85,40.33333333
-7.84166667,40.33333333
-7.84166667,40.34166667
-7.83333333,40.34166667
-7.825,40.34166667
-7.825,40.35
-7.81666667,40.35
-7.80833333,40.35
-7.80833333,40.35833333
-7.8,40.35833333
-7.79166667,40.35833333
-7.79166667,40.36666667
-7.78333333,40.36666667
-7.78333333,40.35833333
-7.775,40.35833333
-7.775,40.36666667
-7.76666667,40.36666667
-7.76666667,40.35833333
-7.76666667,40.35
-7.775,40.35
-7.78333333,40.35
-7.79166667,40.35
-7.8,40.35
-7.8,40.34166667
-7.8,40.33333333
-7.80833333,40.33333333
-7.81666667,40.33333333
-7.81666667,40.325
-7.825,40.325
-7.83333333,40.325
-7.83333333,40.31666667
-7.84166667,40.31666667
-7.85,40.31666667
-7.85833333,40.31666667
-7.85833333,40.30833333
-7.85833333,40.3
-7.85833333,40.29166667
-7.85833333,40.28333333
-7.86666667,40.28333333
-7.86666667,40.29166667
-7.86666667,40.3
-7.875,40.3
-7.875,40.29166667
-7.88333333,40.29166667
-7.88333333,40.28333333
-7.89166667,40.28333333
-7.89166667,40.275
-7.89166667,40.26666667
-7.9,40.26666667
-7.90833333,40.26666667
-7.90833333,40.25833333
-7.91666667,40.25833333
-7.91666667,40.26666667
-7.925,40.26666667
-7.93333333,40.26666667
-7.93333333,40.25833333
-7.94166667,40.25833333
-7.94166667,40.25
-7.94166667,40.24166667
-7.95,40.24166667
-7.95,40.25
-7.95,40.25833333
-7.95833333,40.25833333
-7.95833333,40.25
-7.95833333,40.24166667
-7.96666667,40.24166667
-7.975,40.24166667
-7.98333333,40.24166667
-7.98333333,40.23333333
-7.99166667,40.23333333
-7.99166667,40.225
-7.99166667,40.21666667
-7.98333333,40.21666667
-7.98333333,40.20833333
-7.98333333,40.2
-7.98333333,40.19166667
-7.99166667,40.19166667
-7.99166667,40.2
-7.99166667,40.20833333
-8,40.20833333
-8.00833333,40.20833333
-8.01666667,40.20833333
-8.025,40.20833333
-8.025,40.2
-8.03333333,40.2
-8.04166667,40.2
-8.04166667,40.19166667
-8.05,40.19166667
-8.05833333,40.19166667
-8.05833333,40.18333333
-8.05833333,40.175
-8.06666667,40.175
-8.075,40.175
-8.075,40.16666667
-8.075,40.15833333
-8.08333333,40.15833333
-8.08333333,40.16666667
-8.09166667,40.16666667
-8.09166667,40.15833333
-8.1,40.15833333
-8.1,40.15
-8.1,40.14166667
-8.10833333,40.14166667
-8.10833333,40.13333333
-8.1,40.13333333
-8.09166667,40.13333333
-8.09166667,40.14166667
-8.09166667,40.15
-8.08333333,40.15
-8.08333333,40.14166667
-8.075,40.14166667
-8.075,40.15
-8.06666667,40.15
-8.05833333,40.15
-8.05,40.15
-8.04166667,40.15
-8.03333333,40.15
-8.03333333,40.14166667
-8.04166667,40.14166667
-8.05,40.14166667
-8.05,40.13333333
-8.05833333,40.13333333
-8.06666667,40.13333333
-8.06666667,40.125
-8.075,40.125
-8.08333333,40.125
-8.08333333,40.11666667
-8.09166667,40.11666667
-8.1,40.11666667
-8.10833333,40.11666667
-8.11666667,40.11666667
-8.11666667,40.125
-8.125,40.125
-8.125,40.13333333
-8.13333333,40.13333333
-8.13333333,40.125
-8.14166667,40.125
-8.14166667,40.13333333
-8.15,40.13333333
-8.15,40.125
-8.15,40.11666667
-8.15833333,40.11666667
-8.15833333,40.125
-8.16666667,40.125
-8.175,40.125
-8.175,40.11666667
-8.18333333,40.11666667
-8.18333333,40.125
-8.19166667,40.125
-8.2,40.125
-8.20833333,40.125
-8.20833333,40.11666667
-8.21666667,40.11666667
-8.225,40.11666667
-8.23333333,40.11666667
-8.23333333,40.10833333
-8.24166667,40.10833333
-8.24166667,40.11666667
-8.24166667,40.125
-8.25,40.125
-8.25833333,40.125
-8.25833333,40.11666667
-8.26666667,40.11666667
-8.26666667,40.10833333
-8.26666667,40.1
-8.275,40.1
-8.275,40.10833333
-8.275,40.11666667
-8.28333333,40.11666667
-8.29166667,40.11666667
-8.29166667,40.10833333
-8.29166667,40.1
-8.29166667,40.09166667
-8.29166667,40.08333333
-8.28333333,40.08333333
-8.275,40.08333333
-8.275,40.075
-8.26666667,40.075
-8.26666667,40.06666667
-8.26666667,40.05833333
-8.275,40.05833333
-8.28333333,40.05833333
-8.29166667,40.05833333
-8.3,40.05833333
-8.3,40.05
-8.3,40.04166667
-8.30833333,40.04166667
-8.30833333,40.03333333
-8.3,40.03333333
-8.3,40.025
-8.30833333,40.025
-8.30833333,40.01666667
-8.31666667,40.01666667
-8.31666667,40.00833333
-8.325,40.00833333
-8.325,40
-8.325,39.99166667
-8.325,39.98333333
-8.325,39.975
-8.33333333,39.975
-8.33333333,39.96666667
-8.34166667,39.96666667
-8.34166667,39.95833333
-8.35,39.95833333
-8.35,39.95
-8.35,39.94166667
-8.35833333,39.94166667
-8.36666667,39.94166667
-8.36666667,39.95
-8.36666667,39.95833333
-8.375,39.95833333
-8.375,39.96666667
-8.38333333,39.96666667
-8.38333333,39.975
-8.39166667,39.975
-8.39166667,39.96666667
-8.4,39.96666667
-8.4,39.95833333
-8.4,39.95
-8.40833333,39.95
-8.41666667,39.95
-8.41666667,39.94166667
-8.40833333,39.94166667
-8.4,39.94166667
-8.4,39.93333333
-8.40833333,39.93333333
-8.41666667,39.93333333
-8.41666667,39.925
-8.40833333,39.925
-8.4,39.925
-8.4,39.91666667
-8.40833333,39.91666667
-8.41666667,39.91666667
-8.41666667,39.90833333
-8.40833333,39.90833333
-8.40833333,39.9
-8.40833333,39.89166667
-8.41666667,39.89166667
-8.41666667,39.88333333
-8.41666667,39.875
-8.425,39.875
-8.43333333,39.875
-8.43333333,39.86666667
-8.425,39.86666667
-8.41666667,39.86666667
-8.41666667,39.85833333
-8.425,39.85833333
-8.43333333,39.85833333
-8.43333333,39.85
-8.425,39.85
-8.425,39.84166667
-8.425,39.83333333
-8.425,39.825
-8.425,39.81666667
-8.41666667,39.81666667
-8.40833333,39.81666667
-8.40833333,39.825
-8.4,39.825
-8.4,39.83333333
-8.4,39.84166667
-8.40833333,39.84166667
-8.41666667,39.84166667
-8.41666667,39.85
-8.40833333,39.85
-8.40833333,39.85833333
-8.4,39.85833333
-8.4,39.86666667
-8.39166667,39.86666667
-8.39166667,39.875
-8.4,39.875
-8.4,39.88333333
-8.4,39.89166667
-8.4,39.9
-8.4,39.90833333
-8.39166667,39.90833333
-8.39166667,39.9
-8.38333333,39.9
-8.38333333,39.89166667
-8.375,39.89166667
-8.375,39.88333333
-8.36666667,39.88333333
-8.36666667,39.875
-8.35833333,39.875
-8.35,39.875
-8.35,39.88333333
-8.35,39.89166667
-8.35,39.9
-8.35,39.90833333
-8.35833333,39.90833333
-8.35833333,39.9
-8.35833333,39.89166667
-8.36666667,39.89166667
-8.36666667,39.9
-8.375,39.9
-8.375,39.90833333
-8.36666667,39.90833333
-8.36666667,39.91666667
-8.35833333,39.91666667
-8.35,39.91666667
-8.35,39.925
-8.35,39.93333333
-8.34166667,39.93333333
-8.33333333,39.93333333
-8.33333333,39.94166667
-8.33333333,39.95
-8.325,39.95
-8.31666667,39.95
-8.31666667,39.95833333
-8.30833333,39.95833333
-8.3,39.95833333
-8.3,39.96666667
-8.29166667,39.96666667
-8.29166667,39.975
-8.3,39.975
-8.3,39.98333333
-8.29166667,39.98333333
-8.29166667,39.99166667
-8.28333333,39.99166667
-8.28333333,40
-8.28333333,40.00833333
-8.28333333,40.01666667
-8.275,40.01666667
-8.275,40.025
-8.26666667,40.025
-8.26666667,40.03333333
-8.25833333,40.03333333
-8.25833333,40.025
-8.25,40.025
-8.25,40.01666667
-8.25833333,40.01666667
-8.26666667,40.01666667
-8.26666667,40.00833333
-8.26666667,40
-8.26666667,39.99166667
-8.26666667,39.98333333
-8.26666667,39.975
-8.25833333,39.975
-8.25833333,39.96666667
-8.25,39.96666667
-8.25,39.975
-8.25,39.98333333
-8.24166667,39.98333333
-8.24166667,39.99166667
-8.23333333,39.99166667
-8.23333333,40
-8.225,40
-8.225,40.00833333
-8.225,40.01666667
-8.21666667,40.01666667
-8.21666667,40.025
-8.20833333,40.025
-8.20833333,40.01666667
-8.2,40.01666667
-8.2,40.00833333
-8.2,40
-8.2,39.99166667
-8.2,39.98333333
-8.2,39.975
-8.19166667,39.975
-8.19166667,39.96666667
-8.18333333,39.96666667
-8.18333333,39.95833333
-8.18333333,39.95
-8.18333333,39.94166667
-8.175,39.94166667
-8.16666667,39.94166667
-8.16666667,39.93333333
-8.175,39.93333333
-8.175,39.925
-8.175,39.91666667
-8.18333333,39.91666667
-8.18333333,39.90833333
-8.175,39.90833333
-8.175,39.9
-8.18333333,39.9
-8.18333333,39.89166667
-8.175,39.89166667
-8.175,39.88333333
-8.16666667,39.88333333
-8.16666667,39.89166667
-8.15833333,39.89166667
-8.15,39.89166667
-8.14166667,39.89166667
-8.14166667,39.88333333
-8.15,39.88333333
-8.15833333,39.88333333
-8.15833333,39.875
-8.15833333,39.86666667
-8.16666667,39.86666667
-8.16666667,39.875
-8.175,39.875
-8.175,39.86666667
-8.18333333,39.86666667
-8.19166667,39.86666667
-8.19166667,39.85833333
-8.2,39.85833333
-8.2,39.86666667
-8.2,39.875
-8.2,39.88333333
-8.20833333,39.88333333
-8.20833333,39.89166667
-8.21666667,39.89166667
-8.225,39.89166667
-8.225,39.88333333
-8.23333333,39.88333333
-8.24166667,39.88333333
-8.24166667,39.89166667
-8.24166667,39.9
-8.25,39.9
-8.25833333,39.9
-8.25833333,39.89166667
-8.26666667,39.89166667
-8.26666667,39.9
-8.26666667,39.90833333
-8.25833333,39.90833333
-8.25833333,39.91666667
-8.26666667,39.91666667
-8.275,39.91666667
-8.275,39.90833333
-8.275,39.9
-8.28333333,39.9
-8.28333333,39.90833333
-8.29166667,39.90833333
-8.3,39.90833333
-8.3,39.91666667
-8.29166667,39.91666667
-8.29166667,39.925
-8.29166667,39.93333333
-8.3,39.93333333
-8.3,39.925
-8.30833333,39.925
-8.30833333,39.91666667
-8.30833333,39.90833333
-8.31666667,39.90833333
-8.31666667,39.9
-8.325,39.9
-8.33333333,39.9
-8.33333333,39.89166667
-8.325,39.89166667
-8.325,39.88333333
-8.31666667,39.88333333
-8.30833333,39.88333333
-8.3,39.88333333
-8.3,39.875
-8.3,39.86666667
-8.30833333,39.86666667
-8.31666667,39.86666667
-8.31666667,39.85833333
-8.31666667,39.85
-8.325,39.85
-8.33333333,39.85
-8.34166667,39.85
-8.34166667,39.84166667
-8.34166667,39.83333333
-8.34166667,39.825
-8.35,39.825
-8.35,39.81666667
-8.35,39.80833333
-8.35833333,39.80833333
-8.35833333,39.81666667
-8.36666667,39.81666667
-8.375,39.81666667
-8.38333333,39.81666667
-8.38333333,39.80833333
-8.39166667,39.80833333
-8.4,39.80833333
-8.4,39.8
-8.39166667,39.8
-8.38333333,39.8
-8.38333333,39.79166667
-8.375,39.79166667
-8.375,39.8
-8.36666667,39.8
-8.35833333,39.8
-8.35,39.8
-8.34166667,39.8
-8.33333333,39.8
-8.33333333,39.80833333
-8.325,39.80833333
-8.325,39.8
-8.31666667,39.8
-8.30833333,39.8
-8.30833333,39.79166667
-8.3,39.79166667
-8.3,39.78333333
-8.29166667,39.78333333
-8.29166667,39.775
-8.28333333,39.775
-8.28333333,39.78333333
-8.28333333,39.79166667
-8.275,39.79166667
-8.275,39.78333333
-8.275,39.775
-8.26666667,39.775
-8.25833333,39.775
-8.25833333,39.78333333
-8.25,39.78333333
-8.24166667,39.78333333
-8.24166667,39.79166667
-8.23333333,39.79166667
-8.23333333,39.78333333
-8.23333333,39.775
-8.225,39.775
-8.225,39.78333333
-8.21666667,39.78333333
-8.21666667,39.775
-8.20833333,39.775
-8.2,39.775
-8.19166667,39.775
-8.18333333,39.775
-8.18333333,39.78333333
-8.18333333,39.79166667
-8.175,39.79166667
-8.16666667,39.79166667
-8.15833333,39.79166667
-8.15,39.79166667
-8.14166667,39.79166667
-8.14166667,39.78333333
-8.15,39.78333333
-8.15833333,39.78333333
-8.16666667,39.78333333
-8.16666667,39.775
-8.15833333,39.775
-8.15,39.775
-8.14166667,39.775
-8.13333333,39.775
-8.125,39.775
-8.125,39.76666667
-8.13333333,39.76666667
-8.13333333,39.75833333
-8.13333333,39.75
-8.125,39.75
-8.11666667,39.75
-8.11666667,39.74166667
-8.10833333,39.74166667
-8.1,39.74166667
-8.09166667,39.74166667
-8.08333333,39.74166667
-8.08333333,39.73333333
-8.09166667,39.73333333
-8.1,39.73333333
-8.10833333,39.73333333
-8.10833333,39.725
-8.10833333,39.71666667
-8.1,39.71666667
-8.1,39.725
-8.09166667,39.725
-8.09166667,39.71666667
-8.09166667,39.70833333
-8.09166667,39.7
-8.09166667,39.69166667
-8.09166667,39.68333333
-8.1,39.68333333
-8.10833333,39.68333333
-8.10833333,39.69166667
-8.1,39.69166667
-8.1,39.7
-8.10833333,39.7
-8.11666667,39.7
-8.11666667,39.70833333
-8.11666667,39.71666667
-8.125,39.71666667
-8.125,39.725
-8.13333333,39.725
-8.13333333,39.71666667
-8.14166667,39.71666667
-8.15,39.71666667
-8.15,39.725
-8.15833333,39.725
-8.15833333,39.73333333
-8.16666667,39.73333333
-8.175,39.73333333
-8.18333333,39.73333333
-8.19166667,39.73333333
-8.2,39.73333333
-8.2,39.74166667
-8.2,39.75
-8.20833333,39.75
-8.20833333,39.74166667
-8.20833333,39.73333333
-8.20833333,39.725
-8.2,39.725
-8.2,39.71666667
-8.20833333,39.71666667
-8.21666667,39.71666667
-8.21666667,39.70833333
-8.20833333,39.70833333
-8.2,39.70833333
-8.2,39.7
-8.2,39.69166667
-8.19166667,39.69166667
-8.19166667,39.68333333
-8.18333333,39.68333333
-8.18333333,39.69166667
-8.175,39.69166667
-8.175,39.68333333
-8.16666667,39.68333333
-8.16666667,39.675
-8.15833333,39.675
-8.15833333,39.66666667
-8.15833333,39.65833333
-8.15,39.65833333
-8.15,39.65
-8.14166667,39.65
-8.14166667,39.64166667
-8.13333333,39.64166667
-8.13333333,39.63333333
-8.125,39.63333333
-8.125,39.64166667
-8.125,39.65
-8.11666667,39.65
-8.11666667,39.64166667
-8.11666667,39.63333333
-8.10833333,39.63333333
-8.1,39.63333333
-8.1,39.625
-8.1,39.61666667
-8.09166667,39.61666667
-8.08333333,39.61666667
-8.08333333,39.60833333
-8.09166667,39.60833333
-8.1,39.60833333
-8.1,39.6
-8.10833333,39.6
-8.11666667,39.6
-8.11666667,39.59166667
-8.10833333,39.59166667
-8.10833333,39.58333333
-8.1,39.58333333
-8.09166667,39.58333333
-8.08333333,39.58333333
-8.075,39.58333333
-8.06666667,39.58333333
-8.06666667,39.59166667
-8.05833333,39.59166667
-8.05833333,39.6
-8.05,39.6
-8.05,39.59166667
-8.04166667,39.59166667
-8.03333333,39.59166667
-8.03333333,39.58333333
-8.025,39.58333333
-8.025,39.575
-8.025,39.56666667
-8.01666667,39.56666667
-8.00833333,39.56666667
-8,39.56666667
-7.99166667,39.56666667
-7.98333333,39.56666667
-7.98333333,39.575
-7.975,39.575
-7.975,39.58333333
-7.96666667,39.58333333
-7.96666667,39.575
-7.96666667,39.56666667
-7.975,39.56666667
-7.975,39.55833333
-7.975,39.55
-7.96666667,39.55
-7.95833333,39.55
-7.95833333,39.54166667
-7.95833333,39.53333333
-7.96666667,39.53333333
-7.96666667,39.525
-7.96666667,39.51666667
-7.975,39.51666667
-7.975,39.50833333
-7.975,39.5
-7.96666667,39.5
-7.95833333,39.5
-7.95,39.5
-7.95,39.49166667
-7.94166667,39.49166667
-7.93333333,39.49166667
-7.925,39.49166667
-7.925,39.48333333
-7.91666667,39.48333333
-7.90833333,39.48333333
-7.9,39.48333333
-7.9,39.475
-7.90833333,39.475
-7.91666667,39.475
-7.91666667,39.46666667
-7.91666667,39.45833333
-7.925,39.45833333
-7.93333333,39.45833333
-7.93333333,39.45
-7.93333333,39.44166667
-7.925,39.44166667
-7.91666667,39.44166667
-7.91666667,39.43333333
-7.91666667,39.425
-7.925,39.425
-7.93333333,39.425
-7.93333333,39.41666667
-7.925,39.41666667
-7.91666667,39.41666667
-7.90833333,39.41666667
-7.90833333,39.425
-7.90833333,39.43333333
-7.9,39.43333333
-7.9,39.44166667
-7.89166667,39.44166667
-7.88333333,39.44166667
-7.88333333,39.43333333
-7.875,39.43333333
-7.875,39.44166667
-7.86666667,39.44166667
-7.86666667,39.43333333
-7.86666667,39.425
-7.875,39.425
-7.875,39.41666667
-7.86666667,39.41666667
-7.85833333,39.41666667
-7.85833333,39.40833333
-7.86666667,39.40833333
-7.86666667,39.4
-7.875,39.4
-7.875,39.39166667
-7.875,39.38333333
-7.88333333,39.38333333
-7.88333333,39.375
-7.875,39.375
-7.875,39.36666667
-7.875,39.35833333
-7.875,39.35
-7.88333333,39.35
-7.88333333,39.35833333
-7.88333333,39.36666667
-7.89166667,39.36666667
-7.9,39.36666667
-7.9,39.35833333
-7.90833333,39.35833333
-7.91666667,39.35833333
-7.91666667,39.35
-7.91666667,39.34166667
-7.925,39.34166667
-7.925,39.35
-7.93333333,39.35
-7.94166667,39.35
-7.94166667,39.34166667
-7.95,39.34166667
-7.95833333,39.34166667
-7.95833333,39.33333333
-7.96666667,39.33333333
-7.96666667,39.325
-7.975,39.325
-7.975,39.31666667
-7.975,39.30833333
-7.975,39.3
-7.96666667,39.3
-7.96666667,39.29166667
-7.975,39.29166667
-7.975,39.28333333
-7.98333333,39.28333333
-7.99166667,39.28333333
-8,39.28333333
-8,39.29166667
-8.00833333,39.29166667
-8.00833333,39.3
-8.00833333,39.30833333
-8,39.30833333
-8,39.31666667
-7.99166667,39.31666667
-7.99166667,39.325
-7.99166667,39.33333333
-8,39.33333333
-8,39.34166667
-8.00833333,39.34166667
-8.01666667,39.34166667
-8.01666667,39.33333333
-8.025,39.33333333
-8.025,39.325
-8.03333333,39.325
-8.04166667,39.325
-8.04166667,39.31666667
-8.04166667,39.30833333
-8.04166667,39.3
-8.03333333,39.3
-8.03333333,39.29166667
-8.03333333,39.28333333
-8.04166667,39.28333333
-8.05,39.28333333
-8.05,39.29166667
-8.05833333,39.29166667
-8.06666667,39.29166667
-8.075,39.29166667
-8.075,39.28333333
-8.075,39.275
-8.08333333,39.275
-8.08333333,39.26666667
-8.09166667,39.26666667
-8.09166667,39.25833333
-8.1,39.25833333
-8.1,39.26666667
-8.10833333,39.26666667
-8.10833333,39.25833333
-8.11666667,39.25833333
-8.11666667,39.26666667
-8.125,39.26666667
-8.125,39.275
-8.125,39.28333333
-8.13333333,39.28333333
-8.14166667,39.28333333
-8.15,39.28333333
-8.15,39.29166667
-8.15833333,39.29166667
-8.15833333,39.28333333
-8.16666667,39.28333333
-8.175,39.28333333
-8.18333333,39.28333333
-8.19166667,39.28333333
-8.19166667,39.29166667
-8.2,39.29166667
-8.2,39.3
-8.19166667,39.3
-8.18333333,39.3
-8.18333333,39.30833333
-8.19166667,39.30833333
-8.19166667,39.31666667
-8.19166667,39.325
-8.18333333,39.325
-8.18333333,39.33333333
-8.175,39.33333333
-8.175,39.34166667
-8.175,39.35
-8.175,39.35833333
-8.175,39.36666667
-8.16666667,39.36666667
-8.16666667,39.35833333
-8.16666667,39.35
-8.15833333,39.35
-8.15833333,39.34166667
-8.15,39.34166667
-8.14166667,39.34166667
-8.13333333,39.34166667
-8.13333333,39.33333333
-8.13333333,39.325
-8.125,39.325
-8.125,39.31666667
-8.11666667,39.31666667
-8.11666667,39.325
-8.11666667,39.33333333
-8.11666667,39.34166667
-8.125,39.34166667
-8.125,39.35
-8.13333333,39.35
-8.13333333,39.35833333
-8.14166667,39.35833333
-8.14166667,39.36666667
-8.14166667,39.375
-8.14166667,39.38333333
-8.15,39.38333333
-8.15,39.39166667
-8.15833333,39.39166667
-8.15833333,39.38333333
-8.15833333,39.375
-8.16666667,39.375
-8.175,39.375
-8.18333333,39.375
-8.18333333,39.36666667
-8.18333333,39.35833333
-8.18333333,39.35
-8.18333333,39.34166667
-8.19166667,39.34166667
-8.19166667,39.35
-8.2,39.35
-8.2,39.35833333
-8.20833333,39.35833333
-8.20833333,39.35
-8.21666667,39.35
-8.21666667,39.34166667
-8.21666667,39.33333333
-8.225,39.33333333
-8.225,39.325
-8.225,39.31666667
-8.225,39.30833333
-8.23333333,39.30833333
-8.23333333,39.31666667
-8.24166667,39.31666667
-8.24166667,39.30833333
-8.25,39.30833333
-8.25833333,39.30833333
-8.25833333,39.3
-8.25833333,39.29166667
-8.25,39.29166667
-8.25,39.3
-8.24166667,39.3
-8.24166667,39.29166667
-8.23333333,39.29166667
-8.225,39.29166667
-8.225,39.28333333
-8.21666667,39.28333333
-8.21666667,39.275
-8.20833333,39.275
-8.20833333,39.26666667
-8.21666667,39.26666667
-8.21666667,39.25833333
-8.21666667,39.25
-8.20833333,39.25
-8.20833333,39.24166667
-8.2,39.24166667
-8.2,39.25
-8.19166667,39.25
-8.18333333,39.25
-8.18333333,39.24166667
-8.175,39.24166667
-8.175,39.23333333
-8.175,39.225
-8.175,39.21666667
-8.18333333,39.21666667
-8.19166667,39.21666667
-8.19166667,39.225
-8.2,39.225
-8.2,39.21666667
-8.20833333,39.21666667
-8.20833333,39.225
-8.21666667,39.225
-8.21666667,39.21666667
-8.225,39.21666667
-8.225,39.20833333
-8.23333333,39.20833333
-8.24166667,39.20833333
-8.24166667,39.2
-8.23333333,39.2
-8.23333333,39.19166667
-8.24166667,39.19166667
-8.24166667,39.18333333
-8.25,39.18333333
-8.25833333,39.18333333
-8.26666667,39.18333333
-8.275,39.18333333
-8.275,39.19166667
-8.275,39.2
-8.28333333,39.2
-8.29166667,39.2
-8.29166667,39.19166667
-8.28333333,39.19166667
-8.28333333,39.18333333
-8.29166667,39.18333333
-8.29166667,39.175
-8.29166667,39.16666667
-8.3,39.16666667
-8.30833333,39.16666667
-8.30833333,39.15833333
-8.30833333,39.15
-8.31666667,39.15
-8.31666667,39.14166667
-8.31666667,39.13333333
-8.31666667,39.125
-8.30833333,39.125
-8.3,39.125
-8.3,39.13333333
-8.29166667,39.13333333
-8.29166667,39.14166667
-8.3,39.14166667
-8.3,39.15
-8.29166667,39.15
-8.28333333,39.15
-8.28333333,39.14166667
-8.275,39.14166667
-8.26666667,39.14166667
-8.25833333,39.14166667
-8.25833333,39.13333333
-8.26666667,39.13333333
-8.26666667,39.125
-8.275,39.125
-8.275,39.13333333
-8.28333333,39.13333333
-8.28333333,39.125
-8.29166667,39.125
-8.29166667,39.11666667
-8.3,39.11666667
-8.3,39.10833333
-8.3,39.1
-8.29166667,39.1
-8.28333333,39.1
-8.28333333,39.09166667
-8.29166667,39.09166667
-8.29166667,39.08333333
-8.29166667,39.075
-8.3,39.075
-8.3,39.08333333
-8.30833333,39.08333333
-8.31666667,39.08333333
-8.31666667,39.09166667
-8.31666667,39.1
-8.31666667,39.10833333
-8.325,39.10833333
-8.325,39.11666667
-8.33333333,39.11666667
-8.34166667,39.11666667
-8.35,39.11666667
-8.35,39.125
-8.35,39.13333333
-8.35,39.14166667
-8.35833333,39.14166667
-8.35833333,39.13333333
-8.35833333,39.125
-8.36666667,39.125
-8.375,39.125
-8.375,39.13333333
-8.375,39.14166667
-8.38333333,39.14166667
-8.39166667,39.14166667
-8.39166667,39.13333333
-8.4,39.13333333
-8.40833333,39.13333333
-8.41666667,39.13333333
-8.425,39.13333333
-8.425,39.14166667
-8.425,39.15
-8.43333333,39.15
-8.44166667,39.15
-8.44166667,39.14166667
-8.45,39.14166667
-8.45,39.15
-8.45833333,39.15
-8.45833333,39.14166667
-8.46666667,39.14166667
-8.475,39.14166667
-8.475,39.13333333
-8.475,39.125
-8.48333333,39.125
-8.48333333,39.11666667
-8.49166667,39.11666667
-8.5,39.11666667
-8.5,39.125
-8.5,39.13333333
-8.50833333,39.13333333
-8.50833333,39.125
-8.50833333,39.11666667
-8.51666667,39.11666667
-8.525,39.11666667
-8.525,39.125
-8.525,39.13333333
-8.525,39.14166667
-8.525,39.15
-8.53333333,39.15
-8.54166667,39.15
-8.54166667,39.14166667
-8.53333333,39.14166667
-8.53333333,39.13333333
-8.53333333,39.125
-8.53333333,39.11666667
-8.53333333,39.10833333
-8.53333333,39.1
-8.53333333,39.09166667
-8.54166667,39.09166667
-8.55,39.09166667
-8.55,39.08333333
-8.55,39.075
-8.55833333,39.075
-8.56666667,39.075
-8.56666667,39.06666667
-8.575,39.06666667
-8.575,39.05833333
-8.58333333,39.05833333
-8.58333333,39.05
-8.59166667,39.05
-8.59166667,39.04166667
-8.58333333,39.04166667
-8.58333333,39.03333333
-8.575,39.03333333
-8.56666667,39.03333333
-8.56666667,39.025
-8.56666667,39.01666667
-8.575,39.01666667
-8.575,39.00833333
-8.575,39
-8.575,38.99166667
-8.575,38.98333333
-8.56666667,38.98333333
-8.55833333,38.98333333
-8.55833333,38.975
-8.55,38.975
-8.55,38.96666667
-8.55,38.95833333
-8.55,38.95
-8.54166667,38.95
-8.53333333,38.95
-8.53333333,38.94166667
-8.525,38.94166667
-8.51666667,38.94166667
-8.51666667,38.93333333
-8.51666667,38.925
-8.50833333,38.925
-8.50833333,38.91666667
-8.51666667,38.91666667
-8.51666667,38.90833333
-8.50833333,38.90833333
-8.5,38.90833333
-8.5,38.9
-8.49166667,38.9
-8.48333333,38.9
-8.475,38.9
-8.46666667,38.9
-8.45833333,38.9
-8.45833333,38.89166667
-8.45833333,38.88333333
-8.45,38.88333333
-8.45,38.875
-8.45,38.86666667
-8.45833333,38.86666667
-8.45833333,38.85833333
-8.45833333,38.85
-8.46666667,38.85
-8.475,38.85
-8.475,38.84166667
-8.48333333,38.84166667
-8.48333333,38.83333333
-8.49166667,38.83333333
-8.49166667,38.84166667
-8.5,38.84166667
-8.5,38.85
-8.50833333,38.85
-8.51666667,38.85
-8.51666667,38.85833333
-8.51666667,38.86666667
-8.50833333,38.86666667
-8.50833333,38.875
-8.5,38.875
-8.5,38.88333333
-8.5,38.89166667
-8.50833333,38.89166667
-8.51666667,38.89166667
-8.525,38.89166667
-8.53333333,38.89166667
-8.54166667,38.89166667
-8.54166667,38.9
-8.55,38.9
-8.55,38.90833333
-8.55,38.91666667
-8.55833333,38.91666667
-8.56666667,38.91666667
-8.56666667,38.90833333
-8.575,38.90833333
-8.575,38.9
-8.58333333,38.9
-8.58333333,38.89166667
-8.575,38.89166667
-8.56666667,38.89166667
-8.56666667,38.88333333
-8.55833333,38.88333333
-8.55833333,38.875
-8.55833333,38.86666667
-8.56666667,38.86666667
-8.56666667,38.85833333
-8.575,38.85833333
-8.58333333,38.85833333
-8.58333333,38.86666667
-8.575,38.86666667
-8.575,38.875
-8.58333333,38.875
-8.58333333,38.88333333
-8.59166667,38.88333333
-8.6,38.88333333
-8.60833333,38.88333333
-8.61666667,38.88333333
-8.625,38.88333333
-8.625,38.89166667
-8.625,38.9
-8.63333333,38.9
-8.64166667,38.9
-8.64166667,38.89166667
-8.63333333,38.89166667
-8.63333333,38.88333333
-8.64166667,38.88333333
-8.65,38.88333333
-8.65,38.875
-8.64166667,38.875
-8.64166667,38.86666667
-8.65,38.86666667
-8.65833333,38.86666667
-8.65833333,38.85833333
-8.65,38.85833333
-8.65,38.85
-8.64166667,38.85
-8.64166667,38.84166667
-8.64166667,38.83333333
-8.65,38.83333333
-8.65833333,38.83333333
-8.65833333,38.825
-8.65,38.825
-8.65,38.81666667
-8.65833333,38.81666667
-8.65833333,38.80833333
-8.65833333,38.8
-8.65833333,38.79166667
-8.65,38.79166667
-8.65,38.78333333
-8.64166667,38.78333333
-8.64166667,38.775
-8.63333333,38.775
-8.63333333,38.78333333
-8.625,38.78333333
-8.61666667,38.78333333
-8.61666667,38.775
-8.61666667,38.76666667
-8.61666667,38.75833333
-8.60833333,38.75833333
-8.6,38.75833333
-8.59166667,38.75833333
-8.58333333,38.75833333
-8.58333333,38.76666667
-8.58333333,38.775
-8.575,38.775
-8.575,38.76666667
-8.575,38.75833333
-8.56666667,38.75833333
-8.56666667,38.75
-8.56666667,38.74166667
-8.56666667,38.73333333
-8.56666667,38.725
-8.575,38.725
-8.58333333,38.725
-8.58333333,38.73333333
-8.58333333,38.74166667
-8.58333333,38.75
-8.59166667,38.75
-8.59166667,38.74166667
-8.6,38.74166667
-8.6,38.73333333
-8.60833333,38.73333333
-8.60833333,38.725
-8.60833333,38.71666667
-8.61666667,38.71666667
-8.61666667,38.70833333
-8.60833333,38.70833333
-8.6,38.70833333
-8.59166667,38.70833333
-8.59166667,38.7
-8.59166667,38.69166667
-8.59166667,38.68333333
-8.58333333,38.68333333
-8.58333333,38.675
-8.575,38.675
-8.575,38.66666667
-8.575,38.65833333
-8.575,38.65
-8.56666667,38.65
-8.56666667,38.65833333
-8.56666667,38.66666667
-8.56666667,38.675
-8.55833333,38.675
-8.55833333,38.66666667
-8.55833333,38.65833333
-8.55,38.65833333
-8.55,38.66666667
-8.54166667,38.66666667
-8.54166667,38.65833333
-8.54166667,38.65
-8.53333333,38.65
-8.525,38.65
-8.525,38.65833333
-8.51666667,38.65833333
-8.51666667,38.65
-8.50833333,38.65
-8.50833333,38.65833333
-8.5,38.65833333
-8.5,38.65
-8.5,38.64166667
-8.49166667,38.64166667
-8.48333333,38.64166667
-8.48333333,38.63333333
-8.48333333,38.625
-8.475,38.625
-8.475,38.61666667
-8.46666667,38.61666667
-8.45833333,38.61666667
-8.45833333,38.60833333
-8.46666667,38.60833333
-8.46666667,38.6
-8.475,38.6
-8.475,38.59166667
-8.46666667,38.59166667
-8.46666667,38.58333333
-8.45833333,38.58333333
-8.45833333,38.59166667
-8.45833333,38.6
-8.45,38.6
-8.45,38.59166667
-8.44166667,38.59166667
-8.43333333,38.59166667
-8.43333333,38.58333333
-8.425,38.58333333
-8.425,38.59166667
-8.41666667,38.59166667
-8.41666667,38.6
-8.425,38.6
-8.43333333,38.6
-8.44166667,38.6
-8.44166667,38.60833333
-8.43333333,38.60833333
-8.425,38.60833333
-8.425,38.61666667
-8.41666667,38.61666667
-8.41666667,38.625
-8.425,38.625
-8.43333333,38.625
-8.44166667,38.625
-8.45,38.625
-8.45,38.63333333
-8.45,38.64166667
-8.44166667,38.64166667
-8.43333333,38.64166667
-8.425,38.64166667
-8.41666667,38.64166667
-8.41666667,38.65
-8.41666667,38.65833333
-8.40833333,38.65833333
-8.40833333,38.65
-8.4,38.65
-8.4,38.65833333
-8.39166667,38.65833333
-8.39166667,38.66666667
-8.4,38.66666667
-8.40833333,38.66666667
-8.40833333,38.675
-8.40833333,38.68333333
-8.4,38.68333333
-8.4,38.675
-8.39166667,38.675
-8.38333333,38.675
-8.38333333,38.66666667
-8.375,38.66666667
-8.36666667,38.66666667
-8.35833333,38.66666667
-8.35833333,38.675
-8.35833333,38.68333333
-8.35833333,38.69166667
-8.35,38.69166667
-8.35,38.7
-8.34166667,38.7
-8.34166667,38.70833333
-8.33333333,38.70833333
-8.33333333,38.7
-8.33333333,38.69166667
-8.325,38.69166667
-8.325,38.7
-8.31666667,38.7
-8.30833333,38.7
-8.3,38.7
-8.29166667,38.7
-8.28333333,38.7
-8.275,38.7
-8.275,38.69166667
-8.275,38.68333333
-8.275,38.675
-8.28333333,38.675
-8.28333333,38.66666667
-8.275,38.66666667
-8.275,38.65833333
-8.28333333,38.65833333
-8.28333333,38.65
-8.29166667,38.65
-8.29166667,38.64166667
-8.28333333,38.64166667
-8.275,38.64166667
-8.26666667,38.64166667
-8.25833333,38.64166667
-8.25,38.64166667
-8.24166667,38.64166667
-8.24166667,38.63333333
-8.24166667,38.625
-8.25,38.625
-8.25,38.61666667
-8.24166667,38.61666667
-8.23333333,38.61666667
-8.225,38.61666667
-8.21666667,38.61666667
-8.20833333,38.61666667
-8.20833333,38.60833333
-8.21666667,38.60833333
-8.21666667,38.6
-8.20833333,38.6
-8.2,38.6
-8.19166667,38.6
-8.19166667,38.60833333
-8.18333333,38.60833333
-8.18333333,38.61666667
-8.175,38.61666667
-8.16666667,38.61666667
-8.15833333,38.61666667
-8.15,38.61666667
-8.14166667,38.61666667
-8.13333333,38.61666667
-8.13333333,38.60833333
-8.13333333,38.6
-8.13333333,38.59166667
-8.13333333,38.58333333
-8.125,38.58333333
-8.125,38.575
-8.125,38.56666667
-8.13333333,38.56666667
-8.14166667,38.56666667
-8.15,38.56666667
-8.15833333,38.56666667
-8.15833333,38.575
-8.16666667,38.575
-8.175,38.575
-8.175,38.56666667
-8.16666667,38.56666667
-8.16666667,38.55833333
-8.175,38.55833333
-8.18333333,38.55833333
-8.19166667,38.55833333
-8.19166667,38.56666667
-8.19166667,38.575
-8.2,38.575
-8.2,38.56666667
-8.20833333,38.56666667
-8.21666667,38.56666667
-8.21666667,38.575
-8.225,38.575
-8.225,38.58333333
-8.23333333,38.58333333
-8.23333333,38.59166667
-8.24166667,38.59166667
-8.24166667,38.58333333
-8.25,38.58333333
-8.25833333,38.58333333
-8.25833333,38.59166667
-8.26666667,38.59166667
-8.275,38.59166667
-8.275,38.58333333
-8.28333333,38.58333333
-8.28333333,38.575
-8.275,38.575
-8.26666667,38.575
-8.25833333,38.575
-8.25833333,38.56666667
-8.26666667,38.56666667
-8.275,38.56666667
-8.275,38.55833333
-8.28333333,38.55833333
-8.29166667,38.55833333
-8.29166667,38.55
-8.28333333,38.55
-8.28333333,38.54166667
-8.275,38.54166667
-8.26666667,38.54166667
-8.25833333,38.54166667
-8.25,38.54166667
-8.25,38.53333333
-8.25833333,38.53333333
-8.26666667,38.53333333
-8.275,38.53333333
-8.28333333,38.53333333
-8.28333333,38.525
-8.275,38.525
-8.26666667,38.525
-8.25833333,38.525
-8.25833333,38.51666667
-8.25,38.51666667
-8.25,38.50833333
-8.25,38.5
-8.25833333,38.5
-8.26666667,38.5
-8.26666667,38.49166667
-8.275,38.49166667
-8.28333333,38.49166667
-8.29166667,38.49166667
-8.29166667,38.48333333
-8.3,38.48333333
-8.3,38.49166667
-8.3,38.5
-8.3,38.50833333
-8.29166667,38.50833333
-8.28333333,38.50833333
-8.275,38.50833333
-8.275,38.51666667
-8.28333333,38.51666667
-8.29166667,38.51666667
-8.3,38.51666667
-8.30833333,38.51666667
-8.31666667,38.51666667
-8.31666667,38.50833333
-8.325,38.50833333
-8.33333333,38.50833333
-8.33333333,38.5
-8.34166667,38.5
-8.34166667,38.49166667
-8.34166667,38.48333333
-8.35,38.48333333
-8.35833333,38.48333333
-8.35833333,38.49166667
-8.35833333,38.5
-8.35,38.5
-8.35,38.50833333
-8.35833333,38.50833333
-8.35833333,38.51666667
-8.36666667,38.51666667
-8.36666667,38.50833333
-8.36666667,38.5
-8.375,38.5
-8.375,38.49166667
-8.38333333,38.49166667
-8.38333333,38.48333333
-8.39166667,38.48333333
-8.4,38.48333333
-8.4,38.475
-8.4,38.46666667
-8.39166667,38.46666667
-8.39166667,38.475
-8.38333333,38.475
-8.38333333,38.46666667
-8.38333333,38.45833333
-8.39166667,38.45833333
-8.39166667,38.45
-8.4,38.45
-8.4,38.45833333
-8.40833333,38.45833333
-8.40833333,38.46666667
-8.41666667,38.46666667
-8.425,38.46666667
-8.43333333,38.46666667
-8.44166667,38.46666667
-8.44166667,38.475
-8.45,38.475
-8.45833333,38.475
-8.45833333,38.48333333
-8.46666667,38.48333333
-8.46666667,38.475
-8.46666667,38.46666667
-8.475,38.46666667
-8.475,38.45833333
-8.48333333,38.45833333
-8.48333333,38.45
-8.48333333,38.44166667
-8.48333333,38.43333333
-8.475,38.43333333
-8.475,38.425
-8.46666667,38.425
-8.46666667,38.41666667
-8.475,38.41666667
-8.48333333,38.41666667
-8.48333333,38.40833333
-8.49166667,38.40833333
-8.49166667,38.41666667
-8.5,38.41666667
-8.50833333,38.41666667
-8.50833333,38.40833333
-8.51666667,38.40833333
-8.51666667,38.41666667
-8.525,38.41666667
-8.525,38.425
-8.53333333,38.425
-8.53333333,38.41666667
-8.54166667,38.41666667
-8.54166667,38.425
-8.55,38.425
-8.55,38.41666667
-8.55,38.40833333
-8.55833333,38.40833333
-8.56666667,38.40833333
-8.575,38.40833333
-8.58333333,38.40833333
-8.58333333,38.41666667
-8.58333333,38.425
-8.59166667,38.425
-8.59166667,38.41666667
-8.6,38.41666667
-8.6,38.425
-8.60833333,38.425
-8.61666667,38.425
-8.625,38.425
-8.625,38.41666667
-8.625,38.40833333
-8.63333333,38.40833333
-8.64166667,38.40833333
-8.65,38.40833333
-8.65,38.4
-8.64166667,38.4
-8.63333333,38.4
-8.63333333,38.39166667
-8.64166667,38.39166667
-8.65,38.39166667
-8.65833333,38.39166667
-8.65833333,38.38333333
-8.65,38.38333333
-8.64166667,38.38333333
-8.64166667,38.375
-8.63333333,38.375
-8.625,38.375
-8.625,38.36666667
-8.625,38.35833333
-8.63333333,38.35833333
-8.63333333,38.36666667
-8.64166667,38.36666667
-8.64166667,38.35833333
-8.65,38.35833333
-8.65833333,38.35833333
-8.65833333,38.35
-8.65833333,38.34166667
-8.65833333,38.33333333
-8.65833333,38.325
-8.66666667,38.325
-8.66666667,38.31666667
-8.65833333,38.31666667
-8.65833333,38.30833333
-8.65,38.30833333
-8.65,38.3
-8.64166667,38.3
-8.63333333,38.3
-8.63333333,38.29166667
-8.63333333,38.28333333
-8.625,38.28333333
-8.625,38.29166667
-8.625,38.3
-8.61666667,38.3
-8.61666667,38.29166667
-8.60833333,38.29166667
-8.60833333,38.28333333
-8.6,38.28333333
-8.6,38.275
-8.6,38.26666667
-8.6,38.25833333
-8.59166667,38.25833333
-8.59166667,38.26666667
-8.58333333,38.26666667
-8.575,38.26666667
-8.575,38.275
-8.56666667,38.275
-8.56666667,38.28333333
-8.55833333,38.28333333
-8.55,38.28333333
-8.54166667,38.28333333
-8.53333333,38.28333333
-8.53333333,38.29166667
-8.525,38.29166667
-8.525,38.28333333
-8.51666667,38.28333333
-8.50833333,38.28333333
-8.50833333,38.275
-8.51666667,38.275
-8.525,38.275
-8.53333333,38.275
-8.53333333,38.26666667
-8.54166667,38.26666667
-8.54166667,38.25833333
-8.53333333,38.25833333
-8.525,38.25833333
-8.51666667,38.25833333
-8.51666667,38.25
-8.51666667,38.24166667
-8.525,38.24166667
-8.53333333,38.24166667
-8.53333333,38.23333333
-8.54166667,38.23333333
-8.55,38.23333333
-8.55,38.24166667
-8.55833333,38.24166667
-8.56666667,38.24166667
-8.56666667,38.25
-8.56666667,38.25833333
-8.575,38.25833333
-8.575,38.25
-8.575,38.24166667
-8.58333333,38.24166667
-8.59166667,38.24166667
-8.6,38.24166667
-8.6,38.23333333
-8.6,38.225
-8.59166667,38.225
-8.58333333,38.225
-8.575,38.225
-8.575,38.21666667
-8.58333333,38.21666667
-8.59166667,38.21666667
-8.59166667,38.20833333
-8.59166667,38.2
-8.58333333,38.2
-8.58333333,38.19166667
-8.59166667,38.19166667
-8.59166667,38.18333333
-8.58333333,38.18333333
-8.58333333,38.175
-8.575,38.175
-8.575,38.16666667
-8.56666667,38.16666667
-8.55833333,38.16666667
-8.55,38.16666667
-8.55,38.15833333
-8.54166667,38.15833333
-8.53333333,38.15833333
-8.53333333,38.16666667
-8.525,38.16666667
-8.525,38.15833333
-8.51666667,38.15833333
-8.50833333,38.15833333
-8.5,38.15833333
-8.49166667,38.15833333
-8.49166667,38.16666667
-8.48333333,38.16666667
-8.48333333,38.15833333
-8.48333333,38.15
-8.48333333,38.14166667
-8.475,38.14166667
-8.475,38.13333333
-8.475,38.125
-8.46666667,38.125
-8.46666667,38.13333333
-8.45833333,38.13333333
-8.45,38.13333333
-8.44166667,38.13333333
-8.44166667,38.125
-8.45,38.125
-8.45833333,38.125
-8.45833333,38.11666667
-8.46666667,38.11666667
-8.46666667,38.10833333
-8.475,38.10833333
-8.475,38.1
-8.46666667,38.1
-8.45833333,38.1
-8.45833333,38.09166667
-8.45833333,38.08333333
-8.45833333,38.075
-8.46666667,38.075
-8.475,38.075
-8.48333333,38.075
-8.48333333,38.06666667
-8.48333333,38.05833333
-8.48333333,38.05
-8.49166667,38.05
-8.49166667,38.05833333
-8.5,38.05833333
-8.50833333,38.05833333
-8.50833333,38.05
-8.50833333,38.04166667
-8.5,38.04166667
-8.49166667,38.04166667
-8.48333333,38.04166667
-8.475,38.04166667
-8.475,38.05
-8.46666667,38.05
-8.46666667,38.04166667
-8.45833333,38.04166667
-8.45833333,38.03333333
-8.46666667,38.03333333
-8.46666667,38.025
-8.46666667,38.01666667
-8.45833333,38.01666667
-8.45833333,38.025
-8.45,38.025
-8.44166667,38.025
-8.44166667,38.01666667
-8.45,38.01666667
-8.45,38.00833333
-8.45833333,38.00833333
-8.46666667,38.00833333
-8.46666667,38
-8.46666667,37.99166667
-8.45833333,37.99166667
-8.45833333,37.98333333
-8.45,37.98333333
-8.45,37.99166667
-8.44166667,37.99166667
-8.44166667,37.98333333
-8.44166667,37.975
-8.44166667,37.96666667
-8.44166667,37.95833333
-8.45,37.95833333
-8.45833333,37.95833333
-8.46666667,37.95833333
-8.475,37.95833333
-8.475,37.96666667
-8.475,37.975
-8.475,37.98333333
-8.48333333,37.98333333
-8.49166667,37.98333333
-8.49166667,37.975
-8.5,37.975
-8.50833333,37.975
-8.50833333,37.96666667
-8.51666667,37.96666667
-8.51666667,37.95833333
-8.525,37.95833333
-8.53333333,37.95833333
-8.53333333,37.95
-8.525,37.95
-8.51666667,37.95
-8.51666667,37.94166667
-8.50833333,37.94166667
-8.50833333,37.93333333
-8.51666667,37.93333333
-8.51666667,37.925
-8.525,37.925
-8.525,37.93333333
-8.53333333,37.93333333
-8.54166667,37.93333333
-8.55,37.93333333
-8.55,37.925
-8.55,37.91666667
-8.55833333,37.91666667
-8.55833333,37.925
-8.56666667,37.925
-8.56666667,37.91666667
-8.575,37.91666667
-8.58333333,37.91666667
-8.59166667,37.91666667
-8.59166667,37.90833333
-8.59166667,37.9
-8.58333333,37.9
-8.575,37.9
-8.56666667,37.9
-8.55833333,37.9
-8.55833333,37.89166667
-8.55,37.89166667
-8.55,37.9
-8.54166667,37.9
-8.54166667,37.89166667
-8.53333333,37.89166667
-8.53333333,37.9
-8.525,37.9
-8.51666667,37.9
-8.51666667,37.89166667
-8.50833333,37.89166667
-8.50833333,37.9
-8.50833333,37.90833333
-8.50833333,37.91666667
-8.5,37.91666667
-8.49166667,37.91666667
-8.49166667,37.90833333
-8.49166667,37.9
-8.48333333,37.9
-8.475,37.9
-8.475,37.89166667
-8.46666667,37.89166667
-8.45833333,37.89166667
-8.45833333,37.88333333
-8.46666667,37.88333333
-8.46666667,37.875
-8.45833333,37.875
-8.45,37.875
-8.45,37.86666667
-8.45833333,37.86666667
-8.45833333,37.85833333
-8.45833333,37.85
-8.45833333,37.84166667
-8.45833333,37.83333333
-8.46666667,37.83333333
-8.46666667,37.825
-8.475,37.825
-8.48333333,37.825
-8.48333333,37.81666667
-8.475,37.81666667
-8.46666667,37.81666667
-8.46666667,37.80833333
-8.45833333,37.80833333
-8.45833333,37.8
-8.45,37.8
-8.45,37.79166667
-8.44166667,37.79166667
-8.43333333,37.79166667
-8.43333333,37.8
-8.43333333,37.80833333
-8.425,37.80833333
-8.425,37.81666667
-8.41666667,37.81666667
-8.41666667,37.825
-8.40833333,37.825
-8.4,37.825
-8.4,37.81666667
-8.4,37.80833333
-8.39166667,37.80833333
-8.38333333,37.80833333
-8.375,37.80833333
-8.375,37.8
-8.36666667,37.8
-8.36666667,37.80833333
-8.35833333,37.80833333
-8.35833333,37.8
-8.35833333,37.79166667
-8.36666667,37.79166667
-8.375,37.79166667
-8.38333333,37.79166667
-8.38333333,37.78333333
-8.39166667,37.78333333
-8.39166667,37.79166667
-8.4,37.79166667
-8.4,37.8
-8.40833333,37.8
-8.40833333,37.80833333
-8.41666667,37.80833333
-8.41666667,37.8
-8.41666667,37.79166667
-8.425,37.79166667
-8.425,37.78333333
-8.41666667,37.78333333
-8.41666667,37.775
-8.425,37.775
-8.43333333,37.775
-8.43333333,37.76666667
-8.425,37.76666667
-8.425,37.75833333
-8.41666667,37.75833333
-8.41666667,37.75
-8.425,37.75
-8.425,37.74166667
-8.41666667,37.74166667
-8.41666667,37.73333333
-8.425,37.73333333
-8.425,37.725
-8.425,37.71666667
-8.43333333,37.71666667
-8.44166667,37.71666667
-8.44166667,37.70833333
-8.43333333,37.70833333
-8.43333333,37.7
-8.425,37.7
-8.425,37.70833333
-8.41666667,37.70833333
-8.41666667,37.7
-8.41666667,37.69166667
-8.41666667,37.68333333
-8.41666667,37.675
-8.40833333,37.675
-8.40833333,37.66666667
-8.4,37.66666667
-8.4,37.65833333
-8.39166667,37.65833333
-8.39166667,37.65
-8.39166667,37.64166667
-8.38333333,37.64166667
-8.38333333,37.63333333
-8.38333333,37.625
-8.39166667,37.625
-8.4,37.625
-8.40833333,37.625
-8.40833333,37.61666667
-8.4,37.61666667
-8.4,37.60833333
-8.40833333,37.60833333
-8.41666667,37.60833333
-8.425,37.60833333
-8.425,37.61666667
-8.425,37.625
-8.43333333,37.625
-8.43333333,37.63333333
-8.44166667,37.63333333
-8.44166667,37.625
-8.45,37.625
-8.45833333,37.625
-8.45833333,37.63333333
-8.45,37.63333333
-8.45,37.64166667
-8.45,37.65
-8.45,37.65833333
-8.45,37.66666667
-8.45833333,37.66666667
-8.45833333,37.65833333
-8.46666667,37.65833333
-8.475,37.65833333
-8.475,37.66666667
-8.475,37.675
-8.46666667,37.675
-8.46666667,37.68333333
-8.46666667,37.69166667
-8.475,37.69166667
-8.475,37.68333333
-8.48333333,37.68333333
-8.48333333,37.675
-8.48333333,37.66666667
-8.48333333,37.65833333
-8.49166667,37.65833333
-8.49166667,37.65
-8.5,37.65
-8.50833333,37.65
-8.50833333,37.64166667
-8.5,37.64166667
-8.5,37.63333333
-8.49166667,37.63333333
-8.49166667,37.625
-8.5,37.625
-8.5,37.61666667
-8.50833333,37.61666667
-8.50833333,37.60833333
-8.5,37.60833333
-8.5,37.6
-8.50833333,37.6
-8.51666667,37.6
-8.51666667,37.60833333
-8.51666667,37.61666667
-8.51666667,37.625
-8.525,37.625
-8.53333333,37.625
-8.53333333,37.63333333
-8.54166667,37.63333333
-8.55,37.63333333
-8.55,37.64166667
-8.55833333,37.64166667
-8.55833333,37.63333333
-8.56666667,37.63333333
-8.575,37.63333333
-8.575,37.625
-8.56666667,37.625
-8.55833333,37.625
-8.55833333,37.61666667
-8.55833333,37.60833333
-8.56666667,37.60833333
-8.575,37.60833333
-8.575,37.61666667
-8.58333333,37.61666667
-8.58333333,37.625
-8.59166667,37.625
-8.6,37.625
-8.6,37.61666667
-8.6,37.60833333
-8.60833333,37.60833333
-8.61666667,37.60833333
-8.625,37.60833333
-8.625,37.6
-8.63333333,37.6
-8.63333333,37.60833333
-8.64166667,37.60833333
-8.64166667,37.6
-8.64166667,37.59166667
-8.63333333,37.59166667
-8.63333333,37.58333333
-8.625,37.58333333
-8.625,37.59166667
-8.61666667,37.59166667
-8.61666667,37.6
-8.60833333,37.6
-8.6,37.6
-8.6,37.59166667
-8.6,37.58333333
-8.59166667,37.58333333
-8.59166667,37.575
-8.6,37.575
-8.60833333,37.575
-8.60833333,37.56666667
-8.61666667,37.56666667
-8.625,37.56666667
-8.63333333,37.56666667
-8.64166667,37.56666667
-8.64166667,37.55833333
-8.64166667,37.55
-8.65,37.55
-8.65,37.54166667
-8.65833333,37.54166667
-8.65833333,37.53333333
-8.66666667,37.53333333
-8.66666667,37.525
-8.66666667,37.51666667
-8.66666667,37.50833333
-8.65833333,37.50833333
-8.65833333,37.5
-8.65,37.5
-8.64166667,37.5
-8.64166667,37.50833333
-8.64166667,37.51666667
-8.64166667,37.525
-8.63333333,37.525
-8.625,37.525
-8.625,37.51666667
-8.63333333,37.51666667
-8.63333333,37.50833333
-8.63333333,37.5
-8.63333333,37.49166667
-8.63333333,37.48333333
-8.63333333,37.475
-8.63333333,37.46666667
-8.625,37.46666667
-8.61666667,37.46666667
-8.61666667,37.475
-8.60833333,37.475
-8.60833333,37.46666667
-8.6,37.46666667
-8.6,37.45833333
-8.6,37.45
-8.60833333,37.45
-8.60833333,37.44166667
-8.6,37.44166667
-8.6,37.43333333
-8.59166667,37.43333333
-8.59166667,37.44166667
-8.58333333,37.44166667
-8.575,37.44166667
-8.56666667,37.44166667
-8.56666667,37.43333333
-8.575,37.43333333
-8.575,37.425
-8.56666667,37.425
-8.56666667,37.41666667
-8.55833333,37.41666667
-8.55,37.41666667
-8.55,37.40833333
-8.54166667,37.40833333
-8.53333333,37.40833333
-8.525,37.40833333
-8.51666667,37.40833333
-8.51666667,37.4
-8.50833333,37.4
-8.5,37.4
-8.49166667,37.4
-8.48333333,37.4
-8.48333333,37.39166667
-8.475,37.39166667
-8.475,37.4
-8.46666667,37.4
-8.46666667,37.39166667
-8.46666667,37.38333333
-8.45833333,37.38333333
-8.45833333,37.375
-8.45833333,37.36666667
-8.45,37.36666667
-8.45,37.375
-8.45,37.38333333
-8.45,37.39166667
-8.44166667,37.39166667
-8.44166667,37.38333333
-8.43333333,37.38333333
-8.43333333,37.375
-8.425,37.375
-8.41666667,37.375
-8.41666667,37.36666667
-8.425,37.36666667
-8.43333333,37.36666667
-8.43333333,37.35833333
-8.425,37.35833333
-8.41666667,37.35833333
-8.41666667,37.35
-8.425,37.35
-8.43333333,37.35
-8.43333333,37.34166667
-8.43333333,37.33333333
-8.44166667,37.33333333
-8.44166667,37.325
-8.43333333,37.325
-8.425,37.325
-8.425,37.31666667
-8.43333333,37.31666667
-8.43333333,37.30833333
-8.44166667,37.30833333
-8.44166667,37.3
-8.44166667,37.29166667
-8.45,37.29166667
-8.45833333,37.29166667
-8.45833333,37.3
-8.46666667,37.3
-8.475,37.3
-8.48333333,37.3
-8.49166667,37.3
-8.5,37.3
-8.5,37.29166667
-8.49166667,37.29166667
-8.49166667,37.28333333
-8.49166667,37.275
-8.49166667,37.26666667
-8.5,37.26666667
-8.5,37.25833333
-8.50833333,37.25833333
-8.50833333,37.26666667
-8.51666667,37.26666667
-8.525,37.26666667
-8.525,37.25833333
-8.525,37.25
-8.53333333,37.25
-8.54166667,37.25
-8.55,37.25
-8.55833333,37.25
-8.56666667,37.25
-8.56666667,37.24166667
-8.575,37.24166667
-8.575,37.25
-8.58333333,37.25
-8.59166667,37.25
-8.6,37.25
-8.60833333,37.25
-8.60833333,37.24166667
-8.61666667,37.24166667
-8.61666667,37.25
-8.625,37.25
-8.63333333,37.25
-8.64166667,37.25
-8.64166667,37.24166667
-8.65,37.24166667
-8.65,37.23333333
-8.65833333,37.23333333
-8.65833333,37.24166667
-8.66666667,37.24166667
-8.66666667,37.23333333
-8.66666667,37.225
-8.675,37.225
-8.675,37.21666667
-8.675,37.20833333
-8.68333333,37.20833333
-8.68333333,37.21666667
-8.68333333,37.225
-8.68333333,37.23333333
-8.69166667,37.23333333
-8.69166667,37.225
-8.7,37.225
-8.7,37.21666667
-8.69166667,37.21666667
-8.69166667,37.20833333
-8.69166667,37.2
-8.69166667,37.19166667
-8.7,37.19166667
-8.70833333,37.19166667
-8.71666667,37.19166667
-8.71666667,37.2
-8.71666667,37.20833333
-8.725,37.20833333
-8.725,37.21666667
-8.71666667,37.21666667
-8.71666667,37.225
-8.71666667,37.23333333
-8.71666667,37.24166667
-8.725,37.24166667
-8.725,37.25
-8.73333333,37.25
-8.73333333,37.24166667
-8.73333333,37.23333333
-8.74166667,37.23333333
-8.74166667,37.225
-8.74166667,37.21666667
-8.75,37.21666667
-8.75,37.20833333
-8.75,37.2
-8.75833333,37.2
-8.75833333,37.19166667
-8.76666667,37.19166667
-8.775,37.19166667
-8.78333333,37.19166667
-8.79166667,37.19166667
-8.79166667,37.18333333
-8.78333333,37.18333333
-8.78333333,37.175
-8.775,37.175
-8.76666667,37.175
-8.75833333,37.175
-8.75833333,37.16666667
-8.75,37.16666667
-8.74166667,37.16666667
-8.74166667,37.15833333
-8.75,37.15833333
-8.75833333,37.15833333
-8.75833333,37.15
-8.76666667,37.15
-8.775,37.15
-8.775,37.15833333
-8.78333333,37.15833333
-8.78333333,37.15
-8.79166667,37.15
-8.79166667,37.14166667
-8.8,37.14166667
-8.8,37.13333333
-8.79166667,37.13333333
-8.78333333,37.13333333
-8.78333333,37.125
-8.775,37.125
-8.775,37.11666667
-8.775,37.10833333
-8.775,37.1
-8.76666667,37.1
-8.76666667,37.09166667
-8.75833333,37.09166667
-8.75833333,37.08333333
</coordinates>
</LinearRing>
</outerBoundaryIs>
<innerBoundaryIs>
<LinearRing>
<coordinates>
-8.78333333,37.075
-8.78333333,37.08333333
-8.79166667,37.08333333
-8.79166667,37.075
-8.78333333,37.075
</coordinates>
</LinearRing>
</innerBoundaryIs>
<innerBoundaryIs>
<LinearRing>
<coordinates>
-8.80833333,37.93333333
-8.8,37.93333333
-8.8,37.94166667
-8.80833333,37.94166667
-8.80833333,37.93333333
</coordinates>
</LinearRing>
</innerBoundaryIs>
<innerBoundaryIs>
<LinearRing>
<coordinates>
-8.8,37.94166667
-8.79166667,37.94166667
-8.78333333,37.94166667
-8.78333333,37.95
-8.78333333,37.95833333
-8.79166667,37.95833333
-8.79166667,37.95
-8.8,37.95
-8.8,37.94166667
</coordinates>
</LinearRing>
</innerBoundaryIs>
<innerBoundaryIs>
<LinearRing>
<coordinates>
-8.79166667,37.95833333
-8.79166667,37.96666667
-8.8,37.96666667
-8.8,37.95833333
-8.79166667,37.95833333
</coordinates>
</LinearRing>
</innerBoundaryIs>
<innerBoundaryIs>
<LinearRing>
<coordinates>
-8.8,37.96666667
-8.8,37.975
-8.8,37.98333333
-8.80833333,37.98333333
-8.81666667,37.98333333
-8.81666667,37.975
-8.80833333,37.975
-8.80833333,37.96666667
-8.8,37.96666667
</coordinates>
</LinearRing>
</innerBoundaryIs>
<innerBoundaryIs>
<LinearRing>
<coordinates>
-8.675,38.41666667
-8.675,38.40833333
-8.68333333,38.40833333
-8.68333333,38.4
-8.675,38.4
-8.66666667,38.4
-8.65833333,38.4
-8.65833333,38.40833333
-8.66666667,38.40833333
-8.66666667,38.41666667
-8.675,38.41666667
</coordinates>
</LinearRing>
</innerBoundaryIs>
<innerBoundaryIs>
<LinearRing>
<coordinates>
-8.68333333,38.4
-8.69166667,38.4
-8.7,38.4
-8.70833333,38.4
-8.70833333,38.39166667
-8.70833333,38.38333333
-8.7,38.38333333
-8.7,38.39166667
-8.69166667,38.39166667
-8.68333333,38.39166667
-8.68333333,38.4
</coordinates>
</LinearRing>
</innerBoundaryIs>
<innerBoundaryIs>
<LinearRing>
<coordinates>
-8.7,38.38333333
-8.7,38.375
-8.69166667,38.375
-8.69166667,38.38333333
-8.7,38.38333333
</coordinates>
</LinearRing>
</innerBoundaryIs>
<innerBoundaryIs>
<LinearRing>
<coordinates>
-8.78333333,38.53333333
-8.78333333,38.54166667
-8.79166667,38.54166667
-8.79166667,38.53333333
-8.78333333,38.53333333
</coordinates>
</LinearRing>
</innerBoundaryIs>
<innerBoundaryIs>
<LinearRing>
<coordinates>
-9.16666667,38.51666667
-9.15833333,38.51666667
-9.15,38.51666667
-9.15,38.525
-9.15833333,38.525
-9.16666667,38.525
-9.16666667,38.51666667
</coordinates>
</LinearRing>
</innerBoundaryIs>
<innerBoundaryIs>
<LinearRing>
<coordinates>
-9.00833333,38.66666667
-9.00833333,38.65833333
-9,38.65833333
-9,38.66666667
-9.00833333,38.66666667
</coordinates>
</LinearRing>
</innerBoundaryIs>
<innerBoundaryIs>
<LinearRing>
<coordinates>
-9,38.65833333
-9,38.65
-8.99166667,38.65
-8.99166667,38.65833333
-9,38.65833333
</coordinates>
</LinearRing>
</innerBoundaryIs>
<innerBoundaryIs>
<LinearRing>
<coordinates>
-8.96666667,38.7
-8.95833333,38.7
-8.95833333,38.70833333
-8.96666667,38.70833333
-8.96666667,38.7
</coordinates>
</LinearRing>
</innerBoundaryIs>
<innerBoundaryIs>
<LinearRing>
<coordinates>
-8.98333333,38.875
-8.98333333,38.86666667
-8.975,38.86666667
-8.975,38.875
-8.98333333,38.875
</coordinates>
</LinearRing>
</innerBoundaryIs>
<innerBoundaryIs>
<LinearRing>
<coordinates>
-8.98333333,38.94166667
-8.975,38.94166667
-8.975,38.95
-8.98333333,38.95
-8.98333333,38.94166667
</coordinates>
</LinearRing>
</innerBoundaryIs>
<innerBoundaryIs>
<LinearRing>
<coordinates>
-8.975,38.95
-8.96666667,38.95
-8.96666667,38.95833333
-8.975,38.95833333
-8.975,38.95
</coordinates>
</LinearRing>
</innerBoundaryIs>
<innerBoundaryIs>
<LinearRing>
<coordinates>
-8.96666667,38.95833333
-8.95833333,38.95833333
-8.95,38.95833333
-8.95,38.96666667
-8.95833333,38.96666667
-8.96666667,38.96666667
-8.96666667,38.95833333
</coordinates>
</LinearRing>
</innerBoundaryIs>
<innerBoundaryIs>
<LinearRing>
<coordinates>
-8.95,38.96666667
-8.94166667,38.96666667
-8.94166667,38.975
-8.93333333,38.975
-8.93333333,38.98333333
-8.93333333,38.99166667
-8.93333333,39
-8.94166667,39
-8.94166667,38.99166667
-8.94166667,38.98333333
-8.95,38.98333333
-8.95,38.975
-8.95,38.96666667
</coordinates>
</LinearRing>
</innerBoundaryIs>
<innerBoundaryIs>
<LinearRing>
<coordinates>
-8.93333333,39
-8.925,39
-8.925,39.00833333
-8.925,39.01666667
-8.93333333,39.01666667
-8.93333333,39.00833333
-8.93333333,39
</coordinates>
</LinearRing>
</innerBoundaryIs>
<innerBoundaryIs>
<LinearRing>
<coordinates>
-8.925,39.01666667
-8.91666667,39.01666667
-8.91666667,39.025
-8.925,39.025
-8.925,39.01666667
</coordinates>
</LinearRing>
</innerBoundaryIs>
<innerBoundaryIs>
<LinearRing>
<coordinates>
-9.25,38.76666667
-9.25,38.775
-9.25833333,38.775
-9.25833333,38.76666667
-9.25,38.76666667
</coordinates>
</LinearRing>
</innerBoundaryIs>
<innerBoundaryIs>
<LinearRing>
<coordinates>
-9.225,38.70833333
-9.225,38.71666667
-9.23333333,38.71666667
-9.24166667,38.71666667
-9.24166667,38.70833333
-9.23333333,38.70833333
-9.225,38.70833333
</coordinates>
</LinearRing>
</innerBoundaryIs>
<innerBoundaryIs>
<LinearRing>
<coordinates>
-9.225,39.425
-9.225,39.41666667
-9.225,39.40833333
-9.21666667,39.40833333
-9.21666667,39.4
-9.21666667,39.39166667
-9.225,39.39166667
-9.225,39.38333333
-9.21666667,39.38333333
-9.20833333,39.38333333
-9.20833333,39.39166667
-9.2,39.39166667
-9.2,39.38333333
-9.19166667,39.38333333
-9.19166667,39.39166667
-9.19166667,39.4
-9.18333333,39.4
-9.18333333,39.40833333
-9.19166667,39.40833333
-9.2,39.40833333
-9.2,39.41666667
-9.20833333,39.41666667
-9.20833333,39.425
-9.21666667,39.425
-9.225,39.425
</coordinates>
</LinearRing>
</innerBoundaryIs>
<innerBoundaryIs>
<LinearRing>
<coordinates>
-8.81666667,40.14166667
-8.81666667,40.13333333
-8.80833333,40.13333333
-8.80833333,40.14166667
-8.81666667,40.14166667
</coordinates>
</LinearRing>
</innerBoundaryIs>
<innerBoundaryIs>
<LinearRing>
<coordinates>
-8.80833333,40.13333333
-8.80833333,40.125
-8.8,40.125
-8.8,40.13333333
-8.80833333,40.13333333
</coordinates>
</LinearRing>
</innerBoundaryIs>
<innerBoundaryIs>
<LinearRing>
<coordinates>
-8.8,40.125
-8.8,40.11666667
-8.79166667,40.11666667
-8.79166667,40.125
-8.8,40.125
</coordinates>
</LinearRing>
</innerBoundaryIs>
<innerBoundaryIs>
<LinearRing>
<coordinates>
-8.73333333,40.65
-8.725,40.65
-8.725,40.65833333
-8.73333333,40.65833333
-8.73333333,40.65
</coordinates>
</LinearRing>
</innerBoundaryIs>
<innerBoundaryIs>
<LinearRing>
<coordinates>
-8.725,40.65833333
-8.71666667,40.65833333
-8.71666667,40.66666667
-8.71666667,40.675
-8.725,40.675
-8.725,40.66666667
-8.725,40.65833333
</coordinates>
</LinearRing>
</innerBoundaryIs>
<innerBoundaryIs>
<LinearRing>
<coordinates>
-8.71666667,40.675
-8.70833333,40.675
-8.7,40.675
-8.69166667,40.675
-8.69166667,40.66666667
-8.68333333,40.66666667
-8.68333333,40.675
-8.675,40.675
-8.66666667,40.675
-8.66666667,40.68333333
-8.675,40.68333333
-8.675,40.69166667
-8.66666667,40.69166667
-8.65833333,40.69166667
-8.65833333,40.7
-8.66666667,40.7
-8.66666667,40.70833333
-8.66666667,40.71666667
-8.65833333,40.71666667
-8.65,40.71666667
-8.64166667,40.71666667
-8.64166667,40.725
-8.64166667,40.73333333
-8.65,40.73333333
-8.65833333,40.73333333
-8.66666667,40.73333333
-8.675,40.73333333
-8.675,40.74166667
-8.675,40.75
-8.675,40.75833333
-8.675,40.76666667
-8.68333333,40.76666667
-8.68333333,40.775
-8.68333333,40.78333333
-8.69166667,40.78333333
-8.69166667,40.775
-8.69166667,40.76666667
-8.7,40.76666667
-8.7,40.75833333
-8.7,40.75
-8.7,40.74166667
-8.7,40.73333333
-8.7,40.725
-8.7,40.71666667
-8.70833333,40.71666667
-8.70833333,40.70833333
-8.71666667,40.70833333
-8.71666667,40.7
-8.71666667,40.69166667
-8.71666667,40.68333333
-8.71666667,40.675
</coordinates>
</LinearRing>
</innerBoundaryIs>
<innerBoundaryIs>
<LinearRing>
<coordinates>
-8.69166667,40.66666667
-8.7,40.66666667
-8.70833333,40.66666667
-8.70833333,40.65833333
-8.7,40.65833333
-8.7,40.65
-8.7,40.64166667
-8.69166667,40.64166667
-8.69166667,40.65
-8.69166667,40.65833333
-8.69166667,40.66666667
</coordinates>
</LinearRing>
</innerBoundaryIs>
<innerBoundaryIs>
<LinearRing>
<coordinates>
-8.69166667,40.64166667
-8.69166667,40.63333333
-8.68333333,40.63333333
-8.675,40.63333333
-8.675,40.64166667
-8.68333333,40.64166667
-8.69166667,40.64166667
</coordinates>
</LinearRing>
</innerBoundaryIs>
<innerBoundaryIs>
<LinearRing>
<coordinates>
-8.68333333,40.78333333
-8.675,40.78333333
-8.675,40.79166667
-8.68333333,40.79166667
-8.68333333,40.78333333
</coordinates>
</LinearRing>
</innerBoundaryIs>
<innerBoundaryIs>
<LinearRing>
<coordinates>
-8.675,40.79166667
-8.66666667,40.79166667
-8.65833333,40.79166667
-8.65833333,40.8
-8.66666667,40.8
-8.66666667,40.80833333
-8.675,40.80833333
-8.675,40.8
-8.675,40.79166667
</coordinates>
</LinearRing>
</innerBoundaryIs>
<innerBoundaryIs>
<LinearRing>
<coordinates>
-8.65833333,40.8
-8.65,40.8
-8.65,40.80833333
-8.65833333,40.80833333
-8.65833333,40.8
</coordinates>
</LinearRing>
</innerBoundaryIs>
<innerBoundaryIs>
<LinearRing>
<coordinates>
-8.65,40.80833333
-8.64166667,40.80833333
-8.63333333,40.80833333
-8.63333333,40.81666667
-8.63333333,40.825
-8.64166667,40.825
-8.64166667,40.83333333
-8.64166667,40.84166667
-8.65,40.84166667
-8.65,40.83333333
-8.65,40.825
-8.65,40.81666667
-8.65,40.80833333
</coordinates>
</LinearRing>
</innerBoundaryIs>
<innerBoundaryIs>
<LinearRing>
<coordinates>
-8.59166667,41.08333333
-8.59166667,41.075
-8.58333333,41.075
-8.575,41.075
-8.575,41.08333333
-8.575,41.09166667
-8.575,41.1
-8.58333333,41.1
-8.58333333,41.09166667
-8.58333333,41.08333333
-8.59166667,41.08333333
</coordinates>
</LinearRing>
</innerBoundaryIs>
<innerBoundaryIs>
<LinearRing>
<coordinates>
-8.575,41.075
-8.575,41.06666667
-8.56666667,41.06666667
-8.55833333,41.06666667
-8.55833333,41.05833333
-8.56666667,41.05833333
-8.56666667,41.05
-8.55833333,41.05
-8.55833333,41.04166667
-8.55833333,41.03333333
-8.55833333,41.025
-8.56666667,41.025
-8.56666667,41.03333333
-8.575,41.03333333
-8.575,41.025
-8.575,41.01666667
-8.56666667,41.01666667
-8.56666667,41.00833333
-8.55833333,41.00833333
-8.55833333,41
-8.55,41
-8.54166667,41
-8.54166667,41.00833333
-8.54166667,41.01666667
-8.54166667,41.025
-8.53333333,41.025
-8.53333333,41.03333333
-8.53333333,41.04166667
-8.53333333,41.05
-8.54166667,41.05
-8.55,41.05
-8.55,41.05833333
-8.54166667,41.05833333
-8.54166667,41.06666667
-8.54166667,41.075
-8.55,41.075
-8.55833333,41.075
-8.56666667,41.075
-8.575,41.075
</coordinates>
</LinearRing>
</innerBoundaryIs>
<innerBoundaryIs>
<LinearRing>
<coordinates>
-8.56666667,41.00833333
-8.575,41.00833333
-8.575,41
-8.56666667,41
-8.56666667,41.00833333
</coordinates>
</LinearRing>
</innerBoundaryIs>
<innerBoundaryIs>
<LinearRing>
<coordinates>
-8.31666667,41.075
-8.31666667,41.06666667
-8.30833333,41.06666667
-8.30833333,41.075
-8.31666667,41.075
</coordinates>
</LinearRing>
</innerBoundaryIs>
<innerBoundaryIs>
<LinearRing>
<coordinates>
-8.20833333,41.15833333
-8.21666667,41.15833333
-8.21666667,41.15
-8.20833333,41.15
-8.20833333,41.15833333
</coordinates>
</LinearRing>
</innerBoundaryIs>
<innerBoundaryIs>
<LinearRing>
<coordinates>
-8.18333333,41.16666667
-8.18333333,41.175
-8.19166667,41.175
-8.19166667,41.16666667
-8.18333333,41.16666667
</coordinates>
</LinearRing>
</innerBoundaryIs>
<innerBoundaryIs>
<LinearRing>
<coordinates>
-8.33333333,40.85833333
-8.34166667,40.85833333
-8.35,40.85833333
-8.35833333,40.85833333
-8.36666667,40.85833333
-8.375,40.85833333
-8.38333333,40.85833333
-8.39166667,40.85833333
-8.4,40.85833333
-8.4,40.86666667
-8.40833333,40.86666667
-8.41666667,40.86666667
-8.41666667,40.85833333
-8.41666667,40.85
-8.40833333,40.85
-8.40833333,40.84166667
-8.40833333,40.83333333
-8.4,40.83333333
-8.4,40.825
-8.39166667,40.825
-8.39166667,40.83333333
-8.39166667,40.84166667
-8.38333333,40.84166667
-8.375,40.84166667
-8.375,40.85
-8.36666667,40.85
-8.35833333,40.85
-8.35,40.85
-8.34166667,40.85
-8.33333333,40.85
-8.33333333,40.85833333
</coordinates>
</LinearRing>
</innerBoundaryIs>
<innerBoundaryIs>
<LinearRing>
<coordinates>
-8.39166667,40.825
-8.39166667,40.81666667
-8.38333333,40.81666667
-8.38333333,40.825
-8.39166667,40.825
</coordinates>
</LinearRing>
</innerBoundaryIs>
<innerBoundaryIs>
<LinearRing>
<coordinates>
-8.38333333,40.81666667
-8.38333333,40.80833333
-8.375,40.80833333
-8.36666667,40.80833333
-8.36666667,40.81666667
-8.375,40.81666667
-8.38333333,40.81666667
</coordinates>
</LinearRing>
</innerBoundaryIs>
<innerBoundaryIs>
<LinearRing>
<coordinates>
-8.35,40.81666667
-8.35833333,40.81666667
-8.35833333,40.80833333
-8.35,40.80833333
-8.35,40.81666667
</coordinates>
</LinearRing>
</innerBoundaryIs>
<innerBoundaryIs>
<LinearRing>
<coordinates>
-7.9,40.76666667
-7.9,40.75833333
-7.89166667,40.75833333
-7.89166667,40.76666667
-7.9,40.76666667
</coordinates>
</LinearRing>
</innerBoundaryIs>
<innerBoundaryIs>
<LinearRing>
<coordinates>
-7.725,40.75
-7.73333333,40.75
-7.74166667,40.75
-7.74166667,40.74166667
-7.73333333,40.74166667
-7.725,40.74166667
-7.725,40.75
</coordinates>
</LinearRing>
</innerBoundaryIs>
<innerBoundaryIs>
<LinearRing>
<coordinates>
-7.70833333,40.70833333
-7.71666667,40.70833333
-7.71666667,40.7
-7.70833333,40.7
-7.70833333,40.70833333
</coordinates>
</LinearRing>
</innerBoundaryIs>
<innerBoundaryIs>
<LinearRing>
<coordinates>
-7.73333333,40.50833333
-7.73333333,40.51666667
-7.74166667,40.51666667
-7.74166667,40.50833333
-7.73333333,40.50833333
</coordinates>
</LinearRing>
</innerBoundaryIs>
<innerBoundaryIs>
<LinearRing>
<coordinates>
-7.98333333,40.49166667
-7.98333333,40.5
-7.99166667,40.5
-7.99166667,40.49166667
-7.98333333,40.49166667
</coordinates>
</LinearRing>
</innerBoundaryIs>
<innerBoundaryIs>
<LinearRing>
<coordinates>
-7.98333333,40.5
-7.975,40.5
-7.975,40.50833333
-7.98333333,40.50833333
-7.98333333,40.5
</coordinates>
</LinearRing>
</innerBoundaryIs>
<innerBoundaryIs>
<LinearRing>
<coordinates>
-7.975,40.50833333
-7.96666667,40.50833333
-7.95833333,40.50833333
-7.95833333,40.51666667
-7.95833333,40.525
-7.95,40.525
-7.95,40.53333333
-7.95,40.54166667
-7.95833333,40.54166667
-7.95833333,40.53333333
-7.96666667,40.53333333
-7.96666667,40.525
-7.96666667,40.51666667
-7.975,40.51666667
-7.975,40.50833333
</coordinates>
</LinearRing>
</innerBoundaryIs>
<innerBoundaryIs>
<LinearRing>
<coordinates>
-7.95,40.525
-7.95,40.51666667
-7.94166667,40.51666667
-7.94166667,40.525
-7.95,40.525
</coordinates>
</LinearRing>
</innerBoundaryIs>
<innerBoundaryIs>
<LinearRing>
<coordinates>
-7.99166667,40.475
-7.99166667,40.48333333
-8,40.48333333
-8,40.475
-7.99166667,40.475
</coordinates>
</LinearRing>
</innerBoundaryIs>
<innerBoundaryIs>
<LinearRing>
<coordinates>
-7.99166667,40.46666667
-8,40.46666667
-8.00833333,40.46666667
-8.01666667,40.46666667
-8.025,40.46666667
-8.025,40.45833333
-8.03333333,40.45833333
-8.04166667,40.45833333
-8.04166667,40.45
-8.03333333,40.45
-8.03333333,40.44166667
-8.03333333,40.43333333
-8.03333333,40.425
-8.025,40.425
-8.025,40.43333333
-8.01666667,40.43333333
-8.01666667,40.425
-8.00833333,40.425
-8.00833333,40.43333333
-8.00833333,40.44166667
-8,40.44166667
-8,40.45
-8,40.45833333
-7.99166667,40.45833333
-7.99166667,40.46666667
</coordinates>
</LinearRing>
</innerBoundaryIs>
<innerBoundaryIs>
<LinearRing>
<coordinates>
-8.00833333,40.425
-8.00833333,40.41666667
-8.00833333,40.40833333
-8,40.40833333
-8,40.41666667
-7.99166667,40.41666667
-7.98333333,40.41666667
-7.975,40.41666667
-7.975,40.425
-7.98333333,40.425
-7.98333333,40.43333333
-7.99166667,40.43333333
-7.99166667,40.425
-8,40.425
-8.00833333,40.425
</coordinates>
</LinearRing>
</innerBoundaryIs>
<innerBoundaryIs>
<LinearRing>
<coordinates>
-7.975,40.425
-7.96666667,40.425
-7.96666667,40.43333333
-7.975,40.43333333
-7.975,40.425
</coordinates>
</LinearRing>
</innerBoundaryIs>
<innerBoundaryIs>
<LinearRing>
<coordinates>
-7.975,40.38333333
-7.98333333,40.38333333
-7.98333333,40.375
-7.98333333,40.36666667
-7.975,40.36666667
-7.975,40.375
-7.975,40.38333333
</coordinates>
</LinearRing>
</innerBoundaryIs>
<innerBoundaryIs>
<LinearRing>
<coordinates>
-8.29166667,40.11666667
-8.29166667,40.125
-8.28333333,40.125
-8.28333333,40.13333333
-8.28333333,40.14166667
-8.29166667,40.14166667
-8.29166667,40.13333333
-8.3,40.13333333
-8.3,40.14166667
-8.30833333,40.14166667
-8.30833333,40.13333333
-8.30833333,40.125
-8.31666667,40.125
-8.325,40.125
-8.33333333,40.125
-8.34166667,40.125
-8.34166667,40.13333333
-8.35,40.13333333
-8.35,40.125
-8.35,40.11666667
-8.34166667,40.11666667
-8.33333333,40.11666667
-8.33333333,40.10833333
-8.33333333,40.1
-8.33333333,40.09166667
-8.325,40.09166667
-8.31666667,40.09166667
-8.31666667,40.1
-8.325,40.1
-8.325,40.10833333
-8.31666667,40.10833333
-8.30833333,40.10833333
-8.3,40.10833333
-8.3,40.11666667
-8.29166667,40.11666667
</coordinates>
</LinearRing>
</innerBoundaryIs>
<innerBoundaryIs>
<LinearRing>
<coordinates>
-8.35,40.13333333
-8.35,40.14166667
-8.35,40.15
-8.35,40.15833333
-8.35,40.16666667
-8.34166667,40.16666667
-8.34166667,40.175
-8.33333333,40.175
-8.33333333,40.18333333
-8.34166667,40.18333333
-8.35,40.18333333
-8.35,40.19166667
-8.34166667,40.19166667
-8.34166667,40.2
-8.33333333,40.2
-8.325,40.2
-8.31666667,40.2
-8.30833333,40.2
-8.3,40.2
-8.3,40.19166667
-8.3,40.18333333
-8.29166667,40.18333333
-8.29166667,40.19166667
-8.28333333,40.19166667
-8.28333333,40.2
-8.29166667,40.2
-8.29166667,40.20833333
-8.28333333,40.20833333
-8.28333333,40.21666667
-8.275,40.21666667
-8.275,40.225
-8.275,40.23333333
-8.28333333,40.23333333
-8.28333333,40.225
-8.29166667,40.225
-8.3,40.225
-8.30833333,40.225
-8.30833333,40.23333333
-8.31666667,40.23333333
-8.31666667,40.225
-8.325,40.225
-8.325,40.21666667
-8.31666667,40.21666667
-8.31666667,40.20833333
-8.325,40.20833333
-8.33333333,40.20833333
-8.34166667,40.20833333
-8.35,40.20833333
-8.35,40.21666667
-8.34166667,40.21666667
-8.34166667,40.225
-8.35,40.225
-8.35,40.23333333
-8.34166667,40.23333333
-8.33333333,40.23333333
-8.33333333,40.24166667
-8.34166667,40.24166667
-8.34166667,40.25
-8.35,40.25
-8.35,40.25833333
-8.34166667,40.25833333
-8.33333333,40.25833333
-8.33333333,40.26666667
-8.34166667,40.26666667
-8.35,40.26666667
-8.35833333,40.26666667
-8.35833333,40.275
-8.36666667,40.275
-8.375,40.275
-8.375,40.26666667
-8.36666667,40.26666667
-8.36666667,40.25833333
-8.375,40.25833333
-8.375,40.25
-8.375,40.24166667
-8.36666667,40.24166667
-8.36666667,40.23333333
-8.375,40.23333333
-8.38333333,40.23333333
-8.38333333,40.24166667
-8.39166667,40.24166667
-8.39166667,40.23333333
-8.39166667,40.225
-8.38333333,40.225
-8.38333333,40.21666667
-8.375,40.21666667
-8.375,40.20833333
-8.38333333,40.20833333
-8.39166667,40.20833333
-8.39166667,40.21666667
-8.4,40.21666667
-8.40833333,40.21666667
-8.40833333,40.225
-8.40833333,40.23333333
-8.41666667,40.23333333
-8.41666667,40.24166667
-8.425,40.24166667
-8.425,40.23333333
-8.425,40.225
-8.41666667,40.225
-8.41666667,40.21666667
-8.425,40.21666667
-8.43333333,40.21666667
-8.43333333,40.225
-8.43333333,40.23333333
-8.43333333,40.24166667
-8.43333333,40.25
-8.425,40.25
-8.425,40.25833333
-8.43333333,40.25833333
-8.43333333,40.26666667
-8.425,40.26666667
-8.41666667,40.26666667
-8.41666667,40.275
-8.40833333,40.275
-8.40833333,40.28333333
-8.41666667,40.28333333
-8.41666667,40.29166667
-8.40833333,40.29166667
-8.40833333,40.3
-8.41666667,40.3
-8.41666667,40.30833333
-8.425,40.30833333
-8.425,40.3
-8.43333333,40.3
-8.43333333,40.29166667
-8.44166667,40.29166667
-8.44166667,40.3
-8.45,40.3
-8.45833333,40.3
-8.45833333,40.29166667
-8.45833333,40.28333333
-8.45833333,40.275
-8.46666667,40.275
-8.46666667,40.26666667
-8.45833333,40.26666667
-8.45833333,40.25833333
-8.46666667,40.25833333
-8.46666667,40.25
-8.45833333,40.25
-8.45833333,40.24166667
-8.46666667,40.24166667
-8.46666667,40.23333333
-8.45833333,40.23333333
-8.45833333,40.225
-8.46666667,40.225
-8.475,40.225
-8.475,40.21666667
-8.475,40.20833333
-8.48333333,40.20833333
-8.48333333,40.21666667
-8.48333333,40.225
-8.49166667,40.225
-8.5,40.225
-8.5,40.23333333
-8.5,40.24166667
-8.49166667,40.24166667
-8.49166667,40.23333333
-8.48333333,40.23333333
-8.48333333,40.24166667
-8.475,40.24166667
-8.475,40.25
-8.475,40.25833333
-8.48333333,40.25833333
-8.48333333,40.25
-8.49166667,40.25
-8.49166667,40.25833333
-8.49166667,40.26666667
-8.5,40.26666667
-8.5,40.275
-8.50833333,40.275
-8.51666667,40.275
-8.51666667,40.26666667
-8.50833333,40.26666667
-8.50833333,40.25833333
-8.5,40.25833333
-8.5,40.25
-8.50833333,40.25
-8.51666667,40.25
-8.51666667,40.25833333
-8.525,40.25833333
-8.525,40.25
-8.53333333,40.25
-8.53333333,40.24166667
-8.54166667,40.24166667
-8.55,40.24166667
-8.55,40.25
-8.55833333,40.25
-8.56666667,40.25
-8.575,40.25
-8.575,40.24166667
-8.56666667,40.24166667
-8.56666667,40.23333333
-8.575,40.23333333
-8.575,40.225
-8.58333333,40.225
-8.58333333,40.23333333
-8.58333333,40.24166667
-8.58333333,40.25
-8.59166667,40.25
-8.59166667,40.24166667
-8.59166667,40.23333333
-8.6,40.23333333
-8.6,40.225
-8.60833333,40.225
-8.60833333,40.21666667
-8.61666667,40.21666667
-8.625,40.21666667
-8.625,40.225
-8.63333333,40.225
-8.64166667,40.225
-8.65,40.225
-8.65833333,40.225
-8.65833333,40.21666667
-8.65833333,40.20833333
-8.65833333,40.2
-8.65,40.2
-8.65,40.20833333
-8.64166667,40.20833333
-8.63333333,40.20833333
-8.625,40.20833333
-8.61666667,40.20833333
-8.60833333,40.20833333
-8.6,40.20833333
-8.6,40.21666667
-8.59166667,40.21666667
-8.58333333,40.21666667
-8.575,40.21666667
-8.56666667,40.21666667
-8.56666667,40.20833333
-8.55833333,40.20833333
-8.55,40.20833333
-8.55,40.21666667
-8.54166667,40.21666667
-8.54166667,40.20833333
-8.53333333,40.20833333
-8.53333333,40.2
-8.525,40.2
-8.525,40.19166667
-8.51666667,40.19166667
-8.50833333,40.19166667
-8.50833333,40.2
-8.5,40.2
-8.49166667,40.2
-8.48333333,40.2
-8.475,40.2
-8.46666667,40.2
-8.46666667,40.20833333
-8.45833333,40.20833333
-8.45,40.20833333
-8.44166667,40.20833333
-8.44166667,40.2
-8.43333333,40.2
-8.425,40.2
-8.425,40.19166667
-8.41666667,40.19166667
-8.40833333,40.19166667
-8.40833333,40.18333333
-8.4,40.18333333
-8.4,40.19166667
-8.4,40.2
-8.39166667,40.2
-8.39166667,40.19166667
-8.39166667,40.18333333
-8.39166667,40.175
-8.38333333,40.175
-8.38333333,40.18333333
-8.375,40.18333333
-8.36666667,40.18333333
-8.36666667,40.175
-8.375,40.175
-8.375,40.16666667
-8.375,40.15833333
-8.38333333,40.15833333
-8.39166667,40.15833333
-8.39166667,40.15
-8.38333333,40.15
-8.375,40.15
-8.36666667,40.15
-8.36666667,40.14166667
-8.35833333,40.14166667
-8.35833333,40.13333333
-8.35,40.13333333
</coordinates>
</LinearRing>
</innerBoundaryIs>
<innerBoundaryIs>
<LinearRing>
<coordinates>
-8.34166667,40.16666667
-8.34166667,40.15833333
-8.34166667,40.15
-8.33333333,40.15
-8.33333333,40.14166667
-8.33333333,40.13333333
-8.325,40.13333333
-8.325,40.14166667
-8.325,40.15
-8.31666667,40.15
-8.31666667,40.15833333
-8.325,40.15833333
-8.33333333,40.15833333
-8.33333333,40.16666667
-8.34166667,40.16666667
</coordinates>
</LinearRing>
</innerBoundaryIs>
<innerBoundaryIs>
<LinearRing>
<coordinates>
-8.3,40.18333333
-8.30833333,40.18333333
-8.30833333,40.175
-8.3,40.175
-8.3,40.18333333
</coordinates>
</LinearRing>
</innerBoundaryIs>
<innerBoundaryIs>
<LinearRing>
<coordinates>
-8.425,40.19166667
-8.43333333,40.19166667
-8.44166667,40.19166667
-8.45,40.19166667
-8.45833333,40.19166667
-8.45833333,40.18333333
-8.46666667,40.18333333
-8.475,40.18333333
-8.475,40.175
-8.475,40.16666667
-8.475,40.15833333
-8.46666667,40.15833333
-8.46666667,40.16666667
-8.45833333,40.16666667
-8.45833333,40.15833333
-8.45,40.15833333
-8.44166667,40.15833333
-8.43333333,40.15833333
-8.43333333,40.15
-8.425,40.15
-8.425,40.15833333
-8.41666667,40.15833333
-8.41666667,40.16666667
-8.425,40.16666667
-8.43333333,40.16666667
-8.43333333,40.175
-8.425,40.175
-8.41666667,40.175
-8.41666667,40.18333333
-8.425,40.18333333
-8.425,40.19166667
</coordinates>
</LinearRing>
</innerBoundaryIs>
<innerBoundaryIs>
<LinearRing>
<coordinates>
-8.39166667,40.175
-8.4,40.175
-8.4,40.16666667
-8.39166667,40.16666667
-8.39166667,40.175
</coordinates>
</LinearRing>
</innerBoundaryIs>
<innerBoundaryIs>
<LinearRing>
<coordinates>
-8.33333333,40.09166667
-8.34166667,40.09166667
-8.34166667,40.08333333
-8.33333333,40.08333333
-8.33333333,40.09166667
</coordinates>
</LinearRing>
</innerBoundaryIs>
<innerBoundaryIs>
<LinearRing>
<coordinates>
-8.375,39.96666667
-8.36666667,39.96666667
-8.36666667,39.975
-8.375,39.975
-8.375,39.96666667
</coordinates>
</LinearRing>
</innerBoundaryIs>
<innerBoundaryIs>
<LinearRing>
<coordinates>
-8.39166667,39.975
-8.39166667,39.98333333
-8.38333333,39.98333333
-8.38333333,39.99166667
-8.39166667,39.99166667
-8.39166667,40
-8.39166667,40.00833333
-8.39166667,40.01666667
-8.4,40.01666667
-8.4,40.025
-8.40833333,40.025
-8.40833333,40.03333333
-8.40833333,40.04166667
-8.41666667,40.04166667
-8.41666667,40.03333333
-8.41666667,40.025
-8.41666667,40.01666667
-8.41666667,40.00833333
-8.425,40.00833333
-8.425,40.01666667
-8.43333333,40.01666667
-8.43333333,40.025
-8.425,40.025
-8.425,40.03333333
-8.43333333,40.03333333
-8.43333333,40.04166667
-8.43333333,40.05
-8.44166667,40.05
-8.45,40.05
-8.45,40.05833333
-8.45833333,40.05833333
-8.46666667,40.05833333
-8.46666667,40.06666667
-8.475,40.06666667
-8.475,40.05833333
-8.475,40.05
-8.48333333,40.05
-8.48333333,40.04166667
-8.49166667,40.04166667
-8.49166667,40.03333333
-8.48333333,40.03333333
-8.475,40.03333333
-8.46666667,40.03333333
-8.45833333,40.03333333
-8.45833333,40.025
-8.45833333,40.01666667
-8.46666667,40.01666667
-8.475,40.01666667
-8.475,40.025
-8.48333333,40.025
-8.48333333,40.01666667
-8.48333333,40.00833333
-8.475,40.00833333
-8.46666667,40.00833333
-8.45833333,40.00833333
-8.45,40.00833333
-8.45,40
-8.45,39.99166667
-8.44166667,39.99166667
-8.44166667,40
-8.43333333,40
-8.425,40
-8.425,39.99166667
-8.41666667,39.99166667
-8.41666667,39.98333333
-8.41666667,39.975
-8.425,39.975
-8.43333333,39.975
-8.43333333,39.96666667
-8.425,39.96666667
-8.41666667,39.96666667
-8.40833333,39.96666667
-8.40833333,39.975
-8.40833333,39.98333333
-8.4,39.98333333
-8.4,39.975
-8.39166667,39.975
</coordinates>
</LinearRing>
</innerBoundaryIs>
<innerBoundaryIs>
<LinearRing>
<coordinates>
-8.49166667,40.03333333
-8.5,40.03333333
-8.50833333,40.03333333
-8.51666667,40.03333333
-8.51666667,40.025
-8.51666667,40.01666667
-8.50833333,40.01666667
-8.5,40.01666667
-8.49166667,40.01666667
-8.49166667,40.025
-8.49166667,40.03333333
</coordinates>
</LinearRing>
</innerBoundaryIs>
<innerBoundaryIs>
<LinearRing>
<coordinates>
-8.51666667,40.01666667
-8.525,40.01666667
-8.525,40.00833333
-8.51666667,40.00833333
-8.51666667,40.01666667
</coordinates>
</LinearRing>
</innerBoundaryIs>
<innerBoundaryIs>
<LinearRing>
<coordinates>
-8.44166667,39.99166667
-8.44166667,39.98333333
-8.43333333,39.98333333
-8.43333333,39.99166667
-8.44166667,39.99166667
</coordinates>
</LinearRing>
</innerBoundaryIs>
<innerBoundaryIs>
<LinearRing>
<coordinates>
-8.25833333,39.91666667
-8.25,39.91666667
-8.25,39.925
-8.25,39.93333333
-8.25,39.94166667
-8.25,39.95
-8.25833333,39.95
-8.25833333,39.95833333
-8.26666667,39.95833333
-8.275,39.95833333
-8.275,39.95
-8.26666667,39.95
-8.26666667,39.94166667
-8.25833333,39.94166667
-8.25833333,39.93333333
-8.25833333,39.925
-8.25833333,39.91666667
</coordinates>
</LinearRing>
</innerBoundaryIs>
<innerBoundaryIs>
<LinearRing>
<coordinates>
-8.25,39.95
-8.24166667,39.95
-8.24166667,39.95833333
-8.25,39.95833333
-8.25,39.95
</coordinates>
</LinearRing>
</innerBoundaryIs>
<innerBoundaryIs>
<LinearRing>
<coordinates>
-8.24166667,39.95833333
-8.23333333,39.95833333
-8.23333333,39.96666667
-8.24166667,39.96666667
-8.24166667,39.95833333
</coordinates>
</LinearRing>
</innerBoundaryIs>
<innerBoundaryIs>
<LinearRing>
<coordinates>
-8.23333333,39.96666667
-8.225,39.96666667
-8.225,39.975
-8.23333333,39.975
-8.23333333,39.96666667
</coordinates>
</LinearRing>
</innerBoundaryIs>
<innerBoundaryIs>
<LinearRing>
<coordinates>
-8.225,39.975
-8.21666667,39.975
-8.21666667,39.98333333
-8.225,39.98333333
-8.225,39.975
</coordinates>
</LinearRing>
</innerBoundaryIs>
<innerBoundaryIs>
<LinearRing>
<coordinates>
-8.29166667,39.93333333
-8.28333333,39.93333333
-8.28333333,39.94166667
-8.29166667,39.94166667
-8.29166667,39.93333333
</coordinates>
</LinearRing>
</innerBoundaryIs>
<innerBoundaryIs>
<LinearRing>
<coordinates>
-8.30833333,39.925
-8.30833333,39.93333333
-8.31666667,39.93333333
-8.31666667,39.925
-8.30833333,39.925
</coordinates>
</LinearRing>
</innerBoundaryIs>
<innerBoundaryIs>
<LinearRing>
<coordinates>
-8.38333333,39.81666667
-8.38333333,39.825
-8.39166667,39.825
-8.39166667,39.81666667
-8.38333333,39.81666667
</coordinates>
</LinearRing>
</innerBoundaryIs>
<innerBoundaryIs>
<LinearRing>
<coordinates>
-8.30833333,39.79166667
-8.31666667,39.79166667
-8.325,39.79166667
-8.325,39.78333333
-8.325,39.775
-8.31666667,39.775
-8.30833333,39.775
-8.30833333,39.78333333
-8.30833333,39.79166667
</coordinates>
</LinearRing>
</innerBoundaryIs>
<innerBoundaryIs>
<LinearRing>
<coordinates>
-8.16666667,39.775
-8.175,39.775
-8.175,39.76666667
-8.16666667,39.76666667
-8.16666667,39.775
</coordinates>
</LinearRing>
</innerBoundaryIs>
<innerBoundaryIs>
<LinearRing>
<coordinates>
-8.2,39.75
-8.19166667,39.75
-8.19166667,39.75833333
-8.2,39.75833333
-8.2,39.75
</coordinates>
</LinearRing>
</innerBoundaryIs>
<innerBoundaryIs>
<LinearRing>
<coordinates>
-8.21666667,39.71666667
-8.21666667,39.725
-8.225,39.725
-8.225,39.71666667
-8.21666667,39.71666667
</coordinates>
</LinearRing>
</innerBoundaryIs>
<innerBoundaryIs>
<LinearRing>
<coordinates>
-8.19166667,39.68333333
-8.2,39.68333333
-8.20833333,39.68333333
-8.20833333,39.69166667
-8.20833333,39.7
-8.21666667,39.7
-8.21666667,39.69166667
-8.21666667,39.68333333
-8.21666667,39.675
-8.20833333,39.675
-8.2,39.675
-8.19166667,39.675
-8.19166667,39.68333333
</coordinates>
</LinearRing>
</innerBoundaryIs>
<innerBoundaryIs>
<LinearRing>
<coordinates>
-8.19166667,39.675
-8.19166667,39.66666667
-8.18333333,39.66666667
-8.18333333,39.65833333
-8.175,39.65833333
-8.16666667,39.65833333
-8.16666667,39.66666667
-8.175,39.66666667
-8.175,39.675
-8.18333333,39.675
-8.19166667,39.675
</coordinates>
</LinearRing>
</innerBoundaryIs>
<innerBoundaryIs>
<LinearRing>
<coordinates>
-8.11666667,39.6
-8.11666667,39.60833333
-8.125,39.60833333
-8.125,39.6
-8.11666667,39.6
</coordinates>
</LinearRing>
</innerBoundaryIs>
<innerBoundaryIs>
<LinearRing>
<coordinates>
-8.06666667,39.58333333
-8.06666667,39.575
-8.05833333,39.575
-8.05833333,39.58333333
-8.06666667,39.58333333
</coordinates>
</LinearRing>
</innerBoundaryIs>
<innerBoundaryIs>
<LinearRing>
<coordinates>
-7.975,39.55
-7.98333333,39.55
-7.98333333,39.54166667
-7.975,39.54166667
-7.975,39.55
</coordinates>
</LinearRing>
</innerBoundaryIs>
<innerBoundaryIs>
<LinearRing>
<coordinates>
-7.93333333,39.41666667
-7.94166667,39.41666667
-7.94166667,39.40833333
-7.93333333,39.40833333
-7.93333333,39.41666667
</coordinates>
</LinearRing>
</innerBoundaryIs>
<innerBoundaryIs>
<LinearRing>
<coordinates>
-7.90833333,39.41666667
-7.90833333,39.40833333
-7.9,39.40833333
-7.9,39.4
-7.89166667,39.4
-7.89166667,39.40833333
-7.88333333,39.40833333
-7.88333333,39.41666667
-7.89166667,39.41666667
-7.89166667,39.425
-7.9,39.425
-7.9,39.41666667
-7.90833333,39.41666667
</coordinates>
</LinearRing>
</innerBoundaryIs>
<innerBoundaryIs>
<LinearRing>
<coordinates>
-7.99166667,39.33333333
-7.98333333,39.33333333
-7.98333333,39.34166667
-7.99166667,39.34166667
-7.99166667,39.33333333
</coordinates>
</LinearRing>
</innerBoundaryIs>
<innerBoundaryIs>
<LinearRing>
<coordinates>
-8.075,39.29166667
-8.075,39.3
-8.06666667,39.3
-8.05833333,39.3
-8.05833333,39.30833333
-8.06666667,39.30833333
-8.075,39.30833333
-8.08333333,39.30833333
-8.08333333,39.3
-8.09166667,39.3
-8.09166667,39.29166667
-8.08333333,39.29166667
-8.075,39.29166667
</coordinates>
</LinearRing>
</innerBoundaryIs>
<innerBoundaryIs>
<LinearRing>
<coordinates>
-8.15,39.29166667
-8.14166667,39.29166667
-8.13333333,39.29166667
-8.13333333,39.3
-8.14166667,39.3
-8.15,39.3
-8.15,39.29166667
</coordinates>
</LinearRing>
</innerBoundaryIs>
<innerBoundaryIs>
<LinearRing>
<coordinates>
-8.13333333,39.3
-8.125,39.3
-8.125,39.30833333
-8.13333333,39.30833333
-8.13333333,39.3
</coordinates>
</LinearRing>
</innerBoundaryIs>
<innerBoundaryIs>
<LinearRing>
<coordinates>
-8.13333333,39.30833333
-8.13333333,39.31666667
-8.14166667,39.31666667
-8.14166667,39.30833333
-8.13333333,39.30833333
</coordinates>
</LinearRing>
</innerBoundaryIs>
<innerBoundaryIs>
<LinearRing>
<coordinates>
-8.18333333,39.3
-8.18333333,39.29166667
-8.175,39.29166667
-8.175,39.3
-8.18333333,39.3
</coordinates>
</LinearRing>
</innerBoundaryIs>
<innerBoundaryIs>
<LinearRing>
<coordinates>
-8.24166667,39.20833333
-8.24166667,39.21666667
-8.24166667,39.225
-8.24166667,39.23333333
-8.24166667,39.24166667
-8.24166667,39.25
-8.23333333,39.25
-8.225,39.25
-8.225,39.25833333
-8.23333333,39.25833333
-8.23333333,39.26666667
-8.24166667,39.26666667
-8.24166667,39.25833333
-8.25,39.25833333
-8.25,39.25
-8.25833333,39.25
-8.25833333,39.24166667
-8.25833333,39.23333333
-8.25833333,39.225
-8.25,39.225
-8.25,39.21666667
-8.25,39.20833333
-8.24166667,39.20833333
</coordinates>
</LinearRing>
</innerBoundaryIs>
<innerBoundaryIs>
<LinearRing>
<coordinates>
-8.31666667,39.15
-8.31666667,39.15833333
-8.31666667,39.16666667
-8.325,39.16666667
-8.33333333,39.16666667
-8.33333333,39.175
-8.325,39.175
-8.31666667,39.175
-8.30833333,39.175
-8.3,39.175
-8.3,39.18333333
-8.30833333,39.18333333
-8.31666667,39.18333333
-8.325,39.18333333
-8.325,39.19166667
-8.31666667,39.19166667
-8.30833333,39.19166667
-8.30833333,39.2
-8.3,39.2
-8.3,39.20833333
-8.3,39.21666667
-8.30833333,39.21666667
-8.31666667,39.21666667
-8.31666667,39.225
-8.325,39.225
-8.325,39.23333333
-8.33333333,39.23333333
-8.33333333,39.24166667
-8.34166667,39.24166667
-8.34166667,39.25
-8.34166667,39.25833333
-8.35,39.25833333
-8.35833333,39.25833333
-8.35833333,39.25
-8.35833333,39.24166667
-8.36666667,39.24166667
-8.375,39.24166667
-8.38333333,39.24166667
-8.38333333,39.23333333
-8.38333333,39.225
-8.39166667,39.225
-8.4,39.225
-8.4,39.23333333
-8.39166667,39.23333333
-8.39166667,39.24166667
-8.4,39.24166667
-8.40833333,39.24166667
-8.40833333,39.23333333
-8.41666667,39.23333333
-8.425,39.23333333
-8.425,39.24166667
-8.425,39.25
-8.425,39.25833333
-8.43333333,39.25833333
-8.43333333,39.25
-8.43333333,39.24166667
-8.44166667,39.24166667
-8.44166667,39.23333333
-8.45,39.23333333
-8.45,39.24166667
-8.45833333,39.24166667
-8.46666667,39.24166667
-8.46666667,39.23333333
-8.46666667,39.225
-8.475,39.225
-8.48333333,39.225
-8.48333333,39.21666667
-8.48333333,39.20833333
-8.475,39.20833333
-8.46666667,39.20833333
-8.46666667,39.21666667
-8.45833333,39.21666667
-8.45833333,39.225
-8.45,39.225
-8.45,39.21666667
-8.44166667,39.21666667
-8.44166667,39.20833333
-8.44166667,39.2
-8.45,39.2
-8.45833333,39.2
-8.45833333,39.19166667
-8.46666667,39.19166667
-8.475,39.19166667
-8.475,39.18333333
-8.48333333,39.18333333
-8.49166667,39.18333333
-8.5,39.18333333
-8.5,39.175
-8.49166667,39.175
-8.49166667,39.16666667
-8.48333333,39.16666667
-8.475,39.16666667
-8.475,39.175
-8.46666667,39.175
-8.45833333,39.175
-8.45833333,39.16666667
-8.45,39.16666667
-8.45,39.15833333
-8.44166667,39.15833333
-8.43333333,39.15833333
-8.425,39.15833333
-8.41666667,39.15833333
-8.41666667,39.16666667
-8.40833333,39.16666667
-8.4,39.16666667
-8.39166667,39.16666667
-8.38333333,39.16666667
-8.375,39.16666667
-8.36666667,39.16666667
-8.36666667,39.175
-8.35833333,39.175
-8.35,39.175
-8.35,39.16666667
-8.34166667,39.16666667
-8.34166667,39.15833333
-8.34166667,39.15
-8.33333333,39.15
-8.33333333,39.15833333
-8.325,39.15833333
-8.325,39.15
-8.31666667,39.15
</coordinates>
</LinearRing>
</innerBoundaryIs>
<innerBoundaryIs>
<LinearRing>
<coordinates>
-8.5,39.175
-8.50833333,39.175
-8.50833333,39.16666667
-8.50833333,39.15833333
-8.51666667,39.15833333
-8.51666667,39.15
-8.50833333,39.15
-8.5,39.15
-8.5,39.15833333
-8.5,39.16666667
-8.5,39.175
</coordinates>
</LinearRing>
</innerBoundaryIs>
<innerBoundaryIs>
<LinearRing>
<coordinates>
-8.50833333,39.175
-8.50833333,39.18333333
-8.50833333,39.19166667
-8.5,39.19166667
-8.5,39.2
-8.50833333,39.2
-8.50833333,39.20833333
-8.51666667,39.20833333
-8.51666667,39.2
-8.51666667,39.19166667
-8.51666667,39.18333333
-8.51666667,39.175
-8.50833333,39.175
</coordinates>
</LinearRing>
</innerBoundaryIs>
<innerBoundaryIs>
<LinearRing>
<coordinates>
-8.55,39.09166667
-8.55,39.1
-8.55833333,39.1
-8.55833333,39.09166667
-8.55,39.09166667
</coordinates>
</LinearRing>
</innerBoundaryIs>
<innerBoundaryIs>
<LinearRing>
<coordinates>
-8.55,39.1
-8.54166667,39.1
-8.54166667,39.10833333
-8.54166667,39.11666667
-8.54166667,39.125
-8.54166667,39.13333333
-8.55,39.13333333
-8.55,39.125
-8.55833333,39.125
-8.55833333,39.11666667
-8.55833333,39.10833333
-8.55,39.10833333
-8.55,39.1
</coordinates>
</LinearRing>
</innerBoundaryIs>
<innerBoundaryIs>
<LinearRing>
<coordinates>
-8.55833333,39.125
-8.55833333,39.13333333
-8.55833333,39.14166667
-8.55833333,39.15
-8.56666667,39.15
-8.56666667,39.15833333
-8.575,39.15833333
-8.575,39.15
-8.575,39.14166667
-8.575,39.13333333
-8.575,39.125
-8.56666667,39.125
-8.55833333,39.125
</coordinates>
</LinearRing>
</innerBoundaryIs>
<innerBoundaryIs>
<LinearRing>
<coordinates>
-8.575,39.15833333
-8.575,39.16666667
-8.58333333,39.16666667
-8.59166667,39.16666667
-8.59166667,39.15833333
-8.58333333,39.15833333
-8.575,39.15833333
</coordinates>
</LinearRing>
</innerBoundaryIs>
<innerBoundaryIs>
<LinearRing>
<coordinates>
-8.59166667,39.15833333
-8.6,39.15833333
-8.6,39.15
-8.59166667,39.15
-8.59166667,39.15833333
</coordinates>
</LinearRing>
</innerBoundaryIs>
<innerBoundaryIs>
<LinearRing>
<coordinates>
-8.6,39.15833333
-8.6,39.16666667
-8.60833333,39.16666667
-8.60833333,39.15833333
-8.6,39.15833333
</coordinates>
</LinearRing>
</innerBoundaryIs>
<innerBoundaryIs>
<LinearRing>
<coordinates>
-8.56666667,39.075
-8.56666667,39.08333333
-8.575,39.08333333
-8.575,39.075
-8.56666667,39.075
</coordinates>
</LinearRing>
</innerBoundaryIs>
<innerBoundaryIs>
<LinearRing>
<coordinates>
-8.55833333,38.975
-8.56666667,38.975
-8.56666667,38.96666667
-8.55833333,38.96666667
-8.55833333,38.975
</coordinates>
</LinearRing>
</innerBoundaryIs>
<innerBoundaryIs>
<LinearRing>
<coordinates>
-8.55,38.95
-8.55833333,38.95
-8.56666667,38.95
-8.56666667,38.95833333
-8.575,38.95833333
-8.575,38.96666667
-8.575,38.975
-8.58333333,38.975
-8.58333333,38.98333333
-8.59166667,38.98333333
-8.59166667,38.975
-8.6,38.975
-8.60833333,38.975
-8.60833333,38.96666667
-8.61666667,38.96666667
-8.625,38.96666667
-8.63333333,38.96666667
-8.64166667,38.96666667
-8.65,38.96666667
-8.65833333,38.96666667
-8.65833333,38.975
-8.66666667,38.975
-8.66666667,38.96666667
-8.66666667,38.95833333
-8.65833333,38.95833333
-8.65,38.95833333
-8.64166667,38.95833333
-8.63333333,38.95833333
-8.625,38.95833333
-8.61666667,38.95833333
-8.61666667,38.95
-8.60833333,38.95
-8.6,38.95
-8.59166667,38.95
-8.58333333,38.95
-8.58333333,38.94166667
-8.575,38.94166667
-8.56666667,38.94166667
-8.55833333,38.94166667
-8.55,38.94166667
-8.55,38.95
</coordinates>
</LinearRing>
</innerBoundaryIs>
<innerBoundaryIs>
<LinearRing>
<coordinates>
-8.65833333,38.975
-8.65,38.975
-8.65,38.98333333
-8.65833333,38.98333333
-8.65833333,38.975
</coordinates>
</LinearRing>
</innerBoundaryIs>
<innerBoundaryIs>
<LinearRing>
<coordinates>
-8.65,38.98333333
-8.64166667,38.98333333
-8.63333333,38.98333333
-8.625,38.98333333
-8.61666667,38.98333333
-8.61666667,38.99166667
-8.625,38.99166667
-8.63333333,38.99166667
-8.63333333,39
-8.63333333,39.00833333
-8.64166667,39.00833333
-8.64166667,39
-8.64166667,38.99166667
-8.65,38.99166667
-8.65,38.98333333
</coordinates>
</LinearRing>
</innerBoundaryIs>
<innerBoundaryIs>
<LinearRing>
<coordinates>
-8.61666667,38.99166667
-8.60833333,38.99166667
-8.6,38.99166667
-8.59166667,38.99166667
-8.59166667,39
-8.6,39
-8.6,39.00833333
-8.60833333,39.00833333
-8.61666667,39.00833333
-8.61666667,39
-8.61666667,38.99166667
</coordinates>
</LinearRing>
</innerBoundaryIs>
<innerBoundaryIs>
<LinearRing>
<coordinates>
-8.58333333,38.9
-8.58333333,38.90833333
-8.58333333,38.91666667
-8.59166667,38.91666667
-8.59166667,38.90833333
-8.59166667,38.9
-8.58333333,38.9
</coordinates>
</LinearRing>
</innerBoundaryIs>
<innerBoundaryIs>
<LinearRing>
<coordinates>
-8.625,38.9
-8.61666667,38.9
-8.61666667,38.90833333
-8.61666667,38.91666667
-8.61666667,38.925
-8.60833333,38.925
-8.60833333,38.93333333
-8.61666667,38.93333333
-8.625,38.93333333
-8.63333333,38.93333333
-8.63333333,38.925
-8.625,38.925
-8.625,38.91666667
-8.625,38.90833333
-8.625,38.9
</coordinates>
</LinearRing>
</innerBoundaryIs>
<innerBoundaryIs>
<LinearRing>
<coordinates>
-8.65,38.88333333
-8.65,38.89166667
-8.65833333,38.89166667
-8.65833333,38.9
-8.66666667,38.9
-8.66666667,38.89166667
-8.66666667,38.88333333
-8.66666667,38.875
-8.65833333,38.875
-8.65833333,38.88333333
-8.65,38.88333333
</coordinates>
</LinearRing>
</innerBoundaryIs>
<innerBoundaryIs>
<LinearRing>
<coordinates>
-8.65833333,38.79166667
-8.66666667,38.79166667
-8.66666667,38.78333333
-8.65833333,38.78333333
-8.65833333,38.79166667
</coordinates>
</LinearRing>
</innerBoundaryIs>
<innerBoundaryIs>
<LinearRing>
<coordinates>
-8.63333333,38.775
-8.63333333,38.76666667
-8.625,38.76666667
-8.625,38.775
-8.63333333,38.775
</coordinates>
</LinearRing>
</innerBoundaryIs>
<innerBoundaryIs>
<LinearRing>
<coordinates>
-8.575,38.65
-8.58333333,38.65
-8.58333333,38.64166667
-8.575,38.64166667
-8.575,38.65
</coordinates>
</LinearRing>
</innerBoundaryIs>
<innerBoundaryIs>
<LinearRing>
<coordinates>
-8.39166667,38.65833333
-8.39166667,38.65
-8.38333333,38.65
-8.38333333,38.64166667
-8.375,38.64166667
-8.36666667,38.64166667
-8.36666667,38.65
-8.375,38.65
-8.375,38.65833333
-8.38333333,38.65833333
-8.39166667,38.65833333
</coordinates>
</LinearRing>
</innerBoundaryIs>
<innerBoundaryIs>
<LinearRing>
<coordinates>
-8.36666667,38.65
-8.35833333,38.65
-8.35,38.65
-8.35,38.65833333
-8.35833333,38.65833333
-8.36666667,38.65833333
-8.36666667,38.65
</coordinates>
</LinearRing>
</innerBoundaryIs>
<innerBoundaryIs>
<LinearRing>
<coordinates>
-8.28333333,38.675
-8.28333333,38.68333333
-8.29166667,38.68333333
-8.3,38.68333333
-8.3,38.675
-8.29166667,38.675
-8.28333333,38.675
</coordinates>
</LinearRing>
</innerBoundaryIs>
<innerBoundaryIs>
<LinearRing>
<coordinates>
-8.15833333,38.575
-8.15,38.575
-8.15,38.58333333
-8.15833333,38.58333333
-8.15833333,38.575
</coordinates>
</LinearRing>
</innerBoundaryIs>
<innerBoundaryIs>
<LinearRing>
<coordinates>
-8.19166667,38.575
-8.18333333,38.575
-8.18333333,38.58333333
-8.18333333,38.59166667
-8.19166667,38.59166667
-8.19166667,38.58333333
-8.19166667,38.575
</coordinates>
</LinearRing>
</innerBoundaryIs>
<innerBoundaryIs>
<LinearRing>
<coordinates>
-8.18333333,38.59166667
-8.175,38.59166667
-8.16666667,38.59166667
-8.15833333,38.59166667
-8.15833333,38.6
-8.15833333,38.60833333
-8.16666667,38.60833333
-8.16666667,38.6
-8.175,38.6
-8.18333333,38.6
-8.18333333,38.59166667
</coordinates>
</LinearRing>
</innerBoundaryIs>
<innerBoundaryIs>
<LinearRing>
<coordinates>
-8.21666667,38.575
-8.20833333,38.575
-8.20833333,38.58333333
-8.21666667,38.58333333
-8.21666667,38.575
</coordinates>
</LinearRing>
</innerBoundaryIs>
<innerBoundaryIs>
<LinearRing>
<coordinates>
-8.28333333,38.58333333
-8.28333333,38.59166667
-8.29166667,38.59166667
-8.29166667,38.58333333
-8.28333333,38.58333333
</coordinates>
</LinearRing>
</innerBoundaryIs>
<innerBoundaryIs>
<LinearRing>
<coordinates>
-8.29166667,38.55833333
-8.29166667,38.56666667
-8.29166667,38.575
-8.3,38.575
-8.3,38.56666667
-8.30833333,38.56666667
-8.31666667,38.56666667
-8.325,38.56666667
-8.325,38.575
-8.31666667,38.575
-8.31666667,38.58333333
-8.325,38.58333333
-8.325,38.59166667
-8.33333333,38.59166667
-8.33333333,38.58333333
-8.34166667,38.58333333
-8.35,38.58333333
-8.35833333,38.58333333
-8.35833333,38.575
-8.35,38.575
-8.35,38.56666667
-8.35,38.55833333
-8.34166667,38.55833333
-8.33333333,38.55833333
-8.325,38.55833333
-8.31666667,38.55833333
-8.31666667,38.55
-8.30833333,38.55
-8.30833333,38.55833333
-8.3,38.55833333
-8.29166667,38.55833333
</coordinates>
</LinearRing>
</innerBoundaryIs>
<innerBoundaryIs>
<LinearRing>
<coordinates>
-8.3,38.575
-8.3,38.58333333
-8.30833333,38.58333333
-8.30833333,38.575
-8.3,38.575
</coordinates>
</LinearRing>
</innerBoundaryIs>
<innerBoundaryIs>
<LinearRing>
<coordinates>
-8.30833333,38.55
-8.30833333,38.54166667
-8.3,38.54166667
-8.3,38.55
-8.30833333,38.55
</coordinates>
</LinearRing>
</innerBoundaryIs>
<innerBoundaryIs>
<LinearRing>
<coordinates>
-8.475,38.10833333
-8.475,38.11666667
-8.48333333,38.11666667
-8.48333333,38.10833333
-8.475,38.10833333
</coordinates>
</LinearRing>
</innerBoundaryIs>
<innerBoundaryIs>
<LinearRing>
<coordinates>
-8.53333333,37.95
-8.54166667,37.95
-8.54166667,37.94166667
-8.53333333,37.94166667
-8.53333333,37.95
</coordinates>
</LinearRing>
</innerBoundaryIs>
<innerBoundaryIs>
<LinearRing>
<coordinates>
-8.50833333,37.89166667
-8.50833333,37.88333333
-8.50833333,37.875
-8.5,37.875
-8.5,37.88333333
-8.5,37.89166667
-8.50833333,37.89166667
</coordinates>
</LinearRing>
</innerBoundaryIs>
<innerBoundaryIs>
<LinearRing>
<coordinates>
-8.46666667,37.83333333
-8.46666667,37.84166667
-8.475,37.84166667
-8.475,37.85
-8.48333333,37.85
-8.48333333,37.84166667
-8.49166667,37.84166667
-8.5,37.84166667
-8.50833333,37.84166667
-8.51666667,37.84166667
-8.51666667,37.83333333
-8.525,37.83333333
-8.525,37.825
-8.51666667,37.825
-8.51666667,37.81666667
-8.50833333,37.81666667
-8.50833333,37.80833333
-8.50833333,37.8
-8.5,37.8
-8.49166667,37.8
-8.49166667,37.80833333
-8.49166667,37.81666667
-8.5,37.81666667
-8.5,37.825
-8.49166667,37.825
-8.49166667,37.83333333
-8.48333333,37.83333333
-8.475,37.83333333
-8.46666667,37.83333333
</coordinates>
</LinearRing>
</innerBoundaryIs>
<innerBoundaryIs>
<LinearRing>
<coordinates>
-8.46666667,37.80833333
-8.475,37.80833333
-8.475,37.8
-8.48333333,37.8
-8.48333333,37.79166667
-8.475,37.79166667
-8.46666667,37.79166667
-8.46666667,37.8
-8.46666667,37.80833333
</coordinates>
</LinearRing>
</innerBoundaryIs>
<innerBoundaryIs>
<LinearRing>
<coordinates>
-8.43333333,37.76666667
-8.44166667,37.76666667
-8.45,37.76666667
-8.45,37.775
-8.45833333,37.775
-8.45833333,37.78333333
-8.46666667,37.78333333
-8.46666667,37.775
-8.475,37.775
-8.48333333,37.775
-8.48333333,37.78333333
-8.49166667,37.78333333
-8.49166667,37.775
-8.49166667,37.76666667
-8.49166667,37.75833333
-8.49166667,37.75
-8.5,37.75
-8.50833333,37.75
-8.50833333,37.74166667
-8.50833333,37.73333333
-8.51666667,37.73333333
-8.51666667,37.725
-8.525,37.725
-8.525,37.73333333
-8.525,37.74166667
-8.53333333,37.74166667
-8.54166667,37.74166667
-8.54166667,37.73333333
-8.53333333,37.73333333
-8.53333333,37.725
-8.53333333,37.71666667
-8.54166667,37.71666667
-8.54166667,37.70833333
-8.54166667,37.7
-8.53333333,37.7
-8.53333333,37.70833333
-8.525,37.70833333
-8.51666667,37.70833333
-8.51666667,37.71666667
-8.50833333,37.71666667
-8.50833333,37.725
-8.5,37.725
-8.49166667,37.725
-8.49166667,37.73333333
-8.5,37.73333333
-8.5,37.74166667
-8.49166667,37.74166667
-8.48333333,37.74166667
-8.48333333,37.75
-8.475,37.75
-8.475,37.75833333
-8.475,37.76666667
-8.46666667,37.76666667
-8.46666667,37.75833333
-8.45833333,37.75833333
-8.45833333,37.75
-8.45,37.75
-8.45,37.75833333
-8.44166667,37.75833333
-8.44166667,37.75
-8.44166667,37.74166667
-8.43333333,37.74166667
-8.43333333,37.75
-8.43333333,37.75833333
-8.43333333,37.76666667
</coordinates>
</LinearRing>
</innerBoundaryIs>
<innerBoundaryIs>
<LinearRing>
<coordinates>
-8.54166667,37.7
-8.55,37.7
-8.55,37.69166667
-8.55,37.68333333
-8.55,37.675
-8.55833333,37.675
-8.56666667,37.675
-8.575,37.675
-8.58333333,37.675
-8.58333333,37.66666667
-8.575,37.66666667
-8.575,37.65833333
-8.56666667,37.65833333
-8.56666667,37.66666667
-8.55833333,37.66666667
-8.55833333,37.65833333
-8.55,37.65833333
-8.54166667,37.65833333
-8.54166667,37.66666667
-8.54166667,37.675
-8.53333333,37.675
-8.53333333,37.68333333
-8.54166667,37.68333333
-8.54166667,37.69166667
-8.54166667,37.7
</coordinates>
</LinearRing>
</innerBoundaryIs>
<innerBoundaryIs>
<LinearRing>
<coordinates>
-8.55,37.7
-8.55,37.70833333
-8.55833333,37.70833333
-8.55833333,37.7
-8.55,37.7
</coordinates>
</LinearRing>
</innerBoundaryIs>
<innerBoundaryIs>
<LinearRing>
<coordinates>
-8.53333333,37.68333333
-8.525,37.68333333
-8.525,37.69166667
-8.53333333,37.69166667
-8.53333333,37.68333333
</coordinates>
</LinearRing>
</innerBoundaryIs>
<innerBoundaryIs>
<LinearRing>
<coordinates>
-8.51666667,37.70833333
-8.51666667,37.7
-8.50833333,37.7
-8.50833333,37.70833333
-8.51666667,37.70833333
</coordinates>
</LinearRing>
</innerBoundaryIs>
<innerBoundaryIs>
<LinearRing>
<coordinates>
-8.49166667,37.725
-8.49166667,37.71666667
-8.48333333,37.71666667
-8.475,37.71666667
-8.46666667,37.71666667
-8.46666667,37.725
-8.475,37.725
-8.48333333,37.725
-8.49166667,37.725
</coordinates>
</LinearRing>
</innerBoundaryIs>
<innerBoundaryIs>
<LinearRing>
<coordinates>
-8.50833333,37.64166667
-8.51666667,37.64166667
-8.51666667,37.63333333
-8.50833333,37.63333333
-8.50833333,37.64166667
</coordinates>
</LinearRing>
</innerBoundaryIs>
<innerBoundaryIs>
<LinearRing>
<coordinates>
-8.7,37.225
-8.7,37.23333333
-8.70833333,37.23333333
-8.70833333,37.225
-8.7,37.225
</coordinates>
</LinearRing>
</innerBoundaryIs>
<innerBoundaryIs>
<LinearRing>
<coordinates>
-8.78333333,37.125
-8.79166667,37.125
-8.8,37.125
-8.8,37.11666667
-8.79166667,37.11666667
-8.79166667,37.10833333
-8.78333333,37.10833333
-8.78333333,37.11666667
-8.78333333,37.125
</coordinates>
</LinearRing>
</innerBoundaryIs>
<innerBoundaryIs>
<LinearRing>
<coordinates>
-8.76666667,37.09166667
-8.775,37.09166667
-8.775,37.08333333
-8.76666667,37.08333333
-8.76666667,37.09166667
</coordinates>
</LinearRing>
</innerBoundaryIs>
<innerBoundaryIs>
<LinearRing>
<coordinates>
-8.65833333,38.65
-8.65,38.65
-8.64166667,38.65
-8.64166667,38.65833333
-8.65,38.65833333
-8.65,38.66666667
-8.65833333,38.66666667
-8.65833333,38.65833333
-8.65833333,38.65
</coordinates>
</LinearRing>
</innerBoundaryIs>
<innerBoundaryIs>
<LinearRing>
<coordinates>
-8.64166667,38.65
-8.64166667,38.64166667
-8.63333333,38.64166667
-8.625,38.64166667
-8.61666667,38.64166667
-8.61666667,38.65
-8.60833333,38.65
-8.60833333,38.65833333
-8.6,38.65833333
-8.59166667,38.65833333
-8.59166667,38.66666667
-8.59166667,38.675
-8.6,38.675
-8.60833333,38.675
-8.61666667,38.675
-8.625,38.675
-8.625,38.66666667
-8.61666667,38.66666667
-8.61666667,38.65833333
-8.625,38.65833333
-8.63333333,38.65833333
-8.63333333,38.65
-8.64166667,38.65
</coordinates>
</LinearRing>
</innerBoundaryIs>
<innerBoundaryIs>
<LinearRing>
<coordinates>
-8.64166667,38.64166667
-8.65,38.64166667
-8.65833333,38.64166667
-8.65833333,38.63333333
-8.65833333,38.625
-8.65,38.625
-8.65,38.63333333
-8.64166667,38.63333333
-8.64166667,38.64166667
</coordinates>
</LinearRing>
</innerBoundaryIs>
<innerBoundaryIs>
<LinearRing>
<coordinates>
-8.825,37.08333333
-8.81666667,37.08333333
-8.80833333,37.08333333
-8.8,37.08333333
-8.8,37.09166667
-8.80833333,37.09166667
-8.80833333,37.1
-8.81666667,37.1
-8.81666667,37.09166667
-8.825,37.09166667
-8.825,37.08333333
</coordinates>
</LinearRing>
</innerBoundaryIs>
<innerBoundaryIs>
<LinearRing>
<coordinates>
-8.80833333,37.1
-8.8,37.1
-8.8,37.10833333
-8.80833333,37.10833333
-8.80833333,37.1
</coordinates>
</LinearRing>
</innerBoundaryIs>
<innerBoundaryIs>
<LinearRing>
<coordinates>
-8.80833333,37.10833333
-8.80833333,37.11666667
-8.80833333,37.125
-8.81666667,37.125
-8.81666667,37.11666667
-8.81666667,37.10833333
-8.80833333,37.10833333
</coordinates>
</LinearRing>
</innerBoundaryIs>
<innerBoundaryIs>
<LinearRing>
<coordinates>
-8.825,37.09166667
-8.825,37.1
-8.83333333,37.1
-8.83333333,37.09166667
-8.825,37.09166667
</coordinates>
</LinearRing>
</innerBoundaryIs>
<innerBoundaryIs>
<LinearRing>
<coordinates>
-8.56666667,37.36666667
-8.55833333,37.36666667
-8.55833333,37.375
-8.56666667,37.375
-8.56666667,37.36666667
</coordinates>
</LinearRing>
</innerBoundaryIs>
<innerBoundaryIs>
<LinearRing>
<coordinates>
-8.55833333,37.36666667
-8.55833333,37.35833333
-8.55,37.35833333
-8.55,37.36666667
-8.55833333,37.36666667
</coordinates>
</LinearRing>
</innerBoundaryIs>
<innerBoundaryIs>
<LinearRing>
<coordinates>
-8.7,37.56666667
-8.69166667,37.56666667
-8.69166667,37.55833333
-8.69166667,37.55
-8.7,37.55
-8.70833333,37.55
-8.70833333,37.54166667
-8.7,37.54166667
-8.69166667,37.54166667
-8.68333333,37.54166667
-8.68333333,37.55
-8.68333333,37.55833333
-8.68333333,37.56666667
-8.675,37.56666667
-8.66666667,37.56666667
-8.65833333,37.56666667
-8.65,37.56666667
-8.65,37.575
-8.65833333,37.575
-8.65833333,37.58333333
-8.66666667,37.58333333
-8.66666667,37.59166667
-8.675,37.59166667
-8.675,37.58333333
-8.68333333,37.58333333
-8.69166667,37.58333333
-8.69166667,37.575
-8.7,37.575
-8.7,37.56666667
</coordinates>
</LinearRing>
</innerBoundaryIs>
<innerBoundaryIs>
<LinearRing>
<coordinates>
-8.65833333,37.58333333
-8.65,37.58333333
-8.65,37.59166667
-8.65833333,37.59166667
-8.65833333,37.58333333
</coordinates>
</LinearRing>
</innerBoundaryIs>
<innerBoundaryIs>
<LinearRing>
<coordinates>
-8.70833333,37.50833333
-8.7,37.50833333
-8.7,37.51666667
-8.70833333,37.51666667
-8.70833333,37.50833333
</coordinates>
</LinearRing>
</innerBoundaryIs>
<innerBoundaryIs>
<LinearRing>
<coordinates>
-8.7,37.51666667
-8.69166667,37.51666667
-8.69166667,37.525
-8.7,37.525
-8.7,37.51666667
</coordinates>
</LinearRing>
</innerBoundaryIs>
<innerBoundaryIs>
<LinearRing>
<coordinates>
-8.725,37.53333333
-8.71666667,37.53333333
-8.71666667,37.54166667
-8.725,37.54166667
-8.725,37.53333333
</coordinates>
</LinearRing>
</innerBoundaryIs>
<innerBoundaryIs>
<LinearRing>
<coordinates>
-8.725,37.54166667
-8.725,37.55
-8.73333333,37.55
-8.73333333,37.54166667
-8.725,37.54166667
</coordinates>
</LinearRing>
</innerBoundaryIs>
<innerBoundaryIs>
<LinearRing>
<coordinates>
-8.41666667,37.64166667
-8.41666667,37.63333333
-8.40833333,37.63333333
-8.40833333,37.64166667
-8.41666667,37.64166667
</coordinates>
</LinearRing>
</innerBoundaryIs>
<innerBoundaryIs>
<LinearRing>
<coordinates>
-8.40833333,37.64166667
-8.4,37.64166667
-8.4,37.65
-8.40833333,37.65
-8.40833333,37.64166667
</coordinates>
</LinearRing>
</innerBoundaryIs>
<innerBoundaryIs>
<LinearRing>
<coordinates>
-8.71666667,37.875
-8.71666667,37.86666667
-8.71666667,37.85833333
-8.71666667,37.85
-8.70833333,37.85
-8.70833333,37.85833333
-8.7,37.85833333
-8.7,37.85
-8.7,37.84166667
-8.70833333,37.84166667
-8.70833333,37.83333333
-8.70833333,37.825
-8.7,37.825
-8.7,37.81666667
-8.7,37.80833333
-8.70833333,37.80833333
-8.70833333,37.8
-8.70833333,37.79166667
-8.7,37.79166667
-8.7,37.78333333
-8.69166667,37.78333333
-8.68333333,37.78333333
-8.68333333,37.79166667
-8.675,37.79166667
-8.675,37.78333333
-8.675,37.775
-8.66666667,37.775
-8.66666667,37.76666667
-8.66666667,37.75833333
-8.65833333,37.75833333
-8.65,37.75833333
-8.65,37.76666667
-8.64166667,37.76666667
-8.64166667,37.75833333
-8.63333333,37.75833333
-8.625,37.75833333
-8.625,37.76666667
-8.63333333,37.76666667
-8.63333333,37.775
-8.64166667,37.775
-8.64166667,37.78333333
-8.63333333,37.78333333
-8.625,37.78333333
-8.61666667,37.78333333
-8.60833333,37.78333333
-8.60833333,37.775
-8.60833333,37.76666667
-8.6,37.76666667
-8.6,37.775
-8.6,37.78333333
-8.6,37.79166667
-8.60833333,37.79166667
-8.60833333,37.8
-8.60833333,37.80833333
-8.61666667,37.80833333
-8.625,37.80833333
-8.63333333,37.80833333
-8.64166667,37.80833333
-8.64166667,37.81666667
-8.65,37.81666667
-8.65833333,37.81666667
-8.65833333,37.825
-8.66666667,37.825
-8.66666667,37.83333333
-8.66666667,37.84166667
-8.65833333,37.84166667
-8.65833333,37.85
-8.65,37.85
-8.65,37.85833333
-8.65,37.86666667
-8.65833333,37.86666667
-8.66666667,37.86666667
-8.675,37.86666667
-8.675,37.85833333
-8.68333333,37.85833333
-8.69166667,37.85833333
-8.69166667,37.86666667
-8.69166667,37.875
-8.69166667,37.88333333
-8.7,37.88333333
-8.7,37.89166667
-8.7,37.9
-8.70833333,37.9
-8.70833333,37.89166667
-8.70833333,37.88333333
-8.70833333,37.875
-8.71666667,37.875
</coordinates>
</LinearRing>
</innerBoundaryIs>
<innerBoundaryIs>
<LinearRing>
<coordinates>
-8.65,37.85
-8.65,37.84166667
-8.65,37.83333333
-8.64166667,37.83333333
-8.63333333,37.83333333
-8.63333333,37.84166667
-8.64166667,37.84166667
-8.64166667,37.85
-8.65,37.85
</coordinates>
</LinearRing>
</innerBoundaryIs>
<innerBoundaryIs>
<LinearRing>
<coordinates>
-8.63333333,37.83333333
-8.63333333,37.825
-8.625,37.825
-8.61666667,37.825
-8.60833333,37.825
-8.60833333,37.81666667
-8.6,37.81666667
-8.6,37.825
-8.59166667,37.825
-8.59166667,37.83333333
-8.6,37.83333333
-8.60833333,37.83333333
-8.61666667,37.83333333
-8.625,37.83333333
-8.63333333,37.83333333
</coordinates>
</LinearRing>
</innerBoundaryIs>
<innerBoundaryIs>
<LinearRing>
<coordinates>
-8.65,37.86666667
-8.64166667,37.86666667
-8.63333333,37.86666667
-8.63333333,37.85833333
-8.625,37.85833333
-8.625,37.86666667
-8.61666667,37.86666667
-8.60833333,37.86666667
-8.6,37.86666667
-8.6,37.85833333
-8.6,37.85
-8.6,37.84166667
-8.59166667,37.84166667
-8.58333333,37.84166667
-8.575,37.84166667
-8.56666667,37.84166667
-8.56666667,37.85
-8.575,37.85
-8.58333333,37.85
-8.58333333,37.85833333
-8.58333333,37.86666667
-8.58333333,37.875
-8.59166667,37.875
-8.59166667,37.88333333
-8.58333333,37.88333333
-8.58333333,37.89166667
-8.59166667,37.89166667
-8.6,37.89166667
-8.6,37.9
-8.60833333,37.9
-8.60833333,37.90833333
-8.61666667,37.90833333
-8.61666667,37.9
-8.625,37.9
-8.625,37.90833333
-8.63333333,37.90833333
-8.64166667,37.90833333
-8.64166667,37.91666667
-8.64166667,37.925
-8.63333333,37.925
-8.625,37.925
-8.625,37.93333333
-8.625,37.94166667
-8.63333333,37.94166667
-8.64166667,37.94166667
-8.64166667,37.93333333
-8.65,37.93333333
-8.65,37.925
-8.65833333,37.925
-8.65833333,37.91666667
-8.65,37.91666667
-8.65,37.90833333
-8.65,37.9
-8.65,37.89166667
-8.65,37.88333333
-8.65,37.875
-8.65,37.86666667
</coordinates>
</LinearRing>
</innerBoundaryIs>
<innerBoundaryIs>
<LinearRing>
<coordinates>
-8.56666667,37.85
-8.55833333,37.85
-8.55,37.85
-8.55,37.85833333
-8.55833333,37.85833333
-8.55833333,37.86666667
-8.55833333,37.875
-8.56666667,37.875
-8.56666667,37.86666667
-8.56666667,37.85833333
-8.56666667,37.85
</coordinates>
</LinearRing>
</innerBoundaryIs>
<innerBoundaryIs>
<LinearRing>
<coordinates>
-8.55,37.85833333
-8.54166667,37.85833333
-8.54166667,37.86666667
-8.55,37.86666667
-8.55,37.85833333
</coordinates>
</LinearRing>
</innerBoundaryIs>
<innerBoundaryIs>
<LinearRing>
<coordinates>
-8.54166667,37.85833333
-8.54166667,37.85
-8.54166667,37.84166667
-8.55,37.84166667
-8.55833333,37.84166667
-8.55833333,37.83333333
-8.55,37.83333333
-8.55,37.825
-8.55833333,37.825
-8.56666667,37.825
-8.575,37.825
-8.58333333,37.825
-8.58333333,37.81666667
-8.575,37.81666667
-8.56666667,37.81666667
-8.55833333,37.81666667
-8.55,37.81666667
-8.54166667,37.81666667
-8.54166667,37.80833333
-8.53333333,37.80833333
-8.525,37.80833333
-8.525,37.81666667
-8.53333333,37.81666667
-8.53333333,37.825
-8.54166667,37.825
-8.54166667,37.83333333
-8.53333333,37.83333333
-8.53333333,37.84166667
-8.53333333,37.85
-8.525,37.85
-8.51666667,37.85
-8.51666667,37.85833333
-8.525,37.85833333
-8.53333333,37.85833333
-8.54166667,37.85833333
</coordinates>
</LinearRing>
</innerBoundaryIs>
<innerBoundaryIs>
<LinearRing>
<coordinates>
-8.54166667,37.80833333
-8.55,37.80833333
-8.55,37.8
-8.55833333,37.8
-8.55833333,37.79166667
-8.55,37.79166667
-8.54166667,37.79166667
-8.54166667,37.8
-8.54166667,37.80833333
</coordinates>
</LinearRing>
</innerBoundaryIs>
<innerBoundaryIs>
<LinearRing>
<coordinates>
-8.525,37.80833333
-8.525,37.8
-8.51666667,37.8
-8.51666667,37.80833333
-8.525,37.80833333
</coordinates>
</LinearRing>
</innerBoundaryIs>
<innerBoundaryIs>
<LinearRing>
<coordinates>
-8.54166667,37.86666667
-8.53333333,37.86666667
-8.53333333,37.875
-8.54166667,37.875
-8.54166667,37.86666667
</coordinates>
</LinearRing>
</innerBoundaryIs>
<innerBoundaryIs>
<LinearRing>
<coordinates>
-8.60833333,37.90833333
-8.6,37.90833333
-8.6,37.91666667
-8.60833333,37.91666667
-8.60833333,37.90833333
</coordinates>
</LinearRing>
</innerBoundaryIs>
<innerBoundaryIs>
<LinearRing>
<coordinates>
-8.65833333,37.91666667
-8.66666667,37.91666667
-8.66666667,37.90833333
-8.66666667,37.9
-8.66666667,37.89166667
-8.65833333,37.89166667
-8.65833333,37.9
-8.65833333,37.90833333
-8.65833333,37.91666667
</coordinates>
</LinearRing>
</innerBoundaryIs>
<innerBoundaryIs>
<LinearRing>
<coordinates>
-8.60833333,37.69166667
-8.6,37.69166667
-8.6,37.7
-8.60833333,37.7
-8.60833333,37.69166667
</coordinates>
</LinearRing>
</innerBoundaryIs>
<innerBoundaryIs>
<LinearRing>
<coordinates>
-8.6,37.7
-8.59166667,37.7
-8.59166667,37.70833333
-8.6,37.70833333
-8.6,37.7
</coordinates>
</LinearRing>
</innerBoundaryIs>
<innerBoundaryIs>
<LinearRing>
<coordinates>
-8.58333333,37.70833333
-8.58333333,37.7
-8.575,37.7
-8.575,37.70833333
-8.58333333,37.70833333
</coordinates>
</LinearRing>
</innerBoundaryIs>
<innerBoundaryIs>
<LinearRing>
<coordinates>
-8.575,37.7
-8.575,37.69166667
-8.56666667,37.69166667
-8.56666667,37.7
-8.575,37.7
</coordinates>
</LinearRing>
</innerBoundaryIs>
<innerBoundaryIs>
<LinearRing>
<coordinates>
-8.525,37.76666667
-8.525,37.75833333
-8.51666667,37.75833333
-8.50833333,37.75833333
-8.50833333,37.76666667
-8.51666667,37.76666667
-8.525,37.76666667
</coordinates>
</LinearRing>
</innerBoundaryIs>
<innerBoundaryIs>
<LinearRing>
<coordinates>
-8.50833333,37.76666667
-8.5,37.76666667
-8.5,37.775
-8.50833333,37.775
-8.50833333,37.76666667
</coordinates>
</LinearRing>
</innerBoundaryIs>
<innerBoundaryIs>
<LinearRing>
<coordinates>
-8.73333333,37.93333333
-8.73333333,37.925
-8.725,37.925
-8.725,37.93333333
-8.73333333,37.93333333
</coordinates>
</LinearRing>
</innerBoundaryIs>
<innerBoundaryIs>
<LinearRing>
<coordinates>
-8.73333333,37.925
-8.74166667,37.925
-8.74166667,37.91666667
-8.73333333,37.91666667
-8.73333333,37.925
</coordinates>
</LinearRing>
</innerBoundaryIs>
<innerBoundaryIs>
<LinearRing>
<coordinates>
-8.73333333,37.91666667
-8.73333333,37.90833333
-8.725,37.90833333
-8.725,37.9
-8.71666667,37.9
-8.71666667,37.90833333
-8.71666667,37.91666667
-8.725,37.91666667
-8.73333333,37.91666667
</coordinates>
</LinearRing>
</innerBoundaryIs>
<innerBoundaryIs>
<LinearRing>
<coordinates>
-8.525,38.04166667
-8.525,38.03333333
-8.525,38.025
-8.51666667,38.025
-8.50833333,38.025
-8.50833333,38.03333333
-8.51666667,38.03333333
-8.51666667,38.04166667
-8.525,38.04166667
</coordinates>
</LinearRing>
</innerBoundaryIs>
<innerBoundaryIs>
<LinearRing>
<coordinates>
-8.50833333,38.025
-8.50833333,38.01666667
-8.5,38.01666667
-8.49166667,38.01666667
-8.49166667,38.025
-8.5,38.025
-8.50833333,38.025
</coordinates>
</LinearRing>
</innerBoundaryIs>
<innerBoundaryIs>
<LinearRing>
<coordinates>
-8.49166667,38.01666667
-8.49166667,38.00833333
-8.48333333,38.00833333
-8.48333333,38.01666667
-8.49166667,38.01666667
</coordinates>
</LinearRing>
</innerBoundaryIs>
<innerBoundaryIs>
<LinearRing>
<coordinates>
-8.68333333,38.53333333
-8.675,38.53333333
-8.675,38.54166667
-8.675,38.55
-8.68333333,38.55
-8.68333333,38.55833333
-8.675,38.55833333
-8.66666667,38.55833333
-8.66666667,38.56666667
-8.675,38.56666667
-8.675,38.575
-8.68333333,38.575
-8.68333333,38.56666667
-8.69166667,38.56666667
-8.7,38.56666667
-8.7,38.55833333
-8.69166667,38.55833333
-8.69166667,38.55
-8.69166667,38.54166667
-8.68333333,38.54166667
-8.68333333,38.53333333
</coordinates>
</LinearRing>
</innerBoundaryIs>
<innerBoundaryIs>
<LinearRing>
<coordinates>
-8.675,38.575
-8.66666667,38.575
-8.65833333,38.575
-8.65833333,38.58333333
-8.65,38.58333333
-8.65,38.59166667
-8.65833333,38.59166667
-8.66666667,38.59166667
-8.66666667,38.6
-8.65833333,38.6
-8.65,38.6
-8.65,38.60833333
-8.65833333,38.60833333
-8.65833333,38.61666667
-8.66666667,38.61666667
-8.675,38.61666667
-8.675,38.60833333
-8.675,38.6
-8.68333333,38.6
-8.68333333,38.59166667
-8.68333333,38.58333333
-8.675,38.58333333
-8.675,38.575
</coordinates>
</LinearRing>
</innerBoundaryIs>
<innerBoundaryIs>
<LinearRing>
<coordinates>
-8.65,38.58333333
-8.65,38.575
-8.64166667,38.575
-8.63333333,38.575
-8.625,38.575
-8.625,38.58333333
-8.63333333,38.58333333
-8.64166667,38.58333333
-8.65,38.58333333
</coordinates>
</LinearRing>
</innerBoundaryIs>
<innerBoundaryIs>
<LinearRing>
<coordinates>
-8.625,38.575
-8.625,38.56666667
-8.61666667,38.56666667
-8.61666667,38.575
-8.625,38.575
</coordinates>
</LinearRing>
</innerBoundaryIs>
<innerBoundaryIs>
<LinearRing>
<coordinates>
-8.625,38.58333333
-8.61666667,38.58333333
-8.61666667,38.59166667
-8.61666667,38.6
-8.625,38.6
-8.625,38.60833333
-8.61666667,38.60833333
-8.60833333,38.60833333
-8.6,38.60833333
-8.59166667,38.60833333
-8.59166667,38.61666667
-8.58333333,38.61666667
-8.58333333,38.60833333
-8.575,38.60833333
-8.575,38.61666667
-8.575,38.625
-8.58333333,38.625
-8.58333333,38.63333333
-8.59166667,38.63333333
-8.59166667,38.625
-8.6,38.625
-8.6,38.61666667
-8.60833333,38.61666667
-8.61666667,38.61666667
-8.625,38.61666667
-8.63333333,38.61666667
-8.63333333,38.60833333
-8.63333333,38.6
-8.64166667,38.6
-8.64166667,38.59166667
-8.63333333,38.59166667
-8.625,38.59166667
-8.625,38.58333333
</coordinates>
</LinearRing>
</innerBoundaryIs>
<innerBoundaryIs>
<LinearRing>
<coordinates>
-8.69166667,38.54166667
-8.7,38.54166667
-8.7,38.53333333
-8.69166667,38.53333333
-8.69166667,38.54166667
</coordinates>
</LinearRing>
</innerBoundaryIs>
<innerBoundaryIs>
<LinearRing>
<coordinates>
-8.60833333,38.53333333
-8.6,38.53333333
-8.6,38.525
-8.60833333,38.525
-8.60833333,38.51666667
-8.6,38.51666667
-8.6,38.50833333
-8.59166667,38.50833333
-8.58333333,38.50833333
-8.575,38.50833333
-8.56666667,38.50833333
-8.56666667,38.51666667
-8.55833333,38.51666667
-8.55,38.51666667
-8.55,38.525
-8.54166667,38.525
-8.54166667,38.53333333
-8.53333333,38.53333333
-8.53333333,38.525
-8.53333333,38.51666667
-8.525,38.51666667
-8.525,38.50833333
-8.51666667,38.50833333
-8.51666667,38.5
-8.50833333,38.5
-8.5,38.5
-8.49166667,38.5
-8.49166667,38.50833333
-8.49166667,38.51666667
-8.48333333,38.51666667
-8.48333333,38.525
-8.49166667,38.525
-8.49166667,38.53333333
-8.5,38.53333333
-8.50833333,38.53333333
-8.51666667,38.53333333
-8.525,38.53333333
-8.525,38.54166667
-8.525,38.55
-8.51666667,38.55
-8.51666667,38.55833333
-8.525,38.55833333
-8.525,38.56666667
-8.525,38.575
-8.53333333,38.575
-8.53333333,38.56666667
-8.54166667,38.56666667
-8.54166667,38.55833333
-8.55,38.55833333
-8.55,38.55
-8.55833333,38.55
-8.55833333,38.54166667
-8.56666667,38.54166667
-8.575,38.54166667
-8.58333333,38.54166667
-8.58333333,38.55
-8.59166667,38.55
-8.6,38.55
-8.6,38.55833333
-8.59166667,38.55833333
-8.58333333,38.55833333
-8.575,38.55833333
-8.575,38.56666667
-8.58333333,38.56666667
-8.59166667,38.56666667
-8.6,38.56666667
-8.60833333,38.56666667
-8.60833333,38.55833333
-8.61666667,38.55833333
-8.61666667,38.55
-8.61666667,38.54166667
-8.60833333,38.54166667
-8.60833333,38.53333333
</coordinates>
</LinearRing>
</innerBoundaryIs>
<innerBoundaryIs>
<LinearRing>
<coordinates>
-8.55,38.55833333
-8.55,38.56666667
-8.55833333,38.56666667
-8.55833333,38.55833333
-8.55,38.55833333
</coordinates>
</LinearRing>
</innerBoundaryIs>
<innerBoundaryIs>
<LinearRing>
<coordinates>
-8.33333333,38.53333333
-8.325,38.53333333
-8.325,38.525
-8.31666667,38.525
-8.30833333,38.525
-8.3,38.525
-8.3,38.53333333
-8.30833333,38.53333333
-8.31666667,38.53333333
-8.31666667,38.54166667
-8.325,38.54166667
-8.33333333,38.54166667
-8.33333333,38.53333333
</coordinates>
</LinearRing>
</innerBoundaryIs>
<innerBoundaryIs>
<LinearRing>
<coordinates>
-8.33333333,38.54166667
-8.33333333,38.55
-8.34166667,38.55
-8.34166667,38.54166667
-8.33333333,38.54166667
</coordinates>
</LinearRing>
</innerBoundaryIs>
<innerBoundaryIs>
<LinearRing>
<coordinates>
-8.76666667,38.375
-8.76666667,38.36666667
-8.75833333,38.36666667
-8.75,38.36666667
-8.74166667,38.36666667
-8.74166667,38.375
-8.74166667,38.38333333
-8.73333333,38.38333333
-8.725,38.38333333
-8.725,38.39166667
-8.73333333,38.39166667
-8.73333333,38.4
-8.74166667,38.4
-8.75,38.4
-8.75,38.39166667
-8.75,38.38333333
-8.75833333,38.38333333
-8.75833333,38.375
-8.76666667,38.375
</coordinates>
</LinearRing>
</innerBoundaryIs>
<innerBoundaryIs>
<LinearRing>
<coordinates>
-8.76666667,38.36666667
-8.775,38.36666667
-8.775,38.35833333
-8.775,38.35
-8.775,38.34166667
-8.775,38.33333333
-8.76666667,38.33333333
-8.76666667,38.325
-8.75833333,38.325
-8.75833333,38.31666667
-8.75,38.31666667
-8.74166667,38.31666667
-8.73333333,38.31666667
-8.725,38.31666667
-8.725,38.325
-8.73333333,38.325
-8.74166667,38.325
-8.74166667,38.33333333
-8.75,38.33333333
-8.75,38.34166667
-8.74166667,38.34166667
-8.74166667,38.35
-8.75,38.35
-8.75833333,38.35
-8.76666667,38.35
-8.76666667,38.35833333
-8.76666667,38.36666667
</coordinates>
</LinearRing>
</innerBoundaryIs>
<innerBoundaryIs>
<LinearRing>
<coordinates>
-8.74166667,38.35
-8.73333333,38.35
-8.73333333,38.35833333
-8.74166667,38.35833333
-8.74166667,38.35
</coordinates>
</LinearRing>
</innerBoundaryIs>
<innerBoundaryIs>
<LinearRing>
<coordinates>
-8.70833333,38.24166667
-8.7,38.24166667
-8.69166667,38.24166667
-8.69166667,38.25
-8.7,38.25
-8.70833333,38.25
-8.70833333,38.24166667
</coordinates>
</LinearRing>
</innerBoundaryIs>
<innerBoundaryIs>
<LinearRing>
<coordinates>
-8.69166667,38.24166667
-8.69166667,38.23333333
-8.68333333,38.23333333
-8.68333333,38.225
-8.675,38.225
-8.675,38.21666667
-8.675,38.20833333
-8.66666667,38.20833333
-8.66666667,38.2
-8.65833333,38.2
-8.65,38.2
-8.65,38.20833333
-8.65,38.21666667
-8.65,38.225
-8.65833333,38.225
-8.65833333,38.23333333
-8.66666667,38.23333333
-8.675,38.23333333
-8.675,38.24166667
-8.68333333,38.24166667
-8.69166667,38.24166667
</coordinates>
</LinearRing>
</innerBoundaryIs>
<innerBoundaryIs>
<LinearRing>
<coordinates>
-8.65,38.225
-8.64166667,38.225
-8.64166667,38.23333333
-8.65,38.23333333
-8.65,38.225
</coordinates>
</LinearRing>
</innerBoundaryIs>
<innerBoundaryIs>
<LinearRing>
<coordinates>
-8.575,38.15
-8.575,38.14166667
-8.575,38.13333333
-8.56666667,38.13333333
-8.56666667,38.14166667
-8.55833333,38.14166667
-8.55833333,38.15
-8.56666667,38.15
-8.575,38.15
</coordinates>
</LinearRing>
</innerBoundaryIs>
<innerBoundaryIs>
<LinearRing>
<coordinates>
-8.55833333,38.14166667
-8.55833333,38.13333333
-8.55,38.13333333
-8.54166667,38.13333333
-8.54166667,38.125
-8.55,38.125
-8.55,38.11666667
-8.54166667,38.11666667
-8.53333333,38.11666667
-8.525,38.11666667
-8.51666667,38.11666667
-8.51666667,38.125
-8.50833333,38.125
-8.50833333,38.13333333
-8.5,38.13333333
-8.5,38.125
-8.5,38.11666667
-8.49166667,38.11666667
-8.49166667,38.125
-8.48333333,38.125
-8.48333333,38.13333333
-8.49166667,38.13333333
-8.49166667,38.14166667
-8.49166667,38.15
-8.5,38.15
-8.5,38.14166667
-8.50833333,38.14166667
-8.51666667,38.14166667
-8.525,38.14166667
-8.525,38.13333333
-8.53333333,38.13333333
-8.53333333,38.14166667
-8.54166667,38.14166667
-8.55,38.14166667
-8.55833333,38.14166667
</coordinates>
</LinearRing>
</innerBoundaryIs>
<innerBoundaryIs>
<LinearRing>
<coordinates>
-8.73333333,38.19166667
-8.73333333,38.18333333
-8.725,38.18333333
-8.71666667,38.18333333
-8.70833333,38.18333333
-8.70833333,38.19166667
-8.71666667,38.19166667
-8.725,38.19166667
-8.725,38.2
-8.73333333,38.2
-8.73333333,38.19166667
</coordinates>
</LinearRing>
</innerBoundaryIs>
<innerBoundaryIs>
<LinearRing>
<coordinates>
-8.70833333,38.19166667
-8.7,38.19166667
-8.7,38.2
-8.7,38.20833333
-8.70833333,38.20833333
-8.70833333,38.2
-8.70833333,38.19166667
</coordinates>
</LinearRing>
</innerBoundaryIs>
<innerBoundaryIs>
<LinearRing>
<coordinates>
-8.70833333,38.20833333
-8.70833333,38.21666667
-8.71666667,38.21666667
-8.71666667,38.225
-8.725,38.225
-8.73333333,38.225
-8.73333333,38.21666667
-8.73333333,38.20833333
-8.725,38.20833333
-8.71666667,38.20833333
-8.70833333,38.20833333
</coordinates>
</LinearRing>
</innerBoundaryIs>
<innerBoundaryIs>
<LinearRing>
<coordinates>
-9.01666667,38.575
-9.00833333,38.575
-9.00833333,38.58333333
-9.00833333,38.59166667
-9.01666667,38.59166667
-9.01666667,38.58333333
-9.01666667,38.575
</coordinates>
</LinearRing>
</innerBoundaryIs>
<innerBoundaryIs>
<LinearRing>
<coordinates>
-9.01666667,38.59166667
-9.01666667,38.6
-9.025,38.6
-9.025,38.59166667
-9.01666667,38.59166667
</coordinates>
</LinearRing>
</innerBoundaryIs>
<innerBoundaryIs>
<LinearRing>
<coordinates>
-8.43333333,38.56666667
-8.43333333,38.55833333
-8.425,38.55833333
-8.425,38.55
-8.41666667,38.55
-8.40833333,38.55
-8.40833333,38.55833333
-8.4,38.55833333
-8.4,38.56666667
-8.40833333,38.56666667
-8.40833333,38.575
-8.40833333,38.58333333
-8.41666667,38.58333333
-8.41666667,38.575
-8.425,38.575
-8.43333333,38.575
-8.43333333,38.56666667
</coordinates>
</LinearRing>
</innerBoundaryIs>
<innerBoundaryIs>
<LinearRing>
<coordinates>
-8.4,38.55833333
-8.4,38.55
-8.39166667,38.55
-8.39166667,38.55833333
-8.4,38.55833333
</coordinates>
</LinearRing>
</innerBoundaryIs>
<innerBoundaryIs>
<LinearRing>
<coordinates>
-8.4,38.575
-8.39166667,38.575
-8.39166667,38.58333333
-8.4,38.58333333
-8.4,38.575
</coordinates>
</LinearRing>
</innerBoundaryIs>
<innerBoundaryIs>
<LinearRing>
<coordinates>
-8.39166667,38.58333333
-8.38333333,38.58333333
-8.38333333,38.59166667
-8.38333333,38.6
-8.39166667,38.6
-8.39166667,38.59166667
-8.39166667,38.58333333
</coordinates>
</LinearRing>
</innerBoundaryIs>
<innerBoundaryIs>
<LinearRing>
<coordinates>
-8.55,38.575
-8.54166667,38.575
-8.54166667,38.58333333
-8.53333333,38.58333333
-8.53333333,38.59166667
-8.54166667,38.59166667
-8.54166667,38.6
-8.54166667,38.60833333
-8.53333333,38.60833333
-8.525,38.60833333
-8.525,38.6
-8.51666667,38.6
-8.50833333,38.6
-8.5,38.6
-8.5,38.60833333
-8.5,38.61666667
-8.50833333,38.61666667
-8.50833333,38.625
-8.50833333,38.63333333
-8.51666667,38.63333333
-8.525,38.63333333
-8.525,38.625
-8.53333333,38.625
-8.53333333,38.61666667
-8.54166667,38.61666667
-8.55,38.61666667
-8.55,38.60833333
-8.55,38.6
-8.55,38.59166667
-8.55833333,38.59166667
-8.55833333,38.58333333
-8.55,38.58333333
-8.55,38.575
</coordinates>
</LinearRing>
</innerBoundaryIs>
<innerBoundaryIs>
<LinearRing>
<coordinates>
-8.525,38.63333333
-8.525,38.64166667
-8.53333333,38.64166667
-8.53333333,38.63333333
-8.525,38.63333333
</coordinates>
</LinearRing>
</innerBoundaryIs>
<innerBoundaryIs>
<LinearRing>
<coordinates>
-9.28333333,38.75833333
-9.275,38.75833333
-9.275,38.76666667
-9.28333333,38.76666667
-9.28333333,38.75833333
</coordinates>
</LinearRing>
</innerBoundaryIs>
<innerBoundaryIs>
<LinearRing>
<coordinates>
-9.28333333,38.76666667
-9.28333333,38.775
-9.29166667,38.775
-9.3,38.775
-9.3,38.78333333
-9.30833333,38.78333333
-9.31666667,38.78333333
-9.31666667,38.775
-9.31666667,38.76666667
-9.30833333,38.76666667
-9.3,38.76666667
-9.29166667,38.76666667
-9.28333333,38.76666667
</coordinates>
</LinearRing>
</innerBoundaryIs>
<innerBoundaryIs>
<LinearRing>
<coordinates>
-9.04166667,38.88333333
-9.03333333,38.88333333
-9.03333333,38.89166667
-9.04166667,38.89166667
-9.04166667,38.88333333
</coordinates>
</LinearRing>
</innerBoundaryIs>
<innerBoundaryIs>
<LinearRing>
<coordinates>
-9.04166667,38.89166667
-9.04166667,38.9
-9.04166667,38.90833333
-9.05,38.90833333
-9.05,38.9
-9.05,38.89166667
-9.04166667,38.89166667
</coordinates>
</LinearRing>
</innerBoundaryIs>
<innerBoundaryIs>
<LinearRing>
<coordinates>
-8.79166667,38.85833333
-8.79166667,38.85
-8.78333333,38.85
-8.78333333,38.85833333
-8.79166667,38.85833333
</coordinates>
</LinearRing>
</innerBoundaryIs>
<innerBoundaryIs>
<LinearRing>
<coordinates>
-8.79166667,38.85
-8.8,38.85
-8.8,38.84166667
-8.79166667,38.84166667
-8.79166667,38.85
</coordinates>
</LinearRing>
</innerBoundaryIs>
<innerBoundaryIs>
<LinearRing>
<coordinates>
-8.73333333,38.80833333
-8.725,38.80833333
-8.725,38.81666667
-8.73333333,38.81666667
-8.73333333,38.80833333
</coordinates>
</LinearRing>
</innerBoundaryIs>
<innerBoundaryIs>
<LinearRing>
<coordinates>
-8.725,38.80833333
-8.725,38.8
-8.71666667,38.8
-8.71666667,38.80833333
-8.725,38.80833333
</coordinates>
</LinearRing>
</innerBoundaryIs>
<innerBoundaryIs>
<LinearRing>
<coordinates>
-8.725,38.81666667
-8.71666667,38.81666667
-8.71666667,38.825
-8.71666667,38.83333333
-8.725,38.83333333
-8.725,38.825
-8.725,38.81666667
</coordinates>
</LinearRing>
</innerBoundaryIs>
<innerBoundaryIs>
<LinearRing>
<coordinates>
-8.725,38.83333333
-8.725,38.84166667
-8.73333333,38.84166667
-8.73333333,38.83333333
-8.725,38.83333333
</coordinates>
</LinearRing>
</innerBoundaryIs>
<innerBoundaryIs>
<LinearRing>
<coordinates>
-8.73333333,38.81666667
-8.73333333,38.825
-8.74166667,38.825
-8.74166667,38.81666667
-8.73333333,38.81666667
</coordinates>
</LinearRing>
</innerBoundaryIs>
<innerBoundaryIs>
<LinearRing>
<coordinates>
-8.86666667,38.775
-8.85833333,38.775
-8.85,38.775
-8.85,38.78333333
-8.85833333,38.78333333
-8.86666667,38.78333333
-8.86666667,38.775
</coordinates>
</LinearRing>
</innerBoundaryIs>
<innerBoundaryIs>
<LinearRing>
<coordinates>
-8.85,38.78333333
-8.84166667,38.78333333
-8.84166667,38.79166667
-8.84166667,38.8
-8.85,38.8
-8.85833333,38.8
-8.85833333,38.79166667
-8.85,38.79166667
-8.85,38.78333333
</coordinates>
</LinearRing>
</innerBoundaryIs>
<innerBoundaryIs>
<LinearRing>
<coordinates>
-8.83333333,38.775
-8.825,38.775
-8.825,38.78333333
-8.83333333,38.78333333
-8.83333333,38.775
</coordinates>
</LinearRing>
</innerBoundaryIs>
<innerBoundaryIs>
<LinearRing>
<coordinates>
-8.825,38.78333333
-8.81666667,38.78333333
-8.80833333,38.78333333
-8.80833333,38.79166667
-8.80833333,38.8
-8.81666667,38.8
-8.81666667,38.79166667
-8.825,38.79166667
-8.825,38.78333333
</coordinates>
</LinearRing>
</innerBoundaryIs>
<innerBoundaryIs>
<LinearRing>
<coordinates>
-8.70833333,38.78333333
-8.70833333,38.775
-8.7,38.775
-8.7,38.78333333
-8.70833333,38.78333333
</coordinates>
</LinearRing>
</innerBoundaryIs>
<innerBoundaryIs>
<LinearRing>
<coordinates>
-8.7,38.775
-8.7,38.76666667
-8.69166667,38.76666667
-8.69166667,38.775
-8.7,38.775
</coordinates>
</LinearRing>
</innerBoundaryIs>
<innerBoundaryIs>
<LinearRing>
<coordinates>
-8.69166667,38.775
-8.68333333,38.775
-8.68333333,38.78333333
-8.69166667,38.78333333
-8.69166667,38.775
</coordinates>
</LinearRing>
</innerBoundaryIs>
<innerBoundaryIs>
<LinearRing>
<coordinates>
-8.88333333,38.78333333
-8.875,38.78333333
-8.875,38.79166667
-8.88333333,38.79166667
-8.88333333,38.78333333
</coordinates>
</LinearRing>
</innerBoundaryIs>
<innerBoundaryIs>
<LinearRing>
<coordinates>
-8.88333333,38.79166667
-8.88333333,38.8
-8.89166667,38.8
-8.89166667,38.79166667
-8.88333333,38.79166667
</coordinates>
</LinearRing>
</innerBoundaryIs>
<innerBoundaryIs>
<LinearRing>
<coordinates>
-8.725,38.88333333
-8.71666667,38.88333333
-8.70833333,38.88333333
-8.7,38.88333333
-8.7,38.89166667
-8.70833333,38.89166667
-8.70833333,38.9
-8.71666667,38.9
-8.725,38.9
-8.725,38.89166667
-8.725,38.88333333
</coordinates>
</LinearRing>
</innerBoundaryIs>
<innerBoundaryIs>
<LinearRing>
<coordinates>
-8.7,38.89166667
-8.69166667,38.89166667
-8.69166667,38.9
-8.7,38.9
-8.7,38.89166667
</coordinates>
</LinearRing>
</innerBoundaryIs>
<innerBoundaryIs>
<LinearRing>
<coordinates>
-8.74166667,39.1
-8.74166667,39.09166667
-8.73333333,39.09166667
-8.73333333,39.1
-8.74166667,39.1
</coordinates>
</LinearRing>
</innerBoundaryIs>
<innerBoundaryIs>
<LinearRing>
<coordinates>
-8.74166667,39.09166667
-8.75,39.09166667
-8.75,39.08333333
-8.74166667,39.08333333
-8.74166667,39.09166667
</coordinates>
</LinearRing>
</innerBoundaryIs>
<innerBoundaryIs>
<LinearRing>
<coordinates>
-8.73333333,39.1
-8.725,39.1
-8.725,39.10833333
-8.73333333,39.10833333
-8.73333333,39.1
</coordinates>
</LinearRing>
</innerBoundaryIs>
<innerBoundaryIs>
<LinearRing>
<coordinates>
-8.60833333,39.1
-8.6,39.1
-8.6,39.10833333
-8.60833333,39.10833333
-8.60833333,39.1
</coordinates>
</LinearRing>
</innerBoundaryIs>
<innerBoundaryIs>
<LinearRing>
<coordinates>
-8.60833333,39.10833333
-8.60833333,39.11666667
-8.61666667,39.11666667
-8.625,39.11666667
-8.63333333,39.11666667
-8.63333333,39.10833333
-8.625,39.10833333
-8.61666667,39.10833333
-8.60833333,39.10833333
</coordinates>
</LinearRing>
</innerBoundaryIs>
<innerBoundaryIs>
<LinearRing>
<coordinates>
-8.75833333,39.075
-8.75833333,39.06666667
-8.75,39.06666667
-8.75,39.075
-8.75833333,39.075
</coordinates>
</LinearRing>
</innerBoundaryIs>
<innerBoundaryIs>
<LinearRing>
<coordinates>
-8.75833333,39.06666667
-8.76666667,39.06666667
-8.775,39.06666667
-8.775,39.05833333
-8.76666667,39.05833333
-8.75833333,39.05833333
-8.75833333,39.06666667
</coordinates>
</LinearRing>
</innerBoundaryIs>
<innerBoundaryIs>
<LinearRing>
<coordinates>
-8.775,39.05833333
-8.78333333,39.05833333
-8.79166667,39.05833333
-8.8,39.05833333
-8.8,39.05
-8.8,39.04166667
-8.79166667,39.04166667
-8.79166667,39.05
-8.78333333,39.05
-8.775,39.05
-8.775,39.05833333
</coordinates>
</LinearRing>
</innerBoundaryIs>
<innerBoundaryIs>
<LinearRing>
<coordinates>
-8.8,39.04166667
-8.80833333,39.04166667
-8.80833333,39.03333333
-8.8,39.03333333
-8.8,39.04166667
</coordinates>
</LinearRing>
</innerBoundaryIs>
<innerBoundaryIs>
<LinearRing>
<coordinates>
-8.8,39.16666667
-8.8,39.15833333
-8.79166667,39.15833333
-8.79166667,39.16666667
-8.79166667,39.175
-8.8,39.175
-8.8,39.16666667
</coordinates>
</LinearRing>
</innerBoundaryIs>
<innerBoundaryIs>
<LinearRing>
<coordinates>
-8.79166667,39.15833333
-8.79166667,39.15
-8.78333333,39.15
-8.78333333,39.15833333
-8.79166667,39.15833333
</coordinates>
</LinearRing>
</innerBoundaryIs>
<innerBoundaryIs>
<LinearRing>
<coordinates>
-8.78333333,39.15833333
-8.775,39.15833333
-8.775,39.16666667
-8.78333333,39.16666667
-8.78333333,39.15833333
</coordinates>
</LinearRing>
</innerBoundaryIs>
<innerBoundaryIs>
<LinearRing>
<coordinates>
-8.29166667,39.225
-8.29166667,39.21666667
-8.28333333,39.21666667
-8.28333333,39.225
-8.29166667,39.225
</coordinates>
</LinearRing>
</innerBoundaryIs>
<innerBoundaryIs>
<LinearRing>
<coordinates>
-8.28333333,39.225
-8.275,39.225
-8.275,39.23333333
-8.28333333,39.23333333
-8.28333333,39.225
</coordinates>
</LinearRing>
</innerBoundaryIs>
<innerBoundaryIs>
<LinearRing>
<coordinates>
-8.63333333,39.46666667
-8.63333333,39.45833333
-8.625,39.45833333
-8.61666667,39.45833333
-8.60833333,39.45833333
-8.60833333,39.46666667
-8.61666667,39.46666667
-8.625,39.46666667
-8.63333333,39.46666667
</coordinates>
</LinearRing>
</innerBoundaryIs>
<innerBoundaryIs>
<LinearRing>
<coordinates>
-8.63333333,39.45833333
-8.64166667,39.45833333
-8.64166667,39.45
-8.63333333,39.45
-8.63333333,39.45833333
</coordinates>
</LinearRing>
</innerBoundaryIs>
<innerBoundaryIs>
<LinearRing>
<coordinates>
-8.49166667,39.46666667
-8.49166667,39.45833333
-8.49166667,39.45
-8.48333333,39.45
-8.475,39.45
-8.475,39.44166667
-8.46666667,39.44166667
-8.46666667,39.45
-8.45833333,39.45
-8.45833333,39.45833333
-8.45833333,39.46666667
-8.45,39.46666667
-8.44166667,39.46666667
-8.44166667,39.475
-8.44166667,39.48333333
-8.45,39.48333333
-8.45833333,39.48333333
-8.46666667,39.48333333
-8.46666667,39.475
-8.475,39.475
-8.475,39.48333333
-8.48333333,39.48333333
-8.49166667,39.48333333
-8.49166667,39.475
-8.49166667,39.46666667
</coordinates>
</LinearRing>
</innerBoundaryIs>
<innerBoundaryIs>
<LinearRing>
<coordinates>
-8.44166667,39.46666667
-8.44166667,39.45833333
-8.43333333,39.45833333
-8.43333333,39.46666667
-8.44166667,39.46666667
</coordinates>
</LinearRing>
</innerBoundaryIs>
<innerBoundaryIs>
<LinearRing>
<coordinates>
-8.38333333,39.46666667
-8.375,39.46666667
-8.36666667,39.46666667
-8.36666667,39.475
-8.375,39.475
-8.38333333,39.475
-8.38333333,39.46666667
</coordinates>
</LinearRing>
</innerBoundaryIs>
<innerBoundaryIs>
<LinearRing>
<coordinates>
-8.36666667,39.46666667
-8.36666667,39.45833333
-8.35833333,39.45833333
-8.35833333,39.46666667
-8.36666667,39.46666667
</coordinates>
</LinearRing>
</innerBoundaryIs>
<innerBoundaryIs>
<LinearRing>
<coordinates>
-8.31666667,39.46666667
-8.325,39.46666667
-8.325,39.45833333
-8.325,39.45
-8.31666667,39.45
-8.30833333,39.45
-8.30833333,39.44166667
-8.3,39.44166667
-8.29166667,39.44166667
-8.28333333,39.44166667
-8.275,39.44166667
-8.275,39.45
-8.26666667,39.45
-8.25833333,39.45
-8.25,39.45
-8.25,39.45833333
-8.25,39.46666667
-8.24166667,39.46666667
-8.24166667,39.475
-8.25,39.475
-8.25833333,39.475
-8.26666667,39.475
-8.275,39.475
-8.275,39.46666667
-8.275,39.45833333
-8.28333333,39.45833333
-8.28333333,39.45
-8.29166667,39.45
-8.3,39.45
-8.3,39.45833333
-8.30833333,39.45833333
-8.31666667,39.45833333
-8.31666667,39.46666667
</coordinates>
</LinearRing>
</innerBoundaryIs>
<innerBoundaryIs>
<LinearRing>
<coordinates>
-8.30833333,39.44166667
-8.31666667,39.44166667
-8.31666667,39.43333333
-8.30833333,39.43333333
-8.30833333,39.44166667
</coordinates>
</LinearRing>
</innerBoundaryIs>
<innerBoundaryIs>
<LinearRing>
<coordinates>
-8.30833333,39.43333333
-8.30833333,39.425
-8.31666667,39.425
-8.31666667,39.41666667
-8.30833333,39.41666667
-8.3,39.41666667
-8.3,39.40833333
-8.29166667,39.40833333
-8.29166667,39.4
-8.29166667,39.39166667
-8.29166667,39.38333333
-8.28333333,39.38333333
-8.275,39.38333333
-8.275,39.39166667
-8.28333333,39.39166667
-8.28333333,39.4
-8.28333333,39.40833333
-8.28333333,39.41666667
-8.28333333,39.425
-8.29166667,39.425
-8.3,39.425
-8.3,39.43333333
-8.30833333,39.43333333
</coordinates>
</LinearRing>
</innerBoundaryIs>
<innerBoundaryIs>
<LinearRing>
<coordinates>
-8.275,39.38333333
-8.275,39.375
-8.275,39.36666667
-8.275,39.35833333
-8.28333333,39.35833333
-8.28333333,39.35
-8.275,39.35
-8.275,39.34166667
-8.26666667,39.34166667
-8.25833333,39.34166667
-8.25833333,39.35
-8.25833333,39.35833333
-8.26666667,39.35833333
-8.26666667,39.36666667
-8.26666667,39.375
-8.25833333,39.375
-8.25833333,39.38333333
-8.26666667,39.38333333
-8.275,39.38333333
</coordinates>
</LinearRing>
</innerBoundaryIs>
<innerBoundaryIs>
<LinearRing>
<coordinates>
-8.25833333,39.34166667
-8.25833333,39.33333333
-8.25833333,39.325
-8.25,39.325
-8.25,39.33333333
-8.24166667,39.33333333
-8.24166667,39.34166667
-8.24166667,39.35
-8.24166667,39.35833333
-8.24166667,39.36666667
-8.25,39.36666667
-8.25,39.35833333
-8.25,39.35
-8.25,39.34166667
-8.25833333,39.34166667
</coordinates>
</LinearRing>
</innerBoundaryIs>
<innerBoundaryIs>
<LinearRing>
<coordinates>
-8.13333333,39.46666667
-8.125,39.46666667
-8.125,39.45833333
-8.11666667,39.45833333
-8.11666667,39.45
-8.11666667,39.44166667
-8.10833333,39.44166667
-8.1,39.44166667
-8.1,39.45
-8.09166667,39.45
-8.09166667,39.45833333
-8.1,39.45833333
-8.10833333,39.45833333
-8.10833333,39.46666667
-8.1,39.46666667
-8.1,39.475
-8.10833333,39.475
-8.11666667,39.475
-8.11666667,39.48333333
-8.11666667,39.49166667
-8.125,39.49166667
-8.125,39.48333333
-8.13333333,39.48333333
-8.14166667,39.48333333
-8.15,39.48333333
-8.15,39.475
-8.14166667,39.475
-8.13333333,39.475
-8.13333333,39.46666667
</coordinates>
</LinearRing>
</innerBoundaryIs>
<innerBoundaryIs>
<LinearRing>
<coordinates>
-8.125,39.45833333
-8.13333333,39.45833333
-8.13333333,39.45
-8.125,39.45
-8.125,39.45833333
</coordinates>
</LinearRing>
</innerBoundaryIs>
<innerBoundaryIs>
<LinearRing>
<coordinates>
-8.08333333,39.46666667
-8.075,39.46666667
-8.06666667,39.46666667
-8.06666667,39.475
-8.075,39.475
-8.08333333,39.475
-8.08333333,39.46666667
</coordinates>
</LinearRing>
</innerBoundaryIs>
<innerBoundaryIs>
<LinearRing>
<coordinates>
-8.06666667,39.46666667
-8.06666667,39.45833333
-8.075,39.45833333
-8.075,39.45
-8.06666667,39.45
-8.05833333,39.45
-8.05833333,39.44166667
-8.05,39.44166667
-8.05,39.45
-8.04166667,39.45
-8.03333333,39.45
-8.025,39.45
-8.025,39.45833333
-8.01666667,39.45833333
-8.01666667,39.46666667
-8.01666667,39.475
-8.00833333,39.475
-8.00833333,39.48333333
-8.01666667,39.48333333
-8.01666667,39.49166667
-8.025,39.49166667
-8.025,39.5
-8.01666667,39.5
-8.01666667,39.50833333
-8.00833333,39.50833333
-8.00833333,39.51666667
-8,39.51666667
-7.99166667,39.51666667
-7.99166667,39.525
-8,39.525
-8.00833333,39.525
-8.01666667,39.525
-8.025,39.525
-8.03333333,39.525
-8.03333333,39.51666667
-8.04166667,39.51666667
-8.04166667,39.525
-8.05,39.525
-8.05,39.51666667
-8.05833333,39.51666667
-8.06666667,39.51666667
-8.075,39.51666667
-8.075,39.50833333
-8.075,39.5
-8.06666667,39.5
-8.06666667,39.50833333
-8.05833333,39.50833333
-8.05,39.50833333
-8.05,39.5
-8.05,39.49166667
-8.04166667,39.49166667
-8.04166667,39.48333333
-8.05,39.48333333
-8.05833333,39.48333333
-8.05833333,39.475
-8.05833333,39.46666667
-8.06666667,39.46666667
</coordinates>
</LinearRing>
</innerBoundaryIs>
<innerBoundaryIs>
<LinearRing>
<coordinates>
-8.075,39.45
-8.08333333,39.45
-8.08333333,39.44166667
-8.075,39.44166667
-8.075,39.45
</coordinates>
</LinearRing>
</innerBoundaryIs>
<innerBoundaryIs>
<LinearRing>
<coordinates>
-8.35833333,39.35833333
-8.35833333,39.35
-8.35,39.35
-8.35,39.34166667
-8.34166667,39.34166667
-8.33333333,39.34166667
-8.33333333,39.35
-8.325,39.35
-8.325,39.35833333
-8.33333333,39.35833333
-8.34166667,39.35833333
-8.34166667,39.36666667
-8.34166667,39.375
-8.35,39.375
-8.35833333,39.375
-8.35833333,39.36666667
-8.35,39.36666667
-8.35,39.35833333
-8.35833333,39.35833333
</coordinates>
</LinearRing>
</innerBoundaryIs>
<innerBoundaryIs>
<LinearRing>
<coordinates>
-8.35,39.34166667
-8.35833333,39.34166667
-8.35833333,39.33333333
-8.35,39.33333333
-8.35,39.34166667
</coordinates>
</LinearRing>
</innerBoundaryIs>
<innerBoundaryIs>
<LinearRing>
<coordinates>
-8.525,39.3
-8.525,39.29166667
-8.525,39.28333333
-8.525,39.275
-8.51666667,39.275
-8.51666667,39.28333333
-8.50833333,39.28333333
-8.50833333,39.275
-8.5,39.275
-8.5,39.28333333
-8.5,39.29166667
-8.50833333,39.29166667
-8.51666667,39.29166667
-8.51666667,39.3
-8.525,39.3
</coordinates>
</LinearRing>
</innerBoundaryIs>
<innerBoundaryIs>
<LinearRing>
<coordinates>
-8.525,39.275
-8.53333333,39.275
-8.53333333,39.26666667
-8.525,39.26666667
-8.525,39.275
</coordinates>
</LinearRing>
</innerBoundaryIs>
<innerBoundaryIs>
<LinearRing>
<coordinates>
-8.525,39.26666667
-8.525,39.25833333
-8.51666667,39.25833333
-8.51666667,39.26666667
-8.525,39.26666667
</coordinates>
</LinearRing>
</innerBoundaryIs>
<innerBoundaryIs>
<LinearRing>
<coordinates>
-8.59166667,39.25
-8.58333333,39.25
-8.575,39.25
-8.575,39.25833333
-8.58333333,39.25833333
-8.58333333,39.26666667
-8.59166667,39.26666667
-8.59166667,39.25833333
-8.59166667,39.25
</coordinates>
</LinearRing>
</innerBoundaryIs>
<innerBoundaryIs>
<LinearRing>
<coordinates>
-8.575,39.25833333
-8.56666667,39.25833333
-8.56666667,39.26666667
-8.575,39.26666667
-8.575,39.25833333
</coordinates>
</LinearRing>
</innerBoundaryIs>
<innerBoundaryIs>
<LinearRing>
<coordinates>
-8.14166667,39.40833333
-8.13333333,39.40833333
-8.13333333,39.41666667
-8.14166667,39.41666667
-8.15,39.41666667
-8.15,39.40833333
-8.14166667,39.40833333
</coordinates>
</LinearRing>
</innerBoundaryIs>
<innerBoundaryIs>
<LinearRing>
<coordinates>
-8.13333333,39.41666667
-8.125,39.41666667
-8.125,39.40833333
-8.11666667,39.40833333
-8.11666667,39.41666667
-8.10833333,39.41666667
-8.1,39.41666667
-8.1,39.40833333
-8.09166667,39.40833333
-8.09166667,39.4
-8.08333333,39.4
-8.08333333,39.39166667
-8.075,39.39166667
-8.075,39.4
-8.06666667,39.4
-8.06666667,39.39166667
-8.05833333,39.39166667
-8.05833333,39.4
-8.05833333,39.40833333
-8.06666667,39.40833333
-8.06666667,39.41666667
-8.075,39.41666667
-8.075,39.425
-8.075,39.43333333
-8.08333333,39.43333333
-8.09166667,39.43333333
-8.1,39.43333333
-8.1,39.425
-8.10833333,39.425
-8.10833333,39.43333333
-8.11666667,39.43333333
-8.11666667,39.425
-8.125,39.425
-8.125,39.43333333
-8.13333333,39.43333333
-8.14166667,39.43333333
-8.15,39.43333333
-8.15,39.425
-8.14166667,39.425
-8.13333333,39.425
-8.13333333,39.41666667
</coordinates>
</LinearRing>
</innerBoundaryIs>
<innerBoundaryIs>
<LinearRing>
<coordinates>
-8.41666667,39.43333333
-8.41666667,39.425
-8.40833333,39.425
-8.40833333,39.43333333
-8.41666667,39.43333333
</coordinates>
</LinearRing>
</innerBoundaryIs>
<innerBoundaryIs>
<LinearRing>
<coordinates>
-8.41666667,39.425
-8.425,39.425
-8.425,39.41666667
-8.41666667,39.41666667
-8.41666667,39.425
</coordinates>
</LinearRing>
</innerBoundaryIs>
<innerBoundaryIs>
<LinearRing>
<coordinates>
-8.40833333,39.43333333
-8.4,39.43333333
-8.4,39.44166667
-8.40833333,39.44166667
-8.40833333,39.43333333
</coordinates>
</LinearRing>
</innerBoundaryIs>
<innerBoundaryIs>
<LinearRing>
<coordinates>
-8.15,39.56666667
-8.15,39.55833333
-8.14166667,39.55833333
-8.14166667,39.56666667
-8.13333333,39.56666667
-8.125,39.56666667
-8.125,39.55833333
-8.11666667,39.55833333
-8.11666667,39.55
-8.10833333,39.55
-8.10833333,39.55833333
-8.10833333,39.56666667
-8.11666667,39.56666667
-8.11666667,39.575
-8.11666667,39.58333333
-8.125,39.58333333
-8.125,39.575
-8.13333333,39.575
-8.14166667,39.575
-8.15,39.575
-8.15,39.56666667
</coordinates>
</LinearRing>
</innerBoundaryIs>
<innerBoundaryIs>
<LinearRing>
<coordinates>
-8.10833333,39.55
-8.10833333,39.54166667
-8.1,39.54166667
-8.1,39.55
-8.10833333,39.55
</coordinates>
</LinearRing>
</innerBoundaryIs>
<innerBoundaryIs>
<LinearRing>
<coordinates>
-8.10833333,39.56666667
-8.1,39.56666667
-8.09166667,39.56666667
-8.08333333,39.56666667
-8.08333333,39.575
-8.09166667,39.575
-8.1,39.575
-8.10833333,39.575
-8.10833333,39.56666667
</coordinates>
</LinearRing>
</innerBoundaryIs>
<innerBoundaryIs>
<LinearRing>
<coordinates>
-8.29166667,39.49166667
-8.29166667,39.48333333
-8.28333333,39.48333333
-8.275,39.48333333
-8.275,39.49166667
-8.28333333,39.49166667
-8.29166667,39.49166667
</coordinates>
</LinearRing>
</innerBoundaryIs>
<innerBoundaryIs>
<LinearRing>
<coordinates>
-8.29166667,39.48333333
-8.3,39.48333333
-8.30833333,39.48333333
-8.30833333,39.475
-8.3,39.475
-8.29166667,39.475
-8.29166667,39.48333333
</coordinates>
</LinearRing>
</innerBoundaryIs>
<innerBoundaryIs>
<LinearRing>
<coordinates>
-8.775,39.5
-8.76666667,39.5
-8.76666667,39.50833333
-8.76666667,39.51666667
-8.75833333,39.51666667
-8.75,39.51666667
-8.74166667,39.51666667
-8.73333333,39.51666667
-8.73333333,39.525
-8.74166667,39.525
-8.74166667,39.53333333
-8.75,39.53333333
-8.75833333,39.53333333
-8.76666667,39.53333333
-8.76666667,39.525
-8.775,39.525
-8.775,39.53333333
-8.78333333,39.53333333
-8.78333333,39.54166667
-8.79166667,39.54166667
-8.79166667,39.55
-8.8,39.55
-8.8,39.54166667
-8.8,39.53333333
-8.79166667,39.53333333
-8.79166667,39.525
-8.78333333,39.525
-8.78333333,39.51666667
-8.78333333,39.50833333
-8.775,39.50833333
-8.775,39.5
</coordinates>
</LinearRing>
</innerBoundaryIs>
<innerBoundaryIs>
<LinearRing>
<coordinates>
-8.73333333,39.525
-8.725,39.525
-8.725,39.51666667
-8.71666667,39.51666667
-8.71666667,39.525
-8.71666667,39.53333333
-8.725,39.53333333
-8.73333333,39.53333333
-8.73333333,39.525
</coordinates>
</LinearRing>
</innerBoundaryIs>
<innerBoundaryIs>
<LinearRing>
<coordinates>
-8.59166667,39.5
-8.58333333,39.5
-8.58333333,39.50833333
-8.59166667,39.50833333
-8.59166667,39.5
</coordinates>
</LinearRing>
</innerBoundaryIs>
<innerBoundaryIs>
<LinearRing>
<coordinates>
-8.59166667,39.50833333
-8.59166667,39.51666667
-8.6,39.51666667
-8.6,39.50833333
-8.59166667,39.50833333
</coordinates>
</LinearRing>
</innerBoundaryIs>
<innerBoundaryIs>
<LinearRing>
<coordinates>
-8.525,39.53333333
-8.525,39.525
-8.51666667,39.525
-8.51666667,39.53333333
-8.525,39.53333333
</coordinates>
</LinearRing>
</innerBoundaryIs>
<innerBoundaryIs>
<LinearRing>
<coordinates>
-8.51666667,39.525
-8.51666667,39.51666667
-8.50833333,39.51666667
-8.50833333,39.525
-8.51666667,39.525
</coordinates>
</LinearRing>
</innerBoundaryIs>
<innerBoundaryIs>
<LinearRing>
<coordinates>
-8.2,39.54166667
-8.19166667,39.54166667
-8.19166667,39.55
-8.2,39.55
-8.2,39.54166667
</coordinates>
</LinearRing>
</innerBoundaryIs>
<innerBoundaryIs>
<LinearRing>
<coordinates>
-8.2,39.55
-8.2,39.55833333
-8.20833333,39.55833333
-8.20833333,39.55
-8.2,39.55
</coordinates>
</LinearRing>
</innerBoundaryIs>
<innerBoundaryIs>
<LinearRing>
<coordinates>
-8.59166667,39.68333333
-8.59166667,39.675
-8.58333333,39.675
-8.58333333,39.68333333
-8.59166667,39.68333333
</coordinates>
</LinearRing>
</innerBoundaryIs>
<innerBoundaryIs>
<LinearRing>
<coordinates>
-8.58333333,39.675
-8.58333333,39.66666667
-8.58333333,39.65833333
-8.59166667,39.65833333
-8.59166667,39.65
-8.58333333,39.65
-8.575,39.65
-8.575,39.65833333
-8.575,39.66666667
-8.575,39.675
-8.58333333,39.675
</coordinates>
</LinearRing>
</innerBoundaryIs>
<innerBoundaryIs>
<LinearRing>
<coordinates>
-8.575,39.68333333
-8.56666667,39.68333333
-8.56666667,39.69166667
-8.575,39.69166667
-8.575,39.68333333
</coordinates>
</LinearRing>
</innerBoundaryIs>
<innerBoundaryIs>
<LinearRing>
<coordinates>
-8.575,39.69166667
-8.575,39.7
-8.58333333,39.7
-8.58333333,39.69166667
-8.575,39.69166667
</coordinates>
</LinearRing>
</innerBoundaryIs>
<innerBoundaryIs>
<LinearRing>
<coordinates>
-8.30833333,39.68333333
-8.3,39.68333333
-8.29166667,39.68333333
-8.28333333,39.68333333
-8.28333333,39.69166667
-8.28333333,39.7
-8.29166667,39.7
-8.29166667,39.69166667
-8.3,39.69166667
-8.30833333,39.69166667
-8.30833333,39.68333333
</coordinates>
</LinearRing>
</innerBoundaryIs>
<innerBoundaryIs>
<LinearRing>
<coordinates>
-8.30833333,39.69166667
-8.30833333,39.7
-8.31666667,39.7
-8.31666667,39.69166667
-8.30833333,39.69166667
</coordinates>
</LinearRing>
</innerBoundaryIs>
<innerBoundaryIs>
<LinearRing>
<coordinates>
-8.56666667,39.65833333
-8.56666667,39.65
-8.55833333,39.65
-8.55,39.65
-8.54166667,39.65
-8.53333333,39.65
-8.53333333,39.65833333
-8.54166667,39.65833333
-8.54166667,39.66666667
-8.55,39.66666667
-8.55,39.65833333
-8.55833333,39.65833333
-8.56666667,39.65833333
</coordinates>
</LinearRing>
</innerBoundaryIs>
<innerBoundaryIs>
<LinearRing>
<coordinates>
-8.55,39.66666667
-8.55,39.675
-8.55833333,39.675
-8.55833333,39.66666667
-8.55,39.66666667
</coordinates>
</LinearRing>
</innerBoundaryIs>
<innerBoundaryIs>
<LinearRing>
<coordinates>
-8.58333333,40.45
-8.58333333,40.44166667
-8.575,40.44166667
-8.56666667,40.44166667
-8.56666667,40.43333333
-8.55833333,40.43333333
-8.55833333,40.44166667
-8.55,40.44166667
-8.55,40.45
-8.55,40.45833333
-8.55833333,40.45833333
-8.55833333,40.46666667
-8.55,40.46666667
-8.54166667,40.46666667
-8.54166667,40.475
-8.55,40.475
-8.55833333,40.475
-8.56666667,40.475
-8.56666667,40.46666667
-8.56666667,40.45833333
-8.575,40.45833333
-8.58333333,40.45833333
-8.58333333,40.45
</coordinates>
</LinearRing>
</innerBoundaryIs>
<innerBoundaryIs>
<LinearRing>
<coordinates>
-8.58333333,40.44166667
-8.59166667,40.44166667
-8.6,40.44166667
-8.6,40.43333333
-8.59166667,40.43333333
-8.58333333,40.43333333
-8.58333333,40.44166667
</coordinates>
</LinearRing>
</innerBoundaryIs>
<innerBoundaryIs>
<LinearRing>
<coordinates>
-8.55833333,40.43333333
-8.55833333,40.425
-8.55,40.425
-8.55,40.43333333
-8.55833333,40.43333333
</coordinates>
</LinearRing>
</innerBoundaryIs>
<innerBoundaryIs>
<LinearRing>
<coordinates>
-8.54166667,40.475
-8.53333333,40.475
-8.53333333,40.46666667
-8.53333333,40.45833333
-8.54166667,40.45833333
-8.54166667,40.45
-8.54166667,40.44166667
-8.53333333,40.44166667
-8.53333333,40.43333333
-8.53333333,40.425
-8.54166667,40.425
-8.54166667,40.41666667
-8.55,40.41666667
-8.55,40.40833333
-8.55,40.4
-8.54166667,40.4
-8.53333333,40.4
-8.525,40.4
-8.51666667,40.4
-8.50833333,40.4
-8.50833333,40.39166667
-8.51666667,40.39166667
-8.51666667,40.38333333
-8.50833333,40.38333333
-8.50833333,40.375
-8.50833333,40.36666667
-8.51666667,40.36666667
-8.51666667,40.35833333
-8.51666667,40.35
-8.525,40.35
-8.525,40.34166667
-8.53333333,40.34166667
-8.54166667,40.34166667
-8.55,40.34166667
-8.55,40.35
-8.54166667,40.35
-8.54166667,40.35833333
-8.54166667,40.36666667
-8.55,40.36666667
-8.55,40.375
-8.55833333,40.375
-8.55833333,40.36666667
-8.56666667,40.36666667
-8.575,40.36666667
-8.575,40.375
-8.58333333,40.375
-8.59166667,40.375
-8.59166667,40.36666667
-8.58333333,40.36666667
-8.58333333,40.35833333
-8.59166667,40.35833333
-8.59166667,40.35
-8.6,40.35
-8.6,40.34166667
-8.6,40.33333333
-8.60833333,40.33333333
-8.61666667,40.33333333
-8.61666667,40.325
-8.625,40.325
-8.63333333,40.325
-8.64166667,40.325
-8.65,40.325
-8.65833333,40.325
-8.65833333,40.31666667
-8.65,40.31666667
-8.65,40.30833333
-8.64166667,40.30833333
-8.64166667,40.3
-8.63333333,40.3
-8.63333333,40.29166667
-8.625,40.29166667
-8.625,40.28333333
-8.61666667,40.28333333
-8.60833333,40.28333333
-8.60833333,40.29166667
-8.6,40.29166667
-8.6,40.3
-8.59166667,40.3
-8.58333333,40.3
-8.575,40.3
-8.575,40.29166667
-8.56666667,40.29166667
-8.56666667,40.3
-8.56666667,40.30833333
-8.55833333,40.30833333
-8.55,40.30833333
-8.55,40.31666667
-8.55833333,40.31666667
-8.55833333,40.325
-8.56666667,40.325
-8.56666667,40.33333333
-8.55833333,40.33333333
-8.55,40.33333333
-8.54166667,40.33333333
-8.53333333,40.33333333
-8.53333333,40.325
-8.525,40.325
-8.525,40.33333333
-8.51666667,40.33333333
-8.51666667,40.34166667
-8.50833333,40.34166667
-8.5,40.34166667
-8.49166667,40.34166667
-8.48333333,40.34166667
-8.48333333,40.35
-8.475,40.35
-8.46666667,40.35
-8.46666667,40.35833333
-8.45833333,40.35833333
-8.45,40.35833333
-8.45,40.36666667
-8.45,40.375
-8.45,40.38333333
-8.44166667,40.38333333
-8.44166667,40.39166667
-8.44166667,40.4
-8.43333333,40.4
-8.43333333,40.40833333
-8.43333333,40.41666667
-8.425,40.41666667
-8.425,40.425
-8.41666667,40.425
-8.41666667,40.43333333
-8.41666667,40.44166667
-8.41666667,40.45
-8.425,40.45
-8.43333333,40.45
-8.43333333,40.45833333
-8.44166667,40.45833333
-8.45,40.45833333
-8.45,40.46666667
-8.45,40.475
-8.45833333,40.475
-8.45833333,40.48333333
-8.45833333,40.49166667
-8.45,40.49166667
-8.45,40.5
-8.45,40.50833333
-8.45,40.51666667
-8.45,40.525
-8.44166667,40.525
-8.44166667,40.53333333
-8.44166667,40.54166667
-8.45,40.54166667
-8.45,40.55
-8.45,40.55833333
-8.45,40.56666667
-8.45,40.575
-8.45833333,40.575
-8.45833333,40.56666667
-8.46666667,40.56666667
-8.46666667,40.55833333
-8.475,40.55833333
-8.48333333,40.55833333
-8.48333333,40.55
-8.475,40.55
-8.475,40.54166667
-8.475,40.53333333
-8.475,40.525
-8.48333333,40.525
-8.49166667,40.525
-8.5,40.525
-8.5,40.51666667
-8.49166667,40.51666667
-8.49166667,40.50833333
-8.49166667,40.5
-8.48333333,40.5
-8.48333333,40.49166667
-8.49166667,40.49166667
-8.5,40.49166667
-8.5,40.48333333
-8.50833333,40.48333333
-8.50833333,40.475
-8.51666667,40.475
-8.525,40.475
-8.525,40.48333333
-8.53333333,40.48333333
-8.54166667,40.48333333
-8.54166667,40.475
</coordinates>
</LinearRing>
</innerBoundaryIs>
<innerBoundaryIs>
<LinearRing>
<coordinates>
-8.55,40.30833333
-8.55,40.3
-8.55,40.29166667
-8.55,40.28333333
-8.54166667,40.28333333
-8.54166667,40.29166667
-8.54166667,40.3
-8.54166667,40.30833333
-8.55,40.30833333
</coordinates>
</LinearRing>
</innerBoundaryIs>
<innerBoundaryIs>
<LinearRing>
<coordinates>
-8.45,40.475
-8.44166667,40.475
-8.44166667,40.48333333
-8.45,40.48333333
-8.45,40.475
</coordinates>
</LinearRing>
</innerBoundaryIs>
<innerBoundaryIs>
<LinearRing>
<coordinates>
-8.44166667,40.525
-8.44166667,40.51666667
-8.43333333,40.51666667
-8.43333333,40.50833333
-8.425,40.50833333
-8.41666667,40.50833333
-8.40833333,40.50833333
-8.40833333,40.51666667
-8.41666667,40.51666667
-8.41666667,40.525
-8.425,40.525
-8.425,40.53333333
-8.43333333,40.53333333
-8.43333333,40.525
-8.44166667,40.525
</coordinates>
</LinearRing>
</innerBoundaryIs>
<innerBoundaryIs>
<LinearRing>
<coordinates>
-8.45,40.575
-8.44166667,40.575
-8.44166667,40.58333333
-8.45,40.58333333
-8.45,40.575
</coordinates>
</LinearRing>
</innerBoundaryIs>
<innerBoundaryIs>
<LinearRing>
<coordinates>
-8.5,40.51666667
-8.50833333,40.51666667
-8.50833333,40.50833333
-8.5,40.50833333
-8.5,40.51666667
</coordinates>
</LinearRing>
</innerBoundaryIs>
<innerBoundaryIs>
<LinearRing>
<coordinates>
-8.40833333,40.45
-8.4,40.45
-8.4,40.45833333
-8.39166667,40.45833333
-8.39166667,40.46666667
-8.4,40.46666667
-8.40833333,40.46666667
-8.41666667,40.46666667
-8.41666667,40.45833333
-8.40833333,40.45833333
-8.40833333,40.45
</coordinates>
</LinearRing>
</innerBoundaryIs>
<innerBoundaryIs>
<LinearRing>
<coordinates>
-8.39166667,40.46666667
-8.38333333,40.46666667
-8.38333333,40.475
-8.39166667,40.475
-8.39166667,40.46666667
</coordinates>
</LinearRing>
</innerBoundaryIs>
<innerBoundaryIs>
<LinearRing>
<coordinates>
-8.2,40.45
-8.2,40.44166667
-8.19166667,40.44166667
-8.19166667,40.45
-8.2,40.45
</coordinates>
</LinearRing>
</innerBoundaryIs>
<innerBoundaryIs>
<LinearRing>
<coordinates>
-8.19166667,40.44166667
-8.19166667,40.43333333
-8.18333333,40.43333333
-8.18333333,40.44166667
-8.19166667,40.44166667
</coordinates>
</LinearRing>
</innerBoundaryIs>
<innerBoundaryIs>
<LinearRing>
<coordinates>
-8.13333333,40.44166667
-8.13333333,40.43333333
-8.125,40.43333333
-8.11666667,40.43333333
-8.11666667,40.44166667
-8.11666667,40.45
-8.10833333,40.45
-8.10833333,40.45833333
-8.11666667,40.45833333
-8.125,40.45833333
-8.125,40.45
-8.13333333,40.45
-8.13333333,40.44166667
</coordinates>
</LinearRing>
</innerBoundaryIs>
<innerBoundaryIs>
<LinearRing>
<coordinates>
-8.13333333,40.43333333
-8.14166667,40.43333333
-8.15,40.43333333
-8.15,40.425
-8.15,40.41666667
-8.15,40.40833333
-8.14166667,40.40833333
-8.14166667,40.4
-8.15,40.4
-8.15,40.39166667
-8.14166667,40.39166667
-8.13333333,40.39166667
-8.13333333,40.4
-8.125,40.4
-8.125,40.40833333
-8.125,40.41666667
-8.125,40.425
-8.13333333,40.425
-8.13333333,40.43333333
</coordinates>
</LinearRing>
</innerBoundaryIs>
<innerBoundaryIs>
<LinearRing>
<coordinates>
-8.15,40.39166667
-8.15833333,40.39166667
-8.15833333,40.38333333
-8.15,40.38333333
-8.15,40.39166667
</coordinates>
</LinearRing>
</innerBoundaryIs>
<innerBoundaryIs>
<LinearRing>
<coordinates>
-8.15,40.38333333
-8.15,40.375
-8.14166667,40.375
-8.14166667,40.38333333
-8.15,40.38333333
</coordinates>
</LinearRing>
</innerBoundaryIs>
<innerBoundaryIs>
<LinearRing>
<coordinates>
-8.14166667,40.375
-8.14166667,40.36666667
-8.13333333,40.36666667
-8.125,40.36666667
-8.125,40.35833333
-8.11666667,40.35833333
-8.10833333,40.35833333
-8.10833333,40.36666667
-8.11666667,40.36666667
-8.11666667,40.375
-8.10833333,40.375
-8.10833333,40.38333333
-8.1,40.38333333
-8.09166667,40.38333333
-8.09166667,40.375
-8.08333333,40.375
-8.08333333,40.38333333
-8.075,40.38333333
-8.06666667,40.38333333
-8.05833333,40.38333333
-8.05833333,40.39166667
-8.06666667,40.39166667
-8.075,40.39166667
-8.075,40.4
-8.075,40.40833333
-8.08333333,40.40833333
-8.08333333,40.4
-8.09166667,40.4
-8.1,40.4
-8.1,40.39166667
-8.10833333,40.39166667
-8.11666667,40.39166667
-8.125,40.39166667
-8.125,40.38333333
-8.13333333,40.38333333
-8.13333333,40.375
-8.14166667,40.375
</coordinates>
</LinearRing>
</innerBoundaryIs>
<innerBoundaryIs>
<LinearRing>
<coordinates>
-8.125,40.35833333
-8.13333333,40.35833333
-8.14166667,40.35833333
-8.15,40.35833333
-8.15,40.35
-8.15833333,40.35
-8.15833333,40.35833333
-8.16666667,40.35833333
-8.175,40.35833333
-8.175,40.35
-8.175,40.34166667
-8.16666667,40.34166667
-8.15833333,40.34166667
-8.15833333,40.33333333
-8.15833333,40.325
-8.15,40.325
-8.15,40.33333333
-8.14166667,40.33333333
-8.13333333,40.33333333
-8.13333333,40.34166667
-8.14166667,40.34166667
-8.14166667,40.35
-8.13333333,40.35
-8.125,40.35
-8.125,40.35833333
</coordinates>
</LinearRing>
</innerBoundaryIs>
<innerBoundaryIs>
<LinearRing>
<coordinates>
-8.15833333,40.325
-8.16666667,40.325
-8.175,40.325
-8.175,40.31666667
-8.16666667,40.31666667
-8.15833333,40.31666667
-8.15833333,40.325
</coordinates>
</LinearRing>
</innerBoundaryIs>
<innerBoundaryIs>
<LinearRing>
<coordinates>
-8.175,40.31666667
-8.18333333,40.31666667
-8.18333333,40.30833333
-8.175,40.30833333
-8.175,40.31666667
</coordinates>
</LinearRing>
</innerBoundaryIs>
<innerBoundaryIs>
<LinearRing>
<coordinates>
-8.18333333,40.31666667
-8.18333333,40.325
-8.19166667,40.325
-8.19166667,40.31666667
-8.18333333,40.31666667
</coordinates>
</LinearRing>
</innerBoundaryIs>
<innerBoundaryIs>
<LinearRing>
<coordinates>
-8.175,40.30833333
-8.175,40.3
-8.16666667,40.3
-8.16666667,40.30833333
-8.175,40.30833333
</coordinates>
</LinearRing>
</innerBoundaryIs>
<innerBoundaryIs>
<LinearRing>
<coordinates>
-8.61666667,39.89166667
-8.60833333,39.89166667
-8.60833333,39.9
-8.61666667,39.9
-8.61666667,39.89166667
</coordinates>
</LinearRing>
</innerBoundaryIs>
<innerBoundaryIs>
<LinearRing>
<coordinates>
-8.60833333,39.89166667
-8.60833333,39.88333333
-8.6,39.88333333
-8.6,39.89166667
-8.60833333,39.89166667
</coordinates>
</LinearRing>
</innerBoundaryIs>
<innerBoundaryIs>
<LinearRing>
<coordinates>
-8.55,39.9
-8.55,39.89166667
-8.55,39.88333333
-8.54166667,39.88333333
-8.54166667,39.89166667
-8.54166667,39.9
-8.55,39.9
</coordinates>
</LinearRing>
</innerBoundaryIs>
<innerBoundaryIs>
<LinearRing>
<coordinates>
-8.54166667,39.88333333
-8.54166667,39.875
-8.54166667,39.86666667
-8.53333333,39.86666667
-8.525,39.86666667
-8.525,39.875
-8.51666667,39.875
-8.50833333,39.875
-8.50833333,39.88333333
-8.51666667,39.88333333
-8.51666667,39.89166667
-8.525,39.89166667
-8.53333333,39.89166667
-8.53333333,39.88333333
-8.54166667,39.88333333
</coordinates>
</LinearRing>
</innerBoundaryIs>
<innerBoundaryIs>
<LinearRing>
<coordinates>
-8.825,39.75
-8.81666667,39.75
-8.81666667,39.75833333
-8.825,39.75833333
-8.825,39.75
</coordinates>
</LinearRing>
</innerBoundaryIs>
<innerBoundaryIs>
<LinearRing>
<coordinates>
-8.81666667,39.75
-8.81666667,39.74166667
-8.80833333,39.74166667
-8.80833333,39.75
-8.81666667,39.75
</coordinates>
</LinearRing>
</innerBoundaryIs>
<innerBoundaryIs>
<LinearRing>
<coordinates>
-8.80833333,39.74166667
-8.80833333,39.73333333
-8.8,39.73333333
-8.8,39.74166667
-8.80833333,39.74166667
</coordinates>
</LinearRing>
</innerBoundaryIs>
<innerBoundaryIs>
<LinearRing>
<coordinates>
-8.31666667,39.75833333
-8.30833333,39.75833333
-8.30833333,39.76666667
-8.31666667,39.76666667
-8.31666667,39.75833333
</coordinates>
</LinearRing>
</innerBoundaryIs>
<innerBoundaryIs>
<LinearRing>
<coordinates>
-8.30833333,39.75833333
-8.30833333,39.75
-8.3,39.75
-8.3,39.75833333
-8.30833333,39.75833333
</coordinates>
</LinearRing>
</innerBoundaryIs>
<innerBoundaryIs>
<LinearRing>
<coordinates>
-8.3,39.75
-8.3,39.74166667
-8.3,39.73333333
-8.29166667,39.73333333
-8.28333333,39.73333333
-8.28333333,39.74166667
-8.29166667,39.74166667
-8.29166667,39.75
-8.3,39.75
</coordinates>
</LinearRing>
</innerBoundaryIs>
<innerBoundaryIs>
<LinearRing>
<coordinates>
-8.56666667,39.95
-8.56666667,39.94166667
-8.55833333,39.94166667
-8.55833333,39.95
-8.56666667,39.95
</coordinates>
</LinearRing>
</innerBoundaryIs>
<innerBoundaryIs>
<LinearRing>
<coordinates>
-8.55833333,39.94166667
-8.55833333,39.93333333
-8.55833333,39.925
-8.55,39.925
-8.55,39.91666667
-8.55833333,39.91666667
-8.56666667,39.91666667
-8.56666667,39.90833333
-8.55833333,39.90833333
-8.55,39.90833333
-8.54166667,39.90833333
-8.53333333,39.90833333
-8.525,39.90833333
-8.51666667,39.90833333
-8.51666667,39.91666667
-8.525,39.91666667
-8.53333333,39.91666667
-8.53333333,39.925
-8.53333333,39.93333333
-8.54166667,39.93333333
-8.55,39.93333333
-8.55,39.94166667
-8.55833333,39.94166667
</coordinates>
</LinearRing>
</innerBoundaryIs>
<innerBoundaryIs>
<LinearRing>
<coordinates>
-8.56666667,39.91666667
-8.56666667,39.925
-8.56666667,39.93333333
-8.575,39.93333333
-8.58333333,39.93333333
-8.59166667,39.93333333
-8.59166667,39.925
-8.58333333,39.925
-8.575,39.925
-8.575,39.91666667
-8.56666667,39.91666667
</coordinates>
</LinearRing>
</innerBoundaryIs>
<innerBoundaryIs>
<LinearRing>
<coordinates>
-8.53333333,39.93333333
-8.525,39.93333333
-8.525,39.94166667
-8.53333333,39.94166667
-8.53333333,39.93333333
</coordinates>
</LinearRing>
</innerBoundaryIs>
<innerBoundaryIs>
<LinearRing>
<coordinates>
-8.53333333,39.94166667
-8.53333333,39.95
-8.54166667,39.95
-8.54166667,39.94166667
-8.53333333,39.94166667
</coordinates>
</LinearRing>
</innerBoundaryIs>
<innerBoundaryIs>
<LinearRing>
<coordinates>
-8.65,39.91666667
-8.65,39.90833333
-8.65,39.9
-8.64166667,39.9
-8.63333333,39.9
-8.625,39.9
-8.625,39.90833333
-8.625,39.91666667
-8.625,39.925
-8.63333333,39.925
-8.63333333,39.93333333
-8.64166667,39.93333333
-8.64166667,39.925
-8.64166667,39.91666667
-8.65,39.91666667
</coordinates>
</LinearRing>
</innerBoundaryIs>
<innerBoundaryIs>
<LinearRing>
<coordinates>
-8.63333333,39.93333333
-8.625,39.93333333
-8.625,39.94166667
-8.63333333,39.94166667
-8.63333333,39.93333333
</coordinates>
</LinearRing>
</innerBoundaryIs>
<innerBoundaryIs>
<LinearRing>
<coordinates>
-8.78333333,40.11666667
-8.78333333,40.10833333
-8.775,40.10833333
-8.775,40.11666667
-8.78333333,40.11666667
</coordinates>
</LinearRing>
</innerBoundaryIs>
<innerBoundaryIs>
<LinearRing>
<coordinates>
-8.775,40.11666667
-8.76666667,40.11666667
-8.76666667,40.125
-8.775,40.125
-8.775,40.11666667
</coordinates>
</LinearRing>
</innerBoundaryIs>
<innerBoundaryIs>
<LinearRing>
<coordinates>
-8.76666667,40.125
-8.75833333,40.125
-8.75833333,40.13333333
-8.76666667,40.13333333
-8.76666667,40.125
</coordinates>
</LinearRing>
</innerBoundaryIs>
<innerBoundaryIs>
<LinearRing>
<coordinates>
-8.54166667,40.11666667
-8.53333333,40.11666667
-8.53333333,40.125
-8.525,40.125
-8.525,40.13333333
-8.51666667,40.13333333
-8.51666667,40.125
-8.50833333,40.125
-8.50833333,40.13333333
-8.50833333,40.14166667
-8.51666667,40.14166667
-8.525,40.14166667
-8.525,40.15
-8.525,40.15833333
-8.53333333,40.15833333
-8.53333333,40.15
-8.53333333,40.14166667
-8.54166667,40.14166667
-8.55,40.14166667
-8.55,40.13333333
-8.54166667,40.13333333
-8.54166667,40.125
-8.54166667,40.11666667
</coordinates>
</LinearRing>
</innerBoundaryIs>
<innerBoundaryIs>
<LinearRing>
<coordinates>
-8.50833333,40.125
-8.50833333,40.11666667
-8.51666667,40.11666667
-8.51666667,40.10833333
-8.525,40.10833333
-8.525,40.1
-8.525,40.09166667
-8.51666667,40.09166667
-8.50833333,40.09166667
-8.5,40.09166667
-8.5,40.1
-8.49166667,40.1
-8.48333333,40.1
-8.48333333,40.10833333
-8.48333333,40.11666667
-8.48333333,40.125
-8.49166667,40.125
-8.5,40.125
-8.50833333,40.125
</coordinates>
</LinearRing>
</innerBoundaryIs>
<innerBoundaryIs>
<LinearRing>
<coordinates>
-8.48333333,40.125
-8.475,40.125
-8.46666667,40.125
-8.45833333,40.125
-8.45833333,40.13333333
-8.46666667,40.13333333
-8.46666667,40.14166667
-8.46666667,40.15
-8.475,40.15
-8.475,40.14166667
-8.48333333,40.14166667
-8.49166667,40.14166667
-8.49166667,40.13333333
-8.48333333,40.13333333
-8.48333333,40.125
</coordinates>
</LinearRing>
</innerBoundaryIs>
<innerBoundaryIs>
<LinearRing>
<coordinates>
-8.24166667,40.275
-8.24166667,40.26666667
-8.24166667,40.25833333
-8.25,40.25833333
-8.25833333,40.25833333
-8.26666667,40.25833333
-8.26666667,40.25
-8.25833333,40.25
-8.25833333,40.24166667
-8.25,40.24166667
-8.24166667,40.24166667
-8.24166667,40.23333333
-8.23333333,40.23333333
-8.225,40.23333333
-8.21666667,40.23333333
-8.21666667,40.24166667
-8.21666667,40.25
-8.21666667,40.25833333
-8.20833333,40.25833333
-8.20833333,40.26666667
-8.21666667,40.26666667
-8.225,40.26666667
-8.23333333,40.26666667
-8.23333333,40.275
-8.24166667,40.275
</coordinates>
</LinearRing>
</innerBoundaryIs>
<innerBoundaryIs>
<LinearRing>
<coordinates>
-8.26666667,40.25833333
-8.26666667,40.26666667
-8.275,40.26666667
-8.275,40.25833333
-8.26666667,40.25833333
</coordinates>
</LinearRing>
</innerBoundaryIs>
<innerBoundaryIs>
<LinearRing>
<coordinates>
-8.21666667,40.23333333
-8.21666667,40.225
-8.225,40.225
-8.225,40.21666667
-8.225,40.20833333
-8.225,40.2
-8.21666667,40.2
-8.20833333,40.2
-8.2,40.2
-8.2,40.20833333
-8.19166667,40.20833333
-8.19166667,40.21666667
-8.19166667,40.225
-8.2,40.225
-8.2,40.23333333
-8.2,40.24166667
-8.20833333,40.24166667
-8.20833333,40.23333333
-8.21666667,40.23333333
</coordinates>
</LinearRing>
</innerBoundaryIs>
<innerBoundaryIs>
<LinearRing>
<coordinates>
-8.19166667,40.20833333
-8.19166667,40.2
-8.19166667,40.19166667
-8.18333333,40.19166667
-8.18333333,40.18333333
-8.175,40.18333333
-8.175,40.19166667
-8.175,40.2
-8.18333333,40.2
-8.18333333,40.20833333
-8.19166667,40.20833333
</coordinates>
</LinearRing>
</innerBoundaryIs>
<innerBoundaryIs>
<LinearRing>
<coordinates>
-8.19166667,40.19166667
-8.2,40.19166667
-8.2,40.18333333
-8.19166667,40.18333333
-8.19166667,40.19166667
</coordinates>
</LinearRing>
</innerBoundaryIs>
<innerBoundaryIs>
<LinearRing>
<coordinates>
-8.20833333,40.275
-8.2,40.275
-8.19166667,40.275
-8.19166667,40.28333333
-8.2,40.28333333
-8.20833333,40.28333333
-8.20833333,40.275
</coordinates>
</LinearRing>
</innerBoundaryIs>
<innerBoundaryIs>
<LinearRing>
<coordinates>
-8.19166667,40.28333333
-8.18333333,40.28333333
-8.175,40.28333333
-8.175,40.29166667
-8.18333333,40.29166667
-8.19166667,40.29166667
-8.19166667,40.28333333
</coordinates>
</LinearRing>
</innerBoundaryIs>
<innerBoundaryIs>
<LinearRing>
<coordinates>
-8.08333333,40.275
-8.08333333,40.26666667
-8.08333333,40.25833333
-8.075,40.25833333
-8.075,40.26666667
-8.06666667,40.26666667
-8.06666667,40.275
-8.075,40.275
-8.075,40.28333333
-8.08333333,40.28333333
-8.08333333,40.275
</coordinates>
</LinearRing>
</innerBoundaryIs>
<innerBoundaryIs>
<LinearRing>
<coordinates>
-8.08333333,40.28333333
-8.08333333,40.29166667
-8.08333333,40.3
-8.09166667,40.3
-8.09166667,40.29166667
-8.09166667,40.28333333
-8.08333333,40.28333333
</coordinates>
</LinearRing>
</innerBoundaryIs>
<innerBoundaryIs>
<LinearRing>
<coordinates>
-8.09166667,40.3
-8.09166667,40.30833333
-8.1,40.30833333
-8.1,40.3
-8.09166667,40.3
</coordinates>
</LinearRing>
</innerBoundaryIs>
<innerBoundaryIs>
<LinearRing>
<coordinates>
-8.1,40.30833333
-8.1,40.31666667
-8.10833333,40.31666667
-8.10833333,40.30833333
-8.1,40.30833333
</coordinates>
</LinearRing>
</innerBoundaryIs>
<innerBoundaryIs>
<LinearRing>
<coordinates>
-8.1,40.31666667
-8.09166667,40.31666667
-8.09166667,40.325
-8.1,40.325
-8.1,40.31666667
</coordinates>
</LinearRing>
</innerBoundaryIs>
<innerBoundaryIs>
<LinearRing>
<coordinates>
-8.24166667,40.15
-8.24166667,40.14166667
-8.24166667,40.13333333
-8.23333333,40.13333333
-8.23333333,40.14166667
-8.23333333,40.15
-8.24166667,40.15
</coordinates>
</LinearRing>
</innerBoundaryIs>
<innerBoundaryIs>
<LinearRing>
<coordinates>
-8.23333333,40.15
-8.225,40.15
-8.225,40.15833333
-8.23333333,40.15833333
-8.23333333,40.15
</coordinates>
</LinearRing>
</innerBoundaryIs>
<innerBoundaryIs>
<LinearRing>
<coordinates>
-8.175,40.225
-8.175,40.21666667
-8.16666667,40.21666667
-8.16666667,40.225
-8.175,40.225
</coordinates>
</LinearRing>
</innerBoundaryIs>
<innerBoundaryIs>
<LinearRing>
<coordinates>
-8.16666667,40.225
-8.15833333,40.225
-8.15833333,40.23333333
-8.16666667,40.23333333
-8.16666667,40.225
</coordinates>
</LinearRing>
</innerBoundaryIs>
<innerBoundaryIs>
<LinearRing>
<coordinates>
-8.06666667,40.225
-8.05833333,40.225
-8.05,40.225
-8.05,40.23333333
-8.05833333,40.23333333
-8.06666667,40.23333333
-8.06666667,40.225
</coordinates>
</LinearRing>
</innerBoundaryIs>
<innerBoundaryIs>
<LinearRing>
<coordinates>
-8.06666667,40.23333333
-8.06666667,40.24166667
-8.075,40.24166667
-8.08333333,40.24166667
-8.08333333,40.23333333
-8.075,40.23333333
-8.06666667,40.23333333
</coordinates>
</LinearRing>
</innerBoundaryIs>
<innerBoundaryIs>
<LinearRing>
<coordinates>
-8.06666667,40.24166667
-8.05833333,40.24166667
-8.05833333,40.25
-8.06666667,40.25
-8.06666667,40.24166667
</coordinates>
</LinearRing>
</innerBoundaryIs>
<innerBoundaryIs>
<LinearRing>
<coordinates>
-8.025,40.225
-8.01666667,40.225
-8.00833333,40.225
-8.00833333,40.23333333
-8.01666667,40.23333333
-8.025,40.23333333
-8.025,40.225
</coordinates>
</LinearRing>
</innerBoundaryIs>
<innerBoundaryIs>
<LinearRing>
<coordinates>
-8.00833333,40.225
-8.00833333,40.21666667
-8,40.21666667
-8,40.225
-8.00833333,40.225
</coordinates>
</LinearRing>
</innerBoundaryIs>
<innerBoundaryIs>
<LinearRing>
<coordinates>
-8.25,40.19166667
-8.24166667,40.19166667
-8.24166667,40.2
-8.25,40.2
-8.25,40.19166667
</coordinates>
</LinearRing>
</innerBoundaryIs>
<innerBoundaryIs>
<LinearRing>
<coordinates>
-8.24166667,40.19166667
-8.24166667,40.18333333
-8.24166667,40.175
-8.23333333,40.175
-8.23333333,40.18333333
-8.225,40.18333333
-8.21666667,40.18333333
-8.21666667,40.19166667
-8.225,40.19166667
-8.23333333,40.19166667
-8.24166667,40.19166667
</coordinates>
</LinearRing>
</innerBoundaryIs>
<innerBoundaryIs>
<LinearRing>
<coordinates>
-8.40833333,40.35833333
-8.40833333,40.35
-8.4,40.35
-8.39166667,40.35
-8.39166667,40.34166667
-8.39166667,40.33333333
-8.39166667,40.325
-8.38333333,40.325
-8.375,40.325
-8.375,40.33333333
-8.375,40.34166667
-8.375,40.35
-8.375,40.35833333
-8.38333333,40.35833333
-8.38333333,40.36666667
-8.38333333,40.375
-8.39166667,40.375
-8.4,40.375
-8.4,40.36666667
-8.4,40.35833333
-8.40833333,40.35833333
</coordinates>
</LinearRing>
</innerBoundaryIs>
<innerBoundaryIs>
<LinearRing>
<coordinates>
-8.38333333,40.375
-8.375,40.375
-8.375,40.38333333
-8.38333333,40.38333333
-8.38333333,40.375
</coordinates>
</LinearRing>
</innerBoundaryIs>
<innerBoundaryIs>
<LinearRing>
<coordinates>
-8.35833333,40.35833333
-8.35833333,40.35
-8.35,40.35
-8.35,40.34166667
-8.34166667,40.34166667
-8.34166667,40.35
-8.34166667,40.35833333
-8.34166667,40.36666667
-8.35,40.36666667
-8.35833333,40.36666667
-8.35833333,40.35833333
</coordinates>
</LinearRing>
</innerBoundaryIs>
<innerBoundaryIs>
<LinearRing>
<coordinates>
-8.35833333,40.36666667
-8.35833333,40.375
-8.36666667,40.375
-8.36666667,40.36666667
-8.35833333,40.36666667
</coordinates>
</LinearRing>
</innerBoundaryIs>
<innerBoundaryIs>
<LinearRing>
<coordinates>
-8.20833333,40.35833333
-8.20833333,40.35
-8.2,40.35
-8.2,40.34166667
-8.19166667,40.34166667
-8.18333333,40.34166667
-8.18333333,40.35
-8.18333333,40.35833333
-8.19166667,40.35833333
-8.2,40.35833333
-8.20833333,40.35833333
</coordinates>
</LinearRing>
</innerBoundaryIs>
<innerBoundaryIs>
<LinearRing>
<coordinates>
-8.20833333,40.35
-8.21666667,40.35
-8.21666667,40.34166667
-8.20833333,40.34166667
-8.20833333,40.35
</coordinates>
</LinearRing>
</innerBoundaryIs>
<innerBoundaryIs>
<LinearRing>
<coordinates>
-8.1,40.35833333
-8.1,40.35
-8.09166667,40.35
-8.08333333,40.35
-8.08333333,40.35833333
-8.09166667,40.35833333
-8.1,40.35833333
</coordinates>
</LinearRing>
</innerBoundaryIs>
<innerBoundaryIs>
<LinearRing>
<coordinates>
-8.08333333,40.35833333
-8.075,40.35833333
-8.075,40.36666667
-8.08333333,40.36666667
-8.08333333,40.35833333
</coordinates>
</LinearRing>
</innerBoundaryIs>
<innerBoundaryIs>
<LinearRing>
<coordinates>
-8.45,40.31666667
-8.45,40.30833333
-8.44166667,40.30833333
-8.44166667,40.31666667
-8.45,40.31666667
</coordinates>
</LinearRing>
</innerBoundaryIs>
<innerBoundaryIs>
<LinearRing>
<coordinates>
-8.44166667,40.31666667
-8.43333333,40.31666667
-8.43333333,40.325
-8.44166667,40.325
-8.44166667,40.31666667
</coordinates>
</LinearRing>
</innerBoundaryIs>
<innerBoundaryIs>
<LinearRing>
<coordinates>
-8.13333333,40.30833333
-8.125,40.30833333
-8.125,40.31666667
-8.13333333,40.31666667
-8.13333333,40.30833333
</coordinates>
</LinearRing>
</innerBoundaryIs>
<innerBoundaryIs>
<LinearRing>
<coordinates>
-8.125,40.31666667
-8.11666667,40.31666667
-8.11666667,40.325
-8.125,40.325
-8.125,40.31666667
</coordinates>
</LinearRing>
</innerBoundaryIs>
<innerBoundaryIs>
<LinearRing>
<coordinates>
-8.58333333,40.4
-8.58333333,40.39166667
-8.575,40.39166667
-8.56666667,40.39166667
-8.55833333,40.39166667
-8.55833333,40.4
-8.55833333,40.40833333
-8.56666667,40.40833333
-8.56666667,40.4
-8.575,40.4
-8.575,40.40833333
-8.58333333,40.40833333
-8.58333333,40.4
</coordinates>
</LinearRing>
</innerBoundaryIs>
<innerBoundaryIs>
<LinearRing>
<coordinates>
-8.55833333,40.39166667
-8.55833333,40.38333333
-8.55,40.38333333
-8.55,40.39166667
-8.55833333,40.39166667
</coordinates>
</LinearRing>
</innerBoundaryIs>
<innerBoundaryIs>
<LinearRing>
<coordinates>
-8.26666667,40.4
-8.25833333,40.4
-8.25,40.4
-8.25,40.39166667
-8.24166667,40.39166667
-8.23333333,40.39166667
-8.225,40.39166667
-8.225,40.4
-8.23333333,40.4
-8.24166667,40.4
-8.24166667,40.40833333
-8.25,40.40833333
-8.25833333,40.40833333
-8.25833333,40.41666667
-8.26666667,40.41666667
-8.26666667,40.40833333
-8.26666667,40.4
</coordinates>
</LinearRing>
</innerBoundaryIs>
<innerBoundaryIs>
<LinearRing>
<coordinates>
-8.25,40.39166667
-8.25833333,40.39166667
-8.25833333,40.38333333
-8.25,40.38333333
-8.25,40.39166667
</coordinates>
</LinearRing>
</innerBoundaryIs>
<innerBoundaryIs>
<LinearRing>
<coordinates>
-8.225,40.4
-8.21666667,40.4
-8.21666667,40.40833333
-8.21666667,40.41666667
-8.225,40.41666667
-8.225,40.40833333
-8.225,40.4
</coordinates>
</LinearRing>
</innerBoundaryIs>
<innerBoundaryIs>
<LinearRing>
<coordinates>
-8.25,40.725
-8.25,40.71666667
-8.25833333,40.71666667
-8.26666667,40.71666667
-8.26666667,40.70833333
-8.25833333,40.70833333
-8.25,40.70833333
-8.25,40.7
-8.24166667,40.7
-8.24166667,40.69166667
-8.23333333,40.69166667
-8.23333333,40.68333333
-8.24166667,40.68333333
-8.24166667,40.675
-8.23333333,40.675
-8.225,40.675
-8.225,40.68333333
-8.225,40.69166667
-8.21666667,40.69166667
-8.21666667,40.7
-8.20833333,40.7
-8.20833333,40.70833333
-8.2,40.70833333
-8.2,40.71666667
-8.19166667,40.71666667
-8.19166667,40.725
-8.2,40.725
-8.20833333,40.725
-8.20833333,40.71666667
-8.21666667,40.71666667
-8.225,40.71666667
-8.23333333,40.71666667
-8.23333333,40.70833333
-8.24166667,40.70833333
-8.24166667,40.71666667
-8.24166667,40.725
-8.25,40.725
</coordinates>
</LinearRing>
</innerBoundaryIs>
<innerBoundaryIs>
<LinearRing>
<coordinates>
-8.26666667,40.70833333
-8.275,40.70833333
-8.28333333,40.70833333
-8.29166667,40.70833333
-8.29166667,40.71666667
-8.3,40.71666667
-8.3,40.70833333
-8.30833333,40.70833333
-8.30833333,40.71666667
-8.31666667,40.71666667
-8.325,40.71666667
-8.325,40.70833333
-8.31666667,40.70833333
-8.31666667,40.7
-8.31666667,40.69166667
-8.31666667,40.68333333
-8.31666667,40.675
-8.325,40.675
-8.325,40.66666667
-8.31666667,40.66666667
-8.30833333,40.66666667
-8.30833333,40.675
-8.3,40.675
-8.29166667,40.675
-8.29166667,40.68333333
-8.28333333,40.68333333
-8.28333333,40.69166667
-8.275,40.69166667
-8.26666667,40.69166667
-8.26666667,40.7
-8.26666667,40.70833333
</coordinates>
</LinearRing>
</innerBoundaryIs>
<innerBoundaryIs>
<LinearRing>
<coordinates>
-8.28333333,40.68333333
-8.28333333,40.675
-8.275,40.675
-8.26666667,40.675
-8.26666667,40.68333333
-8.275,40.68333333
-8.28333333,40.68333333
</coordinates>
</LinearRing>
</innerBoundaryIs>
<innerBoundaryIs>
<LinearRing>
<coordinates>
-8.25,40.7
-8.25833333,40.7
-8.25833333,40.69166667
-8.25,40.69166667
-8.25,40.7
</coordinates>
</LinearRing>
</innerBoundaryIs>
<innerBoundaryIs>
<LinearRing>
<coordinates>
-8.225,40.675
-8.225,40.66666667
-8.21666667,40.66666667
-8.21666667,40.675
-8.225,40.675
</coordinates>
</LinearRing>
</innerBoundaryIs>
<innerBoundaryIs>
<LinearRing>
<coordinates>
-8.225,40.66666667
-8.23333333,40.66666667
-8.23333333,40.65833333
-8.225,40.65833333
-8.225,40.66666667
</coordinates>
</LinearRing>
</innerBoundaryIs>
<innerBoundaryIs>
<LinearRing>
<coordinates>
-8.2,40.70833333
-8.2,40.7
-8.19166667,40.7
-8.19166667,40.70833333
-8.2,40.70833333
</coordinates>
</LinearRing>
</innerBoundaryIs>
<innerBoundaryIs>
<LinearRing>
<coordinates>
-8.15833333,40.725
-8.15833333,40.71666667
-8.15833333,40.70833333
-8.15,40.70833333
-8.14166667,40.70833333
-8.14166667,40.7
-8.13333333,40.7
-8.13333333,40.70833333
-8.125,40.70833333
-8.125,40.71666667
-8.13333333,40.71666667
-8.13333333,40.725
-8.14166667,40.725
-8.14166667,40.71666667
-8.15,40.71666667
-8.15,40.725
-8.15833333,40.725
</coordinates>
</LinearRing>
</innerBoundaryIs>
<innerBoundaryIs>
<LinearRing>
<coordinates>
-8.13333333,40.7
-8.13333333,40.69166667
-8.13333333,40.68333333
-8.13333333,40.675
-8.14166667,40.675
-8.14166667,40.66666667
-8.15,40.66666667
-8.15833333,40.66666667
-8.15833333,40.65833333
-8.15,40.65833333
-8.15,40.65
-8.15833333,40.65
-8.16666667,40.65
-8.16666667,40.65833333
-8.16666667,40.66666667
-8.16666667,40.675
-8.175,40.675
-8.175,40.66666667
-8.18333333,40.66666667
-8.19166667,40.66666667
-8.19166667,40.65833333
-8.19166667,40.65
-8.19166667,40.64166667
-8.18333333,40.64166667
-8.18333333,40.63333333
-8.19166667,40.63333333
-8.2,40.63333333
-8.2,40.625
-8.19166667,40.625
-8.18333333,40.625
-8.18333333,40.61666667
-8.19166667,40.61666667
-8.2,40.61666667
-8.2,40.60833333
-8.2,40.6
-8.19166667,40.6
-8.19166667,40.59166667
-8.2,40.59166667
-8.20833333,40.59166667
-8.21666667,40.59166667
-8.225,40.59166667
-8.23333333,40.59166667
-8.23333333,40.6
-8.24166667,40.6
-8.24166667,40.59166667
-8.25,40.59166667
-8.25,40.58333333
-8.25833333,40.58333333
-8.25833333,40.59166667
-8.26666667,40.59166667
-8.26666667,40.58333333
-8.26666667,40.575
-8.275,40.575
-8.275,40.56666667
-8.26666667,40.56666667
-8.25833333,40.56666667
-8.25833333,40.55833333
-8.25833333,40.55
-8.26666667,40.55
-8.26666667,40.54166667
-8.275,40.54166667
-8.28333333,40.54166667
-8.28333333,40.55
-8.29166667,40.55
-8.3,40.55
-8.3,40.54166667
-8.3,40.53333333
-8.29166667,40.53333333
-8.28333333,40.53333333
-8.28333333,40.525
-8.275,40.525
-8.275,40.53333333
-8.26666667,40.53333333
-8.25833333,40.53333333
-8.25,40.53333333
-8.25,40.54166667
-8.24166667,40.54166667
-8.24166667,40.53333333
-8.24166667,40.525
-8.24166667,40.51666667
-8.25,40.51666667
-8.25833333,40.51666667
-8.26666667,40.51666667
-8.275,40.51666667
-8.28333333,40.51666667
-8.29166667,40.51666667
-8.29166667,40.50833333
-8.3,40.50833333
-8.30833333,40.50833333
-8.30833333,40.5
-8.31666667,40.5
-8.325,40.5
-8.325,40.49166667
-8.325,40.48333333
-8.31666667,40.48333333
-8.31666667,40.49166667
-8.30833333,40.49166667
-8.30833333,40.48333333
-8.3,40.48333333
-8.3,40.49166667
-8.29166667,40.49166667
-8.29166667,40.48333333
-8.28333333,40.48333333
-8.28333333,40.475
-8.275,40.475
-8.275,40.48333333
-8.26666667,40.48333333
-8.25833333,40.48333333
-8.25833333,40.49166667
-8.25,40.49166667
-8.25,40.48333333
-8.24166667,40.48333333
-8.23333333,40.48333333
-8.23333333,40.49166667
-8.23333333,40.5
-8.225,40.5
-8.21666667,40.5
-8.21666667,40.50833333
-8.20833333,40.50833333
-8.20833333,40.51666667
-8.2,40.51666667
-8.2,40.525
-8.20833333,40.525
-8.20833333,40.53333333
-8.2,40.53333333
-8.19166667,40.53333333
-8.18333333,40.53333333
-8.175,40.53333333
-8.175,40.54166667
-8.16666667,40.54166667
-8.16666667,40.55
-8.16666667,40.55833333
-8.175,40.55833333
-8.175,40.56666667
-8.16666667,40.56666667
-8.15833333,40.56666667
-8.15,40.56666667
-8.15,40.575
-8.15,40.58333333
-8.14166667,40.58333333
-8.14166667,40.575
-8.14166667,40.56666667
-8.14166667,40.55833333
-8.15,40.55833333
-8.15,40.55
-8.15,40.54166667
-8.14166667,40.54166667
-8.13333333,40.54166667
-8.125,40.54166667
-8.125,40.55
-8.125,40.55833333
-8.125,40.56666667
-8.11666667,40.56666667
-8.11666667,40.575
-8.11666667,40.58333333
-8.11666667,40.59166667
-8.125,40.59166667
-8.125,40.58333333
-8.13333333,40.58333333
-8.13333333,40.59166667
-8.14166667,40.59166667
-8.14166667,40.6
-8.13333333,40.6
-8.13333333,40.60833333
-8.125,40.60833333
-8.11666667,40.60833333
-8.11666667,40.61666667
-8.10833333,40.61666667
-8.10833333,40.625
-8.10833333,40.63333333
-8.1,40.63333333
-8.1,40.64166667
-8.09166667,40.64166667
-8.09166667,40.65
-8.1,40.65
-8.10833333,40.65
-8.10833333,40.65833333
-8.1,40.65833333
-8.09166667,40.65833333
-8.08333333,40.65833333
-8.08333333,40.66666667
-8.08333333,40.675
-8.075,40.675
-8.075,40.68333333
-8.075,40.69166667
-8.08333333,40.69166667
-8.09166667,40.69166667
-8.1,40.69166667
-8.1,40.7
-8.10833333,40.7
-8.10833333,40.70833333
-8.11666667,40.70833333
-8.11666667,40.7
-8.125,40.7
-8.13333333,40.7
</coordinates>
</LinearRing>
</innerBoundaryIs>
<innerBoundaryIs>
<LinearRing>
<coordinates>
-8.16666667,40.54166667
-8.16666667,40.53333333
-8.15833333,40.53333333
-8.15833333,40.54166667
-8.16666667,40.54166667
</coordinates>
</LinearRing>
</innerBoundaryIs>
<innerBoundaryIs>
<LinearRing>
<coordinates>
-8.15833333,40.53333333
-8.15833333,40.525
-8.15,40.525
-8.15,40.53333333
-8.15833333,40.53333333
</coordinates>
</LinearRing>
</innerBoundaryIs>
<innerBoundaryIs>
<LinearRing>
<coordinates>
-8.075,40.675
-8.075,40.66666667
-8.06666667,40.66666667
-8.05833333,40.66666667
-8.05833333,40.675
-8.06666667,40.675
-8.075,40.675
</coordinates>
</LinearRing>
</innerBoundaryIs>
<innerBoundaryIs>
<LinearRing>
<coordinates>
-8.05833333,40.66666667
-8.05833333,40.65833333
-8.06666667,40.65833333
-8.06666667,40.65
-8.05833333,40.65
-8.05,40.65
-8.05,40.65833333
-8.05,40.66666667
-8.05833333,40.66666667
</coordinates>
</LinearRing>
</innerBoundaryIs>
<innerBoundaryIs>
<LinearRing>
<coordinates>
-8.1,40.7
-8.09166667,40.7
-8.08333333,40.7
-8.08333333,40.70833333
-8.09166667,40.70833333
-8.1,40.70833333
-8.1,40.7
</coordinates>
</LinearRing>
</innerBoundaryIs>
<innerBoundaryIs>
<LinearRing>
<coordinates>
-8.09166667,40.725
-8.08333333,40.725
-8.08333333,40.71666667
-8.075,40.71666667
-8.06666667,40.71666667
-8.06666667,40.725
-8.06666667,40.73333333
-8.075,40.73333333
-8.08333333,40.73333333
-8.09166667,40.73333333
-8.09166667,40.725
</coordinates>
</LinearRing>
</innerBoundaryIs>
<innerBoundaryIs>
<LinearRing>
<coordinates>
-8.06666667,40.71666667
-8.06666667,40.70833333
-8.05833333,40.70833333
-8.05833333,40.71666667
-8.06666667,40.71666667
</coordinates>
</LinearRing>
</innerBoundaryIs>
<innerBoundaryIs>
<LinearRing>
<coordinates>
-8.05833333,40.70833333
-8.05833333,40.7
-8.05833333,40.69166667
-8.05833333,40.68333333
-8.05,40.68333333
-8.04166667,40.68333333
-8.04166667,40.69166667
-8.04166667,40.7
-8.04166667,40.70833333
-8.03333333,40.70833333
-8.03333333,40.71666667
-8.04166667,40.71666667
-8.05,40.71666667
-8.05,40.70833333
-8.05833333,40.70833333
</coordinates>
</LinearRing>
</innerBoundaryIs>
<innerBoundaryIs>
<LinearRing>
<coordinates>
-8.03333333,40.725
-8.025,40.725
-8.025,40.73333333
-8.03333333,40.73333333
-8.03333333,40.725
</coordinates>
</LinearRing>
</innerBoundaryIs>
<innerBoundaryIs>
<LinearRing>
<coordinates>
-8.025,40.73333333
-8.01666667,40.73333333
-8.01666667,40.74166667
-8.025,40.74166667
-8.025,40.73333333
</coordinates>
</LinearRing>
</innerBoundaryIs>
<innerBoundaryIs>
<LinearRing>
<coordinates>
-8.025,40.74166667
-8.025,40.75
-8.03333333,40.75
-8.04166667,40.75
-8.05,40.75
-8.05,40.74166667
-8.04166667,40.74166667
-8.03333333,40.74166667
-8.025,40.74166667
</coordinates>
</LinearRing>
</innerBoundaryIs>
<innerBoundaryIs>
<LinearRing>
<coordinates>
-7.90833333,40.71666667
-7.90833333,40.70833333
-7.9,40.70833333
-7.9,40.71666667
-7.90833333,40.71666667
</coordinates>
</LinearRing>
</innerBoundaryIs>
<innerBoundaryIs>
<LinearRing>
<coordinates>
-7.90833333,40.70833333
-7.91666667,40.70833333
-7.925,40.70833333
-7.93333333,40.70833333
-7.94166667,40.70833333
-7.94166667,40.7
-7.93333333,40.7
-7.925,40.7
-7.91666667,40.7
-7.91666667,40.69166667
-7.90833333,40.69166667
-7.9,40.69166667
-7.9,40.7
-7.90833333,40.7
-7.90833333,40.70833333
</coordinates>
</LinearRing>
</innerBoundaryIs>
<innerBoundaryIs>
<LinearRing>
<coordinates>
-7.74166667,40.71666667
-7.74166667,40.70833333
-7.74166667,40.7
-7.74166667,40.69166667
-7.75,40.69166667
-7.75,40.68333333
-7.74166667,40.68333333
-7.74166667,40.675
-7.74166667,40.66666667
-7.73333333,40.66666667
-7.725,40.66666667
-7.725,40.675
-7.71666667,40.675
-7.70833333,40.675
-7.7,40.675
-7.7,40.68333333
-7.70833333,40.68333333
-7.71666667,40.68333333
-7.725,40.68333333
-7.725,40.69166667
-7.73333333,40.69166667
-7.73333333,40.7
-7.73333333,40.70833333
-7.73333333,40.71666667
-7.74166667,40.71666667
</coordinates>
</LinearRing>
</innerBoundaryIs>
<innerBoundaryIs>
<LinearRing>
<coordinates>
-7.75,40.68333333
-7.75833333,40.68333333
-7.76666667,40.68333333
-7.775,40.68333333
-7.775,40.675
-7.76666667,40.675
-7.76666667,40.66666667
-7.76666667,40.65833333
-7.75833333,40.65833333
-7.75833333,40.66666667
-7.75833333,40.675
-7.75,40.675
-7.75,40.68333333
</coordinates>
</LinearRing>
</innerBoundaryIs>
<innerBoundaryIs>
<LinearRing>
<coordinates>
-7.74166667,40.66666667
-7.75,40.66666667
-7.75,40.65833333
-7.74166667,40.65833333
-7.74166667,40.66666667
</coordinates>
</LinearRing>
</innerBoundaryIs>
<innerBoundaryIs>
<LinearRing>
<coordinates>
-7.7,40.675
-7.7,40.66666667
-7.69166667,40.66666667
-7.69166667,40.675
-7.7,40.675
</coordinates>
</LinearRing>
</innerBoundaryIs>
<innerBoundaryIs>
<LinearRing>
<coordinates>
-7.7,40.66666667
-7.70833333,40.66666667
-7.70833333,40.65833333
-7.7,40.65833333
-7.7,40.66666667
</coordinates>
</LinearRing>
</innerBoundaryIs>
<innerBoundaryIs>
<LinearRing>
<coordinates>
-7.70833333,40.65833333
-7.71666667,40.65833333
-7.71666667,40.65
-7.70833333,40.65
-7.70833333,40.65833333
</coordinates>
</LinearRing>
</innerBoundaryIs>
<innerBoundaryIs>
<LinearRing>
<coordinates>
-8.09166667,40.60833333
-8.09166667,40.6
-8.08333333,40.6
-8.08333333,40.59166667
-8.08333333,40.58333333
-8.075,40.58333333
-8.075,40.59166667
-8.06666667,40.59166667
-8.06666667,40.6
-8.075,40.6
-8.075,40.60833333
-8.08333333,40.60833333
-8.09166667,40.60833333
</coordinates>
</LinearRing>
</innerBoundaryIs>
<innerBoundaryIs>
<LinearRing>
<coordinates>
-8.08333333,40.58333333
-8.09166667,40.58333333
-8.09166667,40.575
-8.1,40.575
-8.1,40.56666667
-8.09166667,40.56666667
-8.08333333,40.56666667
-8.08333333,40.575
-8.08333333,40.58333333
</coordinates>
</LinearRing>
</innerBoundaryIs>
<innerBoundaryIs>
<LinearRing>
<coordinates>
-8.075,40.58333333
-8.075,40.575
-8.06666667,40.575
-8.06666667,40.58333333
-8.075,40.58333333
</coordinates>
</LinearRing>
</innerBoundaryIs>
<innerBoundaryIs>
<LinearRing>
<coordinates>
-7.95833333,40.60833333
-7.95833333,40.6
-7.95,40.6
-7.94166667,40.6
-7.93333333,40.6
-7.925,40.6
-7.925,40.60833333
-7.93333333,40.60833333
-7.94166667,40.60833333
-7.95,40.60833333
-7.95833333,40.60833333
</coordinates>
</LinearRing>
</innerBoundaryIs>
<innerBoundaryIs>
<LinearRing>
<coordinates>
-7.925,40.60833333
-7.91666667,40.60833333
-7.90833333,40.60833333
-7.90833333,40.6
-7.90833333,40.59166667
-7.9,40.59166667
-7.9,40.6
-7.89166667,40.6
-7.88333333,40.6
-7.88333333,40.60833333
-7.89166667,40.60833333
-7.89166667,40.61666667
-7.89166667,40.625
-7.9,40.625
-7.9,40.61666667
-7.90833333,40.61666667
-7.91666667,40.61666667
-7.925,40.61666667
-7.925,40.60833333
</coordinates>
</LinearRing>
</innerBoundaryIs>
<innerBoundaryIs>
<LinearRing>
<coordinates>
-7.88333333,40.60833333
-7.875,40.60833333
-7.875,40.61666667
-7.875,40.625
-7.88333333,40.625
-7.88333333,40.61666667
-7.88333333,40.60833333
</coordinates>
</LinearRing>
</innerBoundaryIs>
<innerBoundaryIs>
<LinearRing>
<coordinates>
-7.875,40.60833333
-7.875,40.6
-7.86666667,40.6
-7.86666667,40.60833333
-7.875,40.60833333
</coordinates>
</LinearRing>
</innerBoundaryIs>
<innerBoundaryIs>
<LinearRing>
<coordinates>
-7.9,40.625
-7.9,40.63333333
-7.90833333,40.63333333
-7.90833333,40.64166667
-7.90833333,40.65
-7.9,40.65
-7.9,40.64166667
-7.89166667,40.64166667
-7.88333333,40.64166667
-7.875,40.64166667
-7.875,40.65
-7.88333333,40.65
-7.89166667,40.65
-7.89166667,40.65833333
-7.9,40.65833333
-7.9,40.66666667
-7.89166667,40.66666667
-7.89166667,40.675
-7.9,40.675
-7.90833333,40.675
-7.91666667,40.675
-7.91666667,40.66666667
-7.925,40.66666667
-7.93333333,40.66666667
-7.93333333,40.65833333
-7.93333333,40.65
-7.93333333,40.64166667
-7.925,40.64166667
-7.925,40.63333333
-7.91666667,40.63333333
-7.91666667,40.625
-7.90833333,40.625
-7.9,40.625
</coordinates>
</LinearRing>
</innerBoundaryIs>
<innerBoundaryIs>
<LinearRing>
<coordinates>
-7.8,40.60833333
-7.8,40.6
-7.79166667,40.6
-7.78333333,40.6
-7.775,40.6
-7.775,40.60833333
-7.78333333,40.60833333
-7.79166667,40.60833333
-7.8,40.60833333
</coordinates>
</LinearRing>
</innerBoundaryIs>
<innerBoundaryIs>
<LinearRing>
<coordinates>
-7.775,40.6
-7.775,40.59166667
-7.76666667,40.59166667
-7.75833333,40.59166667
-7.75833333,40.6
-7.76666667,40.6
-7.775,40.6
</coordinates>
</LinearRing>
</innerBoundaryIs>
<innerBoundaryIs>
<LinearRing>
<coordinates>
-7.775,40.60833333
-7.76666667,40.60833333
-7.75833333,40.60833333
-7.75833333,40.61666667
-7.76666667,40.61666667
-7.775,40.61666667
-7.775,40.60833333
</coordinates>
</LinearRing>
</innerBoundaryIs>
<innerBoundaryIs>
<LinearRing>
<coordinates>
-8.59166667,40.49166667
-8.59166667,40.48333333
-8.58333333,40.48333333
-8.58333333,40.49166667
-8.59166667,40.49166667
</coordinates>
</LinearRing>
</innerBoundaryIs>
<innerBoundaryIs>
<LinearRing>
<coordinates>
-8.58333333,40.48333333
-8.58333333,40.475
-8.575,40.475
-8.575,40.48333333
-8.58333333,40.48333333
</coordinates>
</LinearRing>
</innerBoundaryIs>
<innerBoundaryIs>
<LinearRing>
<coordinates>
-8.10833333,40.53333333
-8.10833333,40.525
-8.1,40.525
-8.09166667,40.525
-8.08333333,40.525
-8.08333333,40.51666667
-8.075,40.51666667
-8.075,40.525
-8.075,40.53333333
-8.08333333,40.53333333
-8.09166667,40.53333333
-8.09166667,40.54166667
-8.1,40.54166667
-8.10833333,40.54166667
-8.10833333,40.53333333
</coordinates>
</LinearRing>
</innerBoundaryIs>
<innerBoundaryIs>
<LinearRing>
<coordinates>
-8.08333333,40.51666667
-8.09166667,40.51666667
-8.09166667,40.50833333
-8.08333333,40.50833333
-8.08333333,40.51666667
</coordinates>
</LinearRing>
</innerBoundaryIs>
<innerBoundaryIs>
<LinearRing>
<coordinates>
-8.08333333,40.50833333
-8.08333333,40.5
-8.09166667,40.5
-8.09166667,40.49166667
-8.08333333,40.49166667
-8.075,40.49166667
-8.06666667,40.49166667
-8.05833333,40.49166667
-8.05833333,40.5
-8.05833333,40.50833333
-8.06666667,40.50833333
-8.06666667,40.5
-8.075,40.5
-8.075,40.50833333
-8.08333333,40.50833333
</coordinates>
</LinearRing>
</innerBoundaryIs>
<innerBoundaryIs>
<LinearRing>
<coordinates>
-8.09166667,40.54166667
-8.08333333,40.54166667
-8.08333333,40.55
-8.08333333,40.55833333
-8.09166667,40.55833333
-8.1,40.55833333
-8.1,40.55
-8.09166667,40.55
-8.09166667,40.54166667
</coordinates>
</LinearRing>
</innerBoundaryIs>
<innerBoundaryIs>
<LinearRing>
<coordinates>
-8.06666667,40.53333333
-8.06666667,40.525
-8.05833333,40.525
-8.05,40.525
-8.05,40.51666667
-8.04166667,40.51666667
-8.03333333,40.51666667
-8.025,40.51666667
-8.025,40.525
-8.025,40.53333333
-8.03333333,40.53333333
-8.03333333,40.54166667
-8.03333333,40.55
-8.03333333,40.55833333
-8.04166667,40.55833333
-8.05,40.55833333
-8.05833333,40.55833333
-8.05833333,40.55
-8.06666667,40.55
-8.06666667,40.54166667
-8.05833333,40.54166667
-8.05833333,40.53333333
-8.06666667,40.53333333
</coordinates>
</LinearRing>
</innerBoundaryIs>
<innerBoundaryIs>
<LinearRing>
<coordinates>
-8.025,40.53333333
-8.01666667,40.53333333
-8.00833333,40.53333333
-8.00833333,40.54166667
-8.01666667,40.54166667
-8.025,40.54166667
-8.025,40.53333333
</coordinates>
</LinearRing>
</innerBoundaryIs>
<innerBoundaryIs>
<LinearRing>
<coordinates>
-8.06666667,40.55
-8.06666667,40.55833333
-8.075,40.55833333
-8.075,40.55
-8.06666667,40.55
</coordinates>
</LinearRing>
</innerBoundaryIs>
<innerBoundaryIs>
<LinearRing>
<coordinates>
-8.09166667,40.46666667
-8.08333333,40.46666667
-8.075,40.46666667
-8.075,40.475
-8.08333333,40.475
-8.09166667,40.475
-8.09166667,40.46666667
</coordinates>
</LinearRing>
</innerBoundaryIs>
<innerBoundaryIs>
<LinearRing>
<coordinates>
-8.075,40.475
-8.06666667,40.475
-8.06666667,40.48333333
-8.075,40.48333333
-8.075,40.475
</coordinates>
</LinearRing>
</innerBoundaryIs>
<innerBoundaryIs>
<LinearRing>
<coordinates>
-7.925,40.53333333
-7.925,40.525
-7.91666667,40.525
-7.91666667,40.53333333
-7.925,40.53333333
</coordinates>
</LinearRing>
</innerBoundaryIs>
<innerBoundaryIs>
<LinearRing>
<coordinates>
-7.91666667,40.525
-7.91666667,40.51666667
-7.90833333,40.51666667
-7.9,40.51666667
-7.9,40.525
-7.9,40.53333333
-7.90833333,40.53333333
-7.90833333,40.525
-7.91666667,40.525
</coordinates>
</LinearRing>
</innerBoundaryIs>
<innerBoundaryIs>
<LinearRing>
<coordinates>
-7.94166667,40.56666667
-7.94166667,40.55833333
-7.93333333,40.55833333
-7.93333333,40.56666667
-7.93333333,40.575
-7.925,40.575
-7.925,40.58333333
-7.93333333,40.58333333
-7.94166667,40.58333333
-7.94166667,40.575
-7.94166667,40.56666667
</coordinates>
</LinearRing>
</innerBoundaryIs>
<innerBoundaryIs>
<LinearRing>
<coordinates>
-7.925,40.575
-7.925,40.56666667
-7.91666667,40.56666667
-7.91666667,40.575
-7.925,40.575
</coordinates>
</LinearRing>
</innerBoundaryIs>
<innerBoundaryIs>
<LinearRing>
<coordinates>
-7.81666667,40.56666667
-7.80833333,40.56666667
-7.80833333,40.575
-7.8,40.575
-7.8,40.58333333
-7.8,40.59166667
-7.80833333,40.59166667
-7.80833333,40.58333333
-7.81666667,40.58333333
-7.81666667,40.575
-7.81666667,40.56666667
</coordinates>
</LinearRing>
</innerBoundaryIs>
<innerBoundaryIs>
<LinearRing>
<coordinates>
-7.80833333,40.56666667
-7.80833333,40.55833333
-7.8,40.55833333
-7.8,40.56666667
-7.80833333,40.56666667
</coordinates>
</LinearRing>
</innerBoundaryIs>
<innerBoundaryIs>
<LinearRing>
<coordinates>
-8.65,40.625
-8.65,40.63333333
-8.65,40.64166667
-8.64166667,40.64166667
-8.64166667,40.65
-8.65,40.65
-8.65833333,40.65
-8.66666667,40.65
-8.66666667,40.64166667
-8.66666667,40.63333333
-8.65833333,40.63333333
-8.65833333,40.625
-8.65,40.625
</coordinates>
</LinearRing>
</innerBoundaryIs>
<innerBoundaryIs>
<LinearRing>
<coordinates>
-8.65,40.625
-8.65,40.61666667
-8.64166667,40.61666667
-8.64166667,40.625
-8.65,40.625
</coordinates>
</LinearRing>
</innerBoundaryIs>
<innerBoundaryIs>
<LinearRing>
<coordinates>
-7.84166667,40.64166667
-7.84166667,40.63333333
-7.83333333,40.63333333
-7.83333333,40.64166667
-7.84166667,40.64166667
</coordinates>
</LinearRing>
</innerBoundaryIs>
<innerBoundaryIs>
<LinearRing>
<coordinates>
-7.83333333,40.64166667
-7.825,40.64166667
-7.825,40.65
-7.81666667,40.65
-7.80833333,40.65
-7.80833333,40.65833333
-7.81666667,40.65833333
-7.825,40.65833333
-7.83333333,40.65833333
-7.83333333,40.65
-7.83333333,40.64166667
</coordinates>
</LinearRing>
</innerBoundaryIs>
<innerBoundaryIs>
<LinearRing>
<coordinates>
-7.975,40.64166667
-7.96666667,40.64166667
-7.96666667,40.65
-7.96666667,40.65833333
-7.975,40.65833333
-7.975,40.65
-7.975,40.64166667
</coordinates>
</LinearRing>
</innerBoundaryIs>
<innerBoundaryIs>
<LinearRing>
<coordinates>
-7.96666667,40.65833333
-7.95833333,40.65833333
-7.95,40.65833333
-7.95,40.66666667
-7.95833333,40.66666667
-7.96666667,40.66666667
-7.96666667,40.65833333
</coordinates>
</LinearRing>
</innerBoundaryIs>
<innerBoundaryIs>
<LinearRing>
<coordinates>
-8.525,40.99166667
-8.525,40.98333333
-8.51666667,40.98333333
-8.51666667,40.99166667
-8.51666667,41
-8.51666667,41.00833333
-8.525,41.00833333
-8.525,41
-8.525,40.99166667
</coordinates>
</LinearRing>
</innerBoundaryIs>
<innerBoundaryIs>
<LinearRing>
<coordinates>
-8.525,40.98333333
-8.53333333,40.98333333
-8.53333333,40.975
-8.54166667,40.975
-8.54166667,40.96666667
-8.53333333,40.96666667
-8.53333333,40.95833333
-8.525,40.95833333
-8.51666667,40.95833333
-8.51666667,40.96666667
-8.525,40.96666667
-8.525,40.975
-8.525,40.98333333
</coordinates>
</LinearRing>
</innerBoundaryIs>
<innerBoundaryIs>
<LinearRing>
<coordinates>
-8.325,40.99166667
-8.31666667,40.99166667
-8.30833333,40.99166667
-8.30833333,40.98333333
-8.3,40.98333333
-8.29166667,40.98333333
-8.28333333,40.98333333
-8.28333333,40.99166667
-8.29166667,40.99166667
-8.29166667,41
-8.3,41
-8.30833333,41
-8.31666667,41
-8.325,41
-8.325,40.99166667
</coordinates>
</LinearRing>
</innerBoundaryIs>
<innerBoundaryIs>
<LinearRing>
<coordinates>
-8.28333333,40.98333333
-8.28333333,40.975
-8.28333333,40.96666667
-8.275,40.96666667
-8.275,40.975
-8.275,40.98333333
-8.28333333,40.98333333
</coordinates>
</LinearRing>
</innerBoundaryIs>
<innerBoundaryIs>
<LinearRing>
<coordinates>
-8.35,40.75833333
-8.34166667,40.75833333
-8.33333333,40.75833333
-8.325,40.75833333
-8.325,40.76666667
-8.33333333,40.76666667
-8.34166667,40.76666667
-8.35,40.76666667
-8.35,40.75833333
</coordinates>
</LinearRing>
</innerBoundaryIs>
<innerBoundaryIs>
<LinearRing>
<coordinates>
-8.35,40.76666667
-8.35,40.775
-8.34166667,40.775
-8.34166667,40.78333333
-8.33333333,40.78333333
-8.325,40.78333333
-8.31666667,40.78333333
-8.30833333,40.78333333
-8.30833333,40.79166667
-8.31666667,40.79166667
-8.31666667,40.8
-8.325,40.8
-8.325,40.79166667
-8.33333333,40.79166667
-8.33333333,40.8
-8.34166667,40.8
-8.34166667,40.79166667
-8.35,40.79166667
-8.35,40.78333333
-8.35833333,40.78333333
-8.36666667,40.78333333
-8.36666667,40.775
-8.36666667,40.76666667
-8.35833333,40.76666667
-8.35,40.76666667
</coordinates>
</LinearRing>
</innerBoundaryIs>
<innerBoundaryIs>
<LinearRing>
<coordinates>
-8.16666667,40.76666667
-8.15833333,40.76666667
-8.15,40.76666667
-8.14166667,40.76666667
-8.13333333,40.76666667
-8.125,40.76666667
-8.11666667,40.76666667
-8.11666667,40.775
-8.125,40.775
-8.125,40.78333333
-8.13333333,40.78333333
-8.14166667,40.78333333
-8.14166667,40.775
-8.15,40.775
-8.15833333,40.775
-8.16666667,40.775
-8.16666667,40.76666667
</coordinates>
</LinearRing>
</innerBoundaryIs>
<innerBoundaryIs>
<LinearRing>
<coordinates>
-8.125,40.78333333
-8.11666667,40.78333333
-8.10833333,40.78333333
-8.10833333,40.79166667
-8.1,40.79166667
-8.09166667,40.79166667
-8.09166667,40.8
-8.1,40.8
-8.10833333,40.8
-8.11666667,40.8
-8.11666667,40.79166667
-8.125,40.79166667
-8.125,40.78333333
</coordinates>
</LinearRing>
</innerBoundaryIs>
<innerBoundaryIs>
<LinearRing>
<coordinates>
-8.09166667,40.79166667
-8.09166667,40.78333333
-8.08333333,40.78333333
-8.08333333,40.79166667
-8.09166667,40.79166667
</coordinates>
</LinearRing>
</innerBoundaryIs>
<innerBoundaryIs>
<LinearRing>
<coordinates>
-8.1,40.76666667
-8.09166667,40.76666667
-8.08333333,40.76666667
-8.08333333,40.775
-8.09166667,40.775
-8.1,40.775
-8.1,40.76666667
</coordinates>
</LinearRing>
</innerBoundaryIs>
<innerBoundaryIs>
<LinearRing>
<coordinates>
-8.08333333,40.76666667
-8.08333333,40.75833333
-8.08333333,40.75
-8.075,40.75
-8.06666667,40.75
-8.05833333,40.75
-8.05833333,40.75833333
-8.05,40.75833333
-8.04166667,40.75833333
-8.04166667,40.76666667
-8.05,40.76666667
-8.05833333,40.76666667
-8.05833333,40.775
-8.06666667,40.775
-8.06666667,40.76666667
-8.075,40.76666667
-8.08333333,40.76666667
</coordinates>
</LinearRing>
</innerBoundaryIs>
<innerBoundaryIs>
<LinearRing>
<coordinates>
-8.04166667,40.76666667
-8.03333333,40.76666667
-8.025,40.76666667
-8.01666667,40.76666667
-8.01666667,40.775
-8.025,40.775
-8.025,40.78333333
-8.01666667,40.78333333
-8.01666667,40.79166667
-8.025,40.79166667
-8.03333333,40.79166667
-8.04166667,40.79166667
-8.04166667,40.78333333
-8.04166667,40.775
-8.04166667,40.76666667
</coordinates>
</LinearRing>
</innerBoundaryIs>
<innerBoundaryIs>
<LinearRing>
<coordinates>
-7.81666667,40.76666667
-7.81666667,40.75833333
-7.80833333,40.75833333
-7.8,40.75833333
-7.8,40.76666667
-7.80833333,40.76666667
-7.81666667,40.76666667
</coordinates>
</LinearRing>
</innerBoundaryIs>
<innerBoundaryIs>
<LinearRing>
<coordinates>
-7.8,40.75833333
-7.8,40.75
-7.80833333,40.75
-7.81666667,40.75
-7.81666667,40.74166667
-7.80833333,40.74166667
-7.8,40.74166667
-7.8,40.73333333
-7.79166667,40.73333333
-7.79166667,40.74166667
-7.78333333,40.74166667
-7.775,40.74166667
-7.775,40.75
-7.76666667,40.75
-7.75833333,40.75
-7.75,40.75
-7.75,40.75833333
-7.75833333,40.75833333
-7.76666667,40.75833333
-7.76666667,40.76666667
-7.775,40.76666667
-7.78333333,40.76666667
-7.78333333,40.75833333
-7.79166667,40.75833333
-7.8,40.75833333
</coordinates>
</LinearRing>
</innerBoundaryIs>
<innerBoundaryIs>
<LinearRing>
<coordinates>
-8.125,40.74166667
-8.11666667,40.74166667
-8.10833333,40.74166667
-8.10833333,40.75
-8.11666667,40.75
-8.125,40.75
-8.125,40.74166667
</coordinates>
</LinearRing>
</innerBoundaryIs>
<innerBoundaryIs>
<LinearRing>
<coordinates>
-8.125,40.75
-8.125,40.75833333
-8.13333333,40.75833333
-8.13333333,40.75
-8.125,40.75
</coordinates>
</LinearRing>
</innerBoundaryIs>
<innerBoundaryIs>
<LinearRing>
<coordinates>
-8.51666667,40.89166667
-8.51666667,40.88333333
-8.50833333,40.88333333
-8.50833333,40.875
-8.50833333,40.86666667
-8.5,40.86666667
-8.49166667,40.86666667
-8.49166667,40.85833333
-8.48333333,40.85833333
-8.48333333,40.85
-8.48333333,40.84166667
-8.48333333,40.83333333
-8.48333333,40.825
-8.475,40.825
-8.475,40.83333333
-8.475,40.84166667
-8.475,40.85
-8.475,40.85833333
-8.475,40.86666667
-8.475,40.875
-8.46666667,40.875
-8.46666667,40.88333333
-8.475,40.88333333
-8.475,40.89166667
-8.48333333,40.89166667
-8.48333333,40.9
-8.475,40.9
-8.475,40.90833333
-8.475,40.91666667
-8.475,40.925
-8.48333333,40.925
-8.48333333,40.91666667
-8.49166667,40.91666667
-8.5,40.91666667
-8.5,40.925
-8.50833333,40.925
-8.50833333,40.91666667
-8.50833333,40.90833333
-8.5,40.90833333
-8.5,40.9
-8.50833333,40.9
-8.50833333,40.89166667
-8.51666667,40.89166667
</coordinates>
</LinearRing>
</innerBoundaryIs>
<innerBoundaryIs>
<LinearRing>
<coordinates>
-8.46666667,40.875
-8.46666667,40.86666667
-8.45833333,40.86666667
-8.45833333,40.875
-8.46666667,40.875
</coordinates>
</LinearRing>
</innerBoundaryIs>
<innerBoundaryIs>
<LinearRing>
<coordinates>
-8.44166667,40.89166667
-8.44166667,40.88333333
-8.43333333,40.88333333
-8.43333333,40.89166667
-8.43333333,40.9
-8.43333333,40.90833333
-8.425,40.90833333
-8.425,40.9
-8.425,40.89166667
-8.41666667,40.89166667
-8.40833333,40.89166667
-8.40833333,40.88333333
-8.4,40.88333333
-8.4,40.89166667
-8.4,40.9
-8.40833333,40.9
-8.41666667,40.9
-8.41666667,40.90833333
-8.40833333,40.90833333
-8.40833333,40.91666667
-8.4,40.91666667
-8.4,40.925
-8.40833333,40.925
-8.41666667,40.925
-8.425,40.925
-8.43333333,40.925
-8.44166667,40.925
-8.44166667,40.91666667
-8.44166667,40.90833333
-8.45,40.90833333
-8.45,40.9
-8.44166667,40.9
-8.44166667,40.89166667
</coordinates>
</LinearRing>
</innerBoundaryIs>
<innerBoundaryIs>
<LinearRing>
<coordinates>
-8.4,40.91666667
-8.4,40.90833333
-8.39166667,40.90833333
-8.39166667,40.91666667
-8.4,40.91666667
</coordinates>
</LinearRing>
</innerBoundaryIs>
<innerBoundaryIs>
<LinearRing>
<coordinates>
-8.39166667,40.90833333
-8.39166667,40.9
-8.38333333,40.9
-8.38333333,40.90833333
-8.39166667,40.90833333
</coordinates>
</LinearRing>
</innerBoundaryIs>
<innerBoundaryIs>
<LinearRing>
<coordinates>
-8.39166667,40.91666667
-8.38333333,40.91666667
-8.375,40.91666667
-8.375,40.925
-8.38333333,40.925
-8.38333333,40.93333333
-8.39166667,40.93333333
-8.39166667,40.925
-8.39166667,40.91666667
</coordinates>
</LinearRing>
</innerBoundaryIs>
<innerBoundaryIs>
<LinearRing>
<coordinates>
-8.375,40.925
-8.36666667,40.925
-8.36666667,40.93333333
-8.375,40.93333333
-8.375,40.925
</coordinates>
</LinearRing>
</innerBoundaryIs>
<innerBoundaryIs>
<LinearRing>
<coordinates>
-8.55833333,40.95
-8.55,40.95
-8.55,40.95833333
-8.55833333,40.95833333
-8.55833333,40.95
</coordinates>
</LinearRing>
</innerBoundaryIs>
<innerBoundaryIs>
<LinearRing>
<coordinates>
-8.55,40.95
-8.55,40.94166667
-8.55,40.93333333
-8.54166667,40.93333333
-8.54166667,40.94166667
-8.54166667,40.95
-8.55,40.95
</coordinates>
</LinearRing>
</innerBoundaryIs>
<innerBoundaryIs>
<LinearRing>
<coordinates>
-8.4,41.08333333
-8.39166667,41.08333333
-8.39166667,41.09166667
-8.4,41.09166667
-8.4,41.08333333
</coordinates>
</LinearRing>
</innerBoundaryIs>
<innerBoundaryIs>
<LinearRing>
<coordinates>
-8.4,41.09166667
-8.4,41.1
-8.40833333,41.1
-8.40833333,41.09166667
-8.4,41.09166667
</coordinates>
</LinearRing>
</innerBoundaryIs>
<innerBoundaryIs>
<LinearRing>
<coordinates>
-8.6,39.71666667
-8.6,39.70833333
-8.6,39.7
-8.6,39.69166667
-8.59166667,39.69166667
-8.59166667,39.7
-8.59166667,39.70833333
-8.59166667,39.71666667
-8.6,39.71666667
</coordinates>
</LinearRing>
</innerBoundaryIs>
<innerBoundaryIs>
<LinearRing>
<coordinates>
-8.54166667,39.71666667
-8.54166667,39.70833333
-8.53333333,39.70833333
-8.53333333,39.71666667
-8.54166667,39.71666667
</coordinates>
</LinearRing>
</innerBoundaryIs>
<innerBoundaryIs>
<LinearRing>
<coordinates>
-8.70833333,39.24166667
-8.70833333,39.23333333
-8.7,39.23333333
-8.7,39.225
-8.70833333,39.225
-8.70833333,39.21666667
-8.7,39.21666667
-8.69166667,39.21666667
-8.69166667,39.225
-8.69166667,39.23333333
-8.68333333,39.23333333
-8.68333333,39.24166667
-8.68333333,39.25
-8.69166667,39.25
-8.69166667,39.25833333
-8.69166667,39.26666667
-8.7,39.26666667
-8.7,39.275
-8.70833333,39.275
-8.70833333,39.26666667
-8.71666667,39.26666667
-8.71666667,39.25833333
-8.70833333,39.25833333
-8.70833333,39.25
-8.70833333,39.24166667
</coordinates>
</LinearRing>
</innerBoundaryIs>
<innerBoundaryIs>
<LinearRing>
<coordinates>
-8.34166667,38.65
-8.33333333,38.65
-8.33333333,38.65833333
-8.34166667,38.65833333
-8.34166667,38.65
</coordinates>
</LinearRing>
</innerBoundaryIs>
<innerBoundaryIs>
<LinearRing>
<coordinates>
-8.55833333,38.09166667
-8.55,38.09166667
-8.54166667,38.09166667
-8.54166667,38.1
-8.54166667,38.10833333
-8.55,38.10833333
-8.55833333,38.10833333
-8.55833333,38.1
-8.55833333,38.09166667
</coordinates>
</LinearRing>
</innerBoundaryIs>
<innerBoundaryIs>
<LinearRing>
<coordinates>
-8.5,38.09166667
-8.49166667,38.09166667
-8.49166667,38.1
-8.5,38.1
-8.5,38.09166667
</coordinates>
</LinearRing>
</innerBoundaryIs>
<innerBoundaryIs>
<LinearRing>
<coordinates>
-8.48333333,38.09166667
-8.48333333,38.08333333
-8.475,38.08333333
-8.475,38.09166667
-8.48333333,38.09166667
</coordinates>
</LinearRing>
</innerBoundaryIs>
<innerBoundaryIs>
<LinearRing>
<coordinates>
-8.70833333,37.63333333
-8.7,37.63333333
-8.7,37.64166667
-8.69166667,37.64166667
-8.69166667,37.65
-8.7,37.65
-8.70833333,37.65
-8.70833333,37.65833333
-8.71666667,37.65833333
-8.71666667,37.65
-8.71666667,37.64166667
-8.70833333,37.64166667
-8.70833333,37.63333333
</coordinates>
</LinearRing>
</innerBoundaryIs>
<innerBoundaryIs>
<LinearRing>
<coordinates>
-8.69166667,37.63333333
-8.69166667,37.625
-8.68333333,37.625
-8.68333333,37.63333333
-8.69166667,37.63333333
</coordinates>
</LinearRing>
</innerBoundaryIs>
<innerBoundaryIs>
<LinearRing>
<coordinates>
-8.825,37.34166667
-8.81666667,37.34166667
-8.81666667,37.35
-8.825,37.35
-8.825,37.34166667
</coordinates>
</LinearRing>
</innerBoundaryIs>
<innerBoundaryIs>
<LinearRing>
<coordinates>
-8.6,37.35
-8.59166667,37.35
-8.59166667,37.35833333
-8.6,37.35833333
-8.6,37.35
</coordinates>
</LinearRing>
</innerBoundaryIs>
<innerBoundaryIs>
<LinearRing>
<coordinates>
-8.475,37.35
-8.475,37.34166667
-8.475,37.33333333
-8.46666667,37.33333333
-8.45833333,37.33333333
-8.45833333,37.34166667
-8.45833333,37.35
-8.45833333,37.35833333
-8.46666667,37.35833333
-8.475,37.35833333
-8.475,37.35
</coordinates>
</LinearRing>
</innerBoundaryIs>
<innerBoundaryIs>
<LinearRing>
<coordinates>
-8.69166667,37.25833333
-8.69166667,37.25
-8.68333333,37.25
-8.68333333,37.25833333
-8.68333333,37.26666667
-8.68333333,37.275
-8.69166667,37.275
-8.69166667,37.26666667
-8.69166667,37.25833333
</coordinates>
</LinearRing>
</innerBoundaryIs>
<innerBoundaryIs>
<LinearRing>
<coordinates>
-8.64166667,37.25833333
-8.63333333,37.25833333
-8.63333333,37.26666667
-8.64166667,37.26666667
-8.64166667,37.25833333
</coordinates>
</LinearRing>
</innerBoundaryIs>
<innerBoundaryIs>
<LinearRing>
<coordinates>
-8.9,37.09166667
-8.89166667,37.09166667
-8.89166667,37.1
-8.89166667,37.10833333
-8.9,37.10833333
-8.9,37.1
-8.9,37.09166667
</coordinates>
</LinearRing>
</innerBoundaryIs>
<innerBoundaryIs>
<LinearRing>
<coordinates>
-8.86666667,37.09166667
-8.85833333,37.09166667
-8.85,37.09166667
-8.85,37.08333333
-8.84166667,37.08333333
-8.84166667,37.09166667
-8.84166667,37.1
-8.85,37.1
-8.85833333,37.1
-8.86666667,37.1
-8.86666667,37.09166667
</coordinates>
</LinearRing>
</innerBoundaryIs>
<innerBoundaryIs>
<LinearRing>
<coordinates>
-8.875,37.09166667
-8.875,37.1
-8.88333333,37.1
-8.88333333,37.09166667
-8.875,37.09166667
</coordinates>
</LinearRing>
</innerBoundaryIs>
<innerBoundaryIs>
<LinearRing>
<coordinates>
-8.79166667,37.09166667
-8.78333333,37.09166667
-8.78333333,37.1
-8.79166667,37.1
-8.79166667,37.09166667
</coordinates>
</LinearRing>
</innerBoundaryIs>
<innerBoundaryIs>
<LinearRing>
<coordinates>
-8.80833333,37.18333333
-8.80833333,37.175
-8.8,37.175
-8.8,37.18333333
-8.80833333,37.18333333
</coordinates>
</LinearRing>
</innerBoundaryIs>
<innerBoundaryIs>
<LinearRing>
<coordinates>
-8.49166667,37.30833333
-8.48333333,37.30833333
-8.48333333,37.31666667
-8.49166667,37.31666667
-8.49166667,37.30833333
</coordinates>
</LinearRing>
</innerBoundaryIs>
<innerBoundaryIs>
<LinearRing>
<coordinates>
-8.75,37.28333333
-8.75,37.275
-8.74166667,37.275
-8.74166667,37.28333333
-8.75,37.28333333
</coordinates>
</LinearRing>
</innerBoundaryIs>
<innerBoundaryIs>
<LinearRing>
<coordinates>
-8.725,37.28333333
-8.725,37.275
[truncated: 275,944 more chars]
