# Supplementary material for: Species conservation profiles of spiders (Araneae) endemic to mainland Portugal
Source: Biodivers Data J. 2019 Oct 8;7:e39315. doi: 10.3897/BDJ.7.e39315 (PMC6794330; doi:10.3897/BDJ.7.e39315)
Supplement: Supplementary material 21 — Distribution of Labulla machadoi (Hormiga & Scharff, 2005) [file bdj-07-e39315-s021.kml]

<?xml version="1.0" encoding="UTF-8"?>
<kml xmlns="http://earth.google.com/kml/2.2">
<Document>
<name></name>
<description><![CDATA[]]></description>

<Style id="1">
<LineStyle>
<width>2</width>
<color>ff0000ff</color>
</LineStyle>
<PolyStyle>
<color>aaffffff</color>
<fill>1</fill>
</PolyStyle>
</Style>

<Placemark>
<name>Labulla machadoi_modelcorrected.kml</name>
<description><![CDATA[]]></description>
<styleUrl>#1</styleUrl>
<visibility>1</visibility>
<MultiGeometry>
<Polygon>
<outerBoundaryIs>
<LinearRing>
<coordinates>
-8.51666667,41.71666667
-8.51666667,41.70833333
-8.525,41.70833333
-8.525,41.71666667
-8.53333333,41.71666667
-8.54166667,41.71666667
-8.54166667,41.70833333
-8.55,41.70833333
-8.55833333,41.70833333
-8.56666667,41.70833333
-8.56666667,41.7
-8.575,41.7
-8.575,41.70833333
-8.58333333,41.70833333
-8.58333333,41.7
-8.59166667,41.7
-8.59166667,41.70833333
-8.6,41.70833333
-8.6,41.71666667
-8.6,41.725
-8.60833333,41.725
-8.60833333,41.73333333
-8.6,41.73333333
-8.59166667,41.73333333
-8.59166667,41.74166667
-8.59166667,41.75
-8.58333333,41.75
-8.58333333,41.74166667
-8.575,41.74166667
-8.56666667,41.74166667
-8.56666667,41.75
-8.56666667,41.75833333
-8.575,41.75833333
-8.575,41.76666667
-8.56666667,41.76666667
-8.55833333,41.76666667
-8.55833333,41.75833333
-8.55,41.75833333
-8.55,41.75
-8.54166667,41.75
-8.54166667,41.74166667
-8.53333333,41.74166667
-8.525,41.74166667
-8.525,41.73333333
-8.51666667,41.73333333
-8.50833333,41.73333333
-8.50833333,41.725
-8.50833333,41.71666667
-8.51666667,41.71666667
</coordinates>
</LinearRing>
</outerBoundaryIs>
<innerBoundaryIs>
<LinearRing>
<coordinates>
-8.54166667,41.71666667
-8.54166667,41.725
-8.53333333,41.725
-8.53333333,41.73333333
-8.54166667,41.73333333
-8.55,41.73333333
-8.55833333,41.73333333
-8.56666667,41.73333333
-8.56666667,41.725
-8.575,41.725
-8.58333333,41.725
-8.58333333,41.71666667
-8.575,41.71666667
-8.56666667,41.71666667
-8.55833333,41.71666667
-8.55,41.71666667
-8.54166667,41.71666667
</coordinates>
</LinearRing>
</innerBoundaryIs>
</Polygon>
<Polygon>
<outerBoundaryIs>
<LinearRing>
<coordinates>
-8.575,41.81666667
-8.575,41.80833333
-8.58333333,41.80833333
-8.58333333,41.81666667
-8.58333333,41.825
-8.58333333,41.83333333
-8.58333333,41.84166667
-8.59166667,41.84166667
-8.6,41.84166667
-8.6,41.83333333
-8.6,41.825
-8.60833333,41.825
-8.60833333,41.83333333
-8.60833333,41.84166667
-8.60833333,41.85
-8.6,41.85
-8.6,41.85833333
-8.60833333,41.85833333
-8.61666667,41.85833333
-8.61666667,41.85
-8.61666667,41.84166667
-8.625,41.84166667
-8.63333333,41.84166667
-8.63333333,41.85
-8.64166667,41.85
-8.64166667,41.84166667
-8.65,41.84166667
-8.65833333,41.84166667
-8.65833333,41.83333333
-8.66666667,41.83333333
-8.66666667,41.825
-8.66666667,41.81666667
-8.65833333,41.81666667
-8.65833333,41.80833333
-8.65,41.80833333
-8.64166667,41.80833333
-8.64166667,41.81666667
-8.63333333,41.81666667
-8.63333333,41.825
-8.63333333,41.83333333
-8.625,41.83333333
-8.625,41.825
-8.625,41.81666667
-8.61666667,41.81666667
-8.61666667,41.80833333
-8.61666667,41.8
-8.61666667,41.79166667
-8.625,41.79166667
-8.625,41.8
-8.63333333,41.8
-8.64166667,41.8
-8.65,41.8
-8.65,41.79166667
-8.65833333,41.79166667
-8.65833333,41.78333333
-8.65833333,41.775
-8.66666667,41.775
-8.66666667,41.76666667
-8.675,41.76666667
-8.68333333,41.76666667
-8.68333333,41.75833333
-8.69166667,41.75833333
-8.69166667,41.76666667
-8.69166667,41.775
-8.69166667,41.78333333
-8.68333333,41.78333333
-8.68333333,41.79166667
-8.675,41.79166667
-8.66666667,41.79166667
-8.66666667,41.8
-8.66666667,41.80833333
-8.675,41.80833333
-8.675,41.81666667
-8.675,41.825
-8.675,41.83333333
-8.68333333,41.83333333
-8.68333333,41.84166667
-8.69166667,41.84166667
-8.69166667,41.85
-8.69166667,41.85833333
-8.7,41.85833333
-8.7,41.86666667
-8.70833333,41.86666667
-8.71666667,41.86666667
-8.71666667,41.85833333
-8.725,41.85833333
-8.725,41.85
-8.725,41.84166667
-8.725,41.83333333
-8.725,41.825
-8.73333333,41.825
-8.73333333,41.83333333
-8.73333333,41.84166667
-8.73333333,41.85
-8.74166667,41.85
-8.74166667,41.85833333
-8.75,41.85833333
-8.75833333,41.85833333
-8.75833333,41.85
-8.76666667,41.85
-8.76666667,41.85833333
-8.775,41.85833333
-8.775,41.86666667
-8.775,41.875
-8.76666667,41.875
-8.75833333,41.875
-8.75833333,41.88333333
-8.75833333,41.89166667
-8.75833333,41.9
-8.76666667,41.9
-8.76666667,41.90833333
-8.75833333,41.90833333
-8.75833333,41.91666667
-8.75,41.91666667
-8.74166667,41.91666667
-8.74166667,41.925
-8.73333333,41.925
-8.725,41.925
-8.725,41.93333333
-8.725,41.94166667
-8.73333333,41.94166667
-8.73333333,41.95
-8.725,41.95
-8.71666667,41.95
-8.71666667,41.95833333
-8.70833333,41.95833333
-8.7,41.95833333
-8.69166667,41.95833333
-8.69166667,41.95
-8.68333333,41.95
-8.68333333,41.94166667
-8.675,41.94166667
-8.675,41.95
-8.66666667,41.95
-8.66666667,41.94166667
-8.65833333,41.94166667
-8.65833333,41.93333333
-8.66666667,41.93333333
-8.66666667,41.925
-8.66666667,41.91666667
-8.65833333,41.91666667
-8.65833333,41.90833333
-8.66666667,41.90833333
-8.675,41.90833333
-8.675,41.9
-8.675,41.89166667
-8.675,41.88333333
-8.66666667,41.88333333
-8.66666667,41.875
-8.65833333,41.875
-8.65,41.875
-8.65,41.86666667
-8.65,41.85833333
-8.64166667,41.85833333
-8.63333333,41.85833333
-8.625,41.85833333
-8.625,41.86666667
-8.61666667,41.86666667
-8.60833333,41.86666667
-8.60833333,41.875
-8.60833333,41.88333333
-8.6,41.88333333
-8.59166667,41.88333333
-8.59166667,41.89166667
-8.6,41.89166667
-8.60833333,41.89166667
-8.61666667,41.89166667
-8.625,41.89166667
-8.63333333,41.89166667
-8.63333333,41.9
-8.625,41.9
-8.61666667,41.9
-8.61666667,41.90833333
-8.61666667,41.91666667
-8.60833333,41.91666667
-8.60833333,41.925
-8.6,41.925
-8.6,41.91666667
-8.6,41.90833333
-8.60833333,41.90833333
-8.60833333,41.9
-8.6,41.9
-8.59166667,41.9
-8.58333333,41.9
-8.58333333,41.90833333
-8.58333333,41.91666667
-8.575,41.91666667
-8.575,41.90833333
-8.56666667,41.90833333
-8.56666667,41.9
-8.575,41.9
-8.575,41.89166667
-8.58333333,41.89166667
-8.58333333,41.88333333
-8.575,41.88333333
-8.575,41.875
-8.56666667,41.875
-8.55833333,41.875
-8.55,41.875
-8.54166667,41.875
-8.54166667,41.86666667
-8.55,41.86666667
-8.55833333,41.86666667
-8.56666667,41.86666667
-8.575,41.86666667
-8.575,41.85833333
-8.575,41.85
-8.56666667,41.85
-8.55833333,41.85
-8.55,41.85
-8.54166667,41.85
-8.53333333,41.85
-8.53333333,41.84166667
-8.53333333,41.83333333
-8.54166667,41.83333333
-8.54166667,41.825
-8.54166667,41.81666667
-8.55,41.81666667
-8.55,41.80833333
-8.55833333,41.80833333
-8.55833333,41.81666667
-8.56666667,41.81666667
-8.575,41.81666667
</coordinates>
</LinearRing>
</outerBoundaryIs>
<innerBoundaryIs>
<LinearRing>
<coordinates>
-8.675,41.90833333
-8.675,41.91666667
-8.68333333,41.91666667
-8.68333333,41.90833333
-8.675,41.90833333
</coordinates>
</LinearRing>
</innerBoundaryIs>
<innerBoundaryIs>
<LinearRing>
<coordinates>
-8.54166667,41.83333333
-8.54166667,41.84166667
-8.55,41.84166667
-8.55833333,41.84166667
-8.56666667,41.84166667
-8.56666667,41.83333333
-8.56666667,41.825
-8.55833333,41.825
-8.55,41.825
-8.55,41.83333333
-8.54166667,41.83333333
</coordinates>
</LinearRing>
</innerBoundaryIs>
<innerBoundaryIs>
<LinearRing>
<coordinates>
-8.70833333,41.875
-8.7,41.875
-8.69166667,41.875
-8.68333333,41.875
-8.68333333,41.88333333
-8.69166667,41.88333333
-8.69166667,41.89166667
-8.69166667,41.9
-8.69166667,41.90833333
-8.69166667,41.91666667
-8.7,41.91666667
-8.7,41.925
-8.70833333,41.925
-8.71666667,41.925
-8.71666667,41.91666667
-8.725,41.91666667
-8.73333333,41.91666667
-8.73333333,41.90833333
-8.74166667,41.90833333
-8.75,41.90833333
-8.75,41.9
-8.74166667,41.9
-8.73333333,41.9
-8.725,41.9
-8.725,41.89166667
-8.725,41.88333333
-8.71666667,41.88333333
-8.70833333,41.88333333
-8.70833333,41.875
</coordinates>
</LinearRing>
</innerBoundaryIs>
<innerBoundaryIs>
<LinearRing>
<coordinates>
-8.69166667,41.925
-8.68333333,41.925
-8.68333333,41.93333333
-8.69166667,41.93333333
-8.69166667,41.925
</coordinates>
</LinearRing>
</innerBoundaryIs>
</Polygon>
<Polygon>
<outerBoundaryIs>
<LinearRing>
<coordinates>
-8.64166667,41.65833333
-8.63333333,41.65833333
-8.63333333,41.65
-8.64166667,41.65
-8.65,41.65
-8.65,41.65833333
-8.65,41.66666667
-8.65833333,41.66666667
-8.65833333,41.65833333
-8.66666667,41.65833333
-8.675,41.65833333
-8.68333333,41.65833333
-8.69166667,41.65833333
-8.7,41.65833333
-8.7,41.66666667
-8.70833333,41.66666667
-8.71666667,41.66666667
-8.725,41.66666667
-8.73333333,41.66666667
-8.74166667,41.66666667
-8.75,41.66666667
-8.75,41.675
-8.74166667,41.675
-8.74166667,41.68333333
-8.73333333,41.68333333
-8.73333333,41.69166667
-8.725,41.69166667
-8.71666667,41.69166667
-8.70833333,41.69166667
-8.70833333,41.68333333
-8.7,41.68333333
-8.7,41.69166667
-8.69166667,41.69166667
-8.69166667,41.7
-8.68333333,41.7
-8.675,41.7
-8.66666667,41.7
-8.65833333,41.7
-8.65,41.7
-8.65,41.70833333
-8.65833333,41.70833333
-8.65833333,41.71666667
-8.65,41.71666667
-8.65,41.725
-8.64166667,41.725
-8.64166667,41.71666667
-8.63333333,41.71666667
-8.63333333,41.70833333
-8.625,41.70833333
-8.625,41.7
-8.61666667,41.7
-8.61666667,41.70833333
-8.60833333,41.70833333
-8.6,41.70833333
-8.6,41.7
-8.6,41.69166667
-8.60833333,41.69166667
-8.61666667,41.69166667
-8.625,41.69166667
-8.625,41.68333333
-8.63333333,41.68333333
-8.64166667,41.68333333
-8.64166667,41.675
-8.64166667,41.66666667
-8.64166667,41.65833333
</coordinates>
</LinearRing>
</outerBoundaryIs>
<innerBoundaryIs>
<LinearRing>
<coordinates>
-8.7,41.66666667
-8.69166667,41.66666667
-8.69166667,41.675
-8.7,41.675
-8.7,41.66666667
</coordinates>
</LinearRing>
</innerBoundaryIs>
</Polygon>
<Polygon>
<outerBoundaryIs>
<LinearRing>
<coordinates>
-8.36666667,41.65833333
-8.36666667,41.65
-8.375,41.65
-8.38333333,41.65
-8.39166667,41.65
-8.39166667,41.65833333
-8.4,41.65833333
-8.4,41.66666667
-8.39166667,41.66666667
-8.39166667,41.675
-8.38333333,41.675
-8.38333333,41.68333333
-8.39166667,41.68333333
-8.39166667,41.69166667
-8.4,41.69166667
-8.4,41.7
-8.39166667,41.7
-8.39166667,41.70833333
-8.38333333,41.70833333
-8.38333333,41.7
-8.375,41.7
-8.375,41.69166667
-8.36666667,41.69166667
-8.35833333,41.69166667
-8.35,41.69166667
-8.35,41.68333333
-8.35833333,41.68333333
-8.35833333,41.675
-8.35,41.675
-8.34166667,41.675
-8.34166667,41.68333333
-8.34166667,41.69166667
-8.34166667,41.7
-8.33333333,41.7
-8.33333333,41.70833333
-8.325,41.70833333
-8.325,41.71666667
-8.31666667,41.71666667
-8.30833333,41.71666667
-8.3,41.71666667
-8.3,41.725
-8.30833333,41.725
-8.30833333,41.73333333
-8.3,41.73333333
-8.29166667,41.73333333
-8.28333333,41.73333333
-8.275,41.73333333
-8.26666667,41.73333333
-8.25833333,41.73333333
-8.25,41.73333333
-8.25,41.725
-8.25833333,41.725
-8.26666667,41.725
-8.275,41.725
-8.28333333,41.725
-8.28333333,41.71666667
-8.29166667,41.71666667
-8.29166667,41.70833333
-8.3,41.70833333
-8.3,41.7
-8.3,41.69166667
-8.30833333,41.69166667
-8.31666667,41.69166667
-8.31666667,41.68333333
-8.31666667,41.675
-8.31666667,41.66666667
-8.325,41.66666667
-8.33333333,41.66666667
-8.33333333,41.65833333
-8.34166667,41.65833333
-8.35,41.65833333
-8.35833333,41.65833333
-8.36666667,41.65833333
</coordinates>
</LinearRing>
</outerBoundaryIs>
<innerBoundaryIs>
<LinearRing>
<coordinates>
-8.38333333,41.675
-8.38333333,41.66666667
-8.375,41.66666667
-8.375,41.675
-8.38333333,41.675
</coordinates>
</LinearRing>
</innerBoundaryIs>
</Polygon>
<Polygon>
<outerBoundaryIs>
<LinearRing>
<coordinates>
-8.55833333,41.575
-8.55833333,41.56666667
-8.56666667,41.56666667
-8.575,41.56666667
-8.575,41.575
-8.575,41.58333333
-8.575,41.59166667
-8.575,41.6
-8.56666667,41.6
-8.55833333,41.6
-8.55833333,41.60833333
-8.55833333,41.61666667
-8.56666667,41.61666667
-8.575,41.61666667
-8.575,41.60833333
-8.58333333,41.60833333
-8.59166667,41.60833333
-8.6,41.60833333
-8.6,41.6
-8.60833333,41.6
-8.61666667,41.6
-8.625,41.6
-8.63333333,41.6
-8.63333333,41.59166667
-8.64166667,41.59166667
-8.65,41.59166667
-8.65,41.58333333
-8.65833333,41.58333333
-8.66666667,41.58333333
-8.66666667,41.575
-8.675,41.575
-8.675,41.56666667
-8.675,41.55833333
-8.66666667,41.55833333
-8.65833333,41.55833333
-8.65,41.55833333
-8.65,41.55
-8.65,41.54166667
-8.65833333,41.54166667
-8.65833333,41.53333333
-8.66666667,41.53333333
-8.66666667,41.54166667
-8.675,41.54166667
-8.68333333,41.54166667
-8.69166667,41.54166667
-8.7,41.54166667
-8.7,41.55
-8.69166667,41.55
-8.69166667,41.55833333
-8.7,41.55833333
-8.70833333,41.55833333
-8.70833333,41.56666667
-8.71666667,41.56666667
-8.71666667,41.55833333
-8.725,41.55833333
-8.725,41.56666667
-8.73333333,41.56666667
-8.74166667,41.56666667
-8.74166667,41.575
-8.73333333,41.575
-8.73333333,41.58333333
-8.74166667,41.58333333
-8.75,41.58333333
-8.75,41.575
-8.75833333,41.575
-8.76666667,41.575
-8.76666667,41.58333333
-8.775,41.58333333
-8.775,41.59166667
-8.76666667,41.59166667
-8.76666667,41.6
-8.76666667,41.60833333
-8.76666667,41.61666667
-8.75833333,41.61666667
-8.75833333,41.60833333
-8.75,41.60833333
-8.75,41.6
-8.74166667,41.6
-8.73333333,41.6
-8.73333333,41.59166667
-8.725,41.59166667
-8.725,41.58333333
-8.725,41.575
-8.71666667,41.575
-8.70833333,41.575
-8.70833333,41.58333333
-8.7,41.58333333
-8.7,41.59166667
-8.69166667,41.59166667
-8.69166667,41.6
-8.68333333,41.6
-8.68333333,41.60833333
-8.68333333,41.61666667
-8.69166667,41.61666667
-8.7,41.61666667
-8.70833333,41.61666667
-8.70833333,41.625
-8.7,41.625
-8.7,41.63333333
-8.69166667,41.63333333
-8.68333333,41.63333333
-8.675,41.63333333
-8.675,41.64166667
-8.66666667,41.64166667
-8.66666667,41.63333333
-8.65833333,41.63333333
-8.65833333,41.625
-8.65833333,41.61666667
-8.66666667,41.61666667
-8.66666667,41.60833333
-8.65833333,41.60833333
-8.65,41.60833333
-8.64166667,41.60833333
-8.63333333,41.60833333
-8.63333333,41.61666667
-8.625,41.61666667
-8.625,41.625
-8.625,41.63333333
-8.625,41.64166667
-8.625,41.65
-8.61666667,41.65
-8.61666667,41.65833333
-8.61666667,41.66666667
-8.60833333,41.66666667
-8.60833333,41.65833333
-8.6,41.65833333
-8.59166667,41.65833333
-8.59166667,41.65
-8.58333333,41.65
-8.575,41.65
-8.56666667,41.65
-8.56666667,41.64166667
-8.55833333,41.64166667
-8.55833333,41.65
-8.55,41.65
-8.55,41.65833333
-8.54166667,41.65833333
-8.54166667,41.66666667
-8.54166667,41.675
-8.53333333,41.675
-8.53333333,41.66666667
-8.53333333,41.65833333
-8.525,41.65833333
-8.525,41.66666667
-8.51666667,41.66666667
-8.51666667,41.675
-8.51666667,41.68333333
-8.50833333,41.68333333
-8.5,41.68333333
-8.49166667,41.68333333
-8.49166667,41.69166667
-8.48333333,41.69166667
-8.475,41.69166667
-8.475,41.68333333
-8.48333333,41.68333333
-8.48333333,41.675
-8.49166667,41.675
-8.49166667,41.66666667
-8.5,41.66666667
-8.5,41.65833333
-8.5,41.65
-8.50833333,41.65
-8.51666667,41.65
-8.51666667,41.64166667
-8.50833333,41.64166667
-8.50833333,41.63333333
-8.5,41.63333333
-8.49166667,41.63333333
-8.49166667,41.64166667
-8.48333333,41.64166667
-8.48333333,41.63333333
-8.475,41.63333333
-8.475,41.625
-8.48333333,41.625
-8.49166667,41.625
-8.5,41.625
-8.5,41.61666667
-8.50833333,41.61666667
-8.51666667,41.61666667
-8.51666667,41.625
-8.525,41.625
-8.525,41.61666667
-8.53333333,41.61666667
-8.54166667,41.61666667
-8.54166667,41.60833333
-8.55,41.60833333
-8.55,41.6
-8.55,41.59166667
-8.55833333,41.59166667
-8.55833333,41.58333333
-8.55,41.58333333
-8.55,41.575
-8.55833333,41.575
</coordinates>
</LinearRing>
</outerBoundaryIs>
<innerBoundaryIs>
<LinearRing>
<coordinates>
-8.59166667,41.65
-8.6,41.65
-8.60833333,41.65
-8.60833333,41.64166667
-8.60833333,41.63333333
-8.60833333,41.625
-8.6,41.625
-8.6,41.63333333
-8.59166667,41.63333333
-8.59166667,41.64166667
-8.59166667,41.65
</coordinates>
</LinearRing>
</innerBoundaryIs>
<innerBoundaryIs>
<LinearRing>
<coordinates>
-8.56666667,41.64166667
-8.575,41.64166667
-8.575,41.63333333
-8.56666667,41.63333333
-8.56666667,41.64166667
</coordinates>
</LinearRing>
</innerBoundaryIs>
<innerBoundaryIs>
<LinearRing>
<coordinates>
-8.525,41.625
-8.525,41.63333333
-8.525,41.64166667
-8.525,41.65
-8.53333333,41.65
-8.53333333,41.64166667
-8.53333333,41.63333333
-8.53333333,41.625
-8.525,41.625
</coordinates>
</LinearRing>
</innerBoundaryIs>
<innerBoundaryIs>
<LinearRing>
<coordinates>
-8.54166667,41.61666667
-8.54166667,41.625
-8.55,41.625
-8.55,41.61666667
-8.54166667,41.61666667
</coordinates>
</LinearRing>
</innerBoundaryIs>
</Polygon>
<Polygon>
<outerBoundaryIs>
<LinearRing>
<coordinates>
-8.11666667,41.29166667
-8.10833333,41.29166667
-8.10833333,41.28333333
-8.11666667,41.28333333
-8.11666667,41.29166667
</coordinates>
</LinearRing>
</outerBoundaryIs>
</Polygon>
<Polygon>
<outerBoundaryIs>
<LinearRing>
<coordinates>
-8.43333333,41.28333333
-8.43333333,41.275
-8.44166667,41.275
-8.44166667,41.28333333
-8.44166667,41.29166667
-8.45,41.29166667
-8.45,41.3
-8.45833333,41.3
-8.45833333,41.30833333
-8.45,41.30833333
-8.44166667,41.30833333
-8.44166667,41.3
-8.43333333,41.3
-8.425,41.3
-8.41666667,41.3
-8.41666667,41.29166667
-8.425,41.29166667
-8.43333333,41.29166667
-8.43333333,41.28333333
</coordinates>
</LinearRing>
</outerBoundaryIs>
</Polygon>
<Polygon>
<outerBoundaryIs>
<LinearRing>
<coordinates>
-8.40833333,41.30833333
-8.4,41.30833333
-8.4,41.3
-8.40833333,41.3
-8.40833333,41.30833333
</coordinates>
</LinearRing>
</outerBoundaryIs>
</Polygon>
<Polygon>
<outerBoundaryIs>
<LinearRing>
<coordinates>
-8.38333333,41.34166667
-8.375,41.34166667
-8.375,41.33333333
-8.38333333,41.33333333
-8.38333333,41.34166667
</coordinates>
</LinearRing>
</outerBoundaryIs>
</Polygon>
<Polygon>
<outerBoundaryIs>
<LinearRing>
<coordinates>
-8.43333333,41.34166667
-8.425,41.34166667
-8.425,41.33333333
-8.43333333,41.33333333
-8.43333333,41.34166667
</coordinates>
</LinearRing>
</outerBoundaryIs>
</Polygon>
<Polygon>
<outerBoundaryIs>
<LinearRing>
<coordinates>
-8.13333333,41.35
-8.125,41.35
-8.125,41.34166667
-8.13333333,41.34166667
-8.14166667,41.34166667
-8.14166667,41.35
-8.14166667,41.35833333
-8.13333333,41.35833333
-8.13333333,41.35
</coordinates>
</LinearRing>
</outerBoundaryIs>
</Polygon>
<Polygon>
<outerBoundaryIs>
<LinearRing>
<coordinates>
-8.34166667,41.34166667
-8.33333333,41.34166667
-8.33333333,41.33333333
-8.34166667,41.33333333
-8.35,41.33333333
-8.35833333,41.33333333
-8.35833333,41.34166667
-8.35,41.34166667
-8.34166667,41.34166667
</coordinates>
</LinearRing>
</outerBoundaryIs>
</Polygon>
<Polygon>
<outerBoundaryIs>
<LinearRing>
<coordinates>
-8.325,41.35
-8.31666667,41.35
-8.31666667,41.34166667
-8.325,41.34166667
-8.325,41.35
</coordinates>
</LinearRing>
</outerBoundaryIs>
</Polygon>
<Polygon>
<outerBoundaryIs>
<LinearRing>
<coordinates>
-8.38333333,41.325
-8.38333333,41.31666667
-8.39166667,41.31666667
-8.39166667,41.325
-8.39166667,41.33333333
-8.38333333,41.33333333
-8.38333333,41.325
</coordinates>
</LinearRing>
</outerBoundaryIs>
</Polygon>
<Polygon>
<outerBoundaryIs>
<LinearRing>
<coordinates>
-8.28333333,41.30833333
-8.275,41.30833333
-8.275,41.3
-8.28333333,41.3
-8.29166667,41.3
-8.29166667,41.30833333
-8.29166667,41.31666667
-8.29166667,41.325
-8.28333333,41.325
-8.28333333,41.31666667
-8.28333333,41.30833333
</coordinates>
</LinearRing>
</outerBoundaryIs>
</Polygon>
<Polygon>
<outerBoundaryIs>
<LinearRing>
<coordinates>
-8.275,41.31666667
-8.26666667,41.31666667
-8.26666667,41.30833333
-8.275,41.30833333
-8.275,41.31666667
</coordinates>
</LinearRing>
</outerBoundaryIs>
</Polygon>
<Polygon>
<outerBoundaryIs>
<LinearRing>
<coordinates>
-8.30833333,41.31666667
-8.3,41.31666667
-8.3,41.30833333
-8.30833333,41.30833333
-8.30833333,41.31666667
</coordinates>
</LinearRing>
</outerBoundaryIs>
</Polygon>
<Polygon>
<outerBoundaryIs>
<LinearRing>
<coordinates>
-8.44166667,41.33333333
-8.43333333,41.33333333
-8.43333333,41.325
-8.44166667,41.325
-8.44166667,41.33333333
</coordinates>
</LinearRing>
</outerBoundaryIs>
</Polygon>
<Polygon>
<outerBoundaryIs>
<LinearRing>
<coordinates>
-8.23333333,41.425
-8.225,41.425
-8.225,41.41666667
-8.23333333,41.41666667
-8.23333333,41.425
</coordinates>
</LinearRing>
</outerBoundaryIs>
</Polygon>
<Polygon>
<outerBoundaryIs>
<LinearRing>
<coordinates>
-8.25,41.46666667
-8.24166667,41.46666667
-8.23333333,41.46666667
-8.23333333,41.45833333
-8.24166667,41.45833333
-8.25,41.45833333
-8.25,41.46666667
</coordinates>
</LinearRing>
</outerBoundaryIs>
</Polygon>
<Polygon>
<outerBoundaryIs>
<LinearRing>
<coordinates>
-8.39166667,41.46666667
-8.38333333,41.46666667
-8.38333333,41.45833333
-8.39166667,41.45833333
-8.39166667,41.46666667
</coordinates>
</LinearRing>
</outerBoundaryIs>
</Polygon>
<Polygon>
<outerBoundaryIs>
<LinearRing>
<coordinates>
-8.45,41.43333333
-8.45,41.425
-8.45833333,41.425
-8.46666667,41.425
-8.475,41.425
-8.475,41.43333333
-8.46666667,41.43333333
-8.46666667,41.44166667
-8.45833333,41.44166667
-8.45,41.44166667
-8.44166667,41.44166667
-8.44166667,41.45
-8.43333333,41.45
-8.43333333,41.44166667
-8.43333333,41.43333333
-8.44166667,41.43333333
-8.45,41.43333333
</coordinates>
</LinearRing>
</outerBoundaryIs>
</Polygon>
<Polygon>
<outerBoundaryIs>
<LinearRing>
<coordinates>
-8.25833333,41.425
-8.25,41.425
-8.25,41.41666667
-8.25833333,41.41666667
-8.26666667,41.41666667
-8.26666667,41.425
-8.275,41.425
-8.275,41.43333333
-8.26666667,41.43333333
-8.26666667,41.44166667
-8.25833333,41.44166667
-8.25,41.44166667
-8.25,41.43333333
-8.25833333,41.43333333
-8.25833333,41.425
</coordinates>
</LinearRing>
</outerBoundaryIs>
</Polygon>
<Polygon>
<outerBoundaryIs>
<LinearRing>
<coordinates>
-8.35,41.40833333
-8.34166667,41.40833333
-8.34166667,41.4
-8.35,41.4
-8.35,41.40833333
</coordinates>
</LinearRing>
</outerBoundaryIs>
</Polygon>
<Polygon>
<outerBoundaryIs>
<LinearRing>
<coordinates>
-8.2,41.4
-8.2,41.39166667
-8.20833333,41.39166667
-8.20833333,41.4
-8.20833333,41.40833333
-8.2,41.40833333
-8.19166667,41.40833333
-8.19166667,41.4
-8.2,41.4
</coordinates>
</LinearRing>
</outerBoundaryIs>
</Polygon>
<Polygon>
<outerBoundaryIs>
<LinearRing>
<coordinates>
-8.33333333,41.41666667
-8.33333333,41.40833333
-8.34166667,41.40833333
-8.34166667,41.41666667
-8.34166667,41.425
-8.33333333,41.425
-8.33333333,41.41666667
</coordinates>
</LinearRing>
</outerBoundaryIs>
</Polygon>
<Polygon>
<outerBoundaryIs>
<LinearRing>
<coordinates>
-8.18333333,41.50833333
-8.175,41.50833333
-8.175,41.5
-8.18333333,41.5
-8.18333333,41.50833333
</coordinates>
</LinearRing>
</outerBoundaryIs>
</Polygon>
<Polygon>
<outerBoundaryIs>
<LinearRing>
<coordinates>
-8.16666667,41.50833333
-8.15833333,41.50833333
-8.15833333,41.5
-8.16666667,41.5
-8.16666667,41.50833333
</coordinates>
</LinearRing>
</outerBoundaryIs>
</Polygon>
<Polygon>
<outerBoundaryIs>
<LinearRing>
<coordinates>
-8.26666667,41.5
-8.25833333,41.5
-8.25833333,41.49166667
-8.26666667,41.49166667
-8.26666667,41.5
</coordinates>
</LinearRing>
</outerBoundaryIs>
</Polygon>
<Polygon>
<outerBoundaryIs>
<LinearRing>
<coordinates>
-8.30833333,41.5
-8.3,41.5
-8.3,41.49166667
-8.30833333,41.49166667
-8.30833333,41.5
</coordinates>
</LinearRing>
</outerBoundaryIs>
</Polygon>
<Polygon>
<outerBoundaryIs>
<LinearRing>
<coordinates>
-8.23333333,41.50833333
-8.225,41.50833333
-8.21666667,41.50833333
-8.21666667,41.5
-8.225,41.5
-8.23333333,41.5
-8.23333333,41.50833333
</coordinates>
</LinearRing>
</outerBoundaryIs>
</Polygon>
<Polygon>
<outerBoundaryIs>
<LinearRing>
<coordinates>
-8.25833333,41.51666667
-8.25,41.51666667
-8.25,41.50833333
-8.25833333,41.50833333
-8.25833333,41.51666667
</coordinates>
</LinearRing>
</outerBoundaryIs>
</Polygon>
<Polygon>
<outerBoundaryIs>
<LinearRing>
<coordinates>
-8.30833333,41.525
-8.3,41.525
-8.3,41.51666667
-8.30833333,41.51666667
-8.30833333,41.525
</coordinates>
</LinearRing>
</outerBoundaryIs>
</Polygon>
<Polygon>
<outerBoundaryIs>
<LinearRing>
<coordinates>
-8.20833333,41.475
-8.20833333,41.46666667
-8.21666667,41.46666667
-8.21666667,41.475
-8.21666667,41.48333333
-8.20833333,41.48333333
-8.20833333,41.475
</coordinates>
</LinearRing>
</outerBoundaryIs>
</Polygon>
<Polygon>
<outerBoundaryIs>
<LinearRing>
<coordinates>
-8.48333333,41.46666667
-8.475,41.46666667
-8.475,41.475
-8.46666667,41.475
-8.45833333,41.475
-8.45,41.475
-8.45,41.46666667
-8.45833333,41.46666667
-8.45833333,41.45833333
-8.46666667,41.45833333
-8.475,41.45833333
-8.48333333,41.45833333
-8.48333333,41.46666667
</coordinates>
</LinearRing>
</outerBoundaryIs>
</Polygon>
<Polygon>
<outerBoundaryIs>
<LinearRing>
<coordinates>
-8.45,41.49166667
-8.45,41.48333333
-8.45833333,41.48333333
-8.45833333,41.49166667
-8.46666667,41.49166667
-8.46666667,41.5
-8.45833333,41.5
-8.45,41.5
-8.45,41.49166667
</coordinates>
</LinearRing>
</outerBoundaryIs>
</Polygon>
<Polygon>
<outerBoundaryIs>
<LinearRing>
<coordinates>
-8.15,41.58333333
-8.14166667,41.58333333
-8.14166667,41.575
-8.15,41.575
-8.15,41.58333333
</coordinates>
</LinearRing>
</outerBoundaryIs>
</Polygon>
<Polygon>
<outerBoundaryIs>
<LinearRing>
<coordinates>
-8.775,41.56666667
-8.76666667,41.56666667
-8.75833333,41.56666667
-8.75,41.56666667
-8.74166667,41.56666667
-8.74166667,41.55833333
-8.75,41.55833333
-8.75,41.55
-8.75833333,41.55
-8.75833333,41.55833333
-8.76666667,41.55833333
-8.775,41.55833333
-8.775,41.56666667
</coordinates>
</LinearRing>
</outerBoundaryIs>
</Polygon>
<Polygon>
<outerBoundaryIs>
<LinearRing>
<coordinates>
-8.20833333,41.56666667
-8.2,41.56666667
-8.19166667,41.56666667
-8.19166667,41.55833333
-8.2,41.55833333
-8.20833333,41.55833333
-8.20833333,41.56666667
</coordinates>
</LinearRing>
</outerBoundaryIs>
</Polygon>
<Polygon>
<outerBoundaryIs>
<LinearRing>
<coordinates>
-8.25,41.56666667
-8.24166667,41.56666667
-8.24166667,41.55833333
-8.25,41.55833333
-8.25,41.56666667
</coordinates>
</LinearRing>
</outerBoundaryIs>
</Polygon>
<Polygon>
<outerBoundaryIs>
<LinearRing>
<coordinates>
-8.16666667,41.575
-8.15833333,41.575
-8.15833333,41.56666667
-8.16666667,41.56666667
-8.16666667,41.575
</coordinates>
</LinearRing>
</outerBoundaryIs>
</Polygon>
<Polygon>
<outerBoundaryIs>
<LinearRing>
<coordinates>
-8.25833333,41.575
-8.25,41.575
-8.25,41.56666667
-8.25833333,41.56666667
-8.25833333,41.575
</coordinates>
</LinearRing>
</outerBoundaryIs>
</Polygon>
<Polygon>
<outerBoundaryIs>
<LinearRing>
<coordinates>
-8.36666667,41.59166667
-8.35833333,41.59166667
-8.35833333,41.58333333
-8.36666667,41.58333333
-8.36666667,41.59166667
</coordinates>
</LinearRing>
</outerBoundaryIs>
</Polygon>
<Polygon>
<outerBoundaryIs>
<LinearRing>
<coordinates>
-8.20833333,41.6
-8.2,41.6
-8.2,41.59166667
-8.20833333,41.59166667
-8.21666667,41.59166667
-8.225,41.59166667
-8.23333333,41.59166667
-8.23333333,41.6
-8.225,41.6
-8.21666667,41.6
-8.20833333,41.6
</coordinates>
</LinearRing>
</outerBoundaryIs>
</Polygon>
<Polygon>
<outerBoundaryIs>
<LinearRing>
<coordinates>
-8.30833333,41.59166667
-8.3,41.59166667
-8.3,41.58333333
-8.30833333,41.58333333
-8.30833333,41.59166667
</coordinates>
</LinearRing>
</outerBoundaryIs>
</Polygon>
<Polygon>
<outerBoundaryIs>
<LinearRing>
<coordinates>
-8.45833333,41.6
-8.45,41.6
-8.45,41.59166667
-8.45833333,41.59166667
-8.45833333,41.6
</coordinates>
</LinearRing>
</outerBoundaryIs>
</Polygon>
<Polygon>
<outerBoundaryIs>
<LinearRing>
<coordinates>
-8.31666667,41.55
-8.30833333,41.55
-8.30833333,41.54166667
-8.31666667,41.54166667
-8.31666667,41.55
</coordinates>
</LinearRing>
</outerBoundaryIs>
</Polygon>
<Polygon>
<outerBoundaryIs>
<LinearRing>
<coordinates>
-8.23333333,41.53333333
-8.225,41.53333333
-8.21666667,41.53333333
-8.21666667,41.525
-8.225,41.525
-8.23333333,41.525
-8.24166667,41.525
-8.25,41.525
-8.25,41.53333333
-8.24166667,41.53333333
-8.24166667,41.54166667
-8.23333333,41.54166667
-8.23333333,41.53333333
</coordinates>
</LinearRing>
</outerBoundaryIs>
</Polygon>
<Polygon>
<outerBoundaryIs>
<LinearRing>
<coordinates>
-8.18333333,41.525
-8.18333333,41.51666667
-8.19166667,41.51666667
-8.19166667,41.525
-8.2,41.525
-8.2,41.53333333
-8.2,41.54166667
-8.2,41.55
-8.19166667,41.55
-8.18333333,41.55
-8.175,41.55
-8.16666667,41.55
-8.16666667,41.55833333
-8.15833333,41.55833333
-8.15,41.55833333
-8.15,41.55
-8.15833333,41.55
-8.15833333,41.54166667
-8.16666667,41.54166667
-8.175,41.54166667
-8.175,41.53333333
-8.175,41.525
-8.18333333,41.525
</coordinates>
</LinearRing>
</outerBoundaryIs>
</Polygon>
<Polygon>
<outerBoundaryIs>
<LinearRing>
<coordinates>
-8.31666667,41.53333333
-8.31666667,41.525
-8.325,41.525
-8.325,41.53333333
-8.33333333,41.53333333
-8.34166667,41.53333333
-8.34166667,41.525
-8.35,41.525
-8.35,41.53333333
-8.35833333,41.53333333
-8.35833333,41.54166667
-8.35,41.54166667
-8.34166667,41.54166667
-8.34166667,41.55
-8.33333333,41.55
-8.325,41.55
-8.325,41.54166667
-8.31666667,41.54166667
-8.31666667,41.53333333
</coordinates>
</LinearRing>
</outerBoundaryIs>
</Polygon>
<Polygon>
<outerBoundaryIs>
<LinearRing>
<coordinates>
-8.375,41.48333333
-8.375,41.475
-8.38333333,41.475
-8.39166667,41.475
-8.39166667,41.48333333
-8.4,41.48333333
-8.40833333,41.48333333
-8.40833333,41.475
-8.41666667,41.475
-8.425,41.475
-8.425,41.48333333
-8.41666667,41.48333333
-8.41666667,41.49166667
-8.40833333,41.49166667
-8.4,41.49166667
-8.4,41.5
-8.39166667,41.5
-8.39166667,41.50833333
-8.4,41.50833333
-8.40833333,41.50833333
-8.40833333,41.51666667
-8.40833333,41.525
-8.4,41.525
-8.39166667,41.525
-8.39166667,41.53333333
-8.39166667,41.54166667
-8.38333333,41.54166667
-8.375,41.54166667
-8.375,41.53333333
-8.375,41.525
-8.375,41.51666667
-8.38333333,41.51666667
-8.38333333,41.50833333
-8.375,41.50833333
-8.375,41.5
-8.375,41.49166667
-8.375,41.48333333
</coordinates>
</LinearRing>
</outerBoundaryIs>
</Polygon>
<Polygon>
<outerBoundaryIs>
<LinearRing>
<coordinates>
-8.475,41.55
-8.46666667,41.55
-8.46666667,41.54166667
-8.475,41.54166667
-8.475,41.55
</coordinates>
</LinearRing>
</outerBoundaryIs>
</Polygon>
<Polygon>
<outerBoundaryIs>
<LinearRing>
<coordinates>
-8.36666667,41.55833333
-8.35833333,41.55833333
-8.35833333,41.55
-8.36666667,41.55
-8.375,41.55
-8.375,41.55833333
-8.36666667,41.55833333
</coordinates>
</LinearRing>
</outerBoundaryIs>
</Polygon>
<Polygon>
<outerBoundaryIs>
<LinearRing>
<coordinates>
-8.26666667,41.55833333
-8.25833333,41.55833333
-8.25833333,41.55
-8.26666667,41.55
-8.275,41.55
-8.275,41.55833333
-8.28333333,41.55833333
-8.29166667,41.55833333
-8.3,41.55833333
-8.3,41.56666667
-8.3,41.575
-8.29166667,41.575
-8.29166667,41.56666667
-8.28333333,41.56666667
-8.275,41.56666667
-8.26666667,41.56666667
-8.26666667,41.55833333
</coordinates>
</LinearRing>
</outerBoundaryIs>
</Polygon>
<Polygon>
<outerBoundaryIs>
<LinearRing>
<coordinates>
-8.48333333,41.55833333
-8.475,41.55833333
-8.475,41.55
-8.48333333,41.55
-8.48333333,41.55833333
</coordinates>
</LinearRing>
</outerBoundaryIs>
</Polygon>
<Polygon>
<outerBoundaryIs>
<LinearRing>
<coordinates>
-8.29166667,41.63333333
-8.28333333,41.63333333
-8.28333333,41.625
-8.29166667,41.625
-8.29166667,41.63333333
</coordinates>
</LinearRing>
</outerBoundaryIs>
</Polygon>
<Polygon>
<outerBoundaryIs>
<LinearRing>
<coordinates>
-8.325,41.63333333
-8.31666667,41.63333333
-8.31666667,41.625
-8.325,41.625
-8.325,41.63333333
</coordinates>
</LinearRing>
</outerBoundaryIs>
</Polygon>
<Polygon>
<outerBoundaryIs>
<LinearRing>
<coordinates>
-8.425,41.675
-8.41666667,41.675
-8.41666667,41.66666667
-8.425,41.66666667
-8.425,41.675
</coordinates>
</LinearRing>
</outerBoundaryIs>
</Polygon>
<Polygon>
<outerBoundaryIs>
<LinearRing>
<coordinates>
-8.24166667,41.65833333
-8.24166667,41.65
-8.25,41.65
-8.25,41.65833333
-8.25,41.66666667
-8.25,41.675
-8.24166667,41.675
-8.23333333,41.675
-8.23333333,41.66666667
-8.23333333,41.65833333
-8.24166667,41.65833333
</coordinates>
</LinearRing>
</outerBoundaryIs>
</Polygon>
<Polygon>
<outerBoundaryIs>
<LinearRing>
<coordinates>
-8.28333333,41.65833333
-8.275,41.65833333
-8.275,41.65
-8.28333333,41.65
-8.29166667,41.65
-8.29166667,41.65833333
-8.28333333,41.65833333
</coordinates>
</LinearRing>
</outerBoundaryIs>
</Polygon>
<Polygon>
<outerBoundaryIs>
<LinearRing>
<coordinates>
-8.33333333,41.65833333
-8.325,41.65833333
-8.325,41.65
-8.33333333,41.65
-8.33333333,41.65833333
</coordinates>
</LinearRing>
</outerBoundaryIs>
</Polygon>
<Polygon>
<outerBoundaryIs>
<LinearRing>
<coordinates>
-8.45833333,41.64166667
-8.45833333,41.63333333
-8.46666667,41.63333333
-8.46666667,41.64166667
-8.475,41.64166667
-8.475,41.65
-8.48333333,41.65
-8.48333333,41.65833333
-8.475,41.65833333
-8.46666667,41.65833333
-8.46666667,41.66666667
-8.45833333,41.66666667
-8.45,41.66666667
-8.45,41.65833333
-8.45833333,41.65833333
-8.45833333,41.65
-8.45833333,41.64166667
</coordinates>
</LinearRing>
</outerBoundaryIs>
</Polygon>
<Polygon>
<outerBoundaryIs>
<LinearRing>
<coordinates>
-8.30833333,41.64166667
-8.30833333,41.63333333
-8.31666667,41.63333333
-8.31666667,41.64166667
-8.325,41.64166667
-8.325,41.65
-8.31666667,41.65
-8.30833333,41.65
-8.3,41.65
-8.3,41.64166667
-8.30833333,41.64166667
</coordinates>
</LinearRing>
</outerBoundaryIs>
</Polygon>
<Polygon>
<outerBoundaryIs>
<LinearRing>
<coordinates>
-8.34166667,41.65
-8.33333333,41.65
-8.33333333,41.64166667
-8.34166667,41.64166667
-8.34166667,41.65
</coordinates>
</LinearRing>
</outerBoundaryIs>
</Polygon>
<Polygon>
<outerBoundaryIs>
<LinearRing>
<coordinates>
-8.4,41.65
-8.39166667,41.65
-8.39166667,41.64166667
-8.4,41.64166667
-8.40833333,41.64166667
-8.40833333,41.65
-8.41666667,41.65
-8.41666667,41.65833333
-8.40833333,41.65833333
-8.4,41.65833333
-8.4,41.65
</coordinates>
</LinearRing>
</outerBoundaryIs>
</Polygon>
<Polygon>
<outerBoundaryIs>
<LinearRing>
<coordinates>
-8.425,41.65
-8.41666667,41.65
-8.41666667,41.64166667
-8.425,41.64166667
-8.425,41.65
</coordinates>
</LinearRing>
</outerBoundaryIs>
</Polygon>
<Polygon>
<outerBoundaryIs>
<LinearRing>
<coordinates>
-8.75833333,41.66666667
-8.75,41.66666667
-8.75,41.65833333
-8.75833333,41.65833333
-8.75833333,41.66666667
</coordinates>
</LinearRing>
</outerBoundaryIs>
</Polygon>
<Polygon>
<outerBoundaryIs>
<LinearRing>
<coordinates>
-8.2,41.66666667
-8.19166667,41.66666667
-8.19166667,41.65833333
-8.2,41.65833333
-8.2,41.66666667
</coordinates>
</LinearRing>
</outerBoundaryIs>
</Polygon>
<Polygon>
<outerBoundaryIs>
<LinearRing>
<coordinates>
-8.23333333,41.61666667
-8.225,41.61666667
-8.225,41.60833333
-8.23333333,41.60833333
-8.23333333,41.61666667
</coordinates>
</LinearRing>
</outerBoundaryIs>
</Polygon>
<Polygon>
<outerBoundaryIs>
<LinearRing>
<coordinates>
-8.31666667,41.61666667
-8.30833333,41.61666667
-8.30833333,41.60833333
-8.31666667,41.60833333
-8.31666667,41.61666667
</coordinates>
</LinearRing>
</outerBoundaryIs>
</Polygon>
<Polygon>
<outerBoundaryIs>
<LinearRing>
<coordinates>
-8.30833333,41.60833333
-8.3,41.60833333
-8.3,41.6
-8.30833333,41.6
-8.30833333,41.60833333
</coordinates>
</LinearRing>
</outerBoundaryIs>
</Polygon>
<Polygon>
<outerBoundaryIs>
<LinearRing>
<coordinates>
-8.35833333,41.60833333
-8.35,41.60833333
-8.35,41.6
-8.35833333,41.6
-8.35833333,41.60833333
</coordinates>
</LinearRing>
</outerBoundaryIs>
</Polygon>
<Polygon>
<outerBoundaryIs>
<LinearRing>
<coordinates>
-8.31666667,41.59166667
-8.31666667,41.58333333
-8.325,41.58333333
-8.325,41.59166667
-8.33333333,41.59166667
-8.34166667,41.59166667
-8.34166667,41.6
-8.34166667,41.60833333
-8.33333333,41.60833333
-8.33333333,41.6
-8.325,41.6
-8.325,41.60833333
-8.31666667,41.60833333
-8.31666667,41.6
-8.31666667,41.59166667
</coordinates>
</LinearRing>
</outerBoundaryIs>
</Polygon>
<Polygon>
<outerBoundaryIs>
<LinearRing>
<coordinates>
-8.50833333,41.6
-8.5,41.6
-8.5,41.59166667
-8.50833333,41.59166667
-8.51666667,41.59166667
-8.51666667,41.6
-8.525,41.6
-8.525,41.60833333
-8.525,41.61666667
-8.51666667,41.61666667
-8.51666667,41.60833333
-8.50833333,41.60833333
-8.50833333,41.6
</coordinates>
</LinearRing>
</outerBoundaryIs>
</Polygon>
<Polygon>
<outerBoundaryIs>
<LinearRing>
<coordinates>
-8.275,41.625
-8.26666667,41.625
-8.26666667,41.61666667
-8.275,41.61666667
-8.275,41.625
</coordinates>
</LinearRing>
</outerBoundaryIs>
</Polygon>
<Polygon>
<outerBoundaryIs>
<LinearRing>
<coordinates>
-8.33333333,41.625
-8.325,41.625
-8.325,41.61666667
-8.33333333,41.61666667
-8.33333333,41.625
</coordinates>
</LinearRing>
</outerBoundaryIs>
</Polygon>
<Polygon>
<outerBoundaryIs>
<LinearRing>
<coordinates>
-8.475,41.625
-8.46666667,41.625
-8.46666667,41.61666667
-8.475,41.61666667
-8.475,41.625
</coordinates>
</LinearRing>
</outerBoundaryIs>
</Polygon>
<Polygon>
<outerBoundaryIs>
<LinearRing>
<coordinates>
-8.65833333,41.73333333
-8.65,41.73333333
-8.65,41.725
-8.65833333,41.725
-8.65833333,41.73333333
</coordinates>
</LinearRing>
</outerBoundaryIs>
</Polygon>
<Polygon>
<outerBoundaryIs>
<LinearRing>
<coordinates>
-8.21666667,41.75
-8.20833333,41.75
-8.20833333,41.74166667
-8.21666667,41.74166667
-8.21666667,41.75
</coordinates>
</LinearRing>
</outerBoundaryIs>
</Polygon>
<Polygon>
<outerBoundaryIs>
<LinearRing>
<coordinates>
-8.16666667,41.70833333
-8.175,41.70833333
-8.175,41.71666667
-8.175,41.725
-8.16666667,41.725
-8.15833333,41.725
-8.15833333,41.71666667
-8.15833333,41.70833333
-8.16666667,41.70833333
</coordinates>
</LinearRing>
</outerBoundaryIs>
</Polygon>
<Polygon>
<outerBoundaryIs>
<LinearRing>
<coordinates>
-8.36666667,41.71666667
-8.35833333,41.71666667
-8.35833333,41.70833333
-8.36666667,41.70833333
-8.36666667,41.71666667
</coordinates>
</LinearRing>
</outerBoundaryIs>
</Polygon>
<Polygon>
<outerBoundaryIs>
<LinearRing>
<coordinates>
-8.375,41.70833333
-8.36666667,41.70833333
-8.36666667,41.7
-8.375,41.7
-8.375,41.70833333
</coordinates>
</LinearRing>
</outerBoundaryIs>
</Polygon>
<Polygon>
<outerBoundaryIs>
<LinearRing>
<coordinates>
-8.45833333,41.725
-8.45,41.725
-8.45,41.71666667
-8.45833333,41.71666667
-8.46666667,41.71666667
-8.46666667,41.725
-8.45833333,41.725
</coordinates>
</LinearRing>
</outerBoundaryIs>
</Polygon>
<Polygon>
<outerBoundaryIs>
<LinearRing>
<coordinates>
-8.33333333,41.725
-8.325,41.725
-8.325,41.71666667
-8.33333333,41.71666667
-8.33333333,41.725
</coordinates>
</LinearRing>
</outerBoundaryIs>
</Polygon>
<Polygon>
<outerBoundaryIs>
<LinearRing>
<coordinates>
-8.36666667,41.725
-8.36666667,41.71666667
-8.375,41.71666667
-8.375,41.725
-8.375,41.73333333
-8.36666667,41.73333333
-8.36666667,41.725
</coordinates>
</LinearRing>
</outerBoundaryIs>
</Polygon>
<Polygon>
<outerBoundaryIs>
<LinearRing>
<coordinates>
-8.35833333,41.76666667
-8.35,41.76666667
-8.35,41.75833333
-8.35833333,41.75833333
-8.35833333,41.76666667
</coordinates>
</LinearRing>
</outerBoundaryIs>
</Polygon>
<Polygon>
<outerBoundaryIs>
<LinearRing>
<coordinates>
-8.45,41.80833333
-8.44166667,41.80833333
-8.44166667,41.8
-8.45,41.8
-8.45,41.80833333
</coordinates>
</LinearRing>
</outerBoundaryIs>
</Polygon>
<Polygon>
<outerBoundaryIs>
<LinearRing>
<coordinates>
-8.46666667,41.80833333
-8.45833333,41.80833333
-8.45833333,41.8
-8.46666667,41.8
-8.46666667,41.80833333
</coordinates>
</LinearRing>
</outerBoundaryIs>
</Polygon>
<Polygon>
<outerBoundaryIs>
<LinearRing>
<coordinates>
-8.4,41.76666667
-8.4,41.75833333
-8.40833333,41.75833333
-8.41666667,41.75833333
-8.425,41.75833333
-8.425,41.76666667
-8.41666667,41.76666667
-8.41666667,41.775
-8.40833333,41.775
-8.4,41.775
-8.4,41.78333333
-8.39166667,41.78333333
-8.38333333,41.78333333
-8.38333333,41.775
-8.39166667,41.775
-8.39166667,41.76666667
-8.4,41.76666667
</coordinates>
</LinearRing>
</outerBoundaryIs>
</Polygon>
<Polygon>
<outerBoundaryIs>
<LinearRing>
<coordinates>
-8.30833333,41.78333333
-8.30833333,41.775
-8.31666667,41.775
-8.325,41.775
-8.325,41.76666667
-8.33333333,41.76666667
-8.34166667,41.76666667
-8.34166667,41.775
-8.33333333,41.775
-8.33333333,41.78333333
-8.325,41.78333333
-8.31666667,41.78333333
-8.31666667,41.79166667
-8.31666667,41.8
-8.31666667,41.80833333
-8.30833333,41.80833333
-8.30833333,41.8
-8.30833333,41.79166667
-8.30833333,41.78333333
</coordinates>
</LinearRing>
</outerBoundaryIs>
</Polygon>
<Polygon>
<outerBoundaryIs>
<LinearRing>
<coordinates>
-8.525,41.775
-8.525,41.76666667
-8.53333333,41.76666667
-8.54166667,41.76666667
-8.55,41.76666667
-8.55833333,41.76666667
-8.55833333,41.775
-8.55,41.775
-8.55,41.78333333
-8.54166667,41.78333333
-8.53333333,41.78333333
-8.525,41.78333333
-8.525,41.775
</coordinates>
</LinearRing>
</outerBoundaryIs>
</Polygon>
<Polygon>
<outerBoundaryIs>
<LinearRing>
<coordinates>
-8.34166667,41.79166667
-8.33333333,41.79166667
-8.33333333,41.78333333
-8.34166667,41.78333333
-8.34166667,41.79166667
</coordinates>
</LinearRing>
</outerBoundaryIs>
</Polygon>
<Polygon>
<outerBoundaryIs>
<LinearRing>
<coordinates>
-8.65,41.79166667
-8.64166667,41.79166667
-8.64166667,41.78333333
-8.65,41.78333333
-8.65,41.79166667
</coordinates>
</LinearRing>
</outerBoundaryIs>
</Polygon>
<Polygon>
<outerBoundaryIs>
<LinearRing>
<coordinates>
-8.26666667,41.75
-8.25833333,41.75
-8.25,41.75
-8.25,41.74166667
-8.25833333,41.74166667
-8.26666667,41.74166667
-8.26666667,41.75
</coordinates>
</LinearRing>
</outerBoundaryIs>
</Polygon>
<Polygon>
<outerBoundaryIs>
<LinearRing>
<coordinates>
-8.33333333,41.75
-8.325,41.75
-8.31666667,41.75
-8.31666667,41.74166667
-8.325,41.74166667
-8.33333333,41.74166667
-8.33333333,41.75
</coordinates>
</LinearRing>
</outerBoundaryIs>
</Polygon>
<Polygon>
<outerBoundaryIs>
<LinearRing>
<coordinates>
-8.23333333,41.74166667
-8.225,41.74166667
-8.225,41.73333333
-8.23333333,41.73333333
-8.24166667,41.73333333
-8.25,41.73333333
-8.25,41.74166667
-8.24166667,41.74166667
-8.23333333,41.74166667
</coordinates>
</LinearRing>
</outerBoundaryIs>
</Polygon>
<Polygon>
<outerBoundaryIs>
<LinearRing>
<coordinates>
-8.44166667,41.74166667
-8.44166667,41.73333333
-8.45,41.73333333
-8.45833333,41.73333333
-8.45833333,41.74166667
-8.46666667,41.74166667
-8.46666667,41.75
-8.45833333,41.75
-8.45,41.75
-8.44166667,41.75
-8.44166667,41.75833333
-8.43333333,41.75833333
-8.43333333,41.75
-8.43333333,41.74166667
-8.44166667,41.74166667
</coordinates>
</LinearRing>
</outerBoundaryIs>
</Polygon>
<Polygon>
<outerBoundaryIs>
<LinearRing>
<coordinates>
-8.31666667,41.74166667
-8.30833333,41.74166667
-8.30833333,41.73333333
-8.31666667,41.73333333
-8.31666667,41.74166667
</coordinates>
</LinearRing>
</outerBoundaryIs>
</Polygon>
<Polygon>
<outerBoundaryIs>
<LinearRing>
<coordinates>
-8.39166667,41.74166667
-8.38333333,41.74166667
-8.38333333,41.73333333
-8.39166667,41.73333333
-8.39166667,41.74166667
</coordinates>
</LinearRing>
</outerBoundaryIs>
</Polygon>
<Polygon>
<outerBoundaryIs>
<LinearRing>
<coordinates>
-8.40833333,41.74166667
-8.40833333,41.73333333
-8.41666667,41.73333333
-8.425,41.73333333
-8.43333333,41.73333333
-8.43333333,41.74166667
-8.425,41.74166667
-8.41666667,41.74166667
-8.41666667,41.75
-8.40833333,41.75
-8.40833333,41.74166667
</coordinates>
</LinearRing>
</outerBoundaryIs>
</Polygon>
<Polygon>
<outerBoundaryIs>
<LinearRing>
<coordinates>
-8.50833333,41.74166667
-8.5,41.74166667
-8.49166667,41.74166667
-8.49166667,41.73333333
-8.5,41.73333333
-8.50833333,41.73333333
-8.50833333,41.74166667
</coordinates>
</LinearRing>
</outerBoundaryIs>
</Polygon>
<Polygon>
<outerBoundaryIs>
<LinearRing>
<coordinates>
-8.23333333,41.75833333
-8.225,41.75833333
-8.225,41.75
-8.23333333,41.75
-8.24166667,41.75
-8.24166667,41.75833333
-8.23333333,41.75833333
</coordinates>
</LinearRing>
</outerBoundaryIs>
</Polygon>
<Polygon>
<outerBoundaryIs>
<LinearRing>
<coordinates>
-8.50833333,41.75833333
-8.5,41.75833333
-8.5,41.76666667
-8.49166667,41.76666667
-8.49166667,41.775
-8.48333333,41.775
-8.48333333,41.78333333
-8.475,41.78333333
-8.475,41.79166667
-8.475,41.8
-8.46666667,41.8
-8.46666667,41.79166667
-8.46666667,41.78333333
-8.45833333,41.78333333
-8.45,41.78333333
-8.45,41.79166667
-8.44166667,41.79166667
-8.43333333,41.79166667
-8.43333333,41.78333333
-8.44166667,41.78333333
-8.44166667,41.775
-8.45,41.775
-8.45833333,41.775
-8.45833333,41.76666667
-8.46666667,41.76666667
-8.46666667,41.75833333
-8.475,41.75833333
-8.475,41.75
-8.48333333,41.75
-8.49166667,41.75
-8.5,41.75
-8.50833333,41.75
-8.51666667,41.75
-8.525,41.75
-8.525,41.75833333
-8.51666667,41.75833333
-8.50833333,41.75833333
</coordinates>
</LinearRing>
</outerBoundaryIs>
</Polygon>
<Polygon>
<outerBoundaryIs>
<LinearRing>
<coordinates>
-8.29166667,41.84166667
-8.28333333,41.84166667
-8.28333333,41.83333333
-8.29166667,41.83333333
-8.29166667,41.84166667
</coordinates>
</LinearRing>
</outerBoundaryIs>
</Polygon>
<Polygon>
<outerBoundaryIs>
<LinearRing>
<coordinates>
-8.64166667,41.84166667
-8.63333333,41.84166667
-8.63333333,41.83333333
-8.64166667,41.83333333
-8.64166667,41.84166667
</coordinates>
</LinearRing>
</outerBoundaryIs>
</Polygon>
<Polygon>
<outerBoundaryIs>
<LinearRing>
<coordinates>
-8.175,41.85833333
-8.175,41.85
-8.18333333,41.85
-8.18333333,41.85833333
-8.18333333,41.86666667
-8.175,41.86666667
-8.175,41.85833333
</coordinates>
</LinearRing>
</outerBoundaryIs>
</Polygon>
<Polygon>
<outerBoundaryIs>
<LinearRing>
<coordinates>
-8.25833333,41.86666667
-8.25,41.86666667
-8.25,41.85833333
-8.25833333,41.85833333
-8.25833333,41.86666667
</coordinates>
</LinearRing>
</outerBoundaryIs>
</Polygon>
<Polygon>
<outerBoundaryIs>
<LinearRing>
<coordinates>
-8.28333333,41.85
-8.275,41.85
-8.275,41.84166667
-8.28333333,41.84166667
-8.28333333,41.85
</coordinates>
</LinearRing>
</outerBoundaryIs>
</Polygon>
<Polygon>
<outerBoundaryIs>
<LinearRing>
<coordinates>
-8.35833333,41.84166667
-8.35833333,41.83333333
-8.36666667,41.83333333
-8.36666667,41.84166667
-8.36666667,41.85
-8.35833333,41.85
-8.35833333,41.84166667
</coordinates>
</LinearRing>
</outerBoundaryIs>
</Polygon>
<Polygon>
<outerBoundaryIs>
<LinearRing>
<coordinates>
-8.4,41.85
-8.4,41.84166667
-8.40833333,41.84166667
-8.40833333,41.85
-8.40833333,41.85833333
-8.4,41.85833333
-8.39166667,41.85833333
-8.39166667,41.85
-8.4,41.85
</coordinates>
</LinearRing>
</outerBoundaryIs>
</Polygon>
<Polygon>
<outerBoundaryIs>
<LinearRing>
<coordinates>
-8.325,41.85833333
-8.31666667,41.85833333
-8.31666667,41.85
-8.325,41.85
-8.325,41.85833333
</coordinates>
</LinearRing>
</outerBoundaryIs>
</Polygon>
<Polygon>
<outerBoundaryIs>
<LinearRing>
<coordinates>
-8.38333333,41.86666667
-8.375,41.86666667
-8.375,41.85833333
-8.38333333,41.85833333
-8.39166667,41.85833333
-8.39166667,41.86666667
-8.39166667,41.875
-8.38333333,41.875
-8.38333333,41.86666667
</coordinates>
</LinearRing>
</outerBoundaryIs>
</Polygon>
<Polygon>
<outerBoundaryIs>
<LinearRing>
<coordinates>
-8.48333333,41.9
-8.475,41.9
-8.475,41.89166667
-8.48333333,41.89166667
-8.48333333,41.9
</coordinates>
</LinearRing>
</outerBoundaryIs>
</Polygon>
<Polygon>
<outerBoundaryIs>
<LinearRing>
<coordinates>
-8.50833333,41.89166667
-8.5,41.89166667
-8.5,41.88333333
-8.50833333,41.88333333
-8.50833333,41.89166667
</coordinates>
</LinearRing>
</outerBoundaryIs>
</Polygon>
<Polygon>
<outerBoundaryIs>
<LinearRing>
<coordinates>
-8.56666667,41.99166667
-8.55833333,41.99166667
-8.55,41.99166667
-8.55,41.98333333
-8.55833333,41.98333333
-8.56666667,41.98333333
-8.56666667,41.99166667
</coordinates>
</LinearRing>
</outerBoundaryIs>
</Polygon>
<Polygon>
<outerBoundaryIs>
<LinearRing>
<coordinates>
-8.63333333,41.90833333
-8.63333333,41.9
-8.64166667,41.9
-8.64166667,41.90833333
-8.64166667,41.91666667
-8.63333333,41.91666667
-8.63333333,41.90833333
</coordinates>
</LinearRing>
</outerBoundaryIs>
</Polygon>
<Polygon>
<outerBoundaryIs>
<LinearRing>
<coordinates>
-8.58333333,41.95
-8.58333333,41.94166667
-8.59166667,41.94166667
-8.59166667,41.95
-8.59166667,41.95833333
-8.6,41.95833333
-8.60833333,41.95833333
-8.60833333,41.95
-8.60833333,41.94166667
-8.60833333,41.93333333
-8.61666667,41.93333333
-8.625,41.93333333
-8.63333333,41.93333333
-8.64166667,41.93333333
-8.64166667,41.925
-8.65,41.925
-8.65833333,41.925
-8.65833333,41.93333333
-8.65,41.93333333
-8.65,41.94166667
-8.64166667,41.94166667
-8.63333333,41.94166667
-8.63333333,41.95
-8.625,41.95
-8.625,41.95833333
-8.61666667,41.95833333
-8.61666667,41.96666667
-8.60833333,41.96666667
-8.60833333,41.975
-8.6,41.975
-8.6,41.96666667
-8.59166667,41.96666667
-8.59166667,41.975
-8.59166667,41.98333333
-8.58333333,41.98333333
-8.575,41.98333333
-8.56666667,41.98333333
-8.56666667,41.975
-8.575,41.975
-8.58333333,41.975
-8.58333333,41.96666667
-8.58333333,41.95833333
-8.58333333,41.95
</coordinates>
</LinearRing>
</outerBoundaryIs>
</Polygon>
<Polygon>
<outerBoundaryIs>
<LinearRing>
<coordinates>
-8.45,41.875
-8.45,41.86666667
-8.45833333,41.86666667
-8.46666667,41.86666667
-8.46666667,41.875
-8.46666667,41.88333333
-8.45833333,41.88333333
-8.45,41.88333333
-8.45,41.875
</coordinates>
</LinearRing>
</outerBoundaryIs>
</Polygon>
<Polygon>
<outerBoundaryIs>
<LinearRing>
<coordinates>
-8.48333333,41.84166667
-8.48333333,41.83333333
-8.49166667,41.83333333
-8.49166667,41.84166667
-8.49166667,41.85
-8.5,41.85
-8.50833333,41.85
-8.50833333,41.85833333
-8.5,41.85833333
-8.5,41.86666667
-8.49166667,41.86666667
-8.49166667,41.85833333
-8.48333333,41.85833333
-8.475,41.85833333
-8.46666667,41.85833333
-8.45833333,41.85833333
-8.45,41.85833333
-8.45,41.86666667
-8.44166667,41.86666667
-8.44166667,41.85833333
-8.44166667,41.85
-8.44166667,41.84166667
-8.45,41.84166667
-8.45833333,41.84166667
-8.46666667,41.84166667
-8.46666667,41.85
-8.475,41.85
-8.48333333,41.85
-8.48333333,41.84166667
</coordinates>
</LinearRing>
</outerBoundaryIs>
</Polygon>
<Polygon>
<outerBoundaryIs>
<LinearRing>
<coordinates>
-8.51666667,41.88333333
-8.50833333,41.88333333
-8.50833333,41.875
-8.51666667,41.875
-8.51666667,41.88333333
</coordinates>
</LinearRing>
</outerBoundaryIs>
</Polygon>
<Polygon>
<outerBoundaryIs>
<LinearRing>
<coordinates>
-8.63333333,41.88333333
-8.63333333,41.875
-8.64166667,41.875
-8.64166667,41.88333333
-8.65,41.88333333
-8.65,41.89166667
-8.64166667,41.89166667
-8.63333333,41.89166667
-8.63333333,41.88333333
</coordinates>
</LinearRing>
</outerBoundaryIs>
</Polygon>
<Polygon>
<outerBoundaryIs>
<LinearRing>
<coordinates>
-8.275,41.80833333
-8.275,41.8
-8.28333333,41.8
-8.28333333,41.80833333
-8.29166667,41.80833333
-8.29166667,41.81666667
-8.28333333,41.81666667
-8.275,41.81666667
-8.275,41.80833333
</coordinates>
</LinearRing>
</outerBoundaryIs>
</Polygon>
<Polygon>
<outerBoundaryIs>
<LinearRing>
<coordinates>
-8.35,41.79166667
-8.35,41.78333333
-8.35833333,41.78333333
-8.36666667,41.78333333
-8.375,41.78333333
-8.38333333,41.78333333
-8.38333333,41.79166667
-8.39166667,41.79166667
-8.4,41.79166667
-8.4,41.8
-8.40833333,41.8
-8.40833333,41.80833333
-8.4,41.80833333
-8.4,41.81666667
-8.4,41.825
-8.39166667,41.825
-8.39166667,41.81666667
-8.39166667,41.80833333
-8.38333333,41.80833333
-8.375,41.80833333
-8.375,41.81666667
-8.36666667,41.81666667
-8.35833333,41.81666667
-8.35,41.81666667
-8.35,41.825
-8.34166667,41.825
-8.34166667,41.81666667
-8.34166667,41.80833333
-8.33333333,41.80833333
-8.33333333,41.8
-8.34166667,41.8
-8.35,41.8
-8.35,41.79166667
</coordinates>
</LinearRing>
</outerBoundaryIs>
</Polygon>
<Polygon>
<outerBoundaryIs>
<LinearRing>
<coordinates>
-8.33333333,41.83333333
-8.325,41.83333333
-8.325,41.825
-8.33333333,41.825
-8.33333333,41.83333333
</coordinates>
</LinearRing>
</outerBoundaryIs>
</Polygon>
<Polygon>
<outerBoundaryIs>
<LinearRing>
<coordinates>
-8.40833333,41.83333333
-8.40833333,41.825
-8.41666667,41.825
-8.41666667,41.83333333
-8.41666667,41.84166667
-8.40833333,41.84166667
-8.40833333,41.83333333
</coordinates>
</LinearRing>
</outerBoundaryIs>
</Polygon>
<Polygon>
<outerBoundaryIs>
<LinearRing>
<coordinates>
-8.44166667,41.675
-8.44166667,41.66666667
-8.45,41.66666667
-8.45,41.675
-8.45833333,41.675
-8.45833333,41.68333333
-8.45833333,41.69166667
-8.46666667,41.69166667
-8.475,41.69166667
-8.475,41.7
-8.46666667,41.7
-8.46666667,41.70833333
-8.45833333,41.70833333
-8.45,41.70833333
-8.44166667,41.70833333
-8.43333333,41.70833333
-8.425,41.70833333
-8.425,41.7
-8.43333333,41.7
-8.44166667,41.7
-8.44166667,41.69166667
-8.44166667,41.68333333
-8.44166667,41.675
</coordinates>
</LinearRing>
</outerBoundaryIs>
</Polygon>
<Polygon>
<outerBoundaryIs>
<LinearRing>
<coordinates>
-8.60833333,41.675
-8.6,41.675
-8.6,41.68333333
-8.59166667,41.68333333
-8.59166667,41.675
-8.59166667,41.66666667
-8.6,41.66666667
-8.60833333,41.66666667
-8.60833333,41.675
</coordinates>
</LinearRing>
</outerBoundaryIs>
</Polygon>
<Polygon>
<outerBoundaryIs>
<LinearRing>
<coordinates>
-8.30833333,41.68333333
-8.3,41.68333333
-8.3,41.675
-8.30833333,41.675
-8.30833333,41.68333333
</coordinates>
</LinearRing>
</outerBoundaryIs>
</Polygon>
<Polygon>
<outerBoundaryIs>
<LinearRing>
<coordinates>
-8.2,41.68333333
-8.19166667,41.68333333
-8.19166667,41.675
-8.2,41.675
-8.20833333,41.675
-8.20833333,41.68333333
-8.20833333,41.69166667
-8.20833333,41.7
-8.2,41.7
-8.2,41.69166667
-8.2,41.68333333
</coordinates>
</LinearRing>
</outerBoundaryIs>
</Polygon>
<Polygon>
<outerBoundaryIs>
<LinearRing>
<coordinates>
-8.25833333,41.63333333
-8.26666667,41.63333333
-8.275,41.63333333
-8.275,41.64166667
-8.275,41.65
-8.26666667,41.65
-8.26666667,41.65833333
-8.25833333,41.65833333
-8.25833333,41.65
-8.25,41.65
-8.25,41.64166667
-8.24166667,41.64166667
-8.23333333,41.64166667
-8.225,41.64166667
-8.21666667,41.64166667
-8.21666667,41.65
-8.20833333,41.65
-8.2,41.65
-8.19166667,41.65
-8.19166667,41.65833333
-8.18333333,41.65833333
-8.18333333,41.66666667
-8.175,41.66666667
-8.175,41.675
-8.16666667,41.675
-8.15833333,41.675
-8.15,41.675
-8.15,41.68333333
-8.14166667,41.68333333
-8.13333333,41.68333333
-8.125,41.68333333
-8.125,41.675
-8.13333333,41.675
-8.13333333,41.66666667
-8.14166667,41.66666667
-8.15,41.66666667
-8.15833333,41.66666667
-8.15833333,41.65833333
-8.16666667,41.65833333
-8.16666667,41.65
-8.175,41.65
-8.175,41.64166667
-8.18333333,41.64166667
-8.19166667,41.64166667
-8.19166667,41.63333333
-8.2,41.63333333
-8.20833333,41.63333333
-8.21666667,41.63333333
-8.225,41.63333333
-8.23333333,41.63333333
-8.24166667,41.63333333
-8.25,41.63333333
-8.25833333,41.63333333
</coordinates>
</LinearRing>
</outerBoundaryIs>
</Polygon>
<Polygon>
<outerBoundaryIs>
<LinearRing>
<coordinates>
-8.30833333,41.66666667
-8.3,41.66666667
-8.3,41.675
-8.29166667,41.675
-8.29166667,41.68333333
-8.28333333,41.68333333
-8.275,41.68333333
-8.275,41.675
-8.26666667,41.675
-8.26666667,41.66666667
-8.275,41.66666667
-8.28333333,41.66666667
-8.29166667,41.66666667
-8.29166667,41.65833333
-8.3,41.65833333
-8.30833333,41.65833333
-8.31666667,41.65833333
-8.31666667,41.66666667
-8.30833333,41.66666667
</coordinates>
</LinearRing>
</outerBoundaryIs>
</Polygon>
<Polygon>
<outerBoundaryIs>
<LinearRing>
<coordinates>
-8.15833333,41.69166667
-8.15,41.69166667
-8.15,41.68333333
-8.15833333,41.68333333
-8.15833333,41.69166667
</coordinates>
</LinearRing>
</outerBoundaryIs>
</Polygon>
<Polygon>
<outerBoundaryIs>
<LinearRing>
<coordinates>
-8.18333333,41.7
-8.18333333,41.69166667
-8.19166667,41.69166667
-8.19166667,41.7
-8.19166667,41.70833333
-8.18333333,41.70833333
-8.18333333,41.7
</coordinates>
</LinearRing>
</outerBoundaryIs>
</Polygon>
</MultiGeometry>
</Placemark>
</Document>
</kml>
