# Supplementary material for: Species conservation profiles of spiders (Araneae) endemic to mainland Portugal
Source: Biodivers Data J. 2019 Oct 8;7:e39315. doi: 10.3897/BDJ.7.e39315 (PMC6794330; doi:10.3897/BDJ.7.e39315)
Supplement: Supplementary material 22 — Distribution of Maso douro (Bosmans & Cardoso, 2010) [file bdj-07-e39315-s022.kml]

<?xml version="1.0" encoding="UTF-8"?>
<kml xmlns="http://earth.google.com/kml/2.2">
<Document>
<name></name>
<description><![CDATA[]]></description>

<Style id="1">
<LineStyle>
<width>2</width>
<color>ff0000ff</color>
</LineStyle>
<PolyStyle>
<color>aaffffff</color>
<fill>1</fill>
</PolyStyle>
</Style>

<Placemark>
<name>Maso douro_discretepoints_final.kml</name>
<description><![CDATA[]]></description>
<styleUrl>#1</styleUrl>
<visibility>1</visibility>
<MultiGeometry>
<Polygon>
<outerBoundaryIs>
<LinearRing>
<coordinates>
-6.574033333,41.32583333
-6.57339909380343,41.3258131967647
-6.57276740846426,41.3257528781283
-6.5721408205564,41.3256526169726
-6.57152185312819,41.325512817014
-6.57091299854302,41.3253340411774
-6.5703167084434,41.3251170093302
-6.56973538387911,41.3248625953829
-6.569171365639,41.3245718237707
-6.56862692482544,41.3242458653283
-6.56810425370945,41.3238860325753
-6.56760545690313,41.3234937744312
-6.56713254288518,41.323070670381
-6.56668741591342,41.3226184241156
-6.56627186835708,41.3221388566708
-6.5658875734795,41.3216338990957
-6.5655360787005,41.3211055846761
-6.56521879936552,41.3205560407477
-6.56493701304646,41.31998748013
-6.56469185439735,41.3194021922159
-6.56448431058556,41.3188025337533
-6.56431521731676,41.3181909193551
-6.56418525546988,41.3175698117767
-6.56409494835539,41.316941711999
-6.56404465960817,41.3163091491582
-6.56403459172326,41.3156746703617
-6.56406478524048,41.3150408304314
-6.56413511858119,41.3144101816173
-6.56424530853785,41.3137852633193
-6.5643949114144,41.3131685918631
-6.56458332481285,41.3125626503668
-6.56480979005895,41.3119698787431
-6.56507339525709,41.3113926638739
-6.56537307896216,41.31083333
-6.56570763445365,41.3102941293613
-6.56607571459469,41.3097772331286
-6.56647583725646,41.3092847226605
-6.56690639128621,41.3088185811229
-6.56736564299484,41.3083806855032
-6.56785174313779,41.3079727990526
-6.56836273436137,41.3075965641857
-6.56889655908427,41.3072534958676
-6.56945106778273,41.3069449755134
-6.57002402764593,41.3066722454257
-6.57061313156674,41.3064364037921
-6.57121600743159,41.3062384002639
-6.57183022767213,41.3060790321311
-6.57245331904027,41.3059589411132
-6.57308277256696,41.3058786107743
-6.57371605366502,41.3058383645762
-6.57435061233498,41.3058383645762
-6.57498389343304,41.3058786107743
-6.57561334695973,41.3059589411132
-6.57623643832787,41.3060790321311
-6.57685065856841,41.3062384002639
-6.57745353443326,41.3064364037921
-6.57804263835407,41.3066722454257
-6.57861559821727,41.3069449755134
-6.57917010691573,41.3072534958676
-6.57970393163863,41.3075965641857
-6.58021492286221,41.3079727990526
-6.58070102300516,41.3083806855032
-6.58116027471379,41.3088185811229
-6.58159082874354,41.3092847226605
-6.58199095140531,41.3097772331286
-6.58235903154635,41.3102941293613
-6.58269358703784,41.31083333
-6.58299327074291,41.3113926638739
-6.58325687594105,41.3119698787431
-6.58348334118715,41.3125626503668
-6.5836717545856,41.3131685918631
-6.58382135746215,41.3137852633193
-6.58393154741881,41.3144101816173
-6.58400188075952,41.3150408304314
-6.58403207427674,41.3156746703617
-6.58402200639183,41.3163091491582
-6.58397171764461,41.316941711999
-6.58388141053012,41.3175698117767
-6.58375144868324,41.3181909193551
-6.58358235541444,41.3188025337533
-6.58337481160265,41.3194021922159
-6.58312965295355,41.31998748013
-6.58284786663448,41.3205560407477
-6.5825305872995,41.3211055846761
-6.5821790925205,41.3216338990957
-6.58179479764292,41.3221388566708
-6.58137925008658,41.3226184241156
-6.58093412311482,41.323070670381
-6.58046120909687,41.3234937744312
-6.57996241229055,41.3238860325753
-6.57943974117456,41.3242458653283
-6.578895300361,41.3245718237707
-6.57833128212089,41.3248625953829
-6.5777499575566,41.3251170093302
-6.57715366745698,41.3253340411774
-6.57654481287181,41.325512817014
-6.5759258454436,41.3256526169726
-6.57529925753574,41.3257528781283
-6.57466757219657,41.3258131967647
-6.574033333,41.32583333
</coordinates>
</LinearRing>
</outerBoundaryIs>
</Polygon>
</MultiGeometry>
</Placemark>
</Document>
</kml>
