# Supplementary material for: Species conservation profiles of spiders (Araneae) endemic to mainland Portugal
Source: Biodivers Data J. 2019 Oct 8;7:e39315. doi: 10.3897/BDJ.7.e39315 (PMC6794330; doi:10.3897/BDJ.7.e39315)
Supplement: Supplementary material 23 — Distribution of Parapelecopsis conimbricensis (Bosmans & Crespo, 2010) [file bdj-07-e39315-s023.kml]

<?xml version="1.0" encoding="UTF-8"?>
<kml xmlns="http://earth.google.com/kml/2.2">
<Document>
<name></name>
<description><![CDATA[]]></description>

<Style id="1">
<LineStyle>
<width>2</width>
<color>ff0000ff</color>
</LineStyle>
<PolyStyle>
<color>aaffffff</color>
<fill>1</fill>
</PolyStyle>
</Style>

<Placemark>
<name>Parapelecopsis conimbricensis_discretepoints_final.kml</name>
<description><![CDATA[]]></description>
<styleUrl>#1</styleUrl>
<visibility>1</visibility>
<MultiGeometry>
<Polygon>
<outerBoundaryIs>
<LinearRing>
<coordinates>
-7.383333333,39.29433333
-7.38326990908034,39.2943313166765
-7.38320674054643,39.2943252848128
-7.38314408175564,39.2943152586973
-7.38308218501282,39.2943012787014
-7.3830212995543,39.2942834011177
-7.38296167054434,39.294261697933
-7.38290353808791,39.2942362565383
-7.3828471362639,39.2942071793771
-7.38279269218254,39.2941745835328
-7.38274042507095,39.2941386002575
-7.38269054539031,39.2940993744431
-7.38264325398852,39.2940570640381
-7.38259874129134,39.2940118394116
-7.38255718653571,39.2939638826671
-7.38251875704795,39.2939133869096
-7.38248360757005,39.2938605554676
-7.38245187963655,39.2938056010748
-7.38242370100465,39.293748745013
-7.38239918513974,39.2936902162216
-7.38237843075856,39.2936302503753
-7.38236152143168,39.2935690889355
-7.38234852524699,39.2935069781777
-7.38233949453554,39.2934441681999
-7.38233446566082,39.2933809119158
-7.38233345887233,39.2933174640362
-7.38233647822405,39.2932540800431
-7.38234351155812,39.2931910151617
-7.38235453055379,39.2931285233319
-7.38236949084144,39.2930668561863
-7.38238833218129,39.2930062620367
-7.3824109787059,39.2929469848743
-7.38243733922571,39.2928892633874
-7.38246730759622,39.29283333
-7.38250076314537,39.2927794099361
-7.38253757115947,39.2927277203129
-7.38257758342565,39.2926784692661
-7.38262063882862,39.2926318551123
-7.38266656399948,39.2925880655503
-7.38271517401378,39.2925472769053
-7.38276627313614,39.2925096534186
-7.38281965560843,39.2924753465868
-7.38287510647827,39.2924444945513
-7.38293240246459,39.2924172215426
-7.38299131285667,39.2923936373792
-7.38305160044316,39.2923738370264
-7.38311302246721,39.2923579002131
-7.38317533160403,39.2923458911113
-7.3832382769567,39.2923378580774
-7.3833016050665,39.2923338334576
-7.3833650609335,39.2923338334576
-7.3834283890433,39.2923378580774
-7.38349133439597,39.2923458911113
-7.38355364353279,39.2923579002131
-7.38361506555684,39.2923738370264
-7.38367535314333,39.2923936373792
-7.38373426353541,39.2924172215426
-7.38379155952173,39.2924444945513
-7.38384701039157,39.2924753465868
-7.38390039286386,39.2925096534186
-7.38395149198622,39.2925472769053
-7.38400010200052,39.2925880655503
-7.38404602717138,39.2926318551123
-7.38408908257435,39.2926784692661
-7.38412909484053,39.2927277203129
-7.38416590285463,39.2927794099361
-7.38419935840378,39.29283333
-7.38422932677429,39.2928892633874
-7.3842556872941,39.2929469848743
-7.38427833381872,39.2930062620367
-7.38429717515856,39.2930668561863
-7.38431213544622,39.2931285233319
-7.38432315444188,39.2931910151617
-7.38433018777595,39.2932540800431
-7.38433320712767,39.2933174640362
-7.38433220033918,39.2933809119158
-7.38432717146446,39.2934441681999
-7.38431814075301,39.2935069781777
-7.38430514456832,39.2935690889355
-7.38428823524144,39.2936302503753
-7.38426748086027,39.2936902162216
-7.38424296499536,39.293748745013
-7.38421478636345,39.2938056010748
-7.38418305842995,39.2938605554676
-7.38414790895205,39.2939133869096
-7.38410947946429,39.2939638826671
-7.38406792470866,39.2940118394116
-7.38402341201148,39.2940570640381
-7.38397612060969,39.2940993744431
-7.38392624092906,39.2941386002575
-7.38387397381746,39.2941745835328
-7.3838195297361,39.2942071793771
-7.38376312791209,39.2942362565383
-7.38370499545566,39.294261697933
-7.3836453664457,39.2942834011177
-7.38358448098718,39.2943012787014
-7.38352258424436,39.2943152586973
-7.38345992545357,39.2943252848128
-7.38339675691966,39.2943313166765
-7.383333333,39.29433333
</coordinates>
</LinearRing>
</outerBoundaryIs>
</Polygon>
<Polygon>
<outerBoundaryIs>
<LinearRing>
<coordinates>
-8.4295,40.30713333
-8.42315760803434,40.3069319976472
-8.41684075464263,40.3063288112831
-8.41057487556396,40.3053261997263
-8.40438520128189,40.3039282001396
-8.39829665543015,40.3021404417741
-8.39233375443397,40.2999701233016
-8.38652050879108,40.2974259838287
-8.38088032638995,40.294518267707
-8.37543591825444,40.2912586832831
-8.37020920709454,40.2876603557531
-8.36522123903135,40.2837377743119
-8.36049209885179,40.2795067338105
-8.35604082913425,40.2749842711557
-8.35188535357083,40.2701885967085
-8.34804240479497,40.2651390209571
-8.34452745700505,40.2598558767611
-8.34135466365524,40.2543604374773
-8.33853680046455,40.2486748313002
-8.33608521397349,40.2428219521592
-8.33400977585559,40.2368253675328
-8.33231884316765,40.2307092235509
-8.33101922469878,40.2244981477667
-8.33011615355388,40.2182171499901
-8.3296132660817,40.2118915215824
-8.32951258723261,40.2055467336165
-8.32981452240481,40.1992083343143
-8.33051785581191,40.1929018461727
-8.33161975537852,40.1866526631935
-8.33311578414401,40.180485948631
-8.33499991812853,40.1744265336683
-8.33726457058954,40.1684988174307
-8.33990062257087,40.1627266687394
-8.34289745962156,40.15713333
-8.34624301453652,40.1517413236134
-8.34992381594692,40.1465723612862
-8.35392504256457,40.1416472566055
-8.35823058286211,40.1369858412294
-8.36282309994837,40.1326068850324
-8.36768410137794,40.1285280205257
-8.37279401361372,40.124765671857
-8.37813226084266,40.1213349886765
-8.38367734782726,40.1182497851345
-8.38940694645934,40.1155224842568
-8.39529798566743,40.1131640679214
-8.40132674431586,40.1111840326385
-8.40746894672135,40.1095903513115
-8.41369986040267,40.1083894411324
-8.41999439566958,40.1075861377427
-8.42632720665019,40.1071836757617
-8.43267279334981,40.1071836757617
-8.43900560433042,40.1075861377427
-8.44530013959734,40.1083894411324
-8.45153105327866,40.1095903513115
-8.45767325568414,40.1111840326385
-8.46370201433257,40.1131640679214
-8.46959305354066,40.1155224842568
-8.47532265217274,40.1182497851345
-8.48086773915734,40.1213349886765
-8.48620598638628,40.124765671857
-8.49131589862206,40.1285280205257
-8.49617690005163,40.1326068850324
-8.50076941713789,40.1369858412294
-8.50507495743543,40.1416472566055
-8.50907618405308,40.1465723612862
-8.51275698546348,40.1517413236134
-8.51610254037844,40.15713333
-8.51909937742913,40.1627266687394
-8.52173542941046,40.1684988174307
-8.52400008187147,40.1744265336683
-8.525884215856,40.180485948631
-8.52738024462148,40.1866526631935
-8.52848214418809,40.1929018461727
-8.5291854775952,40.1992083343143
-8.52948741276739,40.2055467336165
-8.5293867339183,40.2118915215824
-8.52888384644613,40.2182171499901
-8.52798077530122,40.2244981477667
-8.52668115683236,40.2307092235509
-8.52499022414441,40.2368253675328
-8.52291478602651,40.2428219521592
-8.52046319953545,40.2486748313002
-8.51764533634476,40.2543604374773
-8.51447254299495,40.2598558767611
-8.51095759520503,40.2651390209571
-8.50711464642918,40.2701885967085
-8.50295917086575,40.2749842711557
-8.49850790114821,40.2795067338105
-8.49377876096865,40.2837377743119
-8.48879079290547,40.2876603557531
-8.48356408174556,40.2912586832831
-8.47811967361005,40.294518267707
-8.47247949120892,40.2974259838287
-8.46666624556603,40.2999701233016
-8.46070334456985,40.3021404417741
-8.45461479871811,40.3039282001396
-8.44842512443604,40.3053261997263
-8.44215924535738,40.3063288112831
-8.43584239196566,40.3069319976472
-8.4295,40.30713333
</coordinates>
</LinearRing>
</outerBoundaryIs>
</Polygon>
<Polygon>
<outerBoundaryIs>
<LinearRing>
<coordinates>
-8.556433333,40.18401667
-8.55579909380343,40.1839965367647
-8.55516740846426,40.1839362181283
-8.5545408205564,40.1838359569726
-8.55392185312819,40.183696157014
-8.55331299854301,40.1835173811774
-8.5527167084434,40.1833003493302
-8.55213538387911,40.1830459353829
-8.55157136563899,40.1827551637707
-8.55102692482544,40.1824292053283
-8.55050425370945,40.1820693725753
-8.55000545690313,40.1816771144312
-8.54953254288518,40.1812540103811
-8.54908741591342,40.1808017641156
-8.54867186835708,40.1803221966708
-8.5482875734795,40.1798172390957
-8.5479360787005,40.1792889246761
-8.54761879936552,40.1787393807477
-8.54733701304645,40.17817082013
-8.54709185439735,40.1775855322159
-8.54688431058556,40.1769858737533
-8.54671521731676,40.1763742593551
-8.54658525546988,40.1757531517767
-8.54649494835539,40.175125051999
-8.54644465960817,40.1744924891582
-8.54643459172326,40.1738580103617
-8.54646478524048,40.1732241704314
-8.54653511858119,40.1725935216173
-8.54664530853785,40.1719686033193
-8.5467949114144,40.1713519318631
-8.54698332481285,40.1707459903668
-8.54720979005895,40.1701532187431
-8.54747339525709,40.1695760038739
-8.54777307896216,40.16901667
-8.54810763445365,40.1684774693613
-8.54847571459469,40.1679605731286
-8.54887583725646,40.1674680626605
-8.54930639128621,40.1670019211229
-8.54976564299484,40.1665640255032
-8.55025174313779,40.1661561390526
-8.55076273436137,40.1657799041857
-8.55129655908427,40.1654368358677
-8.55185106778272,40.1651283155134
-8.55242402764593,40.1648555854257
-8.55301313156674,40.1646197437921
-8.55361600743159,40.1644217402639
-8.55423022767213,40.1642623721311
-8.55485331904027,40.1641422811132
-8.55548277256696,40.1640619507743
-8.55611605366502,40.1640217045762
-8.55675061233498,40.1640217045762
-8.55738389343304,40.1640619507743
-8.55801334695973,40.1641422811132
-8.55863643832786,40.1642623721311
-8.55925065856841,40.1644217402639
-8.55985353443326,40.1646197437921
-8.56044263835406,40.1648555854257
-8.56101559821727,40.1651283155134
-8.56157010691573,40.1654368358677
-8.56210393163863,40.1657799041857
-8.56261492286221,40.1661561390526
-8.56310102300516,40.1665640255032
-8.56356027471379,40.1670019211229
-8.56399082874354,40.1674680626605
-8.56439095140531,40.1679605731286
-8.56475903154635,40.1684774693613
-8.56509358703784,40.16901667
-8.56539327074291,40.1695760038739
-8.56565687594104,40.1701532187431
-8.56588334118715,40.1707459903668
-8.5660717545856,40.1713519318631
-8.56622135746215,40.1719686033193
-8.56633154741881,40.1725935216173
-8.56640188075952,40.1732241704314
-8.56643207427674,40.1738580103617
-8.56642200639183,40.1744924891582
-8.56637171764461,40.175125051999
-8.56628141053012,40.1757531517767
-8.56615144868323,40.1763742593551
-8.56598235541444,40.1769858737533
-8.56577481160265,40.1775855322159
-8.56552965295355,40.17817082013
-8.56524786663448,40.1787393807477
-8.56493058729949,40.1792889246761
-8.5645790925205,40.1798172390957
-8.56419479764292,40.1803221966708
-8.56377925008657,40.1808017641156
-8.56333412311482,40.1812540103811
-8.56286120909686,40.1816771144312
-8.56236241229055,40.1820693725753
-8.56183974117456,40.1824292053283
-8.561295300361,40.1827551637707
-8.56073128212089,40.1830459353829
-8.5601499575566,40.1833003493302
-8.55955366745698,40.1835173811774
-8.55894481287181,40.183696157014
-8.5583258454436,40.1838359569726
-8.55769925753574,40.1839362181283
-8.55706757219657,40.1839965367647
-8.556433333,40.18401667
</coordinates>
</LinearRing>
</outerBoundaryIs>
</Polygon>
</MultiGeometry>
</Placemark>
</Document>
</kml>
