# Supplementary material for: Species conservation profiles of spiders (Araneae) endemic to mainland Portugal
Source: Biodivers Data J. 2019 Oct 8;7:e39315. doi: 10.3897/BDJ.7.e39315 (PMC6794330; doi:10.3897/BDJ.7.e39315)
Supplement: Supplementary material 24 — Distribution of Trichoncus similipes (Denis, 1965) [file bdj-07-e39315-s024.kml]

<?xml version="1.0" encoding="UTF-8"?>
<kml xmlns="http://earth.google.com/kml/2.2">
<Document>
<name></name>
<description><![CDATA[]]></description>

<Style id="1">
<LineStyle>
<width>2</width>
<color>ff0000ff</color>
</LineStyle>
<PolyStyle>
<color>aaffffff</color>
<fill>1</fill>
</PolyStyle>
</Style>

<Placemark>
<name>Trichoncus similipes_discretepoints_final.kml</name>
<description><![CDATA[]]></description>
<styleUrl>#1</styleUrl>
<visibility>1</visibility>
<MultiGeometry>
<Polygon>
<outerBoundaryIs>
<LinearRing>
<coordinates>
-8.136333333,41.7963
-8.13626990908034,41.7962979866765
-8.13620674054643,41.7962919548128
-8.13614408175564,41.7962819286973
-8.13608218501282,41.7962679487014
-8.1360212995543,41.7962500711177
-8.13596167054434,41.796228367933
-8.13590353808791,41.7962029265383
-8.1358471362639,41.7961738493771
-8.13579269218254,41.7961412535328
-8.13574042507095,41.7961052702575
-8.13569054539031,41.7960660444431
-8.13564325398852,41.7960237340381
-8.13559874129134,41.7959785094116
-8.13555718653571,41.7959305526671
-8.13551875704795,41.7958800569096
-8.13548360757005,41.7958272254676
-8.13545187963655,41.7957722710748
-8.13542370100465,41.795715415013
-8.13539918513973,41.7956568862216
-8.13537843075856,41.7955969203753
-8.13536152143168,41.7955357589355
-8.13534852524699,41.7954736481777
-8.13533949453554,41.7954108381999
-8.13533446566082,41.7953475819158
-8.13533345887233,41.7952841340362
-8.13533647822405,41.7952207500431
-8.13534351155812,41.7951576851617
-8.13535453055379,41.7950951933319
-8.13536949084144,41.7950335261863
-8.13538833218128,41.7949729320367
-8.1354109787059,41.7949136548743
-8.13543733922571,41.7948559333874
-8.13546730759622,41.7948
-8.13550076314536,41.7947460799361
-8.13553757115947,41.7946943903129
-8.13557758342565,41.7946451392661
-8.13562063882862,41.7945985251123
-8.13566656399948,41.7945547355503
-8.13571517401378,41.7945139469053
-8.13576627313614,41.7944763234186
-8.13581965560843,41.7944420165868
-8.13587510647827,41.7944111645513
-8.13593240246459,41.7943838915426
-8.13599131285667,41.7943603073792
-8.13605160044316,41.7943405070264
-8.13611302246721,41.7943245702131
-8.13617533160403,41.7943125611113
-8.13623827695669,41.7943045280774
-8.1363016050665,41.7943005034576
-8.1363650609335,41.7943005034576
-8.1364283890433,41.7943045280774
-8.13649133439597,41.7943125611113
-8.13655364353279,41.7943245702131
-8.13661506555684,41.7943405070264
-8.13667535314332,41.7943603073792
-8.13673426353541,41.7943838915426
-8.13679155952173,41.7944111645513
-8.13684701039157,41.7944420165868
-8.13690039286386,41.7944763234186
-8.13695149198622,41.7945139469053
-8.13700010200052,41.7945547355503
-8.13704602717138,41.7945985251123
-8.13708908257435,41.7946451392661
-8.13712909484053,41.7946943903129
-8.13716590285464,41.7947460799361
-8.13719935840378,41.7948
-8.13722932677429,41.7948559333874
-8.1372556872941,41.7949136548743
-8.13727833381872,41.7949729320367
-8.13729717515856,41.7950335261863
-8.13731213544621,41.7950951933319
-8.13732315444188,41.7951576851617
-8.13733018777595,41.7952207500431
-8.13733320712767,41.7952841340362
-8.13733220033918,41.7953475819158
-8.13732717146446,41.7954108381999
-8.13731814075301,41.7954736481777
-8.13730514456832,41.7955357589355
-8.13728823524144,41.7955969203753
-8.13726748086026,41.7956568862216
-8.13724296499535,41.795715415013
-8.13721478636345,41.7957722710748
-8.13718305842995,41.7958272254676
-8.13714790895205,41.7958800569096
-8.13710947946429,41.7959305526671
-8.13706792470866,41.7959785094116
-8.13702341201148,41.7960237340381
-8.13697612060969,41.7960660444431
-8.13692624092905,41.7961052702575
-8.13687397381745,41.7961412535328
-8.1368195297361,41.7961738493771
-8.13676312791209,41.7962029265383
-8.13670499545566,41.796228367933
-8.1366453664457,41.7962500711177
-8.13658448098718,41.7962679487014
-8.13652258424436,41.7962819286973
-8.13645992545357,41.7962919548128
-8.13639675691966,41.7962979866765
-8.136333333,41.7963
</coordinates>
</LinearRing>
</outerBoundaryIs>
</Polygon>
<Polygon>
<outerBoundaryIs>
<LinearRing>
<coordinates>
-8.507466667,41.16531667
-8.50683242780343,41.1652965367647
-8.50620074246426,41.1652362181283
-8.5055741545564,41.1651359569726
-8.50495518712819,41.164996157014
-8.50434633254301,41.1648173811774
-8.5037500424434,41.1646003493302
-8.50316871787911,41.1643459353829
-8.50260469963899,41.1640551637707
-8.50206025882544,41.1637292053283
-8.50153758770945,41.1633693725753
-8.50103879090313,41.1629771144312
-8.50056587688518,41.1625540103811
-8.50012074991342,41.1621017641156
-8.49970520235708,41.1616221966708
-8.4993209074795,41.1611172390957
-8.4989694127005,41.1605889246761
-8.49865213336552,41.1600393807477
-8.49837034704645,41.15947082013
-8.49812518839735,41.1588855322159
-8.49791764458556,41.1582858737533
-8.49774855131676,41.1576742593551
-8.49761858946988,41.1570531517767
-8.49752828235539,41.156425051999
-8.49747799360817,41.1557924891582
-8.49746792572326,41.1551580103617
-8.49749811924048,41.1545241704314
-8.49756845258119,41.1538935216173
-8.49767864253785,41.1532686033193
-8.4978282454144,41.1526519318631
-8.49801665881285,41.1520459903668
-8.49824312405895,41.1514532187431
-8.49850672925709,41.1508760038739
-8.49880641296216,41.15031667
-8.49914096845365,41.1497774693613
-8.49950904859469,41.1492605731286
-8.49990917125646,41.1487680626605
-8.50033972528621,41.1483019211229
-8.50079897699484,41.1478640255032
-8.50128507713779,41.1474561390526
-8.50179606836137,41.1470799041857
-8.50232989308427,41.1467368358676
-8.50288440178272,41.1464283155134
-8.50345736164593,41.1461555854257
-8.50404646556674,41.1459197437921
-8.50464934143159,41.1457217402639
-8.50526356167213,41.1455623721311
-8.50588665304027,41.1454422811132
-8.50651610656696,41.1453619507743
-8.50714938766502,41.1453217045762
-8.50778394633498,41.1453217045762
-8.50841722743304,41.1453619507743
-8.50904668095973,41.1454422811132
-8.50966977232786,41.1455623721311
-8.51028399256841,41.1457217402639
-8.51088686843326,41.1459197437921
-8.51147597235406,41.1461555854257
-8.51204893221727,41.1464283155134
-8.51260344091573,41.1467368358676
-8.51313726563863,41.1470799041857
-8.51364825686221,41.1474561390526
-8.51413435700516,41.1478640255032
-8.51459360871379,41.1483019211229
-8.51502416274354,41.1487680626605
-8.51542428540531,41.1492605731286
-8.51579236554635,41.1497774693613
-8.51612692103784,41.15031667
-8.51642660474291,41.1508760038739
-8.51669020994104,41.1514532187431
-8.51691667518715,41.1520459903668
-8.5171050885856,41.1526519318631
-8.51725469146215,41.1532686033193
-8.51736488141881,41.1538935216173
-8.51743521475952,41.1545241704314
-8.51746540827674,41.1551580103617
-8.51745534039183,41.1557924891582
-8.51740505164461,41.156425051999
-8.51731474453012,41.1570531517767
-8.51718478268323,41.1576742593551
-8.51701568941444,41.1582858737533
-8.51680814560265,41.1588855322159
-8.51656298695355,41.15947082013
-8.51628120063448,41.1600393807477
-8.51596392129949,41.1605889246761
-8.5156124265205,41.1611172390957
-8.51522813164292,41.1616221966708
-8.51481258408657,41.1621017641156
-8.51436745711482,41.1625540103811
-8.51389454309686,41.1629771144312
-8.51339574629054,41.1633693725753
-8.51287307517456,41.1637292053283
-8.512328634361,41.1640551637707
-8.51176461612089,41.1643459353829
-8.5111832915566,41.1646003493302
-8.51058700145698,41.1648173811774
-8.50997814687181,41.164996157014
-8.5093591794436,41.1651359569726
-8.50873259153574,41.1652362181283
-8.50810090619657,41.1652965367647
-8.507466667,41.16531667
</coordinates>
</LinearRing>
</outerBoundaryIs>
</Polygon>
</MultiGeometry>
</Placemark>
</Document>
</kml>
