# Supplementary material for: Species conservation profiles of spiders (Araneae) endemic to mainland Portugal
Source: Biodivers Data J. 2019 Oct 8;7:e39315. doi: 10.3897/BDJ.7.e39315 (PMC6794330; doi:10.3897/BDJ.7.e39315)
Supplement: Supplementary material 25 — Distribution of Apostenus crespoi (Lissner, 2017) [file bdj-07-e39315-s025.kml]

<?xml version="1.0" encoding="UTF-8"?>
<kml xmlns="http://earth.google.com/kml/2.2">
<Document>
<name></name>
<description><![CDATA[]]></description>

<Style id="1">
<LineStyle>
<width>2</width>
<color>ff0000ff</color>
</LineStyle>
<PolyStyle>
<color>aaffffff</color>
<fill>1</fill>
</PolyStyle>
</Style>

<Placemark>
<name>Apostenus crespoi_discretepoints_final.kml</name>
<description><![CDATA[]]></description>
<styleUrl>#1</styleUrl>
<visibility>1</visibility>
<MultiGeometry>
<Polygon>
<outerBoundaryIs>
<LinearRing>
<coordinates>
-8.995,38.51572
-8.99493657608034,38.5157179866765
-8.99487340754643,38.5157119548128
-8.99481074875564,38.5157019286973
-8.99474885201282,38.5156879487014
-8.9946879665543,38.5156700711177
-8.99462833754434,38.515648367933
-8.99457020508791,38.5156229265383
-8.9945138032639,38.5155938493771
-8.99445935918254,38.5155612535328
-8.99440709207095,38.5155252702575
-8.99435721239031,38.5154860444431
-8.99430992098852,38.5154437340381
-8.99426540829134,38.5153985094116
-8.99422385353571,38.5153505526671
-8.99418542404795,38.5153000569096
-8.99415027457005,38.5152472254676
-8.99411854663655,38.5151922710748
-8.99409036800465,38.515135415013
-8.99406585213973,38.5150768862216
-8.99404509775855,38.5150169203753
-8.99402818843168,38.5149557589355
-8.99401519224699,38.5148936481777
-8.99400616153554,38.5148308381999
-8.99400113266082,38.5147675819158
-8.99400012587233,38.5147041340362
-8.99400314522405,38.5146407500431
-8.99401017855812,38.5145776851617
-8.99402119755378,38.5145151933319
-8.99403615784144,38.5144535261863
-8.99405499918128,38.5143929320367
-8.99407764570589,38.5143336548743
-8.99410400622571,38.5142759333874
-8.99413397459621,38.51422
-8.99416743014536,38.5141660799361
-8.99420423815947,38.5141143903129
-8.99424425042564,38.5140651392661
-8.99428730582862,38.5140185251123
-8.99433323099948,38.5139747355503
-8.99438184101378,38.5139339469053
-8.99443294013614,38.5138963234186
-8.99448632260843,38.5138620165868
-8.99454177347827,38.5138311645513
-8.99459906946459,38.5138038915426
-8.99465797985667,38.5137803073792
-8.99471826744316,38.5137605070264
-8.99477968946721,38.5137445702131
-8.99484199860403,38.5137325611113
-8.99490494395669,38.5137245280774
-8.9949682720665,38.5137205034576
-8.9950317279335,38.5137205034576
-8.9950950560433,38.5137245280774
-8.99515800139597,38.5137325611113
-8.99522031053279,38.5137445702131
-8.99528173255684,38.5137605070264
-8.99534202014332,38.5137803073792
-8.99540093053541,38.5138038915426
-8.99545822652173,38.5138311645513
-8.99551367739157,38.5138620165868
-8.99556705986386,38.5138963234186
-8.99561815898622,38.5139339469053
-8.99566676900051,38.5139747355503
-8.99571269417138,38.5140185251123
-8.99575574957435,38.5140651392661
-8.99579576184053,38.5141143903129
-8.99583256985463,38.5141660799361
-8.99586602540378,38.51422
-8.99589599377429,38.5142759333874
-8.9959223542941,38.5143336548743
-8.99594500081871,38.5143929320367
-8.99596384215856,38.5144535261863
-8.99597880244621,38.5145151933319
-8.99598982144188,38.5145776851617
-8.99599685477595,38.5146407500431
-8.99599987412767,38.5147041340362
-8.99599886733918,38.5147675819158
-8.99599383846446,38.5148308381999
-8.99598480775301,38.5148936481777
-8.99597181156832,38.5149557589355
-8.99595490224144,38.5150169203753
-8.99593414786026,38.5150768862216
-8.99590963199535,38.515135415013
-8.99588145336345,38.5151922710748
-8.99584972542995,38.5152472254676
-8.99581457595205,38.5153000569096
-8.99577614646429,38.5153505526671
-8.99573459170866,38.5153985094116
-8.99569007901148,38.5154437340381
-8.99564278760969,38.5154860444431
-8.99559290792905,38.5155252702575
-8.99554064081745,38.5155612535328
-8.9954861967361,38.5155938493771
-8.99542979491209,38.5156229265383
-8.99537166245566,38.515648367933
-8.9953120334457,38.5156700711177
-8.99525114798718,38.5156879487014
-8.99518925124436,38.5157019286973
-8.99512659245357,38.5157119548128
-8.99506342391965,38.5157179866765
-8.995,38.51572
</coordinates>
</LinearRing>
</outerBoundaryIs>
</Polygon>
</MultiGeometry>
</Placemark>
</Document>
</kml>
