# Supplementary material for: Species conservation profiles of spiders (Araneae) endemic to mainland Portugal
Source: Biodivers Data J. 2019 Oct 8;7:e39315. doi: 10.3897/BDJ.7.e39315 (PMC6794330; doi:10.3897/BDJ.7.e39315)
Supplement: Supplementary material 26 — Distribution of Nemesia bacelarae (Decae, Cardoso & Selden, 2007) [file bdj-07-e39315-s026.kml]

<?xml version="1.0" encoding="UTF-8"?>
<kml xmlns="http://earth.google.com/kml/2.2">
<Document>
<name></name>
<description><![CDATA[]]></description>

<Style id="1">
<LineStyle>
<width>2</width>
<color>ff0000ff</color>
</LineStyle>
<PolyStyle>
<color>aaffffff</color>
<fill>1</fill>
</PolyStyle>
</Style>

<Placemark>
<name>Nemesia bacelarae_modelcorrected.kml</name>
<description><![CDATA[]]></description>
<styleUrl>#1</styleUrl>
<visibility>1</visibility>
<MultiGeometry>
<Polygon>
<outerBoundaryIs>
<LinearRing>
<coordinates>
-8.81666667,38.51666667
-8.80833333,38.51666667
-8.80833333,38.50833333
-8.81666667,38.50833333
-8.81666667,38.51666667
</coordinates>
</LinearRing>
</outerBoundaryIs>
</Polygon>
<Polygon>
<outerBoundaryIs>
<LinearRing>
<coordinates>
-8.59166667,38.61666667
-8.58333333,38.61666667
-8.58333333,38.60833333
-8.59166667,38.60833333
-8.59166667,38.61666667
</coordinates>
</LinearRing>
</outerBoundaryIs>
</Polygon>
<Polygon>
<outerBoundaryIs>
<LinearRing>
<coordinates>
-9.04166667,38.55833333
-9.04166667,38.55
-9.05,38.55
-9.05,38.55833333
-9.05833333,38.55833333
-9.05833333,38.56666667
-9.05,38.56666667
-9.05,38.575
-9.04166667,38.575
-9.04166667,38.56666667
-9.03333333,38.56666667
-9.03333333,38.55833333
-9.04166667,38.55833333
</coordinates>
</LinearRing>
</outerBoundaryIs>
</Polygon>
<Polygon>
<outerBoundaryIs>
<LinearRing>
<coordinates>
-8.64166667,38.65833333
-8.63333333,38.65833333
-8.63333333,38.65
-8.64166667,38.65
-8.64166667,38.65833333
</coordinates>
</LinearRing>
</outerBoundaryIs>
</Polygon>
<Polygon>
<outerBoundaryIs>
<LinearRing>
<coordinates>
-8.49166667,38.65833333
-8.48333333,38.65833333
-8.48333333,38.65
-8.49166667,38.65
-8.5,38.65
-8.50833333,38.65
-8.50833333,38.65833333
-8.5,38.65833333
-8.5,38.66666667
-8.5,38.675
-8.5,38.68333333
-8.5,38.69166667
-8.49166667,38.69166667
-8.49166667,38.68333333
-8.48333333,38.68333333
-8.48333333,38.675
-8.49166667,38.675
-8.49166667,38.66666667
-8.49166667,38.65833333
</coordinates>
</LinearRing>
</outerBoundaryIs>
</Polygon>
<Polygon>
<outerBoundaryIs>
<LinearRing>
<coordinates>
-8.6,38.66666667
-8.59166667,38.66666667
-8.59166667,38.65833333
-8.6,38.65833333
-8.6,38.66666667
</coordinates>
</LinearRing>
</outerBoundaryIs>
</Polygon>
<Polygon>
<outerBoundaryIs>
<LinearRing>
<coordinates>
-9.025,38.66666667
-9.01666667,38.66666667
-9.01666667,38.65833333
-9.025,38.65833333
-9.025,38.66666667
</coordinates>
</LinearRing>
</outerBoundaryIs>
</Polygon>
<Polygon>
<outerBoundaryIs>
<LinearRing>
<coordinates>
-8.31666667,38.71666667
-8.31666667,38.70833333
-8.325,38.70833333
-8.325,38.71666667
-8.325,38.725
-8.325,38.73333333
-8.31666667,38.73333333
-8.31666667,38.725
-8.30833333,38.725
-8.30833333,38.71666667
-8.31666667,38.71666667
</coordinates>
</LinearRing>
</outerBoundaryIs>
</Polygon>
<Polygon>
<outerBoundaryIs>
<LinearRing>
<coordinates>
-8.51666667,38.725
-8.50833333,38.725
-8.50833333,38.71666667
-8.51666667,38.71666667
-8.51666667,38.725
</coordinates>
</LinearRing>
</outerBoundaryIs>
</Polygon>
<Polygon>
<outerBoundaryIs>
<LinearRing>
<coordinates>
-8.48333333,38.7
-8.48333333,38.69166667
-8.49166667,38.69166667
-8.49166667,38.7
-8.5,38.7
-8.50833333,38.7
-8.51666667,38.7
-8.525,38.7
-8.525,38.70833333
-8.51666667,38.70833333
-8.50833333,38.70833333
-8.5,38.70833333
-8.49166667,38.70833333
-8.49166667,38.71666667
-8.5,38.71666667
-8.5,38.725
-8.50833333,38.725
-8.50833333,38.73333333
-8.5,38.73333333
-8.49166667,38.73333333
-8.49166667,38.725
-8.48333333,38.725
-8.48333333,38.73333333
-8.475,38.73333333
-8.46666667,38.73333333
-8.46666667,38.725
-8.475,38.725
-8.475,38.71666667
-8.475,38.70833333
-8.48333333,38.70833333
-8.48333333,38.7
</coordinates>
</LinearRing>
</outerBoundaryIs>
</Polygon>
<Polygon>
<outerBoundaryIs>
<LinearRing>
<coordinates>
-9.11666667,38.65
-9.10833333,38.65
-9.10833333,38.64166667
-9.11666667,38.64166667
-9.11666667,38.65
</coordinates>
</LinearRing>
</outerBoundaryIs>
</Polygon>
<Polygon>
<outerBoundaryIs>
<LinearRing>
<coordinates>
-8.60833333,38.65
-8.60833333,38.64166667
-8.61666667,38.64166667
-8.625,38.64166667
-8.625,38.65
-8.625,38.65833333
-8.625,38.66666667
-8.61666667,38.66666667
-8.60833333,38.66666667
-8.60833333,38.65833333
-8.6,38.65833333
-8.6,38.65
-8.60833333,38.65
</coordinates>
</LinearRing>
</outerBoundaryIs>
</Polygon>
<Polygon>
<outerBoundaryIs>
<LinearRing>
<coordinates>
-8.38333333,38.775
-8.375,38.775
-8.375,38.76666667
-8.38333333,38.76666667
-8.38333333,38.775
</coordinates>
</LinearRing>
</outerBoundaryIs>
</Polygon>
<Polygon>
<outerBoundaryIs>
<LinearRing>
<coordinates>
-8.70833333,38.81666667
-8.7,38.81666667
-8.7,38.80833333
-8.70833333,38.80833333
-8.70833333,38.81666667
</coordinates>
</LinearRing>
</outerBoundaryIs>
</Polygon>
<Polygon>
<outerBoundaryIs>
<LinearRing>
<coordinates>
-8.75,38.81666667
-8.74166667,38.81666667
-8.74166667,38.80833333
-8.75,38.80833333
-8.75,38.81666667
</coordinates>
</LinearRing>
</outerBoundaryIs>
</Polygon>
<Polygon>
<outerBoundaryIs>
<LinearRing>
<coordinates>
-8.35833333,38.78333333
-8.35833333,38.775
-8.36666667,38.775
-8.375,38.775
-8.375,38.78333333
-8.375,38.79166667
-8.375,38.8
-8.38333333,38.8
-8.39166667,38.8
-8.39166667,38.80833333
-8.38333333,38.80833333
-8.375,38.80833333
-8.36666667,38.80833333
-8.36666667,38.81666667
-8.35833333,38.81666667
-8.35,38.81666667
-8.34166667,38.81666667
-8.34166667,38.80833333
-8.34166667,38.8
-8.34166667,38.79166667
-8.35,38.79166667
-8.35,38.78333333
-8.35833333,38.78333333
</coordinates>
</LinearRing>
</outerBoundaryIs>
</Polygon>
<Polygon>
<outerBoundaryIs>
<LinearRing>
<coordinates>
-8.41666667,38.78333333
-8.40833333,38.78333333
-8.40833333,38.775
-8.41666667,38.775
-8.41666667,38.78333333
</coordinates>
</LinearRing>
</outerBoundaryIs>
</Polygon>
<Polygon>
<outerBoundaryIs>
<LinearRing>
<coordinates>
-8.40833333,38.79166667
-8.4,38.79166667
-8.39166667,38.79166667
-8.39166667,38.78333333
-8.4,38.78333333
-8.40833333,38.78333333
-8.40833333,38.79166667
</coordinates>
</LinearRing>
</outerBoundaryIs>
</Polygon>
<Polygon>
<outerBoundaryIs>
<LinearRing>
<coordinates>
-8.73333333,38.76666667
-8.73333333,38.75833333
-8.74166667,38.75833333
-8.74166667,38.76666667
-8.74166667,38.775
-8.74166667,38.78333333
-8.75,38.78333333
-8.75,38.79166667
-8.74166667,38.79166667
-8.74166667,38.8
-8.74166667,38.80833333
-8.73333333,38.80833333
-8.725,38.80833333
-8.725,38.81666667
-8.71666667,38.81666667
-8.71666667,38.80833333
-8.71666667,38.8
-8.71666667,38.79166667
-8.725,38.79166667
-8.725,38.78333333
-8.73333333,38.78333333
-8.73333333,38.775
-8.725,38.775
-8.725,38.76666667
-8.73333333,38.76666667
</coordinates>
</LinearRing>
</outerBoundaryIs>
</Polygon>
<Polygon>
<outerBoundaryIs>
<LinearRing>
<coordinates>
-8.48333333,38.775
-8.48333333,38.76666667
-8.49166667,38.76666667
-8.49166667,38.775
-8.5,38.775
-8.5,38.78333333
-8.49166667,38.78333333
-8.48333333,38.78333333
-8.48333333,38.775
</coordinates>
</LinearRing>
</outerBoundaryIs>
</Polygon>
<Polygon>
<outerBoundaryIs>
<LinearRing>
<coordinates>
-8.45833333,38.8
-8.45,38.8
-8.45,38.79166667
-8.45833333,38.79166667
-8.45833333,38.8
</coordinates>
</LinearRing>
</outerBoundaryIs>
</Polygon>
<Polygon>
<outerBoundaryIs>
<LinearRing>
<coordinates>
-8.33333333,38.85833333
-8.325,38.85833333
-8.325,38.85
-8.33333333,38.85
-8.33333333,38.85833333
</coordinates>
</LinearRing>
</outerBoundaryIs>
</Polygon>
<Polygon>
<outerBoundaryIs>
<LinearRing>
<coordinates>
-8.575,38.86666667
-8.56666667,38.86666667
-8.56666667,38.85833333
-8.575,38.85833333
-8.575,38.86666667
</coordinates>
</LinearRing>
</outerBoundaryIs>
</Polygon>
<Polygon>
<outerBoundaryIs>
<LinearRing>
<coordinates>
-8.5,38.9
-8.49166667,38.9
-8.49166667,38.89166667
-8.5,38.89166667
-8.5,38.9
</coordinates>
</LinearRing>
</outerBoundaryIs>
</Polygon>
<Polygon>
<outerBoundaryIs>
<LinearRing>
<coordinates>
-8.68333333,38.9
-8.675,38.9
-8.675,38.89166667
-8.68333333,38.89166667
-8.68333333,38.9
</coordinates>
</LinearRing>
</outerBoundaryIs>
</Polygon>
<Polygon>
<outerBoundaryIs>
<LinearRing>
<coordinates>
-9.00833333,38.9
-9,38.9
-9,38.89166667
-9.00833333,38.89166667
-9.00833333,38.9
</coordinates>
</LinearRing>
</outerBoundaryIs>
</Polygon>
<Polygon>
<outerBoundaryIs>
<LinearRing>
<coordinates>
-8.66666667,38.90833333
-8.65833333,38.90833333
-8.65833333,38.9
-8.66666667,38.9
-8.675,38.9
-8.675,38.90833333
-8.66666667,38.90833333
</coordinates>
</LinearRing>
</outerBoundaryIs>
</Polygon>
<Polygon>
<outerBoundaryIs>
<LinearRing>
<coordinates>
-8.45833333,38.88333333
-8.45,38.88333333
-8.45,38.875
-8.45833333,38.875
-8.45833333,38.88333333
</coordinates>
</LinearRing>
</outerBoundaryIs>
</Polygon>
<Polygon>
<outerBoundaryIs>
<LinearRing>
<coordinates>
-8.98333333,38.86666667
-8.98333333,38.85833333
-8.99166667,38.85833333
-9,38.85833333
-9.00833333,38.85833333
-9.01666667,38.85833333
-9.01666667,38.86666667
-9.00833333,38.86666667
-9.00833333,38.875
-9,38.875
-8.99166667,38.875
-8.98333333,38.875
-8.98333333,38.86666667
</coordinates>
</LinearRing>
</outerBoundaryIs>
</Polygon>
<Polygon>
<outerBoundaryIs>
<LinearRing>
<coordinates>
-9.04166667,38.875
-9.03333333,38.875
-9.03333333,38.86666667
-9.04166667,38.86666667
-9.04166667,38.875
</coordinates>
</LinearRing>
</outerBoundaryIs>
</Polygon>
<Polygon>
<outerBoundaryIs>
<LinearRing>
<coordinates>
-8.8,38.88333333
-8.79166667,38.88333333
-8.79166667,38.875
-8.8,38.875
-8.8,38.88333333
</coordinates>
</LinearRing>
</outerBoundaryIs>
</Polygon>
<Polygon>
<outerBoundaryIs>
<LinearRing>
<coordinates>
-8.475,38.89166667
-8.46666667,38.89166667
-8.46666667,38.88333333
-8.475,38.88333333
-8.48333333,38.88333333
-8.49166667,38.88333333
-8.49166667,38.89166667
-8.48333333,38.89166667
-8.475,38.89166667
</coordinates>
</LinearRing>
</outerBoundaryIs>
</Polygon>
<Polygon>
<outerBoundaryIs>
<LinearRing>
<coordinates>
-8.53333333,38.89166667
-8.53333333,38.88333333
-8.54166667,38.88333333
-8.54166667,38.89166667
-8.54166667,38.9
-8.53333333,38.9
-8.53333333,38.89166667
</coordinates>
</LinearRing>
</outerBoundaryIs>
</Polygon>
<Polygon>
<outerBoundaryIs>
<LinearRing>
<coordinates>
-8.41666667,38.84166667
-8.40833333,38.84166667
-8.40833333,38.83333333
-8.41666667,38.83333333
-8.41666667,38.84166667
</coordinates>
</LinearRing>
</outerBoundaryIs>
</Polygon>
<Polygon>
<outerBoundaryIs>
<LinearRing>
<coordinates>
-8.95,38.84166667
-8.94166667,38.84166667
-8.94166667,38.83333333
-8.95,38.83333333
-8.95,38.84166667
</coordinates>
</LinearRing>
</outerBoundaryIs>
</Polygon>
<Polygon>
<outerBoundaryIs>
<LinearRing>
<coordinates>
-8.675,38.85
-8.66666667,38.85
-8.66666667,38.84166667
-8.675,38.84166667
-8.675,38.85
</coordinates>
</LinearRing>
</outerBoundaryIs>
</Polygon>
<Polygon>
<outerBoundaryIs>
<LinearRing>
<coordinates>
-8.8,38.85
-8.8,38.84166667
-8.80833333,38.84166667
-8.80833333,38.85
-8.80833333,38.85833333
-8.8,38.85833333
-8.79166667,38.85833333
-8.79166667,38.85
-8.8,38.85
</coordinates>
</LinearRing>
</outerBoundaryIs>
</Polygon>
<Polygon>
<outerBoundaryIs>
<LinearRing>
<coordinates>
-8.75833333,38.85
-8.75833333,38.84166667
-8.76666667,38.84166667
-8.76666667,38.85
-8.76666667,38.85833333
-8.775,38.85833333
-8.775,38.86666667
-8.775,38.875
-8.76666667,38.875
-8.75833333,38.875
-8.75833333,38.86666667
-8.75833333,38.85833333
-8.75833333,38.85
</coordinates>
</LinearRing>
</outerBoundaryIs>
</Polygon>
<Polygon>
<outerBoundaryIs>
<LinearRing>
<coordinates>
-8.40833333,38.73333333
-8.40833333,38.725
-8.41666667,38.725
-8.41666667,38.73333333
-8.41666667,38.74166667
-8.425,38.74166667
-8.425,38.75
-8.41666667,38.75
-8.41666667,38.75833333
-8.40833333,38.75833333
-8.4,38.75833333
-8.39166667,38.75833333
-8.39166667,38.76666667
-8.38333333,38.76666667
-8.38333333,38.75833333
-8.38333333,38.75
-8.38333333,38.74166667
-8.39166667,38.74166667
-8.39166667,38.75
-8.4,38.75
-8.40833333,38.75
-8.40833333,38.74166667
-8.40833333,38.73333333
</coordinates>
</LinearRing>
</outerBoundaryIs>
</Polygon>
<Polygon>
<outerBoundaryIs>
<LinearRing>
<coordinates>
-8.35833333,38.70833333
-8.35833333,38.7
-8.36666667,38.7
-8.36666667,38.70833333
-8.375,38.70833333
-8.375,38.71666667
-8.375,38.725
-8.375,38.73333333
-8.38333333,38.73333333
-8.38333333,38.74166667
-8.375,38.74166667
-8.375,38.75
-8.375,38.75833333
-8.375,38.76666667
-8.36666667,38.76666667
-8.35833333,38.76666667
-8.35,38.76666667
-8.35,38.75833333
-8.34166667,38.75833333
-8.34166667,38.75
-8.33333333,38.75
-8.33333333,38.75833333
-8.325,38.75833333
-8.325,38.75
-8.325,38.74166667
-8.325,38.73333333
-8.33333333,38.73333333
-8.34166667,38.73333333
-8.34166667,38.725
-8.35,38.725
-8.35833333,38.725
-8.35833333,38.71666667
-8.35833333,38.70833333
</coordinates>
</LinearRing>
</outerBoundaryIs>
<innerBoundaryIs>
<LinearRing>
<coordinates>
-8.35833333,38.74166667
-8.35833333,38.73333333
-8.35,38.73333333
-8.35,38.74166667
-8.35833333,38.74166667
</coordinates>
</LinearRing>
</innerBoundaryIs>
</Polygon>
<Polygon>
<outerBoundaryIs>
<LinearRing>
<coordinates>
-8.49166667,38.95
-8.48333333,38.95
-8.48333333,38.95833333
-8.475,38.95833333
-8.46666667,38.95833333
-8.45833333,38.95833333
-8.45833333,38.95
-8.46666667,38.95
-8.46666667,38.94166667
-8.475,38.94166667
-8.48333333,38.94166667
-8.49166667,38.94166667
-8.49166667,38.95
</coordinates>
</LinearRing>
</outerBoundaryIs>
</Polygon>
<Polygon>
<outerBoundaryIs>
<LinearRing>
<coordinates>
-8.7,38.99166667
-8.69166667,38.99166667
-8.69166667,38.98333333
-8.7,38.98333333
-8.7,38.99166667
</coordinates>
</LinearRing>
</outerBoundaryIs>
</Polygon>
<Polygon>
<outerBoundaryIs>
<LinearRing>
<coordinates>
-8.725,38.99166667
-8.71666667,38.99166667
-8.71666667,38.98333333
-8.725,38.98333333
-8.725,38.99166667
</coordinates>
</LinearRing>
</outerBoundaryIs>
</Polygon>
<Polygon>
<outerBoundaryIs>
<LinearRing>
<coordinates>
-8.58333333,38.99166667
-8.575,38.99166667
-8.575,38.98333333
-8.58333333,38.98333333
-8.58333333,38.99166667
</coordinates>
</LinearRing>
</outerBoundaryIs>
</Polygon>
<Polygon>
<outerBoundaryIs>
<LinearRing>
<coordinates>
-8.45,38.96666667
-8.44166667,38.96666667
-8.44166667,38.95833333
-8.45,38.95833333
-8.45,38.96666667
</coordinates>
</LinearRing>
</outerBoundaryIs>
</Polygon>
<Polygon>
<outerBoundaryIs>
<LinearRing>
<coordinates>
-8.575,38.975
-8.56666667,38.975
-8.56666667,38.96666667
-8.575,38.96666667
-8.575,38.975
</coordinates>
</LinearRing>
</outerBoundaryIs>
</Polygon>
<Polygon>
<outerBoundaryIs>
<LinearRing>
<coordinates>
-8.6,38.975
-8.59166667,38.975
-8.59166667,38.96666667
-8.6,38.96666667
-8.60833333,38.96666667
-8.60833333,38.975
-8.61666667,38.975
-8.625,38.975
-8.63333333,38.975
-8.64166667,38.975
-8.64166667,38.98333333
-8.63333333,38.98333333
-8.63333333,38.99166667
-8.625,38.99166667
-8.625,38.98333333
-8.61666667,38.98333333
-8.61666667,38.99166667
-8.61666667,39
-8.60833333,39
-8.6,39
-8.59166667,39
-8.59166667,38.99166667
-8.6,38.99166667
-8.6,38.98333333
-8.6,38.975
</coordinates>
</LinearRing>
</outerBoundaryIs>
</Polygon>
<Polygon>
<outerBoundaryIs>
<LinearRing>
<coordinates>
-8.43333333,39.03333333
-8.425,39.03333333
-8.425,39.025
-8.43333333,39.025
-8.43333333,39.03333333
</coordinates>
</LinearRing>
</outerBoundaryIs>
</Polygon>
<Polygon>
<outerBoundaryIs>
<LinearRing>
<coordinates>
-8.3,39.075
-8.29166667,39.075
-8.29166667,39.06666667
-8.3,39.06666667
-8.30833333,39.06666667
-8.30833333,39.075
-8.30833333,39.08333333
-8.3,39.08333333
-8.3,39.075
</coordinates>
</LinearRing>
</outerBoundaryIs>
</Polygon>
<Polygon>
<outerBoundaryIs>
<LinearRing>
<coordinates>
-8.6,39.075
-8.59166667,39.075
-8.59166667,39.06666667
-8.6,39.06666667
-8.6,39.075
</coordinates>
</LinearRing>
</outerBoundaryIs>
</Polygon>
<Polygon>
<outerBoundaryIs>
<LinearRing>
<coordinates>
-8.59166667,39.05
-8.58333333,39.05
-8.58333333,39.04166667
-8.59166667,39.04166667
-8.59166667,39.05
</coordinates>
</LinearRing>
</outerBoundaryIs>
</Polygon>
<Polygon>
<outerBoundaryIs>
<LinearRing>
<coordinates>
-8.65,39.03333333
-8.65,39.025
-8.65833333,39.025
-8.65833333,39.03333333
-8.66666667,39.03333333
-8.66666667,39.04166667
-8.65833333,39.04166667
-8.65833333,39.05
-8.65,39.05
-8.65,39.04166667
-8.64166667,39.04166667
-8.63333333,39.04166667
-8.625,39.04166667
-8.625,39.03333333
-8.63333333,39.03333333
-8.64166667,39.03333333
-8.65,39.03333333
</coordinates>
</LinearRing>
</outerBoundaryIs>
</Polygon>
<Polygon>
<outerBoundaryIs>
<LinearRing>
<coordinates>
-8.65,39.06666667
-8.64166667,39.06666667
-8.63333333,39.06666667
-8.63333333,39.05833333
-8.64166667,39.05833333
-8.65,39.05833333
-8.65,39.06666667
</coordinates>
</LinearRing>
</outerBoundaryIs>
</Polygon>
<Polygon>
<outerBoundaryIs>
<LinearRing>
<coordinates>
-8.375,39
-8.36666667,39
-8.36666667,39.00833333
-8.35833333,39.00833333
-8.35,39.00833333
-8.35,39
-8.34166667,39
-8.34166667,38.99166667
-8.35,38.99166667
-8.35833333,38.99166667
-8.36666667,38.99166667
-8.375,38.99166667
-8.38333333,38.99166667
-8.39166667,38.99166667
-8.4,38.99166667
-8.4,39
-8.39166667,39
-8.38333333,39
-8.38333333,39.00833333
-8.375,39.00833333
-8.375,39
</coordinates>
</LinearRing>
</outerBoundaryIs>
</Polygon>
<Polygon>
<outerBoundaryIs>
<LinearRing>
<coordinates>
-8.59166667,39.00833333
-8.58333333,39.00833333
-8.58333333,39
-8.59166667,39
-8.59166667,39.00833333
</coordinates>
</LinearRing>
</outerBoundaryIs>
</Polygon>
<Polygon>
<outerBoundaryIs>
<LinearRing>
<coordinates>
-8.45,38.975
-8.45,38.96666667
-8.45833333,38.96666667
-8.45833333,38.975
-8.45833333,38.98333333
-8.46666667,38.98333333
-8.475,38.98333333
-8.475,38.99166667
-8.46666667,38.99166667
-8.45833333,38.99166667
-8.45833333,39
-8.45,39
-8.44166667,39
-8.43333333,39
-8.43333333,38.99166667
-8.425,38.99166667
-8.425,39
-8.41666667,39
-8.41666667,39.00833333
-8.40833333,39.00833333
-8.4,39.00833333
-8.4,39
-8.40833333,39
-8.40833333,38.99166667
-8.41666667,38.99166667
-8.41666667,38.98333333
-8.425,38.98333333
-8.425,38.975
-8.425,38.96666667
-8.43333333,38.96666667
-8.44166667,38.96666667
-8.44166667,38.975
-8.45,38.975
</coordinates>
</LinearRing>
</outerBoundaryIs>
</Polygon>
<Polygon>
<outerBoundaryIs>
<LinearRing>
<coordinates>
-8.7,39.01666667
-8.69166667,39.01666667
-8.69166667,39.00833333
-8.7,39.00833333
-8.7,39.01666667
</coordinates>
</LinearRing>
</outerBoundaryIs>
</Polygon>
<Polygon>
<outerBoundaryIs>
<LinearRing>
<coordinates>
-8.44166667,39.025
-8.43333333,39.025
-8.43333333,39.01666667
-8.44166667,39.01666667
-8.44166667,39.025
</coordinates>
</LinearRing>
</outerBoundaryIs>
</Polygon>
<Polygon>
<outerBoundaryIs>
<LinearRing>
<coordinates>
-8.675,39.025
-8.66666667,39.025
-8.66666667,39.01666667
-8.675,39.01666667
-8.675,39.025
</coordinates>
</LinearRing>
</outerBoundaryIs>
</Polygon>
<Polygon>
<outerBoundaryIs>
<LinearRing>
<coordinates>
-8.61666667,39.11666667
-8.60833333,39.11666667
-8.60833333,39.10833333
-8.61666667,39.10833333
-8.61666667,39.11666667
</coordinates>
</LinearRing>
</outerBoundaryIs>
</Polygon>
<Polygon>
<outerBoundaryIs>
<LinearRing>
<coordinates>
-8.6,39.13333333
-8.59166667,39.13333333
-8.59166667,39.125
-8.6,39.125
-8.6,39.13333333
</coordinates>
</LinearRing>
</outerBoundaryIs>
</Polygon>
<Polygon>
<outerBoundaryIs>
<LinearRing>
<coordinates>
-8.45833333,39.2
-8.45,39.2
-8.45,39.19166667
-8.45833333,39.19166667
-8.45833333,39.2
</coordinates>
</LinearRing>
</outerBoundaryIs>
</Polygon>
<Polygon>
<outerBoundaryIs>
<LinearRing>
<coordinates>
-8.44166667,39.24166667
-8.43333333,39.24166667
-8.43333333,39.23333333
-8.44166667,39.23333333
-8.44166667,39.24166667
</coordinates>
</LinearRing>
</outerBoundaryIs>
</Polygon>
<Polygon>
<outerBoundaryIs>
<LinearRing>
<coordinates>
-8.90833333,39.25
-8.9,39.25
-8.9,39.24166667
-8.90833333,39.24166667
-8.90833333,39.25
</coordinates>
</LinearRing>
</outerBoundaryIs>
</Polygon>
<Polygon>
<outerBoundaryIs>
<LinearRing>
<coordinates>
-9.28333333,39.25
-9.275,39.25
-9.275,39.24166667
-9.28333333,39.24166667
-9.28333333,39.25
</coordinates>
</LinearRing>
</outerBoundaryIs>
</Polygon>
<Polygon>
<outerBoundaryIs>
<LinearRing>
<coordinates>
-8.25,39.225
-8.24166667,39.225
-8.23333333,39.225
-8.23333333,39.21666667
-8.24166667,39.21666667
-8.25,39.21666667
-8.25,39.225
</coordinates>
</LinearRing>
</outerBoundaryIs>
</Polygon>
<Polygon>
<outerBoundaryIs>
<LinearRing>
<coordinates>
-9.35,39.21666667
-9.34166667,39.21666667
-9.34166667,39.20833333
-9.35,39.20833333
-9.35,39.21666667
</coordinates>
</LinearRing>
</outerBoundaryIs>
</Polygon>
<Polygon>
<outerBoundaryIs>
<LinearRing>
<coordinates>
-8.40833333,39.21666667
-8.4,39.21666667
-8.4,39.20833333
-8.40833333,39.20833333
-8.40833333,39.21666667
</coordinates>
</LinearRing>
</outerBoundaryIs>
</Polygon>
<Polygon>
<outerBoundaryIs>
<LinearRing>
<coordinates>
-9.33333333,39.23333333
-9.33333333,39.225
-9.34166667,39.225
-9.34166667,39.23333333
-9.34166667,39.24166667
-9.33333333,39.24166667
-9.325,39.24166667
-9.325,39.23333333
-9.33333333,39.23333333
</coordinates>
</LinearRing>
</outerBoundaryIs>
</Polygon>
<Polygon>
<outerBoundaryIs>
<LinearRing>
<coordinates>
-8.25,39.23333333
-8.25,39.225
-8.25833333,39.225
-8.25833333,39.23333333
-8.25833333,39.24166667
-8.25,39.24166667
-8.25,39.23333333
</coordinates>
</LinearRing>
</outerBoundaryIs>
</Polygon>
<Polygon>
<outerBoundaryIs>
<LinearRing>
<coordinates>
-8.35833333,39.175
-8.35,39.175
-8.35,39.16666667
-8.35833333,39.16666667
-8.35833333,39.175
</coordinates>
</LinearRing>
</outerBoundaryIs>
</Polygon>
<Polygon>
<outerBoundaryIs>
<LinearRing>
<coordinates>
-8.325,39.175
-8.325,39.16666667
-8.33333333,39.16666667
-8.34166667,39.16666667
-8.34166667,39.175
-8.34166667,39.18333333
-8.33333333,39.18333333
-8.33333333,39.19166667
-8.325,39.19166667
-8.325,39.18333333
-8.31666667,39.18333333
-8.31666667,39.175
-8.325,39.175
</coordinates>
</LinearRing>
</outerBoundaryIs>
</Polygon>
<Polygon>
<outerBoundaryIs>
<LinearRing>
<coordinates>
-8.74166667,39.19166667
-8.73333333,39.19166667
-8.73333333,39.18333333
-8.74166667,39.18333333
-8.74166667,39.19166667
</coordinates>
</LinearRing>
</outerBoundaryIs>
</Polygon>
<Polygon>
<outerBoundaryIs>
<LinearRing>
<coordinates>
-8.46666667,39.19166667
-8.45833333,39.19166667
-8.45833333,39.18333333
-8.46666667,39.18333333
-8.475,39.18333333
-8.475,39.19166667
-8.46666667,39.19166667
</coordinates>
</LinearRing>
</outerBoundaryIs>
</Polygon>
<Polygon>
<outerBoundaryIs>
<LinearRing>
<coordinates>
-8.56666667,39.1
-8.56666667,39.09166667
-8.575,39.09166667
-8.575,39.1
-8.575,39.10833333
-8.56666667,39.10833333
-8.56666667,39.1
</coordinates>
</LinearRing>
</outerBoundaryIs>
</Polygon>
<Polygon>
<outerBoundaryIs>
<LinearRing>
<coordinates>
-8.74166667,39.09166667
-8.73333333,39.09166667
-8.73333333,39.08333333
-8.74166667,39.08333333
-8.74166667,39.09166667
</coordinates>
</LinearRing>
</outerBoundaryIs>
</Polygon>
<Polygon>
<outerBoundaryIs>
<LinearRing>
<coordinates>
-8.61666667,39.08333333
-8.61666667,39.075
-8.625,39.075
-8.625,39.08333333
-8.625,39.09166667
-8.61666667,39.09166667
-8.61666667,39.08333333
</coordinates>
</LinearRing>
</outerBoundaryIs>
</Polygon>
<Polygon>
<outerBoundaryIs>
<LinearRing>
<coordinates>
-8.31666667,39.10833333
-8.30833333,39.10833333
-8.30833333,39.1
-8.31666667,39.1
-8.31666667,39.10833333
</coordinates>
</LinearRing>
</outerBoundaryIs>
</Polygon>
<Polygon>
<outerBoundaryIs>
<LinearRing>
<coordinates>
-8.73333333,39.1
-8.725,39.1
-8.725,39.09166667
-8.73333333,39.09166667
-8.73333333,39.1
</coordinates>
</LinearRing>
</outerBoundaryIs>
</Polygon>
<Polygon>
<outerBoundaryIs>
<LinearRing>
<coordinates>
-8.325,39.28333333
-8.31666667,39.28333333
-8.31666667,39.275
-8.325,39.275
-8.325,39.28333333
</coordinates>
</LinearRing>
</outerBoundaryIs>
</Polygon>
<Polygon>
<outerBoundaryIs>
<LinearRing>
<coordinates>
-8.41666667,39.325
-8.40833333,39.325
-8.40833333,39.31666667
-8.41666667,39.31666667
-8.41666667,39.325
</coordinates>
</LinearRing>
</outerBoundaryIs>
</Polygon>
<Polygon>
<outerBoundaryIs>
<LinearRing>
<coordinates>
-8.18333333,39.3
-8.175,39.3
-8.175,39.29166667
-8.18333333,39.29166667
-8.18333333,39.3
</coordinates>
</LinearRing>
</outerBoundaryIs>
</Polygon>
<Polygon>
<outerBoundaryIs>
<LinearRing>
<coordinates>
-8.25,39.29166667
-8.24166667,39.29166667
-8.24166667,39.28333333
-8.25,39.28333333
-8.25,39.29166667
</coordinates>
</LinearRing>
</outerBoundaryIs>
</Polygon>
<Polygon>
<outerBoundaryIs>
<LinearRing>
<coordinates>
-8.31666667,39.3
-8.30833333,39.3
-8.30833333,39.29166667
-8.31666667,39.29166667
-8.31666667,39.3
</coordinates>
</LinearRing>
</outerBoundaryIs>
</Polygon>
<Polygon>
<outerBoundaryIs>
<LinearRing>
<coordinates>
-8.41666667,39.30833333
-8.40833333,39.30833333
-8.40833333,39.3
-8.41666667,39.3
-8.41666667,39.30833333
</coordinates>
</LinearRing>
</outerBoundaryIs>
</Polygon>
<Polygon>
<outerBoundaryIs>
<LinearRing>
<coordinates>
-8.20833333,39.35833333
-8.2,39.35833333
-8.2,39.35
-8.20833333,39.35
-8.20833333,39.35833333
</coordinates>
</LinearRing>
</outerBoundaryIs>
</Polygon>
<Polygon>
<outerBoundaryIs>
<LinearRing>
<coordinates>
-8.275,39.35833333
-8.26666667,39.35833333
-8.25833333,39.35833333
-8.25833333,39.35
-8.26666667,39.35
-8.275,39.35
-8.275,39.35833333
</coordinates>
</LinearRing>
</outerBoundaryIs>
</Polygon>
<Polygon>
<outerBoundaryIs>
<LinearRing>
<coordinates>
-8.38333333,39.39166667
-8.375,39.39166667
-8.375,39.38333333
-8.38333333,39.38333333
-8.38333333,39.39166667
</coordinates>
</LinearRing>
</outerBoundaryIs>
</Polygon>
<Polygon>
<outerBoundaryIs>
<LinearRing>
<coordinates>
-8.20833333,39.36666667
-8.20833333,39.35833333
-8.21666667,39.35833333
-8.225,39.35833333
-8.225,39.36666667
-8.225,39.375
-8.21666667,39.375
-8.21666667,39.38333333
-8.20833333,39.38333333
-8.20833333,39.375
-8.2,39.375
-8.2,39.36666667
-8.20833333,39.36666667
</coordinates>
</LinearRing>
</outerBoundaryIs>
</Polygon>
<Polygon>
<outerBoundaryIs>
<LinearRing>
<coordinates>
-8.29166667,39.36666667
-8.28333333,39.36666667
-8.28333333,39.375
-8.28333333,39.38333333
-8.29166667,39.38333333
-8.29166667,39.39166667
-8.28333333,39.39166667
-8.28333333,39.4
-8.275,39.4
-8.275,39.39166667
-8.275,39.38333333
-8.26666667,39.38333333
-8.25833333,39.38333333
-8.25833333,39.375
-8.26666667,39.375
-8.26666667,39.36666667
-8.275,39.36666667
-8.275,39.35833333
-8.28333333,39.35833333
-8.29166667,39.35833333
-8.29166667,39.36666667
</coordinates>
</LinearRing>
</outerBoundaryIs>
</Polygon>
<Polygon>
<outerBoundaryIs>
<LinearRing>
<coordinates>
-8.38333333,39.34166667
-8.375,39.34166667
-8.375,39.33333333
-8.38333333,39.33333333
-8.39166667,39.33333333
-8.39166667,39.325
-8.4,39.325
-8.40833333,39.325
-8.40833333,39.33333333
-8.40833333,39.34166667
-8.40833333,39.35
-8.4,39.35
-8.4,39.34166667
-8.39166667,39.34166667
-8.38333333,39.34166667
</coordinates>
</LinearRing>
</outerBoundaryIs>
</Polygon>
<Polygon>
<outerBoundaryIs>
<LinearRing>
<coordinates>
-8.18333333,39.33333333
-8.18333333,39.325
-8.19166667,39.325
-8.19166667,39.33333333
-8.2,39.33333333
-8.2,39.34166667
-8.19166667,39.34166667
-8.18333333,39.34166667
-8.18333333,39.33333333
</coordinates>
</LinearRing>
</outerBoundaryIs>
</Polygon>
<Polygon>
<outerBoundaryIs>
<LinearRing>
<coordinates>
-8.30833333,39.33333333
-8.3,39.33333333
-8.3,39.325
-8.30833333,39.325
-8.30833333,39.33333333
</coordinates>
</LinearRing>
</outerBoundaryIs>
</Polygon>
<Polygon>
<outerBoundaryIs>
<LinearRing>
<coordinates>
-8.29166667,39.33333333
-8.28333333,39.33333333
-8.28333333,39.325
-8.29166667,39.325
-8.29166667,39.33333333
</coordinates>
</LinearRing>
</outerBoundaryIs>
</Polygon>
<Polygon>
<outerBoundaryIs>
<LinearRing>
<coordinates>
-8.29166667,39.35
-8.29166667,39.34166667
-8.3,39.34166667
-8.3,39.35
-8.30833333,39.35
-8.30833333,39.35833333
-8.3,39.35833333
-8.29166667,39.35833333
-8.29166667,39.35
</coordinates>
</LinearRing>
</outerBoundaryIs>
</Polygon>
<Polygon>
<outerBoundaryIs>
<LinearRing>
<coordinates>
-8.15833333,39.35833333
-8.15833333,39.35
-8.16666667,39.35
-8.16666667,39.35833333
-8.16666667,39.36666667
-8.175,39.36666667
-8.175,39.35833333
-8.175,39.35
-8.175,39.34166667
-8.18333333,39.34166667
-8.18333333,39.35
-8.18333333,39.35833333
-8.18333333,39.36666667
-8.18333333,39.375
-8.175,39.375
-8.16666667,39.375
-8.15833333,39.375
-8.15833333,39.36666667
-8.15833333,39.35833333
</coordinates>
</LinearRing>
</outerBoundaryIs>
</Polygon>
<Polygon>
<outerBoundaryIs>
<LinearRing>
<coordinates>
-8.30833333,39.34166667
-8.30833333,39.33333333
-8.31666667,39.33333333
-8.325,39.33333333
-8.33333333,39.33333333
-8.33333333,39.34166667
-8.34166667,39.34166667
-8.34166667,39.33333333
-8.35,39.33333333
-8.35833333,39.33333333
-8.36666667,39.33333333
-8.36666667,39.34166667
-8.35833333,39.34166667
-8.35,39.34166667
-8.35,39.35
-8.35833333,39.35
-8.35833333,39.35833333
-8.35,39.35833333
-8.35,39.36666667
-8.35833333,39.36666667
-8.35833333,39.375
-8.35,39.375
-8.34166667,39.375
-8.34166667,39.36666667
-8.34166667,39.35833333
-8.33333333,39.35833333
-8.325,39.35833333
-8.325,39.35
-8.31666667,39.35
-8.30833333,39.35
-8.30833333,39.34166667
</coordinates>
</LinearRing>
</outerBoundaryIs>
</Polygon>
<Polygon>
<outerBoundaryIs>
<LinearRing>
<coordinates>
-8.30833333,39.43333333
-8.3,39.43333333
-8.3,39.425
-8.30833333,39.425
-8.30833333,39.43333333
</coordinates>
</LinearRing>
</outerBoundaryIs>
</Polygon>
<Polygon>
<outerBoundaryIs>
<LinearRing>
<coordinates>
-8.2,39.43333333
-8.2,39.425
-8.20833333,39.425
-8.20833333,39.43333333
-8.20833333,39.44166667
-8.2,39.44166667
-8.2,39.43333333
</coordinates>
</LinearRing>
</outerBoundaryIs>
</Polygon>
<Polygon>
<outerBoundaryIs>
<LinearRing>
<coordinates>
-8.35,39.43333333
-8.34166667,39.43333333
-8.33333333,39.43333333
-8.33333333,39.425
-8.34166667,39.425
-8.35,39.425
-8.35833333,39.425
-8.35833333,39.43333333
-8.35833333,39.44166667
-8.35,39.44166667
-8.35,39.43333333
</coordinates>
</LinearRing>
</outerBoundaryIs>
</Polygon>
<Polygon>
<outerBoundaryIs>
<LinearRing>
<coordinates>
-8.175,39.44166667
-8.16666667,39.44166667
-8.16666667,39.43333333
-8.175,39.43333333
-8.175,39.44166667
</coordinates>
</LinearRing>
</outerBoundaryIs>
</Polygon>
<Polygon>
<outerBoundaryIs>
<LinearRing>
<coordinates>
-8.31666667,39.44166667
-8.30833333,39.44166667
-8.30833333,39.43333333
-8.31666667,39.43333333
-8.31666667,39.44166667
</coordinates>
</LinearRing>
</outerBoundaryIs>
</Polygon>
<Polygon>
<outerBoundaryIs>
<LinearRing>
<coordinates>
-8.23333333,39.44166667
-8.225,39.44166667
-8.225,39.43333333
-8.23333333,39.43333333
-8.23333333,39.44166667
</coordinates>
</LinearRing>
</outerBoundaryIs>
</Polygon>
<Polygon>
<outerBoundaryIs>
<LinearRing>
<coordinates>
-8.13333333,39.475
-8.125,39.475
-8.125,39.46666667
-8.13333333,39.46666667
-8.13333333,39.475
</coordinates>
</LinearRing>
</outerBoundaryIs>
</Polygon>
<Polygon>
<outerBoundaryIs>
<LinearRing>
<coordinates>
-8.18333333,39.475
-8.175,39.475
-8.175,39.48333333
-8.16666667,39.48333333
-8.16666667,39.475
-8.16666667,39.46666667
-8.175,39.46666667
-8.18333333,39.46666667
-8.18333333,39.475
</coordinates>
</LinearRing>
</outerBoundaryIs>
</Polygon>
<Polygon>
<outerBoundaryIs>
<LinearRing>
<coordinates>
-8.375,39.475
-8.36666667,39.475
-8.36666667,39.48333333
-8.35833333,39.48333333
-8.35833333,39.475
-8.35833333,39.46666667
-8.36666667,39.46666667
-8.375,39.46666667
-8.375,39.475
</coordinates>
</LinearRing>
</outerBoundaryIs>
</Polygon>
<Polygon>
<outerBoundaryIs>
<LinearRing>
<coordinates>
-8.14166667,39.48333333
-8.13333333,39.48333333
-8.13333333,39.475
-8.14166667,39.475
-8.14166667,39.48333333
</coordinates>
</LinearRing>
</outerBoundaryIs>
</Polygon>
<Polygon>
<outerBoundaryIs>
<LinearRing>
<coordinates>
-8.5,39.48333333
-8.49166667,39.48333333
-8.49166667,39.475
-8.5,39.475
-8.5,39.48333333
</coordinates>
</LinearRing>
</outerBoundaryIs>
</Polygon>
<Polygon>
<outerBoundaryIs>
<LinearRing>
<coordinates>
-8.11666667,39.48333333
-8.11666667,39.475
-8.125,39.475
-8.125,39.48333333
-8.125,39.49166667
-8.11666667,39.49166667
-8.10833333,39.49166667
-8.10833333,39.48333333
-8.11666667,39.48333333
</coordinates>
</LinearRing>
</outerBoundaryIs>
</Polygon>
<Polygon>
<outerBoundaryIs>
<LinearRing>
<coordinates>
-8.21666667,39.49166667
-8.20833333,39.49166667
-8.2,39.49166667
-8.2,39.48333333
-8.20833333,39.48333333
-8.21666667,39.48333333
-8.21666667,39.49166667
</coordinates>
</LinearRing>
</outerBoundaryIs>
</Polygon>
<Polygon>
<outerBoundaryIs>
<LinearRing>
<coordinates>
-8.31666667,39.45833333
-8.31666667,39.45
-8.325,39.45
-8.325,39.45833333
-8.325,39.46666667
-8.33333333,39.46666667
-8.33333333,39.475
-8.33333333,39.48333333
-8.325,39.48333333
-8.325,39.475
-8.31666667,39.475
-8.30833333,39.475
-8.30833333,39.46666667
-8.3,39.46666667
-8.3,39.475
-8.29166667,39.475
-8.28333333,39.475
-8.28333333,39.48333333
-8.275,39.48333333
-8.275,39.49166667
-8.26666667,39.49166667
-8.26666667,39.48333333
-8.25833333,39.48333333
-8.25,39.48333333
-8.24166667,39.48333333
-8.24166667,39.49166667
-8.23333333,39.49166667
-8.23333333,39.48333333
-8.23333333,39.475
-8.24166667,39.475
-8.24166667,39.46666667
-8.25,39.46666667
-8.25833333,39.46666667
-8.25833333,39.475
-8.26666667,39.475
-8.275,39.475
-8.275,39.46666667
-8.26666667,39.46666667
-8.26666667,39.45833333
-8.26666667,39.45
-8.275,39.45
-8.275,39.44166667
-8.28333333,39.44166667
-8.29166667,39.44166667
-8.3,39.44166667
-8.3,39.45
-8.30833333,39.45
-8.30833333,39.45833333
-8.31666667,39.45833333
</coordinates>
</LinearRing>
</outerBoundaryIs>
<innerBoundaryIs>
<LinearRing>
<coordinates>
-8.3,39.46666667
-8.3,39.45833333
-8.29166667,39.45833333
-8.28333333,39.45833333
-8.28333333,39.46666667
-8.29166667,39.46666667
-8.3,39.46666667
</coordinates>
</LinearRing>
</innerBoundaryIs>
</Polygon>
<Polygon>
<outerBoundaryIs>
<LinearRing>
<coordinates>
-8.1,39.45
-8.1,39.44166667
-8.10833333,39.44166667
-8.11666667,39.44166667
-8.11666667,39.45
-8.11666667,39.45833333
-8.10833333,39.45833333
-8.1,39.45833333
-8.1,39.45
</coordinates>
</LinearRing>
</outerBoundaryIs>
</Polygon>
<Polygon>
<outerBoundaryIs>
<LinearRing>
<coordinates>
-8.125,39.46666667
-8.11666667,39.46666667
-8.11666667,39.45833333
-8.125,39.45833333
-8.125,39.46666667
</coordinates>
</LinearRing>
</outerBoundaryIs>
</Polygon>
<Polygon>
<outerBoundaryIs>
<LinearRing>
<coordinates>
-8.15,39.46666667
-8.14166667,39.46666667
-8.14166667,39.45833333
-8.15,39.45833333
-8.15,39.46666667
</coordinates>
</LinearRing>
</outerBoundaryIs>
</Polygon>
<Polygon>
<outerBoundaryIs>
<LinearRing>
<coordinates>
-8.08333333,39.53333333
-8.075,39.53333333
-8.075,39.525
-8.08333333,39.525
-8.08333333,39.53333333
</coordinates>
</LinearRing>
</outerBoundaryIs>
</Polygon>
<Polygon>
<outerBoundaryIs>
<LinearRing>
<coordinates>
-8.36666667,39.54166667
-8.35833333,39.54166667
-8.35,39.54166667
-8.35,39.53333333
-8.35833333,39.53333333
-8.36666667,39.53333333
-8.36666667,39.54166667
</coordinates>
</LinearRing>
</outerBoundaryIs>
</Polygon>
<Polygon>
<outerBoundaryIs>
<LinearRing>
<coordinates>
-8.275,39.54166667
-8.26666667,39.54166667
-8.26666667,39.53333333
-8.275,39.53333333
-8.28333333,39.53333333
-8.28333333,39.54166667
-8.275,39.54166667
</coordinates>
</LinearRing>
</outerBoundaryIs>
</Polygon>
<Polygon>
<outerBoundaryIs>
<LinearRing>
<coordinates>
-8.35,39.55
-8.34166667,39.55
-8.34166667,39.54166667
-8.35,39.54166667
-8.35,39.55
</coordinates>
</LinearRing>
</outerBoundaryIs>
</Polygon>
<Polygon>
<outerBoundaryIs>
<LinearRing>
<coordinates>
-8.03333333,39.50833333
-8.03333333,39.5
-8.04166667,39.5
-8.05,39.5
-8.05,39.50833333
-8.05833333,39.50833333
-8.05833333,39.51666667
-8.05,39.51666667
-8.05,39.525
-8.04166667,39.525
-8.04166667,39.51666667
-8.03333333,39.51666667
-8.03333333,39.50833333
</coordinates>
</LinearRing>
</outerBoundaryIs>
</Polygon>
<Polygon>
<outerBoundaryIs>
<LinearRing>
<coordinates>
-8.2,39.5
-8.19166667,39.5
-8.19166667,39.49166667
-8.2,39.49166667
-8.2,39.5
</coordinates>
</LinearRing>
</outerBoundaryIs>
</Polygon>
<Polygon>
<outerBoundaryIs>
<LinearRing>
<coordinates>
-8.39166667,39.5
-8.38333333,39.5
-8.375,39.5
-8.36666667,39.5
-8.36666667,39.49166667
-8.375,39.49166667
-8.38333333,39.49166667
-8.39166667,39.49166667
-8.39166667,39.5
</coordinates>
</LinearRing>
</outerBoundaryIs>
</Polygon>
<Polygon>
<outerBoundaryIs>
<LinearRing>
<coordinates>
-8.20833333,39.50833333
-8.2,39.50833333
-8.2,39.5
-8.20833333,39.5
-8.20833333,39.50833333
</coordinates>
</LinearRing>
</outerBoundaryIs>
</Polygon>
<Polygon>
<outerBoundaryIs>
<LinearRing>
<coordinates>
-8.24166667,39.50833333
-8.23333333,39.50833333
-8.23333333,39.5
-8.24166667,39.5
-8.25,39.5
-8.25833333,39.5
-8.25833333,39.50833333
-8.25833333,39.51666667
-8.25833333,39.525
-8.25833333,39.53333333
-8.25,39.53333333
-8.25,39.525
-8.24166667,39.525
-8.24166667,39.51666667
-8.24166667,39.50833333
</coordinates>
</LinearRing>
</outerBoundaryIs>
</Polygon>
<Polygon>
<outerBoundaryIs>
<LinearRing>
<coordinates>
-8.35,39.5
-8.34166667,39.5
-8.34166667,39.49166667
-8.35,39.49166667
-8.35,39.5
</coordinates>
</LinearRing>
</outerBoundaryIs>
</Polygon>
<Polygon>
<outerBoundaryIs>
<LinearRing>
<coordinates>
-8.35833333,39.50833333
-8.35833333,39.5
-8.36666667,39.5
-8.36666667,39.50833333
-8.375,39.50833333
-8.38333333,39.50833333
-8.38333333,39.51666667
-8.375,39.51666667
-8.36666667,39.51666667
-8.36666667,39.525
-8.35833333,39.525
-8.35833333,39.51666667
-8.35833333,39.50833333
</coordinates>
</LinearRing>
</outerBoundaryIs>
</Polygon>
<Polygon>
<outerBoundaryIs>
<LinearRing>
<coordinates>
-8.4,39.50833333
-8.39166667,39.50833333
-8.39166667,39.5
-8.4,39.5
-8.40833333,39.5
-8.40833333,39.50833333
-8.4,39.50833333
</coordinates>
</LinearRing>
</outerBoundaryIs>
</Polygon>
<Polygon>
<outerBoundaryIs>
<LinearRing>
<coordinates>
-8.3,39.49166667
-8.3,39.48333333
-8.30833333,39.48333333
-8.30833333,39.49166667
-8.31666667,39.49166667
-8.325,39.49166667
-8.325,39.5
-8.31666667,39.5
-8.31666667,39.50833333
-8.30833333,39.50833333
-8.30833333,39.51666667
-8.3,39.51666667
-8.29166667,39.51666667
-8.29166667,39.525
-8.28333333,39.525
-8.275,39.525
-8.275,39.51666667
-8.275,39.50833333
-8.275,39.5
-8.275,39.49166667
-8.28333333,39.49166667
-8.29166667,39.49166667
-8.3,39.49166667
</coordinates>
</LinearRing>
</outerBoundaryIs>
</Polygon>
<Polygon>
<outerBoundaryIs>
<LinearRing>
<coordinates>
-8.13333333,39.51666667
-8.13333333,39.50833333
-8.14166667,39.50833333
-8.14166667,39.51666667
-8.14166667,39.525
-8.13333333,39.525
-8.13333333,39.51666667
</coordinates>
</LinearRing>
</outerBoundaryIs>
</Polygon>
<Polygon>
<outerBoundaryIs>
<LinearRing>
<coordinates>
-8.1,39.51666667
-8.09166667,39.51666667
-8.08333333,39.51666667
-8.08333333,39.50833333
-8.09166667,39.50833333
-8.1,39.50833333
-8.1,39.51666667
</coordinates>
</LinearRing>
</outerBoundaryIs>
</Polygon>
<Polygon>
<outerBoundaryIs>
<LinearRing>
<coordinates>
-8.06666667,39.40833333
-8.05833333,39.40833333
-8.05833333,39.4
-8.06666667,39.4
-8.075,39.4
-8.08333333,39.4
-8.09166667,39.4
-8.09166667,39.40833333
-8.1,39.40833333
-8.1,39.41666667
-8.09166667,39.41666667
-8.09166667,39.425
-8.09166667,39.43333333
-8.08333333,39.43333333
-8.08333333,39.425
-8.08333333,39.41666667
-8.075,39.41666667
-8.06666667,39.41666667
-8.06666667,39.40833333
</coordinates>
</LinearRing>
</outerBoundaryIs>
</Polygon>
<Polygon>
<outerBoundaryIs>
<LinearRing>
<coordinates>
-8.18333333,39.40833333
-8.175,39.40833333
-8.175,39.4
-8.18333333,39.4
-8.18333333,39.40833333
</coordinates>
</LinearRing>
</outerBoundaryIs>
</Polygon>
<Polygon>
<outerBoundaryIs>
<LinearRing>
<coordinates>
-8.16666667,39.40833333
-8.15833333,39.40833333
-8.15833333,39.4
-8.16666667,39.4
-8.16666667,39.40833333
</coordinates>
</LinearRing>
</outerBoundaryIs>
</Polygon>
<Polygon>
<outerBoundaryIs>
<LinearRing>
<coordinates>
-8.175,39.41666667
-8.16666667,39.41666667
-8.16666667,39.40833333
-8.175,39.40833333
-8.175,39.41666667
</coordinates>
</LinearRing>
</outerBoundaryIs>
</Polygon>
<Polygon>
<outerBoundaryIs>
<LinearRing>
<coordinates>
-8.15,39.41666667
-8.14166667,39.41666667
-8.13333333,39.41666667
-8.13333333,39.40833333
-8.14166667,39.40833333
-8.15,39.40833333
-8.15,39.41666667
</coordinates>
</LinearRing>
</outerBoundaryIs>
</Polygon>
<Polygon>
<outerBoundaryIs>
<LinearRing>
<coordinates>
-8.11666667,39.41666667
-8.11666667,39.40833333
-8.125,39.40833333
-8.125,39.41666667
-8.13333333,39.41666667
-8.13333333,39.425
-8.13333333,39.43333333
-8.125,39.43333333
-8.125,39.425
-8.11666667,39.425
-8.11666667,39.43333333
-8.10833333,39.43333333
-8.10833333,39.425
-8.1,39.425
-8.1,39.41666667
-8.10833333,39.41666667
-8.11666667,39.41666667
</coordinates>
</LinearRing>
</outerBoundaryIs>
</Polygon>
<Polygon>
<outerBoundaryIs>
<LinearRing>
<coordinates>
-8.2,39.40833333
-8.19166667,39.40833333
-8.19166667,39.4
-8.2,39.4
-8.2,39.40833333
</coordinates>
</LinearRing>
</outerBoundaryIs>
</Polygon>
<Polygon>
<outerBoundaryIs>
<LinearRing>
<coordinates>
-8.71666667,39.41666667
-8.70833333,39.41666667
-8.70833333,39.40833333
-8.71666667,39.40833333
-8.71666667,39.41666667
</coordinates>
</LinearRing>
</outerBoundaryIs>
</Polygon>
<Polygon>
<outerBoundaryIs>
<LinearRing>
<coordinates>
-8.36666667,39.40833333
-8.35833333,39.40833333
-8.35833333,39.4
-8.36666667,39.4
-8.36666667,39.40833333
</coordinates>
</LinearRing>
</outerBoundaryIs>
</Polygon>
<Polygon>
<outerBoundaryIs>
<LinearRing>
<coordinates>
-8.29166667,39.40833333
-8.28333333,39.40833333
-8.28333333,39.4
-8.29166667,39.4
-8.29166667,39.40833333
</coordinates>
</LinearRing>
</outerBoundaryIs>
</Polygon>
<Polygon>
<outerBoundaryIs>
<LinearRing>
<coordinates>
-8.31666667,39.36666667
-8.31666667,39.35833333
-8.325,39.35833333
-8.325,39.36666667
-8.325,39.375
-8.325,39.38333333
-8.325,39.39166667
-8.33333333,39.39166667
-8.33333333,39.4
-8.34166667,39.4
-8.35,39.4
-8.35,39.40833333
-8.34166667,39.40833333
-8.33333333,39.40833333
-8.325,39.40833333
-8.325,39.4
-8.31666667,39.4
-8.31666667,39.39166667
-8.31666667,39.38333333
-8.30833333,39.38333333
-8.30833333,39.375
-8.31666667,39.375
-8.31666667,39.36666667
</coordinates>
</LinearRing>
</outerBoundaryIs>
</Polygon>
<Polygon>
<outerBoundaryIs>
<LinearRing>
<coordinates>
-8.23333333,39.36666667
-8.23333333,39.35833333
-8.24166667,39.35833333
-8.25,39.35833333
-8.25,39.36666667
-8.25833333,39.36666667
-8.25833333,39.375
-8.25,39.375
-8.25,39.38333333
-8.25,39.39166667
-8.25833333,39.39166667
-8.25833333,39.4
-8.25,39.4
-8.24166667,39.4
-8.23333333,39.4
-8.23333333,39.40833333
-8.225,39.40833333
-8.225,39.41666667
-8.21666667,39.41666667
-8.21666667,39.40833333
-8.21666667,39.4
-8.20833333,39.4
-8.2,39.4
-8.2,39.39166667
-8.20833333,39.39166667
-8.21666667,39.39166667
-8.225,39.39166667
-8.23333333,39.39166667
-8.24166667,39.39166667
-8.24166667,39.38333333
-8.24166667,39.375
-8.23333333,39.375
-8.23333333,39.36666667
</coordinates>
</LinearRing>
</outerBoundaryIs>
</Polygon>
<Polygon>
<outerBoundaryIs>
<LinearRing>
<coordinates>
-8.38333333,39.425
-8.375,39.425
-8.36666667,39.425
-8.36666667,39.41666667
-8.375,39.41666667
-8.38333333,39.41666667
-8.38333333,39.425
</coordinates>
</LinearRing>
</outerBoundaryIs>
</Polygon>
<Polygon>
<outerBoundaryIs>
<LinearRing>
<coordinates>
-8.31666667,39.425
-8.30833333,39.425
-8.30833333,39.41666667
-8.31666667,39.41666667
-8.31666667,39.425
</coordinates>
</LinearRing>
</outerBoundaryIs>
</Polygon>
<Polygon>
<outerBoundaryIs>
<LinearRing>
<coordinates>
-8.18333333,39.425
-8.175,39.425
-8.175,39.41666667
-8.18333333,39.41666667
-8.18333333,39.425
</coordinates>
</LinearRing>
</outerBoundaryIs>
</Polygon>
<Polygon>
<outerBoundaryIs>
<LinearRing>
<coordinates>
-7.875,39.61666667
-7.86666667,39.61666667
-7.86666667,39.625
-7.85833333,39.625
-7.85,39.625
-7.85,39.61666667
-7.85833333,39.61666667
-7.85833333,39.60833333
-7.86666667,39.60833333
-7.875,39.60833333
-7.875,39.61666667
</coordinates>
</LinearRing>
</outerBoundaryIs>
</Polygon>
<Polygon>
<outerBoundaryIs>
<LinearRing>
<coordinates>
-7.875,39.69166667
-7.86666667,39.69166667
-7.86666667,39.68333333
-7.875,39.68333333
-7.875,39.69166667
</coordinates>
</LinearRing>
</outerBoundaryIs>
</Polygon>
<Polygon>
<outerBoundaryIs>
<LinearRing>
<coordinates>
-7.80833333,39.7
-7.8,39.7
-7.8,39.69166667
-7.80833333,39.69166667
-7.80833333,39.7
</coordinates>
</LinearRing>
</outerBoundaryIs>
</Polygon>
<Polygon>
<outerBoundaryIs>
<LinearRing>
<coordinates>
-7.84166667,39.7
-7.83333333,39.7
-7.83333333,39.69166667
-7.84166667,39.69166667
-7.85,39.69166667
-7.85,39.7
-7.84166667,39.7
</coordinates>
</LinearRing>
</outerBoundaryIs>
</Polygon>
<Polygon>
<outerBoundaryIs>
<LinearRing>
<coordinates>
-7.875,39.58333333
-7.875,39.575
-7.88333333,39.575
-7.89166667,39.575
-7.9,39.575
-7.9,39.58333333
-7.89166667,39.58333333
-7.89166667,39.59166667
-7.88333333,39.59166667
-7.875,39.59166667
-7.86666667,39.59166667
-7.86666667,39.58333333
-7.875,39.58333333
</coordinates>
</LinearRing>
</outerBoundaryIs>
</Polygon>
<Polygon>
<outerBoundaryIs>
<LinearRing>
<coordinates>
-7.91666667,39.59166667
-7.90833333,39.59166667
-7.90833333,39.58333333
-7.91666667,39.58333333
-7.91666667,39.59166667
</coordinates>
</LinearRing>
</outerBoundaryIs>
</Polygon>
<Polygon>
<outerBoundaryIs>
<LinearRing>
<coordinates>
-7.975,39.59166667
-7.96666667,39.59166667
-7.96666667,39.58333333
-7.975,39.58333333
-7.975,39.59166667
</coordinates>
</LinearRing>
</outerBoundaryIs>
</Polygon>
<Polygon>
<outerBoundaryIs>
<LinearRing>
<coordinates>
-8.24166667,39.25
-8.24166667,39.24166667
-8.25,39.24166667
-8.25,39.25
-8.25833333,39.25
-8.26666667,39.25
-8.26666667,39.25833333
-8.275,39.25833333
-8.275,39.26666667
-8.28333333,39.26666667
-8.29166667,39.26666667
-8.29166667,39.25833333
-8.3,39.25833333
-8.3,39.26666667
-8.3,39.275
-8.3,39.28333333
-8.3,39.29166667
-8.3,39.3
-8.29166667,39.3
-8.29166667,39.30833333
-8.3,39.30833333
-8.30833333,39.30833333
-8.31666667,39.30833333
-8.31666667,39.31666667
-8.30833333,39.31666667
-8.3,39.31666667
-8.29166667,39.31666667
-8.28333333,39.31666667
-8.28333333,39.325
-8.275,39.325
-8.26666667,39.325
-8.25833333,39.325
-8.25833333,39.31666667
-8.26666667,39.31666667
-8.275,39.31666667
-8.275,39.30833333
-8.28333333,39.30833333
-8.28333333,39.3
-8.28333333,39.29166667
-8.275,39.29166667
-8.275,39.28333333
-8.26666667,39.28333333
-8.26666667,39.275
-8.26666667,39.26666667
-8.25833333,39.26666667
-8.25833333,39.275
-8.25833333,39.28333333
-8.25,39.28333333
-8.25,39.275
-8.24166667,39.275
-8.23333333,39.275
-8.23333333,39.28333333
-8.23333333,39.29166667
-8.24166667,39.29166667
-8.24166667,39.3
-8.25,39.3
-8.25,39.29166667
-8.25833333,39.29166667
-8.26666667,39.29166667
-8.26666667,39.3
-8.25833333,39.3
-8.25833333,39.30833333
-8.25,39.30833333
-8.24166667,39.30833333
-8.24166667,39.31666667
-8.23333333,39.31666667
-8.23333333,39.30833333
-8.225,39.30833333
-8.225,39.3
-8.225,39.29166667
-8.21666667,39.29166667
-8.21666667,39.3
-8.20833333,39.3
-8.20833333,39.30833333
-8.2,39.30833333
-8.19166667,39.30833333
-8.19166667,39.3
-8.2,39.3
-8.2,39.29166667
-8.19166667,39.29166667
-8.18333333,39.29166667
-8.18333333,39.28333333
-8.19166667,39.28333333
-8.2,39.28333333
-8.2,39.275
-8.20833333,39.275
-8.21666667,39.275
-8.21666667,39.26666667
-8.225,39.26666667
-8.225,39.25833333
-8.23333333,39.25833333
-8.23333333,39.26666667
-8.24166667,39.26666667
-8.24166667,39.25833333
-8.24166667,39.25
</coordinates>
</LinearRing>
</outerBoundaryIs>
<innerBoundaryIs>
<LinearRing>
<coordinates>
-8.29166667,39.275
-8.28333333,39.275
-8.28333333,39.28333333
-8.29166667,39.28333333
-8.29166667,39.275
</coordinates>
</LinearRing>
</innerBoundaryIs>
</Polygon>
<Polygon>
<outerBoundaryIs>
<LinearRing>
<coordinates>
-7.74166667,39.85833333
-7.73333333,39.85833333
-7.73333333,39.85
-7.74166667,39.85
-7.74166667,39.85833333
</coordinates>
</LinearRing>
</outerBoundaryIs>
</Polygon>
<Polygon>
<outerBoundaryIs>
<LinearRing>
<coordinates>
-7.31666667,39.93333333
-7.30833333,39.93333333
-7.30833333,39.925
-7.31666667,39.925
-7.31666667,39.93333333
</coordinates>
</LinearRing>
</outerBoundaryIs>
</Polygon>
<Polygon>
<outerBoundaryIs>
<LinearRing>
<coordinates>
-7.325,39.94166667
-7.31666667,39.94166667
-7.31666667,39.93333333
-7.325,39.93333333
-7.325,39.94166667
</coordinates>
</LinearRing>
</outerBoundaryIs>
</Polygon>
<Polygon>
<outerBoundaryIs>
<LinearRing>
<coordinates>
-7.31666667,39.95
-7.30833333,39.95
-7.3,39.95
-7.3,39.94166667
-7.30833333,39.94166667
-7.31666667,39.94166667
-7.31666667,39.95
</coordinates>
</LinearRing>
</outerBoundaryIs>
</Polygon>
<Polygon>
<outerBoundaryIs>
<LinearRing>
<coordinates>
-7.56666667,39.95
-7.55833333,39.95
-7.55833333,39.94166667
-7.56666667,39.94166667
-7.56666667,39.95
</coordinates>
</LinearRing>
</outerBoundaryIs>
</Polygon>
<Polygon>
<outerBoundaryIs>
<LinearRing>
<coordinates>
-7.3,39.91666667
-7.29166667,39.91666667
-7.29166667,39.90833333
-7.3,39.90833333
-7.30833333,39.90833333
-7.30833333,39.91666667
-7.30833333,39.925
-7.3,39.925
-7.3,39.91666667
</coordinates>
</LinearRing>
</outerBoundaryIs>
</Polygon>
<Polygon>
<outerBoundaryIs>
<LinearRing>
<coordinates>
-7.34166667,39.90833333
-7.33333333,39.90833333
-7.33333333,39.9
-7.34166667,39.9
-7.34166667,39.90833333
</coordinates>
</LinearRing>
</outerBoundaryIs>
</Polygon>
<Polygon>
<outerBoundaryIs>
<LinearRing>
<coordinates>
-7.35833333,39.99166667
-7.35,39.99166667
-7.35,39.98333333
-7.35833333,39.98333333
-7.35833333,39.99166667
</coordinates>
</LinearRing>
</outerBoundaryIs>
</Polygon>
<Polygon>
<outerBoundaryIs>
<LinearRing>
<coordinates>
-7.33333333,39.98333333
-7.325,39.98333333
-7.325,39.975
-7.33333333,39.975
-7.33333333,39.98333333
</coordinates>
</LinearRing>
</outerBoundaryIs>
</Polygon>
<Polygon>
<outerBoundaryIs>
<LinearRing>
<coordinates>
-7.15833333,40.01666667
-7.15,40.01666667
-7.15,40.00833333
-7.15833333,40.00833333
-7.15833333,40.01666667
</coordinates>
</LinearRing>
</outerBoundaryIs>
</Polygon>
<Polygon>
<outerBoundaryIs>
<LinearRing>
<coordinates>
-7.15833333,40.025
-7.15833333,40.01666667
-7.16666667,40.01666667
-7.175,40.01666667
-7.175,40.025
-7.16666667,40.025
-7.16666667,40.03333333
-7.15833333,40.03333333
-7.15833333,40.025
</coordinates>
</LinearRing>
</outerBoundaryIs>
</Polygon>
<Polygon>
<outerBoundaryIs>
<LinearRing>
<coordinates>
-7.075,40.03333333
-7.06666667,40.03333333
-7.06666667,40.025
-7.075,40.025
-7.075,40.03333333
</coordinates>
</LinearRing>
</outerBoundaryIs>
</Polygon>
<Polygon>
<outerBoundaryIs>
<LinearRing>
<coordinates>
-7.20833333,40.03333333
-7.2,40.03333333
-7.19166667,40.03333333
-7.19166667,40.025
-7.2,40.025
-7.20833333,40.025
-7.20833333,40.03333333
</coordinates>
</LinearRing>
</outerBoundaryIs>
</Polygon>
<Polygon>
<outerBoundaryIs>
<LinearRing>
<coordinates>
-7.24166667,40.00833333
-7.24166667,40
-7.25,40
-7.25,40.00833333
-7.25,40.01666667
-7.24166667,40.01666667
-7.24166667,40.00833333
</coordinates>
</LinearRing>
</outerBoundaryIs>
</Polygon>
<Polygon>
<outerBoundaryIs>
<LinearRing>
<coordinates>
-7.3,40
-7.29166667,40
-7.29166667,39.99166667
-7.3,39.99166667
-7.3,40
</coordinates>
</LinearRing>
</outerBoundaryIs>
</Polygon>
<Polygon>
<outerBoundaryIs>
<LinearRing>
<coordinates>
-7.34166667,40
-7.33333333,40
-7.33333333,39.99166667
-7.34166667,39.99166667
-7.35,39.99166667
-7.35,40
-7.34166667,40
</coordinates>
</LinearRing>
</outerBoundaryIs>
</Polygon>
<Polygon>
<outerBoundaryIs>
<LinearRing>
<coordinates>
-7.25833333,39.96666667
-7.25833333,39.95833333
-7.26666667,39.95833333
-7.275,39.95833333
-7.275,39.96666667
-7.26666667,39.96666667
-7.26666667,39.975
-7.25833333,39.975
-7.25833333,39.96666667
</coordinates>
</LinearRing>
</outerBoundaryIs>
</Polygon>
<Polygon>
<outerBoundaryIs>
<LinearRing>
<coordinates>
-7.3,39.96666667
-7.29166667,39.96666667
-7.29166667,39.95833333
-7.3,39.95833333
-7.3,39.96666667
</coordinates>
</LinearRing>
</outerBoundaryIs>
</Polygon>
<Polygon>
<outerBoundaryIs>
<LinearRing>
<coordinates>
-7.325,39.95833333
-7.31666667,39.95833333
-7.31666667,39.95
-7.325,39.95
-7.325,39.95833333
</coordinates>
</LinearRing>
</outerBoundaryIs>
</Polygon>
<Polygon>
<outerBoundaryIs>
<LinearRing>
<coordinates>
-7.33333333,39.96666667
-7.325,39.96666667
-7.325,39.95833333
-7.33333333,39.95833333
-7.33333333,39.96666667
</coordinates>
</LinearRing>
</outerBoundaryIs>
</Polygon>
<Polygon>
<outerBoundaryIs>
<LinearRing>
<coordinates>
-7.30833333,39.96666667
-7.30833333,39.95833333
-7.31666667,39.95833333
-7.31666667,39.96666667
-7.325,39.96666667
-7.325,39.975
-7.31666667,39.975
-7.31666667,39.98333333
-7.30833333,39.98333333
-7.3,39.98333333
-7.3,39.975
-7.3,39.96666667
-7.30833333,39.96666667
</coordinates>
</LinearRing>
</outerBoundaryIs>
</Polygon>
<Polygon>
<outerBoundaryIs>
<LinearRing>
<coordinates>
-7.4,39.96666667
-7.39166667,39.96666667
-7.39166667,39.95833333
-7.4,39.95833333
-7.4,39.96666667
</coordinates>
</LinearRing>
</outerBoundaryIs>
</Polygon>
<Polygon>
<outerBoundaryIs>
<LinearRing>
<coordinates>
-7.275,39.975
-7.275,39.96666667
-7.28333333,39.96666667
-7.29166667,39.96666667
-7.29166667,39.975
-7.29166667,39.98333333
-7.28333333,39.98333333
-7.275,39.98333333
-7.275,39.975
</coordinates>
</LinearRing>
</outerBoundaryIs>
</Polygon>
<Polygon>
<outerBoundaryIs>
<LinearRing>
<coordinates>
-7.24166667,39.975
-7.24166667,39.96666667
-7.25,39.96666667
-7.25,39.975
-7.25833333,39.975
-7.25833333,39.98333333
-7.26666667,39.98333333
-7.275,39.98333333
-7.275,39.99166667
-7.28333333,39.99166667
-7.28333333,40
-7.29166667,40
-7.29166667,40.00833333
-7.29166667,40.01666667
-7.28333333,40.01666667
-7.28333333,40.025
-7.275,40.025
-7.26666667,40.025
-7.25833333,40.025
-7.25,40.025
-7.25,40.01666667
-7.25833333,40.01666667
-7.25833333,40.00833333
-7.25833333,40
-7.25,40
-7.25,39.99166667
-7.25,39.98333333
-7.24166667,39.98333333
-7.24166667,39.975
</coordinates>
</LinearRing>
</outerBoundaryIs>
</Polygon>
<Polygon>
<outerBoundaryIs>
<LinearRing>
<coordinates>
-7.15833333,40.06666667
-7.15,40.06666667
-7.15,40.05833333
-7.15833333,40.05833333
-7.16666667,40.05833333
-7.175,40.05833333
-7.175,40.06666667
-7.16666667,40.06666667
-7.15833333,40.06666667
</coordinates>
</LinearRing>
</outerBoundaryIs>
</Polygon>
<Polygon>
<outerBoundaryIs>
<LinearRing>
<coordinates>
-7.25833333,40.075
-7.25,40.075
-7.25,40.06666667
-7.25833333,40.06666667
-7.25833333,40.075
</coordinates>
</LinearRing>
</outerBoundaryIs>
</Polygon>
<Polygon>
<outerBoundaryIs>
<LinearRing>
<coordinates>
-6.96666667,40.09166667
-6.95833333,40.09166667
-6.95833333,40.08333333
-6.96666667,40.08333333
-6.975,40.08333333
-6.975,40.09166667
-6.96666667,40.09166667
</coordinates>
</LinearRing>
</outerBoundaryIs>
</Polygon>
<Polygon>
<outerBoundaryIs>
<LinearRing>
<coordinates>
-6.925,40.16666667
-6.91666667,40.16666667
-6.91666667,40.175
-6.90833333,40.175
-6.90833333,40.16666667
-6.90833333,40.15833333
-6.91666667,40.15833333
-6.925,40.15833333
-6.925,40.16666667
</coordinates>
</LinearRing>
</outerBoundaryIs>
</Polygon>
<Polygon>
<outerBoundaryIs>
<LinearRing>
<coordinates>
-6.93333333,40.15
-6.925,40.15
-6.925,40.14166667
-6.93333333,40.14166667
-6.94166667,40.14166667
-6.94166667,40.15
-6.95,40.15
-6.95,40.15833333
-6.94166667,40.15833333
-6.94166667,40.16666667
-6.95,40.16666667
-6.95,40.175
-6.95,40.18333333
-6.94166667,40.18333333
-6.94166667,40.175
-6.93333333,40.175
-6.93333333,40.16666667
-6.93333333,40.15833333
-6.93333333,40.15
</coordinates>
</LinearRing>
</outerBoundaryIs>
</Polygon>
<Polygon>
<outerBoundaryIs>
<LinearRing>
<coordinates>
-6.66666667,40.18333333
-6.65833333,40.18333333
-6.65833333,40.175
-6.66666667,40.175
-6.66666667,40.18333333
</coordinates>
</LinearRing>
</outerBoundaryIs>
</Polygon>
<Polygon>
<outerBoundaryIs>
<LinearRing>
<coordinates>
-6.975,40.14166667
-6.96666667,40.14166667
-6.96666667,40.13333333
-6.975,40.13333333
-6.98333333,40.13333333
-6.98333333,40.14166667
-6.975,40.14166667
</coordinates>
</LinearRing>
</outerBoundaryIs>
</Polygon>
<Polygon>
<outerBoundaryIs>
<LinearRing>
<coordinates>
-7.575,40.30833333
-7.56666667,40.30833333
-7.56666667,40.3
-7.575,40.3
-7.575,40.30833333
</coordinates>
</LinearRing>
</outerBoundaryIs>
</Polygon>
<Polygon>
<outerBoundaryIs>
<LinearRing>
<coordinates>
-6.325,40.25833333
-6.31666667,40.25833333
-6.31666667,40.25
-6.325,40.25
-6.325,40.25833333
</coordinates>
</LinearRing>
</outerBoundaryIs>
</Polygon>
<Polygon>
<outerBoundaryIs>
<LinearRing>
<coordinates>
-6.4,40.24166667
-6.39166667,40.24166667
-6.39166667,40.25
-6.39166667,40.25833333
-6.38333333,40.25833333
-6.38333333,40.25
-6.38333333,40.24166667
-6.38333333,40.23333333
-6.39166667,40.23333333
-6.4,40.23333333
-6.4,40.24166667
</coordinates>
</LinearRing>
</outerBoundaryIs>
</Polygon>
<Polygon>
<outerBoundaryIs>
<LinearRing>
<coordinates>
-6.33333333,40.26666667
-6.325,40.26666667
-6.325,40.25833333
-6.33333333,40.25833333
-6.33333333,40.26666667
</coordinates>
</LinearRing>
</outerBoundaryIs>
</Polygon>
<Polygon>
<outerBoundaryIs>
<LinearRing>
<coordinates>
-7.59166667,40.275
-7.58333333,40.275
-7.58333333,40.26666667
-7.59166667,40.26666667
-7.59166667,40.275
</coordinates>
</LinearRing>
</outerBoundaryIs>
</Polygon>
<Polygon>
<outerBoundaryIs>
<LinearRing>
<coordinates>
-6.9,40.18333333
-6.9,40.175
-6.90833333,40.175
-6.90833333,40.18333333
-6.90833333,40.19166667
-6.9,40.19166667
-6.9,40.18333333
</coordinates>
</LinearRing>
</outerBoundaryIs>
</Polygon>
<Polygon>
<outerBoundaryIs>
<LinearRing>
<coordinates>
-7,40.03333333
-7,40.025
-7.00833333,40.025
-7.00833333,40.03333333
-7.01666667,40.03333333
-7.01666667,40.04166667
-7.00833333,40.04166667
-7,40.04166667
-6.99166667,40.04166667
-6.99166667,40.05
-6.98333333,40.05
-6.975,40.05
-6.975,40.04166667
-6.98333333,40.04166667
-6.98333333,40.03333333
-6.99166667,40.03333333
-7,40.03333333
</coordinates>
</LinearRing>
</outerBoundaryIs>
</Polygon>
<Polygon>
<outerBoundaryIs>
<LinearRing>
<coordinates>
-7.08333333,40.025
-7.08333333,40.01666667
-7.09166667,40.01666667
-7.1,40.01666667
-7.1,40.025
-7.10833333,40.025
-7.11666667,40.025
-7.11666667,40.03333333
-7.10833333,40.03333333
-7.10833333,40.04166667
-7.1,40.04166667
-7.09166667,40.04166667
-7.09166667,40.03333333
-7.08333333,40.03333333
-7.08333333,40.025
</coordinates>
</LinearRing>
</outerBoundaryIs>
</Polygon>
<Polygon>
<outerBoundaryIs>
<LinearRing>
<coordinates>
-7.16666667,40.04166667
-7.16666667,40.03333333
-7.175,40.03333333
-7.18333333,40.03333333
-7.19166667,40.03333333
-7.19166667,40.04166667
-7.19166667,40.05
-7.18333333,40.05
-7.18333333,40.05833333
-7.175,40.05833333
-7.175,40.05
-7.16666667,40.05
-7.16666667,40.04166667
</coordinates>
</LinearRing>
</outerBoundaryIs>
</Polygon>
<Polygon>
<outerBoundaryIs>
<LinearRing>
<coordinates>
-7.2,40.05833333
-7.19166667,40.05833333
-7.19166667,40.05
-7.2,40.05
-7.2,40.05833333
</coordinates>
</LinearRing>
</outerBoundaryIs>
</Polygon>
<Polygon>
<outerBoundaryIs>
<LinearRing>
<coordinates>
-7.55833333,40.34166667
-7.55833333,40.33333333
-7.56666667,40.33333333
-7.575,40.33333333
-7.575,40.34166667
-7.575,40.35
-7.56666667,40.35
-7.56666667,40.35833333
-7.55833333,40.35833333
-7.55833333,40.35
-7.55833333,40.34166667
</coordinates>
</LinearRing>
</outerBoundaryIs>
</Polygon>
<Polygon>
<outerBoundaryIs>
<LinearRing>
<coordinates>
-7.54166667,40.35
-7.53333333,40.35
-7.53333333,40.34166667
-7.54166667,40.34166667
-7.54166667,40.35
</coordinates>
</LinearRing>
</outerBoundaryIs>
</Polygon>
<Polygon>
<outerBoundaryIs>
<LinearRing>
<coordinates>
-7.61666667,40.39166667
-7.60833333,40.39166667
-7.60833333,40.38333333
-7.61666667,40.38333333
-7.61666667,40.39166667
</coordinates>
</LinearRing>
</outerBoundaryIs>
</Polygon>
<Polygon>
<outerBoundaryIs>
<LinearRing>
<coordinates>
-7.575,40.4
-7.56666667,40.4
-7.56666667,40.39166667
-7.575,40.39166667
-7.575,40.4
</coordinates>
</LinearRing>
</outerBoundaryIs>
</Polygon>
<Polygon>
<outerBoundaryIs>
<LinearRing>
<coordinates>
-5.81666667,40.46666667
-5.80833333,40.46666667
-5.80833333,40.45833333
-5.81666667,40.45833333
-5.81666667,40.46666667
</coordinates>
</LinearRing>
</outerBoundaryIs>
</Polygon>
<Polygon>
<outerBoundaryIs>
<LinearRing>
<coordinates>
-5.83333333,40.45833333
-5.83333333,40.45
-5.84166667,40.45
-5.85,40.45
-5.85,40.45833333
-5.84166667,40.45833333
-5.84166667,40.46666667
-5.83333333,40.46666667
-5.83333333,40.45833333
</coordinates>
</LinearRing>
</outerBoundaryIs>
</Polygon>
<Polygon>
<outerBoundaryIs>
<LinearRing>
<coordinates>
-5.93333333,40.46666667
-5.925,40.46666667
-5.925,40.45833333
-5.93333333,40.45833333
-5.93333333,40.46666667
</coordinates>
</LinearRing>
</outerBoundaryIs>
</Polygon>
<Polygon>
<outerBoundaryIs>
<LinearRing>
<coordinates>
-5.80833333,40.475
-5.8,40.475
-5.8,40.46666667
-5.80833333,40.46666667
-5.80833333,40.475
</coordinates>
</LinearRing>
</outerBoundaryIs>
</Polygon>
<Polygon>
<outerBoundaryIs>
<LinearRing>
<coordinates>
-7.85,40.53333333
-7.84166667,40.53333333
-7.84166667,40.525
-7.85,40.525
-7.85,40.53333333
</coordinates>
</LinearRing>
</outerBoundaryIs>
</Polygon>
<Polygon>
<outerBoundaryIs>
<LinearRing>
<coordinates>
-7.775,40.54166667
-7.76666667,40.54166667
-7.76666667,40.53333333
-7.775,40.53333333
-7.775,40.54166667
</coordinates>
</LinearRing>
</outerBoundaryIs>
</Polygon>
<Polygon>
<outerBoundaryIs>
<LinearRing>
<coordinates>
-7.90833333,40.54166667
-7.9,40.54166667
-7.9,40.53333333
-7.90833333,40.53333333
-7.90833333,40.54166667
</coordinates>
</LinearRing>
</outerBoundaryIs>
</Polygon>
<Polygon>
<outerBoundaryIs>
<LinearRing>
<coordinates>
-5.95833333,40.5
-5.95,40.5
-5.95,40.49166667
-5.95833333,40.49166667
-5.95833333,40.5
</coordinates>
</LinearRing>
</outerBoundaryIs>
</Polygon>
<Polygon>
<outerBoundaryIs>
<LinearRing>
<coordinates>
-7.9,40.5
-7.9,40.49166667
-7.90833333,40.49166667
-7.91666667,40.49166667
-7.91666667,40.5
-7.91666667,40.50833333
-7.90833333,40.50833333
-7.90833333,40.51666667
-7.9,40.51666667
-7.9,40.50833333
-7.9,40.5
</coordinates>
</LinearRing>
</outerBoundaryIs>
</Polygon>
<Polygon>
<outerBoundaryIs>
<LinearRing>
<coordinates>
-5.85833333,40.51666667
-5.85,40.51666667
-5.85,40.50833333
-5.85833333,40.50833333
-5.86666667,40.50833333
-5.875,40.50833333
-5.875,40.51666667
-5.875,40.525
-5.86666667,40.525
-5.86666667,40.53333333
-5.85833333,40.53333333
-5.85833333,40.525
-5.85833333,40.51666667
</coordinates>
</LinearRing>
</outerBoundaryIs>
</Polygon>
<Polygon>
<outerBoundaryIs>
<LinearRing>
<coordinates>
-5.85,40.575
-5.84166667,40.575
-5.84166667,40.56666667
-5.85,40.56666667
-5.85,40.575
</coordinates>
</LinearRing>
</outerBoundaryIs>
</Polygon>
<Polygon>
<outerBoundaryIs>
<LinearRing>
<coordinates>
-7.65,40.625
-7.64166667,40.625
-7.63333333,40.625
-7.63333333,40.61666667
-7.64166667,40.61666667
-7.65,40.61666667
-7.65,40.625
</coordinates>
</LinearRing>
</outerBoundaryIs>
</Polygon>
<Polygon>
<outerBoundaryIs>
<LinearRing>
<coordinates>
-8.74166667,40.625
-8.74166667,40.61666667
-8.75,40.61666667
-8.75,40.625
-8.75,40.63333333
-8.75,40.64166667
-8.74166667,40.64166667
-8.74166667,40.63333333
-8.74166667,40.625
</coordinates>
</LinearRing>
</outerBoundaryIs>
</Polygon>
<Polygon>
<outerBoundaryIs>
<LinearRing>
<coordinates>
-7.70833333,40.63333333
-7.7,40.63333333
-7.7,40.625
-7.70833333,40.625
-7.70833333,40.63333333
</coordinates>
</LinearRing>
</outerBoundaryIs>
</Polygon>
<Polygon>
<outerBoundaryIs>
<LinearRing>
<coordinates>
-7.65833333,40.63333333
-7.65,40.63333333
-7.65,40.625
-7.65833333,40.625
-7.65833333,40.63333333
</coordinates>
</LinearRing>
</outerBoundaryIs>
</Polygon>
<Polygon>
<outerBoundaryIs>
<LinearRing>
<coordinates>
-7.75833333,40.65
-7.75,40.65
-7.75,40.64166667
-7.75833333,40.64166667
-7.76666667,40.64166667
-7.76666667,40.65
-7.75833333,40.65
</coordinates>
</LinearRing>
</outerBoundaryIs>
</Polygon>
<Polygon>
<outerBoundaryIs>
<LinearRing>
<coordinates>
-7.65833333,40.6
-7.65833333,40.59166667
-7.66666667,40.59166667
-7.66666667,40.6
-7.675,40.6
-7.675,40.60833333
-7.66666667,40.60833333
-7.65833333,40.60833333
-7.65,40.60833333
-7.64166667,40.60833333
-7.64166667,40.6
-7.64166667,40.59166667
-7.65,40.59166667
-7.65,40.6
-7.65833333,40.6
</coordinates>
</LinearRing>
</outerBoundaryIs>
</Polygon>
<Polygon>
<outerBoundaryIs>
<LinearRing>
<coordinates>
-7.95833333,40.60833333
-7.95,40.60833333
-7.95,40.6
-7.95833333,40.6
-7.95833333,40.60833333
</coordinates>
</LinearRing>
</outerBoundaryIs>
</Polygon>
<Polygon>
<outerBoundaryIs>
<LinearRing>
<coordinates>
-7.70833333,40.58333333
-7.7,40.58333333
-7.69166667,40.58333333
-7.69166667,40.59166667
-7.68333333,40.59166667
-7.68333333,40.6
-7.675,40.6
-7.675,40.59166667
-7.675,40.58333333
-7.68333333,40.58333333
-7.68333333,40.575
-7.69166667,40.575
-7.7,40.575
-7.70833333,40.575
-7.70833333,40.58333333
</coordinates>
</LinearRing>
</outerBoundaryIs>
</Polygon>
<Polygon>
<outerBoundaryIs>
<LinearRing>
<coordinates>
-7.90833333,40.58333333
-7.90833333,40.575
-7.91666667,40.575
-7.91666667,40.58333333
-7.91666667,40.59166667
-7.90833333,40.59166667
-7.90833333,40.6
-7.9,40.6
-7.89166667,40.6
-7.89166667,40.60833333
-7.88333333,40.60833333
-7.88333333,40.61666667
-7.875,40.61666667
-7.875,40.60833333
-7.875,40.6
-7.88333333,40.6
-7.88333333,40.59166667
-7.89166667,40.59166667
-7.89166667,40.58333333
-7.9,40.58333333
-7.90833333,40.58333333
</coordinates>
</LinearRing>
</outerBoundaryIs>
</Polygon>
<Polygon>
<outerBoundaryIs>
<LinearRing>
<coordinates>
-7.8,40.55833333
-7.79166667,40.55833333
-7.79166667,40.55
-7.8,40.55
-7.8,40.55833333
</coordinates>
</LinearRing>
</outerBoundaryIs>
</Polygon>
<Polygon>
<outerBoundaryIs>
<LinearRing>
<coordinates>
-7.875,40.55833333
-7.86666667,40.55833333
-7.86666667,40.55
-7.875,40.55
-7.875,40.55833333
</coordinates>
</LinearRing>
</outerBoundaryIs>
</Polygon>
<Polygon>
<outerBoundaryIs>
<LinearRing>
<coordinates>
-5.85833333,40.56666667
-5.85,40.56666667
-5.85,40.55833333
-5.85833333,40.55833333
-5.85833333,40.56666667
</coordinates>
</LinearRing>
</outerBoundaryIs>
</Polygon>
<Polygon>
<outerBoundaryIs>
<LinearRing>
<coordinates>
-7.70833333,40.56666667
-7.7,40.56666667
-7.69166667,40.56666667
-7.69166667,40.55833333
-7.7,40.55833333
-7.70833333,40.55833333
-7.70833333,40.56666667
</coordinates>
</LinearRing>
</outerBoundaryIs>
</Polygon>
<Polygon>
<outerBoundaryIs>
<LinearRing>
<coordinates>
-7.59166667,40.33333333
-7.58333333,40.33333333
-7.58333333,40.325
-7.59166667,40.325
-7.59166667,40.33333333
</coordinates>
</LinearRing>
</outerBoundaryIs>
</Polygon>
<Polygon>
<outerBoundaryIs>
<LinearRing>
<coordinates>
-7.5,39.80833333
-7.49166667,39.80833333
-7.49166667,39.8
-7.5,39.8
-7.5,39.80833333
</coordinates>
</LinearRing>
</outerBoundaryIs>
</Polygon>
<Polygon>
<outerBoundaryIs>
<LinearRing>
<coordinates>
-7.49166667,39.81666667
-7.48333333,39.81666667
-7.48333333,39.80833333
-7.49166667,39.80833333
-7.49166667,39.81666667
</coordinates>
</LinearRing>
</outerBoundaryIs>
</Polygon>
<Polygon>
<outerBoundaryIs>
<LinearRing>
<coordinates>
-7.50833333,39.81666667
-7.5,39.81666667
-7.5,39.80833333
-7.50833333,39.80833333
-7.50833333,39.81666667
</coordinates>
</LinearRing>
</outerBoundaryIs>
</Polygon>
<Polygon>
<outerBoundaryIs>
<LinearRing>
<coordinates>
-7.5,39.825
-7.49166667,39.825
-7.49166667,39.81666667
-7.5,39.81666667
-7.5,39.825
</coordinates>
</LinearRing>
</outerBoundaryIs>
</Polygon>
<Polygon>
<outerBoundaryIs>
<LinearRing>
<coordinates>
-5.86666667,40.7
-5.85833333,40.7
-5.85833333,40.69166667
-5.86666667,40.69166667
-5.86666667,40.7
</coordinates>
</LinearRing>
</outerBoundaryIs>
</Polygon>
<Polygon>
<outerBoundaryIs>
<LinearRing>
<coordinates>
-6.48333333,40.7
-6.49166667,40.7
-6.49166667,40.70833333
-6.49166667,40.71666667
-6.48333333,40.71666667
-6.48333333,40.70833333
-6.475,40.70833333
-6.475,40.7
-6.48333333,40.7
</coordinates>
</LinearRing>
</outerBoundaryIs>
</Polygon>
<Polygon>
<outerBoundaryIs>
<LinearRing>
<coordinates>
-7.71666667,40.70833333
-7.70833333,40.70833333
-7.70833333,40.7
-7.71666667,40.7
-7.71666667,40.70833333
</coordinates>
</LinearRing>
</outerBoundaryIs>
</Polygon>
<Polygon>
<outerBoundaryIs>
<LinearRing>
<coordinates>
-5.875,40.75
-5.86666667,40.75
-5.86666667,40.74166667
-5.875,40.74166667
-5.875,40.75
</coordinates>
</LinearRing>
</outerBoundaryIs>
</Polygon>
<Polygon>
<outerBoundaryIs>
<LinearRing>
<coordinates>
-5.9,40.775
-5.89166667,40.775
-5.89166667,40.76666667
-5.9,40.76666667
-5.9,40.775
</coordinates>
</LinearRing>
</outerBoundaryIs>
</Polygon>
<Polygon>
<outerBoundaryIs>
<LinearRing>
<coordinates>
-6.48333333,40.775
-6.475,40.775
-6.475,40.76666667
-6.48333333,40.76666667
-6.48333333,40.775
</coordinates>
</LinearRing>
</outerBoundaryIs>
</Polygon>
<Polygon>
<outerBoundaryIs>
<LinearRing>
<coordinates>
-5.91666667,40.75833333
-5.90833333,40.75833333
-5.90833333,40.75
-5.91666667,40.75
-5.91666667,40.75833333
</coordinates>
</LinearRing>
</outerBoundaryIs>
</Polygon>
<Polygon>
<outerBoundaryIs>
<LinearRing>
<coordinates>
-6,40.75833333
-5.99166667,40.75833333
-5.99166667,40.75
-6,40.75
-6,40.75833333
</coordinates>
</LinearRing>
</outerBoundaryIs>
</Polygon>
<Polygon>
<outerBoundaryIs>
<LinearRing>
<coordinates>
-5.90833333,40.76666667
-5.9,40.76666667
-5.9,40.75833333
-5.90833333,40.75833333
-5.90833333,40.76666667
</coordinates>
</LinearRing>
</outerBoundaryIs>
</Polygon>
<Polygon>
<outerBoundaryIs>
<LinearRing>
<coordinates>
-7.65,40.75833333
-7.64166667,40.75833333
-7.64166667,40.75
-7.65,40.75
-7.65833333,40.75
-7.65833333,40.75833333
-7.65833333,40.76666667
-7.65,40.76666667
-7.65,40.75833333
</coordinates>
</LinearRing>
</outerBoundaryIs>
</Polygon>
<Polygon>
<outerBoundaryIs>
<LinearRing>
<coordinates>
-6.49166667,40.76666667
-6.48333333,40.76666667
-6.48333333,40.75833333
-6.49166667,40.75833333
-6.49166667,40.76666667
</coordinates>
</LinearRing>
</outerBoundaryIs>
</Polygon>
<Polygon>
<outerBoundaryIs>
<LinearRing>
<coordinates>
-7.66666667,40.71666667
-7.65833333,40.71666667
-7.65833333,40.725
-7.65,40.725
-7.65,40.71666667
-7.64166667,40.71666667
-7.64166667,40.70833333
-7.65,40.70833333
-7.65833333,40.70833333
-7.66666667,40.70833333
-7.66666667,40.71666667
</coordinates>
</LinearRing>
</outerBoundaryIs>
</Polygon>
<Polygon>
<outerBoundaryIs>
<LinearRing>
<coordinates>
-6.5,40.725
-6.49166667,40.725
-6.49166667,40.71666667
-6.5,40.71666667
-6.5,40.725
</coordinates>
</LinearRing>
</outerBoundaryIs>
</Polygon>
<Polygon>
<outerBoundaryIs>
<LinearRing>
<coordinates>
-7.675,40.74166667
-7.66666667,40.74166667
-7.66666667,40.73333333
-7.675,40.73333333
-7.675,40.74166667
</coordinates>
</LinearRing>
</outerBoundaryIs>
</Polygon>
<Polygon>
<outerBoundaryIs>
<LinearRing>
<coordinates>
-6.475,40.74166667
-6.475,40.73333333
-6.48333333,40.73333333
-6.48333333,40.74166667
-6.48333333,40.75
-6.475,40.75
-6.46666667,40.75
-6.46666667,40.74166667
-6.475,40.74166667
</coordinates>
</LinearRing>
</outerBoundaryIs>
</Polygon>
<Polygon>
<outerBoundaryIs>
<LinearRing>
<coordinates>
-5.91666667,40.81666667
-5.90833333,40.81666667
-5.90833333,40.80833333
-5.91666667,40.80833333
-5.91666667,40.81666667
</coordinates>
</LinearRing>
</outerBoundaryIs>
</Polygon>
<Polygon>
<outerBoundaryIs>
<LinearRing>
<coordinates>
-6.05,40.81666667
-6.04166667,40.81666667
-6.04166667,40.80833333
-6.05,40.80833333
-6.05,40.81666667
</coordinates>
</LinearRing>
</outerBoundaryIs>
</Polygon>
<Polygon>
<outerBoundaryIs>
<LinearRing>
<coordinates>
-5.90833333,40.825
-5.9,40.825
-5.89166667,40.825
-5.89166667,40.81666667
-5.9,40.81666667
-5.90833333,40.81666667
-5.90833333,40.825
</coordinates>
</LinearRing>
</outerBoundaryIs>
</Polygon>
<Polygon>
<outerBoundaryIs>
<LinearRing>
<coordinates>
-5.84166667,40.875
-5.83333333,40.875
-5.83333333,40.86666667
-5.84166667,40.86666667
-5.84166667,40.875
</coordinates>
</LinearRing>
</outerBoundaryIs>
</Polygon>
<Polygon>
<outerBoundaryIs>
<LinearRing>
<coordinates>
-5.85833333,40.86666667
-5.85,40.86666667
-5.85,40.85833333
-5.85833333,40.85833333
-5.85833333,40.86666667
</coordinates>
</LinearRing>
</outerBoundaryIs>
</Polygon>
<Polygon>
<outerBoundaryIs>
<LinearRing>
<coordinates>
-5.89166667,40.83333333
-5.88333333,40.83333333
-5.88333333,40.825
-5.89166667,40.825
-5.89166667,40.83333333
</coordinates>
</LinearRing>
</outerBoundaryIs>
</Polygon>
<Polygon>
<outerBoundaryIs>
<LinearRing>
<coordinates>
-6.5,40.78333333
-6.49166667,40.78333333
-6.49166667,40.79166667
-6.5,40.79166667
-6.5,40.8
-6.49166667,40.8
-6.48333333,40.8
-6.475,40.8
-6.46666667,40.8
-6.46666667,40.79166667
-6.475,40.79166667
-6.48333333,40.79166667
-6.48333333,40.78333333
-6.48333333,40.775
-6.49166667,40.775
-6.5,40.775
-6.5,40.78333333
</coordinates>
</LinearRing>
</outerBoundaryIs>
</Polygon>
<Polygon>
<outerBoundaryIs>
<LinearRing>
<coordinates>
-7.8,40.78333333
-7.79166667,40.78333333
-7.79166667,40.775
-7.8,40.775
-7.8,40.78333333
</coordinates>
</LinearRing>
</outerBoundaryIs>
</Polygon>
<Polygon>
<outerBoundaryIs>
<LinearRing>
<coordinates>
-5.925,40.75833333
-5.925,40.75
-5.93333333,40.75
-5.93333333,40.75833333
-5.94166667,40.75833333
-5.94166667,40.76666667
-5.93333333,40.76666667
-5.925,40.76666667
-5.925,40.775
-5.93333333,40.775
-5.93333333,40.78333333
-5.925,40.78333333
-5.91666667,40.78333333
-5.90833333,40.78333333
-5.9,40.78333333
-5.9,40.775
-5.90833333,40.775
-5.91666667,40.775
-5.91666667,40.76666667
-5.91666667,40.75833333
-5.925,40.75833333
</coordinates>
</LinearRing>
</outerBoundaryIs>
</Polygon>
<Polygon>
<outerBoundaryIs>
<LinearRing>
<coordinates>
-6.46666667,40.79166667
-6.45833333,40.79166667
-6.45833333,40.78333333
-6.46666667,40.78333333
-6.46666667,40.79166667
</coordinates>
</LinearRing>
</outerBoundaryIs>
</Polygon>
<Polygon>
<outerBoundaryIs>
<LinearRing>
<coordinates>
-6.55833333,40.79166667
-6.55,40.79166667
-6.55,40.78333333
-6.55833333,40.78333333
-6.55833333,40.79166667
</coordinates>
</LinearRing>
</outerBoundaryIs>
</Polygon>
<Polygon>
<outerBoundaryIs>
<LinearRing>
<coordinates>
-7.85833333,40.8
-7.85,40.8
-7.85,40.79166667
-7.85833333,40.79166667
-7.85833333,40.8
</coordinates>
</LinearRing>
</outerBoundaryIs>
</Polygon>
<Polygon>
<outerBoundaryIs>
<LinearRing>
<coordinates>
-6.45833333,40.8
-6.45,40.8
-6.45,40.79166667
-6.45833333,40.79166667
-6.45833333,40.8
</coordinates>
</LinearRing>
</outerBoundaryIs>
</Polygon>
<Polygon>
<outerBoundaryIs>
<LinearRing>
<coordinates>
-5.89166667,40.8
-5.89166667,40.79166667
-5.9,40.79166667
-5.90833333,40.79166667
-5.90833333,40.8
-5.90833333,40.80833333
-5.9,40.80833333
-5.89166667,40.80833333
-5.89166667,40.8
</coordinates>
</LinearRing>
</outerBoundaryIs>
</Polygon>
<Polygon>
<outerBoundaryIs>
<LinearRing>
<coordinates>
-6.30833333,40.95
-6.3,40.95
-6.3,40.94166667
-6.30833333,40.94166667
-6.30833333,40.95
</coordinates>
</LinearRing>
</outerBoundaryIs>
</Polygon>
<Polygon>
<outerBoundaryIs>
<LinearRing>
<coordinates>
-6.3,40.94166667
-6.29166667,40.94166667
-6.29166667,40.93333333
-6.3,40.93333333
-6.3,40.94166667
</coordinates>
</LinearRing>
</outerBoundaryIs>
</Polygon>
<Polygon>
<outerBoundaryIs>
<LinearRing>
<coordinates>
-6.26666667,40.95
-6.25833333,40.95
-6.25833333,40.94166667
-6.26666667,40.94166667
-6.26666667,40.95
</coordinates>
</LinearRing>
</outerBoundaryIs>
</Polygon>
<Polygon>
<outerBoundaryIs>
<LinearRing>
<coordinates>
-7.99166667,40.95
-7.98333333,40.95
-7.98333333,40.94166667
-7.99166667,40.94166667
-7.99166667,40.95
</coordinates>
</LinearRing>
</outerBoundaryIs>
</Polygon>
<Polygon>
<outerBoundaryIs>
<LinearRing>
<coordinates>
-6.15833333,40.99166667
-6.15833333,40.98333333
-6.16666667,40.98333333
-6.16666667,40.99166667
-6.16666667,41
-6.175,41
-6.175,41.00833333
-6.16666667,41.00833333
-6.15833333,41.00833333
-6.15833333,41
-6.15833333,40.99166667
</coordinates>
</LinearRing>
</outerBoundaryIs>
</Polygon>
<Polygon>
<outerBoundaryIs>
<LinearRing>
<coordinates>
-5.85833333,41
-5.85,41
-5.85,40.99166667
-5.85833333,40.99166667
-5.85833333,41
</coordinates>
</LinearRing>
</outerBoundaryIs>
</Polygon>
<Polygon>
<outerBoundaryIs>
<LinearRing>
<coordinates>
-5.86666667,41.01666667
-5.85833333,41.01666667
-5.85833333,41.00833333
-5.86666667,41.00833333
-5.86666667,41.01666667
</coordinates>
</LinearRing>
</outerBoundaryIs>
</Polygon>
<Polygon>
<outerBoundaryIs>
<LinearRing>
<coordinates>
-6.175,40.96666667
-6.16666667,40.96666667
-6.16666667,40.95833333
-6.175,40.95833333
-6.175,40.96666667
</coordinates>
</LinearRing>
</outerBoundaryIs>
</Polygon>
<Polygon>
<outerBoundaryIs>
<LinearRing>
<coordinates>
-6.15833333,40.9
-6.15,40.9
-6.15,40.89166667
-6.15833333,40.89166667
-6.15833333,40.9
</coordinates>
</LinearRing>
</outerBoundaryIs>
</Polygon>
<Polygon>
<outerBoundaryIs>
<LinearRing>
<coordinates>
-6.175,40.9
-6.16666667,40.9
-6.16666667,40.89166667
-6.175,40.89166667
-6.175,40.9
</coordinates>
</LinearRing>
</outerBoundaryIs>
</Polygon>
<Polygon>
<outerBoundaryIs>
<LinearRing>
<coordinates>
-6.15,40.90833333
-6.14166667,40.90833333
-6.14166667,40.9
-6.15,40.9
-6.15,40.90833333
</coordinates>
</LinearRing>
</outerBoundaryIs>
</Polygon>
<Polygon>
<outerBoundaryIs>
<LinearRing>
<coordinates>
-6.4,41.05
-6.39166667,41.05
-6.39166667,41.04166667
-6.4,41.04166667
-6.40833333,41.04166667
-6.40833333,41.05
-6.4,41.05
</coordinates>
</LinearRing>
</outerBoundaryIs>
</Polygon>
<Polygon>
<outerBoundaryIs>
<LinearRing>
<coordinates>
-5.91666667,41.06666667
-5.90833333,41.06666667
-5.90833333,41.05833333
-5.91666667,41.05833333
-5.91666667,41.06666667
</coordinates>
</LinearRing>
</outerBoundaryIs>
</Polygon>
<Polygon>
<outerBoundaryIs>
<LinearRing>
<coordinates>
-6.35,41.06666667
-6.34166667,41.06666667
-6.34166667,41.05833333
-6.35,41.05833333
-6.35,41.06666667
</coordinates>
</LinearRing>
</outerBoundaryIs>
</Polygon>
<Polygon>
<outerBoundaryIs>
<LinearRing>
<coordinates>
-6.025,41.10833333
-6.01666667,41.10833333
-6.01666667,41.1
-6.025,41.1
-6.025,41.10833333
</coordinates>
</LinearRing>
</outerBoundaryIs>
</Polygon>
<Polygon>
<outerBoundaryIs>
<LinearRing>
<coordinates>
-5.86666667,41.125
-5.85833333,41.125
-5.85833333,41.11666667
-5.86666667,41.11666667
-5.86666667,41.125
</coordinates>
</LinearRing>
</outerBoundaryIs>
</Polygon>
<Polygon>
<outerBoundaryIs>
<LinearRing>
<coordinates>
-5.80833333,41.11666667
-5.80833333,41.10833333
-5.81666667,41.10833333
-5.81666667,41.11666667
-5.81666667,41.125
-5.80833333,41.125
-5.80833333,41.11666667
</coordinates>
</LinearRing>
</outerBoundaryIs>
</Polygon>
<Polygon>
<outerBoundaryIs>
<LinearRing>
<coordinates>
-5.85833333,41.13333333
-5.85,41.13333333
-5.85,41.125
-5.85833333,41.125
-5.85833333,41.13333333
</coordinates>
</LinearRing>
</outerBoundaryIs>
</Polygon>
<Polygon>
<outerBoundaryIs>
<LinearRing>
<coordinates>
-6,41.125
-5.99166667,41.125
-5.99166667,41.11666667
-6,41.11666667
-6,41.125
</coordinates>
</LinearRing>
</outerBoundaryIs>
</Polygon>
<Polygon>
<outerBoundaryIs>
<LinearRing>
<coordinates>
-5.875,41.13333333
-5.86666667,41.13333333
-5.86666667,41.125
-5.875,41.125
-5.875,41.13333333
</coordinates>
</LinearRing>
</outerBoundaryIs>
</Polygon>
<Polygon>
<outerBoundaryIs>
<LinearRing>
<coordinates>
-5.95833333,41.13333333
-5.95,41.13333333
-5.95,41.125
-5.95833333,41.125
-5.95833333,41.13333333
</coordinates>
</LinearRing>
</outerBoundaryIs>
</Polygon>
<Polygon>
<outerBoundaryIs>
<LinearRing>
<coordinates>
-6.23333333,41.09166667
-6.225,41.09166667
-6.225,41.08333333
-6.23333333,41.08333333
-6.24166667,41.08333333
-6.24166667,41.09166667
-6.23333333,41.09166667
</coordinates>
</LinearRing>
</outerBoundaryIs>
</Polygon>
<Polygon>
<outerBoundaryIs>
<LinearRing>
<coordinates>
-5.86666667,41.2
-5.85833333,41.2
-5.85833333,41.20833333
-5.85,41.20833333
-5.85,41.2
-5.84166667,41.2
-5.83333333,41.2
-5.83333333,41.19166667
-5.84166667,41.19166667
-5.85,41.19166667
-5.85833333,41.19166667
-5.86666667,41.19166667
-5.875,41.19166667
-5.875,41.2
-5.86666667,41.2
</coordinates>
</LinearRing>
</outerBoundaryIs>
</Polygon>
<Polygon>
<outerBoundaryIs>
<LinearRing>
<coordinates>
-5.90833333,41.125
-5.9,41.125
-5.9,41.11666667
-5.90833333,41.11666667
-5.91666667,41.11666667
-5.91666667,41.125
-5.91666667,41.13333333
-5.925,41.13333333
-5.93333333,41.13333333
-5.94166667,41.13333333
-5.95,41.13333333
-5.95,41.14166667
-5.95,41.15
-5.94166667,41.15
-5.93333333,41.15
-5.925,41.15
-5.925,41.14166667
-5.91666667,41.14166667
-5.90833333,41.14166667
-5.90833333,41.15
-5.91666667,41.15
-5.91666667,41.15833333
-5.91666667,41.16666667
-5.91666667,41.175
-5.90833333,41.175
-5.9,41.175
-5.89166667,41.175
-5.88333333,41.175
-5.88333333,41.18333333
-5.875,41.18333333
-5.86666667,41.18333333
-5.86666667,41.175
-5.86666667,41.16666667
-5.86666667,41.15833333
-5.86666667,41.15
-5.86666667,41.14166667
-5.875,41.14166667
-5.875,41.13333333
-5.88333333,41.13333333
-5.89166667,41.13333333
-5.9,41.13333333
-5.90833333,41.13333333
-5.90833333,41.125
</coordinates>
</LinearRing>
</outerBoundaryIs>
<innerBoundaryIs>
<LinearRing>
<coordinates>
-5.875,41.14166667
-5.875,41.15
-5.88333333,41.15
-5.88333333,41.14166667
-5.875,41.14166667
</coordinates>
</LinearRing>
</innerBoundaryIs>
</Polygon>
<Polygon>
<outerBoundaryIs>
<LinearRing>
<coordinates>
-6.175,41.15
-6.16666667,41.15
-6.16666667,41.14166667
-6.175,41.14166667
-6.175,41.15
</coordinates>
</LinearRing>
</outerBoundaryIs>
</Polygon>
<Polygon>
<outerBoundaryIs>
<LinearRing>
<coordinates>
-6.25833333,41.15
-6.25,41.15
-6.25,41.14166667
-6.25833333,41.14166667
-6.25833333,41.15
</coordinates>
</LinearRing>
</outerBoundaryIs>
</Polygon>
<Polygon>
<outerBoundaryIs>
<LinearRing>
<coordinates>
-6.43333333,41.14166667
-6.425,41.14166667
-6.425,41.13333333
-6.43333333,41.13333333
-6.43333333,41.14166667
</coordinates>
</LinearRing>
</outerBoundaryIs>
</Polygon>
<Polygon>
<outerBoundaryIs>
<LinearRing>
<coordinates>
-6.03333333,41.14166667
-6.025,41.14166667
-6.025,41.13333333
-6.03333333,41.13333333
-6.03333333,41.14166667
</coordinates>
</LinearRing>
</outerBoundaryIs>
</Polygon>
<Polygon>
<outerBoundaryIs>
<LinearRing>
<coordinates>
-6.26666667,41.15833333
-6.25833333,41.15833333
-6.25833333,41.15
-6.26666667,41.15
-6.275,41.15
-6.275,41.15833333
-6.26666667,41.15833333
</coordinates>
</LinearRing>
</outerBoundaryIs>
</Polygon>
<Polygon>
<outerBoundaryIs>
<LinearRing>
<coordinates>
-5.81666667,41.26666667
-5.80833333,41.26666667
-5.8,41.26666667
-5.8,41.25833333
-5.80833333,41.25833333
-5.81666667,41.25833333
-5.81666667,41.26666667
</coordinates>
</LinearRing>
</outerBoundaryIs>
</Polygon>
<Polygon>
<outerBoundaryIs>
<LinearRing>
<coordinates>
-6.13333333,41.26666667
-6.125,41.26666667
-6.125,41.25833333
-6.13333333,41.25833333
-6.13333333,41.26666667
</coordinates>
</LinearRing>
</outerBoundaryIs>
</Polygon>
<Polygon>
<outerBoundaryIs>
<LinearRing>
<coordinates>
-6.14166667,41.275
-6.13333333,41.275
-6.13333333,41.26666667
-6.14166667,41.26666667
-6.14166667,41.275
</coordinates>
</LinearRing>
</outerBoundaryIs>
</Polygon>
<Polygon>
<outerBoundaryIs>
<LinearRing>
<coordinates>
-6.025,41.29166667
-6.01666667,41.29166667
-6.01666667,41.28333333
-6.025,41.28333333
-6.025,41.29166667
</coordinates>
</LinearRing>
</outerBoundaryIs>
</Polygon>
<Polygon>
<outerBoundaryIs>
<LinearRing>
<coordinates>
-6.01666667,41.3
-6.00833333,41.3
-6.00833333,41.29166667
-6.01666667,41.29166667
-6.01666667,41.3
</coordinates>
</LinearRing>
</outerBoundaryIs>
</Polygon>
<Polygon>
<outerBoundaryIs>
<LinearRing>
<coordinates>
-5.875,41.3
-5.86666667,41.3
-5.86666667,41.29166667
-5.875,41.29166667
-5.875,41.3
</coordinates>
</LinearRing>
</outerBoundaryIs>
</Polygon>
<Polygon>
<outerBoundaryIs>
<LinearRing>
<coordinates>
-5.875,41.25833333
-5.88333333,41.25833333
-5.88333333,41.26666667
-5.88333333,41.275
-5.875,41.275
-5.86666667,41.275
-5.86666667,41.28333333
-5.86666667,41.29166667
-5.85833333,41.29166667
-5.85,41.29166667
-5.85,41.28333333
-5.84166667,41.28333333
-5.84166667,41.275
-5.85,41.275
-5.85833333,41.275
-5.85833333,41.26666667
-5.86666667,41.26666667
-5.86666667,41.25833333
-5.875,41.25833333
</coordinates>
</LinearRing>
</outerBoundaryIs>
</Polygon>
<Polygon>
<outerBoundaryIs>
<LinearRing>
<coordinates>
-5.96666667,41.35
-5.96666667,41.34166667
-5.975,41.34166667
-5.975,41.35
-5.98333333,41.35
-5.98333333,41.35833333
-5.975,41.35833333
-5.96666667,41.35833333
-5.95833333,41.35833333
-5.95,41.35833333
-5.95,41.35
-5.95833333,41.35
-5.96666667,41.35
</coordinates>
</LinearRing>
</outerBoundaryIs>
</Polygon>
<Polygon>
<outerBoundaryIs>
<LinearRing>
<coordinates>
-8.51666667,41.35833333
-8.50833333,41.35833333
-8.50833333,41.35
-8.51666667,41.35
-8.51666667,41.35833333
</coordinates>
</LinearRing>
</outerBoundaryIs>
</Polygon>
<Polygon>
<outerBoundaryIs>
<LinearRing>
<coordinates>
-5.825,41.24166667
-5.81666667,41.24166667
-5.81666667,41.23333333
-5.825,41.23333333
-5.825,41.24166667
</coordinates>
</LinearRing>
</outerBoundaryIs>
</Polygon>
<Polygon>
<outerBoundaryIs>
<LinearRing>
<coordinates>
-5.825,41.25
-5.825,41.24166667
-5.83333333,41.24166667
-5.84166667,41.24166667
-5.84166667,41.25
-5.84166667,41.25833333
-5.83333333,41.25833333
-5.825,41.25833333
-5.81666667,41.25833333
-5.81666667,41.25
-5.825,41.25
</coordinates>
</LinearRing>
</outerBoundaryIs>
</Polygon>
<Polygon>
<outerBoundaryIs>
<LinearRing>
<coordinates>
-6.125,41.25833333
-6.11666667,41.25833333
-6.11666667,41.25
-6.125,41.25
-6.125,41.25833333
</coordinates>
</LinearRing>
</outerBoundaryIs>
</Polygon>
<Polygon>
<outerBoundaryIs>
<LinearRing>
<coordinates>
-7.74166667,41.40833333
-7.73333333,41.40833333
-7.73333333,41.4
-7.74166667,41.4
-7.74166667,41.40833333
</coordinates>
</LinearRing>
</outerBoundaryIs>
</Polygon>
<Polygon>
<outerBoundaryIs>
<LinearRing>
<coordinates>
-7.75,41.4
-7.74166667,41.4
-7.74166667,41.39166667
-7.75,41.39166667
-7.75833333,41.39166667
-7.76666667,41.39166667
-7.76666667,41.4
-7.75833333,41.4
-7.75,41.4
</coordinates>
</LinearRing>
</outerBoundaryIs>
</Polygon>
<Polygon>
<outerBoundaryIs>
<LinearRing>
<coordinates>
-6.14166667,41.40833333
-6.13333333,41.40833333
-6.13333333,41.4
-6.14166667,41.4
-6.14166667,41.40833333
</coordinates>
</LinearRing>
</outerBoundaryIs>
</Polygon>
<Polygon>
<outerBoundaryIs>
<LinearRing>
<coordinates>
-5.86666667,41.46666667
-5.85833333,41.46666667
-5.85833333,41.45833333
-5.86666667,41.45833333
-5.86666667,41.46666667
</coordinates>
</LinearRing>
</outerBoundaryIs>
</Polygon>
<Polygon>
<outerBoundaryIs>
<LinearRing>
<coordinates>
-5.89166667,41.45
-5.88333333,41.45
-5.88333333,41.44166667
-5.89166667,41.44166667
-5.89166667,41.45
</coordinates>
</LinearRing>
</outerBoundaryIs>
</Polygon>
<Polygon>
<outerBoundaryIs>
<LinearRing>
<coordinates>
-8.31666667,41.48333333
-8.30833333,41.48333333
-8.30833333,41.475
-8.31666667,41.475
-8.325,41.475
-8.325,41.48333333
-8.31666667,41.48333333
</coordinates>
</LinearRing>
</outerBoundaryIs>
</Polygon>
<Polygon>
<outerBoundaryIs>
<LinearRing>
<coordinates>
-8.175,41.48333333
-8.16666667,41.48333333
-8.16666667,41.475
-8.175,41.475
-8.175,41.48333333
</coordinates>
</LinearRing>
</outerBoundaryIs>
</Polygon>
<Polygon>
<outerBoundaryIs>
<LinearRing>
<coordinates>
-8.30833333,41.475
-8.3,41.475
-8.29166667,41.475
-8.29166667,41.46666667
-8.3,41.46666667
-8.30833333,41.46666667
-8.30833333,41.475
</coordinates>
</LinearRing>
</outerBoundaryIs>
</Polygon>
<Polygon>
<outerBoundaryIs>
<LinearRing>
<coordinates>
-8.45,41.425
-8.44166667,41.425
-8.44166667,41.41666667
-8.45,41.41666667
-8.45,41.425
</coordinates>
</LinearRing>
</outerBoundaryIs>
</Polygon>
<Polygon>
<outerBoundaryIs>
<LinearRing>
<coordinates>
-8.375,41.425
-8.36666667,41.425
-8.36666667,41.43333333
-8.35833333,41.43333333
-8.35833333,41.425
-8.35,41.425
-8.35,41.41666667
-8.35833333,41.41666667
-8.36666667,41.41666667
-8.375,41.41666667
-8.375,41.425
</coordinates>
</LinearRing>
</outerBoundaryIs>
</Polygon>
<Polygon>
<outerBoundaryIs>
<LinearRing>
<coordinates>
-6.125,41.425
-6.11666667,41.425
-6.11666667,41.41666667
-6.125,41.41666667
-6.125,41.425
</coordinates>
</LinearRing>
</outerBoundaryIs>
</Polygon>
<Polygon>
<outerBoundaryIs>
<LinearRing>
<coordinates>
-5.80833333,41.43333333
-5.8,41.43333333
-5.79166667,41.43333333
-5.79166667,41.425
-5.8,41.425
-5.80833333,41.425
-5.80833333,41.43333333
</coordinates>
</LinearRing>
</outerBoundaryIs>
</Polygon>
<Polygon>
<outerBoundaryIs>
<LinearRing>
<coordinates>
-8.625,41.43333333
-8.61666667,41.43333333
-8.60833333,41.43333333
-8.60833333,41.425
-8.61666667,41.425
-8.625,41.425
-8.625,41.43333333
</coordinates>
</LinearRing>
</outerBoundaryIs>
</Polygon>
<Polygon>
<outerBoundaryIs>
<LinearRing>
<coordinates>
-8.64166667,41.43333333
-8.63333333,41.43333333
-8.63333333,41.425
-8.64166667,41.425
-8.64166667,41.43333333
</coordinates>
</LinearRing>
</outerBoundaryIs>
</Polygon>
<Polygon>
<outerBoundaryIs>
<LinearRing>
<coordinates>
-8.68333333,41.43333333
-8.675,41.43333333
-8.675,41.425
-8.68333333,41.425
-8.68333333,41.43333333
</coordinates>
</LinearRing>
</outerBoundaryIs>
</Polygon>
<Polygon>
<outerBoundaryIs>
<LinearRing>
<coordinates>
-8.725,41.43333333
-8.71666667,41.43333333
-8.71666667,41.425
-8.725,41.425
-8.725,41.43333333
</coordinates>
</LinearRing>
</outerBoundaryIs>
</Polygon>
<Polygon>
<outerBoundaryIs>
<LinearRing>
<coordinates>
-8.45833333,41.43333333
-8.45,41.43333333
-8.45,41.425
-8.45833333,41.425
-8.45833333,41.43333333
</coordinates>
</LinearRing>
</outerBoundaryIs>
</Polygon>
<Polygon>
<outerBoundaryIs>
<LinearRing>
<coordinates>
-5.9,41.44166667
-5.89166667,41.44166667
-5.89166667,41.43333333
-5.9,41.43333333
-5.9,41.44166667
</coordinates>
</LinearRing>
</outerBoundaryIs>
</Polygon>
<Polygon>
<outerBoundaryIs>
<LinearRing>
<coordinates>
-7.375,41.51666667
-7.36666667,41.51666667
-7.36666667,41.50833333
-7.375,41.50833333
-7.375,41.51666667
</coordinates>
</LinearRing>
</outerBoundaryIs>
</Polygon>
<Polygon>
<outerBoundaryIs>
<LinearRing>
<coordinates>
-8.125,41.525
-8.11666667,41.525
-8.11666667,41.53333333
-8.10833333,41.53333333
-8.1,41.53333333
-8.1,41.525
-8.10833333,41.525
-8.10833333,41.51666667
-8.11666667,41.51666667
-8.125,41.51666667
-8.125,41.525
</coordinates>
</LinearRing>
</outerBoundaryIs>
</Polygon>
<Polygon>
<outerBoundaryIs>
<LinearRing>
<coordinates>
-7.35833333,41.525
-7.35,41.525
-7.35,41.51666667
-7.35833333,41.51666667
-7.35833333,41.525
</coordinates>
</LinearRing>
</outerBoundaryIs>
</Polygon>
<Polygon>
<outerBoundaryIs>
<LinearRing>
<coordinates>
-5.88333333,41.53333333
-5.875,41.53333333
-5.875,41.525
-5.88333333,41.525
-5.88333333,41.53333333
</coordinates>
</LinearRing>
</outerBoundaryIs>
</Polygon>
<Polygon>
<outerBoundaryIs>
<LinearRing>
<coordinates>
-5.86666667,41.54166667
-5.86666667,41.53333333
-5.875,41.53333333
-5.875,41.54166667
-5.875,41.55
-5.86666667,41.55
-5.85833333,41.55
-5.85,41.55
-5.85,41.54166667
-5.85833333,41.54166667
-5.86666667,41.54166667
</coordinates>
</LinearRing>
</outerBoundaryIs>
</Polygon>
<Polygon>
<outerBoundaryIs>
<LinearRing>
<coordinates>
-5.9,41.61666667
-5.9,41.60833333
-5.90833333,41.60833333
-5.90833333,41.61666667
-5.91666667,41.61666667
-5.91666667,41.625
-5.90833333,41.625
-5.9,41.625
-5.9,41.61666667
</coordinates>
</LinearRing>
</outerBoundaryIs>
</Polygon>
<Polygon>
<outerBoundaryIs>
<LinearRing>
<coordinates>
-7.625,41.61666667
-7.61666667,41.61666667
-7.61666667,41.60833333
-7.625,41.60833333
-7.625,41.61666667
</coordinates>
</LinearRing>
</outerBoundaryIs>
</Polygon>
<Polygon>
<outerBoundaryIs>
<LinearRing>
<coordinates>
-5.90833333,41.6
-5.9,41.6
-5.9,41.59166667
-5.90833333,41.59166667
-5.90833333,41.6
</coordinates>
</LinearRing>
</outerBoundaryIs>
</Polygon>
<Polygon>
<outerBoundaryIs>
<LinearRing>
<coordinates>
-7.625,41.6
-7.61666667,41.6
-7.61666667,41.59166667
-7.625,41.59166667
-7.625,41.6
</coordinates>
</LinearRing>
</outerBoundaryIs>
</Polygon>
<Polygon>
<outerBoundaryIs>
<LinearRing>
<coordinates>
-8.125,41.59166667
-8.125,41.58333333
-8.13333333,41.58333333
-8.14166667,41.58333333
-8.14166667,41.59166667
-8.13333333,41.59166667
-8.13333333,41.6
-8.125,41.6
-8.125,41.59166667
</coordinates>
</LinearRing>
</outerBoundaryIs>
</Polygon>
<Polygon>
<outerBoundaryIs>
<LinearRing>
<coordinates>
-7.575,41.59166667
-7.56666667,41.59166667
-7.56666667,41.58333333
-7.575,41.58333333
-7.575,41.59166667
</coordinates>
</LinearRing>
</outerBoundaryIs>
</Polygon>
<Polygon>
<outerBoundaryIs>
<LinearRing>
<coordinates>
-8.125,41.60833333
-8.11666667,41.60833333
-8.11666667,41.6
-8.125,41.6
-8.125,41.60833333
</coordinates>
</LinearRing>
</outerBoundaryIs>
</Polygon>
<Polygon>
<outerBoundaryIs>
<LinearRing>
<coordinates>
-5.95833333,41.60833333
-5.95,41.60833333
-5.95,41.6
-5.95833333,41.6
-5.95833333,41.60833333
</coordinates>
</LinearRing>
</outerBoundaryIs>
</Polygon>
<Polygon>
<outerBoundaryIs>
<LinearRing>
<coordinates>
-5.84166667,41.55833333
-5.84166667,41.55
-5.85,41.55
-5.85,41.55833333
-5.85,41.56666667
-5.84166667,41.56666667
-5.83333333,41.56666667
-5.83333333,41.55833333
-5.84166667,41.55833333
</coordinates>
</LinearRing>
</outerBoundaryIs>
</Polygon>
<Polygon>
<outerBoundaryIs>
<LinearRing>
<coordinates>
-7.58333333,41.575
-7.575,41.575
-7.575,41.56666667
-7.58333333,41.56666667
-7.58333333,41.575
</coordinates>
</LinearRing>
</outerBoundaryIs>
</Polygon>
<Polygon>
<outerBoundaryIs>
<LinearRing>
<coordinates>
-8.29166667,41.48333333
-8.28333333,41.48333333
-8.28333333,41.49166667
-8.275,41.49166667
-8.275,41.48333333
-8.275,41.475
-8.28333333,41.475
-8.29166667,41.475
-8.29166667,41.48333333
</coordinates>
</LinearRing>
</outerBoundaryIs>
</Polygon>
<Polygon>
<outerBoundaryIs>
<LinearRing>
<coordinates>
-8.76666667,41.5
-8.75833333,41.5
-8.75833333,41.49166667
-8.76666667,41.49166667
-8.775,41.49166667
-8.775,41.5
-8.76666667,41.5
</coordinates>
</LinearRing>
</outerBoundaryIs>
</Polygon>
<Polygon>
<outerBoundaryIs>
<LinearRing>
<coordinates>
-5.9,41.50833333
-5.89166667,41.50833333
-5.89166667,41.5
-5.9,41.5
-5.9,41.50833333
</coordinates>
</LinearRing>
</outerBoundaryIs>
</Polygon>
<Polygon>
<outerBoundaryIs>
<LinearRing>
<coordinates>
-7.28333333,41.50833333
-7.275,41.50833333
-7.275,41.5
-7.28333333,41.5
-7.28333333,41.50833333
</coordinates>
</LinearRing>
</outerBoundaryIs>
</Polygon>
<Polygon>
<outerBoundaryIs>
<LinearRing>
<coordinates>
-7.4,41.50833333
-7.39166667,41.50833333
-7.39166667,41.5
-7.4,41.5
-7.4,41.50833333
</coordinates>
</LinearRing>
</outerBoundaryIs>
</Polygon>
<Polygon>
<outerBoundaryIs>
<LinearRing>
<coordinates>
-6.2,41.65833333
-6.19166667,41.65833333
-6.19166667,41.65
-6.2,41.65
-6.2,41.65833333
</coordinates>
</LinearRing>
</outerBoundaryIs>
</Polygon>
<Polygon>
<outerBoundaryIs>
<LinearRing>
<coordinates>
-5.98333333,41.66666667
-5.975,41.66666667
-5.975,41.65833333
-5.98333333,41.65833333
-5.98333333,41.66666667
</coordinates>
</LinearRing>
</outerBoundaryIs>
</Polygon>
<Polygon>
<outerBoundaryIs>
<LinearRing>
<coordinates>
-7.84166667,41.66666667
-7.83333333,41.66666667
-7.83333333,41.65833333
-7.84166667,41.65833333
-7.84166667,41.66666667
</coordinates>
</LinearRing>
</outerBoundaryIs>
</Polygon>
<Polygon>
<outerBoundaryIs>
<LinearRing>
<coordinates>
-5.91666667,41.66666667
-5.90833333,41.66666667
-5.90833333,41.65833333
-5.91666667,41.65833333
-5.925,41.65833333
-5.93333333,41.65833333
-5.93333333,41.66666667
-5.925,41.66666667
-5.925,41.675
-5.91666667,41.675
-5.91666667,41.66666667
</coordinates>
</LinearRing>
</outerBoundaryIs>
</Polygon>
<Polygon>
<outerBoundaryIs>
<LinearRing>
<coordinates>
-6,41.675
-5.99166667,41.675
-5.99166667,41.66666667
-6,41.66666667
-6,41.675
</coordinates>
</LinearRing>
</outerBoundaryIs>
</Polygon>
<Polygon>
<outerBoundaryIs>
<LinearRing>
<coordinates>
-7.83333333,41.675
-7.825,41.675
-7.825,41.66666667
-7.83333333,41.66666667
-7.83333333,41.675
</coordinates>
</LinearRing>
</outerBoundaryIs>
</Polygon>
<Polygon>
<outerBoundaryIs>
<LinearRing>
<coordinates>
-5.95833333,41.73333333
-5.95,41.73333333
-5.95,41.725
-5.95833333,41.725
-5.95833333,41.73333333
</coordinates>
</LinearRing>
</outerBoundaryIs>
</Polygon>
<Polygon>
<outerBoundaryIs>
<LinearRing>
<coordinates>
-7.09166667,41.725
-7.08333333,41.725
-7.08333333,41.71666667
-7.09166667,41.71666667
-7.09166667,41.725
</coordinates>
</LinearRing>
</outerBoundaryIs>
</Polygon>
<Polygon>
<outerBoundaryIs>
<LinearRing>
<coordinates>
-7.05833333,41.825
-7.05833333,41.81666667
-7.06666667,41.81666667
-7.06666667,41.825
-7.06666667,41.83333333
-7.05833333,41.83333333
-7.05,41.83333333
-7.05,41.825
-7.05833333,41.825
</coordinates>
</LinearRing>
</outerBoundaryIs>
</Polygon>
<Polygon>
<outerBoundaryIs>
<LinearRing>
<coordinates>
-7.95,41.83333333
-7.95,41.825
-7.95833333,41.825
-7.95833333,41.83333333
-7.95833333,41.84166667
-7.95,41.84166667
-7.95,41.83333333
</coordinates>
</LinearRing>
</outerBoundaryIs>
</Polygon>
<Polygon>
<outerBoundaryIs>
<LinearRing>
<coordinates>
-6.15,41.83333333
-6.14166667,41.83333333
-6.14166667,41.825
-6.15,41.825
-6.15,41.83333333
</coordinates>
</LinearRing>
</outerBoundaryIs>
</Polygon>
<Polygon>
<outerBoundaryIs>
<LinearRing>
<coordinates>
-7.69166667,41.83333333
-7.68333333,41.83333333
-7.68333333,41.825
-7.69166667,41.825
-7.7,41.825
-7.7,41.83333333
-7.69166667,41.83333333
</coordinates>
</LinearRing>
</outerBoundaryIs>
</Polygon>
<Polygon>
<outerBoundaryIs>
<LinearRing>
<coordinates>
-6.15,41.86666667
-6.14166667,41.86666667
-6.14166667,41.85833333
-6.15,41.85833333
-6.15,41.86666667
</coordinates>
</LinearRing>
</outerBoundaryIs>
</Polygon>
<Polygon>
<outerBoundaryIs>
<LinearRing>
<coordinates>
-7.8,41.875
-7.79166667,41.875
-7.79166667,41.86666667
-7.8,41.86666667
-7.8,41.875
</coordinates>
</LinearRing>
</outerBoundaryIs>
</Polygon>
<Polygon>
<outerBoundaryIs>
<LinearRing>
<coordinates>
-6.375,41.875
-6.36666667,41.875
-6.36666667,41.86666667
-6.375,41.86666667
-6.375,41.875
</coordinates>
</LinearRing>
</outerBoundaryIs>
</Polygon>
<Polygon>
<outerBoundaryIs>
<LinearRing>
<coordinates>
-6.125,41.84166667
-6.11666667,41.84166667
-6.11666667,41.83333333
-6.125,41.83333333
-6.125,41.84166667
</coordinates>
</LinearRing>
</outerBoundaryIs>
</Polygon>
<Polygon>
<outerBoundaryIs>
<LinearRing>
<coordinates>
-6.3,41.84166667
-6.3,41.83333333
-6.30833333,41.83333333
-6.30833333,41.84166667
-6.30833333,41.85
-6.3,41.85
-6.3,41.84166667
</coordinates>
</LinearRing>
</outerBoundaryIs>
</Polygon>
<Polygon>
<outerBoundaryIs>
<LinearRing>
<coordinates>
-6.4,41.85
-6.39166667,41.85
-6.39166667,41.84166667
-6.4,41.84166667
-6.40833333,41.84166667
-6.40833333,41.85
-6.4,41.85
</coordinates>
</LinearRing>
</outerBoundaryIs>
</Polygon>
<Polygon>
<outerBoundaryIs>
<LinearRing>
<coordinates>
-7.81666667,41.85833333
-7.81666667,41.85
-7.825,41.85
-7.825,41.85833333
-7.825,41.86666667
-7.81666667,41.86666667
-7.80833333,41.86666667
-7.80833333,41.85833333
-7.81666667,41.85833333
</coordinates>
</LinearRing>
</outerBoundaryIs>
</Polygon>
<Polygon>
<outerBoundaryIs>
<LinearRing>
<coordinates>
-6.075,41.8
-6.06666667,41.8
-6.05833333,41.8
-6.05,41.8
-6.05,41.79166667
-6.05833333,41.79166667
-6.06666667,41.79166667
-6.075,41.79166667
-6.08333333,41.79166667
-6.08333333,41.8
-6.09166667,41.8
-6.1,41.8
-6.1,41.80833333
-6.09166667,41.80833333
-6.08333333,41.80833333
-6.075,41.80833333
-6.075,41.8
</coordinates>
</LinearRing>
</outerBoundaryIs>
</Polygon>
<Polygon>
<outerBoundaryIs>
<LinearRing>
<coordinates>
-7.95833333,41.80833333
-7.95,41.80833333
-7.95,41.8
-7.95833333,41.8
-7.96666667,41.8
-7.975,41.8
-7.975,41.80833333
-7.96666667,41.80833333
-7.96666667,41.81666667
-7.96666667,41.825
-7.95833333,41.825
-7.95833333,41.81666667
-7.95833333,41.80833333
</coordinates>
</LinearRing>
</outerBoundaryIs>
</Polygon>
<Polygon>
<outerBoundaryIs>
<LinearRing>
<coordinates>
-7.69166667,41.8
-7.68333333,41.8
-7.68333333,41.79166667
-7.69166667,41.79166667
-7.69166667,41.8
</coordinates>
</LinearRing>
</outerBoundaryIs>
</Polygon>
<Polygon>
<outerBoundaryIs>
<LinearRing>
<coordinates>
-6.2,41.8
-6.19166667,41.8
-6.19166667,41.79166667
-6.2,41.79166667
-6.2,41.8
</coordinates>
</LinearRing>
</outerBoundaryIs>
</Polygon>
<Polygon>
<outerBoundaryIs>
<LinearRing>
<coordinates>
-7.05833333,41.81666667
-7.05,41.81666667
-7.05,41.80833333
-7.05833333,41.80833333
-7.05833333,41.81666667
</coordinates>
</LinearRing>
</outerBoundaryIs>
</Polygon>
<Polygon>
<outerBoundaryIs>
<LinearRing>
<coordinates>
-5.99166667,41.73333333
-5.99166667,41.725
-6,41.725
-6,41.73333333
-6,41.74166667
-5.99166667,41.74166667
-5.98333333,41.74166667
-5.98333333,41.73333333
-5.99166667,41.73333333
</coordinates>
</LinearRing>
</outerBoundaryIs>
</Polygon>
<Polygon>
<outerBoundaryIs>
<LinearRing>
<coordinates>
-5.95,41.74166667
-5.94166667,41.74166667
-5.94166667,41.73333333
-5.95,41.73333333
-5.95,41.74166667
</coordinates>
</LinearRing>
</outerBoundaryIs>
</Polygon>
<Polygon>
<outerBoundaryIs>
<LinearRing>
<coordinates>
-7.65833333,41.74166667
-7.65833333,41.73333333
-7.66666667,41.73333333
-7.66666667,41.74166667
-7.66666667,41.75
-7.65833333,41.75
-7.65,41.75
-7.65,41.75833333
-7.64166667,41.75833333
-7.64166667,41.75
-7.64166667,41.74166667
-7.65,41.74166667
-7.65833333,41.74166667
</coordinates>
</LinearRing>
</outerBoundaryIs>
</Polygon>
<Polygon>
<outerBoundaryIs>
<LinearRing>
<coordinates>
-5.94166667,41.75
-5.93333333,41.75
-5.93333333,41.74166667
-5.94166667,41.74166667
-5.94166667,41.75
</coordinates>
</LinearRing>
</outerBoundaryIs>
</Polygon>
<Polygon>
<outerBoundaryIs>
<LinearRing>
<coordinates>
-6.1,41.75
-6.09166667,41.75
-6.09166667,41.74166667
-6.1,41.74166667
-6.1,41.75
</coordinates>
</LinearRing>
</outerBoundaryIs>
</Polygon>
<Polygon>
<outerBoundaryIs>
<LinearRing>
<coordinates>
-5.93333333,41.75833333
-5.925,41.75833333
-5.925,41.75
-5.93333333,41.75
-5.93333333,41.75833333
</coordinates>
</LinearRing>
</outerBoundaryIs>
</Polygon>
<Polygon>
<outerBoundaryIs>
<LinearRing>
<coordinates>
-6.09166667,41.75833333
-6.08333333,41.75833333
-6.08333333,41.75
-6.09166667,41.75
-6.09166667,41.75833333
</coordinates>
</LinearRing>
</outerBoundaryIs>
</Polygon>
<Polygon>
<outerBoundaryIs>
<LinearRing>
<coordinates>
-5.95,41.75833333
-5.94166667,41.75833333
-5.94166667,41.75
-5.95,41.75
-5.95,41.75833333
</coordinates>
</LinearRing>
</outerBoundaryIs>
</Polygon>
<Polygon>
<outerBoundaryIs>
<LinearRing>
<coordinates>
-7.68333333,41.75833333
-7.68333333,41.75
-7.69166667,41.75
-7.69166667,41.75833333
-7.69166667,41.76666667
-7.68333333,41.76666667
-7.675,41.76666667
-7.675,41.775
-7.68333333,41.775
-7.68333333,41.78333333
-7.68333333,41.79166667
-7.675,41.79166667
-7.675,41.78333333
-7.66666667,41.78333333
-7.66666667,41.775
-7.65833333,41.775
-7.65833333,41.78333333
-7.65,41.78333333
-7.65,41.775
-7.65,41.76666667
-7.65,41.75833333
-7.65833333,41.75833333
-7.66666667,41.75833333
-7.675,41.75833333
-7.68333333,41.75833333
</coordinates>
</LinearRing>
</outerBoundaryIs>
</Polygon>
<Polygon>
<outerBoundaryIs>
<LinearRing>
<coordinates>
-6.21666667,41.91666667
-6.20833333,41.91666667
-6.20833333,41.90833333
-6.21666667,41.90833333
-6.225,41.90833333
-6.225,41.91666667
-6.21666667,41.91666667
</coordinates>
</LinearRing>
</outerBoundaryIs>
</Polygon>
<Polygon>
<outerBoundaryIs>
<LinearRing>
<coordinates>
-6.7,41.94166667
-6.69166667,41.94166667
-6.69166667,41.93333333
-6.7,41.93333333
-6.7,41.94166667
</coordinates>
</LinearRing>
</outerBoundaryIs>
</Polygon>
<Polygon>
<outerBoundaryIs>
<LinearRing>
<coordinates>
-7.025,41.95
-7.01666667,41.95
-7.01666667,41.94166667
-7.025,41.94166667
-7.025,41.95
</coordinates>
</LinearRing>
</outerBoundaryIs>
</Polygon>
<Polygon>
<outerBoundaryIs>
<LinearRing>
<coordinates>
-7.01666667,41.925
-7.00833333,41.925
-7.00833333,41.91666667
-7.01666667,41.91666667
-7.01666667,41.925
</coordinates>
</LinearRing>
</outerBoundaryIs>
</Polygon>
<Polygon>
<outerBoundaryIs>
<LinearRing>
<coordinates>
-6.70833333,41.91666667
-6.7,41.91666667
-6.7,41.90833333
-6.70833333,41.90833333
-6.70833333,41.91666667
</coordinates>
</LinearRing>
</outerBoundaryIs>
</Polygon>
<Polygon>
<outerBoundaryIs>
<LinearRing>
<coordinates>
-6.91666667,41.91666667
-6.90833333,41.91666667
-6.90833333,41.90833333
-6.91666667,41.90833333
-6.91666667,41.91666667
</coordinates>
</LinearRing>
</outerBoundaryIs>
</Polygon>
<Polygon>
<outerBoundaryIs>
<LinearRing>
<coordinates>
-6.7,41.925
-6.69166667,41.925
-6.69166667,41.91666667
-6.7,41.91666667
-6.7,41.925
</coordinates>
</LinearRing>
</outerBoundaryIs>
</Polygon>
<Polygon>
<outerBoundaryIs>
<LinearRing>
<coordinates>
-6.68333333,41.925
-6.675,41.925
-6.675,41.91666667
-6.68333333,41.91666667
-6.68333333,41.925
</coordinates>
</LinearRing>
</outerBoundaryIs>
</Polygon>
<Polygon>
<outerBoundaryIs>
<LinearRing>
<coordinates>
-6.675,41.93333333
-6.66666667,41.93333333
-6.66666667,41.925
-6.675,41.925
-6.675,41.93333333
</coordinates>
</LinearRing>
</outerBoundaryIs>
</Polygon>
<Polygon>
<outerBoundaryIs>
<LinearRing>
<coordinates>
-6.75,41.99166667
-6.74166667,41.99166667
-6.74166667,41.98333333
-6.75,41.98333333
-6.75,41.99166667
</coordinates>
</LinearRing>
</outerBoundaryIs>
</Polygon>
<Polygon>
<outerBoundaryIs>
<LinearRing>
<coordinates>
-6.75,42.04166667
-6.74166667,42.04166667
-6.74166667,42.03333333
-6.75,42.03333333
-6.75,42.04166667
</coordinates>
</LinearRing>
</outerBoundaryIs>
</Polygon>
<Polygon>
<outerBoundaryIs>
<LinearRing>
<coordinates>
-6.55833333,42.10833333
-6.55,42.10833333
-6.55,42.1
-6.55833333,42.1
-6.56666667,42.1
-6.56666667,42.10833333
-6.55833333,42.10833333
</coordinates>
</LinearRing>
</outerBoundaryIs>
</Polygon>
<Polygon>
<outerBoundaryIs>
<LinearRing>
<coordinates>
-6.48333333,42.09166667
-6.475,42.09166667
-6.46666667,42.09166667
-6.46666667,42.08333333
-6.475,42.08333333
-6.48333333,42.08333333
-6.48333333,42.09166667
</coordinates>
</LinearRing>
</outerBoundaryIs>
</Polygon>
<Polygon>
<outerBoundaryIs>
<LinearRing>
<coordinates>
-6.68333333,42.06666667
-6.675,42.06666667
-6.675,42.05833333
-6.68333333,42.05833333
-6.68333333,42.06666667
</coordinates>
</LinearRing>
</outerBoundaryIs>
</Polygon>
<Polygon>
<outerBoundaryIs>
<LinearRing>
<coordinates>
-6.475,42.075
-6.46666667,42.075
-6.46666667,42.06666667
-6.475,42.06666667
-6.475,42.075
</coordinates>
</LinearRing>
</outerBoundaryIs>
</Polygon>
<Polygon>
<outerBoundaryIs>
<LinearRing>
<coordinates>
-6.45,42.03333333
-6.44166667,42.03333333
-6.44166667,42.025
-6.45,42.025
-6.45,42.03333333
</coordinates>
</LinearRing>
</outerBoundaryIs>
</Polygon>
<Polygon>
<outerBoundaryIs>
<LinearRing>
<coordinates>
-6.84166667,41.93333333
-6.84166667,41.925
-6.85,41.925
-6.85,41.93333333
-6.85833333,41.93333333
-6.85833333,41.94166667
-6.86666667,41.94166667
-6.86666667,41.95
-6.85833333,41.95
-6.85833333,41.95833333
-6.85,41.95833333
-6.85,41.96666667
-6.84166667,41.96666667
-6.83333333,41.96666667
-6.83333333,41.95833333
-6.83333333,41.95
-6.84166667,41.95
-6.84166667,41.94166667
-6.84166667,41.93333333
</coordinates>
</LinearRing>
</outerBoundaryIs>
</Polygon>
<Polygon>
<outerBoundaryIs>
<LinearRing>
<coordinates>
-6.68333333,41.96666667
-6.675,41.96666667
-6.675,41.95833333
-6.68333333,41.95833333
-6.68333333,41.96666667
</coordinates>
</LinearRing>
</outerBoundaryIs>
</Polygon>
<Polygon>
<outerBoundaryIs>
<LinearRing>
<coordinates>
-7.025,41.89166667
-7.01666667,41.89166667
-7.01666667,41.88333333
-7.025,41.88333333
-7.025,41.89166667
</coordinates>
</LinearRing>
</outerBoundaryIs>
</Polygon>
<Polygon>
<outerBoundaryIs>
<LinearRing>
<coordinates>
-6.66666667,41.89166667
-6.66666667,41.88333333
-6.675,41.88333333
-6.675,41.89166667
-6.675,41.9
-6.68333333,41.9
-6.68333333,41.90833333
-6.675,41.90833333
-6.66666667,41.90833333
-6.66666667,41.9
-6.66666667,41.89166667
</coordinates>
</LinearRing>
</outerBoundaryIs>
</Polygon>
<Polygon>
<outerBoundaryIs>
<LinearRing>
<coordinates>
-6.99166667,41.85833333
-6.99166667,41.85
-7,41.85
-7.00833333,41.85
-7.00833333,41.85833333
-7,41.85833333
-7,41.86666667
-7.00833333,41.86666667
-7.00833333,41.875
-7.01666667,41.875
-7.01666667,41.88333333
-7.00833333,41.88333333
-7.00833333,41.89166667
-7,41.89166667
-7,41.9
-6.99166667,41.9
-6.98333333,41.9
-6.98333333,41.89166667
-6.98333333,41.88333333
-6.975,41.88333333
-6.975,41.875
-6.98333333,41.875
-6.98333333,41.86666667
-6.98333333,41.85833333
-6.99166667,41.85833333
</coordinates>
</LinearRing>
</outerBoundaryIs>
</Polygon>
<Polygon>
<outerBoundaryIs>
<LinearRing>
<coordinates>
-6.11666667,41.9
-6.10833333,41.9
-6.10833333,41.89166667
-6.11666667,41.89166667
-6.11666667,41.9
</coordinates>
</LinearRing>
</outerBoundaryIs>
</Polygon>
<Polygon>
<outerBoundaryIs>
<LinearRing>
<coordinates>
-6.15833333,41.9
-6.15,41.9
-6.14166667,41.9
-6.14166667,41.89166667
-6.15,41.89166667
-6.15833333,41.89166667
-6.15833333,41.9
</coordinates>
</LinearRing>
</outerBoundaryIs>
</Polygon>
<Polygon>
<outerBoundaryIs>
<LinearRing>
<coordinates>
-6.96666667,41.9
-6.95833333,41.9
-6.95833333,41.89166667
-6.96666667,41.89166667
-6.96666667,41.9
</coordinates>
</LinearRing>
</outerBoundaryIs>
</Polygon>
<Polygon>
<outerBoundaryIs>
<LinearRing>
<coordinates>
-7.08333333,41.90833333
-7.075,41.90833333
-7.075,41.9
-7.08333333,41.9
-7.08333333,41.90833333
</coordinates>
</LinearRing>
</outerBoundaryIs>
</Polygon>
<Polygon>
<outerBoundaryIs>
<LinearRing>
<coordinates>
-7.4,41.64166667
-7.39166667,41.64166667
-7.38333333,41.64166667
-7.38333333,41.63333333
-7.38333333,41.625
-7.39166667,41.625
-7.39166667,41.63333333
-7.4,41.63333333
-7.4,41.64166667
</coordinates>
</LinearRing>
</outerBoundaryIs>
</Polygon>
<Polygon>
<outerBoundaryIs>
<LinearRing>
<coordinates>
-5.9,41.63333333
-5.89166667,41.63333333
-5.88333333,41.63333333
-5.875,41.63333333
-5.875,41.625
-5.88333333,41.625
-5.89166667,41.625
-5.9,41.625
-5.9,41.63333333
</coordinates>
</LinearRing>
</outerBoundaryIs>
</Polygon>
<Polygon>
<outerBoundaryIs>
<LinearRing>
<coordinates>
-7.40833333,41.63333333
-7.4,41.63333333
-7.4,41.625
-7.40833333,41.625
-7.40833333,41.63333333
</coordinates>
</LinearRing>
</outerBoundaryIs>
</Polygon>
<Polygon>
<outerBoundaryIs>
<LinearRing>
<coordinates>
-5.8,41.575
-5.8,41.56666667
-5.80833333,41.56666667
-5.80833333,41.575
-5.81666667,41.575
-5.825,41.575
-5.83333333,41.575
-5.83333333,41.58333333
-5.83333333,41.59166667
-5.825,41.59166667
-5.81666667,41.59166667
-5.80833333,41.59166667
-5.80833333,41.6
-5.81666667,41.6
-5.825,41.6
-5.83333333,41.6
-5.84166667,41.6
-5.84166667,41.59166667
-5.84166667,41.58333333
-5.85,41.58333333
-5.85833333,41.58333333
-5.85833333,41.575
-5.86666667,41.575
-5.86666667,41.58333333
-5.875,41.58333333
-5.88333333,41.58333333
-5.88333333,41.59166667
-5.875,41.59166667
-5.86666667,41.59166667
-5.85833333,41.59166667
-5.85833333,41.6
-5.86666667,41.6
-5.875,41.6
-5.875,41.60833333
-5.875,41.61666667
-5.875,41.625
-5.86666667,41.625
-5.86666667,41.63333333
-5.85833333,41.63333333
-5.85833333,41.64166667
-5.85,41.64166667
-5.84166667,41.64166667
-5.83333333,41.64166667
-5.83333333,41.65
-5.825,41.65
-5.81666667,41.65
-5.81666667,41.64166667
-5.80833333,41.64166667
-5.8,41.64166667
-5.79166667,41.64166667
-5.79166667,41.63333333
-5.8,41.63333333
-5.8,41.625
-5.80833333,41.625
-5.80833333,41.61666667
-5.8,41.61666667
-5.8,41.60833333
-5.8,41.6
-5.79166667,41.6
-5.79166667,41.59166667
-5.8,41.59166667
-5.8,41.58333333
-5.8,41.575
</coordinates>
</LinearRing>
</outerBoundaryIs>
<innerBoundaryIs>
<LinearRing>
<coordinates>
-5.83333333,41.625
-5.83333333,41.61666667
-5.825,41.61666667
-5.825,41.625
-5.81666667,41.625
-5.81666667,41.63333333
-5.825,41.63333333
-5.83333333,41.63333333
-5.83333333,41.625
</coordinates>
</LinearRing>
</innerBoundaryIs>
</Polygon>
<Polygon>
<outerBoundaryIs>
<LinearRing>
<coordinates>
-8.54166667,41.375
-8.53333333,41.375
-8.53333333,41.36666667
-8.54166667,41.36666667
-8.55,41.36666667
-8.55,41.375
-8.55,41.38333333
-8.54166667,41.38333333
-8.54166667,41.375
</coordinates>
</LinearRing>
</outerBoundaryIs>
</Polygon>
<Polygon>
<outerBoundaryIs>
<LinearRing>
<coordinates>
-8.44166667,41.38333333
-8.43333333,41.38333333
-8.43333333,41.375
-8.44166667,41.375
-8.44166667,41.38333333
</coordinates>
</LinearRing>
</outerBoundaryIs>
</Polygon>
<Polygon>
<outerBoundaryIs>
<LinearRing>
<coordinates>
-5.88333333,41.39166667
-5.875,41.39166667
-5.875,41.38333333
-5.88333333,41.38333333
-5.88333333,41.39166667
</coordinates>
</LinearRing>
</outerBoundaryIs>
</Polygon>
<Polygon>
<outerBoundaryIs>
<LinearRing>
<coordinates>
-5.79166667,41.39166667
-5.78333333,41.39166667
-5.78333333,41.38333333
-5.79166667,41.38333333
-5.79166667,41.39166667
</coordinates>
</LinearRing>
</outerBoundaryIs>
</Polygon>
<Polygon>
<outerBoundaryIs>
<LinearRing>
<coordinates>
-8.45,41.39166667
-8.44166667,41.39166667
-8.44166667,41.38333333
-8.45,41.38333333
-8.45,41.39166667
</coordinates>
</LinearRing>
</outerBoundaryIs>
</Polygon>
<Polygon>
<outerBoundaryIs>
<LinearRing>
<coordinates>
-8.45833333,41.39166667
-8.45833333,41.38333333
-8.46666667,41.38333333
-8.46666667,41.39166667
-8.46666667,41.4
-8.46666667,41.40833333
-8.46666667,41.41666667
-8.45833333,41.41666667
-8.45,41.41666667
-8.45,41.40833333
-8.45833333,41.40833333
-8.45833333,41.4
-8.45833333,41.39166667
</coordinates>
</LinearRing>
</outerBoundaryIs>
</Polygon>
<Polygon>
<outerBoundaryIs>
<LinearRing>
<coordinates>
-6.06666667,40.96666667
-6.05833333,40.96666667
-6.05833333,40.95833333
-6.06666667,40.95833333
-6.075,40.95833333
-6.075,40.96666667
-6.08333333,40.96666667
-6.09166667,40.96666667
-6.09166667,40.975
-6.09166667,40.98333333
-6.09166667,40.99166667
-6.08333333,40.99166667
-6.08333333,41
-6.09166667,41
-6.1,41
-6.1,41.00833333
-6.1,41.01666667
-6.1,41.025
-6.10833333,41.025
-6.10833333,41.03333333
-6.11666667,41.03333333
-6.11666667,41.04166667
-6.10833333,41.04166667
-6.1,41.04166667
-6.1,41.05
-6.10833333,41.05
-6.11666667,41.05
-6.11666667,41.05833333
-6.10833333,41.05833333
-6.1,41.05833333
-6.09166667,41.05833333
-6.09166667,41.06666667
-6.08333333,41.06666667
-6.08333333,41.075
-6.075,41.075
-6.075,41.06666667
-6.06666667,41.06666667
-6.06666667,41.075
-6.05833333,41.075
-6.05833333,41.06666667
-6.05833333,41.05833333
-6.05,41.05833333
-6.05,41.05
-6.05,41.04166667
-6.05833333,41.04166667
-6.06666667,41.04166667
-6.075,41.04166667
-6.075,41.03333333
-6.08333333,41.03333333
-6.08333333,41.025
-6.08333333,41.01666667
-6.075,41.01666667
-6.06666667,41.01666667
-6.06666667,41.00833333
-6.06666667,41
-6.06666667,40.99166667
-6.06666667,40.98333333
-6.06666667,40.975
-6.06666667,40.96666667
</coordinates>
</LinearRing>
</outerBoundaryIs>
<innerBoundaryIs>
<LinearRing>
<coordinates>
-6.075,41.04166667
-6.075,41.05
-6.08333333,41.05
-6.08333333,41.04166667
-6.075,41.04166667
</coordinates>
</LinearRing>
</innerBoundaryIs>
</Polygon>
<Polygon>
<outerBoundaryIs>
<LinearRing>
<coordinates>
-6.34166667,41.025
-6.33333333,41.025
-6.33333333,41.01666667
-6.34166667,41.01666667
-6.35,41.01666667
-6.35,41.025
-6.34166667,41.025
</coordinates>
</LinearRing>
</outerBoundaryIs>
</Polygon>
<Polygon>
<outerBoundaryIs>
<LinearRing>
<coordinates>
-6.39166667,41.03333333
-6.38333333,41.03333333
-6.38333333,41.025
-6.39166667,41.025
-6.39166667,41.03333333
</coordinates>
</LinearRing>
</outerBoundaryIs>
</Polygon>
<Polygon>
<outerBoundaryIs>
<LinearRing>
<coordinates>
-6.325,41.03333333
-6.31666667,41.03333333
-6.31666667,41.025
-6.325,41.025
-6.33333333,41.025
-6.33333333,41.03333333
-6.34166667,41.03333333
-6.34166667,41.04166667
-6.35,41.04166667
-6.35,41.05
-6.34166667,41.05
-6.33333333,41.05
-6.33333333,41.04166667
-6.325,41.04166667
-6.325,41.03333333
</coordinates>
</LinearRing>
</outerBoundaryIs>
</Polygon>
<Polygon>
<outerBoundaryIs>
<LinearRing>
<coordinates>
-8.73333333,40.65
-8.74166667,40.65
-8.75,40.65
-8.75,40.65833333
-8.74166667,40.65833333
-8.74166667,40.66666667
-8.74166667,40.675
-8.74166667,40.68333333
-8.73333333,40.68333333
-8.73333333,40.69166667
-8.73333333,40.7
-8.73333333,40.70833333
-8.725,40.70833333
-8.725,40.71666667
-8.725,40.725
-8.725,40.73333333
-8.725,40.74166667
-8.71666667,40.74166667
-8.71666667,40.75
-8.71666667,40.75833333
-8.70833333,40.75833333
-8.70833333,40.76666667
-8.70833333,40.775
-8.70833333,40.78333333
-8.7,40.78333333
-8.7,40.79166667
-8.7,40.8
-8.7,40.80833333
-8.69166667,40.80833333
-8.69166667,40.81666667
-8.69166667,40.825
-8.69166667,40.83333333
-8.68333333,40.83333333
-8.68333333,40.84166667
-8.68333333,40.85
-8.68333333,40.85833333
-8.68333333,40.86666667
-8.675,40.86666667
-8.675,40.875
-8.675,40.88333333
-8.675,40.89166667
-8.66666667,40.89166667
-8.66666667,40.9
-8.66666667,40.90833333
-8.66666667,40.91666667
-8.66666667,40.925
-8.65833333,40.925
-8.65833333,40.93333333
-8.65833333,40.94166667
-8.65833333,40.95
-8.65833333,40.95833333
-8.65,40.95833333
-8.65,40.96666667
-8.65,40.975
-8.65,40.98333333
-8.65,40.99166667
-8.65,41
-8.65,41.00833333
-8.65,41.01666667
-8.64166667,41.01666667
-8.64166667,41.025
-8.65,41.025
-8.65,41.03333333
-8.65,41.04166667
-8.65,41.05
-8.65833333,41.05
-8.65833333,41.05833333
-8.65833333,41.06666667
-8.65833333,41.075
-8.65833333,41.08333333
-8.65833333,41.09166667
-8.65833333,41.1
-8.65833333,41.10833333
-8.66666667,41.10833333
-8.66666667,41.11666667
-8.66666667,41.125
-8.66666667,41.13333333
-8.65833333,41.13333333
-8.65,41.13333333
-8.65,41.14166667
-8.64166667,41.14166667
-8.64166667,41.15
-8.65,41.15
-8.65833333,41.15
-8.66666667,41.15
-8.675,41.15
-8.68333333,41.15
-8.68333333,41.15833333
-8.68333333,41.16666667
-8.69166667,41.16666667
-8.69166667,41.175
-8.69166667,41.18333333
-8.69166667,41.19166667
-8.7,41.19166667
-8.70833333,41.19166667
-8.70833333,41.2
-8.71666667,41.2
-8.71666667,41.20833333
-8.71666667,41.21666667
-8.71666667,41.225
-8.71666667,41.23333333
-8.725,41.23333333
-8.725,41.24166667
-8.725,41.25
-8.725,41.25833333
-8.725,41.26666667
-8.725,41.275
-8.725,41.28333333
-8.73333333,41.28333333
-8.73333333,41.29166667
-8.73333333,41.3
-8.73333333,41.30833333
-8.74166667,41.30833333
-8.74166667,41.31666667
-8.74166667,41.325
-8.74166667,41.33333333
-8.74166667,41.34166667
-8.75,41.34166667
-8.75,41.35
-8.75,41.35833333
-8.75833333,41.35833333
-8.75833333,41.36666667
-8.75833333,41.375
-8.76666667,41.375
-8.76666667,41.38333333
-8.775,41.38333333
-8.775,41.39166667
-8.775,41.4
-8.78333333,41.4
-8.78333333,41.40833333
-8.78333333,41.41666667
-8.78333333,41.425
-8.775,41.425
-8.775,41.43333333
-8.76666667,41.43333333
-8.76666667,41.44166667
-8.75833333,41.44166667
-8.75833333,41.45
-8.75833333,41.45833333
-8.75833333,41.46666667
-8.75833333,41.475
-8.75833333,41.48333333
-8.75833333,41.49166667
-8.75,41.49166667
-8.75,41.48333333
-8.75,41.475
-8.74166667,41.475
-8.74166667,41.46666667
-8.75,41.46666667
-8.75,41.45833333
-8.74166667,41.45833333
-8.74166667,41.45
-8.74166667,41.44166667
-8.74166667,41.43333333
-8.74166667,41.425
-8.73333333,41.425
-8.725,41.425
-8.725,41.41666667
-8.73333333,41.41666667
-8.73333333,41.40833333
-8.725,41.40833333
-8.725,41.4
-8.71666667,41.4
-8.71666667,41.40833333
-8.71666667,41.41666667
-8.71666667,41.425
-8.70833333,41.425
-8.70833333,41.41666667
-8.7,41.41666667
-8.69166667,41.41666667
-8.68333333,41.41666667
-8.68333333,41.40833333
-8.675,41.40833333
-8.675,41.41666667
-8.675,41.425
-8.66666667,41.425
-8.65833333,41.425
-8.65833333,41.41666667
-8.65,41.41666667
-8.64166667,41.41666667
-8.63333333,41.41666667
-8.63333333,41.425
-8.625,41.425
-8.625,41.41666667
-8.625,41.40833333
-8.63333333,41.40833333
-8.63333333,41.4
-8.64166667,41.4
-8.64166667,41.39166667
-8.63333333,41.39166667
-8.63333333,41.38333333
-8.625,41.38333333
-8.625,41.39166667
-8.61666667,41.39166667
-8.60833333,41.39166667
-8.60833333,41.38333333
-8.6,41.38333333
-8.59166667,41.38333333
-8.58333333,41.38333333
-8.58333333,41.375
-8.575,41.375
-8.575,41.36666667
-8.575,41.35833333
-8.575,41.35
-8.56666667,41.35
-8.56666667,41.35833333
-8.55833333,41.35833333
-8.55833333,41.35
-8.55,41.35
-8.55,41.35833333
-8.54166667,41.35833333
-8.53333333,41.35833333
-8.53333333,41.36666667
-8.525,41.36666667
-8.525,41.375
-8.51666667,41.375
-8.51666667,41.38333333
-8.525,41.38333333
-8.525,41.39166667
-8.525,41.4
-8.53333333,41.4
-8.54166667,41.4
-8.54166667,41.40833333
-8.53333333,41.40833333
-8.53333333,41.41666667
-8.53333333,41.425
-8.525,41.425
-8.51666667,41.425
-8.51666667,41.41666667
-8.50833333,41.41666667
-8.50833333,41.40833333
-8.5,41.40833333
-8.49166667,41.40833333
-8.49166667,41.41666667
-8.48333333,41.41666667
-8.475,41.41666667
-8.475,41.40833333
-8.475,41.4
-8.475,41.39166667
-8.48333333,41.39166667
-8.48333333,41.38333333
-8.475,41.38333333
-8.475,41.375
-8.46666667,41.375
-8.46666667,41.36666667
-8.45833333,41.36666667
-8.45833333,41.375
-8.45833333,41.38333333
-8.45,41.38333333
-8.45,41.375
-8.45,41.36666667
-8.45,41.35833333
-8.45833333,41.35833333
-8.45833333,41.35
-8.45,41.35
-8.45,41.34166667
-8.45,41.33333333
-8.44166667,41.33333333
-8.44166667,41.34166667
-8.43333333,41.34166667
-8.43333333,41.35
-8.43333333,41.35833333
-8.425,41.35833333
-8.425,41.36666667
-8.425,41.375
-8.41666667,41.375
-8.41666667,41.38333333
-8.425,41.38333333
-8.43333333,41.38333333
-8.43333333,41.39166667
-8.425,41.39166667
-8.41666667,41.39166667
-8.41666667,41.4
-8.40833333,41.4
-8.4,41.4
-8.39166667,41.4
-8.39166667,41.39166667
-8.4,41.39166667
-8.4,41.38333333
-8.39166667,41.38333333
-8.39166667,41.375
-8.38333333,41.375
-8.375,41.375
-8.375,41.38333333
-8.38333333,41.38333333
-8.38333333,41.39166667
-8.38333333,41.4
-8.375,41.4
-8.36666667,41.4
-8.36666667,41.40833333
-8.35833333,41.40833333
-8.35,41.40833333
-8.34166667,41.40833333
-8.34166667,41.41666667
-8.34166667,41.425
-8.35,41.425
-8.35,41.43333333
-8.34166667,41.43333333
-8.33333333,41.43333333
-8.325,41.43333333
-8.325,41.44166667
-8.325,41.45
-8.31666667,41.45
-8.31666667,41.45833333
-8.30833333,41.45833333
-8.3,41.45833333
-8.29166667,41.45833333
-8.28333333,41.45833333
-8.275,41.45833333
-8.26666667,41.45833333
-8.26666667,41.46666667
-8.275,41.46666667
-8.275,41.475
-8.26666667,41.475
-8.26666667,41.48333333
-8.26666667,41.49166667
-8.26666667,41.5
-8.26666667,41.50833333
-8.25833333,41.50833333
-8.25833333,41.51666667
-8.25,41.51666667
-8.25,41.525
-8.24166667,41.525
-8.24166667,41.51666667
-8.24166667,41.50833333
-8.23333333,41.50833333
-8.23333333,41.51666667
-8.225,41.51666667
-8.225,41.525
-8.225,41.53333333
-8.23333333,41.53333333
-8.24166667,41.53333333
-8.25,41.53333333
-8.25,41.54166667
-8.24166667,41.54166667
-8.23333333,41.54166667
-8.23333333,41.55
-8.225,41.55
-8.225,41.54166667
-8.21666667,41.54166667
-8.20833333,41.54166667
-8.20833333,41.53333333
-8.2,41.53333333
-8.19166667,41.53333333
-8.19166667,41.54166667
-8.18333333,41.54166667
-8.18333333,41.53333333
-8.175,41.53333333
-8.16666667,41.53333333
-8.16666667,41.54166667
-8.175,41.54166667
-8.175,41.55
-8.18333333,41.55
-8.18333333,41.55833333
-8.175,41.55833333
-8.175,41.56666667
-8.16666667,41.56666667
-8.16666667,41.55833333
-8.15833333,41.55833333
-8.15,41.55833333
-8.15,41.56666667
-8.14166667,41.56666667
-8.14166667,41.575
-8.13333333,41.575
-8.125,41.575
-8.125,41.58333333
-8.11666667,41.58333333
-8.10833333,41.58333333
-8.1,41.58333333
-8.09166667,41.58333333
-8.08333333,41.58333333
-8.075,41.58333333
-8.075,41.575
-8.075,41.56666667
-8.06666667,41.56666667
-8.06666667,41.575
-8.05833333,41.575
-8.05,41.575
-8.04166667,41.575
-8.04166667,41.58333333
-8.05,41.58333333
-8.05,41.59166667
-8.05833333,41.59166667
-8.05833333,41.6
-8.06666667,41.6
-8.06666667,41.59166667
-8.075,41.59166667
-8.075,41.6
-8.08333333,41.6
-8.09166667,41.6
-8.09166667,41.60833333
-8.08333333,41.60833333
-8.075,41.60833333
-8.06666667,41.60833333
-8.05833333,41.60833333
-8.05833333,41.61666667
-8.05833333,41.625
-8.05,41.625
-8.05,41.61666667
-8.05,41.60833333
-8.05,41.6
-8.04166667,41.6
-8.04166667,41.60833333
-8.03333333,41.60833333
-8.03333333,41.61666667
-8.04166667,41.61666667
-8.04166667,41.625
-8.03333333,41.625
-8.03333333,41.63333333
-8.025,41.63333333
-8.025,41.625
-8.01666667,41.625
-8.01666667,41.63333333
-8.01666667,41.64166667
-8.025,41.64166667
-8.03333333,41.64166667
-8.04166667,41.64166667
-8.04166667,41.65
-8.05,41.65
-8.05,41.65833333
-8.05833333,41.65833333
-8.05833333,41.65
-8.06666667,41.65
-8.06666667,41.64166667
-8.06666667,41.63333333
-8.06666667,41.625
-8.06666667,41.61666667
-8.075,41.61666667
-8.075,41.625
-8.075,41.63333333
-8.075,41.64166667
-8.08333333,41.64166667
-8.08333333,41.65
-8.075,41.65
-8.075,41.65833333
-8.075,41.66666667
-8.075,41.675
-8.06666667,41.675
-8.06666667,41.66666667
-8.05833333,41.66666667
-8.05,41.66666667
-8.04166667,41.66666667
-8.03333333,41.66666667
-8.025,41.66666667
-8.025,41.675
-8.01666667,41.675
-8.00833333,41.675
-8,41.675
-8,41.68333333
-7.99166667,41.68333333
-7.98333333,41.68333333
-7.98333333,41.69166667
-7.98333333,41.7
-7.975,41.7
-7.975,41.70833333
-7.975,41.71666667
-7.98333333,41.71666667
-7.98333333,41.725
-7.975,41.725
-7.975,41.73333333
-7.975,41.74166667
-7.96666667,41.74166667
-7.96666667,41.75
-7.95833333,41.75
-7.95833333,41.74166667
-7.95,41.74166667
-7.95,41.75
-7.95,41.75833333
-7.95,41.76666667
-7.94166667,41.76666667
-7.94166667,41.775
-7.95,41.775
-7.95,41.78333333
-7.95,41.79166667
-7.95,41.8
-7.94166667,41.8
-7.93333333,41.8
-7.925,41.8
-7.91666667,41.8
-7.91666667,41.80833333
-7.91666667,41.81666667
-7.91666667,41.825
-7.90833333,41.825
-7.9,41.825
-7.9,41.81666667
-7.89166667,41.81666667
-7.88333333,41.81666667
-7.88333333,41.825
-7.89166667,41.825
-7.89166667,41.83333333
-7.9,41.83333333
-7.90833333,41.83333333
-7.91666667,41.83333333
-7.91666667,41.84166667
-7.90833333,41.84166667
-7.9,41.84166667
-7.9,41.85
-7.89166667,41.85
-7.88333333,41.85
-7.88333333,41.84166667
-7.875,41.84166667
-7.86666667,41.84166667
-7.85833333,41.84166667
-7.85833333,41.85
-7.85,41.85
-7.85,41.84166667
-7.84166667,41.84166667
-7.84166667,41.85
-7.83333333,41.85
-7.825,41.85
-7.825,41.84166667
-7.81666667,41.84166667
-7.80833333,41.84166667
-7.8,41.84166667
-7.8,41.85
-7.8,41.85833333
-7.79166667,41.85833333
-7.79166667,41.86666667
-7.78333333,41.86666667
-7.775,41.86666667
-7.775,41.85833333
-7.76666667,41.85833333
-7.76666667,41.86666667
-7.75833333,41.86666667
-7.75,41.86666667
-7.74166667,41.86666667
-7.74166667,41.85833333
-7.74166667,41.85
-7.74166667,41.84166667
-7.73333333,41.84166667
-7.725,41.84166667
-7.725,41.85
-7.71666667,41.85
-7.70833333,41.85
-7.70833333,41.84166667
-7.70833333,41.83333333
-7.71666667,41.83333333
-7.71666667,41.825
-7.70833333,41.825
-7.7,41.825
-7.7,41.81666667
-7.7,41.80833333
-7.69166667,41.80833333
-7.69166667,41.8
-7.7,41.8
-7.7,41.79166667
-7.69166667,41.79166667
-7.69166667,41.78333333
-7.69166667,41.775
-7.7,41.775
-7.70833333,41.775
-7.70833333,41.78333333
-7.71666667,41.78333333
-7.725,41.78333333
-7.725,41.775
-7.73333333,41.775
-7.74166667,41.775
-7.74166667,41.76666667
-7.74166667,41.75833333
-7.73333333,41.75833333
-7.73333333,41.75
-7.725,41.75
-7.725,41.75833333
-7.725,41.76666667
-7.71666667,41.76666667
-7.71666667,41.75833333
-7.70833333,41.75833333
-7.7,41.75833333
-7.7,41.75
-7.70833333,41.75
-7.70833333,41.74166667
-7.71666667,41.74166667
-7.71666667,41.73333333
-7.71666667,41.725
-7.725,41.725
-7.73333333,41.725
-7.73333333,41.71666667
-7.725,41.71666667
-7.725,41.70833333
-7.725,41.7
-7.725,41.69166667
-7.725,41.68333333
-7.71666667,41.68333333
-7.71666667,41.69166667
-7.71666667,41.7
-7.70833333,41.7
-7.70833333,41.70833333
-7.7,41.70833333
-7.7,41.7
-7.69166667,41.7
-7.69166667,41.69166667
-7.69166667,41.68333333
-7.68333333,41.68333333
-7.675,41.68333333
-7.675,41.675
-7.68333333,41.675
-7.68333333,41.66666667
-7.68333333,41.65833333
-7.68333333,41.65
-7.68333333,41.64166667
-7.675,41.64166667
-7.675,41.63333333
-7.675,41.625
-7.68333333,41.625
-7.68333333,41.61666667
-7.69166667,41.61666667
-7.7,41.61666667
-7.7,41.60833333
-7.70833333,41.60833333
-7.70833333,41.6
-7.71666667,41.6
-7.725,41.6
-7.725,41.59166667
-7.73333333,41.59166667
-7.73333333,41.6
-7.74166667,41.6
-7.74166667,41.59166667
-7.74166667,41.58333333
-7.73333333,41.58333333
-7.73333333,41.575
-7.74166667,41.575
-7.75,41.575
-7.75833333,41.575
-7.75833333,41.56666667
-7.76666667,41.56666667
-7.775,41.56666667
-7.78333333,41.56666667
-7.78333333,41.55833333
-7.78333333,41.55
-7.79166667,41.55
-7.79166667,41.54166667
-7.79166667,41.53333333
-7.78333333,41.53333333
-7.775,41.53333333
-7.775,41.54166667
-7.76666667,41.54166667
-7.75833333,41.54166667
-7.75833333,41.55
-7.75,41.55
-7.75,41.55833333
-7.74166667,41.55833333
-7.73333333,41.55833333
-7.725,41.55833333
-7.71666667,41.55833333
-7.71666667,41.56666667
-7.70833333,41.56666667
-7.7,41.56666667
-7.7,41.575
-7.69166667,41.575
-7.68333333,41.575
-7.675,41.575
-7.675,41.58333333
-7.675,41.59166667
-7.675,41.6
-7.66666667,41.6
-7.66666667,41.60833333
-7.65833333,41.60833333
-7.65833333,41.61666667
-7.65,41.61666667
-7.64166667,41.61666667
-7.63333333,41.61666667
-7.63333333,41.60833333
-7.625,41.60833333
-7.625,41.6
-7.63333333,41.6
-7.64166667,41.6
-7.64166667,41.59166667
-7.63333333,41.59166667
-7.63333333,41.58333333
-7.64166667,41.58333333
-7.65,41.58333333
-7.65833333,41.58333333
-7.65833333,41.575
-7.65,41.575
-7.64166667,41.575
-7.64166667,41.56666667
-7.63333333,41.56666667
-7.63333333,41.55833333
-7.625,41.55833333
-7.625,41.56666667
-7.61666667,41.56666667
-7.61666667,41.55833333
-7.60833333,41.55833333
-7.60833333,41.55
-7.6,41.55
-7.6,41.55833333
-7.6,41.56666667
-7.59166667,41.56666667
-7.58333333,41.56666667
-7.58333333,41.55833333
-7.575,41.55833333
-7.575,41.56666667
-7.56666667,41.56666667
-7.56666667,41.575
-7.56666667,41.58333333
-7.55833333,41.58333333
-7.55833333,41.575
-7.55833333,41.56666667
-7.55,41.56666667
-7.55,41.55833333
-7.54166667,41.55833333
-7.54166667,41.56666667
-7.54166667,41.575
-7.53333333,41.575
-7.53333333,41.58333333
-7.525,41.58333333
-7.525,41.59166667
-7.51666667,41.59166667
-7.51666667,41.58333333
-7.50833333,41.58333333
-7.50833333,41.59166667
-7.5,41.59166667
-7.5,41.58333333
-7.49166667,41.58333333
-7.49166667,41.59166667
-7.49166667,41.6
-7.49166667,41.60833333
-7.5,41.60833333
-7.5,41.61666667
-7.49166667,41.61666667
-7.49166667,41.625
-7.48333333,41.625
-7.48333333,41.63333333
-7.48333333,41.64166667
-7.48333333,41.65
-7.48333333,41.65833333
-7.475,41.65833333
-7.46666667,41.65833333
-7.46666667,41.66666667
-7.45833333,41.66666667
-7.45,41.66666667
-7.45,41.675
-7.45833333,41.675
-7.45833333,41.68333333
-7.45,41.68333333
-7.45,41.69166667
-7.44166667,41.69166667
-7.44166667,41.7
-7.43333333,41.7
-7.43333333,41.70833333
-7.425,41.70833333
-7.425,41.7
-7.41666667,41.7
-7.40833333,41.7
-7.40833333,41.70833333
-7.4,41.70833333
-7.4,41.71666667
-7.39166667,41.71666667
-7.39166667,41.70833333
-7.38333333,41.70833333
-7.38333333,41.7
-7.38333333,41.69166667
-7.375,41.69166667
-7.36666667,41.69166667
-7.36666667,41.68333333
-7.36666667,41.675
-7.36666667,41.66666667
-7.375,41.66666667
-7.38333333,41.66666667
-7.39166667,41.66666667
-7.39166667,41.675
-7.4,41.675
-7.4,41.66666667
-7.4,41.65833333
-7.40833333,41.65833333
-7.41666667,41.65833333
-7.41666667,41.65
-7.40833333,41.65
-7.40833333,41.64166667
-7.41666667,41.64166667
-7.425,41.64166667
-7.425,41.63333333
-7.41666667,41.63333333
-7.41666667,41.625
-7.40833333,41.625
-7.40833333,41.61666667
-7.4,41.61666667
-7.39166667,41.61666667
-7.39166667,41.60833333
-7.38333333,41.60833333
-7.38333333,41.6
-7.375,41.6
-7.375,41.59166667
-7.375,41.58333333
-7.36666667,41.58333333
-7.36666667,41.575
-7.375,41.575
-7.38333333,41.575
-7.38333333,41.58333333
-7.39166667,41.58333333
-7.4,41.58333333
-7.4,41.575
-7.4,41.56666667
-7.39166667,41.56666667
-7.38333333,41.56666667
-7.38333333,41.55833333
-7.375,41.55833333
-7.36666667,41.55833333
-7.36666667,41.55
-7.35833333,41.55
-7.35833333,41.54166667
-7.35833333,41.53333333
-7.35833333,41.525
-7.36666667,41.525
-7.375,41.525
-7.375,41.51666667
-7.38333333,41.51666667
-7.39166667,41.51666667
-7.39166667,41.525
-7.4,41.525
-7.4,41.51666667
-7.4,41.50833333
-7.40833333,41.50833333
-7.40833333,41.5
-7.4,41.5
-7.4,41.49166667
-7.39166667,41.49166667
-7.38333333,41.49166667
-7.38333333,41.5
-7.38333333,41.50833333
-7.375,41.50833333
-7.375,41.5
-7.36666667,41.5
-7.36666667,41.50833333
-7.35833333,41.50833333
-7.35,41.50833333
-7.34166667,41.50833333
-7.33333333,41.50833333
-7.33333333,41.51666667
-7.325,41.51666667
-7.325,41.50833333
-7.31666667,41.50833333
-7.31666667,41.5
-7.30833333,41.5
-7.3,41.5
-7.3,41.49166667
-7.29166667,41.49166667
-7.28333333,41.49166667
-7.28333333,41.48333333
-7.275,41.48333333
-7.275,41.49166667
-7.275,41.5
-7.26666667,41.5
-7.25833333,41.5
-7.25,41.5
-7.25,41.49166667
-7.25,41.48333333
-7.24166667,41.48333333
-7.23333333,41.48333333
-7.23333333,41.49166667
-7.23333333,41.5
-7.24166667,41.5
-7.24166667,41.50833333
-7.25,41.50833333
-7.25,41.51666667
-7.25833333,41.51666667
-7.26666667,41.51666667
-7.26666667,41.525
-7.275,41.525
-7.28333333,41.525
-7.28333333,41.53333333
-7.29166667,41.53333333
-7.29166667,41.54166667
-7.29166667,41.55
-7.3,41.55
-7.3,41.55833333
-7.3,41.56666667
-7.3,41.575
-7.30833333,41.575
-7.30833333,41.58333333
-7.3,41.58333333
-7.29166667,41.58333333
-7.28333333,41.58333333
-7.28333333,41.59166667
-7.28333333,41.6
-7.28333333,41.60833333
-7.275,41.60833333
-7.275,41.61666667
-7.26666667,41.61666667
-7.25833333,41.61666667
-7.25,41.61666667
-7.25,41.625
-7.24166667,41.625
-7.23333333,41.625
-7.225,41.625
-7.225,41.63333333
-7.21666667,41.63333333
-7.20833333,41.63333333
-7.2,41.63333333
-7.2,41.64166667
-7.19166667,41.64166667
-7.18333333,41.64166667
-7.18333333,41.65
-7.175,41.65
-7.16666667,41.65
-7.16666667,41.64166667
-7.15833333,41.64166667
-7.15,41.64166667
-7.14166667,41.64166667
-7.14166667,41.63333333
-7.13333333,41.63333333
-7.13333333,41.625
-7.13333333,41.61666667
-7.125,41.61666667
-7.125,41.60833333
-7.125,41.6
-7.125,41.59166667
-7.125,41.58333333
-7.11666667,41.58333333
-7.11666667,41.59166667
-7.10833333,41.59166667
-7.10833333,41.6
-7.10833333,41.60833333
-7.1,41.60833333
-7.1,41.61666667
-7.1,41.625
-7.1,41.63333333
-7.09166667,41.63333333
-7.08333333,41.63333333
-7.08333333,41.625
-7.075,41.625
-7.06666667,41.625
-7.05833333,41.625
-7.05,41.625
-7.05,41.63333333
-7.05833333,41.63333333
-7.06666667,41.63333333
-7.06666667,41.64166667
-7.075,41.64166667
-7.08333333,41.64166667
-7.08333333,41.65
-7.08333333,41.65833333
-7.09166667,41.65833333
-7.09166667,41.66666667
-7.09166667,41.675
-7.09166667,41.68333333
-7.08333333,41.68333333
-7.08333333,41.69166667
-7.075,41.69166667
-7.075,41.7
-7.075,41.70833333
-7.08333333,41.70833333
-7.08333333,41.71666667
-7.075,41.71666667
-7.06666667,41.71666667
-7.05833333,41.71666667
-7.05833333,41.725
-7.05833333,41.73333333
-7.06666667,41.73333333
-7.075,41.73333333
-7.075,41.74166667
-7.06666667,41.74166667
-7.06666667,41.75
-7.05833333,41.75
-7.05,41.75
-7.04166667,41.75
-7.04166667,41.75833333
-7.05,41.75833333
-7.05,41.76666667
-7.05,41.775
-7.04166667,41.775
-7.04166667,41.78333333
-7.03333333,41.78333333
-7.025,41.78333333
-7.01666667,41.78333333
-7.00833333,41.78333333
-7.00833333,41.79166667
-7,41.79166667
-6.99166667,41.79166667
-6.99166667,41.8
-6.99166667,41.80833333
-7,41.80833333
-7,41.81666667
-7.00833333,41.81666667
-7.00833333,41.80833333
-7.00833333,41.8
-7.01666667,41.8
-7.025,41.8
-7.03333333,41.8
-7.04166667,41.8
-7.05,41.8
-7.05,41.80833333
-7.04166667,41.80833333
-7.03333333,41.80833333
-7.03333333,41.81666667
-7.03333333,41.825
-7.03333333,41.83333333
-7.04166667,41.83333333
-7.05,41.83333333
-7.05,41.84166667
-7.04166667,41.84166667
-7.04166667,41.85
-7.05,41.85
-7.05833333,41.85
-7.05833333,41.84166667
-7.06666667,41.84166667
-7.06666667,41.85
-7.06666667,41.85833333
-7.05833333,41.85833333
-7.05,41.85833333
-7.04166667,41.85833333
-7.04166667,41.86666667
-7.05,41.86666667
-7.05,41.875
-7.05,41.88333333
-7.05833333,41.88333333
-7.05833333,41.875
-7.06666667,41.875
-7.06666667,41.86666667
-7.075,41.86666667
-7.08333333,41.86666667
-7.08333333,41.875
-7.075,41.875
-7.075,41.88333333
-7.08333333,41.88333333
-7.08333333,41.89166667
-7.075,41.89166667
-7.075,41.9
-7.06666667,41.9
-7.06666667,41.90833333
-7.05833333,41.90833333
-7.05,41.90833333
-7.05,41.91666667
-7.05,41.925
-7.05833333,41.925
-7.06666667,41.925
-7.06666667,41.93333333
-7.05833333,41.93333333
-7.05,41.93333333
-7.04166667,41.93333333
-7.04166667,41.94166667
-7.03333333,41.94166667
-7.025,41.94166667
-7.025,41.93333333
-7.01666667,41.93333333
-7.01666667,41.94166667
-7.00833333,41.94166667
-7,41.94166667
-7,41.95
-6.99166667,41.95
-6.98333333,41.95
-6.975,41.95
-6.96666667,41.95
-6.96666667,41.95833333
-6.96666667,41.96666667
-6.95833333,41.96666667
-6.95833333,41.95833333
-6.95833333,41.95
-6.95,41.95
-6.95,41.95833333
-6.94166667,41.95833333
-6.93333333,41.95833333
-6.925,41.95833333
-6.925,41.96666667
-6.91666667,41.96666667
-6.91666667,41.975
-6.925,41.975
-6.925,41.98333333
-6.925,41.99166667
-6.925,42
-6.93333333,42
-6.93333333,42.00833333
-6.93333333,42.01666667
-6.93333333,42.025
-6.925,42.025
-6.91666667,42.025
-6.91666667,42.01666667
-6.91666667,42.00833333
-6.90833333,42.00833333
-6.90833333,42
-6.9,42
-6.89166667,42
-6.89166667,41.99166667
-6.89166667,41.98333333
-6.89166667,41.975
-6.88333333,41.975
-6.88333333,41.96666667
-6.875,41.96666667
-6.875,41.95833333
-6.875,41.95
-6.875,41.94166667
-6.86666667,41.94166667
-6.86666667,41.93333333
-6.875,41.93333333
-6.875,41.925
-6.86666667,41.925
-6.85833333,41.925
-6.85,41.925
-6.85,41.91666667
-6.84166667,41.91666667
-6.83333333,41.91666667
-6.825,41.91666667
-6.825,41.90833333
-6.825,41.9
-6.81666667,41.9
-6.81666667,41.90833333
-6.81666667,41.91666667
-6.80833333,41.91666667
-6.80833333,41.925
-6.8,41.925
-6.79166667,41.925
-6.79166667,41.91666667
-6.78333333,41.91666667
-6.78333333,41.925
-6.775,41.925
-6.76666667,41.925
-6.76666667,41.91666667
-6.75833333,41.91666667
-6.75833333,41.925
-6.75,41.925
-6.75,41.93333333
-6.74166667,41.93333333
-6.73333333,41.93333333
-6.73333333,41.94166667
-6.74166667,41.94166667
-6.74166667,41.95
-6.75,41.95
-6.75,41.95833333
-6.75,41.96666667
-6.74166667,41.96666667
-6.74166667,41.975
-6.74166667,41.98333333
-6.73333333,41.98333333
-6.725,41.98333333
-6.725,41.99166667
-6.725,42
-6.71666667,42
-6.70833333,42
-6.7,42
-6.7,42.00833333
-6.70833333,42.00833333
-6.71666667,42.00833333
-6.725,42.00833333
-6.73333333,42.00833333
-6.74166667,42.00833333
-6.75,42.00833333
-6.75,42.01666667
-6.74166667,42.01666667
-6.74166667,42.025
-6.74166667,42.03333333
-6.73333333,42.03333333
-6.725,42.03333333
-6.725,42.025
-6.725,42.01666667
-6.71666667,42.01666667
-6.71666667,42.025
-6.70833333,42.025
-6.70833333,42.03333333
-6.70833333,42.04166667
-6.71666667,42.04166667
-6.725,42.04166667
-6.725,42.05
-6.71666667,42.05
-6.71666667,42.05833333
-6.71666667,42.06666667
-6.71666667,42.075
-6.70833333,42.075
-6.7,42.075
-6.69166667,42.075
-6.69166667,42.06666667
-6.7,42.06666667
-6.7,42.05833333
-6.69166667,42.05833333
-6.68333333,42.05833333
-6.68333333,42.05
-6.68333333,42.04166667
-6.68333333,42.03333333
-6.675,42.03333333
-6.675,42.04166667
-6.66666667,42.04166667
-6.65833333,42.04166667
-6.65833333,42.05
-6.65833333,42.05833333
-6.66666667,42.05833333
-6.66666667,42.06666667
-6.675,42.06666667
-6.675,42.075
-6.66666667,42.075
-6.66666667,42.08333333
-6.65833333,42.08333333
-6.65833333,42.09166667
-6.65833333,42.1
-6.65,42.1
-6.65,42.09166667
-6.65,42.08333333
-6.65,42.075
-6.64166667,42.075
-6.64166667,42.08333333
-6.63333333,42.08333333
-6.625,42.08333333
-6.61666667,42.08333333
-6.61666667,42.075
-6.60833333,42.075
-6.60833333,42.06666667
-6.61666667,42.06666667
-6.625,42.06666667
-6.63333333,42.06666667
-6.64166667,42.06666667
-6.65,42.06666667
-6.65,42.05833333
-6.65,42.05
-6.64166667,42.05
-6.64166667,42.04166667
-6.63333333,42.04166667
-6.63333333,42.03333333
-6.625,42.03333333
-6.61666667,42.03333333
-6.61666667,42.04166667
-6.60833333,42.04166667
-6.6,42.04166667
-6.6,42.03333333
-6.59166667,42.03333333
-6.58333333,42.03333333
-6.58333333,42.04166667
-6.59166667,42.04166667
-6.59166667,42.05
-6.6,42.05
-6.6,42.05833333
-6.6,42.06666667
-6.6,42.075
-6.6,42.08333333
-6.59166667,42.08333333
-6.59166667,42.075
-6.58333333,42.075
-6.58333333,42.08333333
-6.575,42.08333333
-6.56666667,42.08333333
-6.56666667,42.075
-6.55833333,42.075
-6.55,42.075
-6.54166667,42.075
-6.53333333,42.075
-6.53333333,42.08333333
-6.53333333,42.09166667
-6.54166667,42.09166667
-6.55,42.09166667
-6.55,42.1
-6.54166667,42.1
-6.53333333,42.1
-6.53333333,42.10833333
-6.53333333,42.11666667
-6.53333333,42.125
-6.525,42.125
-6.525,42.11666667
-6.525,42.10833333
-6.51666667,42.10833333
-6.50833333,42.10833333
-6.50833333,42.1
-6.50833333,42.09166667
-6.50833333,42.08333333
-6.50833333,42.075
-6.51666667,42.075
-6.51666667,42.06666667
-6.51666667,42.05833333
-6.50833333,42.05833333
-6.50833333,42.05
-6.5,42.05
-6.49166667,42.05
-6.49166667,42.05833333
-6.49166667,42.06666667
-6.49166667,42.075
-6.49166667,42.08333333
-6.48333333,42.08333333
-6.48333333,42.075
-6.48333333,42.06666667
-6.475,42.06666667
-6.475,42.05833333
-6.46666667,42.05833333
-6.46666667,42.06666667
-6.45833333,42.06666667
-6.45,42.06666667
-6.45,42.05833333
-6.45,42.05
-6.45833333,42.05
-6.46666667,42.05
-6.475,42.05
-6.48333333,42.05
-6.48333333,42.04166667
-6.49166667,42.04166667
-6.49166667,42.03333333
-6.49166667,42.025
-6.5,42.025
-6.5,42.01666667
-6.5,42.00833333
-6.49166667,42.00833333
-6.49166667,42.01666667
-6.48333333,42.01666667
-6.475,42.01666667
-6.475,42.00833333
-6.46666667,42.00833333
-6.46666667,42.01666667
-6.45833333,42.01666667
-6.45833333,42.025
-6.45,42.025
-6.45,42.01666667
-6.44166667,42.01666667
-6.44166667,42.00833333
-6.44166667,42
-6.43333333,42
-6.425,42
-6.41666667,42
-6.40833333,42
-6.4,42
-6.39166667,42
-6.38333333,42
-6.38333333,41.99166667
-6.39166667,41.99166667
-6.4,41.99166667
-6.40833333,41.99166667
-6.40833333,41.98333333
-6.40833333,41.975
-6.41666667,41.975
-6.41666667,41.98333333
-6.41666667,41.99166667
-6.425,41.99166667
-6.425,41.98333333
-6.425,41.975
-6.425,41.96666667
-6.43333333,41.96666667
-6.43333333,41.95833333
-6.43333333,41.95
-6.44166667,41.95
-6.44166667,41.95833333
-6.45,41.95833333
-6.45833333,41.95833333
-6.45833333,41.95
-6.46666667,41.95
-6.475,41.95
-6.475,41.94166667
-6.46666667,41.94166667
-6.45833333,41.94166667
-6.45,41.94166667
-6.44166667,41.94166667
-6.43333333,41.94166667
-6.425,41.94166667
-6.41666667,41.94166667
-6.41666667,41.95
-6.40833333,41.95
-6.40833333,41.95833333
-6.4,41.95833333
-6.4,41.95
-6.39166667,41.95
-6.38333333,41.95
-6.38333333,41.94166667
-6.375,41.94166667
-6.375,41.95
-6.36666667,41.95
-6.35833333,41.95
-6.35,41.95
-6.34166667,41.95
-6.34166667,41.94166667
-6.33333333,41.94166667
-6.33333333,41.95
-6.325,41.95
-6.325,41.94166667
-6.31666667,41.94166667
-6.30833333,41.94166667
-6.30833333,41.93333333
-6.3,41.93333333
-6.29166667,41.93333333
-6.29166667,41.925
-6.28333333,41.925
-6.275,41.925
-6.26666667,41.925
-6.26666667,41.91666667
-6.25833333,41.91666667
-6.25833333,41.90833333
-6.25,41.90833333
-6.24166667,41.90833333
-6.23333333,41.90833333
-6.225,41.90833333
-6.225,41.9
-6.225,41.89166667
-6.23333333,41.89166667
-6.23333333,41.9
-6.24166667,41.9
-6.24166667,41.89166667
-6.24166667,41.88333333
-6.25,41.88333333
-6.25833333,41.88333333
-6.25833333,41.875
-6.26666667,41.875
-6.275,41.875
-6.275,41.86666667
-6.275,41.85833333
-6.28333333,41.85833333
-6.28333333,41.85
-6.29166667,41.85
-6.3,41.85
-6.3,41.85833333
-6.3,41.86666667
-6.3,41.875
-6.30833333,41.875
-6.30833333,41.88333333
-6.31666667,41.88333333
-6.31666667,41.875
-6.31666667,41.86666667
-6.31666667,41.85833333
-6.31666667,41.85
-6.325,41.85
-6.325,41.84166667
-6.33333333,41.84166667
-6.34166667,41.84166667
-6.34166667,41.83333333
-6.34166667,41.825
-6.35,41.825
-6.35,41.81666667
-6.34166667,41.81666667
-6.33333333,41.81666667
-6.33333333,41.825
-6.33333333,41.83333333
-6.325,41.83333333
-6.325,41.825
-6.325,41.81666667
-6.31666667,41.81666667
-6.31666667,41.825
-6.30833333,41.825
-6.30833333,41.81666667
-6.30833333,41.80833333
-6.3,41.80833333
-6.3,41.81666667
-6.29166667,41.81666667
-6.28333333,41.81666667
-6.28333333,41.825
-6.28333333,41.83333333
-6.275,41.83333333
-6.275,41.84166667
-6.26666667,41.84166667
-6.25833333,41.84166667
-6.25,41.84166667
-6.25,41.85
-6.24166667,41.85
-6.23333333,41.85
-6.23333333,41.85833333
-6.23333333,41.86666667
-6.23333333,41.875
-6.225,41.875
-6.225,41.88333333
-6.21666667,41.88333333
-6.20833333,41.88333333
-6.2,41.88333333
-6.19166667,41.88333333
-6.18333333,41.88333333
-6.175,41.88333333
-6.16666667,41.88333333
-6.15833333,41.88333333
-6.15,41.88333333
-6.14166667,41.88333333
-6.14166667,41.89166667
-6.13333333,41.89166667
-6.125,41.89166667
-6.11666667,41.89166667
-6.11666667,41.88333333
-6.10833333,41.88333333
-6.10833333,41.875
-6.1,41.875
-6.1,41.86666667
-6.1,41.85833333
-6.09166667,41.85833333
-6.08333333,41.85833333
-6.075,41.85833333
-6.06666667,41.85833333
-6.06666667,41.85
-6.06666667,41.84166667
-6.05833333,41.84166667
-6.05833333,41.83333333
-6.05833333,41.825
-6.06666667,41.825
-6.06666667,41.81666667
-6.06666667,41.80833333
-6.075,41.80833333
-6.075,41.81666667
-6.08333333,41.81666667
-6.09166667,41.81666667
-6.1,41.81666667
-6.1,41.80833333
-6.10833333,41.80833333
-6.11666667,41.80833333
-6.125,41.80833333
-6.125,41.8
-6.11666667,41.8
-6.10833333,41.8
-6.10833333,41.79166667
-6.11666667,41.79166667
-6.11666667,41.78333333
-6.125,41.78333333
-6.13333333,41.78333333
-6.13333333,41.79166667
-6.13333333,41.8
-6.14166667,41.8
-6.15,41.8
-6.15,41.79166667
-6.15833333,41.79166667
-6.15833333,41.8
-6.16666667,41.8
-6.16666667,41.80833333
-6.16666667,41.81666667
-6.175,41.81666667
-6.175,41.80833333
-6.175,41.8
-6.175,41.79166667
-6.175,41.78333333
-6.16666667,41.78333333
-6.15833333,41.78333333
-6.15,41.78333333
-6.15,41.775
-6.15,41.76666667
-6.14166667,41.76666667
-6.13333333,41.76666667
-6.125,41.76666667
-6.11666667,41.76666667
-6.11666667,41.75833333
-6.11666667,41.75
-6.10833333,41.75
-6.10833333,41.74166667
-6.1,41.74166667
-6.1,41.73333333
-6.09166667,41.73333333
-6.08333333,41.73333333
-6.075,41.73333333
-6.075,41.74166667
-6.06666667,41.74166667
-6.06666667,41.73333333
-6.06666667,41.725
-6.05833333,41.725
-6.05833333,41.73333333
-6.05,41.73333333
-6.05,41.74166667
-6.05833333,41.74166667
-6.05833333,41.75
-6.05,41.75
-6.05,41.75833333
-6.04166667,41.75833333
-6.04166667,41.75
-6.03333333,41.75
-6.025,41.75
-6.01666667,41.75
-6.00833333,41.75
-6,41.75
-6,41.74166667
-6.00833333,41.74166667
-6.00833333,41.73333333
-6.01666667,41.73333333
-6.025,41.73333333
-6.025,41.74166667
-6.03333333,41.74166667
-6.03333333,41.73333333
-6.04166667,41.73333333
-6.04166667,41.725
-6.04166667,41.71666667
-6.03333333,41.71666667
-6.025,41.71666667
-6.025,41.725
-6.01666667,41.725
-6.00833333,41.725
-6,41.725
-6,41.71666667
-6.00833333,41.71666667
-6.01666667,41.71666667
-6.01666667,41.70833333
-6.01666667,41.7
-6.00833333,41.7
-6,41.7
-5.99166667,41.7
-5.99166667,41.69166667
-5.98333333,41.69166667
-5.98333333,41.7
-5.98333333,41.70833333
-5.975,41.70833333
-5.96666667,41.70833333
-5.96666667,41.71666667
-5.975,41.71666667
-5.98333333,41.71666667
-5.98333333,41.725
-5.98333333,41.73333333
-5.975,41.73333333
-5.96666667,41.73333333
-5.96666667,41.725
-5.95833333,41.725
-5.95833333,41.71666667
-5.95833333,41.70833333
-5.95,41.70833333
-5.95,41.7
-5.94166667,41.7
-5.93333333,41.7
-5.925,41.7
-5.925,41.69166667
-5.91666667,41.69166667
-5.91666667,41.68333333
-5.925,41.68333333
-5.925,41.675
-5.93333333,41.675
-5.93333333,41.68333333
-5.93333333,41.69166667
-5.94166667,41.69166667
-5.94166667,41.68333333
-5.95,41.68333333
-5.95,41.675
-5.95833333,41.675
-5.95833333,41.66666667
-5.95,41.66666667
-5.94166667,41.66666667
-5.94166667,41.65833333
-5.94166667,41.65
-5.94166667,41.64166667
-5.95,41.64166667
-5.95,41.63333333
-5.95833333,41.63333333
-5.95833333,41.625
-5.95833333,41.61666667
-5.96666667,41.61666667
-5.96666667,41.60833333
-5.96666667,41.6
-5.96666667,41.59166667
-5.95833333,41.59166667
-5.95,41.59166667
-5.95,41.6
-5.94166667,41.6
-5.94166667,41.59166667
-5.94166667,41.58333333
-5.93333333,41.58333333
-5.925,41.58333333
-5.925,41.59166667
-5.91666667,41.59166667
-5.91666667,41.58333333
-5.90833333,41.58333333
-5.9,41.58333333
-5.9,41.59166667
-5.89166667,41.59166667
-5.89166667,41.58333333
-5.88333333,41.58333333
-5.88333333,41.575
-5.89166667,41.575
-5.89166667,41.56666667
-5.9,41.56666667
-5.9,41.55833333
-5.9,41.55
-5.9,41.54166667
-5.89166667,41.54166667
-5.88333333,41.54166667
-5.88333333,41.53333333
-5.89166667,41.53333333
-5.89166667,41.525
-5.9,41.525
-5.90833333,41.525
-5.90833333,41.51666667
-5.90833333,41.50833333
-5.90833333,41.5
-5.90833333,41.49166667
-5.9,41.49166667
-5.9,41.48333333
-5.89166667,41.48333333
-5.89166667,41.49166667
-5.89166667,41.5
-5.88333333,41.5
-5.88333333,41.50833333
-5.875,41.50833333
-5.875,41.5
-5.875,41.49166667
-5.875,41.48333333
-5.875,41.475
-5.875,41.46666667
-5.875,41.45833333
-5.86666667,41.45833333
-5.86666667,41.45
-5.85833333,41.45
-5.85833333,41.44166667
-5.86666667,41.44166667
-5.875,41.44166667
-5.875,41.43333333
-5.86666667,41.43333333
-5.86666667,41.425
-5.85833333,41.425
-5.85833333,41.41666667
-5.85,41.41666667
-5.85,41.425
-5.85,41.43333333
-5.85,41.44166667
-5.84166667,41.44166667
-5.84166667,41.43333333
-5.83333333,41.43333333
-5.83333333,41.44166667
-5.825,41.44166667
-5.81666667,41.44166667
-5.81666667,41.45
-5.80833333,41.45
-5.80833333,41.44166667
-5.80833333,41.43333333
-5.81666667,41.43333333
-5.825,41.43333333
-5.825,41.425
-5.81666667,41.425
-5.80833333,41.425
-5.80833333,41.41666667
-5.81666667,41.41666667
-5.825,41.41666667
-5.83333333,41.41666667
-5.83333333,41.40833333
-5.83333333,41.4
-5.825,41.4
-5.825,41.40833333
-5.81666667,41.40833333
-5.80833333,41.40833333
-5.8,41.40833333
-5.8,41.41666667
-5.79166667,41.41666667
-5.79166667,41.40833333
-5.79166667,41.4
-5.79166667,41.39166667
-5.8,41.39166667
-5.8,41.38333333
-5.79166667,41.38333333
-5.79166667,41.375
-5.78333333,41.375
-5.78333333,41.36666667
-5.79166667,41.36666667
-5.8,41.36666667
-5.8,41.35833333
-5.80833333,41.35833333
-5.80833333,41.36666667
-5.80833333,41.375
-5.81666667,41.375
-5.825,41.375
-5.825,41.36666667
-5.83333333,41.36666667
-5.83333333,41.35833333
-5.84166667,41.35833333
-5.84166667,41.36666667
-5.84166667,41.375
-5.85,41.375
-5.85833333,41.375
-5.85833333,41.38333333
-5.85833333,41.39166667
-5.85,41.39166667
-5.85,41.4
-5.84166667,41.4
-5.84166667,41.40833333
-5.85,41.40833333
-5.85833333,41.40833333
-5.85833333,41.4
-5.86666667,41.4
-5.86666667,41.39166667
-5.875,41.39166667
-5.875,41.4
-5.88333333,41.4
-5.88333333,41.40833333
-5.89166667,41.40833333
-5.9,41.40833333
-5.9,41.41666667
-5.90833333,41.41666667
-5.90833333,41.40833333
-5.91666667,41.40833333
-5.91666667,41.4
-5.90833333,41.4
-5.9,41.4
-5.89166667,41.4
-5.89166667,41.39166667
-5.9,41.39166667
-5.9,41.38333333
-5.89166667,41.38333333
-5.88333333,41.38333333
-5.88333333,41.375
-5.89166667,41.375
-5.89166667,41.36666667
-5.9,41.36666667
-5.9,41.35833333
-5.90833333,41.35833333
-5.90833333,41.35
-5.91666667,41.35
-5.91666667,41.34166667
-5.90833333,41.34166667
-5.9,41.34166667
-5.89166667,41.34166667
-5.88333333,41.34166667
-5.88333333,41.33333333
-5.88333333,41.325
-5.88333333,41.31666667
-5.88333333,41.30833333
-5.875,41.30833333
-5.875,41.3
-5.88333333,41.3
-5.89166667,41.3
-5.9,41.3
-5.90833333,41.3
-5.90833333,41.30833333
-5.91666667,41.30833333
-5.925,41.30833333
-5.925,41.3
-5.925,41.29166667
-5.93333333,41.29166667
-5.93333333,41.3
-5.93333333,41.30833333
-5.93333333,41.31666667
-5.93333333,41.325
-5.94166667,41.325
-5.94166667,41.33333333
-5.95,41.33333333
-5.95833333,41.33333333
-5.95833333,41.34166667
-5.95,41.34166667
-5.94166667,41.34166667
-5.94166667,41.35
-5.94166667,41.35833333
-5.95,41.35833333
-5.95,41.36666667
-5.95,41.375
-5.95833333,41.375
-5.95833333,41.36666667
-5.96666667,41.36666667
-5.96666667,41.375
-5.975,41.375
-5.975,41.36666667
-5.98333333,41.36666667
-5.99166667,41.36666667
-5.99166667,41.35833333
-6,41.35833333
-6,41.35
-6,41.34166667
-6.00833333,41.34166667
-6.00833333,41.33333333
-6.00833333,41.325
-6,41.325
-6,41.33333333
-5.99166667,41.33333333
-5.99166667,41.34166667
-5.98333333,41.34166667
-5.975,41.34166667
-5.975,41.33333333
-5.96666667,41.33333333
-5.96666667,41.325
-5.95833333,41.325
-5.95833333,41.31666667
-5.95833333,41.30833333
-5.96666667,41.30833333
-5.96666667,41.3
-5.95833333,41.3
-5.95833333,41.29166667
-5.96666667,41.29166667
-5.96666667,41.28333333
-5.975,41.28333333
-5.98333333,41.28333333
-5.98333333,41.275
-5.975,41.275
-5.975,41.26666667
-5.98333333,41.26666667
-5.99166667,41.26666667
-5.99166667,41.25833333
-5.99166667,41.25
-5.98333333,41.25
-5.98333333,41.24166667
-5.975,41.24166667
-5.96666667,41.24166667
-5.96666667,41.25
-5.96666667,41.25833333
-5.96666667,41.26666667
-5.95833333,41.26666667
-5.95,41.26666667
-5.95,41.275
-5.94166667,41.275
-5.94166667,41.26666667
-5.93333333,41.26666667
-5.925,41.26666667
-5.925,41.275
-5.91666667,41.275
-5.90833333,41.275
-5.9,41.275
-5.9,41.26666667
-5.89166667,41.26666667
-5.89166667,41.25833333
-5.88333333,41.25833333
-5.88333333,41.25
-5.875,41.25
-5.875,41.24166667
-5.875,41.23333333
-5.86666667,41.23333333
-5.85833333,41.23333333
-5.85833333,41.225
-5.85,41.225
-5.85,41.23333333
-5.84166667,41.23333333
-5.83333333,41.23333333
-5.825,41.23333333
-5.825,41.225
-5.81666667,41.225
-5.81666667,41.21666667
-5.825,41.21666667
-5.83333333,41.21666667
-5.83333333,41.20833333
-5.84166667,41.20833333
-5.84166667,41.21666667
-5.85,41.21666667
-5.85833333,41.21666667
-5.86666667,41.21666667
-5.86666667,41.20833333
-5.875,41.20833333
-5.875,41.2
-5.88333333,41.2
-5.88333333,41.19166667
-5.89166667,41.19166667
-5.9,41.19166667
-5.9,41.18333333
-5.90833333,41.18333333
-5.91666667,41.18333333
-5.925,41.18333333
-5.925,41.175
-5.925,41.16666667
-5.93333333,41.16666667
-5.93333333,41.175
-5.94166667,41.175
-5.94166667,41.18333333
-5.95,41.18333333
-5.95833333,41.18333333
-5.95833333,41.175
-5.95833333,41.16666667
-5.95833333,41.15833333
-5.95833333,41.15
-5.96666667,41.15
-5.96666667,41.14166667
-5.95833333,41.14166667
-5.95833333,41.13333333
-5.96666667,41.13333333
-5.96666667,41.125
-5.96666667,41.11666667
-5.975,41.11666667
-5.975,41.125
-5.98333333,41.125
-5.99166667,41.125
-5.99166667,41.13333333
-6,41.13333333
-6.00833333,41.13333333
-6.00833333,41.125
-6.00833333,41.11666667
-6.01666667,41.11666667
-6.01666667,41.125
-6.01666667,41.13333333
-6.01666667,41.14166667
-6.025,41.14166667
-6.025,41.15
-6.025,41.15833333
-6.03333333,41.15833333
-6.03333333,41.15
-6.04166667,41.15
-6.05,41.15
-6.05,41.15833333
-6.04166667,41.15833333
-6.04166667,41.16666667
-6.03333333,41.16666667
-6.025,41.16666667
-6.01666667,41.16666667
-6.01666667,41.175
-6.00833333,41.175
-6.00833333,41.18333333
-6.01666667,41.18333333
-6.01666667,41.19166667
-6.00833333,41.19166667
-6.00833333,41.2
-6,41.2
-6,41.20833333
-6.00833333,41.20833333
-6.01666667,41.20833333
-6.025,41.20833333
-6.025,41.2
-6.025,41.19166667
-6.025,41.18333333
-6.03333333,41.18333333
-6.03333333,41.175
-6.04166667,41.175
-6.04166667,41.18333333
-6.05,41.18333333
-6.05,41.175
-6.05,41.16666667
-6.05833333,41.16666667
-6.05833333,41.15833333
-6.05833333,41.15
-6.05833333,41.14166667
-6.05833333,41.13333333
-6.05,41.13333333
-6.04166667,41.13333333
-6.03333333,41.13333333
-6.03333333,41.125
-6.04166667,41.125
-6.04166667,41.11666667
-6.04166667,41.10833333
-6.03333333,41.10833333
-6.03333333,41.1
-6.025,41.1
-6.025,41.09166667
-6.03333333,41.09166667
-6.04166667,41.09166667
-6.05,41.09166667
-6.05,41.1
-6.05833333,41.1
-6.05833333,41.09166667
-6.06666667,41.09166667
-6.06666667,41.08333333
-6.06666667,41.075
-6.075,41.075
-6.075,41.08333333
-6.08333333,41.08333333
-6.08333333,41.075
-6.09166667,41.075
-6.1,41.075
-6.1,41.06666667
-6.10833333,41.06666667
-6.10833333,41.075
-6.11666667,41.075
-6.125,41.075
-6.13333333,41.075
-6.13333333,41.08333333
-6.13333333,41.09166667
-6.125,41.09166667
-6.125,41.08333333
-6.11666667,41.08333333
-6.10833333,41.08333333
-6.1,41.08333333
-6.09166667,41.08333333
-6.09166667,41.09166667
-6.1,41.09166667
-6.1,41.1
-6.09166667,41.1
-6.09166667,41.10833333
-6.1,41.10833333
-6.1,41.11666667
-6.1,41.125
-6.1,41.13333333
-6.10833333,41.13333333
-6.10833333,41.125
-6.11666667,41.125
-6.125,41.125
-6.125,41.13333333
-6.13333333,41.13333333
-6.13333333,41.125
-6.13333333,41.11666667
-6.13333333,41.10833333
-6.14166667,41.10833333
-6.14166667,41.1
-6.15,41.1
-6.15,41.09166667
-6.15833333,41.09166667
-6.15833333,41.1
-6.16666667,41.1
-6.175,41.1
-6.175,41.10833333
-6.16666667,41.10833333
-6.16666667,41.11666667
-6.16666667,41.125
-6.15833333,41.125
-6.15833333,41.13333333
-6.15,41.13333333
-6.14166667,41.13333333
-6.14166667,41.14166667
-6.14166667,41.15
-6.14166667,41.15833333
-6.14166667,41.16666667
-6.15,41.16666667
-6.15,41.15833333
-6.15,41.15
-6.15833333,41.15
-6.16666667,41.15
-6.16666667,41.15833333
-6.16666667,41.16666667
-6.175,41.16666667
-6.175,41.15833333
-6.175,41.15
-6.18333333,41.15
-6.19166667,41.15
-6.19166667,41.14166667
-6.19166667,41.13333333
-6.19166667,41.125
-6.2,41.125
-6.2,41.13333333
-6.2,41.14166667
-6.20833333,41.14166667
-6.20833333,41.15
-6.21666667,41.15
-6.21666667,41.14166667
-6.21666667,41.13333333
-6.20833333,41.13333333
-6.20833333,41.125
-6.21666667,41.125
-6.225,41.125
-6.23333333,41.125
-6.24166667,41.125
-6.25,41.125
-6.25,41.11666667
-6.25,41.10833333
-6.25833333,41.10833333
-6.25833333,41.1
-6.25,41.1
-6.24166667,41.1
-6.24166667,41.09166667
-6.25,41.09166667
-6.25833333,41.09166667
-6.26666667,41.09166667
-6.26666667,41.1
-6.275,41.1
-6.275,41.09166667
-6.275,41.08333333
-6.26666667,41.08333333
-6.26666667,41.075
-6.25833333,41.075
-6.25,41.075
-6.24166667,41.075
-6.24166667,41.06666667
-6.25,41.06666667
-6.25833333,41.06666667
-6.25833333,41.05833333
-6.26666667,41.05833333
-6.26666667,41.06666667
-6.275,41.06666667
-6.275,41.05833333
-6.275,41.05
-6.28333333,41.05
-6.28333333,41.05833333
-6.29166667,41.05833333
-6.3,41.05833333
-6.3,41.06666667
-6.3,41.075
-6.29166667,41.075
-6.29166667,41.08333333
-6.3,41.08333333
-6.30833333,41.08333333
-6.30833333,41.09166667
-6.31666667,41.09166667
-6.325,41.09166667
-6.325,41.08333333
-6.325,41.075
-6.31666667,41.075
-6.31666667,41.06666667
-6.325,41.06666667
-6.33333333,41.06666667
-6.33333333,41.075
-6.34166667,41.075
-6.35,41.075
-6.35,41.06666667
-6.35833333,41.06666667
-6.35833333,41.05833333
-6.35833333,41.05
-6.35833333,41.04166667
-6.35,41.04166667
-6.35,41.03333333
-6.35833333,41.03333333
-6.35833333,41.025
-6.35833333,41.01666667
-6.35,41.01666667
-6.35,41.00833333
-6.35,41
-6.34166667,41
-6.34166667,41.00833333
-6.33333333,41.00833333
-6.33333333,41.01666667
-6.325,41.01666667
-6.325,41.00833333
-6.325,41
-6.31666667,41
-6.31666667,41.00833333
-6.30833333,41.00833333
-6.3,41.00833333
-6.3,41.01666667
-6.29166667,41.01666667
-6.28333333,41.01666667
-6.275,41.01666667
-6.26666667,41.01666667
-6.25833333,41.01666667
-6.25833333,41.00833333
-6.26666667,41.00833333
-6.26666667,41
-6.26666667,40.99166667
-6.26666667,40.98333333
-6.25833333,40.98333333
-6.25833333,40.99166667
-6.25,40.99166667
-6.25,41
-6.24166667,41
-6.23333333,41
-6.23333333,40.99166667
-6.23333333,40.98333333
-6.225,40.98333333
-6.225,40.975
-6.23333333,40.975
-6.23333333,40.96666667
-6.23333333,40.95833333
-6.225,40.95833333
-6.21666667,40.95833333
-6.21666667,40.96666667
-6.21666667,40.975
-6.20833333,40.975
-6.20833333,40.96666667
-6.2,40.96666667
-6.19166667,40.96666667
-6.19166667,40.975
-6.19166667,40.98333333
-6.19166667,40.99166667
-6.2,40.99166667
-6.20833333,40.99166667
-6.20833333,40.98333333
-6.21666667,40.98333333
-6.21666667,40.99166667
-6.21666667,41
-6.21666667,41.00833333
-6.20833333,41.00833333
-6.2,41.00833333
-6.2,41
-6.19166667,41
-6.18333333,41
-6.18333333,40.99166667
-6.18333333,40.98333333
-6.175,40.98333333
-6.16666667,40.98333333
-6.16666667,40.975
-6.175,40.975
-6.175,40.96666667
-6.18333333,40.96666667
-6.18333333,40.95833333
-6.18333333,40.95
-6.175,40.95
-6.16666667,40.95
-6.16666667,40.94166667
-6.15833333,40.94166667
-6.15,40.94166667
-6.14166667,40.94166667
-6.14166667,40.95
-6.14166667,40.95833333
-6.15,40.95833333
-6.15,40.96666667
-6.14166667,40.96666667
-6.14166667,40.975
-6.15,40.975
-6.15,40.98333333
-6.14166667,40.98333333
-6.13333333,40.98333333
-6.125,40.98333333
-6.125,40.975
-6.11666667,40.975
-6.11666667,40.96666667
-6.125,40.96666667
-6.125,40.95833333
-6.11666667,40.95833333
-6.11666667,40.95
-6.125,40.95
-6.125,40.94166667
-6.11666667,40.94166667
-6.10833333,40.94166667
-6.10833333,40.95
-6.1,40.95
-6.1,40.94166667
-6.09166667,40.94166667
-6.09166667,40.93333333
-6.08333333,40.93333333
-6.075,40.93333333
-6.06666667,40.93333333
-6.06666667,40.94166667
-6.05833333,40.94166667
-6.05833333,40.95
-6.05,40.95
-6.05,40.94166667
-6.05,40.93333333
-6.05,40.925
-6.04166667,40.925
-6.04166667,40.93333333
-6.03333333,40.93333333
-6.025,40.93333333
-6.025,40.94166667
-6.01666667,40.94166667
-6.01666667,40.95
-6.00833333,40.95
-6,40.95
-6,40.95833333
-5.99166667,40.95833333
-5.99166667,40.96666667
-6,40.96666667
-6,40.975
-6,40.98333333
-5.99166667,40.98333333
-5.99166667,40.99166667
-6,40.99166667
-6,41
-6.00833333,41
-6.00833333,41.00833333
-6.00833333,41.01666667
-6.01666667,41.01666667
-6.025,41.01666667
-6.03333333,41.01666667
-6.03333333,41.025
-6.025,41.025
-6.01666667,41.025
-6.01666667,41.03333333
-6.01666667,41.04166667
-6.00833333,41.04166667
-6.00833333,41.03333333
-6,41.03333333
-5.99166667,41.03333333
-5.99166667,41.04166667
-5.98333333,41.04166667
-5.975,41.04166667
-5.975,41.05
-5.96666667,41.05
-5.95833333,41.05
-5.95,41.05
-5.94166667,41.05
-5.94166667,41.04166667
-5.94166667,41.03333333
-5.93333333,41.03333333
-5.93333333,41.04166667
-5.93333333,41.05
-5.925,41.05
-5.925,41.04166667
-5.91666667,41.04166667
-5.91666667,41.05
-5.90833333,41.05
-5.90833333,41.05833333
-5.9,41.05833333
-5.9,41.05
-5.89166667,41.05
-5.89166667,41.05833333
-5.89166667,41.06666667
-5.88333333,41.06666667
-5.88333333,41.075
-5.875,41.075
-5.86666667,41.075
-5.86666667,41.08333333
-5.875,41.08333333
-5.88333333,41.08333333
-5.89166667,41.08333333
-5.89166667,41.09166667
-5.88333333,41.09166667
-5.88333333,41.1
-5.88333333,41.10833333
-5.88333333,41.11666667
-5.875,41.11666667
-5.86666667,41.11666667
-5.86666667,41.10833333
-5.85833333,41.10833333
-5.85,41.10833333
-5.84166667,41.10833333
-5.83333333,41.10833333
-5.825,41.10833333
-5.81666667,41.10833333
-5.81666667,41.1
-5.80833333,41.1
-5.8,41.1
-5.8,41.09166667
-5.80833333,41.09166667
-5.80833333,41.08333333
-5.81666667,41.08333333
-5.81666667,41.075
-5.81666667,41.06666667
-5.825,41.06666667
-5.83333333,41.06666667
-5.83333333,41.05833333
-5.825,41.05833333
-5.825,41.05
-5.81666667,41.05
-5.81666667,41.04166667
-5.825,41.04166667
-5.83333333,41.04166667
-5.83333333,41.03333333
-5.84166667,41.03333333
-5.85,41.03333333
-5.85833333,41.03333333
-5.86666667,41.03333333
-5.86666667,41.025
-5.875,41.025
-5.88333333,41.025
-5.88333333,41.01666667
-5.89166667,41.01666667
-5.89166667,41.00833333
-5.88333333,41.00833333
-5.875,41.00833333
-5.86666667,41.00833333
-5.86666667,41
-5.86666667,40.99166667
-5.85833333,40.99166667
-5.85833333,40.98333333
-5.85,40.98333333
-5.85,40.975
-5.84166667,40.975
-5.84166667,40.96666667
-5.83333333,40.96666667
-5.83333333,40.975
-5.83333333,40.98333333
-5.825,40.98333333
-5.825,40.99166667
-5.81666667,40.99166667
-5.81666667,40.98333333
-5.81666667,40.975
-5.81666667,40.96666667
-5.81666667,40.95833333
-5.825,40.95833333
-5.825,40.95
-5.825,40.94166667
-5.81666667,40.94166667
-5.81666667,40.93333333
-5.825,40.93333333
-5.825,40.925
-5.825,40.91666667
-5.825,40.90833333
-5.825,40.9
-5.825,40.89166667
-5.825,40.88333333
-5.83333333,40.88333333
-5.84166667,40.88333333
-5.84166667,40.875
-5.85,40.875
-5.85833333,40.875
-5.85833333,40.86666667
-5.86666667,40.86666667
-5.86666667,40.85833333
-5.86666667,40.85
-5.85833333,40.85
-5.85,40.85
-5.85,40.84166667
-5.85,40.83333333
-5.85,40.825
-5.85,40.81666667
-5.85833333,40.81666667
-5.86666667,40.81666667
-5.86666667,40.825
-5.875,40.825
-5.875,40.83333333
-5.88333333,40.83333333
-5.88333333,40.84166667
-5.89166667,40.84166667
-5.89166667,40.85
-5.9,40.85
-5.9,40.84166667
-5.90833333,40.84166667
-5.91666667,40.84166667
-5.91666667,40.83333333
-5.91666667,40.825
-5.91666667,40.81666667
-5.925,40.81666667
-5.925,40.80833333
-5.93333333,40.80833333
-5.93333333,40.8
-5.93333333,40.79166667
-5.94166667,40.79166667
-5.94166667,40.78333333
-5.95,40.78333333
-5.95,40.775
-5.94166667,40.775
-5.94166667,40.76666667
-5.95,40.76666667
-5.95833333,40.76666667
-5.96666667,40.76666667
-5.96666667,40.75833333
-5.95833333,40.75833333
-5.95,40.75833333
-5.94166667,40.75833333
-5.94166667,40.75
-5.95,40.75
-5.95,40.74166667
-5.95833333,40.74166667
-5.95833333,40.73333333
-5.95,40.73333333
-5.95,40.725
-5.95833333,40.725
-5.96666667,40.725
-5.96666667,40.71666667
-5.96666667,40.70833333
-5.975,40.70833333
-5.975,40.7
-5.98333333,40.7
-5.99166667,40.7
-5.99166667,40.69166667
-5.98333333,40.69166667
-5.975,40.69166667
-5.96666667,40.69166667
-5.96666667,40.68333333
-5.96666667,40.675
-5.95833333,40.675
-5.95,40.675
-5.95,40.66666667
-5.94166667,40.66666667
-5.93333333,40.66666667
-5.93333333,40.675
-5.93333333,40.68333333
-5.925,40.68333333
-5.925,40.69166667
-5.91666667,40.69166667
-5.91666667,40.7
-5.925,40.7
-5.93333333,40.7
-5.93333333,40.70833333
-5.925,40.70833333
-5.91666667,40.70833333
-5.90833333,40.70833333
-5.90833333,40.71666667
-5.91666667,40.71666667
-5.925,40.71666667
-5.93333333,40.71666667
-5.93333333,40.725
-5.93333333,40.73333333
-5.925,40.73333333
-5.925,40.74166667
-5.925,40.75
-5.91666667,40.75
-5.91666667,40.74166667
-5.90833333,40.74166667
-5.9,40.74166667
-5.9,40.75
-5.89166667,40.75
-5.89166667,40.74166667
-5.89166667,40.73333333
-5.88333333,40.73333333
-5.875,40.73333333
-5.86666667,40.73333333
-5.86666667,40.74166667
-5.85833333,40.74166667
-5.85,40.74166667
-5.84166667,40.74166667
-5.83333333,40.74166667
-5.825,40.74166667
-5.81666667,40.74166667
-5.80833333,40.74166667
-5.80833333,40.73333333
-5.8,40.73333333
-5.8,40.725
-5.79166667,40.725
-5.79166667,40.71666667
-5.79166667,40.70833333
-5.78333333,40.70833333
-5.775,40.70833333
-5.775,40.7
-5.775,40.69166667
-5.76666667,40.69166667
-5.76666667,40.7
-5.76666667,40.70833333
-5.75833333,40.70833333
-5.75,40.70833333
-5.74166667,40.70833333
-5.74166667,40.7
-5.75,40.7
-5.75833333,40.7
-5.75833333,40.69166667
-5.75833333,40.68333333
-5.76666667,40.68333333
-5.775,40.68333333
-5.78333333,40.68333333
-5.78333333,40.675
-5.79166667,40.675
-5.8,40.675
-5.8,40.68333333
-5.80833333,40.68333333
-5.80833333,40.69166667
-5.80833333,40.7
-5.80833333,40.70833333
-5.81666667,40.70833333
-5.81666667,40.7
-5.825,40.7
-5.83333333,40.7
-5.83333333,40.70833333
-5.84166667,40.70833333
-5.84166667,40.7
-5.85,40.7
-5.85833333,40.7
-5.85833333,40.70833333
-5.86666667,40.70833333
-5.875,40.70833333
-5.875,40.7
-5.875,40.69166667
-5.88333333,40.69166667
-5.88333333,40.68333333
-5.88333333,40.675
-5.89166667,40.675
-5.9,40.675
-5.90833333,40.675
-5.91666667,40.675
-5.91666667,40.66666667
-5.925,40.66666667
-5.925,40.65833333
-5.93333333,40.65833333
-5.93333333,40.65
-5.925,40.65
-5.925,40.64166667
-5.93333333,40.64166667
-5.93333333,40.63333333
-5.925,40.63333333
-5.91666667,40.63333333
-5.91666667,40.625
-5.925,40.625
-5.925,40.61666667
-5.93333333,40.61666667
-5.93333333,40.60833333
-5.93333333,40.6
-5.94166667,40.6
-5.95,40.6
-5.95,40.59166667
-5.94166667,40.59166667
-5.93333333,40.59166667
-5.925,40.59166667
-5.925,40.6
-5.91666667,40.6
-5.90833333,40.6
-5.9,40.6
-5.9,40.60833333
-5.9,40.61666667
-5.89166667,40.61666667
-5.89166667,40.60833333
-5.89166667,40.6
-5.88333333,40.6
-5.88333333,40.60833333
-5.875,40.60833333
-5.86666667,40.60833333
-5.85833333,40.60833333
-5.85833333,40.6
-5.85833333,40.59166667
-5.85,40.59166667
-5.85,40.58333333
-5.85,40.575
-5.85833333,40.575
-5.85833333,40.58333333
-5.86666667,40.58333333
-5.86666667,40.59166667
-5.875,40.59166667
-5.875,40.58333333
-5.875,40.575
-5.875,40.56666667
-5.86666667,40.56666667
-5.86666667,40.55833333
-5.85833333,40.55833333
-5.85833333,40.55
-5.85,40.55
-5.84166667,40.55
-5.84166667,40.54166667
-5.83333333,40.54166667
-5.825,40.54166667
-5.825,40.53333333
-5.825,40.525
-5.825,40.51666667
-5.825,40.50833333
-5.83333333,40.50833333
-5.83333333,40.5
-5.825,40.5
-5.825,40.49166667
-5.825,40.48333333
-5.81666667,40.48333333
-5.81666667,40.475
-5.81666667,40.46666667
-5.825,40.46666667
-5.83333333,40.46666667
-5.83333333,40.475
-5.84166667,40.475
-5.84166667,40.46666667
-5.85,40.46666667
-5.85,40.45833333
-5.85833333,40.45833333
-5.86666667,40.45833333
-5.86666667,40.46666667
-5.875,40.46666667
-5.875,40.475
-5.88333333,40.475
-5.88333333,40.46666667
-5.89166667,40.46666667
-5.9,40.46666667
-5.90833333,40.46666667
-5.91666667,40.46666667
-5.925,40.46666667
-5.925,40.475
-5.925,40.48333333
-5.93333333,40.48333333
-5.93333333,40.49166667
-5.925,40.49166667
-5.91666667,40.49166667
-5.91666667,40.5
-5.90833333,40.5
-5.90833333,40.49166667
-5.90833333,40.48333333
-5.9,40.48333333
-5.9,40.49166667
-5.89166667,40.49166667
-5.88333333,40.49166667
-5.88333333,40.48333333
-5.875,40.48333333
-5.875,40.49166667
-5.86666667,40.49166667
-5.85833333,40.49166667
-5.85833333,40.5
-5.85,40.5
-5.84166667,40.5
-5.84166667,40.50833333
-5.84166667,40.51666667
-5.85,40.51666667
-5.85,40.525
-5.85,40.53333333
-5.85,40.54166667
-5.85833333,40.54166667
-5.86666667,40.54166667
-5.875,40.54166667
-5.875,40.55
-5.875,40.55833333
-5.88333333,40.55833333
-5.89166667,40.55833333
-5.89166667,40.55
-5.89166667,40.54166667
-5.9,40.54166667
-5.9,40.53333333
-5.89166667,40.53333333
-5.89166667,40.525
-5.89166667,40.51666667
-5.9,40.51666667
-5.90833333,40.51666667
-5.91666667,40.51666667
-5.925,40.51666667
-5.93333333,40.51666667
-5.93333333,40.525
-5.93333333,40.53333333
-5.93333333,40.54166667
-5.94166667,40.54166667
-5.95,40.54166667
-5.95,40.53333333
-5.95,40.525
-5.94166667,40.525
-5.94166667,40.51666667
-5.95,40.51666667
-5.95,40.50833333
-5.95833333,40.50833333
-5.95833333,40.5
-5.96666667,40.5
-5.975,40.5
-5.975,40.49166667
-5.975,40.48333333
-5.975,40.475
-5.98333333,40.475
-5.99166667,40.475
-5.99166667,40.46666667
-5.99166667,40.45833333
-6,40.45833333
-6,40.45
-6.00833333,40.45
-6.00833333,40.45833333
-6.01666667,40.45833333
-6.025,40.45833333
-6.025,40.45
-6.03333333,40.45
-6.03333333,40.44166667
-6.025,40.44166667
-6.025,40.43333333
-6.025,40.425
-6.025,40.41666667
-6.03333333,40.41666667
-6.04166667,40.41666667
-6.04166667,40.425
-6.03333333,40.425
-6.03333333,40.43333333
-6.04166667,40.43333333
-6.05,40.43333333
-6.05833333,40.43333333
-6.05833333,40.425
-6.05833333,40.41666667
-6.05833333,40.40833333
-6.06666667,40.40833333
-6.075,40.40833333
-6.075,40.41666667
-6.08333333,40.41666667
-6.09166667,40.41666667
-6.1,40.41666667
-6.10833333,40.41666667
-6.10833333,40.40833333
-6.1,40.40833333
-6.09166667,40.40833333
-6.09166667,40.4
-6.08333333,40.4
-6.08333333,40.39166667
-6.09166667,40.39166667
-6.09166667,40.38333333
-6.09166667,40.375
-6.09166667,40.36666667
-6.1,40.36666667
-6.1,40.375
-6.10833333,40.375
-6.11666667,40.375
-6.125,40.375
-6.125,40.36666667
-6.13333333,40.36666667
-6.13333333,40.375
-6.14166667,40.375
-6.15,40.375
-6.15,40.38333333
-6.15,40.39166667
-6.15833333,40.39166667
-6.15833333,40.4
-6.16666667,40.4
-6.175,40.4
-6.175,40.39166667
-6.18333333,40.39166667
-6.18333333,40.38333333
-6.19166667,40.38333333
-6.19166667,40.375
-6.18333333,40.375
-6.175,40.375
-6.175,40.36666667
-6.16666667,40.36666667
-6.15833333,40.36666667
-6.15,40.36666667
-6.15,40.35833333
-6.15833333,40.35833333
-6.15833333,40.35
-6.16666667,40.35
-6.16666667,40.35833333
-6.175,40.35833333
-6.18333333,40.35833333
-6.18333333,40.35
-6.19166667,40.35
-6.2,40.35
-6.2,40.35833333
-6.20833333,40.35833333
-6.21666667,40.35833333
-6.21666667,40.35
-6.20833333,40.35
-6.20833333,40.34166667
-6.20833333,40.33333333
-6.2,40.33333333
-6.2,40.325
-6.20833333,40.325
-6.21666667,40.325
-6.21666667,40.33333333
-6.225,40.33333333
-6.23333333,40.33333333
-6.24166667,40.33333333
-6.24166667,40.325
-6.23333333,40.325
-6.23333333,40.31666667
-6.24166667,40.31666667
-6.24166667,40.30833333
-6.25,40.30833333
-6.25,40.31666667
-6.25833333,40.31666667
-6.26666667,40.31666667
-6.275,40.31666667
-6.28333333,40.31666667
-6.28333333,40.325
-6.28333333,40.33333333
-6.29166667,40.33333333
-6.29166667,40.325
-6.29166667,40.31666667
-6.3,40.31666667
-6.3,40.325
-6.30833333,40.325
-6.31666667,40.325
-6.31666667,40.31666667
-6.325,40.31666667
-6.33333333,40.31666667
-6.33333333,40.325
-6.34166667,40.325
-6.34166667,40.31666667
-6.34166667,40.30833333
-6.35,40.30833333
-6.35833333,40.30833333
-6.35833333,40.3
-6.36666667,40.3
-6.375,40.3
-6.375,40.29166667
-6.36666667,40.29166667
-6.35833333,40.29166667
-6.35,40.29166667
-6.34166667,40.29166667
-6.34166667,40.28333333
-6.33333333,40.28333333
-6.325,40.28333333
-6.325,40.29166667
-6.31666667,40.29166667
-6.30833333,40.29166667
-6.30833333,40.28333333
-6.3,40.28333333
-6.3,40.29166667
-6.29166667,40.29166667
-6.28333333,40.29166667
-6.275,40.29166667
-6.26666667,40.29166667
-6.25833333,40.29166667
-6.25833333,40.28333333
-6.25833333,40.275
-6.26666667,40.275
-6.26666667,40.28333333
-6.275,40.28333333
-6.28333333,40.28333333
-6.28333333,40.275
-6.275,40.275
-6.275,40.26666667
-6.28333333,40.26666667
-6.29166667,40.26666667
-6.29166667,40.275
-6.3,40.275
-6.30833333,40.275
-6.30833333,40.26666667
-6.31666667,40.26666667
-6.31666667,40.275
-6.325,40.275
-6.33333333,40.275
-6.33333333,40.26666667
-6.34166667,40.26666667
-6.34166667,40.25833333
-6.35,40.25833333
-6.35,40.26666667
-6.35,40.275
-6.35833333,40.275
-6.35833333,40.26666667
-6.35833333,40.25833333
-6.35833333,40.25
-6.36666667,40.25
-6.36666667,40.25833333
-6.375,40.25833333
-6.38333333,40.25833333
-6.38333333,40.26666667
-6.39166667,40.26666667
-6.4,40.26666667
-6.40833333,40.26666667
-6.41666667,40.26666667
-6.41666667,40.25833333
-6.40833333,40.25833333
-6.40833333,40.25
-6.40833333,40.24166667
-6.41666667,40.24166667
-6.425,40.24166667
-6.43333333,40.24166667
-6.43333333,40.25
-6.44166667,40.25
-6.44166667,40.25833333
-6.45,40.25833333
-6.45,40.25
-6.45,40.24166667
-6.45833333,40.24166667
-6.46666667,40.24166667
-6.475,40.24166667
-6.48333333,40.24166667
-6.49166667,40.24166667
-6.5,40.24166667
-6.50833333,40.24166667
-6.51666667,40.24166667
-6.51666667,40.23333333
-6.525,40.23333333
-6.525,40.24166667
-6.53333333,40.24166667
-6.53333333,40.23333333
-6.54166667,40.23333333
-6.54166667,40.225
-6.55,40.225
-6.55,40.21666667
-6.55833333,40.21666667
-6.56666667,40.21666667
-6.575,40.21666667
-6.575,40.20833333
-6.56666667,40.20833333
-6.56666667,40.2
-6.55833333,40.2
-6.55,40.2
-6.55,40.19166667
-6.55,40.18333333
-6.55833333,40.18333333
-6.56666667,40.18333333
-6.56666667,40.19166667
-6.575,40.19166667
-6.58333333,40.19166667
-6.59166667,40.19166667
-6.59166667,40.18333333
-6.6,40.18333333
-6.60833333,40.18333333
-6.60833333,40.19166667
-6.61666667,40.19166667
-6.625,40.19166667
-6.63333333,40.19166667
-6.64166667,40.19166667
-6.65,40.19166667
-6.65,40.18333333
-6.65833333,40.18333333
-6.65833333,40.19166667
-6.65833333,40.2
-6.66666667,40.2
-6.66666667,40.19166667
-6.675,40.19166667
-6.68333333,40.19166667
-6.68333333,40.2
-6.69166667,40.2
-6.7,40.2
-6.7,40.19166667
-6.7,40.18333333
-6.7,40.175
-6.69166667,40.175
-6.69166667,40.16666667
-6.7,40.16666667
-6.7,40.15833333
-6.69166667,40.15833333
-6.68333333,40.15833333
-6.675,40.15833333
-6.66666667,40.15833333
-6.65833333,40.15833333
-6.65833333,40.15
-6.66666667,40.15
-6.675,40.15
-6.68333333,40.15
-6.68333333,40.14166667
-6.69166667,40.14166667
-6.7,40.14166667
-6.70833333,40.14166667
-6.70833333,40.13333333
-6.70833333,40.125
-6.71666667,40.125
-6.725,40.125
-6.73333333,40.125
-6.74166667,40.125
-6.74166667,40.13333333
-6.73333333,40.13333333
-6.73333333,40.14166667
-6.74166667,40.14166667
-6.75,40.14166667
-6.75,40.13333333
-6.75833333,40.13333333
-6.76666667,40.13333333
-6.775,40.13333333
-6.775,40.14166667
-6.775,40.15
-6.76666667,40.15
-6.76666667,40.15833333
-6.775,40.15833333
-6.775,40.16666667
-6.78333333,40.16666667
-6.78333333,40.15833333
-6.79166667,40.15833333
-6.8,40.15833333
-6.8,40.16666667
-6.80833333,40.16666667
-6.80833333,40.175
-6.80833333,40.18333333
-6.81666667,40.18333333
-6.825,40.18333333
-6.83333333,40.18333333
-6.83333333,40.175
-6.84166667,40.175
-6.84166667,40.18333333
-6.85,40.18333333
-6.85,40.19166667
-6.85833333,40.19166667
-6.85833333,40.18333333
-6.86666667,40.18333333
-6.875,40.18333333
-6.875,40.19166667
-6.875,40.2
-6.88333333,40.2
-6.89166667,40.2
-6.89166667,40.20833333
-6.9,40.20833333
-6.9,40.21666667
-6.90833333,40.21666667
-6.90833333,40.20833333
-6.91666667,40.20833333
-6.925,40.20833333
-6.925,40.2
-6.91666667,40.2
-6.91666667,40.19166667
-6.91666667,40.18333333
-6.91666667,40.175
-6.925,40.175
-6.925,40.18333333
-6.925,40.19166667
-6.93333333,40.19166667
-6.94166667,40.19166667
-6.95,40.19166667
-6.95833333,40.19166667
-6.95833333,40.18333333
-6.95833333,40.175
-6.95833333,40.16666667
-6.95,40.16666667
-6.95,40.15833333
-6.95833333,40.15833333
-6.95833333,40.15
-6.95833333,40.14166667
-6.96666667,40.14166667
-6.96666667,40.15
-6.975,40.15
-6.975,40.15833333
-6.98333333,40.15833333
-6.99166667,40.15833333
-6.99166667,40.15
-7,40.15
-7,40.14166667
-7,40.13333333
-7.00833333,40.13333333
-7.00833333,40.14166667
-7.01666667,40.14166667
-7.01666667,40.15
-7.01666667,40.15833333
-7.025,40.15833333
-7.03333333,40.15833333
-7.03333333,40.15
-7.04166667,40.15
-7.05,40.15
-7.05,40.15833333
-7.05833333,40.15833333
-7.06666667,40.15833333
-7.075,40.15833333
-7.08333333,40.15833333
-7.08333333,40.15
-7.09166667,40.15
-7.09166667,40.15833333
-7.1,40.15833333
-7.1,40.15
-7.10833333,40.15
-7.11666667,40.15
-7.125,40.15
-7.125,40.15833333
-7.13333333,40.15833333
-7.13333333,40.15
-7.13333333,40.14166667
-7.14166667,40.14166667
-7.14166667,40.13333333
-7.15,40.13333333
-7.15833333,40.13333333
-7.15833333,40.14166667
-7.16666667,40.14166667
-7.175,40.14166667
-7.18333333,40.14166667
-7.19166667,40.14166667
-7.19166667,40.15
-7.2,40.15
-7.2,40.14166667
-7.2,40.13333333
-7.19166667,40.13333333
-7.18333333,40.13333333
-7.18333333,40.125
-7.175,40.125
-7.16666667,40.125
-7.15833333,40.125
-7.15,40.125
-7.14166667,40.125
-7.13333333,40.125
-7.125,40.125
-7.125,40.11666667
-7.125,40.10833333
-7.125,40.1
-7.11666667,40.1
-7.10833333,40.1
-7.10833333,40.10833333
-7.1,40.10833333
-7.1,40.1
-7.09166667,40.1
-7.09166667,40.10833333
-7.08333333,40.10833333
-7.075,40.10833333
-7.075,40.11666667
-7.06666667,40.11666667
-7.05833333,40.11666667
-7.05833333,40.10833333
-7.06666667,40.10833333
-7.06666667,40.1
-7.05833333,40.1
-7.05833333,40.09166667
-7.05833333,40.08333333
-7.05,40.08333333
-7.05,40.09166667
-7.04166667,40.09166667
-7.03333333,40.09166667
-7.025,40.09166667
-7.01666667,40.09166667
-7.01666667,40.08333333
-7.00833333,40.08333333
-7,40.08333333
-6.99166667,40.08333333
-6.98333333,40.08333333
-6.975,40.08333333
-6.975,40.075
-6.98333333,40.075
-6.99166667,40.075
-7,40.075
-7.00833333,40.075
-7.00833333,40.06666667
-7,40.06666667
-7,40.05833333
-6.99166667,40.05833333
-6.99166667,40.05
-7,40.05
-7.00833333,40.05
-7.00833333,40.05833333
-7.01666667,40.05833333
-7.025,40.05833333
-7.025,40.05
-7.025,40.04166667
-7.025,40.03333333
-7.025,40.025
-7.03333333,40.025
-7.03333333,40.03333333
-7.03333333,40.04166667
-7.04166667,40.04166667
-7.05,40.04166667
-7.05,40.05
-7.05833333,40.05
-7.05833333,40.05833333
-7.06666667,40.05833333
-7.06666667,40.05
-7.075,40.05
-7.075,40.04166667
-7.075,40.03333333
-7.08333333,40.03333333
-7.08333333,40.04166667
-7.08333333,40.05
-7.09166667,40.05
-7.1,40.05
-7.1,40.05833333
-7.10833333,40.05833333
-7.10833333,40.06666667
-7.11666667,40.06666667
-7.11666667,40.05833333
-7.11666667,40.05
-7.125,40.05
-7.125,40.05833333
-7.125,40.06666667
-7.13333333,40.06666667
-7.13333333,40.075
-7.13333333,40.08333333
-7.125,40.08333333
-7.125,40.09166667
-7.13333333,40.09166667
-7.13333333,40.1
-7.14166667,40.1
-7.14166667,40.09166667
-7.15,40.09166667
-7.15833333,40.09166667
-7.15833333,40.1
-7.15,40.1
-7.15,40.10833333
-7.15,40.11666667
-7.15833333,40.11666667
-7.15833333,40.10833333
-7.16666667,40.10833333
-7.175,40.10833333
-7.175,40.11666667
-7.18333333,40.11666667
-7.18333333,40.10833333
-7.18333333,40.1
-7.18333333,40.09166667
-7.19166667,40.09166667
-7.19166667,40.08333333
-7.18333333,40.08333333
-7.175,40.08333333
-7.175,40.075
-7.18333333,40.075
-7.19166667,40.075
-7.19166667,40.06666667
-7.2,40.06666667
-7.2,40.05833333
-7.20833333,40.05833333
-7.21666667,40.05833333
-7.21666667,40.06666667
-7.21666667,40.075
-7.21666667,40.08333333
-7.225,40.08333333
-7.23333333,40.08333333
-7.23333333,40.075
-7.23333333,40.06666667
-7.24166667,40.06666667
-7.24166667,40.075
-7.25,40.075
-7.25,40.08333333
-7.25833333,40.08333333
-7.25833333,40.09166667
-7.25833333,40.1
-7.26666667,40.1
-7.26666667,40.10833333
-7.26666667,40.11666667
-7.275,40.11666667
-7.275,40.125
-7.28333333,40.125
-7.28333333,40.11666667
-7.29166667,40.11666667
-7.29166667,40.10833333
-7.28333333,40.10833333
-7.28333333,40.1
-7.28333333,40.09166667
-7.28333333,40.08333333
-7.275,40.08333333
-7.26666667,40.08333333
-7.26666667,40.075
-7.26666667,40.06666667
-7.26666667,40.05833333
-7.25833333,40.05833333
-7.25,40.05833333
-7.24166667,40.05833333
-7.24166667,40.05
-7.25,40.05
-7.25,40.04166667
-7.25,40.03333333
-7.25833333,40.03333333
-7.26666667,40.03333333
-7.26666667,40.04166667
-7.275,40.04166667
-7.275,40.05
-7.28333333,40.05
-7.28333333,40.04166667
-7.28333333,40.03333333
-7.28333333,40.025
-7.29166667,40.025
-7.29166667,40.01666667
-7.3,40.01666667
-7.3,40.00833333
-7.30833333,40.00833333
-7.31666667,40.00833333
-7.325,40.00833333
-7.325,40
-7.33333333,40
-7.33333333,40.00833333
-7.33333333,40.01666667
-7.33333333,40.025
-7.325,40.025
-7.325,40.03333333
-7.33333333,40.03333333
-7.34166667,40.03333333
-7.34166667,40.04166667
-7.35,40.04166667
-7.35833333,40.04166667
-7.35833333,40.03333333
-7.35833333,40.025
-7.35833333,40.01666667
-7.35,40.01666667
-7.35,40.00833333
-7.35833333,40.00833333
-7.35833333,40
-7.36666667,40
-7.36666667,39.99166667
-7.375,39.99166667
-7.375,40
-7.38333333,40
-7.39166667,40
-7.39166667,39.99166667
-7.39166667,39.98333333
-7.4,39.98333333
-7.40833333,39.98333333
-7.40833333,39.975
-7.41666667,39.975
-7.41666667,39.96666667
-7.41666667,39.95833333
-7.40833333,39.95833333
-7.40833333,39.95
-7.4,39.95
-7.39166667,39.95
-7.39166667,39.95833333
-7.38333333,39.95833333
-7.375,39.95833333
-7.375,39.95
-7.375,39.94166667
-7.36666667,39.94166667
-7.35833333,39.94166667
-7.35833333,39.93333333
-7.36666667,39.93333333
-7.36666667,39.925
-7.375,39.925
-7.38333333,39.925
-7.38333333,39.91666667
-7.39166667,39.91666667
-7.4,39.91666667
-7.4,39.90833333
-7.39166667,39.90833333
-7.38333333,39.90833333
-7.375,39.90833333
-7.375,39.91666667
-7.36666667,39.91666667
-7.36666667,39.90833333
-7.36666667,39.9
-7.35833333,39.9
-7.35833333,39.90833333
-7.35,39.90833333
-7.35,39.9
-7.34166667,39.9
-7.34166667,39.89166667
-7.35,39.89166667
-7.35,39.88333333
-7.35833333,39.88333333
-7.36666667,39.88333333
-7.36666667,39.875
-7.36666667,39.86666667
-7.375,39.86666667
-7.375,39.85833333
-7.38333333,39.85833333
-7.38333333,39.86666667
-7.39166667,39.86666667
-7.39166667,39.875
-7.4,39.875
-7.4,39.86666667
-7.4,39.85833333
-7.40833333,39.85833333
-7.41666667,39.85833333
-7.425,39.85833333
-7.425,39.85
-7.43333333,39.85
-7.43333333,39.84166667
-7.43333333,39.83333333
-7.425,39.83333333
-7.425,39.825
-7.43333333,39.825
-7.43333333,39.81666667
-7.44166667,39.81666667
-7.45,39.81666667
-7.45833333,39.81666667
-7.46666667,39.81666667
-7.475,39.81666667
-7.475,39.825
-7.46666667,39.825
-7.46666667,39.83333333
-7.475,39.83333333
-7.48333333,39.83333333
-7.49166667,39.83333333
-7.5,39.83333333
-7.5,39.825
-7.50833333,39.825
-7.50833333,39.83333333
-7.51666667,39.83333333
-7.525,39.83333333
-7.525,39.84166667
-7.53333333,39.84166667
-7.54166667,39.84166667
-7.55,39.84166667
-7.55833333,39.84166667
-7.55833333,39.85
-7.55,39.85
-7.55,39.85833333
-7.54166667,39.85833333
-7.54166667,39.85
-7.53333333,39.85
-7.525,39.85
-7.525,39.85833333
-7.525,39.86666667
-7.525,39.875
-7.525,39.88333333
-7.51666667,39.88333333
-7.51666667,39.89166667
-7.525,39.89166667
-7.53333333,39.89166667
-7.54166667,39.89166667
-7.54166667,39.9
-7.55,39.9
-7.55833333,39.9
-7.55833333,39.89166667
-7.55833333,39.88333333
-7.55,39.88333333
-7.55,39.875
-7.55,39.86666667
-7.55833333,39.86666667
-7.56666667,39.86666667
-7.575,39.86666667
-7.575,39.875
-7.575,39.88333333
-7.56666667,39.88333333
-7.56666667,39.89166667
-7.56666667,39.9
-7.56666667,39.90833333
-7.56666667,39.91666667
-7.56666667,39.925
-7.56666667,39.93333333
-7.55833333,39.93333333
-7.55833333,39.94166667
-7.55,39.94166667
-7.55,39.95
-7.55,39.95833333
-7.55833333,39.95833333
-7.56666667,39.95833333
-7.56666667,39.96666667
-7.575,39.96666667
-7.575,39.975
-7.58333333,39.975
-7.58333333,39.98333333
-7.59166667,39.98333333
-7.59166667,39.975
-7.6,39.975
-7.60833333,39.975
-7.61666667,39.975
-7.625,39.975
-7.625,39.96666667
-7.63333333,39.96666667
-7.63333333,39.95833333
-7.63333333,39.95
-7.63333333,39.94166667
-7.63333333,39.93333333
-7.625,39.93333333
-7.625,39.925
-7.625,39.91666667
-7.625,39.90833333
-7.625,39.9
-7.63333333,39.9
-7.63333333,39.89166667
-7.64166667,39.89166667
-7.65,39.89166667
-7.65833333,39.89166667
-7.65833333,39.88333333
-7.66666667,39.88333333
-7.66666667,39.89166667
-7.675,39.89166667
-7.68333333,39.89166667
-7.68333333,39.88333333
-7.68333333,39.875
-7.69166667,39.875
-7.69166667,39.88333333
-7.7,39.88333333
-7.7,39.875
-7.7,39.86666667
-7.70833333,39.86666667
-7.70833333,39.875
-7.71666667,39.875
-7.71666667,39.86666667
-7.725,39.86666667
-7.725,39.85833333
-7.73333333,39.85833333
-7.73333333,39.86666667
-7.73333333,39.875
-7.74166667,39.875
-7.74166667,39.86666667
-7.75,39.86666667
-7.75,39.85833333
-7.75833333,39.85833333
-7.75833333,39.85
-7.75,39.85
-7.75,39.84166667
-7.75,39.83333333
-7.74166667,39.83333333
-7.74166667,39.825
-7.75,39.825
-7.75833333,39.825
-7.76666667,39.825
-7.76666667,39.81666667
-7.76666667,39.80833333
-7.75833333,39.80833333
-7.75,39.80833333
-7.75,39.8
-7.75,39.79166667
-7.75833333,39.79166667
-7.75833333,39.8
-7.76666667,39.8
-7.76666667,39.79166667
-7.76666667,39.78333333
-7.76666667,39.775
-7.76666667,39.76666667
-7.76666667,39.75833333
-7.75833333,39.75833333
-7.75,39.75833333
-7.75,39.75
-7.75,39.74166667
-7.75833333,39.74166667
-7.76666667,39.74166667
-7.775,39.74166667
-7.775,39.73333333
-7.78333333,39.73333333
-7.79166667,39.73333333
-7.79166667,39.74166667
-7.8,39.74166667
-7.80833333,39.74166667
-7.80833333,39.75
-7.81666667,39.75
-7.81666667,39.74166667
-7.825,39.74166667
-7.83333333,39.74166667
-7.84166667,39.74166667
-7.84166667,39.73333333
-7.83333333,39.73333333
-7.825,39.73333333
-7.81666667,39.73333333
-7.80833333,39.73333333
-7.80833333,39.725
-7.81666667,39.725
-7.825,39.725
-7.83333333,39.725
-7.83333333,39.71666667
-7.825,39.71666667
-7.81666667,39.71666667
-7.81666667,39.70833333
-7.80833333,39.70833333
-7.80833333,39.7
-7.81666667,39.7
-7.81666667,39.69166667
-7.825,39.69166667
-7.825,39.7
-7.83333333,39.7
-7.83333333,39.70833333
-7.84166667,39.70833333
-7.85,39.70833333
-7.85833333,39.70833333
-7.86666667,39.70833333
-7.875,39.70833333
-7.88333333,39.70833333
-7.88333333,39.7
-7.875,39.7
-7.875,39.69166667
-7.88333333,39.69166667
-7.88333333,39.68333333
-7.88333333,39.675
-7.88333333,39.66666667
-7.88333333,39.65833333
-7.89166667,39.65833333
-7.89166667,39.65
-7.9,39.65
-7.90833333,39.65
-7.90833333,39.64166667
-7.9,39.64166667
-7.9,39.63333333
-7.89166667,39.63333333
-7.88333333,39.63333333
-7.88333333,39.625
-7.875,39.625
-7.875,39.61666667
-7.88333333,39.61666667
-7.88333333,39.60833333
-7.875,39.60833333
-7.875,39.6
-7.88333333,39.6
-7.89166667,39.6
-7.89166667,39.59166667
-7.9,39.59166667
-7.9,39.6
-7.9,39.60833333
-7.90833333,39.60833333
-7.90833333,39.61666667
-7.91666667,39.61666667
-7.91666667,39.60833333
-7.91666667,39.6
-7.91666667,39.59166667
-7.925,39.59166667
-7.925,39.6
-7.93333333,39.6
-7.93333333,39.60833333
-7.94166667,39.60833333
-7.94166667,39.6
-7.95,39.6
-7.95833333,39.6
-7.96666667,39.6
-7.975,39.6
-7.975,39.59166667
-7.98333333,39.59166667
-7.99166667,39.59166667
-7.99166667,39.6
-8,39.6
-8,39.59166667
-8,39.58333333
-7.99166667,39.58333333
-7.99166667,39.575
-7.99166667,39.56666667
-8,39.56666667
-8.00833333,39.56666667
-8.00833333,39.55833333
-8,39.55833333
-8,39.55
-8.00833333,39.55
-8.00833333,39.54166667
-8.00833333,39.53333333
-8.01666667,39.53333333
-8.01666667,39.54166667
-8.01666667,39.55
-8.01666667,39.55833333
-8.025,39.55833333
-8.025,39.55
-8.03333333,39.55
-8.03333333,39.54166667
-8.03333333,39.53333333
-8.04166667,39.53333333
-8.04166667,39.54166667
-8.04166667,39.55
-8.05,39.55
-8.05,39.54166667
-8.05833333,39.54166667
-8.06666667,39.54166667
-8.06666667,39.55
-8.075,39.55
-8.075,39.54166667
-8.08333333,39.54166667
-8.08333333,39.53333333
-8.09166667,39.53333333
-8.1,39.53333333
-8.10833333,39.53333333
-8.11666667,39.53333333
-8.11666667,39.54166667
-8.11666667,39.55
-8.11666667,39.55833333
-8.125,39.55833333
-8.125,39.55
-8.13333333,39.55
-8.13333333,39.54166667
-8.125,39.54166667
-8.125,39.53333333
-8.13333333,39.53333333
-8.14166667,39.53333333
-8.15,39.53333333
-8.15,39.525
-8.15,39.51666667
-8.15833333,39.51666667
-8.15833333,39.525
-8.16666667,39.525
-8.16666667,39.53333333
-8.15833333,39.53333333
-8.15833333,39.54166667
-8.16666667,39.54166667
-8.16666667,39.55
-8.175,39.55
-8.175,39.54166667
-8.18333333,39.54166667
-8.18333333,39.53333333
-8.18333333,39.525
-8.18333333,39.51666667
-8.19166667,39.51666667
-8.2,39.51666667
-8.20833333,39.51666667
-8.20833333,39.525
-8.21666667,39.525
-8.225,39.525
-8.225,39.53333333
-8.225,39.54166667
-8.23333333,39.54166667
-8.24166667,39.54166667
-8.25,39.54166667
-8.25833333,39.54166667
-8.26666667,39.54166667
-8.26666667,39.55
-8.275,39.55
-8.275,39.55833333
-8.28333333,39.55833333
-8.28333333,39.55
-8.28333333,39.54166667
-8.29166667,39.54166667
-8.29166667,39.53333333
-8.29166667,39.525
-8.3,39.525
-8.30833333,39.525
-8.30833333,39.53333333
-8.30833333,39.54166667
-8.31666667,39.54166667
-8.31666667,39.53333333
-8.31666667,39.525
-8.31666667,39.51666667
-8.325,39.51666667
-8.33333333,39.51666667
-8.34166667,39.51666667
-8.34166667,39.525
-8.34166667,39.53333333
-8.34166667,39.54166667
-8.33333333,39.54166667
-8.33333333,39.53333333
-8.325,39.53333333
-8.325,39.54166667
-8.325,39.55
-8.325,39.55833333
-8.325,39.56666667
-8.33333333,39.56666667
-8.34166667,39.56666667
-8.35,39.56666667
-8.35,39.575
-8.34166667,39.575
-8.33333333,39.575
-8.33333333,39.58333333
-8.34166667,39.58333333
-8.35,39.58333333
-8.35833333,39.58333333
-8.35833333,39.575
-8.36666667,39.575
-8.36666667,39.56666667
-8.36666667,39.55833333
-8.36666667,39.55
-8.375,39.55
-8.375,39.54166667
-8.38333333,39.54166667
-8.39166667,39.54166667
-8.39166667,39.53333333
-8.39166667,39.525
-8.4,39.525
-8.40833333,39.525
-8.40833333,39.51666667
-8.41666667,39.51666667
-8.41666667,39.50833333
-8.41666667,39.5
-8.425,39.5
-8.425,39.49166667
-8.43333333,39.49166667
-8.44166667,39.49166667
-8.44166667,39.48333333
-8.44166667,39.475
-8.45,39.475
-8.45833333,39.475
-8.45833333,39.48333333
-8.45833333,39.49166667
-8.46666667,39.49166667
-8.46666667,39.48333333
-8.475,39.48333333
-8.48333333,39.48333333
-8.49166667,39.48333333
-8.49166667,39.49166667
-8.5,39.49166667
-8.50833333,39.49166667
-8.50833333,39.48333333
-8.50833333,39.475
-8.51666667,39.475
-8.51666667,39.46666667
-8.51666667,39.45833333
-8.50833333,39.45833333
-8.5,39.45833333
-8.5,39.46666667
-8.49166667,39.46666667
-8.48333333,39.46666667
-8.48333333,39.475
-8.475,39.475
-8.46666667,39.475
-8.46666667,39.46666667
-8.46666667,39.45833333
-8.475,39.45833333
-8.48333333,39.45833333
-8.48333333,39.45
-8.475,39.45
-8.475,39.44166667
-8.46666667,39.44166667
-8.46666667,39.45
-8.45833333,39.45
-8.45833333,39.45833333
-8.45833333,39.46666667
-8.45,39.46666667
-8.45,39.45833333
-8.44166667,39.45833333
-8.43333333,39.45833333
-8.43333333,39.46666667
-8.425,39.46666667
-8.425,39.475
-8.41666667,39.475
-8.41666667,39.46666667
-8.40833333,39.46666667
-8.4,39.46666667
-8.39166667,39.46666667
-8.39166667,39.475
-8.38333333,39.475
-8.38333333,39.46666667
-8.38333333,39.45833333
-8.39166667,39.45833333
-8.39166667,39.45
-8.4,39.45
-8.4,39.44166667
-8.39166667,39.44166667
-8.39166667,39.43333333
-8.4,39.43333333
-8.40833333,39.43333333
-8.41666667,39.43333333
-8.41666667,39.425
-8.40833333,39.425
-8.40833333,39.41666667
-8.40833333,39.40833333
-8.4,39.40833333
-8.4,39.41666667
-8.4,39.425
-8.39166667,39.425
-8.39166667,39.41666667
-8.38333333,39.41666667
-8.38333333,39.40833333
-8.39166667,39.40833333
-8.39166667,39.4
-8.38333333,39.4
-8.38333333,39.39166667
-8.39166667,39.39166667
-8.4,39.39166667
-8.40833333,39.39166667
-8.40833333,39.38333333
-8.4,39.38333333
-8.4,39.375
-8.39166667,39.375
-8.39166667,39.36666667
-8.38333333,39.36666667
-8.38333333,39.375
-8.375,39.375
-8.36666667,39.375
-8.36666667,39.36666667
-8.36666667,39.35833333
-8.36666667,39.35
-8.375,39.35
-8.38333333,39.35
-8.39166667,39.35
-8.4,39.35
-8.4,39.35833333
-8.40833333,39.35833333
-8.40833333,39.35
-8.41666667,39.35
-8.41666667,39.34166667
-8.41666667,39.33333333
-8.41666667,39.325
-8.425,39.325
-8.43333333,39.325
-8.44166667,39.325
-8.45,39.325
-8.45833333,39.325
-8.45833333,39.31666667
-8.46666667,39.31666667
-8.46666667,39.30833333
-8.475,39.30833333
-8.48333333,39.30833333
-8.48333333,39.3
-8.475,39.3
-8.475,39.29166667
-8.475,39.28333333
-8.46666667,39.28333333
-8.45833333,39.28333333
-8.45,39.28333333
-8.44166667,39.28333333
-8.44166667,39.275
-8.43333333,39.275
-8.43333333,39.28333333
-8.43333333,39.29166667
-8.43333333,39.3
-8.44166667,39.3
-8.44166667,39.29166667
-8.45,39.29166667
-8.45,39.3
-8.45833333,39.3
-8.45833333,39.30833333
-8.45,39.30833333
-8.44166667,39.30833333
-8.44166667,39.31666667
-8.43333333,39.31666667
-8.425,39.31666667
-8.41666667,39.31666667
-8.41666667,39.30833333
-8.425,39.30833333
-8.425,39.3
-8.41666667,39.3
-8.41666667,39.29166667
-8.41666667,39.28333333
-8.40833333,39.28333333
-8.4,39.28333333
-8.4,39.29166667
-8.4,39.3
-8.39166667,39.3
-8.39166667,39.30833333
-8.39166667,39.31666667
-8.38333333,39.31666667
-8.375,39.31666667
-8.36666667,39.31666667
-8.35833333,39.31666667
-8.35833333,39.325
-8.35,39.325
-8.34166667,39.325
-8.34166667,39.31666667
-8.35,39.31666667
-8.35,39.30833333
-8.34166667,39.30833333
-8.33333333,39.30833333
-8.33333333,39.3
-8.33333333,39.29166667
-8.34166667,39.29166667
-8.35,39.29166667
-8.35833333,39.29166667
-8.35833333,39.28333333
-8.36666667,39.28333333
-8.375,39.28333333
-8.375,39.275
-8.375,39.26666667
-8.36666667,39.26666667
-8.36666667,39.25833333
-8.35833333,39.25833333
-8.35833333,39.26666667
-8.35,39.26666667
-8.35,39.25833333
-8.34166667,39.25833333
-8.34166667,39.26666667
-8.33333333,39.26666667
-8.33333333,39.275
-8.325,39.275
-8.325,39.26666667
-8.31666667,39.26666667
-8.31666667,39.25833333
-8.325,39.25833333
-8.33333333,39.25833333
-8.33333333,39.25
-8.33333333,39.24166667
-8.325,39.24166667
-8.325,39.23333333
-8.31666667,39.23333333
-8.31666667,39.24166667
-8.31666667,39.25
-8.30833333,39.25
-8.30833333,39.24166667
-8.3,39.24166667
-8.3,39.25
-8.29166667,39.25
-8.28333333,39.25
-8.275,39.25
-8.275,39.24166667
-8.275,39.23333333
-8.28333333,39.23333333
-8.28333333,39.24166667
-8.29166667,39.24166667
-8.29166667,39.23333333
-8.3,39.23333333
-8.30833333,39.23333333
-8.30833333,39.225
-8.31666667,39.225
-8.31666667,39.21666667
-8.30833333,39.21666667
-8.30833333,39.20833333
-8.30833333,39.2
-8.30833333,39.19166667
-8.31666667,39.19166667
-8.325,39.19166667
-8.325,39.2
-8.325,39.20833333
-8.325,39.21666667
-8.33333333,39.21666667
-8.33333333,39.20833333
-8.34166667,39.20833333
-8.34166667,39.2
-8.34166667,39.19166667
-8.34166667,39.18333333
-8.35,39.18333333
-8.35833333,39.18333333
-8.35833333,39.175
-8.36666667,39.175
-8.36666667,39.16666667
-8.375,39.16666667
-8.375,39.175
-8.38333333,39.175
-8.38333333,39.16666667
-8.39166667,39.16666667
-8.39166667,39.15833333
-8.4,39.15833333
-8.4,39.16666667
-8.4,39.175
-8.40833333,39.175
-8.40833333,39.16666667
-8.41666667,39.16666667
-8.41666667,39.15833333
-8.41666667,39.15
-8.425,39.15
-8.425,39.14166667
-8.41666667,39.14166667
-8.40833333,39.14166667
-8.40833333,39.13333333
-8.41666667,39.13333333
-8.41666667,39.125
-8.40833333,39.125
-8.4,39.125
-8.4,39.13333333
-8.39166667,39.13333333
-8.39166667,39.14166667
-8.39166667,39.15
-8.38333333,39.15
-8.375,39.15
-8.375,39.14166667
-8.38333333,39.14166667
-8.38333333,39.13333333
-8.375,39.13333333
-8.36666667,39.13333333
-8.36666667,39.14166667
-8.35833333,39.14166667
-8.35,39.14166667
-8.35,39.13333333
-8.35,39.125
-8.35833333,39.125
-8.35833333,39.11666667
-8.36666667,39.11666667
-8.36666667,39.125
-8.375,39.125
-8.375,39.11666667
-8.375,39.10833333
-8.375,39.1
-8.38333333,39.1
-8.38333333,39.09166667
-8.38333333,39.08333333
-8.375,39.08333333
-8.375,39.09166667
-8.36666667,39.09166667
-8.35833333,39.09166667
-8.35833333,39.08333333
-8.35,39.08333333
-8.35,39.075
-8.35833333,39.075
-8.36666667,39.075
-8.375,39.075
-8.375,39.06666667
-8.375,39.05833333
-8.36666667,39.05833333
-8.36666667,39.06666667
-8.35833333,39.06666667
-8.35,39.06666667
-8.34166667,39.06666667
-8.33333333,39.06666667
-8.33333333,39.075
-8.34166667,39.075
-8.34166667,39.08333333
-8.34166667,39.09166667
-8.34166667,39.1
-8.34166667,39.10833333
-8.34166667,39.11666667
-8.33333333,39.11666667
-8.33333333,39.10833333
-8.33333333,39.1
-8.33333333,39.09166667
-8.325,39.09166667
-8.325,39.1
-8.31666667,39.1
-8.31666667,39.09166667
-8.31666667,39.08333333
-8.31666667,39.075
-8.31666667,39.06666667
-8.30833333,39.06666667
-8.30833333,39.05833333
-8.30833333,39.05
-8.30833333,39.04166667
-8.30833333,39.03333333
-8.31666667,39.03333333
-8.325,39.03333333
-8.325,39.04166667
-8.33333333,39.04166667
-8.34166667,39.04166667
-8.35,39.04166667
-8.35,39.05
-8.35833333,39.05
-8.36666667,39.05
-8.375,39.05
-8.38333333,39.05
-8.39166667,39.05
-8.39166667,39.04166667
-8.4,39.04166667
-8.4,39.05
-8.40833333,39.05
-8.41666667,39.05
-8.425,39.05
-8.425,39.04166667
-8.43333333,39.04166667
-8.43333333,39.03333333
-8.44166667,39.03333333
-8.44166667,39.025
-8.45,39.025
-8.45,39.01666667
-8.45,39.00833333
-8.45833333,39.00833333
-8.45833333,39.01666667
-8.46666667,39.01666667
-8.475,39.01666667
-8.48333333,39.01666667
-8.48333333,39.00833333
-8.48333333,39
-8.49166667,39
-8.49166667,38.99166667
-8.48333333,38.99166667
-8.48333333,38.98333333
-8.475,38.98333333
-8.475,38.975
-8.46666667,38.975
-8.46666667,38.96666667
-8.475,38.96666667
-8.48333333,38.96666667
-8.48333333,38.95833333
-8.49166667,38.95833333
-8.49166667,38.95
-8.5,38.95
-8.5,38.94166667
-8.50833333,38.94166667
-8.51666667,38.94166667
-8.525,38.94166667
-8.525,38.93333333
-8.525,38.925
-8.51666667,38.925
-8.51666667,38.93333333
-8.50833333,38.93333333
-8.50833333,38.925
-8.5,38.925
-8.5,38.91666667
-8.50833333,38.91666667
-8.51666667,38.91666667
-8.51666667,38.90833333
-8.525,38.90833333
-8.525,38.91666667
-8.53333333,38.91666667
-8.54166667,38.91666667
-8.55,38.91666667
-8.55833333,38.91666667
-8.55833333,38.90833333
-8.55,38.90833333
-8.55,38.9
-8.55833333,38.9
-8.55833333,38.89166667
-8.55833333,38.88333333
-8.55,38.88333333
-8.55,38.875
-8.54166667,38.875
-8.53333333,38.875
-8.53333333,38.88333333
-8.525,38.88333333
-8.525,38.89166667
-8.51666667,38.89166667
-8.51666667,38.88333333
-8.50833333,38.88333333
-8.5,38.88333333
-8.49166667,38.88333333
-8.49166667,38.875
-8.5,38.875
-8.5,38.86666667
-8.50833333,38.86666667
-8.50833333,38.85833333
-8.50833333,38.85
-8.50833333,38.84166667
-8.51666667,38.84166667
-8.51666667,38.83333333
-8.50833333,38.83333333
-8.5,38.83333333
-8.49166667,38.83333333
-8.49166667,38.825
-8.48333333,38.825
-8.475,38.825
-8.475,38.83333333
-8.475,38.84166667
-8.475,38.85
-8.46666667,38.85
-8.46666667,38.84166667
-8.45833333,38.84166667
-8.45,38.84166667
-8.45,38.83333333
-8.44166667,38.83333333
-8.44166667,38.825
-8.43333333,38.825
-8.43333333,38.83333333
-8.425,38.83333333
-8.41666667,38.83333333
-8.41666667,38.825
-8.41666667,38.81666667
-8.40833333,38.81666667
-8.40833333,38.825
-8.40833333,38.83333333
-8.4,38.83333333
-8.4,38.84166667
-8.40833333,38.84166667
-8.40833333,38.85
-8.41666667,38.85
-8.41666667,38.85833333
-8.425,38.85833333
-8.43333333,38.85833333
-8.43333333,38.86666667
-8.44166667,38.86666667
-8.44166667,38.85833333
-8.45,38.85833333
-8.45833333,38.85833333
-8.45833333,38.86666667
-8.45,38.86666667
-8.45,38.875
-8.44166667,38.875
-8.44166667,38.88333333
-8.44166667,38.89166667
-8.45,38.89166667
-8.45833333,38.89166667
-8.46666667,38.89166667
-8.46666667,38.9
-8.46666667,38.90833333
-8.45833333,38.90833333
-8.45833333,38.9
-8.45,38.9
-8.45,38.90833333
-8.44166667,38.90833333
-8.44166667,38.9
-8.43333333,38.9
-8.43333333,38.89166667
-8.43333333,38.88333333
-8.425,38.88333333
-8.41666667,38.88333333
-8.41666667,38.875
-8.40833333,38.875
-8.4,38.875
-8.4,38.86666667
-8.40833333,38.86666667
-8.40833333,38.85833333
-8.4,38.85833333
-8.4,38.85
-8.39166667,38.85
-8.39166667,38.84166667
-8.38333333,38.84166667
-8.38333333,38.85
-8.375,38.85
-8.375,38.85833333
-8.375,38.86666667
-8.36666667,38.86666667
-8.36666667,38.875
-8.36666667,38.88333333
-8.375,38.88333333
-8.375,38.89166667
-8.36666667,38.89166667
-8.35833333,38.89166667
-8.35833333,38.9
-8.35,38.9
-8.35,38.90833333
-8.34166667,38.90833333
-8.34166667,38.9
-8.34166667,38.89166667
-8.35,38.89166667
-8.35,38.88333333
-8.35833333,38.88333333
-8.35833333,38.875
-8.35,38.875
-8.34166667,38.875
-8.33333333,38.875
-8.33333333,38.86666667
-8.34166667,38.86666667
-8.34166667,38.85833333
-8.35,38.85833333
-8.35833333,38.85833333
-8.35833333,38.85
-8.35,38.85
-8.34166667,38.85
-8.33333333,38.85
-8.33333333,38.84166667
-8.325,38.84166667
-8.31666667,38.84166667
-8.31666667,38.83333333
-8.325,38.83333333
-8.33333333,38.83333333
-8.33333333,38.825
-8.34166667,38.825
-8.34166667,38.83333333
-8.35,38.83333333
-8.35833333,38.83333333
-8.36666667,38.83333333
-8.375,38.83333333
-8.38333333,38.83333333
-8.38333333,38.825
-8.39166667,38.825
-8.39166667,38.81666667
-8.39166667,38.80833333
-8.4,38.80833333
-8.40833333,38.80833333
-8.40833333,38.8
-8.40833333,38.79166667
-8.41666667,38.79166667
-8.425,38.79166667
-8.43333333,38.79166667
-8.43333333,38.78333333
-8.44166667,38.78333333
-8.44166667,38.79166667
-8.44166667,38.8
-8.45,38.8
-8.45,38.80833333
-8.45833333,38.80833333
-8.45833333,38.81666667
-8.46666667,38.81666667
-8.475,38.81666667
-8.48333333,38.81666667
-8.48333333,38.80833333
-8.475,38.80833333
-8.46666667,38.80833333
-8.46666667,38.8
-8.475,38.8
-8.475,38.79166667
-8.48333333,38.79166667
-8.48333333,38.8
-8.49166667,38.8
-8.5,38.8
-8.50833333,38.8
-8.50833333,38.80833333
-8.51666667,38.80833333
-8.51666667,38.81666667
-8.525,38.81666667
-8.525,38.825
-8.53333333,38.825
-8.53333333,38.81666667
-8.54166667,38.81666667
-8.55,38.81666667
-8.55,38.80833333
-8.55833333,38.80833333
-8.56666667,38.80833333
-8.575,38.80833333
-8.58333333,38.80833333
-8.58333333,38.8
-8.58333333,38.79166667
-8.575,38.79166667
-8.56666667,38.79166667
-8.56666667,38.78333333
-8.55833333,38.78333333
-8.55833333,38.775
-8.55833333,38.76666667
-8.56666667,38.76666667
-8.56666667,38.75833333
-8.55833333,38.75833333
-8.55,38.75833333
-8.54166667,38.75833333
-8.54166667,38.76666667
-8.53333333,38.76666667
-8.53333333,38.775
-8.525,38.775
-8.525,38.76666667
-8.525,38.75833333
-8.51666667,38.75833333
-8.50833333,38.75833333
-8.50833333,38.76666667
-8.5,38.76666667
-8.49166667,38.76666667
-8.49166667,38.75833333
-8.48333333,38.75833333
-8.475,38.75833333
-8.46666667,38.75833333
-8.46666667,38.75
-8.45833333,38.75
-8.45833333,38.74166667
-8.46666667,38.74166667
-8.475,38.74166667
-8.48333333,38.74166667
-8.49166667,38.74166667
-8.5,38.74166667
-8.50833333,38.74166667
-8.50833333,38.73333333
-8.51666667,38.73333333
-8.51666667,38.74166667
-8.51666667,38.75
-8.525,38.75
-8.525,38.74166667
-8.525,38.73333333
-8.53333333,38.73333333
-8.54166667,38.73333333
-8.54166667,38.725
-8.53333333,38.725
-8.53333333,38.71666667
-8.54166667,38.71666667
-8.54166667,38.70833333
-8.54166667,38.7
-8.53333333,38.7
-8.525,38.7
-8.525,38.69166667
-8.53333333,38.69166667
-8.54166667,38.69166667
-8.54166667,38.68333333
-8.55,38.68333333
-8.55,38.675
-8.54166667,38.675
-8.54166667,38.66666667
-8.55,38.66666667
-8.55,38.65833333
-8.55833333,38.65833333
-8.55833333,38.66666667
-8.55833333,38.675
-8.56666667,38.675
-8.56666667,38.66666667
-8.56666667,38.65833333
-8.56666667,38.65
-8.56666667,38.64166667
-8.56666667,38.63333333
-8.575,38.63333333
-8.575,38.625
-8.575,38.61666667
-8.58333333,38.61666667
-8.58333333,38.625
-8.58333333,38.63333333
-8.59166667,38.63333333
-8.59166667,38.64166667
-8.58333333,38.64166667
-8.575,38.64166667
-8.575,38.65
-8.575,38.65833333
-8.58333333,38.65833333
-8.58333333,38.66666667
-8.59166667,38.66666667
-8.59166667,38.675
-8.6,38.675
-8.6,38.68333333
-8.60833333,38.68333333
-8.60833333,38.69166667
-8.61666667,38.69166667
-8.61666667,38.68333333
-8.61666667,38.675
-8.625,38.675
-8.625,38.66666667
-8.63333333,38.66666667
-8.64166667,38.66666667
-8.65,38.66666667
-8.65,38.65833333
-8.65833333,38.65833333
-8.66666667,38.65833333
-8.66666667,38.65
-8.65833333,38.65
-8.65833333,38.64166667
-8.65,38.64166667
-8.65,38.65
-8.64166667,38.65
-8.64166667,38.64166667
-8.64166667,38.63333333
-8.65,38.63333333
-8.65,38.625
-8.65,38.61666667
-8.65,38.60833333
-8.65833333,38.60833333
-8.65833333,38.61666667
-8.66666667,38.61666667
-8.675,38.61666667
-8.675,38.60833333
-8.68333333,38.60833333
-8.68333333,38.6
-8.68333333,38.59166667
-8.675,38.59166667
-8.675,38.58333333
-8.68333333,38.58333333
-8.68333333,38.575
-8.675,38.575
-8.675,38.56666667
-8.68333333,38.56666667
-8.69166667,38.56666667
-8.7,38.56666667
-8.70833333,38.56666667
-8.70833333,38.575
-8.70833333,38.58333333
-8.71666667,38.58333333
-8.71666667,38.575
-8.725,38.575
-8.73333333,38.575
-8.74166667,38.575
-8.75,38.575
-8.75,38.56666667
-8.75833333,38.56666667
-8.75833333,38.55833333
-8.75833333,38.55
-8.76666667,38.55
-8.775,38.55
-8.775,38.55833333
-8.775,38.56666667
-8.78333333,38.56666667
-8.78333333,38.55833333
-8.78333333,38.55
-8.79166667,38.55
-8.8,38.55
-8.80833333,38.55
-8.80833333,38.54166667
-8.80833333,38.53333333
-8.8,38.53333333
-8.8,38.54166667
-8.79166667,38.54166667
-8.79166667,38.53333333
-8.78333333,38.53333333
-8.78333333,38.525
-8.78333333,38.51666667
-8.78333333,38.50833333
-8.775,38.50833333
-8.775,38.51666667
-8.76666667,38.51666667
-8.75833333,38.51666667
-8.75833333,38.50833333
-8.75833333,38.5
-8.75833333,38.49166667
-8.76666667,38.49166667
-8.76666667,38.5
-8.775,38.5
-8.775,38.49166667
-8.78333333,38.49166667
-8.78333333,38.48333333
-8.79166667,38.48333333
-8.79166667,38.49166667
-8.8,38.49166667
-8.8,38.5
-8.79166667,38.5
-8.79166667,38.50833333
-8.8,38.50833333
-8.8,38.51666667
-8.80833333,38.51666667
-8.80833333,38.525
-8.81666667,38.525
-8.81666667,38.53333333
-8.825,38.53333333
-8.825,38.54166667
-8.81666667,38.54166667
-8.81666667,38.55
-8.825,38.55
-8.83333333,38.55
-8.83333333,38.54166667
-8.84166667,38.54166667
-8.85,38.54166667
-8.85833333,38.54166667
-8.85833333,38.53333333
-8.85,38.53333333
-8.84166667,38.53333333
-8.84166667,38.525
-8.84166667,38.51666667
-8.84166667,38.50833333
-8.85,38.50833333
-8.85,38.51666667
-8.85833333,38.51666667
-8.85833333,38.525
-8.86666667,38.525
-8.86666667,38.51666667
-8.875,38.51666667
-8.88333333,38.51666667
-8.88333333,38.525
-8.89166667,38.525
-8.89166667,38.51666667
-8.9,38.51666667
-8.9,38.525
-8.9,38.53333333
-8.90833333,38.53333333
-8.91666667,38.53333333
-8.91666667,38.525
-8.91666667,38.51666667
-8.91666667,38.50833333
-8.925,38.50833333
-8.925,38.5
-8.93333333,38.5
-8.93333333,38.49166667
-8.93333333,38.48333333
-8.94166667,38.48333333
-8.95,38.48333333
-8.95833333,38.48333333
-8.96666667,38.48333333
-8.975,38.48333333
-8.98333333,38.48333333
-8.98333333,38.475
-8.98333333,38.46666667
-8.99166667,38.46666667
-8.99166667,38.45833333
-9,38.45833333
-9.00833333,38.45833333
-9.01666667,38.45833333
-9.01666667,38.45
-9.025,38.45
-9.03333333,38.45
-9.04166667,38.45
-9.04166667,38.44166667
-9.05,38.44166667
-9.05833333,38.44166667
-9.06666667,38.44166667
-9.06666667,38.43333333
-9.075,38.43333333
-9.08333333,38.43333333
-9.08333333,38.44166667
-9.09166667,38.44166667
-9.1,38.44166667
-9.10833333,38.44166667
-9.11666667,38.44166667
-9.11666667,38.43333333
-9.125,38.43333333
-9.13333333,38.43333333
-9.13333333,38.425
-9.14166667,38.425
-9.14166667,38.43333333
-9.15,38.43333333
-9.15833333,38.43333333
-9.16666667,38.43333333
-9.16666667,38.425
-9.175,38.425
-9.18333333,38.425
-9.18333333,38.41666667
-9.19166667,38.41666667
-9.2,38.41666667
-9.20833333,38.41666667
-9.21666667,38.41666667
-9.21666667,38.425
-9.21666667,38.43333333
-9.20833333,38.43333333
-9.20833333,38.44166667
-9.2,38.44166667
-9.2,38.45
-9.2,38.45833333
-9.19166667,38.45833333
-9.19166667,38.46666667
-9.18333333,38.46666667
-9.18333333,38.475
-9.18333333,38.48333333
-9.18333333,38.49166667
-9.18333333,38.5
-9.18333333,38.50833333
-9.175,38.50833333
-9.16666667,38.50833333
-9.16666667,38.51666667
-9.175,38.51666667
-9.18333333,38.51666667
-9.18333333,38.525
-9.18333333,38.53333333
-9.18333333,38.54166667
-9.18333333,38.55
-9.18333333,38.55833333
-9.19166667,38.55833333
-9.19166667,38.56666667
-9.19166667,38.575
-9.2,38.575
-9.2,38.58333333
-9.2,38.59166667
-9.20833333,38.59166667
-9.20833333,38.6
-9.20833333,38.60833333
-9.21666667,38.60833333
-9.21666667,38.61666667
-9.225,38.61666667
-9.225,38.625
-9.225,38.63333333
-9.23333333,38.63333333
-9.23333333,38.64166667
-9.24166667,38.64166667
-9.24166667,38.65
-9.25,38.65
-9.25,38.65833333
-9.25833333,38.65833333
-9.25833333,38.66666667
-9.25,38.66666667
-9.24166667,38.66666667
-9.23333333,38.66666667
-9.23333333,38.675
-9.225,38.675
-9.21666667,38.675
-9.20833333,38.675
-9.2,38.675
-9.19166667,38.675
-9.18333333,38.675
-9.175,38.675
-9.16666667,38.675
-9.16666667,38.68333333
-9.15833333,38.68333333
-9.15,38.68333333
-9.14166667,38.68333333
-9.14166667,38.675
-9.15,38.675
-9.15,38.66666667
-9.14166667,38.66666667
-9.14166667,38.65833333
-9.13333333,38.65833333
-9.13333333,38.65
-9.14166667,38.65
-9.14166667,38.64166667
-9.13333333,38.64166667
-9.125,38.64166667
-9.11666667,38.64166667
-9.11666667,38.63333333
-9.10833333,38.63333333
-9.10833333,38.625
-9.1,38.625
-9.1,38.63333333
-9.1,38.64166667
-9.09166667,38.64166667
-9.09166667,38.63333333
-9.08333333,38.63333333
-9.08333333,38.64166667
-9.075,38.64166667
-9.075,38.63333333
-9.06666667,38.63333333
-9.06666667,38.625
-9.06666667,38.61666667
-9.05833333,38.61666667
-9.05833333,38.60833333
-9.06666667,38.60833333
-9.075,38.60833333
-9.075,38.6
-9.06666667,38.6
-9.05833333,38.6
-9.05,38.6
-9.04166667,38.6
-9.04166667,38.60833333
-9.04166667,38.61666667
-9.05,38.61666667
-9.05,38.625
-9.05,38.63333333
-9.05833333,38.63333333
-9.05833333,38.64166667
-9.06666667,38.64166667
-9.06666667,38.65
-9.075,38.65
-9.075,38.65833333
-9.075,38.66666667
-9.06666667,38.66666667
-9.05833333,38.66666667
-9.05833333,38.675
-9.05,38.675
-9.04166667,38.675
-9.04166667,38.66666667
-9.04166667,38.65833333
-9.03333333,38.65833333
-9.03333333,38.65
-9.025,38.65
-9.01666667,38.65
-9.01666667,38.65833333
-9.00833333,38.65833333
-9,38.65833333
-9,38.66666667
-9,38.675
-9.00833333,38.675
-9.00833333,38.68333333
-9,38.68333333
-9,38.69166667
-8.99166667,38.69166667
-8.98333333,38.69166667
-8.98333333,38.68333333
-8.975,38.68333333
-8.96666667,38.68333333
-8.96666667,38.69166667
-8.96666667,38.7
-8.975,38.7
-8.98333333,38.7
-8.99166667,38.7
-9,38.7
-9.00833333,38.7
-9.01666667,38.7
-9.025,38.7
-9.03333333,38.7
-9.04166667,38.7
-9.04166667,38.69166667
-9.05,38.69166667
-9.05,38.7
-9.05,38.70833333
-9.05,38.71666667
-9.04166667,38.71666667
-9.04166667,38.70833333
-9.03333333,38.70833333
-9.03333333,38.71666667
-9.03333333,38.725
-9.025,38.725
-9.01666667,38.725
-9.01666667,38.73333333
-9.00833333,38.73333333
-9.00833333,38.74166667
-9,38.74166667
-8.99166667,38.74166667
-8.99166667,38.73333333
-8.98333333,38.73333333
-8.975,38.73333333
-8.975,38.74166667
-8.96666667,38.74166667
-8.96666667,38.75
-8.95833333,38.75
-8.95,38.75
-8.94166667,38.75
-8.93333333,38.75
-8.925,38.75
-8.925,38.74166667
-8.925,38.73333333
-8.91666667,38.73333333
-8.91666667,38.725
-8.90833333,38.725
-8.9,38.725
-8.89166667,38.725
-8.89166667,38.73333333
-8.9,38.73333333
-8.90833333,38.73333333
-8.90833333,38.74166667
-8.9,38.74166667
-8.9,38.75
-8.90833333,38.75
-8.90833333,38.75833333
-8.90833333,38.76666667
-8.90833333,38.775
-8.90833333,38.78333333
-8.90833333,38.79166667
-8.91666667,38.79166667
-8.925,38.79166667
-8.925,38.8
-8.93333333,38.8
-8.93333333,38.80833333
-8.93333333,38.81666667
-8.925,38.81666667
-8.925,38.825
-8.93333333,38.825
-8.93333333,38.83333333
-8.93333333,38.84166667
-8.93333333,38.85
-8.93333333,38.85833333
-8.94166667,38.85833333
-8.94166667,38.85
-8.95,38.85
-8.95,38.84166667
-8.95833333,38.84166667
-8.95833333,38.85
-8.96666667,38.85
-8.96666667,38.84166667
-8.975,38.84166667
-8.975,38.85
-8.98333333,38.85
-8.98333333,38.85833333
-8.975,38.85833333
-8.975,38.86666667
-8.975,38.875
-8.98333333,38.875
-8.98333333,38.88333333
-8.99166667,38.88333333
-8.99166667,38.89166667
-8.99166667,38.9
-8.99166667,38.90833333
-8.99166667,38.91666667
-8.98333333,38.91666667
-8.98333333,38.925
-8.98333333,38.93333333
-8.98333333,38.94166667
-8.99166667,38.94166667
-9,38.94166667
-9,38.93333333
-9.00833333,38.93333333
-9.00833333,38.925
-9.00833333,38.91666667
-9.01666667,38.91666667
-9.01666667,38.90833333
-9.01666667,38.9
-9.01666667,38.89166667
-9.025,38.89166667
-9.025,38.88333333
-9.025,38.875
-9.03333333,38.875
-9.03333333,38.88333333
-9.04166667,38.88333333
-9.05,38.88333333
-9.05,38.875
-9.05,38.86666667
-9.05,38.85833333
-9.05833333,38.85833333
-9.06666667,38.85833333
-9.06666667,38.85
-9.06666667,38.84166667
-9.075,38.84166667
-9.075,38.83333333
-9.06666667,38.83333333
-9.06666667,38.825
-9.075,38.825
-9.075,38.81666667
-9.08333333,38.81666667
-9.09166667,38.81666667
-9.09166667,38.80833333
-9.09166667,38.8
-9.09166667,38.79166667
-9.09166667,38.78333333
-9.09166667,38.775
-9.09166667,38.76666667
-9.09166667,38.75833333
-9.09166667,38.75
-9.1,38.75
-9.1,38.74166667
-9.1,38.73333333
-9.10833333,38.73333333
-9.10833333,38.725
-9.11666667,38.725
-9.11666667,38.71666667
-9.125,38.71666667
-9.125,38.70833333
-9.13333333,38.70833333
-9.14166667,38.70833333
-9.15,38.70833333
-9.15833333,38.70833333
-9.15833333,38.7
-9.16666667,38.7
-9.175,38.7
-9.18333333,38.7
-9.19166667,38.7
-9.19166667,38.69166667
-9.2,38.69166667
-9.20833333,38.69166667
-9.21666667,38.69166667
-9.225,38.69166667
-9.23333333,38.69166667
-9.23333333,38.7
-9.24166667,38.7
-9.25,38.7
-9.25833333,38.7
-9.26666667,38.7
-9.275,38.7
-9.28333333,38.7
-9.29166667,38.7
-9.29166667,38.69166667
-9.3,38.69166667
-9.3,38.68333333
-9.30833333,38.68333333
-9.31666667,38.68333333
-9.31666667,38.675
-9.325,38.675
-9.33333333,38.675
-9.33333333,38.68333333
-9.34166667,38.68333333
-9.35,38.68333333
-9.35833333,38.68333333
-9.35833333,38.69166667
-9.36666667,38.69166667
-9.375,38.69166667
-9.375,38.7
-9.38333333,38.7
-9.39166667,38.7
-9.4,38.7
-9.40833333,38.7
-9.41666667,38.7
-9.41666667,38.69166667
-9.425,38.69166667
-9.43333333,38.69166667
-9.44166667,38.69166667
-9.45,38.69166667
-9.45833333,38.69166667
-9.45833333,38.7
-9.46666667,38.7
-9.475,38.7
-9.48333333,38.7
-9.48333333,38.70833333
-9.48333333,38.71666667
-9.475,38.71666667
-9.475,38.725
-9.475,38.73333333
-9.475,38.74166667
-9.475,38.75
-9.475,38.75833333
-9.48333333,38.75833333
-9.49166667,38.75833333
-9.49166667,38.76666667
-9.49166667,38.775
-9.49166667,38.78333333
-9.49166667,38.79166667
-9.49166667,38.8
-9.48333333,38.8
-9.48333333,38.80833333
-9.475,38.80833333
-9.475,38.81666667
-9.475,38.825
-9.46666667,38.825
-9.46666667,38.83333333
-9.46666667,38.84166667
-9.45833333,38.84166667
-9.45833333,38.85
-9.45,38.85
-9.45,38.85833333
-9.45,38.86666667
-9.44166667,38.86666667
-9.44166667,38.875
-9.44166667,38.88333333
-9.43333333,38.88333333
-9.43333333,38.89166667
-9.43333333,38.9
-9.425,38.9
-9.425,38.90833333
-9.425,38.91666667
-9.41666667,38.91666667
-9.41666667,38.925
-9.41666667,38.93333333
-9.41666667,38.94166667
-9.40833333,38.94166667
-9.40833333,38.95
-9.40833333,38.95833333
-9.41666667,38.95833333
-9.41666667,38.96666667
-9.41666667,38.975
-9.41666667,38.98333333
-9.41666667,38.99166667
-9.41666667,39
-9.41666667,39.00833333
-9.41666667,39.01666667
-9.41666667,39.025
-9.41666667,39.03333333
-9.41666667,39.04166667
-9.41666667,39.05
-9.41666667,39.05833333
-9.41666667,39.06666667
-9.41666667,39.075
-9.41666667,39.08333333
-9.40833333,39.08333333
-9.40833333,39.09166667
-9.40833333,39.1
-9.4,39.1
-9.4,39.10833333
-9.39166667,39.10833333
-9.39166667,39.11666667
-9.39166667,39.125
-9.38333333,39.125
-9.38333333,39.13333333
-9.375,39.13333333
-9.375,39.14166667
-9.375,39.15
-9.36666667,39.15
-9.36666667,39.15833333
-9.36666667,39.16666667
-9.35833333,39.16666667
-9.35833333,39.175
-9.35833333,39.18333333
-9.35,39.18333333
-9.34166667,39.18333333
-9.34166667,39.19166667
-9.35,39.19166667
-9.35,39.2
-9.34166667,39.2
-9.34166667,39.20833333
-9.33333333,39.20833333
-9.33333333,39.21666667
-9.33333333,39.225
-9.325,39.225
-9.325,39.21666667
-9.31666667,39.21666667
-9.31666667,39.225
-9.30833333,39.225
-9.30833333,39.23333333
-9.31666667,39.23333333
-9.31666667,39.24166667
-9.31666667,39.25
-9.30833333,39.25
-9.30833333,39.25833333
-9.31666667,39.25833333
-9.31666667,39.26666667
-9.31666667,39.275
-9.325,39.275
-9.325,39.26666667
-9.33333333,39.26666667
-9.33333333,39.275
-9.33333333,39.28333333
-9.34166667,39.28333333
-9.34166667,39.29166667
-9.34166667,39.3
-9.34166667,39.30833333
-9.35,39.30833333
-9.35,39.31666667
-9.35833333,39.31666667
-9.35833333,39.325
-9.35,39.325
-9.35,39.33333333
-9.35833333,39.33333333
-9.35833333,39.34166667
-9.36666667,39.34166667
-9.36666667,39.35
-9.375,39.35
-9.38333333,39.35
-9.39166667,39.35
-9.4,39.35
-9.4,39.35833333
-9.4,39.36666667
-9.39166667,39.36666667
-9.38333333,39.36666667
-9.375,39.36666667
-9.36666667,39.36666667
-9.36666667,39.35833333
-9.35833333,39.35833333
-9.35,39.35833333
-9.34166667,39.35833333
-9.34166667,39.36666667
-9.33333333,39.36666667
-9.33333333,39.35833333
-9.325,39.35833333
-9.325,39.36666667
-9.31666667,39.36666667
-9.31666667,39.375
-9.30833333,39.375
-9.3,39.375
-9.3,39.38333333
-9.29166667,39.38333333
-9.29166667,39.39166667
-9.28333333,39.39166667
-9.28333333,39.38333333
-9.275,39.38333333
-9.275,39.39166667
-9.275,39.4
-9.26666667,39.4
-9.25833333,39.4
-9.25833333,39.40833333
-9.25,39.40833333
-9.25,39.41666667
-9.24166667,39.41666667
-9.24166667,39.425
-9.23333333,39.425
-9.225,39.425
-9.225,39.43333333
-9.225,39.44166667
-9.21666667,39.44166667
-9.21666667,39.45
-9.20833333,39.45
-9.20833333,39.45833333
-9.20833333,39.46666667
-9.2,39.46666667
-9.19166667,39.46666667
-9.19166667,39.475
-9.18333333,39.475
-9.18333333,39.48333333
-9.175,39.48333333
-9.175,39.49166667
-9.16666667,39.49166667
-9.16666667,39.5
-9.15833333,39.5
-9.15833333,39.50833333
-9.15,39.50833333
-9.15,39.5
-9.14166667,39.5
-9.13333333,39.5
-9.13333333,39.50833333
-9.13333333,39.51666667
-9.125,39.51666667
-9.125,39.525
-9.125,39.53333333
-9.11666667,39.53333333
-9.11666667,39.54166667
-9.10833333,39.54166667
-9.10833333,39.55
-9.1,39.55
-9.09166667,39.55
-9.09166667,39.55833333
-9.08333333,39.55833333
-9.08333333,39.56666667
-9.08333333,39.575
-9.075,39.575
-9.075,39.58333333
-9.06666667,39.58333333
-9.06666667,39.59166667
-9.06666667,39.6
-9.075,39.6
-9.075,39.60833333
-9.075,39.61666667
-9.075,39.625
-9.06666667,39.625
-9.06666667,39.63333333
-9.06666667,39.64166667
-9.06666667,39.65
-9.06666667,39.65833333
-9.05833333,39.65833333
-9.05833333,39.66666667
-9.05833333,39.675
-9.05833333,39.68333333
-9.05,39.68333333
-9.05,39.69166667
-9.05,39.7
-9.05,39.70833333
-9.05,39.71666667
-9.04166667,39.71666667
-9.04166667,39.725
-9.04166667,39.73333333
-9.03333333,39.73333333
-9.03333333,39.74166667
-9.03333333,39.75
-9.03333333,39.75833333
-9.025,39.75833333
-9.025,39.76666667
-9.025,39.775
-9.01666667,39.775
-9.01666667,39.78333333
-9.00833333,39.78333333
-9.00833333,39.79166667
-9.00833333,39.8
-9,39.8
-9,39.80833333
-9,39.81666667
-8.99166667,39.81666667
-8.99166667,39.825
-8.99166667,39.83333333
-8.99166667,39.84166667
-8.98333333,39.84166667
-8.975,39.84166667
-8.975,39.85
-8.975,39.85833333
-8.975,39.86666667
-8.96666667,39.86666667
-8.96666667,39.875
-8.96666667,39.88333333
-8.96666667,39.89166667
-8.95833333,39.89166667
-8.95833333,39.9
-8.95833333,39.90833333
-8.95,39.90833333
-8.95,39.91666667
-8.95,39.925
-8.94166667,39.925
-8.94166667,39.93333333
-8.94166667,39.94166667
-8.93333333,39.94166667
-8.93333333,39.95
-8.93333333,39.95833333
-8.925,39.95833333
-8.925,39.96666667
-8.925,39.975
-8.925,39.98333333
-8.91666667,39.98333333
-8.91666667,39.99166667
-8.91666667,40
-8.90833333,40
-8.90833333,40.00833333
-8.90833333,40.01666667
-8.9,40.01666667
-8.9,40.025
-8.9,40.03333333
-8.9,40.04166667
-8.89166667,40.04166667
-8.89166667,40.05
-8.89166667,40.05833333
-8.89166667,40.06666667
-8.88333333,40.06666667
-8.88333333,40.075
-8.88333333,40.08333333
-8.875,40.08333333
-8.875,40.09166667
-8.875,40.1
-8.86666667,40.1
-8.86666667,40.10833333
-8.86666667,40.11666667
-8.86666667,40.125
-8.86666667,40.13333333
-8.85833333,40.13333333
-8.85833333,40.14166667
-8.85,40.14166667
-8.85,40.13333333
-8.84166667,40.13333333
-8.84166667,40.14166667
-8.83333333,40.14166667
-8.825,40.14166667
-8.81666667,40.14166667
-8.81666667,40.15
-8.825,40.15
-8.83333333,40.15
-8.84166667,40.15
-8.85,40.15
-8.85833333,40.15
-8.86666667,40.15
-8.86666667,40.15833333
-8.875,40.15833333
-8.875,40.16666667
-8.88333333,40.16666667
-8.89166667,40.16666667
-8.89166667,40.175
-8.9,40.175
-8.9,40.18333333
-8.90833333,40.18333333
-8.90833333,40.19166667
-8.9,40.19166667
-8.9,40.2
-8.9,40.20833333
-8.9,40.21666667
-8.89166667,40.21666667
-8.89166667,40.225
-8.89166667,40.23333333
-8.88333333,40.23333333
-8.88333333,40.24166667
-8.875,40.24166667
-8.875,40.25
-8.875,40.25833333
-8.86666667,40.25833333
-8.86666667,40.26666667
-8.86666667,40.275
-8.86666667,40.28333333
-8.85833333,40.28333333
-8.85833333,40.29166667
-8.85833333,40.3
-8.85,40.3
-8.85,40.30833333
-8.85,40.31666667
-8.85,40.325
-8.84166667,40.325
-8.84166667,40.33333333
-8.84166667,40.34166667
-8.83333333,40.34166667
-8.83333333,40.35
-8.83333333,40.35833333
-8.83333333,40.36666667
-8.825,40.36666667
-8.825,40.375
-8.825,40.38333333
-8.825,40.39166667
-8.81666667,40.39166667
-8.81666667,40.4
-8.81666667,40.40833333
-8.81666667,40.41666667
-8.80833333,40.41666667
-8.80833333,40.425
-8.80833333,40.43333333
-8.80833333,40.44166667
-8.80833333,40.45
-8.8,40.45
-8.8,40.45833333
-8.8,40.46666667
-8.8,40.475
-8.8,40.48333333
-8.79166667,40.48333333
-8.79166667,40.49166667
-8.79166667,40.5
-8.79166667,40.50833333
-8.78333333,40.50833333
-8.78333333,40.51666667
-8.78333333,40.525
-8.78333333,40.53333333
-8.775,40.53333333
-8.775,40.54166667
-8.775,40.55
-8.775,40.55833333
-8.76666667,40.55833333
-8.76666667,40.56666667
-8.76666667,40.575
-8.76666667,40.58333333
-8.76666667,40.59166667
-8.75833333,40.59166667
-8.75833333,40.6
-8.75833333,40.60833333
-8.75833333,40.61666667
-8.75,40.61666667
-8.75,40.60833333
-8.75,40.6
-8.75,40.59166667
-8.75,40.58333333
-8.74166667,40.58333333
-8.74166667,40.59166667
-8.74166667,40.6
-8.74166667,40.60833333
-8.73333333,40.60833333
-8.73333333,40.61666667
-8.73333333,40.625
-8.73333333,40.63333333
-8.73333333,40.64166667
-8.73333333,40.65
</coordinates>
</LinearRing>
</outerBoundaryIs>
<innerBoundaryIs>
<LinearRing>
<coordinates>
-8.73333333,40.65833333
-8.73333333,40.65
-8.725,40.65
-8.725,40.65833333
-8.73333333,40.65833333
</coordinates>
</LinearRing>
</innerBoundaryIs>
<innerBoundaryIs>
<LinearRing>
<coordinates>
-8.60833333,41.38333333
-8.61666667,41.38333333
-8.61666667,41.375
-8.60833333,41.375
-8.60833333,41.38333333
</coordinates>
</LinearRing>
</innerBoundaryIs>
<innerBoundaryIs>
<LinearRing>
<coordinates>
-8.58333333,41.375
-8.59166667,41.375
-8.59166667,41.36666667
-8.58333333,41.36666667
-8.58333333,41.375
</coordinates>
</LinearRing>
</innerBoundaryIs>
<innerBoundaryIs>
<LinearRing>
<coordinates>
-8.525,41.36666667
-8.525,41.35833333
-8.525,41.35
-8.51666667,41.35
-8.51666667,41.34166667
-8.525,41.34166667
-8.53333333,41.34166667
-8.53333333,41.33333333
-8.525,41.33333333
-8.525,41.325
-8.51666667,41.325
-8.51666667,41.33333333
-8.50833333,41.33333333
-8.50833333,41.34166667
-8.5,41.34166667
-8.49166667,41.34166667
-8.49166667,41.35
-8.49166667,41.35833333
-8.5,41.35833333
-8.50833333,41.35833333
-8.50833333,41.36666667
-8.51666667,41.36666667
-8.525,41.36666667
</coordinates>
</LinearRing>
</innerBoundaryIs>
<innerBoundaryIs>
<LinearRing>
<coordinates>
-8.53333333,41.33333333
-8.54166667,41.33333333
-8.55,41.33333333
-8.55,41.325
-8.55,41.31666667
-8.54166667,41.31666667
-8.53333333,41.31666667
-8.53333333,41.325
-8.53333333,41.33333333
</coordinates>
</LinearRing>
</innerBoundaryIs>
<innerBoundaryIs>
<LinearRing>
<coordinates>
-8.50833333,41.33333333
-8.50833333,41.325
-8.5,41.325
-8.5,41.33333333
-8.50833333,41.33333333
</coordinates>
</LinearRing>
</innerBoundaryIs>
<innerBoundaryIs>
<LinearRing>
<coordinates>
-8.51666667,41.38333333
-8.50833333,41.38333333
-8.50833333,41.39166667
-8.50833333,41.4
-8.51666667,41.4
-8.51666667,41.39166667
-8.51666667,41.38333333
</coordinates>
</LinearRing>
</innerBoundaryIs>
<innerBoundaryIs>
<LinearRing>
<coordinates>
-8.425,41.35833333
-8.425,41.35
-8.425,41.34166667
-8.425,41.33333333
-8.41666667,41.33333333
-8.41666667,41.34166667
-8.41666667,41.35
-8.41666667,41.35833333
-8.425,41.35833333
</coordinates>
</LinearRing>
</innerBoundaryIs>
<innerBoundaryIs>
<LinearRing>
<coordinates>
-8.425,41.33333333
-8.43333333,41.33333333
-8.43333333,41.325
-8.425,41.325
-8.425,41.33333333
</coordinates>
</LinearRing>
</innerBoundaryIs>
<innerBoundaryIs>
<LinearRing>
<coordinates>
-8.4,41.38333333
-8.40833333,41.38333333
-8.40833333,41.375
-8.4,41.375
-8.4,41.38333333
</coordinates>
</LinearRing>
</innerBoundaryIs>
<innerBoundaryIs>
<LinearRing>
<coordinates>
-8.34166667,41.40833333
-8.34166667,41.4
-8.33333333,41.4
-8.33333333,41.40833333
-8.34166667,41.40833333
</coordinates>
</LinearRing>
</innerBoundaryIs>
<innerBoundaryIs>
<LinearRing>
<coordinates>
-8.33333333,41.40833333
-8.325,41.40833333
-8.325,41.4
-8.325,41.39166667
-8.31666667,41.39166667
-8.30833333,41.39166667
-8.30833333,41.4
-8.30833333,41.40833333
-8.30833333,41.41666667
-8.30833333,41.425
-8.31666667,41.425
-8.325,41.425
-8.33333333,41.425
-8.33333333,41.41666667
-8.33333333,41.40833333
</coordinates>
</LinearRing>
</innerBoundaryIs>
<innerBoundaryIs>
<LinearRing>
<coordinates>
-8.26666667,41.45833333
-8.26666667,41.45
-8.275,41.45
-8.275,41.44166667
-8.28333333,41.44166667
-8.28333333,41.43333333
-8.28333333,41.425
-8.28333333,41.41666667
-8.275,41.41666667
-8.26666667,41.41666667
-8.25833333,41.41666667
-8.25,41.41666667
-8.25,41.425
-8.25833333,41.425
-8.25833333,41.43333333
-8.26666667,41.43333333
-8.26666667,41.44166667
-8.25833333,41.44166667
-8.25833333,41.45
-8.25833333,41.45833333
-8.26666667,41.45833333
</coordinates>
</LinearRing>
</innerBoundaryIs>
<innerBoundaryIs>
<LinearRing>
<coordinates>
-7.79166667,41.85833333
-7.79166667,41.85
-7.78333333,41.85
-7.78333333,41.85833333
-7.79166667,41.85833333
</coordinates>
</LinearRing>
</innerBoundaryIs>
<innerBoundaryIs>
<LinearRing>
<coordinates>
-7.76666667,41.85833333
-7.76666667,41.85
-7.75833333,41.85
-7.75833333,41.85833333
-7.76666667,41.85833333
</coordinates>
</LinearRing>
</innerBoundaryIs>
<innerBoundaryIs>
<LinearRing>
<coordinates>
-7.75833333,41.85
-7.75833333,41.84166667
-7.75,41.84166667
-7.75,41.85
-7.75833333,41.85
</coordinates>
</LinearRing>
</innerBoundaryIs>
<innerBoundaryIs>
<LinearRing>
<coordinates>
-7.75833333,41.84166667
-7.76666667,41.84166667
-7.775,41.84166667
-7.775,41.83333333
-7.78333333,41.83333333
-7.78333333,41.825
-7.775,41.825
-7.76666667,41.825
-7.76666667,41.83333333
-7.75833333,41.83333333
-7.75833333,41.84166667
</coordinates>
</LinearRing>
</innerBoundaryIs>
<innerBoundaryIs>
<LinearRing>
<coordinates>
-7.76666667,41.825
-7.76666667,41.81666667
-7.76666667,41.80833333
-7.75833333,41.80833333
-7.75833333,41.81666667
-7.75833333,41.825
-7.76666667,41.825
</coordinates>
</LinearRing>
</innerBoundaryIs>
<innerBoundaryIs>
<LinearRing>
<coordinates>
-7.74166667,41.775
-7.74166667,41.78333333
-7.75,41.78333333
-7.75833333,41.78333333
-7.76666667,41.78333333
-7.775,41.78333333
-7.775,41.775
-7.775,41.76666667
-7.775,41.75833333
-7.76666667,41.75833333
-7.75833333,41.75833333
-7.75,41.75833333
-7.75,41.76666667
-7.75833333,41.76666667
-7.76666667,41.76666667
-7.76666667,41.775
-7.75833333,41.775
-7.75,41.775
-7.74166667,41.775
</coordinates>
</LinearRing>
</innerBoundaryIs>
<innerBoundaryIs>
<LinearRing>
<coordinates>
-7.69166667,41.68333333
-7.7,41.68333333
-7.70833333,41.68333333
-7.70833333,41.675
-7.7,41.675
-7.7,41.66666667
-7.69166667,41.66666667
-7.69166667,41.675
-7.69166667,41.68333333
</coordinates>
</LinearRing>
</innerBoundaryIs>
<innerBoundaryIs>
<LinearRing>
<coordinates>
-7.74166667,41.6
-7.74166667,41.60833333
-7.74166667,41.61666667
-7.73333333,41.61666667
-7.73333333,41.625
-7.74166667,41.625
-7.74166667,41.63333333
-7.75,41.63333333
-7.75,41.625
-7.75,41.61666667
-7.75,41.60833333
-7.75833333,41.60833333
-7.75833333,41.6
-7.75,41.6
-7.74166667,41.6
</coordinates>
</LinearRing>
</innerBoundaryIs>
<innerBoundaryIs>
<LinearRing>
<coordinates>
-7.75833333,41.6
-7.76666667,41.6
-7.76666667,41.59166667
-7.75833333,41.59166667
-7.75833333,41.6
</coordinates>
</LinearRing>
</innerBoundaryIs>
<innerBoundaryIs>
<LinearRing>
<coordinates>
-7.60833333,41.55
-7.61666667,41.55
-7.61666667,41.54166667
-7.60833333,41.54166667
-7.60833333,41.55
</coordinates>
</LinearRing>
</innerBoundaryIs>
<innerBoundaryIs>
<LinearRing>
<coordinates>
-7.49166667,41.58333333
-7.49166667,41.575
-7.48333333,41.575
-7.475,41.575
-7.475,41.58333333
-7.48333333,41.58333333
-7.49166667,41.58333333
</coordinates>
</LinearRing>
</innerBoundaryIs>
<innerBoundaryIs>
<LinearRing>
<coordinates>
-7.475,41.58333333
-7.46666667,41.58333333
-7.46666667,41.59166667
-7.475,41.59166667
-7.475,41.58333333
</coordinates>
</LinearRing>
</innerBoundaryIs>
<innerBoundaryIs>
<LinearRing>
<coordinates>
-7.41666667,41.625
-7.425,41.625
-7.43333333,41.625
-7.43333333,41.61666667
-7.425,41.61666667
-7.41666667,41.61666667
-7.41666667,41.625
</coordinates>
</LinearRing>
</innerBoundaryIs>
<innerBoundaryIs>
<LinearRing>
<coordinates>
-7.375,41.525
-7.375,41.53333333
-7.38333333,41.53333333
-7.38333333,41.525
-7.375,41.525
</coordinates>
</LinearRing>
</innerBoundaryIs>
<innerBoundaryIs>
<LinearRing>
<coordinates>
-7.36666667,41.5
-7.36666667,41.49166667
-7.35833333,41.49166667
-7.35833333,41.5
-7.36666667,41.5
</coordinates>
</LinearRing>
</innerBoundaryIs>
<innerBoundaryIs>
<LinearRing>
<coordinates>
-7.36666667,41.49166667
-7.375,41.49166667
-7.375,41.48333333
-7.36666667,41.48333333
-7.36666667,41.49166667
</coordinates>
</LinearRing>
</innerBoundaryIs>
<innerBoundaryIs>
<LinearRing>
<coordinates>
-7.35833333,41.49166667
-7.35833333,41.48333333
-7.35,41.48333333
-7.35,41.49166667
-7.35833333,41.49166667
</coordinates>
</LinearRing>
</innerBoundaryIs>
<innerBoundaryIs>
<LinearRing>
<coordinates>
-7.16666667,41.64166667
-7.175,41.64166667
-7.175,41.63333333
-7.16666667,41.63333333
-7.16666667,41.64166667
</coordinates>
</LinearRing>
</innerBoundaryIs>
<innerBoundaryIs>
<LinearRing>
<coordinates>
-7.06666667,41.64166667
-7.05833333,41.64166667
-7.05,41.64166667
-7.05,41.65
-7.04166667,41.65
-7.03333333,41.65
-7.025,41.65
-7.025,41.65833333
-7.03333333,41.65833333
-7.04166667,41.65833333
-7.05,41.65833333
-7.05,41.66666667
-7.05833333,41.66666667
-7.06666667,41.66666667
-7.075,41.66666667
-7.075,41.65833333
-7.075,41.65
-7.06666667,41.65
-7.06666667,41.64166667
</coordinates>
</LinearRing>
</innerBoundaryIs>
<innerBoundaryIs>
<LinearRing>
<coordinates>
-7.025,41.65833333
-7.01666667,41.65833333
-7.01666667,41.66666667
-7.025,41.66666667
-7.025,41.65833333
</coordinates>
</LinearRing>
</innerBoundaryIs>
<innerBoundaryIs>
<LinearRing>
<coordinates>
-7.05,41.66666667
-7.04166667,41.66666667
-7.03333333,41.66666667
-7.03333333,41.675
-7.04166667,41.675
-7.05,41.675
-7.05,41.66666667
</coordinates>
</LinearRing>
</innerBoundaryIs>
<innerBoundaryIs>
<LinearRing>
<coordinates>
-7.075,41.69166667
-7.075,41.68333333
-7.06666667,41.68333333
-7.06666667,41.69166667
-7.075,41.69166667
</coordinates>
</LinearRing>
</innerBoundaryIs>
<innerBoundaryIs>
<LinearRing>
<coordinates>
-7.05833333,41.71666667
-7.05833333,41.70833333
-7.05,41.70833333
-7.05,41.71666667
-7.05833333,41.71666667
</coordinates>
</LinearRing>
</innerBoundaryIs>
<innerBoundaryIs>
<LinearRing>
<coordinates>
-7.05,41.70833333
-7.05,41.7
-7.05,41.69166667
-7.04166667,41.69166667
-7.04166667,41.7
-7.04166667,41.70833333
-7.05,41.70833333
</coordinates>
</LinearRing>
</innerBoundaryIs>
<innerBoundaryIs>
<LinearRing>
<coordinates>
-7.04166667,41.75
-7.04166667,41.74166667
-7.03333333,41.74166667
-7.03333333,41.75
-7.04166667,41.75
</coordinates>
</LinearRing>
</innerBoundaryIs>
<innerBoundaryIs>
<LinearRing>
<coordinates>
-7.01666667,41.93333333
-7.01666667,41.925
-7.025,41.925
-7.03333333,41.925
-7.04166667,41.925
-7.04166667,41.91666667
-7.03333333,41.91666667
-7.025,41.91666667
-7.025,41.90833333
-7.025,41.9
-7.025,41.89166667
-7.03333333,41.89166667
-7.03333333,41.88333333
-7.03333333,41.875
-7.025,41.875
-7.025,41.86666667
-7.01666667,41.86666667
-7.01666667,41.85833333
-7.01666667,41.85
-7.00833333,41.85
-7.00833333,41.84166667
-7.00833333,41.83333333
-7,41.83333333
-7,41.84166667
-6.99166667,41.84166667
-6.99166667,41.85
-6.98333333,41.85
-6.98333333,41.85833333
-6.975,41.85833333
-6.96666667,41.85833333
-6.95833333,41.85833333
-6.95833333,41.86666667
-6.96666667,41.86666667
-6.96666667,41.875
-6.95833333,41.875
-6.95833333,41.88333333
-6.95833333,41.89166667
-6.95,41.89166667
-6.95,41.9
-6.95833333,41.9
-6.95833333,41.90833333
-6.96666667,41.90833333
-6.975,41.90833333
-6.975,41.9
-6.98333333,41.9
-6.98333333,41.90833333
-6.99166667,41.90833333
-6.99166667,41.91666667
-6.98333333,41.91666667
-6.98333333,41.925
-6.99166667,41.925
-7,41.925
-7,41.93333333
-7.00833333,41.93333333
-7.01666667,41.93333333
</coordinates>
</LinearRing>
</innerBoundaryIs>
<innerBoundaryIs>
<LinearRing>
<coordinates>
-6.91666667,41.96666667
-6.91666667,41.95833333
-6.90833333,41.95833333
-6.90833333,41.96666667
-6.91666667,41.96666667
</coordinates>
</LinearRing>
</innerBoundaryIs>
<innerBoundaryIs>
<LinearRing>
<coordinates>
-6.90833333,41.95833333
-6.90833333,41.95
-6.9,41.95
-6.9,41.95833333
-6.90833333,41.95833333
</coordinates>
</LinearRing>
</innerBoundaryIs>
<innerBoundaryIs>
<LinearRing>
<coordinates>
-6.90833333,41.95
-6.91666667,41.95
-6.925,41.95
-6.93333333,41.95
-6.93333333,41.94166667
-6.93333333,41.93333333
-6.925,41.93333333
-6.91666667,41.93333333
-6.90833333,41.93333333
-6.9,41.93333333
-6.9,41.925
-6.90833333,41.925
-6.91666667,41.925
-6.91666667,41.91666667
-6.925,41.91666667
-6.925,41.90833333
-6.925,41.9
-6.91666667,41.9
-6.90833333,41.9
-6.90833333,41.90833333
-6.9,41.90833333
-6.9,41.91666667
-6.89166667,41.91666667
-6.88333333,41.91666667
-6.88333333,41.925
-6.88333333,41.93333333
-6.89166667,41.93333333
-6.89166667,41.94166667
-6.9,41.94166667
-6.90833333,41.94166667
-6.90833333,41.95
</coordinates>
</LinearRing>
</innerBoundaryIs>
<innerBoundaryIs>
<LinearRing>
<coordinates>
-6.925,41.91666667
-6.925,41.925
-6.93333333,41.925
-6.93333333,41.91666667
-6.925,41.91666667
</coordinates>
</LinearRing>
</innerBoundaryIs>
<innerBoundaryIs>
<LinearRing>
<coordinates>
-6.91666667,41.975
-6.90833333,41.975
-6.9,41.975
-6.9,41.98333333
-6.90833333,41.98333333
-6.91666667,41.98333333
-6.91666667,41.975
</coordinates>
</LinearRing>
</innerBoundaryIs>
<innerBoundaryIs>
<LinearRing>
<coordinates>
-6.90833333,42
-6.91666667,42
-6.91666667,41.99166667
-6.90833333,41.99166667
-6.90833333,42
</coordinates>
</LinearRing>
</innerBoundaryIs>
<innerBoundaryIs>
<LinearRing>
<coordinates>
-6.73333333,41.94166667
-6.725,41.94166667
-6.725,41.95
-6.73333333,41.95
-6.73333333,41.94166667
</coordinates>
</LinearRing>
</innerBoundaryIs>
<innerBoundaryIs>
<LinearRing>
<coordinates>
-6.70833333,42.04166667
-6.7,42.04166667
-6.69166667,42.04166667
-6.69166667,42.05
-6.7,42.05
-6.70833333,42.05
-6.70833333,42.04166667
</coordinates>
</LinearRing>
</innerBoundaryIs>
<innerBoundaryIs>
<LinearRing>
<coordinates>
-6.50833333,42.05
-6.51666667,42.05
-6.525,42.05
-6.525,42.04166667
-6.53333333,42.04166667
-6.53333333,42.05
-6.53333333,42.05833333
-6.54166667,42.05833333
-6.54166667,42.05
-6.54166667,42.04166667
-6.54166667,42.03333333
-6.53333333,42.03333333
-6.525,42.03333333
-6.51666667,42.03333333
-6.51666667,42.04166667
-6.50833333,42.04166667
-6.50833333,42.05
</coordinates>
</LinearRing>
</innerBoundaryIs>
<innerBoundaryIs>
<LinearRing>
<coordinates>
-6.51666667,42.03333333
-6.51666667,42.025
-6.51666667,42.01666667
-6.50833333,42.01666667
-6.50833333,42.025
-6.50833333,42.03333333
-6.51666667,42.03333333
</coordinates>
</LinearRing>
</innerBoundaryIs>
<innerBoundaryIs>
<LinearRing>
<coordinates>
-6.29166667,41.925
-6.3,41.925
-6.3,41.91666667
-6.29166667,41.91666667
-6.29166667,41.925
</coordinates>
</LinearRing>
</innerBoundaryIs>
<innerBoundaryIs>
<LinearRing>
<coordinates>
-6.35,41.825
-6.35,41.83333333
-6.35833333,41.83333333
-6.35833333,41.825
-6.35,41.825
</coordinates>
</LinearRing>
</innerBoundaryIs>
<innerBoundaryIs>
<LinearRing>
<coordinates>
-6.25,41.84166667
-6.25,41.83333333
-6.24166667,41.83333333
-6.24166667,41.84166667
-6.25,41.84166667
</coordinates>
</LinearRing>
</innerBoundaryIs>
<innerBoundaryIs>
<LinearRing>
<coordinates>
-6.25,41.83333333
-6.25833333,41.83333333
-6.26666667,41.83333333
-6.26666667,41.825
-6.25833333,41.825
-6.25,41.825
-6.25,41.83333333
</coordinates>
</LinearRing>
</innerBoundaryIs>
<innerBoundaryIs>
<LinearRing>
<coordinates>
-6.06666667,41.825
-6.06666667,41.83333333
-6.075,41.83333333
-6.075,41.825
-6.06666667,41.825
</coordinates>
</LinearRing>
</innerBoundaryIs>
<innerBoundaryIs>
<LinearRing>
<coordinates>
-6.075,41.83333333
-6.075,41.84166667
-6.08333333,41.84166667
-6.08333333,41.85
-6.09166667,41.85
-6.09166667,41.84166667
-6.09166667,41.83333333
-6.08333333,41.83333333
-6.075,41.83333333
</coordinates>
</LinearRing>
</innerBoundaryIs>
<innerBoundaryIs>
<LinearRing>
<coordinates>
-6.1,41.81666667
-6.1,41.825
-6.10833333,41.825
-6.10833333,41.81666667
-6.1,41.81666667
</coordinates>
</LinearRing>
</innerBoundaryIs>
<innerBoundaryIs>
<LinearRing>
<coordinates>
-6.175,41.78333333
-6.18333333,41.78333333
-6.18333333,41.775
-6.18333333,41.76666667
-6.175,41.76666667
-6.175,41.775
-6.175,41.78333333
</coordinates>
</LinearRing>
</innerBoundaryIs>
<innerBoundaryIs>
<LinearRing>
<coordinates>
-6.06666667,41.725
-6.075,41.725
-6.08333333,41.725
-6.08333333,41.71666667
-6.075,41.71666667
-6.075,41.70833333
-6.075,41.7
-6.06666667,41.7
-6.05833333,41.7
-6.05,41.7
-6.04166667,41.7
-6.04166667,41.70833333
-6.05,41.70833333
-6.05833333,41.70833333
-6.05833333,41.71666667
-6.06666667,41.71666667
-6.06666667,41.725
</coordinates>
</LinearRing>
</innerBoundaryIs>
<innerBoundaryIs>
<LinearRing>
<coordinates>
-6.04166667,41.7
-6.04166667,41.69166667
-6.03333333,41.69166667
-6.03333333,41.7
-6.04166667,41.7
</coordinates>
</LinearRing>
</innerBoundaryIs>
<innerBoundaryIs>
<LinearRing>
<coordinates>
-5.95833333,41.675
-5.95833333,41.68333333
-5.95833333,41.69166667
-5.96666667,41.69166667
-5.96666667,41.68333333
-5.96666667,41.675
-5.95833333,41.675
</coordinates>
</LinearRing>
</innerBoundaryIs>
<innerBoundaryIs>
<LinearRing>
<coordinates>
-5.94166667,41.58333333
-5.95,41.58333333
-5.95833333,41.58333333
-5.95833333,41.575
-5.96666667,41.575
-5.96666667,41.56666667
-5.96666667,41.55833333
-5.95833333,41.55833333
-5.95833333,41.56666667
-5.95,41.56666667
-5.95,41.575
-5.94166667,41.575
-5.94166667,41.58333333
</coordinates>
</LinearRing>
</innerBoundaryIs>
<innerBoundaryIs>
<LinearRing>
<coordinates>
-5.9,41.54166667
-5.90833333,41.54166667
-5.90833333,41.53333333
-5.9,41.53333333
-5.9,41.54166667
</coordinates>
</LinearRing>
</innerBoundaryIs>
<innerBoundaryIs>
<LinearRing>
<coordinates>
-5.90833333,41.54166667
-5.90833333,41.55
-5.91666667,41.55
-5.91666667,41.55833333
-5.91666667,41.56666667
-5.91666667,41.575
-5.925,41.575
-5.925,41.56666667
-5.93333333,41.56666667
-5.93333333,41.55833333
-5.94166667,41.55833333
-5.94166667,41.55
-5.93333333,41.55
-5.93333333,41.54166667
-5.925,41.54166667
-5.91666667,41.54166667
-5.90833333,41.54166667
</coordinates>
</LinearRing>
</innerBoundaryIs>
<innerBoundaryIs>
<LinearRing>
<coordinates>
-5.875,41.44166667
-5.875,41.45
-5.88333333,41.45
-5.88333333,41.45833333
-5.88333333,41.46666667
-5.88333333,41.475
-5.89166667,41.475
-5.89166667,41.46666667
-5.89166667,41.45833333
-5.89166667,41.45
-5.9,41.45
-5.90833333,41.45
-5.90833333,41.44166667
-5.91666667,41.44166667
-5.91666667,41.43333333
-5.90833333,41.43333333
-5.90833333,41.425
-5.9,41.425
-5.89166667,41.425
-5.88333333,41.425
-5.88333333,41.43333333
-5.88333333,41.44166667
-5.875,41.44166667
</coordinates>
</LinearRing>
</innerBoundaryIs>
<innerBoundaryIs>
<LinearRing>
<coordinates>
-5.975,41.375
-5.975,41.38333333
-5.975,41.39166667
-5.975,41.4
-5.98333333,41.4
-5.98333333,41.39166667
-5.98333333,41.38333333
-5.99166667,41.38333333
-5.99166667,41.375
-5.98333333,41.375
-5.975,41.375
</coordinates>
</LinearRing>
</innerBoundaryIs>
<innerBoundaryIs>
<LinearRing>
<coordinates>
-6,41.35833333
-6,41.36666667
-6.00833333,41.36666667
-6.00833333,41.35833333
-6,41.35833333
</coordinates>
</LinearRing>
</innerBoundaryIs>
<innerBoundaryIs>
<LinearRing>
<coordinates>
-6.00833333,41.36666667
-6.00833333,41.375
-6,41.375
-6,41.38333333
-6.00833333,41.38333333
-6.01666667,41.38333333
-6.01666667,41.39166667
-6.025,41.39166667
-6.03333333,41.39166667
-6.03333333,41.38333333
-6.03333333,41.375
-6.025,41.375
-6.01666667,41.375
-6.01666667,41.36666667
-6.00833333,41.36666667
</coordinates>
</LinearRing>
</innerBoundaryIs>
<innerBoundaryIs>
<LinearRing>
<coordinates>
-6.03333333,41.375
-6.04166667,41.375
-6.04166667,41.36666667
-6.03333333,41.36666667
-6.03333333,41.375
</coordinates>
</LinearRing>
</innerBoundaryIs>
<innerBoundaryIs>
<LinearRing>
<coordinates>
-5.9,41.26666667
-5.90833333,41.26666667
-5.90833333,41.25833333
-5.9,41.25833333
-5.9,41.26666667
</coordinates>
</LinearRing>
</innerBoundaryIs>
<innerBoundaryIs>
<LinearRing>
<coordinates>
-5.90833333,41.25833333
-5.91666667,41.25833333
-5.925,41.25833333
-5.93333333,41.25833333
-5.93333333,41.25
-5.925,41.25
-5.925,41.24166667
-5.925,41.23333333
-5.925,41.225
-5.91666667,41.225
-5.91666667,41.23333333
-5.90833333,41.23333333
-5.90833333,41.24166667
-5.9,41.24166667
-5.9,41.25
-5.90833333,41.25
-5.90833333,41.25833333
</coordinates>
</LinearRing>
</innerBoundaryIs>
<innerBoundaryIs>
<LinearRing>
<coordinates>
-5.93333333,41.25
-5.94166667,41.25
-5.94166667,41.24166667
-5.95,41.24166667
-5.95833333,41.24166667
-5.95833333,41.23333333
-5.95833333,41.225
-5.95833333,41.21666667
-5.96666667,41.21666667
-5.96666667,41.20833333
-5.96666667,41.2
-5.95833333,41.2
-5.95833333,41.20833333
-5.95,41.20833333
-5.95,41.21666667
-5.94166667,41.21666667
-5.94166667,41.225
-5.95,41.225
-5.95,41.23333333
-5.94166667,41.23333333
-5.93333333,41.23333333
-5.93333333,41.24166667
-5.93333333,41.25
</coordinates>
</LinearRing>
</innerBoundaryIs>
<innerBoundaryIs>
<LinearRing>
<coordinates>
-5.96666667,41.15
-5.96666667,41.15833333
-5.975,41.15833333
-5.975,41.15
-5.96666667,41.15
</coordinates>
</LinearRing>
</innerBoundaryIs>
<innerBoundaryIs>
<LinearRing>
<coordinates>
-6.09166667,41.10833333
-6.08333333,41.10833333
-6.075,41.10833333
-6.06666667,41.10833333
-6.05833333,41.10833333
-6.05,41.10833333
-6.05,41.11666667
-6.05833333,41.11666667
-6.06666667,41.11666667
-6.075,41.11666667
-6.08333333,41.11666667
-6.09166667,41.11666667
-6.09166667,41.10833333
</coordinates>
</LinearRing>
</innerBoundaryIs>
<innerBoundaryIs>
<LinearRing>
<coordinates>
-6.125,41.13333333
-6.11666667,41.13333333
-6.11666667,41.14166667
-6.125,41.14166667
-6.125,41.13333333
</coordinates>
</LinearRing>
</innerBoundaryIs>
<innerBoundaryIs>
<LinearRing>
<coordinates>
-6.14166667,41.10833333
-6.14166667,41.11666667
-6.15,41.11666667
-6.15,41.10833333
-6.14166667,41.10833333
</coordinates>
</LinearRing>
</innerBoundaryIs>
<innerBoundaryIs>
<LinearRing>
<coordinates>
-6.25833333,41.10833333
-6.25833333,41.11666667
-6.26666667,41.11666667
-6.26666667,41.10833333
-6.25833333,41.10833333
</coordinates>
</LinearRing>
</innerBoundaryIs>
<innerBoundaryIs>
<LinearRing>
<coordinates>
-6.35833333,41.01666667
-6.36666667,41.01666667
-6.36666667,41.025
-6.36666667,41.03333333
-6.375,41.03333333
-6.38333333,41.03333333
-6.38333333,41.04166667
-6.375,41.04166667
-6.36666667,41.04166667
-6.36666667,41.05
-6.36666667,41.05833333
-6.36666667,41.06666667
-6.375,41.06666667
-6.375,41.05833333
-6.38333333,41.05833333
-6.39166667,41.05833333
-6.4,41.05833333
-6.40833333,41.05833333
-6.40833333,41.06666667
-6.41666667,41.06666667
-6.41666667,41.05833333
-6.41666667,41.05
-6.425,41.05
-6.425,41.04166667
-6.41666667,41.04166667
-6.40833333,41.04166667
-6.40833333,41.03333333
-6.40833333,41.025
-6.41666667,41.025
-6.41666667,41.01666667
-6.40833333,41.01666667
-6.40833333,41.00833333
-6.40833333,41
-6.4,41
-6.4,41.00833333
-6.39166667,41.00833333
-6.38333333,41.00833333
-6.38333333,41.01666667
-6.38333333,41.025
-6.375,41.025
-6.375,41.01666667
-6.375,41.00833333
-6.36666667,41.00833333
-6.35833333,41.00833333
-6.35833333,41.01666667
</coordinates>
</LinearRing>
</innerBoundaryIs>
<innerBoundaryIs>
<LinearRing>
<coordinates>
-6.25833333,40.98333333
-6.25833333,40.975
-6.25833333,40.96666667
-6.25833333,40.95833333
-6.26666667,40.95833333
-6.26666667,40.95
-6.275,40.95
-6.28333333,40.95
-6.29166667,40.95
-6.29166667,40.95833333
-6.3,40.95833333
-6.3,40.96666667
-6.3,40.975
-6.3,40.98333333
-6.30833333,40.98333333
-6.30833333,40.975
-6.31666667,40.975
-6.31666667,40.96666667
-6.31666667,40.95833333
-6.30833333,40.95833333
-6.30833333,40.95
-6.31666667,40.95
-6.31666667,40.94166667
-6.325,40.94166667
-6.33333333,40.94166667
-6.33333333,40.93333333
-6.33333333,40.925
-6.325,40.925
-6.31666667,40.925
-6.31666667,40.91666667
-6.30833333,40.91666667
-6.3,40.91666667
-6.3,40.925
-6.29166667,40.925
-6.28333333,40.925
-6.28333333,40.93333333
-6.275,40.93333333
-6.275,40.94166667
-6.26666667,40.94166667
-6.26666667,40.93333333
-6.26666667,40.925
-6.25833333,40.925
-6.25,40.925
-6.24166667,40.925
-6.24166667,40.93333333
-6.23333333,40.93333333
-6.23333333,40.925
-6.225,40.925
-6.225,40.93333333
-6.225,40.94166667
-6.225,40.95
-6.23333333,40.95
-6.24166667,40.95
-6.24166667,40.95833333
-6.24166667,40.96666667
-6.24166667,40.975
-6.24166667,40.98333333
-6.25,40.98333333
-6.25833333,40.98333333
</coordinates>
</LinearRing>
</innerBoundaryIs>
<innerBoundaryIs>
<LinearRing>
<coordinates>
-6.29166667,40.95833333
-6.28333333,40.95833333
-6.28333333,40.96666667
-6.29166667,40.96666667
-6.29166667,40.95833333
</coordinates>
</LinearRing>
</innerBoundaryIs>
<innerBoundaryIs>
<LinearRing>
<coordinates>
-6.31666667,40.91666667
-6.325,40.91666667
-6.33333333,40.91666667
-6.34166667,40.91666667
-6.34166667,40.90833333
-6.33333333,40.90833333
-6.33333333,40.9
-6.325,40.9
-6.325,40.90833333
-6.31666667,40.90833333
-6.31666667,40.91666667
</coordinates>
</LinearRing>
</innerBoundaryIs>
<innerBoundaryIs>
<LinearRing>
<coordinates>
-6.34166667,40.90833333
-6.35,40.90833333
-6.35,40.9
-6.34166667,40.9
-6.34166667,40.90833333
</coordinates>
</LinearRing>
</innerBoundaryIs>
<innerBoundaryIs>
<LinearRing>
<coordinates>
-5.99166667,40.98333333
-5.99166667,40.975
-5.98333333,40.975
-5.98333333,40.98333333
-5.99166667,40.98333333
</coordinates>
</LinearRing>
</innerBoundaryIs>
<innerBoundaryIs>
<LinearRing>
<coordinates>
-5.98333333,40.98333333
-5.975,40.98333333
-5.96666667,40.98333333
-5.96666667,40.99166667
-5.975,40.99166667
-5.98333333,40.99166667
-5.98333333,40.98333333
</coordinates>
</LinearRing>
</innerBoundaryIs>
<innerBoundaryIs>
<LinearRing>
<coordinates>
-6,41
-5.99166667,41
-5.99166667,41.00833333
-5.99166667,41.01666667
-6,41.01666667
-6,41.00833333
-6,41
</coordinates>
</LinearRing>
</innerBoundaryIs>
<innerBoundaryIs>
<LinearRing>
<coordinates>
-5.93333333,41.03333333
-5.93333333,41.025
-5.93333333,41.01666667
-5.93333333,41.00833333
-5.925,41.00833333
-5.925,41.01666667
-5.925,41.025
-5.925,41.03333333
-5.93333333,41.03333333
</coordinates>
</LinearRing>
</innerBoundaryIs>
<innerBoundaryIs>
<LinearRing>
<coordinates>
-5.91666667,41.04166667
-5.91666667,41.03333333
-5.90833333,41.03333333
-5.90833333,41.04166667
-5.91666667,41.04166667
</coordinates>
</LinearRing>
</innerBoundaryIs>
<innerBoundaryIs>
<LinearRing>
<coordinates>
-5.83333333,41.06666667
-5.83333333,41.075
-5.84166667,41.075
-5.85,41.075
-5.85,41.06666667
-5.84166667,41.06666667
-5.83333333,41.06666667
</coordinates>
</LinearRing>
</innerBoundaryIs>
<innerBoundaryIs>
<LinearRing>
<coordinates>
-5.85,41.06666667
-5.85833333,41.06666667
-5.85833333,41.05833333
-5.86666667,41.05833333
-5.86666667,41.06666667
-5.875,41.06666667
-5.875,41.05833333
-5.875,41.05
-5.86666667,41.05
-5.85833333,41.05
-5.85833333,41.04166667
-5.85,41.04166667
-5.85,41.05
-5.85,41.05833333
-5.85,41.06666667
</coordinates>
</LinearRing>
</innerBoundaryIs>
<innerBoundaryIs>
<LinearRing>
<coordinates>
-5.86666667,41.03333333
-5.86666667,41.04166667
-5.875,41.04166667
-5.88333333,41.04166667
-5.88333333,41.03333333
-5.875,41.03333333
-5.86666667,41.03333333
</coordinates>
</LinearRing>
</innerBoundaryIs>
<innerBoundaryIs>
<LinearRing>
<coordinates>
-5.925,40.81666667
-5.925,40.825
-5.93333333,40.825
-5.93333333,40.81666667
-5.925,40.81666667
</coordinates>
</LinearRing>
</innerBoundaryIs>
<innerBoundaryIs>
<LinearRing>
<coordinates>
-5.96666667,40.725
-5.96666667,40.73333333
-5.975,40.73333333
-5.975,40.74166667
-5.98333333,40.74166667
-5.99166667,40.74166667
-5.99166667,40.73333333
-5.98333333,40.73333333
-5.98333333,40.725
-5.975,40.725
-5.96666667,40.725
</coordinates>
</LinearRing>
</innerBoundaryIs>
<innerBoundaryIs>
<LinearRing>
<coordinates>
-5.99166667,40.74166667
-5.99166667,40.75
-5.98333333,40.75
-5.98333333,40.75833333
-5.99166667,40.75833333
-5.99166667,40.76666667
-6,40.76666667
-6,40.775
-6,40.78333333
-6.00833333,40.78333333
-6.00833333,40.775
-6.01666667,40.775
-6.01666667,40.76666667
-6.00833333,40.76666667
-6.00833333,40.75833333
-6.00833333,40.75
-6,40.75
-6,40.74166667
-5.99166667,40.74166667
</coordinates>
</LinearRing>
</innerBoundaryIs>
<innerBoundaryIs>
<LinearRing>
<coordinates>
-6,40.74166667
-6.00833333,40.74166667
-6.00833333,40.73333333
-6,40.73333333
-6,40.74166667
</coordinates>
</LinearRing>
</innerBoundaryIs>
<innerBoundaryIs>
<LinearRing>
<coordinates>
-6.00833333,40.73333333
-6.01666667,40.73333333
-6.025,40.73333333
-6.025,40.725
-6.01666667,40.725
-6.01666667,40.71666667
-6.00833333,40.71666667
-6.00833333,40.70833333
-6,40.70833333
-6,40.71666667
-6,40.725
-6.00833333,40.725
-6.00833333,40.73333333
</coordinates>
</LinearRing>
</innerBoundaryIs>
<innerBoundaryIs>
<LinearRing>
<coordinates>
-6.01666667,40.71666667
-6.025,40.71666667
-6.03333333,40.71666667
-6.03333333,40.70833333
-6.03333333,40.7
-6.025,40.7
-6.01666667,40.7
-6.01666667,40.70833333
-6.01666667,40.71666667
</coordinates>
</LinearRing>
</innerBoundaryIs>
<innerBoundaryIs>
<LinearRing>
<coordinates>
-6.01666667,40.7
-6.01666667,40.69166667
-6.00833333,40.69166667
-6.00833333,40.7
-6.01666667,40.7
</coordinates>
</LinearRing>
</innerBoundaryIs>
<innerBoundaryIs>
<LinearRing>
<coordinates>
-5.86666667,40.73333333
-5.86666667,40.725
-5.86666667,40.71666667
-5.85833333,40.71666667
-5.85833333,40.725
-5.85833333,40.73333333
-5.86666667,40.73333333
</coordinates>
</LinearRing>
</innerBoundaryIs>
<innerBoundaryIs>
<LinearRing>
<coordinates>
-5.8,40.725
-5.80833333,40.725
-5.80833333,40.71666667
-5.8,40.71666667
-5.8,40.725
</coordinates>
</LinearRing>
</innerBoundaryIs>
<innerBoundaryIs>
<LinearRing>
<coordinates>
-5.84166667,40.70833333
-5.84166667,40.71666667
-5.85,40.71666667
-5.85,40.70833333
-5.84166667,40.70833333
</coordinates>
</LinearRing>
</innerBoundaryIs>
<innerBoundaryIs>
<LinearRing>
<coordinates>
-5.85833333,40.49166667
-5.85833333,40.48333333
-5.85,40.48333333
-5.85,40.49166667
-5.85833333,40.49166667
</coordinates>
</LinearRing>
</innerBoundaryIs>
<innerBoundaryIs>
<LinearRing>
<coordinates>
-5.95,40.54166667
-5.95,40.55
-5.95833333,40.55
-5.95833333,40.54166667
-5.95,40.54166667
</coordinates>
</LinearRing>
</innerBoundaryIs>
<innerBoundaryIs>
<LinearRing>
<coordinates>
-5.975,40.5
-5.975,40.50833333
-5.98333333,40.50833333
-5.98333333,40.5
-5.975,40.5
</coordinates>
</LinearRing>
</innerBoundaryIs>
<innerBoundaryIs>
<LinearRing>
<coordinates>
-5.99166667,40.475
-5.99166667,40.48333333
-5.99166667,40.49166667
-6,40.49166667
-6,40.48333333
-6.00833333,40.48333333
-6.00833333,40.475
-6.01666667,40.475
-6.01666667,40.46666667
-6.00833333,40.46666667
-6,40.46666667
-6,40.475
-5.99166667,40.475
</coordinates>
</LinearRing>
</innerBoundaryIs>
<innerBoundaryIs>
<LinearRing>
<coordinates>
-6.03333333,40.45
-6.03333333,40.45833333
-6.04166667,40.45833333
-6.05,40.45833333
-6.05833333,40.45833333
-6.05833333,40.45
-6.05,40.45
-6.04166667,40.45
-6.03333333,40.45
</coordinates>
</LinearRing>
</innerBoundaryIs>
<innerBoundaryIs>
<LinearRing>
<coordinates>
-6.05833333,40.43333333
-6.05833333,40.44166667
-6.06666667,40.44166667
-6.06666667,40.43333333
-6.05833333,40.43333333
</coordinates>
</LinearRing>
</innerBoundaryIs>
<innerBoundaryIs>
<LinearRing>
<coordinates>
-6.43333333,40.25
-6.425,40.25
-6.425,40.25833333
-6.43333333,40.25833333
-6.43333333,40.25
</coordinates>
</LinearRing>
</innerBoundaryIs>
<innerBoundaryIs>
<LinearRing>
<coordinates>
-6.60833333,40.19166667
-6.6,40.19166667
-6.6,40.2
-6.59166667,40.2
-6.59166667,40.20833333
-6.6,40.20833333
-6.60833333,40.20833333
-6.61666667,40.20833333
-6.61666667,40.2
-6.60833333,40.2
-6.60833333,40.19166667
</coordinates>
</LinearRing>
</innerBoundaryIs>
<innerBoundaryIs>
<LinearRing>
<coordinates>
-7.01666667,40.15833333
-7.00833333,40.15833333
-7,40.15833333
-7,40.16666667
-6.99166667,40.16666667
-6.99166667,40.175
-7,40.175
-7.00833333,40.175
-7.00833333,40.16666667
-7.01666667,40.16666667
-7.01666667,40.15833333
</coordinates>
</LinearRing>
</innerBoundaryIs>
<innerBoundaryIs>
<LinearRing>
<coordinates>
-7.025,40.05833333
-7.025,40.06666667
-7.03333333,40.06666667
-7.03333333,40.05833333
-7.025,40.05833333
</coordinates>
</LinearRing>
</innerBoundaryIs>
<innerBoundaryIs>
<LinearRing>
<coordinates>
-7.10833333,40.06666667
-7.1,40.06666667
-7.09166667,40.06666667
-7.08333333,40.06666667
-7.08333333,40.075
-7.08333333,40.08333333
-7.09166667,40.08333333
-7.1,40.08333333
-7.1,40.075
-7.10833333,40.075
-7.10833333,40.06666667
</coordinates>
</LinearRing>
</innerBoundaryIs>
<innerBoundaryIs>
<LinearRing>
<coordinates>
-7.275,40.125
-7.26666667,40.125
-7.25833333,40.125
-7.25,40.125
-7.25,40.13333333
-7.25,40.14166667
-7.25,40.15
-7.25833333,40.15
-7.25833333,40.15833333
-7.26666667,40.15833333
-7.26666667,40.15
-7.275,40.15
-7.275,40.14166667
-7.28333333,40.14166667
-7.28333333,40.13333333
-7.275,40.13333333
-7.275,40.125
</coordinates>
</LinearRing>
</innerBoundaryIs>
<innerBoundaryIs>
<LinearRing>
<coordinates>
-7.325,40.03333333
-7.31666667,40.03333333
-7.31666667,40.04166667
-7.325,40.04166667
-7.325,40.03333333
</coordinates>
</LinearRing>
</innerBoundaryIs>
<innerBoundaryIs>
<LinearRing>
<coordinates>
-7.31666667,40.04166667
-7.30833333,40.04166667
-7.3,40.04166667
-7.3,40.05
-7.3,40.05833333
-7.30833333,40.05833333
-7.31666667,40.05833333
-7.325,40.05833333
-7.325,40.05
-7.31666667,40.05
-7.31666667,40.04166667
</coordinates>
</LinearRing>
</innerBoundaryIs>
<innerBoundaryIs>
<LinearRing>
<coordinates>
-7.34166667,40.04166667
-7.33333333,40.04166667
-7.33333333,40.05
-7.34166667,40.05
-7.34166667,40.04166667
</coordinates>
</LinearRing>
</innerBoundaryIs>
<innerBoundaryIs>
<LinearRing>
<coordinates>
-7.39166667,40
-7.39166667,40.00833333
-7.4,40.00833333
-7.4,40
-7.39166667,40
</coordinates>
</LinearRing>
</innerBoundaryIs>
<innerBoundaryIs>
<LinearRing>
<coordinates>
-7.39166667,40.00833333
-7.38333333,40.00833333
-7.38333333,40.01666667
-7.39166667,40.01666667
-7.39166667,40.00833333
</coordinates>
</LinearRing>
</innerBoundaryIs>
<innerBoundaryIs>
<LinearRing>
<coordinates>
-7.36666667,39.88333333
-7.36666667,39.89166667
-7.375,39.89166667
-7.375,39.88333333
-7.36666667,39.88333333
</coordinates>
</LinearRing>
</innerBoundaryIs>
<innerBoundaryIs>
<LinearRing>
<coordinates>
-7.425,39.85833333
-7.425,39.86666667
-7.425,39.875
-7.41666667,39.875
-7.41666667,39.88333333
-7.41666667,39.89166667
-7.425,39.89166667
-7.425,39.88333333
-7.43333333,39.88333333
-7.43333333,39.875
-7.44166667,39.875
-7.44166667,39.86666667
-7.43333333,39.86666667
-7.43333333,39.85833333
-7.425,39.85833333
</coordinates>
</LinearRing>
</innerBoundaryIs>
<innerBoundaryIs>
<LinearRing>
<coordinates>
-7.46666667,39.83333333
-7.45833333,39.83333333
-7.45833333,39.84166667
-7.46666667,39.84166667
-7.46666667,39.83333333
</coordinates>
</LinearRing>
</innerBoundaryIs>
<innerBoundaryIs>
<LinearRing>
<coordinates>
-7.45833333,39.83333333
-7.45833333,39.825
-7.45,39.825
-7.45,39.83333333
-7.45833333,39.83333333
</coordinates>
</LinearRing>
</innerBoundaryIs>
<innerBoundaryIs>
<LinearRing>
<coordinates>
-7.55,39.94166667
-7.55,39.93333333
-7.54166667,39.93333333
-7.54166667,39.94166667
-7.55,39.94166667
</coordinates>
</LinearRing>
</innerBoundaryIs>
<innerBoundaryIs>
<LinearRing>
<coordinates>
-7.54166667,39.93333333
-7.54166667,39.925
-7.53333333,39.925
-7.525,39.925
-7.51666667,39.925
-7.51666667,39.93333333
-7.51666667,39.94166667
-7.525,39.94166667
-7.53333333,39.94166667
-7.53333333,39.93333333
-7.54166667,39.93333333
</coordinates>
</LinearRing>
</innerBoundaryIs>
<innerBoundaryIs>
<LinearRing>
<coordinates>
-7.63333333,39.9
-7.63333333,39.90833333
-7.63333333,39.91666667
-7.63333333,39.925
-7.64166667,39.925
-7.65,39.925
-7.65833333,39.925
-7.66666667,39.925
-7.675,39.925
-7.675,39.91666667
-7.66666667,39.91666667
-7.65833333,39.91666667
-7.65,39.91666667
-7.64166667,39.91666667
-7.64166667,39.90833333
-7.64166667,39.9
-7.63333333,39.9
</coordinates>
</LinearRing>
</innerBoundaryIs>
<innerBoundaryIs>
<LinearRing>
<coordinates>
-7.79166667,39.74166667
-7.78333333,39.74166667
-7.78333333,39.75
-7.79166667,39.75
-7.79166667,39.74166667
</coordinates>
</LinearRing>
</innerBoundaryIs>
<innerBoundaryIs>
<LinearRing>
<coordinates>
-8.025,39.55833333
-8.025,39.56666667
-8.025,39.575
-8.03333333,39.575
-8.03333333,39.56666667
-8.03333333,39.55833333
-8.025,39.55833333
</coordinates>
</LinearRing>
</innerBoundaryIs>
<innerBoundaryIs>
<LinearRing>
<coordinates>
-8.025,39.575
-8.01666667,39.575
-8.01666667,39.58333333
-8.025,39.58333333
-8.025,39.575
</coordinates>
</LinearRing>
</innerBoundaryIs>
<innerBoundaryIs>
<LinearRing>
<coordinates>
-8.06666667,39.55
-8.05833333,39.55
-8.05833333,39.55833333
-8.06666667,39.55833333
-8.06666667,39.55
</coordinates>
</LinearRing>
</innerBoundaryIs>
<innerBoundaryIs>
<LinearRing>
<coordinates>
-8.28333333,39.55833333
-8.28333333,39.56666667
-8.28333333,39.575
-8.275,39.575
-8.275,39.58333333
-8.28333333,39.58333333
-8.29166667,39.58333333
-8.29166667,39.575
-8.29166667,39.56666667
-8.29166667,39.55833333
-8.28333333,39.55833333
</coordinates>
</LinearRing>
</innerBoundaryIs>
<innerBoundaryIs>
<LinearRing>
<coordinates>
-8.30833333,39.54166667
-8.3,39.54166667
-8.3,39.55
-8.30833333,39.55
-8.30833333,39.54166667
</coordinates>
</LinearRing>
</innerBoundaryIs>
<innerBoundaryIs>
<LinearRing>
<coordinates>
-8.36666667,39.575
-8.36666667,39.58333333
-8.375,39.58333333
-8.375,39.575
-8.36666667,39.575
</coordinates>
</LinearRing>
</innerBoundaryIs>
<innerBoundaryIs>
<LinearRing>
<coordinates>
-8.375,39.55
-8.375,39.55833333
-8.38333333,39.55833333
-8.38333333,39.55
-8.375,39.55
</coordinates>
</LinearRing>
</innerBoundaryIs>
<innerBoundaryIs>
<LinearRing>
<coordinates>
-8.39166667,39.54166667
-8.39166667,39.55
-8.39166667,39.55833333
-8.4,39.55833333
-8.4,39.55
-8.4,39.54166667
-8.39166667,39.54166667
</coordinates>
</LinearRing>
</innerBoundaryIs>
<innerBoundaryIs>
<LinearRing>
<coordinates>
-8.4,39.55833333
-8.4,39.56666667
-8.40833333,39.56666667
-8.40833333,39.55833333
-8.4,39.55833333
</coordinates>
</LinearRing>
</innerBoundaryIs>
<innerBoundaryIs>
<LinearRing>
<coordinates>
-8.48333333,39.45
-8.49166667,39.45
-8.49166667,39.44166667
-8.48333333,39.44166667
-8.48333333,39.45
</coordinates>
</LinearRing>
</innerBoundaryIs>
<innerBoundaryIs>
<LinearRing>
<coordinates>
-8.41666667,39.425
-8.425,39.425
-8.425,39.41666667
-8.41666667,39.41666667
-8.41666667,39.425
</coordinates>
</LinearRing>
</innerBoundaryIs>
<innerBoundaryIs>
<LinearRing>
<coordinates>
-8.40833333,39.40833333
-8.41666667,39.40833333
-8.41666667,39.4
-8.40833333,39.4
-8.40833333,39.40833333
</coordinates>
</LinearRing>
</innerBoundaryIs>
<innerBoundaryIs>
<LinearRing>
<coordinates>
-8.41666667,39.4
-8.425,39.4
-8.425,39.39166667
-8.425,39.38333333
-8.41666667,39.38333333
-8.41666667,39.39166667
-8.41666667,39.4
</coordinates>
</LinearRing>
</innerBoundaryIs>
<innerBoundaryIs>
<LinearRing>
<coordinates>
-8.4,39.375
-8.40833333,39.375
-8.40833333,39.36666667
-8.4,39.36666667
-8.4,39.375
</coordinates>
</LinearRing>
</innerBoundaryIs>
<innerBoundaryIs>
<LinearRing>
<coordinates>
-8.46666667,39.31666667
-8.46666667,39.325
-8.475,39.325
-8.475,39.33333333
-8.48333333,39.33333333
-8.48333333,39.325
-8.49166667,39.325
-8.49166667,39.31666667
-8.48333333,39.31666667
-8.475,39.31666667
-8.46666667,39.31666667
</coordinates>
</LinearRing>
</innerBoundaryIs>
<innerBoundaryIs>
<LinearRing>
<coordinates>
-8.38333333,39.175
-8.38333333,39.18333333
-8.39166667,39.18333333
-8.39166667,39.175
-8.38333333,39.175
</coordinates>
</LinearRing>
</innerBoundaryIs>
<innerBoundaryIs>
<LinearRing>
<coordinates>
-8.40833333,39.175
-8.40833333,39.18333333
-8.41666667,39.18333333
-8.41666667,39.175
-8.40833333,39.175
</coordinates>
</LinearRing>
</innerBoundaryIs>
<innerBoundaryIs>
<LinearRing>
<coordinates>
-8.325,39.04166667
-8.31666667,39.04166667
-8.31666667,39.05
-8.325,39.05
-8.325,39.04166667
</coordinates>
</LinearRing>
</innerBoundaryIs>
<innerBoundaryIs>
<LinearRing>
<coordinates>
-8.43333333,39.04166667
-8.43333333,39.05
-8.43333333,39.05833333
-8.44166667,39.05833333
-8.44166667,39.05
-8.45,39.05
-8.45,39.04166667
-8.44166667,39.04166667
-8.43333333,39.04166667
</coordinates>
</LinearRing>
</innerBoundaryIs>
<innerBoundaryIs>
<LinearRing>
<coordinates>
-8.45,39.05
-8.45,39.05833333
-8.45833333,39.05833333
-8.45833333,39.05
-8.45,39.05
</coordinates>
</LinearRing>
</innerBoundaryIs>
<innerBoundaryIs>
<LinearRing>
<coordinates>
-8.45833333,39.05833333
-8.45833333,39.06666667
-8.45833333,39.075
-8.45833333,39.08333333
-8.46666667,39.08333333
-8.46666667,39.075
-8.475,39.075
-8.475,39.06666667
-8.475,39.05833333
-8.46666667,39.05833333
-8.45833333,39.05833333
</coordinates>
</LinearRing>
</innerBoundaryIs>
<innerBoundaryIs>
<LinearRing>
<coordinates>
-8.46666667,39.08333333
-8.46666667,39.09166667
-8.45833333,39.09166667
-8.45,39.09166667
-8.45,39.1
-8.45833333,39.1
-8.46666667,39.1
-8.46666667,39.10833333
-8.475,39.10833333
-8.475,39.1
-8.475,39.09166667
-8.475,39.08333333
-8.46666667,39.08333333
</coordinates>
</LinearRing>
</innerBoundaryIs>
<innerBoundaryIs>
<LinearRing>
<coordinates>
-8.475,39.05833333
-8.48333333,39.05833333
-8.48333333,39.05
-8.475,39.05
-8.475,39.05833333
</coordinates>
</LinearRing>
</innerBoundaryIs>
<innerBoundaryIs>
<LinearRing>
<coordinates>
-8.55833333,38.88333333
-8.56666667,38.88333333
-8.56666667,38.89166667
-8.56666667,38.9
-8.575,38.9
-8.575,38.89166667
-8.58333333,38.89166667
-8.58333333,38.88333333
-8.575,38.88333333
-8.575,38.875
-8.58333333,38.875
-8.58333333,38.86666667
-8.58333333,38.85833333
-8.575,38.85833333
-8.575,38.85
-8.56666667,38.85
-8.56666667,38.85833333
-8.55833333,38.85833333
-8.55833333,38.86666667
-8.55833333,38.875
-8.55833333,38.88333333
</coordinates>
</LinearRing>
</innerBoundaryIs>
<innerBoundaryIs>
<LinearRing>
<coordinates>
-8.58333333,38.89166667
-8.58333333,38.9
-8.59166667,38.9
-8.6,38.9
-8.6,38.90833333
-8.60833333,38.90833333
-8.61666667,38.90833333
-8.61666667,38.9
-8.625,38.9
-8.63333333,38.9
-8.63333333,38.90833333
-8.64166667,38.90833333
-8.64166667,38.9
-8.64166667,38.89166667
-8.63333333,38.89166667
-8.625,38.89166667
-8.625,38.88333333
-8.625,38.875
-8.625,38.86666667
-8.61666667,38.86666667
-8.61666667,38.85833333
-8.625,38.85833333
-8.625,38.85
-8.625,38.84166667
-8.61666667,38.84166667
-8.61666667,38.85
-8.60833333,38.85
-8.60833333,38.85833333
-8.6,38.85833333
-8.6,38.85
-8.59166667,38.85
-8.59166667,38.85833333
-8.59166667,38.86666667
-8.6,38.86666667
-8.60833333,38.86666667
-8.60833333,38.875
-8.6,38.875
-8.6,38.88333333
-8.6,38.89166667
-8.59166667,38.89166667
-8.58333333,38.89166667
</coordinates>
</LinearRing>
</innerBoundaryIs>
<innerBoundaryIs>
<LinearRing>
<coordinates>
-8.64166667,38.90833333
-8.64166667,38.91666667
-8.65,38.91666667
-8.65833333,38.91666667
-8.66666667,38.91666667
-8.675,38.91666667
-8.68333333,38.91666667
-8.69166667,38.91666667
-8.7,38.91666667
-8.70833333,38.91666667
-8.71666667,38.91666667
-8.725,38.91666667
-8.725,38.90833333
-8.73333333,38.90833333
-8.74166667,38.90833333
-8.74166667,38.9
-8.73333333,38.9
-8.725,38.9
-8.725,38.89166667
-8.725,38.88333333
-8.725,38.875
-8.71666667,38.875
-8.71666667,38.88333333
-8.70833333,38.88333333
-8.70833333,38.89166667
-8.70833333,38.9
-8.70833333,38.90833333
-8.7,38.90833333
-8.69166667,38.90833333
-8.68333333,38.90833333
-8.68333333,38.9
-8.69166667,38.9
-8.69166667,38.89166667
-8.69166667,38.88333333
-8.68333333,38.88333333
-8.68333333,38.875
-8.675,38.875
-8.66666667,38.875
-8.66666667,38.88333333
-8.66666667,38.89166667
-8.65833333,38.89166667
-8.65833333,38.9
-8.65,38.9
-8.65,38.90833333
-8.64166667,38.90833333
</coordinates>
</LinearRing>
</innerBoundaryIs>
<innerBoundaryIs>
<LinearRing>
<coordinates>
-8.65833333,38.89166667
-8.65833333,38.88333333
-8.65833333,38.875
-8.65,38.875
-8.65,38.88333333
-8.65,38.89166667
-8.65833333,38.89166667
</coordinates>
</LinearRing>
</innerBoundaryIs>
<innerBoundaryIs>
<LinearRing>
<coordinates>
-8.61666667,38.84166667
-8.61666667,38.83333333
-8.60833333,38.83333333
-8.6,38.83333333
-8.6,38.84166667
-8.60833333,38.84166667
-8.61666667,38.84166667
</coordinates>
</LinearRing>
</innerBoundaryIs>
<innerBoundaryIs>
<LinearRing>
<coordinates>
-8.50833333,38.86666667
-8.50833333,38.875
-8.51666667,38.875
-8.525,38.875
-8.525,38.86666667
-8.51666667,38.86666667
-8.50833333,38.86666667
</coordinates>
</LinearRing>
</innerBoundaryIs>
<innerBoundaryIs>
<LinearRing>
<coordinates>
-8.58333333,38.80833333
-8.58333333,38.81666667
-8.58333333,38.825
-8.59166667,38.825
-8.59166667,38.81666667
-8.59166667,38.80833333
-8.58333333,38.80833333
</coordinates>
</LinearRing>
</innerBoundaryIs>
<innerBoundaryIs>
<LinearRing>
<coordinates>
-8.58333333,38.825
-8.575,38.825
-8.56666667,38.825
-8.56666667,38.83333333
-8.575,38.83333333
-8.575,38.84166667
-8.58333333,38.84166667
-8.58333333,38.83333333
-8.58333333,38.825
</coordinates>
</LinearRing>
</innerBoundaryIs>
<innerBoundaryIs>
<LinearRing>
<coordinates>
-8.65833333,38.64166667
-8.66666667,38.64166667
-8.66666667,38.63333333
-8.65833333,38.63333333
-8.65833333,38.64166667
</coordinates>
</LinearRing>
</innerBoundaryIs>
<innerBoundaryIs>
<LinearRing>
<coordinates>
-8.70833333,38.58333333
-8.7,38.58333333
-8.7,38.59166667
-8.70833333,38.59166667
-8.70833333,38.58333333
</coordinates>
</LinearRing>
</innerBoundaryIs>
<innerBoundaryIs>
<LinearRing>
<coordinates>
-9.16666667,38.51666667
-9.15833333,38.51666667
-9.15,38.51666667
-9.15,38.525
-9.15833333,38.525
-9.16666667,38.525
-9.16666667,38.51666667
</coordinates>
</LinearRing>
</innerBoundaryIs>
<innerBoundaryIs>
<LinearRing>
<coordinates>
-9.04166667,38.6
-9.04166667,38.59166667
-9.03333333,38.59166667
-9.03333333,38.6
-9.04166667,38.6
</coordinates>
</LinearRing>
</innerBoundaryIs>
<innerBoundaryIs>
<LinearRing>
<coordinates>
-9.03333333,38.6
-9.025,38.6
-9.025,38.60833333
-9.03333333,38.60833333
-9.03333333,38.6
</coordinates>
</LinearRing>
</innerBoundaryIs>
<innerBoundaryIs>
<LinearRing>
<coordinates>
-9,38.65833333
-9,38.65
-8.99166667,38.65
-8.99166667,38.65833333
-9,38.65833333
</coordinates>
</LinearRing>
</innerBoundaryIs>
<innerBoundaryIs>
<LinearRing>
<coordinates>
-8.89166667,38.73333333
-8.88333333,38.73333333
-8.875,38.73333333
-8.875,38.74166667
-8.86666667,38.74166667
-8.86666667,38.75
-8.86666667,38.75833333
-8.875,38.75833333
-8.88333333,38.75833333
-8.88333333,38.75
-8.89166667,38.75
-8.89166667,38.74166667
-8.89166667,38.73333333
</coordinates>
</LinearRing>
</innerBoundaryIs>
<innerBoundaryIs>
<LinearRing>
<coordinates>
-8.925,38.8
-8.91666667,38.8
-8.91666667,38.80833333
-8.925,38.80833333
-8.925,38.8
</coordinates>
</LinearRing>
</innerBoundaryIs>
<innerBoundaryIs>
<LinearRing>
<coordinates>
-8.98333333,38.94166667
-8.975,38.94166667
-8.975,38.95
-8.96666667,38.95
-8.96666667,38.95833333
-8.975,38.95833333
-8.98333333,38.95833333
-8.98333333,38.95
-8.98333333,38.94166667
</coordinates>
</LinearRing>
</innerBoundaryIs>
<innerBoundaryIs>
<LinearRing>
<coordinates>
-8.96666667,38.95833333
-8.95833333,38.95833333
-8.95,38.95833333
-8.95,38.96666667
-8.95833333,38.96666667
-8.96666667,38.96666667
-8.96666667,38.95833333
</coordinates>
</LinearRing>
</innerBoundaryIs>
<innerBoundaryIs>
<LinearRing>
<coordinates>
-8.95,38.96666667
-8.94166667,38.96666667
-8.94166667,38.975
-8.93333333,38.975
-8.93333333,38.98333333
-8.93333333,38.99166667
-8.93333333,39
-8.94166667,39
-8.94166667,38.99166667
-8.94166667,38.98333333
-8.95,38.98333333
-8.95,38.975
-8.95,38.96666667
</coordinates>
</LinearRing>
</innerBoundaryIs>
<innerBoundaryIs>
<LinearRing>
<coordinates>
-8.93333333,39
-8.925,39
-8.925,39.00833333
-8.925,39.01666667
-8.93333333,39.01666667
-8.93333333,39.00833333
-8.93333333,39
</coordinates>
</LinearRing>
</innerBoundaryIs>
<innerBoundaryIs>
<LinearRing>
<coordinates>
-8.925,39.01666667
-8.91666667,39.01666667
-8.91666667,39.025
-8.925,39.025
-8.925,39.01666667
</coordinates>
</LinearRing>
</innerBoundaryIs>
<innerBoundaryIs>
<LinearRing>
<coordinates>
-9.39166667,39.10833333
-9.39166667,39.1
-9.38333333,39.1
-9.375,39.1
-9.36666667,39.1
-9.35833333,39.1
-9.35833333,39.10833333
-9.35,39.10833333
-9.35,39.1
-9.34166667,39.1
-9.34166667,39.10833333
-9.34166667,39.11666667
-9.35,39.11666667
-9.35,39.125
-9.35833333,39.125
-9.35833333,39.11666667
-9.36666667,39.11666667
-9.36666667,39.10833333
-9.375,39.10833333
-9.38333333,39.10833333
-9.39166667,39.10833333
</coordinates>
</LinearRing>
</innerBoundaryIs>
<innerBoundaryIs>
<LinearRing>
<coordinates>
-9.34166667,39.1
-9.34166667,39.09166667
-9.33333333,39.09166667
-9.325,39.09166667
-9.325,39.1
-9.33333333,39.1
-9.34166667,39.1
</coordinates>
</LinearRing>
</innerBoundaryIs>
<innerBoundaryIs>
<LinearRing>
<coordinates>
-9.325,39.09166667
-9.325,39.08333333
-9.31666667,39.08333333
-9.30833333,39.08333333
-9.30833333,39.09166667
-9.30833333,39.1
-9.31666667,39.1
-9.31666667,39.09166667
-9.325,39.09166667
</coordinates>
</LinearRing>
</innerBoundaryIs>
<innerBoundaryIs>
<LinearRing>
<coordinates>
-9.325,39.08333333
-9.33333333,39.08333333
-9.33333333,39.075
-9.325,39.075
-9.325,39.08333333
</coordinates>
</LinearRing>
</innerBoundaryIs>
<innerBoundaryIs>
<LinearRing>
<coordinates>
-9.31666667,39.275
-9.30833333,39.275
-9.3,39.275
-9.3,39.28333333
-9.30833333,39.28333333
-9.30833333,39.29166667
-9.31666667,39.29166667
-9.31666667,39.28333333
-9.31666667,39.275
</coordinates>
</LinearRing>
</innerBoundaryIs>
<innerBoundaryIs>
<LinearRing>
<coordinates>
-9.31666667,39.36666667
-9.31666667,39.35833333
-9.30833333,39.35833333
-9.30833333,39.36666667
-9.31666667,39.36666667
</coordinates>
</LinearRing>
</innerBoundaryIs>
<innerBoundaryIs>
<LinearRing>
<coordinates>
-9.225,39.425
-9.225,39.41666667
-9.225,39.40833333
-9.21666667,39.40833333
-9.21666667,39.4
-9.21666667,39.39166667
-9.225,39.39166667
-9.225,39.38333333
-9.21666667,39.38333333
-9.20833333,39.38333333
-9.20833333,39.39166667
-9.2,39.39166667
-9.2,39.38333333
-9.19166667,39.38333333
-9.19166667,39.39166667
-9.19166667,39.4
-9.18333333,39.4
-9.18333333,39.40833333
-9.19166667,39.40833333
-9.2,39.40833333
-9.2,39.41666667
-9.20833333,39.41666667
-9.20833333,39.425
-9.21666667,39.425
-9.225,39.425
</coordinates>
</LinearRing>
</innerBoundaryIs>
<innerBoundaryIs>
<LinearRing>
<coordinates>
-8.81666667,40.14166667
-8.81666667,40.13333333
-8.80833333,40.13333333
-8.80833333,40.14166667
-8.81666667,40.14166667
</coordinates>
</LinearRing>
</innerBoundaryIs>
<innerBoundaryIs>
<LinearRing>
<coordinates>
-8.80833333,40.13333333
-8.80833333,40.125
-8.8,40.125
-8.8,40.13333333
-8.80833333,40.13333333
</coordinates>
</LinearRing>
</innerBoundaryIs>
<innerBoundaryIs>
<LinearRing>
<coordinates>
-8.8,40.125
-8.8,40.11666667
-8.79166667,40.11666667
-8.79166667,40.125
-8.8,40.125
</coordinates>
</LinearRing>
</innerBoundaryIs>
<innerBoundaryIs>
<LinearRing>
<coordinates>
-8.725,40.65833333
-8.71666667,40.65833333
-8.71666667,40.66666667
-8.71666667,40.675
-8.725,40.675
-8.725,40.66666667
-8.725,40.65833333
</coordinates>
</LinearRing>
</innerBoundaryIs>
<innerBoundaryIs>
<LinearRing>
<coordinates>
-8.71666667,40.675
-8.70833333,40.675
-8.7,40.675
-8.69166667,40.675
-8.69166667,40.66666667
-8.68333333,40.66666667
-8.68333333,40.675
-8.675,40.675
-8.66666667,40.675
-8.66666667,40.68333333
-8.675,40.68333333
-8.675,40.69166667
-8.66666667,40.69166667
-8.65833333,40.69166667
-8.65833333,40.7
-8.66666667,40.7
-8.66666667,40.70833333
-8.66666667,40.71666667
-8.65833333,40.71666667
-8.65,40.71666667
-8.64166667,40.71666667
-8.64166667,40.725
-8.64166667,40.73333333
-8.65,40.73333333
-8.65833333,40.73333333
-8.66666667,40.73333333
-8.675,40.73333333
-8.675,40.74166667
-8.675,40.75
-8.675,40.75833333
-8.675,40.76666667
-8.68333333,40.76666667
-8.68333333,40.775
-8.68333333,40.78333333
-8.69166667,40.78333333
-8.69166667,40.775
-8.69166667,40.76666667
-8.7,40.76666667
-8.7,40.75833333
-8.7,40.75
-8.7,40.74166667
-8.7,40.73333333
-8.7,40.725
-8.7,40.71666667
-8.70833333,40.71666667
-8.70833333,40.70833333
-8.71666667,40.70833333
-8.71666667,40.7
-8.71666667,40.69166667
-8.71666667,40.68333333
-8.71666667,40.675
</coordinates>
</LinearRing>
</innerBoundaryIs>
<innerBoundaryIs>
<LinearRing>
<coordinates>
-8.69166667,40.66666667
-8.7,40.66666667
-8.70833333,40.66666667
-8.70833333,40.65833333
-8.7,40.65833333
-8.7,40.65
-8.7,40.64166667
-8.69166667,40.64166667
-8.69166667,40.65
-8.69166667,40.65833333
-8.69166667,40.66666667
</coordinates>
</LinearRing>
</innerBoundaryIs>
<innerBoundaryIs>
<LinearRing>
<coordinates>
-8.69166667,40.64166667
-8.69166667,40.63333333
-8.68333333,40.63333333
-8.675,40.63333333
-8.675,40.64166667
-8.68333333,40.64166667
-8.69166667,40.64166667
</coordinates>
</LinearRing>
</innerBoundaryIs>
<innerBoundaryIs>
<LinearRing>
<coordinates>
-8.68333333,40.78333333
-8.675,40.78333333
-8.675,40.79166667
-8.68333333,40.79166667
-8.68333333,40.78333333
</coordinates>
</LinearRing>
</innerBoundaryIs>
<innerBoundaryIs>
<LinearRing>
<coordinates>
-8.675,40.79166667
-8.66666667,40.79166667
-8.65833333,40.79166667
-8.65833333,40.8
-8.66666667,40.8
-8.66666667,40.80833333
-8.675,40.80833333
-8.675,40.8
-8.675,40.79166667
</coordinates>
</LinearRing>
</innerBoundaryIs>
<innerBoundaryIs>
<LinearRing>
<coordinates>
-8.65833333,40.8
-8.65,40.8
-8.65,40.80833333
-8.65833333,40.80833333
-8.65833333,40.8
</coordinates>
</LinearRing>
</innerBoundaryIs>
<innerBoundaryIs>
<LinearRing>
<coordinates>
-8.65,40.80833333
-8.64166667,40.80833333
-8.63333333,40.80833333
-8.63333333,40.81666667
-8.63333333,40.825
-8.64166667,40.825
-8.64166667,40.83333333
-8.64166667,40.84166667
-8.65,40.84166667
-8.65,40.83333333
-8.65,40.825
-8.65,40.81666667
-8.65,40.80833333
</coordinates>
</LinearRing>
</innerBoundaryIs>
<innerBoundaryIs>
<LinearRing>
<coordinates>
-8.05833333,40.66666667
-8.05833333,40.65833333
-8.05,40.65833333
-8.05,40.66666667
-8.05833333,40.66666667
</coordinates>
</LinearRing>
</innerBoundaryIs>
<innerBoundaryIs>
<LinearRing>
<coordinates>
-8.05,40.66666667
-8.04166667,40.66666667
-8.04166667,40.675
-8.05,40.675
-8.05,40.66666667
</coordinates>
</LinearRing>
</innerBoundaryIs>
<innerBoundaryIs>
<LinearRing>
<coordinates>
-8.04166667,40.66666667
-8.04166667,40.65833333
-8.04166667,40.65
-8.03333333,40.65
-8.03333333,40.64166667
-8.025,40.64166667
-8.025,40.65
-8.01666667,40.65
-8.01666667,40.65833333
-8.01666667,40.66666667
-8.01666667,40.675
-8.025,40.675
-8.03333333,40.675
-8.03333333,40.66666667
-8.04166667,40.66666667
</coordinates>
</LinearRing>
</innerBoundaryIs>
<innerBoundaryIs>
<LinearRing>
<coordinates>
-8.05,40.675
-8.05,40.68333333
-8.05833333,40.68333333
-8.05833333,40.675
-8.05,40.675
</coordinates>
</LinearRing>
</innerBoundaryIs>
<innerBoundaryIs>
<LinearRing>
<coordinates>
-8,40.66666667
-7.99166667,40.66666667
-7.98333333,40.66666667
-7.98333333,40.675
-7.975,40.675
-7.975,40.66666667
-7.96666667,40.66666667
-7.95833333,40.66666667
-7.95,40.66666667
-7.95,40.65833333
-7.95833333,40.65833333
-7.95833333,40.65
-7.95,40.65
-7.95,40.64166667
-7.95833333,40.64166667
-7.95833333,40.63333333
-7.95833333,40.625
-7.96666667,40.625
-7.96666667,40.61666667
-7.96666667,40.60833333
-7.975,40.60833333
-7.975,40.6
-7.96666667,40.6
-7.95833333,40.6
-7.95833333,40.59166667
-7.95,40.59166667
-7.95,40.58333333
-7.94166667,40.58333333
-7.94166667,40.575
-7.93333333,40.575
-7.925,40.575
-7.91666667,40.575
-7.91666667,40.56666667
-7.90833333,40.56666667
-7.90833333,40.55833333
-7.9,40.55833333
-7.89166667,40.55833333
-7.89166667,40.55
-7.9,40.55
-7.90833333,40.55
-7.91666667,40.55
-7.925,40.55
-7.925,40.54166667
-7.91666667,40.54166667
-7.91666667,40.53333333
-7.90833333,40.53333333
-7.90833333,40.525
-7.90833333,40.51666667
-7.91666667,40.51666667
-7.91666667,40.525
-7.925,40.525
-7.925,40.53333333
-7.93333333,40.53333333
-7.93333333,40.525
-7.93333333,40.51666667
-7.93333333,40.50833333
-7.925,40.50833333
-7.925,40.5
-7.925,40.49166667
-7.91666667,40.49166667
-7.91666667,40.48333333
-7.90833333,40.48333333
-7.9,40.48333333
-7.9,40.49166667
-7.89166667,40.49166667
-7.89166667,40.5
-7.89166667,40.50833333
-7.89166667,40.51666667
-7.88333333,40.51666667
-7.88333333,40.50833333
-7.875,40.50833333
-7.875,40.5
-7.875,40.49166667
-7.86666667,40.49166667
-7.86666667,40.5
-7.86666667,40.50833333
-7.85833333,40.50833333
-7.85833333,40.51666667
-7.85833333,40.525
-7.85,40.525
-7.85,40.51666667
-7.84166667,40.51666667
-7.84166667,40.50833333
-7.83333333,40.50833333
-7.83333333,40.51666667
-7.83333333,40.525
-7.825,40.525
-7.81666667,40.525
-7.81666667,40.51666667
-7.80833333,40.51666667
-7.80833333,40.525
-7.8,40.525
-7.8,40.51666667
-7.79166667,40.51666667
-7.79166667,40.50833333
-7.78333333,40.50833333
-7.78333333,40.51666667
-7.775,40.51666667
-7.775,40.525
-7.76666667,40.525
-7.76666667,40.53333333
-7.75833333,40.53333333
-7.75,40.53333333
-7.74166667,40.53333333
-7.73333333,40.53333333
-7.725,40.53333333
-7.725,40.54166667
-7.71666667,40.54166667
-7.71666667,40.55
-7.70833333,40.55
-7.7,40.55
-7.69166667,40.55
-7.69166667,40.55833333
-7.68333333,40.55833333
-7.675,40.55833333
-7.675,40.56666667
-7.66666667,40.56666667
-7.66666667,40.575
-7.65833333,40.575
-7.65,40.575
-7.64166667,40.575
-7.64166667,40.58333333
-7.64166667,40.59166667
-7.63333333,40.59166667
-7.63333333,40.58333333
-7.625,40.58333333
-7.625,40.59166667
-7.61666667,40.59166667
-7.60833333,40.59166667
-7.6,40.59166667
-7.6,40.6
-7.60833333,40.6
-7.61666667,40.6
-7.625,40.6
-7.63333333,40.6
-7.63333333,40.60833333
-7.63333333,40.61666667
-7.625,40.61666667
-7.625,40.625
-7.63333333,40.625
-7.63333333,40.63333333
-7.64166667,40.63333333
-7.65,40.63333333
-7.65,40.64166667
-7.64166667,40.64166667
-7.64166667,40.65
-7.63333333,40.65
-7.63333333,40.65833333
-7.63333333,40.66666667
-7.625,40.66666667
-7.61666667,40.66666667
-7.60833333,40.66666667
-7.60833333,40.675
-7.6,40.675
-7.59166667,40.675
-7.58333333,40.675
-7.575,40.675
-7.575,40.68333333
-7.58333333,40.68333333
-7.59166667,40.68333333
-7.59166667,40.69166667
-7.6,40.69166667
-7.6,40.68333333
-7.60833333,40.68333333
-7.61666667,40.68333333
-7.61666667,40.69166667
-7.625,40.69166667
-7.63333333,40.69166667
-7.64166667,40.69166667
-7.65,40.69166667
-7.65,40.68333333
-7.65833333,40.68333333
-7.66666667,40.68333333
-7.66666667,40.69166667
-7.65833333,40.69166667
-7.65833333,40.7
-7.65,40.7
-7.64166667,40.7
-7.63333333,40.7
-7.63333333,40.70833333
-7.63333333,40.71666667
-7.625,40.71666667
-7.61666667,40.71666667
-7.61666667,40.70833333
-7.61666667,40.7
-7.60833333,40.7
-7.6,40.7
-7.59166667,40.7
-7.59166667,40.70833333
-7.58333333,40.70833333
-7.58333333,40.71666667
-7.59166667,40.71666667
-7.6,40.71666667
-7.6,40.725
-7.59166667,40.725
-7.59166667,40.73333333
-7.6,40.73333333
-7.6,40.74166667
-7.6,40.75
-7.59166667,40.75
-7.59166667,40.75833333
-7.6,40.75833333
-7.6,40.76666667
-7.60833333,40.76666667
-7.60833333,40.75833333
-7.60833333,40.75
-7.61666667,40.75
-7.625,40.75
-7.63333333,40.75
-7.63333333,40.75833333
-7.64166667,40.75833333
-7.64166667,40.76666667
-7.63333333,40.76666667
-7.625,40.76666667
-7.625,40.775
-7.625,40.78333333
-7.61666667,40.78333333
-7.60833333,40.78333333
-7.60833333,40.79166667
-7.61666667,40.79166667
-7.625,40.79166667
-7.63333333,40.79166667
-7.63333333,40.8
-7.64166667,40.8
-7.64166667,40.79166667
-7.65,40.79166667
-7.65833333,40.79166667
-7.65833333,40.8
-7.65,40.8
-7.65,40.80833333
-7.65833333,40.80833333
-7.66666667,40.80833333
-7.66666667,40.8
-7.66666667,40.79166667
-7.66666667,40.78333333
-7.65833333,40.78333333
-7.65833333,40.775
-7.66666667,40.775
-7.66666667,40.76666667
-7.66666667,40.75833333
-7.675,40.75833333
-7.675,40.75
-7.675,40.74166667
-7.68333333,40.74166667
-7.69166667,40.74166667
-7.69166667,40.73333333
-7.69166667,40.725
-7.7,40.725
-7.70833333,40.725
-7.70833333,40.71666667
-7.71666667,40.71666667
-7.71666667,40.70833333
-7.725,40.70833333
-7.725,40.71666667
-7.725,40.725
-7.73333333,40.725
-7.74166667,40.725
-7.74166667,40.73333333
-7.73333333,40.73333333
-7.725,40.73333333
-7.725,40.74166667
-7.725,40.75
-7.73333333,40.75
-7.73333333,40.74166667
-7.74166667,40.74166667
-7.75,40.74166667
-7.75,40.73333333
-7.75833333,40.73333333
-7.76666667,40.73333333
-7.775,40.73333333
-7.775,40.725
-7.78333333,40.725
-7.79166667,40.725
-7.8,40.725
-7.8,40.73333333
-7.79166667,40.73333333
-7.79166667,40.74166667
-7.79166667,40.75
-7.78333333,40.75
-7.78333333,40.75833333
-7.79166667,40.75833333
-7.79166667,40.76666667
-7.79166667,40.775
-7.78333333,40.775
-7.775,40.775
-7.76666667,40.775
-7.75833333,40.775
-7.75,40.775
-7.75,40.78333333
-7.75833333,40.78333333
-7.75833333,40.79166667
-7.76666667,40.79166667
-7.76666667,40.78333333
-7.775,40.78333333
-7.775,40.79166667
-7.78333333,40.79166667
-7.79166667,40.79166667
-7.79166667,40.8
-7.8,40.8
-7.80833333,40.8
-7.80833333,40.79166667
-7.80833333,40.78333333
-7.81666667,40.78333333
-7.81666667,40.79166667
-7.825,40.79166667
-7.825,40.8
-7.825,40.80833333
-7.83333333,40.80833333
-7.84166667,40.80833333
-7.85,40.80833333
-7.85,40.81666667
-7.85833333,40.81666667
-7.85833333,40.80833333
-7.85833333,40.8
-7.86666667,40.8
-7.875,40.8
-7.88333333,40.8
-7.88333333,40.80833333
-7.875,40.80833333
-7.86666667,40.80833333
-7.86666667,40.81666667
-7.875,40.81666667
-7.875,40.825
-7.88333333,40.825
-7.88333333,40.83333333
-7.89166667,40.83333333
-7.89166667,40.84166667
-7.88333333,40.84166667
-7.875,40.84166667
-7.86666667,40.84166667
-7.86666667,40.85
-7.875,40.85
-7.88333333,40.85
-7.89166667,40.85
-7.9,40.85
-7.9,40.84166667
-7.9,40.83333333
-7.90833333,40.83333333
-7.90833333,40.825
-7.91666667,40.825
-7.925,40.825
-7.925,40.81666667
-7.93333333,40.81666667
-7.94166667,40.81666667
-7.94166667,40.825
-7.95,40.825
-7.95,40.81666667
-7.95,40.80833333
-7.95833333,40.80833333
-7.95833333,40.8
-7.95833333,40.79166667
-7.95833333,40.78333333
-7.96666667,40.78333333
-7.96666667,40.775
-7.96666667,40.76666667
-7.95833333,40.76666667
-7.95,40.76666667
-7.95,40.75833333
-7.94166667,40.75833333
-7.94166667,40.75
-7.95,40.75
-7.95,40.74166667
-7.95833333,40.74166667
-7.96666667,40.74166667
-7.975,40.74166667
-7.975,40.73333333
-7.975,40.725
-7.975,40.71666667
-7.975,40.70833333
-7.98333333,40.70833333
-7.98333333,40.71666667
-7.99166667,40.71666667
-7.99166667,40.70833333
-8,40.70833333
-8,40.7
-7.99166667,40.7
-7.99166667,40.69166667
-7.99166667,40.68333333
-7.99166667,40.675
-8,40.675
-8,40.66666667
</coordinates>
</LinearRing>
</innerBoundaryIs>
<innerBoundaryIs>
<LinearRing>
<coordinates>
-7.96666667,40.625
-7.96666667,40.63333333
-7.96666667,40.64166667
-7.975,40.64166667
-7.975,40.63333333
-7.975,40.625
-7.96666667,40.625
</coordinates>
</LinearRing>
</innerBoundaryIs>
<innerBoundaryIs>
<LinearRing>
<coordinates>
-7.975,40.625
-7.98333333,40.625
-7.98333333,40.61666667
-7.975,40.61666667
-7.975,40.625
</coordinates>
</LinearRing>
</innerBoundaryIs>
<innerBoundaryIs>
<LinearRing>
<coordinates>
-7.98333333,40.625
-7.98333333,40.63333333
-7.99166667,40.63333333
-7.99166667,40.625
-7.98333333,40.625
</coordinates>
</LinearRing>
</innerBoundaryIs>
<innerBoundaryIs>
<LinearRing>
<coordinates>
-7.98333333,40.61666667
-7.99166667,40.61666667
-7.99166667,40.60833333
-7.98333333,40.60833333
-7.98333333,40.61666667
</coordinates>
</LinearRing>
</innerBoundaryIs>
<innerBoundaryIs>
<LinearRing>
<coordinates>
-7.975,40.6
-7.98333333,40.6
-7.98333333,40.59166667
-7.975,40.59166667
-7.975,40.6
</coordinates>
</LinearRing>
</innerBoundaryIs>
<innerBoundaryIs>
<LinearRing>
<coordinates>
-7.91666667,40.56666667
-7.925,40.56666667
-7.925,40.55833333
-7.91666667,40.55833333
-7.91666667,40.56666667
</coordinates>
</LinearRing>
</innerBoundaryIs>
<innerBoundaryIs>
<LinearRing>
<coordinates>
-7.93333333,40.53333333
-7.93333333,40.54166667
-7.93333333,40.55
-7.94166667,40.55
-7.94166667,40.54166667
-7.94166667,40.53333333
-7.93333333,40.53333333
</coordinates>
</LinearRing>
</innerBoundaryIs>
<innerBoundaryIs>
<LinearRing>
<coordinates>
-7.91666667,40.48333333
-7.925,40.48333333
-7.925,40.475
-7.91666667,40.475
-7.91666667,40.48333333
</coordinates>
</LinearRing>
</innerBoundaryIs>
<innerBoundaryIs>
<LinearRing>
<coordinates>
-7.85833333,40.50833333
-7.85833333,40.5
-7.85,40.5
-7.85,40.50833333
-7.85833333,40.50833333
</coordinates>
</LinearRing>
</innerBoundaryIs>
<innerBoundaryIs>
<LinearRing>
<coordinates>
-7.625,40.58333333
-7.625,40.575
-7.61666667,40.575
-7.61666667,40.58333333
-7.625,40.58333333
</coordinates>
</LinearRing>
</innerBoundaryIs>
<innerBoundaryIs>
<LinearRing>
<coordinates>
-7.59166667,40.75833333
-7.58333333,40.75833333
-7.575,40.75833333
-7.575,40.76666667
-7.575,40.775
-7.58333333,40.775
-7.58333333,40.76666667
-7.59166667,40.76666667
-7.59166667,40.75833333
</coordinates>
</LinearRing>
</innerBoundaryIs>
<innerBoundaryIs>
<LinearRing>
<coordinates>
-7.63333333,40.8
-7.625,40.8
-7.625,40.80833333
-7.63333333,40.80833333
-7.63333333,40.8
</coordinates>
</LinearRing>
</innerBoundaryIs>
<innerBoundaryIs>
<LinearRing>
<coordinates>
-7.725,40.75
-7.71666667,40.75
-7.71666667,40.75833333
-7.725,40.75833333
-7.725,40.75
</coordinates>
</LinearRing>
</innerBoundaryIs>
<innerBoundaryIs>
<LinearRing>
<coordinates>
-7.71666667,40.75833333
-7.70833333,40.75833333
-7.70833333,40.76666667
-7.71666667,40.76666667
-7.71666667,40.75833333
</coordinates>
</LinearRing>
</innerBoundaryIs>
<innerBoundaryIs>
<LinearRing>
<coordinates>
-7.70833333,40.76666667
-7.7,40.76666667
-7.7,40.775
-7.7,40.78333333
-7.70833333,40.78333333
-7.70833333,40.775
-7.70833333,40.76666667
</coordinates>
</LinearRing>
</innerBoundaryIs>
<innerBoundaryIs>
<LinearRing>
<coordinates>
-7.75,40.74166667
-7.75,40.75
-7.75833333,40.75
-7.75833333,40.74166667
-7.75,40.74166667
</coordinates>
</LinearRing>
</innerBoundaryIs>
<innerBoundaryIs>
<LinearRing>
<coordinates>
-7.75,40.775
-7.75,40.76666667
-7.74166667,40.76666667
-7.74166667,40.775
-7.75,40.775
</coordinates>
</LinearRing>
</innerBoundaryIs>
<innerBoundaryIs>
<LinearRing>
<coordinates>
-7.74166667,40.775
-7.73333333,40.775
-7.73333333,40.78333333
-7.74166667,40.78333333
-7.74166667,40.775
</coordinates>
</LinearRing>
</innerBoundaryIs>
<innerBoundaryIs>
<LinearRing>
<coordinates>
-7.73333333,40.775
-7.73333333,40.76666667
-7.725,40.76666667
-7.725,40.775
-7.73333333,40.775
</coordinates>
</LinearRing>
</innerBoundaryIs>
<innerBoundaryIs>
<LinearRing>
<coordinates>
-7.86666667,40.84166667
-7.86666667,40.83333333
-7.86666667,40.825
-7.85833333,40.825
-7.85833333,40.83333333
-7.85833333,40.84166667
-7.86666667,40.84166667
</coordinates>
</LinearRing>
</innerBoundaryIs>
<innerBoundaryIs>
<LinearRing>
<coordinates>
-7.9,40.85
-7.9,40.85833333
-7.90833333,40.85833333
-7.90833333,40.86666667
-7.90833333,40.875
-7.91666667,40.875
-7.925,40.875
-7.925,40.86666667
-7.91666667,40.86666667
-7.91666667,40.85833333
-7.91666667,40.85
-7.925,40.85
-7.925,40.85833333
-7.93333333,40.85833333
-7.93333333,40.85
-7.94166667,40.85
-7.94166667,40.84166667
-7.94166667,40.83333333
-7.93333333,40.83333333
-7.93333333,40.84166667
-7.925,40.84166667
-7.925,40.83333333
-7.91666667,40.83333333
-7.91666667,40.84166667
-7.90833333,40.84166667
-7.90833333,40.85
-7.9,40.85
</coordinates>
</LinearRing>
</innerBoundaryIs>
<innerBoundaryIs>
<LinearRing>
<coordinates>
-7.95,40.825
-7.95,40.83333333
-7.95,40.84166667
-7.95,40.85
-7.95833333,40.85
-7.95833333,40.84166667
-7.95833333,40.83333333
-7.95833333,40.825
-7.95,40.825
</coordinates>
</LinearRing>
</innerBoundaryIs>
<innerBoundaryIs>
<LinearRing>
<coordinates>
-7.96666667,40.78333333
-7.96666667,40.79166667
-7.96666667,40.8
-7.96666667,40.80833333
-7.975,40.80833333
-7.975,40.8
-7.98333333,40.8
-7.98333333,40.79166667
-7.975,40.79166667
-7.975,40.78333333
-7.96666667,40.78333333
</coordinates>
</LinearRing>
</innerBoundaryIs>
<innerBoundaryIs>
<LinearRing>
<coordinates>
-7.975,40.80833333
-7.975,40.81666667
-7.98333333,40.81666667
-7.98333333,40.80833333
-7.975,40.80833333
</coordinates>
</LinearRing>
</innerBoundaryIs>
<innerBoundaryIs>
<LinearRing>
<coordinates>
-7.98333333,40.79166667
-7.99166667,40.79166667
-7.99166667,40.78333333
-7.98333333,40.78333333
-7.98333333,40.79166667
</coordinates>
</LinearRing>
</innerBoundaryIs>
<innerBoundaryIs>
<LinearRing>
<coordinates>
-6.375,40.66666667
-6.36666667,40.66666667
-6.36666667,40.65833333
-6.35833333,40.65833333
-6.35833333,40.65
-6.35,40.65
-6.34166667,40.65
-6.34166667,40.65833333
-6.34166667,40.66666667
-6.35,40.66666667
-6.35,40.675
-6.35,40.68333333
-6.34166667,40.68333333
-6.34166667,40.69166667
-6.35,40.69166667
-6.35833333,40.69166667
-6.35833333,40.7
-6.35,40.7
-6.34166667,40.7
-6.34166667,40.70833333
-6.35,40.70833333
-6.35833333,40.70833333
-6.35833333,40.71666667
-6.35833333,40.725
-6.35833333,40.73333333
-6.35833333,40.74166667
-6.36666667,40.74166667
-6.36666667,40.73333333
-6.36666667,40.725
-6.36666667,40.71666667
-6.375,40.71666667
-6.375,40.70833333
-6.375,40.7
-6.38333333,40.7
-6.38333333,40.69166667
-6.375,40.69166667
-6.36666667,40.69166667
-6.36666667,40.68333333
-6.35833333,40.68333333
-6.35833333,40.675
-6.36666667,40.675
-6.375,40.675
-6.375,40.66666667
</coordinates>
</LinearRing>
</innerBoundaryIs>
<innerBoundaryIs>
<LinearRing>
<coordinates>
-6.36666667,40.74166667
-6.36666667,40.75
-6.375,40.75
-6.375,40.74166667
-6.36666667,40.74166667
</coordinates>
</LinearRing>
</innerBoundaryIs>
<innerBoundaryIs>
<LinearRing>
<coordinates>
-6.36666667,40.75
-6.35833333,40.75
-6.35833333,40.75833333
-6.36666667,40.75833333
-6.36666667,40.75
</coordinates>
</LinearRing>
</innerBoundaryIs>
<innerBoundaryIs>
<LinearRing>
<coordinates>
-6.375,40.675
-6.375,40.68333333
-6.38333333,40.68333333
-6.39166667,40.68333333
-6.39166667,40.675
-6.38333333,40.675
-6.375,40.675
</coordinates>
</LinearRing>
</innerBoundaryIs>
<innerBoundaryIs>
<LinearRing>
<coordinates>
-6.05833333,40.66666667
-6.05,40.66666667
-6.05,40.65833333
-6.05,40.65
-6.05,40.64166667
-6.04166667,40.64166667
-6.03333333,40.64166667
-6.03333333,40.65
-6.04166667,40.65
-6.04166667,40.65833333
-6.04166667,40.66666667
-6.04166667,40.675
-6.04166667,40.68333333
-6.03333333,40.68333333
-6.03333333,40.69166667
-6.04166667,40.69166667
-6.05,40.69166667
-6.05833333,40.69166667
-6.05833333,40.68333333
-6.05833333,40.675
-6.05833333,40.66666667
</coordinates>
</LinearRing>
</innerBoundaryIs>
<innerBoundaryIs>
<LinearRing>
<coordinates>
-6.05833333,40.69166667
-6.05833333,40.7
-6.06666667,40.7
-6.06666667,40.69166667
-6.05833333,40.69166667
</coordinates>
</LinearRing>
</innerBoundaryIs>
<innerBoundaryIs>
<LinearRing>
<coordinates>
-6.05833333,40.7
-6.05,40.7
-6.04166667,40.7
-6.04166667,40.70833333
-6.05,40.70833333
-6.05833333,40.70833333
-6.05833333,40.7
</coordinates>
</LinearRing>
</innerBoundaryIs>
<innerBoundaryIs>
<LinearRing>
<coordinates>
-9.2,39.25833333
-9.2,39.25
-9.2,39.24166667
-9.19166667,39.24166667
-9.19166667,39.25
-9.18333333,39.25
-9.175,39.25
-9.175,39.24166667
-9.16666667,39.24166667
-9.15833333,39.24166667
-9.15833333,39.25
-9.15833333,39.25833333
-9.16666667,39.25833333
-9.16666667,39.26666667
-9.175,39.26666667
-9.175,39.275
-9.175,39.28333333
-9.18333333,39.28333333
-9.18333333,39.275
-9.19166667,39.275
-9.19166667,39.26666667
-9.2,39.26666667
-9.2,39.25833333
</coordinates>
</LinearRing>
</innerBoundaryIs>
<innerBoundaryIs>
<LinearRing>
<coordinates>
-9.16666667,39.26666667
-9.15833333,39.26666667
-9.15833333,39.275
-9.16666667,39.275
-9.16666667,39.26666667
</coordinates>
</LinearRing>
</innerBoundaryIs>
<innerBoundaryIs>
<LinearRing>
<coordinates>
-9.10833333,39.26666667
-9.1,39.26666667
-9.1,39.275
-9.10833333,39.275
-9.10833333,39.26666667
</coordinates>
</LinearRing>
</innerBoundaryIs>
<innerBoundaryIs>
<LinearRing>
<coordinates>
-9.10833333,39.275
-9.10833333,39.28333333
-9.11666667,39.28333333
-9.11666667,39.275
-9.10833333,39.275
</coordinates>
</LinearRing>
</innerBoundaryIs>
<innerBoundaryIs>
<LinearRing>
<coordinates>
-8.9,39.26666667
-8.9,39.25833333
-8.90833333,39.25833333
-8.90833333,39.25
-8.91666667,39.25
-8.91666667,39.24166667
-8.90833333,39.24166667
-8.90833333,39.23333333
-8.9,39.23333333
-8.9,39.24166667
-8.89166667,39.24166667
-8.89166667,39.25
-8.89166667,39.25833333
-8.89166667,39.26666667
-8.9,39.26666667
</coordinates>
</LinearRing>
</innerBoundaryIs>
<innerBoundaryIs>
<LinearRing>
<coordinates>
-8.9,39.23333333
-8.9,39.225
-8.9,39.21666667
-8.89166667,39.21666667
-8.88333333,39.21666667
-8.875,39.21666667
-8.875,39.225
-8.875,39.23333333
-8.88333333,39.23333333
-8.89166667,39.23333333
-8.9,39.23333333
</coordinates>
</LinearRing>
</innerBoundaryIs>
<innerBoundaryIs>
<LinearRing>
<coordinates>
-8.85,39.25833333
-8.84166667,39.25833333
-8.84166667,39.26666667
-8.85,39.26666667
-8.85,39.25833333
</coordinates>
</LinearRing>
</innerBoundaryIs>
<innerBoundaryIs>
<LinearRing>
<coordinates>
-8.84166667,39.26666667
-8.83333333,39.26666667
-8.83333333,39.275
-8.84166667,39.275
-8.84166667,39.26666667
</coordinates>
</LinearRing>
</innerBoundaryIs>
<innerBoundaryIs>
<LinearRing>
<coordinates>
-8.71666667,39.25833333
-8.70833333,39.25833333
-8.70833333,39.26666667
-8.71666667,39.26666667
-8.71666667,39.25833333
</coordinates>
</LinearRing>
</innerBoundaryIs>
<innerBoundaryIs>
<LinearRing>
<coordinates>
-8.70833333,39.25833333
-8.70833333,39.25
-8.7,39.25
-8.69166667,39.25
-8.69166667,39.25833333
-8.7,39.25833333
-8.70833333,39.25833333
</coordinates>
</LinearRing>
</innerBoundaryIs>
<innerBoundaryIs>
<LinearRing>
<coordinates>
-8.70833333,39.26666667
-8.7,39.26666667
-8.7,39.275
-8.7,39.28333333
-8.70833333,39.28333333
-8.70833333,39.275
-8.70833333,39.26666667
</coordinates>
</LinearRing>
</innerBoundaryIs>
<innerBoundaryIs>
<LinearRing>
<coordinates>
-8.6,39.25833333
-8.6,39.25
-8.59166667,39.25
-8.58333333,39.25
-8.575,39.25
-8.575,39.25833333
-8.58333333,39.25833333
-8.58333333,39.26666667
-8.59166667,39.26666667
-8.6,39.26666667
-8.6,39.25833333
</coordinates>
</LinearRing>
</innerBoundaryIs>
<innerBoundaryIs>
<LinearRing>
<coordinates>
-8.575,39.25833333
-8.56666667,39.25833333
-8.56666667,39.26666667
-8.575,39.26666667
-8.575,39.25833333
</coordinates>
</LinearRing>
</innerBoundaryIs>
<innerBoundaryIs>
<LinearRing>
<coordinates>
-8.56666667,39.26666667
-8.55833333,39.26666667
-8.55833333,39.275
-8.56666667,39.275
-8.56666667,39.26666667
</coordinates>
</LinearRing>
</innerBoundaryIs>
<innerBoundaryIs>
<LinearRing>
<coordinates>
-8.79166667,38.925
-8.79166667,38.91666667
-8.79166667,38.90833333
-8.8,38.90833333
-8.8,38.91666667
-8.80833333,38.91666667
-8.80833333,38.90833333
-8.81666667,38.90833333
-8.825,38.90833333
-8.83333333,38.90833333
-8.83333333,38.9
-8.83333333,38.89166667
-8.83333333,38.88333333
-8.825,38.88333333
-8.825,38.89166667
-8.81666667,38.89166667
-8.80833333,38.89166667
-8.80833333,38.88333333
-8.80833333,38.875
-8.81666667,38.875
-8.81666667,38.86666667
-8.81666667,38.85833333
-8.81666667,38.85
-8.825,38.85
-8.825,38.85833333
-8.83333333,38.85833333
-8.83333333,38.86666667
-8.84166667,38.86666667
-8.84166667,38.85833333
-8.84166667,38.85
-8.85,38.85
-8.85,38.84166667
-8.85,38.83333333
-8.84166667,38.83333333
-8.83333333,38.83333333
-8.825,38.83333333
-8.825,38.84166667
-8.81666667,38.84166667
-8.80833333,38.84166667
-8.80833333,38.83333333
-8.8,38.83333333
-8.8,38.84166667
-8.79166667,38.84166667
-8.78333333,38.84166667
-8.775,38.84166667
-8.76666667,38.84166667
-8.76666667,38.83333333
-8.76666667,38.825
-8.75833333,38.825
-8.75833333,38.83333333
-8.75833333,38.84166667
-8.75,38.84166667
-8.75,38.85
-8.75,38.85833333
-8.74166667,38.85833333
-8.73333333,38.85833333
-8.73333333,38.86666667
-8.74166667,38.86666667
-8.75,38.86666667
-8.75,38.875
-8.74166667,38.875
-8.74166667,38.88333333
-8.75,38.88333333
-8.75833333,38.88333333
-8.76666667,38.88333333
-8.76666667,38.89166667
-8.775,38.89166667
-8.775,38.9
-8.78333333,38.9
-8.78333333,38.90833333
-8.775,38.90833333
-8.775,38.91666667
-8.76666667,38.91666667
-8.75833333,38.91666667
-8.75833333,38.925
-8.75833333,38.93333333
-8.75833333,38.94166667
-8.76666667,38.94166667
-8.76666667,38.95
-8.775,38.95
-8.775,38.94166667
-8.775,38.93333333
-8.78333333,38.93333333
-8.78333333,38.925
-8.79166667,38.925
</coordinates>
</LinearRing>
</innerBoundaryIs>
<innerBoundaryIs>
<LinearRing>
<coordinates>
-8.84166667,38.86666667
-8.84166667,38.875
-8.84166667,38.88333333
-8.85,38.88333333
-8.85,38.875
-8.85,38.86666667
-8.84166667,38.86666667
</coordinates>
</LinearRing>
</innerBoundaryIs>
<innerBoundaryIs>
<LinearRing>
<coordinates>
-8.85,38.88333333
-8.85,38.89166667
-8.85833333,38.89166667
-8.86666667,38.89166667
-8.86666667,38.9
-8.875,38.9
-8.88333333,38.9
-8.88333333,38.89166667
-8.875,38.89166667
-8.875,38.88333333
-8.86666667,38.88333333
-8.85833333,38.88333333
-8.85,38.88333333
</coordinates>
</LinearRing>
</innerBoundaryIs>
<innerBoundaryIs>
<LinearRing>
<coordinates>
-8.75833333,38.75
-8.75,38.75
-8.74166667,38.75
-8.73333333,38.75
-8.725,38.75
-8.725,38.74166667
-8.71666667,38.74166667
-8.70833333,38.74166667
-8.7,38.74166667
-8.69166667,38.74166667
-8.69166667,38.75
-8.7,38.75
-8.7,38.75833333
-8.7,38.76666667
-8.7,38.775
-8.70833333,38.775
-8.71666667,38.775
-8.71666667,38.78333333
-8.70833333,38.78333333
-8.70833333,38.79166667
-8.7,38.79166667
-8.7,38.8
-8.7,38.80833333
-8.69166667,38.80833333
-8.69166667,38.8
-8.68333333,38.8
-8.675,38.8
-8.66666667,38.8
-8.66666667,38.80833333
-8.675,38.80833333
-8.68333333,38.80833333
-8.68333333,38.81666667
-8.69166667,38.81666667
-8.69166667,38.825
-8.69166667,38.83333333
-8.7,38.83333333
-8.7,38.825
-8.70833333,38.825
-8.70833333,38.81666667
-8.71666667,38.81666667
-8.71666667,38.825
-8.71666667,38.83333333
-8.725,38.83333333
-8.725,38.825
-8.725,38.81666667
-8.73333333,38.81666667
-8.73333333,38.825
-8.74166667,38.825
-8.75,38.825
-8.75,38.81666667
-8.75833333,38.81666667
-8.76666667,38.81666667
-8.76666667,38.80833333
-8.775,38.80833333
-8.775,38.8
-8.775,38.79166667
-8.76666667,38.79166667
-8.76666667,38.78333333
-8.76666667,38.775
-8.75833333,38.775
-8.75,38.775
-8.75,38.76666667
-8.75,38.75833333
-8.75833333,38.75833333
-8.75833333,38.75
</coordinates>
</LinearRing>
</innerBoundaryIs>
<innerBoundaryIs>
<LinearRing>
<coordinates>
-8.725,38.74166667
-8.73333333,38.74166667
-8.73333333,38.73333333
-8.74166667,38.73333333
-8.74166667,38.725
-8.73333333,38.725
-8.725,38.725
-8.71666667,38.725
-8.70833333,38.725
-8.7,38.725
-8.69166667,38.725
-8.68333333,38.725
-8.68333333,38.71666667
-8.675,38.71666667
-8.675,38.725
-8.675,38.73333333
-8.68333333,38.73333333
-8.69166667,38.73333333
-8.7,38.73333333
-8.70833333,38.73333333
-8.71666667,38.73333333
-8.725,38.73333333
-8.725,38.74166667
</coordinates>
</LinearRing>
</innerBoundaryIs>
<innerBoundaryIs>
<LinearRing>
<coordinates>
-8.775,38.79166667
-8.78333333,38.79166667
-8.79166667,38.79166667
-8.79166667,38.78333333
-8.78333333,38.78333333
-8.78333333,38.775
-8.775,38.775
-8.775,38.78333333
-8.775,38.79166667
</coordinates>
</LinearRing>
</innerBoundaryIs>
<innerBoundaryIs>
<LinearRing>
<coordinates>
-9.00833333,38.56666667
-9,38.56666667
-9,38.575
-9.00833333,38.575
-9.00833333,38.56666667
</coordinates>
</LinearRing>
</innerBoundaryIs>
<innerBoundaryIs>
<LinearRing>
<coordinates>
-9,38.56666667
-9,38.55833333
-8.99166667,38.55833333
-8.99166667,38.56666667
-9,38.56666667
</coordinates>
</LinearRing>
</innerBoundaryIs>
<innerBoundaryIs>
<LinearRing>
<coordinates>
-8.99166667,38.56666667
-8.98333333,38.56666667
-8.98333333,38.575
-8.99166667,38.575
-8.99166667,38.56666667
</coordinates>
</LinearRing>
</innerBoundaryIs>
<innerBoundaryIs>
<LinearRing>
<coordinates>
-8.81666667,38.56666667
-8.81666667,38.55833333
-8.80833333,38.55833333
-8.80833333,38.56666667
-8.8,38.56666667
-8.8,38.575
-8.80833333,38.575
-8.81666667,38.575
-8.81666667,38.56666667
</coordinates>
</LinearRing>
</innerBoundaryIs>
<innerBoundaryIs>
<LinearRing>
<coordinates>
-8.8,38.56666667
-8.8,38.55833333
-8.79166667,38.55833333
-8.79166667,38.56666667
-8.8,38.56666667
</coordinates>
</LinearRing>
</innerBoundaryIs>
<innerBoundaryIs>
<LinearRing>
<coordinates>
-8.83333333,38.70833333
-8.83333333,38.7
-8.825,38.7
-8.825,38.70833333
-8.83333333,38.70833333
</coordinates>
</LinearRing>
</innerBoundaryIs>
<innerBoundaryIs>
<LinearRing>
<coordinates>
-8.83333333,38.7
-8.84166667,38.7
-8.85,38.7
-8.85833333,38.7
-8.86666667,38.7
-8.86666667,38.69166667
-8.85833333,38.69166667
-8.85,38.69166667
-8.85,38.68333333
-8.84166667,38.68333333
-8.84166667,38.675
-8.83333333,38.675
-8.825,38.675
-8.825,38.68333333
-8.83333333,38.68333333
-8.83333333,38.69166667
-8.83333333,38.7
</coordinates>
</LinearRing>
</innerBoundaryIs>
<innerBoundaryIs>
<LinearRing>
<coordinates>
-8.63333333,38.70833333
-8.63333333,38.7
-8.625,38.7
-8.625,38.70833333
-8.63333333,38.70833333
</coordinates>
</LinearRing>
</innerBoundaryIs>
<innerBoundaryIs>
<LinearRing>
<coordinates>
-8.625,38.70833333
-8.61666667,38.70833333
-8.61666667,38.71666667
-8.625,38.71666667
-8.625,38.70833333
</coordinates>
</LinearRing>
</innerBoundaryIs>
<innerBoundaryIs>
<LinearRing>
<coordinates>
-8.81666667,38.675
-8.81666667,38.66666667
-8.80833333,38.66666667
-8.80833333,38.675
-8.80833333,38.68333333
-8.81666667,38.68333333
-8.81666667,38.675
</coordinates>
</LinearRing>
</innerBoundaryIs>
<innerBoundaryIs>
<LinearRing>
<coordinates>
-8.81666667,38.66666667
-8.825,38.66666667
-8.83333333,38.66666667
-8.84166667,38.66666667
-8.85,38.66666667
-8.85,38.65833333
-8.84166667,38.65833333
-8.83333333,38.65833333
-8.825,38.65833333
-8.825,38.65
-8.81666667,38.65
-8.81666667,38.65833333
-8.81666667,38.66666667
</coordinates>
</LinearRing>
</innerBoundaryIs>
<innerBoundaryIs>
<LinearRing>
<coordinates>
-8.85,38.66666667
-8.85,38.675
-8.85833333,38.675
-8.85833333,38.66666667
-8.85,38.66666667
</coordinates>
</LinearRing>
</innerBoundaryIs>
<innerBoundaryIs>
<LinearRing>
<coordinates>
-8.85833333,38.675
-8.85833333,38.68333333
-8.86666667,38.68333333
-8.86666667,38.675
-8.85833333,38.675
</coordinates>
</LinearRing>
</innerBoundaryIs>
<innerBoundaryIs>
<LinearRing>
<coordinates>
-8.825,38.65
-8.83333333,38.65
-8.83333333,38.64166667
-8.825,38.64166667
-8.825,38.65
</coordinates>
</LinearRing>
</innerBoundaryIs>
<innerBoundaryIs>
<LinearRing>
<coordinates>
-8.88333333,38.79166667
-8.88333333,38.78333333
-8.875,38.78333333
-8.875,38.79166667
-8.88333333,38.79166667
</coordinates>
</LinearRing>
</innerBoundaryIs>
<innerBoundaryIs>
<LinearRing>
<coordinates>
-8.875,38.78333333
-8.875,38.775
-8.86666667,38.775
-8.85833333,38.775
-8.85833333,38.76666667
-8.85,38.76666667
-8.85,38.775
-8.85,38.78333333
-8.85833333,38.78333333
-8.86666667,38.78333333
-8.875,38.78333333
</coordinates>
</LinearRing>
</innerBoundaryIs>
<innerBoundaryIs>
<LinearRing>
<coordinates>
-8.875,38.79166667
-8.86666667,38.79166667
-8.85833333,38.79166667
-8.85833333,38.8
-8.86666667,38.8
-8.875,38.8
-8.875,38.79166667
</coordinates>
</LinearRing>
</innerBoundaryIs>
<innerBoundaryIs>
<LinearRing>
<coordinates>
-8.80833333,38.79166667
-8.80833333,38.78333333
-8.8,38.78333333
-8.8,38.79166667
-8.8,38.8
-8.79166667,38.8
-8.78333333,38.8
-8.78333333,38.80833333
-8.79166667,38.80833333
-8.8,38.80833333
-8.80833333,38.80833333
-8.80833333,38.8
-8.80833333,38.79166667
</coordinates>
</LinearRing>
</innerBoundaryIs>
<innerBoundaryIs>
<LinearRing>
<coordinates>
-8.80833333,38.78333333
-8.81666667,38.78333333
-8.825,38.78333333
-8.83333333,38.78333333
-8.84166667,38.78333333
-8.84166667,38.775
-8.84166667,38.76666667
-8.83333333,38.76666667
-8.83333333,38.775
-8.825,38.775
-8.81666667,38.775
-8.80833333,38.775
-8.80833333,38.78333333
</coordinates>
</LinearRing>
</innerBoundaryIs>
<innerBoundaryIs>
<LinearRing>
<coordinates>
-8.80833333,38.80833333
-8.80833333,38.81666667
-8.81666667,38.81666667
-8.825,38.81666667
-8.83333333,38.81666667
-8.84166667,38.81666667
-8.85,38.81666667
-8.85,38.80833333
-8.84166667,38.80833333
-8.83333333,38.80833333
-8.825,38.80833333
-8.81666667,38.80833333
-8.80833333,38.80833333
</coordinates>
</LinearRing>
</innerBoundaryIs>
<innerBoundaryIs>
<LinearRing>
<coordinates>
-8.68333333,38.83333333
-8.675,38.83333333
-8.675,38.825
-8.675,38.81666667
-8.66666667,38.81666667
-8.66666667,38.825
-8.66666667,38.83333333
-8.66666667,38.84166667
-8.65833333,38.84166667
-8.65833333,38.85
-8.65833333,38.85833333
-8.66666667,38.85833333
-8.675,38.85833333
-8.68333333,38.85833333
-8.69166667,38.85833333
-8.69166667,38.86666667
-8.69166667,38.875
-8.7,38.875
-8.70833333,38.875
-8.70833333,38.86666667
-8.7,38.86666667
-8.7,38.85833333
-8.7,38.85
-8.70833333,38.85
-8.70833333,38.84166667
-8.7,38.84166667
-8.69166667,38.84166667
-8.68333333,38.84166667
-8.68333333,38.83333333
</coordinates>
</LinearRing>
</innerBoundaryIs>
<innerBoundaryIs>
<LinearRing>
<coordinates>
-8.65833333,38.85833333
-8.65,38.85833333
-8.65,38.86666667
-8.65833333,38.86666667
-8.65833333,38.85833333
</coordinates>
</LinearRing>
</innerBoundaryIs>
<innerBoundaryIs>
<LinearRing>
<coordinates>
-8.65,38.85833333
-8.65,38.85
-8.64166667,38.85
-8.64166667,38.85833333
-8.65,38.85833333
</coordinates>
</LinearRing>
</innerBoundaryIs>
<innerBoundaryIs>
<LinearRing>
<coordinates>
-8.65833333,38.81666667
-8.65833333,38.80833333
-8.65833333,38.8
-8.65,38.8
-8.64166667,38.8
-8.63333333,38.8
-8.63333333,38.80833333
-8.64166667,38.80833333
-8.65,38.80833333
-8.65,38.81666667
-8.65833333,38.81666667
</coordinates>
</LinearRing>
</innerBoundaryIs>
<innerBoundaryIs>
<LinearRing>
<coordinates>
-8.63333333,38.80833333
-8.625,38.80833333
-8.61666667,38.80833333
-8.60833333,38.80833333
-8.60833333,38.81666667
-8.61666667,38.81666667
-8.625,38.81666667
-8.63333333,38.81666667
-8.63333333,38.80833333
</coordinates>
</LinearRing>
</innerBoundaryIs>
<innerBoundaryIs>
<LinearRing>
<coordinates>
-8.93333333,38.875
-8.93333333,38.86666667
-8.925,38.86666667
-8.925,38.875
-8.93333333,38.875
</coordinates>
</LinearRing>
</innerBoundaryIs>
<innerBoundaryIs>
<LinearRing>
<coordinates>
-8.925,38.875
-8.91666667,38.875
-8.91666667,38.88333333
-8.91666667,38.89166667
-8.925,38.89166667
-8.925,38.88333333
-8.925,38.875
</coordinates>
</LinearRing>
</innerBoundaryIs>
<innerBoundaryIs>
<LinearRing>
<coordinates>
-8.91666667,38.89166667
-8.90833333,38.89166667
-8.90833333,38.9
-8.91666667,38.9
-8.91666667,38.89166667
</coordinates>
</LinearRing>
</innerBoundaryIs>
<innerBoundaryIs>
<LinearRing>
<coordinates>
-8.90833333,38.89166667
-8.90833333,38.88333333
-8.9,38.88333333
-8.9,38.89166667
-8.90833333,38.89166667
</coordinates>
</LinearRing>
</innerBoundaryIs>
<innerBoundaryIs>
<LinearRing>
<coordinates>
-9.275,38.88333333
-9.275,38.875
-9.275,38.86666667
-9.26666667,38.86666667
-9.25833333,38.86666667
-9.25833333,38.875
-9.26666667,38.875
-9.26666667,38.88333333
-9.275,38.88333333
</coordinates>
</LinearRing>
</innerBoundaryIs>
<innerBoundaryIs>
<LinearRing>
<coordinates>
-9.26666667,38.88333333
-9.25833333,38.88333333
-9.25833333,38.89166667
-9.26666667,38.89166667
-9.26666667,38.88333333
</coordinates>
</LinearRing>
</innerBoundaryIs>
<innerBoundaryIs>
<LinearRing>
<coordinates>
-9.13333333,38.875
-9.13333333,38.86666667
-9.14166667,38.86666667
-9.14166667,38.85833333
-9.13333333,38.85833333
-9.125,38.85833333
-9.11666667,38.85833333
-9.10833333,38.85833333
-9.1,38.85833333
-9.1,38.86666667
-9.10833333,38.86666667
-9.10833333,38.875
-9.11666667,38.875
-9.11666667,38.86666667
-9.125,38.86666667
-9.125,38.875
-9.13333333,38.875
</coordinates>
</LinearRing>
</innerBoundaryIs>
<innerBoundaryIs>
<LinearRing>
<coordinates>
-9.1,38.86666667
-9.09166667,38.86666667
-9.09166667,38.85833333
-9.08333333,38.85833333
-9.08333333,38.86666667
-9.08333333,38.875
-9.09166667,38.875
-9.1,38.875
-9.1,38.86666667
</coordinates>
</LinearRing>
</innerBoundaryIs>
<innerBoundaryIs>
<LinearRing>
<coordinates>
-9.275,39.09166667
-9.26666667,39.09166667
-9.26666667,39.1
-9.275,39.1
-9.275,39.09166667
</coordinates>
</LinearRing>
</innerBoundaryIs>
<innerBoundaryIs>
<LinearRing>
<coordinates>
-9.26666667,39.1
-9.25833333,39.1
-9.25,39.1
-9.25,39.10833333
-9.25833333,39.10833333
-9.25833333,39.11666667
-9.26666667,39.11666667
-9.26666667,39.10833333
-9.26666667,39.1
</coordinates>
</LinearRing>
</innerBoundaryIs>
<innerBoundaryIs>
<LinearRing>
<coordinates>
-9,39.1
-8.99166667,39.1
-8.99166667,39.09166667
-8.99166667,39.08333333
-8.98333333,39.08333333
-8.975,39.08333333
-8.975,39.075
-8.96666667,39.075
-8.95833333,39.075
-8.95833333,39.08333333
-8.95833333,39.09166667
-8.95833333,39.1
-8.96666667,39.1
-8.96666667,39.10833333
-8.975,39.10833333
-8.98333333,39.10833333
-8.99166667,39.10833333
-8.99166667,39.11666667
-8.99166667,39.125
-9,39.125
-9,39.13333333
-9.00833333,39.13333333
-9.00833333,39.125
-9.00833333,39.11666667
-9,39.11666667
-9,39.10833333
-9,39.1
</coordinates>
</LinearRing>
</innerBoundaryIs>
<innerBoundaryIs>
<LinearRing>
<coordinates>
-8.95833333,39.1
-8.95,39.1
-8.94166667,39.1
-8.93333333,39.1
-8.93333333,39.09166667
-8.93333333,39.08333333
-8.93333333,39.075
-8.93333333,39.06666667
-8.94166667,39.06666667
-8.95,39.06666667
-8.95,39.05833333
-8.94166667,39.05833333
-8.94166667,39.05
-8.94166667,39.04166667
-8.93333333,39.04166667
-8.925,39.04166667
-8.925,39.05
-8.925,39.05833333
-8.91666667,39.05833333
-8.91666667,39.05
-8.90833333,39.05
-8.90833333,39.05833333
-8.9,39.05833333
-8.89166667,39.05833333
-8.89166667,39.06666667
-8.9,39.06666667
-8.90833333,39.06666667
-8.91666667,39.06666667
-8.91666667,39.075
-8.91666667,39.08333333
-8.91666667,39.09166667
-8.91666667,39.1
-8.925,39.1
-8.925,39.10833333
-8.925,39.11666667
-8.93333333,39.11666667
-8.93333333,39.10833333
-8.94166667,39.10833333
-8.95,39.10833333
-8.95,39.11666667
-8.95833333,39.11666667
-8.95833333,39.10833333
-8.95833333,39.1
</coordinates>
</LinearRing>
</innerBoundaryIs>
<innerBoundaryIs>
<LinearRing>
<coordinates>
-8.99166667,39.125
-8.98333333,39.125
-8.98333333,39.11666667
-8.975,39.11666667
-8.975,39.125
-8.975,39.13333333
-8.98333333,39.13333333
-8.99166667,39.13333333
-8.99166667,39.125
</coordinates>
</LinearRing>
</innerBoundaryIs>
<innerBoundaryIs>
<LinearRing>
<coordinates>
-8.84166667,39.09166667
-8.83333333,39.09166667
-8.83333333,39.1
-8.84166667,39.1
-8.84166667,39.09166667
</coordinates>
</LinearRing>
</innerBoundaryIs>
<innerBoundaryIs>
<LinearRing>
<coordinates>
-8.83333333,39.1
-8.825,39.1
-8.825,39.09166667
-8.81666667,39.09166667
-8.81666667,39.1
-8.81666667,39.10833333
-8.825,39.10833333
-8.825,39.11666667
-8.83333333,39.11666667
-8.83333333,39.10833333
-8.83333333,39.1
</coordinates>
</LinearRing>
</innerBoundaryIs>
<innerBoundaryIs>
<LinearRing>
<coordinates>
-8.65,39.1
-8.65,39.09166667
-8.65,39.08333333
-8.65,39.075
-8.65833333,39.075
-8.65833333,39.06666667
-8.66666667,39.06666667
-8.66666667,39.075
-8.675,39.075
-8.68333333,39.075
-8.69166667,39.075
-8.69166667,39.06666667
-8.69166667,39.05833333
-8.68333333,39.05833333
-8.68333333,39.06666667
-8.675,39.06666667
-8.675,39.05833333
-8.675,39.05
-8.675,39.04166667
-8.68333333,39.04166667
-8.68333333,39.05
-8.69166667,39.05
-8.69166667,39.04166667
-8.69166667,39.03333333
-8.69166667,39.025
-8.7,39.025
-8.70833333,39.025
-8.70833333,39.03333333
-8.71666667,39.03333333
-8.71666667,39.025
-8.725,39.025
-8.725,39.01666667
-8.71666667,39.01666667
-8.70833333,39.01666667
-8.70833333,39.00833333
-8.71666667,39.00833333
-8.71666667,39
-8.725,39
-8.73333333,39
-8.73333333,38.99166667
-8.73333333,38.98333333
-8.725,38.98333333
-8.725,38.975
-8.71666667,38.975
-8.70833333,38.975
-8.7,38.975
-8.69166667,38.975
-8.69166667,38.98333333
-8.68333333,38.98333333
-8.675,38.98333333
-8.66666667,38.98333333
-8.66666667,38.99166667
-8.66666667,39
-8.65833333,39
-8.65,39
-8.64166667,39
-8.63333333,39
-8.63333333,38.99166667
-8.64166667,38.99166667
-8.64166667,38.98333333
-8.65,38.98333333
-8.65,38.975
-8.64166667,38.975
-8.64166667,38.96666667
-8.64166667,38.95833333
-8.63333333,38.95833333
-8.63333333,38.96666667
-8.625,38.96666667
-8.61666667,38.96666667
-8.61666667,38.95833333
-8.60833333,38.95833333
-8.6,38.95833333
-8.59166667,38.95833333
-8.58333333,38.95833333
-8.58333333,38.95
-8.575,38.95
-8.56666667,38.95
-8.55833333,38.95
-8.55,38.95
-8.54166667,38.95
-8.53333333,38.95
-8.525,38.95
-8.525,38.95833333
-8.51666667,38.95833333
-8.51666667,38.96666667
-8.51666667,38.975
-8.525,38.975
-8.53333333,38.975
-8.53333333,38.96666667
-8.54166667,38.96666667
-8.55,38.96666667
-8.55833333,38.96666667
-8.55833333,38.975
-8.56666667,38.975
-8.56666667,38.98333333
-8.55833333,38.98333333
-8.55,38.98333333
-8.54166667,38.98333333
-8.53333333,38.98333333
-8.53333333,38.99166667
-8.54166667,38.99166667
-8.55,38.99166667
-8.55833333,38.99166667
-8.55833333,39
-8.55833333,39.00833333
-8.56666667,39.00833333
-8.56666667,39.01666667
-8.55833333,39.01666667
-8.55,39.01666667
-8.55,39.00833333
-8.54166667,39.00833333
-8.54166667,39.01666667
-8.53333333,39.01666667
-8.53333333,39.025
-8.54166667,39.025
-8.55,39.025
-8.55,39.03333333
-8.55833333,39.03333333
-8.55833333,39.04166667
-8.56666667,39.04166667
-8.56666667,39.03333333
-8.575,39.03333333
-8.575,39.025
-8.575,39.01666667
-8.58333333,39.01666667
-8.59166667,39.01666667
-8.6,39.01666667
-8.60833333,39.01666667
-8.60833333,39.025
-8.6,39.025
-8.59166667,39.025
-8.59166667,39.03333333
-8.58333333,39.03333333
-8.58333333,39.04166667
-8.575,39.04166667
-8.575,39.05
-8.56666667,39.05
-8.56666667,39.05833333
-8.575,39.05833333
-8.575,39.06666667
-8.56666667,39.06666667
-8.55833333,39.06666667
-8.55833333,39.075
-8.56666667,39.075
-8.56666667,39.08333333
-8.56666667,39.09166667
-8.55833333,39.09166667
-8.55,39.09166667
-8.55,39.1
-8.54166667,39.1
-8.53333333,39.1
-8.525,39.1
-8.525,39.10833333
-8.53333333,39.10833333
-8.54166667,39.10833333
-8.55,39.10833333
-8.55,39.11666667
-8.54166667,39.11666667
-8.54166667,39.125
-8.54166667,39.13333333
-8.55,39.13333333
-8.55,39.14166667
-8.55833333,39.14166667
-8.55833333,39.13333333
-8.55833333,39.125
-8.56666667,39.125
-8.575,39.125
-8.575,39.13333333
-8.575,39.14166667
-8.575,39.15
-8.56666667,39.15
-8.55833333,39.15
-8.55833333,39.15833333
-8.56666667,39.15833333
-8.575,39.15833333
-8.58333333,39.15833333
-8.59166667,39.15833333
-8.59166667,39.15
-8.6,39.15
-8.60833333,39.15
-8.61666667,39.15
-8.61666667,39.14166667
-8.60833333,39.14166667
-8.60833333,39.13333333
-8.60833333,39.125
-8.61666667,39.125
-8.625,39.125
-8.625,39.11666667
-8.63333333,39.11666667
-8.63333333,39.10833333
-8.64166667,39.10833333
-8.65,39.10833333
-8.65,39.1
</coordinates>
</LinearRing>
</innerBoundaryIs>
<innerBoundaryIs>
<LinearRing>
<coordinates>
-8.725,39.025
-8.725,39.03333333
-8.73333333,39.03333333
-8.74166667,39.03333333
-8.74166667,39.025
-8.73333333,39.025
-8.725,39.025
</coordinates>
</LinearRing>
</innerBoundaryIs>
<innerBoundaryIs>
<LinearRing>
<coordinates>
-8.64166667,38.95833333
-8.65,38.95833333
-8.65833333,38.95833333
-8.65833333,38.96666667
-8.65833333,38.975
-8.66666667,38.975
-8.675,38.975
-8.675,38.96666667
-8.66666667,38.96666667
-8.66666667,38.95833333
-8.66666667,38.95
-8.65833333,38.95
-8.65,38.95
-8.64166667,38.95
-8.64166667,38.95833333
</coordinates>
</LinearRing>
</innerBoundaryIs>
<innerBoundaryIs>
<LinearRing>
<coordinates>
-8.525,39.10833333
-8.51666667,39.10833333
-8.51666667,39.11666667
-8.525,39.11666667
-8.525,39.10833333
</coordinates>
</LinearRing>
</innerBoundaryIs>
<innerBoundaryIs>
<LinearRing>
<coordinates>
-8.525,39.11666667
-8.525,39.125
-8.51666667,39.125
-8.51666667,39.13333333
-8.525,39.13333333
-8.53333333,39.13333333
-8.53333333,39.125
-8.53333333,39.11666667
-8.525,39.11666667
</coordinates>
</LinearRing>
</innerBoundaryIs>
<innerBoundaryIs>
<LinearRing>
<coordinates>
-8.50833333,39.1
-8.5,39.1
-8.5,39.10833333
-8.50833333,39.10833333
-8.50833333,39.1
</coordinates>
</LinearRing>
</innerBoundaryIs>
<innerBoundaryIs>
<LinearRing>
<coordinates>
-8.5,39.1
-8.5,39.09166667
-8.49166667,39.09166667
-8.48333333,39.09166667
-8.48333333,39.1
-8.48333333,39.10833333
-8.49166667,39.10833333
-8.49166667,39.1
-8.5,39.1
</coordinates>
</LinearRing>
</innerBoundaryIs>
<innerBoundaryIs>
<LinearRing>
<coordinates>
-8.75,38.96666667
-8.75,38.95833333
-8.74166667,38.95833333
-8.74166667,38.96666667
-8.75,38.96666667
</coordinates>
</LinearRing>
</innerBoundaryIs>
<innerBoundaryIs>
<LinearRing>
<coordinates>
-8.74166667,38.95833333
-8.74166667,38.95
-8.73333333,38.95
-8.73333333,38.95833333
-8.74166667,38.95833333
</coordinates>
</LinearRing>
</innerBoundaryIs>
<innerBoundaryIs>
<LinearRing>
<coordinates>
-8.74166667,38.96666667
-8.73333333,38.96666667
-8.73333333,38.975
-8.74166667,38.975
-8.74166667,38.96666667
</coordinates>
</LinearRing>
</innerBoundaryIs>
<innerBoundaryIs>
<LinearRing>
<coordinates>
-8.50833333,38.96666667
-8.5,38.96666667
-8.49166667,38.96666667
-8.49166667,38.975
-8.49166667,38.98333333
-8.5,38.98333333
-8.5,38.975
-8.50833333,38.975
-8.50833333,38.96666667
</coordinates>
</LinearRing>
</innerBoundaryIs>
<innerBoundaryIs>
<LinearRing>
<coordinates>
-8.5,38.98333333
-8.5,38.99166667
-8.50833333,38.99166667
-8.50833333,38.98333333
-8.5,38.98333333
</coordinates>
</LinearRing>
</innerBoundaryIs>
<innerBoundaryIs>
<LinearRing>
<coordinates>
-8.50833333,38.99166667
-8.50833333,39
-8.50833333,39.00833333
-8.51666667,39.00833333
-8.51666667,39
-8.51666667,38.99166667
-8.50833333,38.99166667
</coordinates>
</LinearRing>
</innerBoundaryIs>
<innerBoundaryIs>
<LinearRing>
<coordinates>
-8.51666667,38.99166667
-8.525,38.99166667
-8.525,38.98333333
-8.51666667,38.98333333
-8.51666667,38.99166667
</coordinates>
</LinearRing>
</innerBoundaryIs>
<innerBoundaryIs>
<LinearRing>
<coordinates>
-8.98333333,39.01666667
-8.975,39.01666667
-8.96666667,39.01666667
-8.96666667,39.025
-8.975,39.025
-8.975,39.03333333
-8.96666667,39.03333333
-8.96666667,39.04166667
-8.96666667,39.05
-8.975,39.05
-8.975,39.04166667
-8.98333333,39.04166667
-8.98333333,39.03333333
-8.99166667,39.03333333
-8.99166667,39.025
-8.98333333,39.025
-8.98333333,39.01666667
</coordinates>
</LinearRing>
</innerBoundaryIs>
<innerBoundaryIs>
<LinearRing>
<coordinates>
-8.98333333,39.04166667
-8.98333333,39.05
-8.99166667,39.05
-9,39.05
-9.00833333,39.05
-9.00833333,39.04166667
-9,39.04166667
-8.99166667,39.04166667
-8.98333333,39.04166667
</coordinates>
</LinearRing>
</innerBoundaryIs>
<innerBoundaryIs>
<LinearRing>
<coordinates>
-8.8,39.05833333
-8.8,39.05
-8.8,39.04166667
-8.79166667,39.04166667
-8.79166667,39.05
-8.78333333,39.05
-8.775,39.05
-8.775,39.05833333
-8.78333333,39.05833333
-8.79166667,39.05833333
-8.8,39.05833333
</coordinates>
</LinearRing>
</innerBoundaryIs>
<innerBoundaryIs>
<LinearRing>
<coordinates>
-8.8,39.04166667
-8.80833333,39.04166667
-8.80833333,39.03333333
-8.8,39.03333333
-8.8,39.04166667
</coordinates>
</LinearRing>
</innerBoundaryIs>
<innerBoundaryIs>
<LinearRing>
<coordinates>
-8.775,39.05833333
-8.76666667,39.05833333
-8.75833333,39.05833333
-8.75833333,39.06666667
-8.75,39.06666667
-8.75,39.075
-8.75833333,39.075
-8.76666667,39.075
-8.76666667,39.06666667
-8.775,39.06666667
-8.775,39.05833333
</coordinates>
</LinearRing>
</innerBoundaryIs>
<innerBoundaryIs>
<LinearRing>
<coordinates>
-8.94166667,39.16666667
-8.94166667,39.15833333
-8.93333333,39.15833333
-8.93333333,39.16666667
-8.94166667,39.16666667
</coordinates>
</LinearRing>
</innerBoundaryIs>
<innerBoundaryIs>
<LinearRing>
<coordinates>
-8.94166667,39.15833333
-8.95,39.15833333
-8.95,39.16666667
-8.95,39.175
-8.95833333,39.175
-8.96666667,39.175
-8.975,39.175
-8.975,39.16666667
-8.975,39.15833333
-8.96666667,39.15833333
-8.96666667,39.15
-8.96666667,39.14166667
-8.95833333,39.14166667
-8.95833333,39.15
-8.95,39.15
-8.94166667,39.15
-8.94166667,39.15833333
</coordinates>
</LinearRing>
</innerBoundaryIs>
<innerBoundaryIs>
<LinearRing>
<coordinates>
-8.93333333,39.16666667
-8.925,39.16666667
-8.925,39.175
-8.91666667,39.175
-8.90833333,39.175
-8.9,39.175
-8.9,39.18333333
-8.9,39.19166667
-8.90833333,39.19166667
-8.91666667,39.19166667
-8.925,39.19166667
-8.93333333,39.19166667
-8.93333333,39.18333333
-8.93333333,39.175
-8.93333333,39.16666667
</coordinates>
</LinearRing>
</innerBoundaryIs>
<innerBoundaryIs>
<LinearRing>
<coordinates>
-9.275,39.175
-9.26666667,39.175
-9.26666667,39.18333333
-9.25833333,39.18333333
-9.25833333,39.19166667
-9.26666667,39.19166667
-9.275,39.19166667
-9.275,39.18333333
-9.275,39.175
</coordinates>
</LinearRing>
</innerBoundaryIs>
<innerBoundaryIs>
<LinearRing>
<coordinates>
-9.25833333,39.19166667
-9.25,39.19166667
-9.24166667,39.19166667
-9.23333333,39.19166667
-9.23333333,39.2
-9.24166667,39.2
-9.25,39.2
-9.25833333,39.2
-9.25833333,39.19166667
</coordinates>
</LinearRing>
</innerBoundaryIs>
<innerBoundaryIs>
<LinearRing>
<coordinates>
-8.75,39.18333333
-8.75,39.175
-8.75,39.16666667
-8.74166667,39.16666667
-8.73333333,39.16666667
-8.73333333,39.175
-8.73333333,39.18333333
-8.725,39.18333333
-8.725,39.19166667
-8.73333333,39.19166667
-8.73333333,39.2
-8.74166667,39.2
-8.74166667,39.20833333
-8.75,39.20833333
-8.75,39.2
-8.75,39.19166667
-8.75,39.18333333
</coordinates>
</LinearRing>
</innerBoundaryIs>
<innerBoundaryIs>
<LinearRing>
<coordinates>
-8.75,39.20833333
-8.75,39.21666667
-8.75833333,39.21666667
-8.75833333,39.20833333
-8.75,39.20833333
</coordinates>
</LinearRing>
</innerBoundaryIs>
<innerBoundaryIs>
<LinearRing>
<coordinates>
-8.75833333,39.21666667
-8.75833333,39.225
-8.75833333,39.23333333
-8.75833333,39.24166667
-8.76666667,39.24166667
-8.76666667,39.23333333
-8.76666667,39.225
-8.76666667,39.21666667
-8.75833333,39.21666667
</coordinates>
</LinearRing>
</innerBoundaryIs>
<innerBoundaryIs>
<LinearRing>
<coordinates>
-8.50833333,39.175
-8.50833333,39.16666667
-8.5,39.16666667
-8.5,39.175
-8.50833333,39.175
</coordinates>
</LinearRing>
</innerBoundaryIs>
<innerBoundaryIs>
<LinearRing>
<coordinates>
-8.5,39.16666667
-8.5,39.15833333
-8.49166667,39.15833333
-8.48333333,39.15833333
-8.475,39.15833333
-8.46666667,39.15833333
-8.46666667,39.16666667
-8.475,39.16666667
-8.48333333,39.16666667
-8.49166667,39.16666667
-8.5,39.16666667
</coordinates>
</LinearRing>
</innerBoundaryIs>
<innerBoundaryIs>
<LinearRing>
<coordinates>
-8.5,39.15833333
-8.50833333,39.15833333
-8.51666667,39.15833333
-8.51666667,39.15
-8.50833333,39.15
-8.5,39.15
-8.5,39.15833333
</coordinates>
</LinearRing>
</innerBoundaryIs>
<innerBoundaryIs>
<LinearRing>
<coordinates>
-8.51666667,39.15
-8.525,39.15
-8.525,39.14166667
-8.51666667,39.14166667
-8.51666667,39.15
</coordinates>
</LinearRing>
</innerBoundaryIs>
<innerBoundaryIs>
<LinearRing>
<coordinates>
-8.475,39.175
-8.46666667,39.175
-8.45833333,39.175
-8.45833333,39.18333333
-8.45,39.18333333
-8.45,39.19166667
-8.44166667,39.19166667
-8.44166667,39.2
-8.45,39.2
-8.45,39.20833333
-8.45,39.21666667
-8.45833333,39.21666667
-8.46666667,39.21666667
-8.46666667,39.20833333
-8.475,39.20833333
-8.48333333,39.20833333
-8.48333333,39.2
-8.48333333,39.19166667
-8.49166667,39.19166667
-8.49166667,39.18333333
-8.48333333,39.18333333
-8.475,39.18333333
-8.475,39.175
</coordinates>
</LinearRing>
</innerBoundaryIs>
<innerBoundaryIs>
<LinearRing>
<coordinates>
-8.44166667,39.19166667
-8.44166667,39.18333333
-8.43333333,39.18333333
-8.43333333,39.19166667
-8.44166667,39.19166667
</coordinates>
</LinearRing>
</innerBoundaryIs>
<innerBoundaryIs>
<LinearRing>
<coordinates>
-8.71666667,39.125
-8.70833333,39.125
-8.70833333,39.13333333
-8.71666667,39.13333333
-8.71666667,39.125
</coordinates>
</LinearRing>
</innerBoundaryIs>
<innerBoundaryIs>
<LinearRing>
<coordinates>
-8.71666667,39.13333333
-8.71666667,39.14166667
-8.725,39.14166667
-8.725,39.13333333
-8.71666667,39.13333333
</coordinates>
</LinearRing>
</innerBoundaryIs>
<innerBoundaryIs>
<LinearRing>
<coordinates>
-8.69166667,39.13333333
-8.68333333,39.13333333
-8.68333333,39.14166667
-8.69166667,39.14166667
-8.69166667,39.13333333
</coordinates>
</LinearRing>
</innerBoundaryIs>
<innerBoundaryIs>
<LinearRing>
<coordinates>
-8.68333333,39.14166667
-8.675,39.14166667
-8.675,39.15
-8.68333333,39.15
-8.68333333,39.14166667
</coordinates>
</LinearRing>
</innerBoundaryIs>
<innerBoundaryIs>
<LinearRing>
<coordinates>
-8.46666667,39.14166667
-8.46666667,39.13333333
-8.45833333,39.13333333
-8.45,39.13333333
-8.45,39.125
-8.44166667,39.125
-8.44166667,39.11666667
-8.43333333,39.11666667
-8.425,39.11666667
-8.425,39.125
-8.43333333,39.125
-8.43333333,39.13333333
-8.44166667,39.13333333
-8.44166667,39.14166667
-8.45,39.14166667
-8.45833333,39.14166667
-8.46666667,39.14166667
</coordinates>
</LinearRing>
</innerBoundaryIs>
<innerBoundaryIs>
<LinearRing>
<coordinates>
-8.46666667,39.13333333
-8.475,39.13333333
-8.48333333,39.13333333
-8.48333333,39.125
-8.475,39.125
-8.475,39.11666667
-8.46666667,39.11666667
-8.45833333,39.11666667
-8.45833333,39.125
-8.46666667,39.125
-8.46666667,39.13333333
</coordinates>
</LinearRing>
</innerBoundaryIs>
<innerBoundaryIs>
<LinearRing>
<coordinates>
-8.44166667,39.14166667
-8.43333333,39.14166667
-8.43333333,39.15
-8.43333333,39.15833333
-8.44166667,39.15833333
-8.44166667,39.16666667
-8.45,39.16666667
-8.45,39.15833333
-8.45,39.15
-8.44166667,39.15
-8.44166667,39.14166667
</coordinates>
</LinearRing>
</innerBoundaryIs>
<innerBoundaryIs>
<LinearRing>
<coordinates>
-8.875,39.15833333
-8.875,39.15
-8.86666667,39.15
-8.86666667,39.15833333
-8.875,39.15833333
</coordinates>
</LinearRing>
</innerBoundaryIs>
<innerBoundaryIs>
<LinearRing>
<coordinates>
-8.875,39.15
-8.88333333,39.15
-8.88333333,39.14166667
-8.875,39.14166667
-8.875,39.15
</coordinates>
</LinearRing>
</innerBoundaryIs>
<innerBoundaryIs>
<LinearRing>
<coordinates>
-8.85,39.15
-8.84166667,39.15
-8.84166667,39.15833333
-8.85,39.15833333
-8.85,39.15
</coordinates>
</LinearRing>
</innerBoundaryIs>
<innerBoundaryIs>
<LinearRing>
<coordinates>
-8.85,39.15833333
-8.85,39.16666667
-8.85833333,39.16666667
-8.85833333,39.15833333
-8.85,39.15833333
</coordinates>
</LinearRing>
</innerBoundaryIs>
<innerBoundaryIs>
<LinearRing>
<coordinates>
-8.36666667,39.225
-8.36666667,39.21666667
-8.35833333,39.21666667
-8.35,39.21666667
-8.34166667,39.21666667
-8.34166667,39.225
-8.35,39.225
-8.35,39.23333333
-8.35833333,39.23333333
-8.35833333,39.225
-8.36666667,39.225
</coordinates>
</LinearRing>
</innerBoundaryIs>
<innerBoundaryIs>
<LinearRing>
<coordinates>
-8.36666667,39.21666667
-8.375,39.21666667
-8.38333333,39.21666667
-8.38333333,39.225
-8.39166667,39.225
-8.39166667,39.23333333
-8.4,39.23333333
-8.4,39.225
-8.40833333,39.225
-8.41666667,39.225
-8.425,39.225
-8.425,39.21666667
-8.425,39.20833333
-8.41666667,39.20833333
-8.41666667,39.2
-8.40833333,39.2
-8.40833333,39.19166667
-8.4,39.19166667
-8.4,39.2
-8.4,39.20833333
-8.39166667,39.20833333
-8.38333333,39.20833333
-8.38333333,39.2
-8.375,39.2
-8.36666667,39.2
-8.36666667,39.20833333
-8.36666667,39.21666667
</coordinates>
</LinearRing>
</innerBoundaryIs>
<innerBoundaryIs>
<LinearRing>
<coordinates>
-8.38333333,39.2
-8.39166667,39.2
-8.39166667,39.19166667
-8.38333333,39.19166667
-8.38333333,39.2
</coordinates>
</LinearRing>
</innerBoundaryIs>
<innerBoundaryIs>
<LinearRing>
<coordinates>
-8.35833333,39.23333333
-8.35833333,39.24166667
-8.36666667,39.24166667
-8.36666667,39.23333333
-8.35833333,39.23333333
</coordinates>
</LinearRing>
</innerBoundaryIs>
<innerBoundaryIs>
<LinearRing>
<coordinates>
-8.35833333,39.24166667
-8.35,39.24166667
-8.35,39.25
-8.35833333,39.25
-8.35833333,39.24166667
</coordinates>
</LinearRing>
</innerBoundaryIs>
<innerBoundaryIs>
<LinearRing>
<coordinates>
-8.45,39.225
-8.44166667,39.225
-8.44166667,39.21666667
-8.43333333,39.21666667
-8.43333333,39.225
-8.43333333,39.23333333
-8.425,39.23333333
-8.425,39.24166667
-8.43333333,39.24166667
-8.43333333,39.25
-8.44166667,39.25
-8.44166667,39.24166667
-8.45,39.24166667
-8.45833333,39.24166667
-8.45833333,39.25
-8.46666667,39.25
-8.46666667,39.24166667
-8.475,39.24166667
-8.475,39.23333333
-8.475,39.225
-8.46666667,39.225
-8.45833333,39.225
-8.45833333,39.23333333
-8.45,39.23333333
-8.45,39.225
</coordinates>
</LinearRing>
</innerBoundaryIs>
<innerBoundaryIs>
<LinearRing>
<coordinates>
-8.475,39.24166667
-8.475,39.25
-8.48333333,39.25
-8.48333333,39.24166667
-8.475,39.24166667
</coordinates>
</LinearRing>
</innerBoundaryIs>
<innerBoundaryIs>
<LinearRing>
<coordinates>
-9.3,39.21666667
-9.3,39.20833333
-9.30833333,39.20833333
-9.30833333,39.2
-9.3,39.2
-9.29166667,39.2
-9.28333333,39.2
-9.28333333,39.20833333
-9.275,39.20833333
-9.275,39.21666667
-9.28333333,39.21666667
-9.29166667,39.21666667
-9.3,39.21666667
</coordinates>
</LinearRing>
</innerBoundaryIs>
<innerBoundaryIs>
<LinearRing>
<coordinates>
-9.30833333,39.2
-9.31666667,39.2
-9.31666667,39.19166667
-9.30833333,39.19166667
-9.30833333,39.2
</coordinates>
</LinearRing>
</innerBoundaryIs>
<innerBoundaryIs>
<LinearRing>
<coordinates>
-8.58333333,39.21666667
-8.575,39.21666667
-8.575,39.225
-8.58333333,39.225
-8.58333333,39.21666667
</coordinates>
</LinearRing>
</innerBoundaryIs>
<innerBoundaryIs>
<LinearRing>
<coordinates>
-8.575,39.21666667
-8.575,39.20833333
-8.56666667,39.20833333
-8.56666667,39.21666667
-8.575,39.21666667
</coordinates>
</LinearRing>
</innerBoundaryIs>
<innerBoundaryIs>
<LinearRing>
<coordinates>
-8.58333333,39.225
-8.58333333,39.23333333
-8.59166667,39.23333333
-8.59166667,39.225
-8.58333333,39.225
</coordinates>
</LinearRing>
</innerBoundaryIs>
<innerBoundaryIs>
<LinearRing>
<coordinates>
-9.03333333,39.24166667
-9.03333333,39.23333333
-9.025,39.23333333
-9.025,39.24166667
-9.03333333,39.24166667
</coordinates>
</LinearRing>
</innerBoundaryIs>
<innerBoundaryIs>
<LinearRing>
<coordinates>
-9.025,39.24166667
-9.01666667,39.24166667
-9.01666667,39.25
-9.025,39.25
-9.025,39.24166667
</coordinates>
</LinearRing>
</innerBoundaryIs>
<innerBoundaryIs>
<LinearRing>
<coordinates>
-8.56666667,39.575
-8.56666667,39.56666667
-8.575,39.56666667
-8.575,39.55833333
-8.575,39.55
-8.56666667,39.55
-8.56666667,39.55833333
-8.55833333,39.55833333
-8.55833333,39.55
-8.55,39.55
-8.55,39.55833333
-8.54166667,39.55833333
-8.54166667,39.56666667
-8.55,39.56666667
-8.55,39.575
-8.55,39.58333333
-8.55833333,39.58333333
-8.55833333,39.575
-8.56666667,39.575
</coordinates>
</LinearRing>
</innerBoundaryIs>
<innerBoundaryIs>
<LinearRing>
<coordinates>
-8.575,39.55
-8.58333333,39.55
-8.59166667,39.55
-8.59166667,39.54166667
-8.6,39.54166667
-8.6,39.53333333
-8.60833333,39.53333333
-8.60833333,39.525
-8.6,39.525
-8.6,39.51666667
-8.59166667,39.51666667
-8.59166667,39.525
-8.59166667,39.53333333
-8.58333333,39.53333333
-8.58333333,39.54166667
-8.575,39.54166667
-8.575,39.55
</coordinates>
</LinearRing>
</innerBoundaryIs>
<innerBoundaryIs>
<LinearRing>
<coordinates>
-8.73333333,39.41666667
-8.73333333,39.40833333
-8.73333333,39.4
-8.74166667,39.4
-8.75,39.4
-8.75,39.39166667
-8.75,39.38333333
-8.75833333,39.38333333
-8.76666667,39.38333333
-8.76666667,39.375
-8.75833333,39.375
-8.75833333,39.36666667
-8.76666667,39.36666667
-8.76666667,39.35833333
-8.76666667,39.35
-8.75833333,39.35
-8.75833333,39.35833333
-8.75,39.35833333
-8.75,39.36666667
-8.74166667,39.36666667
-8.74166667,39.375
-8.73333333,39.375
-8.73333333,39.38333333
-8.725,39.38333333
-8.71666667,39.38333333
-8.70833333,39.38333333
-8.70833333,39.39166667
-8.7,39.39166667
-8.7,39.4
-8.70833333,39.4
-8.70833333,39.40833333
-8.7,39.40833333
-8.69166667,39.40833333
-8.69166667,39.41666667
-8.69166667,39.425
-8.69166667,39.43333333
-8.69166667,39.44166667
-8.7,39.44166667
-8.70833333,39.44166667
-8.70833333,39.43333333
-8.71666667,39.43333333
-8.725,39.43333333
-8.73333333,39.43333333
-8.73333333,39.425
-8.73333333,39.41666667
</coordinates>
</LinearRing>
</innerBoundaryIs>
<innerBoundaryIs>
<LinearRing>
<coordinates>
-8.76666667,39.38333333
-8.76666667,39.39166667
-8.775,39.39166667
-8.775,39.38333333
-8.76666667,39.38333333
</coordinates>
</LinearRing>
</innerBoundaryIs>
<innerBoundaryIs>
<LinearRing>
<coordinates>
-8.56666667,39.41666667
-8.56666667,39.40833333
-8.55833333,39.40833333
-8.55833333,39.4
-8.55833333,39.39166667
-8.55,39.39166667
-8.54166667,39.39166667
-8.54166667,39.4
-8.54166667,39.40833333
-8.54166667,39.41666667
-8.55,39.41666667
-8.55833333,39.41666667
-8.56666667,39.41666667
</coordinates>
</LinearRing>
</innerBoundaryIs>
<innerBoundaryIs>
<LinearRing>
<coordinates>
-8.54166667,39.39166667
-8.54166667,39.38333333
-8.53333333,39.38333333
-8.53333333,39.39166667
-8.54166667,39.39166667
</coordinates>
</LinearRing>
</innerBoundaryIs>
<innerBoundaryIs>
<LinearRing>
<coordinates>
-8.49166667,39.41666667
-8.49166667,39.40833333
-8.48333333,39.40833333
-8.48333333,39.41666667
-8.49166667,39.41666667
</coordinates>
</LinearRing>
</innerBoundaryIs>
<innerBoundaryIs>
<LinearRing>
<coordinates>
-8.49166667,39.40833333
-8.5,39.40833333
-8.5,39.4
-8.49166667,39.4
-8.49166667,39.40833333
</coordinates>
</LinearRing>
</innerBoundaryIs>
<innerBoundaryIs>
<LinearRing>
<coordinates>
-8.45833333,39.33333333
-8.45,39.33333333
-8.45,39.34166667
-8.45833333,39.34166667
-8.45833333,39.33333333
</coordinates>
</LinearRing>
</innerBoundaryIs>
<innerBoundaryIs>
<LinearRing>
<coordinates>
-8.45833333,39.34166667
-8.45833333,39.35
-8.45,39.35
-8.44166667,39.35
-8.44166667,39.35833333
-8.44166667,39.36666667
-8.45,39.36666667
-8.45,39.375
-8.45833333,39.375
-8.46666667,39.375
-8.46666667,39.36666667
-8.46666667,39.35833333
-8.475,39.35833333
-8.475,39.36666667
-8.475,39.375
-8.48333333,39.375
-8.48333333,39.36666667
-8.48333333,39.35833333
-8.49166667,39.35833333
-8.49166667,39.35
-8.48333333,39.35
-8.475,39.35
-8.475,39.34166667
-8.46666667,39.34166667
-8.45833333,39.34166667
</coordinates>
</LinearRing>
</innerBoundaryIs>
<innerBoundaryIs>
<LinearRing>
<coordinates>
-9.24166667,39.34166667
-9.24166667,39.33333333
-9.23333333,39.33333333
-9.23333333,39.34166667
-9.24166667,39.34166667
</coordinates>
</LinearRing>
</innerBoundaryIs>
<innerBoundaryIs>
<LinearRing>
<coordinates>
-9.23333333,39.33333333
-9.23333333,39.325
-9.23333333,39.31666667
-9.225,39.31666667
-9.225,39.325
-9.225,39.33333333
-9.23333333,39.33333333
</coordinates>
</LinearRing>
</innerBoundaryIs>
<innerBoundaryIs>
<LinearRing>
<coordinates>
-9.225,39.31666667
-9.225,39.30833333
-9.21666667,39.30833333
-9.20833333,39.30833333
-9.20833333,39.31666667
-9.21666667,39.31666667
-9.225,39.31666667
</coordinates>
</LinearRing>
</innerBoundaryIs>
<innerBoundaryIs>
<LinearRing>
<coordinates>
-8.94166667,39.33333333
-8.94166667,39.325
-8.93333333,39.325
-8.925,39.325
-8.925,39.33333333
-8.925,39.34166667
-8.93333333,39.34166667
-8.93333333,39.35
-8.94166667,39.35
-8.94166667,39.34166667
-8.94166667,39.33333333
</coordinates>
</LinearRing>
</innerBoundaryIs>
<innerBoundaryIs>
<LinearRing>
<coordinates>
-8.925,39.325
-8.925,39.31666667
-8.925,39.30833333
-8.91666667,39.30833333
-8.91666667,39.31666667
-8.91666667,39.325
-8.925,39.325
</coordinates>
</LinearRing>
</innerBoundaryIs>
<innerBoundaryIs>
<LinearRing>
<coordinates>
-9.16666667,39.3
-9.16666667,39.29166667
-9.15833333,39.29166667
-9.15833333,39.3
-9.16666667,39.3
</coordinates>
</LinearRing>
</innerBoundaryIs>
<innerBoundaryIs>
<LinearRing>
<coordinates>
-9.15833333,39.29166667
-9.15833333,39.28333333
-9.15,39.28333333
-9.15,39.275
-9.14166667,39.275
-9.14166667,39.28333333
-9.14166667,39.29166667
-9.15,39.29166667
-9.15833333,39.29166667
</coordinates>
</LinearRing>
</innerBoundaryIs>
<innerBoundaryIs>
<LinearRing>
<coordinates>
-9.15833333,39.3
-9.15,39.3
-9.15,39.30833333
-9.15833333,39.30833333
-9.15833333,39.3
</coordinates>
</LinearRing>
</innerBoundaryIs>
<innerBoundaryIs>
<LinearRing>
<coordinates>
-9.20833333,39.36666667
-9.21666667,39.36666667
-9.225,39.36666667
-9.225,39.35833333
-9.225,39.35
-9.21666667,39.35
-9.21666667,39.35833333
-9.20833333,39.35833333
-9.20833333,39.36666667
</coordinates>
</LinearRing>
</innerBoundaryIs>
<innerBoundaryIs>
<LinearRing>
<coordinates>
-9.21666667,39.35
-9.21666667,39.34166667
-9.20833333,39.34166667
-9.20833333,39.35
-9.21666667,39.35
</coordinates>
</LinearRing>
</innerBoundaryIs>
<innerBoundaryIs>
<LinearRing>
<coordinates>
-9.2,39.36666667
-9.2,39.35833333
-9.19166667,39.35833333
-9.19166667,39.36666667
-9.2,39.36666667
</coordinates>
</LinearRing>
</innerBoundaryIs>
<innerBoundaryIs>
<LinearRing>
<coordinates>
-9.19166667,39.35833333
-9.19166667,39.35
-9.18333333,39.35
-9.175,39.35
-9.175,39.35833333
-9.18333333,39.35833333
-9.19166667,39.35833333
</coordinates>
</LinearRing>
</innerBoundaryIs>
<innerBoundaryIs>
<LinearRing>
<coordinates>
-8.86666667,39.39166667
-8.85833333,39.39166667
-8.85833333,39.4
-8.86666667,39.4
-8.86666667,39.39166667
</coordinates>
</LinearRing>
</innerBoundaryIs>
<innerBoundaryIs>
<LinearRing>
<coordinates>
-8.85833333,39.4
-8.85,39.4
-8.84166667,39.4
-8.84166667,39.40833333
-8.85,39.40833333
-8.85833333,39.40833333
-8.85833333,39.4
</coordinates>
</LinearRing>
</innerBoundaryIs>
<innerBoundaryIs>
<LinearRing>
<coordinates>
-8.63333333,39.45833333
-8.63333333,39.45
-8.63333333,39.44166667
-8.625,39.44166667
-8.625,39.43333333
-8.61666667,39.43333333
-8.61666667,39.44166667
-8.61666667,39.45
-8.60833333,39.45
-8.60833333,39.45833333
-8.61666667,39.45833333
-8.625,39.45833333
-8.63333333,39.45833333
</coordinates>
</LinearRing>
</innerBoundaryIs>
<innerBoundaryIs>
<LinearRing>
<coordinates>
-8.625,39.43333333
-8.63333333,39.43333333
-8.63333333,39.425
-8.625,39.425
-8.625,39.43333333
</coordinates>
</LinearRing>
</innerBoundaryIs>
<innerBoundaryIs>
<LinearRing>
<coordinates>
-8.54166667,39.43333333
-8.54166667,39.425
-8.53333333,39.425
-8.525,39.425
-8.525,39.43333333
-8.53333333,39.43333333
-8.54166667,39.43333333
</coordinates>
</LinearRing>
</innerBoundaryIs>
<innerBoundaryIs>
<LinearRing>
<coordinates>
-8.525,39.43333333
-8.51666667,39.43333333
-8.51666667,39.425
-8.50833333,39.425
-8.50833333,39.43333333
-8.50833333,39.44166667
-8.5,39.44166667
-8.5,39.45
-8.50833333,39.45
-8.51666667,39.45
-8.525,39.45
-8.525,39.44166667
-8.525,39.43333333
</coordinates>
</LinearRing>
</innerBoundaryIs>
<innerBoundaryIs>
<LinearRing>
<coordinates>
-8.45,39.64166667
-8.45,39.63333333
-8.44166667,39.63333333
-8.44166667,39.64166667
-8.45,39.64166667
</coordinates>
</LinearRing>
</innerBoundaryIs>
<innerBoundaryIs>
<LinearRing>
<coordinates>
-8.45,39.63333333
-8.45833333,39.63333333
-8.45833333,39.625
-8.45,39.625
-8.45,39.63333333
</coordinates>
</LinearRing>
</innerBoundaryIs>
<innerBoundaryIs>
<LinearRing>
<coordinates>
-8.41666667,39.64166667
-8.41666667,39.63333333
-8.41666667,39.625
-8.40833333,39.625
-8.40833333,39.63333333
-8.40833333,39.64166667
-8.4,39.64166667
-8.39166667,39.64166667
-8.38333333,39.64166667
-8.38333333,39.65
-8.39166667,39.65
-8.4,39.65
-8.40833333,39.65
-8.40833333,39.65833333
-8.40833333,39.66666667
-8.41666667,39.66666667
-8.41666667,39.65833333
-8.425,39.65833333
-8.425,39.65
-8.41666667,39.65
-8.41666667,39.64166667
</coordinates>
</LinearRing>
</innerBoundaryIs>
<innerBoundaryIs>
<LinearRing>
<coordinates>
-8.40833333,39.625
-8.40833333,39.61666667
-8.41666667,39.61666667
-8.41666667,39.60833333
-8.40833333,39.60833333
-8.40833333,39.6
-8.4,39.6
-8.39166667,39.6
-8.38333333,39.6
-8.38333333,39.60833333
-8.39166667,39.60833333
-8.39166667,39.61666667
-8.4,39.61666667
-8.4,39.625
-8.40833333,39.625
</coordinates>
</LinearRing>
</innerBoundaryIs>
<innerBoundaryIs>
<LinearRing>
<coordinates>
-8.40833333,39.6
-8.41666667,39.6
-8.425,39.6
-8.425,39.59166667
-8.41666667,39.59166667
-8.40833333,39.59166667
-8.40833333,39.6
</coordinates>
</LinearRing>
</innerBoundaryIs>
<innerBoundaryIs>
<LinearRing>
<coordinates>
-8.4,39.625
-8.39166667,39.625
-8.39166667,39.63333333
-8.4,39.63333333
-8.4,39.625
</coordinates>
</LinearRing>
</innerBoundaryIs>
<innerBoundaryIs>
<LinearRing>
<coordinates>
-8.16666667,39.64166667
-8.16666667,39.63333333
-8.15833333,39.63333333
-8.15833333,39.64166667
-8.16666667,39.64166667
</coordinates>
</LinearRing>
</innerBoundaryIs>
<innerBoundaryIs>
<LinearRing>
<coordinates>
-8.16666667,39.63333333
-8.175,39.63333333
-8.175,39.625
-8.16666667,39.625
-8.16666667,39.63333333
</coordinates>
</LinearRing>
</innerBoundaryIs>
<innerBoundaryIs>
<LinearRing>
<coordinates>
-8.16666667,39.625
-8.16666667,39.61666667
-8.15833333,39.61666667
-8.15,39.61666667
-8.15,39.60833333
-8.14166667,39.60833333
-8.14166667,39.61666667
-8.13333333,39.61666667
-8.13333333,39.625
-8.14166667,39.625
-8.15,39.625
-8.15833333,39.625
-8.16666667,39.625
</coordinates>
</LinearRing>
</innerBoundaryIs>
<innerBoundaryIs>
<LinearRing>
<coordinates>
-8.53333333,39.60833333
-8.53333333,39.6
-8.525,39.6
-8.525,39.60833333
-8.53333333,39.60833333
</coordinates>
</LinearRing>
</innerBoundaryIs>
<innerBoundaryIs>
<LinearRing>
<coordinates>
-8.53333333,39.6
-8.54166667,39.6
-8.55,39.6
-8.55,39.59166667
-8.54166667,39.59166667
-8.53333333,39.59166667
-8.53333333,39.6
</coordinates>
</LinearRing>
</innerBoundaryIs>
<innerBoundaryIs>
<LinearRing>
<coordinates>
-8.85,39.675
-8.84166667,39.675
-8.84166667,39.68333333
-8.85,39.68333333
-8.85,39.675
</coordinates>
</LinearRing>
</innerBoundaryIs>
<innerBoundaryIs>
<LinearRing>
<coordinates>
-8.84166667,39.675
-8.84166667,39.66666667
-8.83333333,39.66666667
-8.83333333,39.675
-8.84166667,39.675
</coordinates>
</LinearRing>
</innerBoundaryIs>
<innerBoundaryIs>
<LinearRing>
<coordinates>
-8.84166667,39.75833333
-8.83333333,39.75833333
-8.825,39.75833333
-8.825,39.76666667
-8.83333333,39.76666667
-8.83333333,39.775
-8.84166667,39.775
-8.84166667,39.76666667
-8.84166667,39.75833333
</coordinates>
</LinearRing>
</innerBoundaryIs>
<innerBoundaryIs>
<LinearRing>
<coordinates>
-8.825,39.75833333
-8.825,39.75
-8.81666667,39.75
-8.81666667,39.75833333
-8.825,39.75833333
</coordinates>
</LinearRing>
</innerBoundaryIs>
<innerBoundaryIs>
<LinearRing>
<coordinates>
-8.81666667,39.75
-8.81666667,39.74166667
-8.80833333,39.74166667
-8.80833333,39.75
-8.81666667,39.75
</coordinates>
</LinearRing>
</innerBoundaryIs>
<innerBoundaryIs>
<LinearRing>
<coordinates>
-8.45833333,39.725
-8.45833333,39.73333333
-8.46666667,39.73333333
-8.46666667,39.725
-8.45833333,39.725
</coordinates>
</LinearRing>
</innerBoundaryIs>
<innerBoundaryIs>
<LinearRing>
<coordinates>
-8.45833333,39.725
-8.45833333,39.71666667
-8.45,39.71666667
-8.45,39.725
-8.45833333,39.725
</coordinates>
</LinearRing>
</innerBoundaryIs>
<innerBoundaryIs>
<LinearRing>
<coordinates>
-7.675,40.31666667
-7.675,40.30833333
-7.68333333,40.30833333
-7.68333333,40.3
-7.675,40.3
-7.66666667,40.3
-7.65833333,40.3
-7.65,40.3
-7.64166667,40.3
-7.63333333,40.3
-7.625,40.3
-7.625,40.29166667
-7.63333333,40.29166667
-7.63333333,40.28333333
-7.64166667,40.28333333
-7.65,40.28333333
-7.65833333,40.28333333
-7.65833333,40.275
-7.66666667,40.275
-7.66666667,40.26666667
-7.65833333,40.26666667
-7.65,40.26666667
-7.64166667,40.26666667
-7.63333333,40.26666667
-7.63333333,40.275
-7.625,40.275
-7.61666667,40.275
-7.61666667,40.28333333
-7.60833333,40.28333333
-7.60833333,40.29166667
-7.6,40.29166667
-7.6,40.28333333
-7.6,40.275
-7.6,40.26666667
-7.6,40.25833333
-7.59166667,40.25833333
-7.58333333,40.25833333
-7.58333333,40.26666667
-7.575,40.26666667
-7.575,40.275
-7.56666667,40.275
-7.55833333,40.275
-7.55833333,40.28333333
-7.55,40.28333333
-7.54166667,40.28333333
-7.54166667,40.29166667
-7.55,40.29166667
-7.55,40.3
-7.54166667,40.3
-7.53333333,40.3
-7.525,40.3
-7.525,40.30833333
-7.51666667,40.30833333
-7.51666667,40.31666667
-7.50833333,40.31666667
-7.5,40.31666667
-7.5,40.325
-7.50833333,40.325
-7.50833333,40.33333333
-7.51666667,40.33333333
-7.51666667,40.34166667
-7.525,40.34166667
-7.525,40.35
-7.525,40.35833333
-7.525,40.36666667
-7.53333333,40.36666667
-7.54166667,40.36666667
-7.55,40.36666667
-7.55,40.35833333
-7.55833333,40.35833333
-7.55833333,40.36666667
-7.55833333,40.375
-7.55833333,40.38333333
-7.55833333,40.39166667
-7.55833333,40.4
-7.56666667,40.4
-7.56666667,40.40833333
-7.575,40.40833333
-7.58333333,40.40833333
-7.58333333,40.4
-7.59166667,40.4
-7.59166667,40.40833333
-7.59166667,40.41666667
-7.6,40.41666667
-7.60833333,40.41666667
-7.60833333,40.40833333
-7.61666667,40.40833333
-7.61666667,40.4
-7.61666667,40.39166667
-7.625,40.39166667
-7.63333333,40.39166667
-7.63333333,40.38333333
-7.64166667,40.38333333
-7.65,40.38333333
-7.65,40.375
-7.65833333,40.375
-7.65833333,40.36666667
-7.66666667,40.36666667
-7.66666667,40.35833333
-7.66666667,40.35
-7.675,40.35
-7.675,40.35833333
-7.68333333,40.35833333
-7.68333333,40.35
-7.69166667,40.35
-7.69166667,40.34166667
-7.68333333,40.34166667
-7.68333333,40.33333333
-7.675,40.33333333
-7.66666667,40.33333333
-7.65833333,40.33333333
-7.65833333,40.325
-7.66666667,40.325
-7.66666667,40.31666667
-7.675,40.31666667
</coordinates>
</LinearRing>
</innerBoundaryIs>
<innerBoundaryIs>
<LinearRing>
<coordinates>
-7.51666667,40.30833333
-7.51666667,40.3
-7.50833333,40.3
-7.5,40.3
-7.5,40.30833333
-7.50833333,40.30833333
-7.51666667,40.30833333
</coordinates>
</LinearRing>
</innerBoundaryIs>
<innerBoundaryIs>
<LinearRing>
<coordinates>
-7.69166667,40.34166667
-7.7,40.34166667
-7.7,40.33333333
-7.69166667,40.33333333
-7.69166667,40.34166667
</coordinates>
</LinearRing>
</innerBoundaryIs>
<innerBoundaryIs>
<LinearRing>
<coordinates>
-6.76666667,40.31666667
-6.75833333,40.31666667
-6.75833333,40.325
-6.76666667,40.325
-6.76666667,40.31666667
</coordinates>
</LinearRing>
</innerBoundaryIs>
<innerBoundaryIs>
<LinearRing>
<coordinates>
-6.76666667,40.325
-6.76666667,40.33333333
-6.76666667,40.34166667
-6.775,40.34166667
-6.775,40.33333333
-6.78333333,40.33333333
-6.78333333,40.325
-6.775,40.325
-6.76666667,40.325
</coordinates>
</LinearRing>
</innerBoundaryIs>
<innerBoundaryIs>
<LinearRing>
<coordinates>
-8.89166667,39.84166667
-8.89166667,39.83333333
-8.88333333,39.83333333
-8.88333333,39.84166667
-8.89166667,39.84166667
</coordinates>
</LinearRing>
</innerBoundaryIs>
<innerBoundaryIs>
<LinearRing>
<coordinates>
-8.88333333,39.83333333
-8.88333333,39.825
-8.875,39.825
-8.875,39.83333333
-8.88333333,39.83333333
</coordinates>
</LinearRing>
</innerBoundaryIs>
<innerBoundaryIs>
<LinearRing>
<coordinates>
-7.45833333,39.89166667
-7.45833333,39.88333333
-7.45,39.88333333
-7.45,39.89166667
-7.45833333,39.89166667
</coordinates>
</LinearRing>
</innerBoundaryIs>
<innerBoundaryIs>
<LinearRing>
<coordinates>
-7.45,39.89166667
-7.44166667,39.89166667
-7.44166667,39.9
-7.45,39.9
-7.45,39.89166667
</coordinates>
</LinearRing>
</innerBoundaryIs>
<innerBoundaryIs>
<LinearRing>
<coordinates>
-7.44166667,39.9
-7.43333333,39.9
-7.425,39.9
-7.425,39.90833333
-7.43333333,39.90833333
-7.44166667,39.90833333
-7.44166667,39.9
</coordinates>
</LinearRing>
</innerBoundaryIs>
<innerBoundaryIs>
<LinearRing>
<coordinates>
-8.45,40.00833333
-8.45,40
-8.44166667,40
-8.44166667,40.00833333
-8.44166667,40.01666667
-8.45,40.01666667
-8.45,40.00833333
</coordinates>
</LinearRing>
</innerBoundaryIs>
<innerBoundaryIs>
<LinearRing>
<coordinates>
-8.45,40.01666667
-8.45,40.025
-8.45833333,40.025
-8.45833333,40.01666667
-8.45,40.01666667
</coordinates>
</LinearRing>
</innerBoundaryIs>
<innerBoundaryIs>
<LinearRing>
<coordinates>
-8.45,40.025
-8.44166667,40.025
-8.44166667,40.03333333
-8.45,40.03333333
-8.45,40.025
</coordinates>
</LinearRing>
</innerBoundaryIs>
<innerBoundaryIs>
<LinearRing>
<coordinates>
-8.76666667,40.13333333
-8.76666667,40.125
-8.75833333,40.125
-8.75833333,40.13333333
-8.76666667,40.13333333
</coordinates>
</LinearRing>
</innerBoundaryIs>
<innerBoundaryIs>
<LinearRing>
<coordinates>
-8.76666667,40.125
-8.775,40.125
-8.775,40.11666667
-8.76666667,40.11666667
-8.76666667,40.125
</coordinates>
</LinearRing>
</innerBoundaryIs>
<innerBoundaryIs>
<LinearRing>
<coordinates>
-8.775,40.11666667
-8.78333333,40.11666667
-8.78333333,40.10833333
-8.775,40.10833333
-8.775,40.11666667
</coordinates>
</LinearRing>
</innerBoundaryIs>
<innerBoundaryIs>
<LinearRing>
<coordinates>
-7.5,40.08333333
-7.49166667,40.08333333
-7.49166667,40.09166667
-7.5,40.09166667
-7.5,40.08333333
</coordinates>
</LinearRing>
</innerBoundaryIs>
<innerBoundaryIs>
<LinearRing>
<coordinates>
-7.5,40.09166667
-7.5,40.1
-7.50833333,40.1
-7.50833333,40.09166667
-7.5,40.09166667
</coordinates>
</LinearRing>
</innerBoundaryIs>
<innerBoundaryIs>
<LinearRing>
<coordinates>
-6.86666667,40.25833333
-6.86666667,40.25
-6.85833333,40.25
-6.85833333,40.24166667
-6.85,40.24166667
-6.85,40.23333333
-6.85833333,40.23333333
-6.86666667,40.23333333
-6.875,40.23333333
-6.875,40.225
-6.86666667,40.225
-6.86666667,40.21666667
-6.86666667,40.20833333
-6.85833333,40.20833333
-6.85,40.20833333
-6.84166667,40.20833333
-6.83333333,40.20833333
-6.825,40.20833333
-6.81666667,40.20833333
-6.81666667,40.21666667
-6.81666667,40.225
-6.825,40.225
-6.83333333,40.225
-6.83333333,40.21666667
-6.84166667,40.21666667
-6.85,40.21666667
-6.85,40.225
-6.84166667,40.225
-6.84166667,40.23333333
-6.83333333,40.23333333
-6.83333333,40.24166667
-6.83333333,40.25
-6.84166667,40.25
-6.84166667,40.25833333
-6.85,40.25833333
-6.85833333,40.25833333
-6.85833333,40.26666667
-6.86666667,40.26666667
-6.86666667,40.25833333
</coordinates>
</LinearRing>
</innerBoundaryIs>
<innerBoundaryIs>
<LinearRing>
<coordinates>
-6.875,40.225
-6.88333333,40.225
-6.88333333,40.21666667
-6.875,40.21666667
-6.875,40.225
</coordinates>
</LinearRing>
</innerBoundaryIs>
<innerBoundaryIs>
<LinearRing>
<coordinates>
-6.81666667,40.225
-6.80833333,40.225
-6.8,40.225
-6.8,40.23333333
-6.80833333,40.23333333
-6.80833333,40.24166667
-6.81666667,40.24166667
-6.81666667,40.23333333
-6.81666667,40.225
</coordinates>
</LinearRing>
</innerBoundaryIs>
<innerBoundaryIs>
<LinearRing>
<coordinates>
-6.81666667,40.24166667
-6.81666667,40.25
-6.825,40.25
-6.825,40.24166667
-6.81666667,40.24166667
</coordinates>
</LinearRing>
</innerBoundaryIs>
<innerBoundaryIs>
<LinearRing>
<coordinates>
-7.8,40.45
-7.79166667,40.45
-7.79166667,40.45833333
-7.8,40.45833333
-7.8,40.45
</coordinates>
</LinearRing>
</innerBoundaryIs>
<innerBoundaryIs>
<LinearRing>
<coordinates>
-7.79166667,40.45833333
-7.78333333,40.45833333
-7.78333333,40.45
-7.78333333,40.44166667
-7.775,40.44166667
-7.775,40.45
-7.76666667,40.45
-7.76666667,40.45833333
-7.775,40.45833333
-7.775,40.46666667
-7.775,40.475
-7.78333333,40.475
-7.78333333,40.48333333
-7.78333333,40.49166667
-7.78333333,40.5
-7.79166667,40.5
-7.79166667,40.49166667
-7.79166667,40.48333333
-7.8,40.48333333
-7.80833333,40.48333333
-7.80833333,40.475
-7.8,40.475
-7.8,40.46666667
-7.79166667,40.46666667
-7.79166667,40.45833333
</coordinates>
</LinearRing>
</innerBoundaryIs>
<innerBoundaryIs>
<LinearRing>
<coordinates>
-6.85,40.45
-6.85,40.44166667
-6.85833333,40.44166667
-6.85833333,40.43333333
-6.85833333,40.425
-6.85,40.425
-6.85,40.43333333
-6.84166667,40.43333333
-6.84166667,40.44166667
-6.84166667,40.45
-6.85,40.45
</coordinates>
</LinearRing>
</innerBoundaryIs>
<innerBoundaryIs>
<LinearRing>
<coordinates>
-6.85833333,40.425
-6.86666667,40.425
-6.875,40.425
-6.875,40.41666667
-6.86666667,40.41666667
-6.86666667,40.40833333
-6.85833333,40.40833333
-6.85,40.40833333
-6.84166667,40.40833333
-6.84166667,40.41666667
-6.85,40.41666667
-6.85833333,40.41666667
-6.85833333,40.425
</coordinates>
</LinearRing>
</innerBoundaryIs>
<innerBoundaryIs>
<LinearRing>
<coordinates>
-6.86666667,40.40833333
-6.875,40.40833333
-6.88333333,40.40833333
-6.88333333,40.4
-6.875,40.4
-6.86666667,40.4
-6.86666667,40.40833333
</coordinates>
</LinearRing>
</innerBoundaryIs>
<innerBoundaryIs>
<LinearRing>
<coordinates>
-6.86666667,40.4
-6.86666667,40.39166667
-6.86666667,40.38333333
-6.85833333,40.38333333
-6.85,40.38333333
-6.85,40.39166667
-6.85833333,40.39166667
-6.85833333,40.4
-6.86666667,40.4
</coordinates>
</LinearRing>
</innerBoundaryIs>
<innerBoundaryIs>
<LinearRing>
<coordinates>
-6.79166667,40.45
-6.79166667,40.44166667
-6.78333333,40.44166667
-6.775,40.44166667
-6.76666667,40.44166667
-6.76666667,40.43333333
-6.75833333,40.43333333
-6.75833333,40.44166667
-6.75,40.44166667
-6.74166667,40.44166667
-6.74166667,40.45
-6.75,40.45
-6.75833333,40.45
-6.76666667,40.45
-6.76666667,40.45833333
-6.775,40.45833333
-6.775,40.45
-6.78333333,40.45
-6.79166667,40.45
</coordinates>
</LinearRing>
</innerBoundaryIs>
<innerBoundaryIs>
<LinearRing>
<coordinates>
-6.74166667,40.45
-6.73333333,40.45
-6.725,40.45
-6.71666667,40.45
-6.71666667,40.45833333
-6.70833333,40.45833333
-6.70833333,40.46666667
-6.71666667,40.46666667
-6.725,40.46666667
-6.725,40.45833333
-6.73333333,40.45833333
-6.74166667,40.45833333
-6.74166667,40.45
</coordinates>
</LinearRing>
</innerBoundaryIs>
<innerBoundaryIs>
<LinearRing>
<coordinates>
-7.25833333,40.425
-7.25,40.425
-7.25,40.43333333
-7.25833333,40.43333333
-7.25833333,40.425
</coordinates>
</LinearRing>
</innerBoundaryIs>
<innerBoundaryIs>
<LinearRing>
<coordinates>
-7.25,40.425
-7.25,40.41666667
-7.25833333,40.41666667
-7.25833333,40.40833333
-7.25,40.40833333
-7.24166667,40.40833333
-7.24166667,40.41666667
-7.24166667,40.425
-7.25,40.425
</coordinates>
</LinearRing>
</innerBoundaryIs>
<innerBoundaryIs>
<LinearRing>
<coordinates>
-6.86666667,40.34166667
-6.85833333,40.34166667
-6.85833333,40.35
-6.86666667,40.35
-6.86666667,40.34166667
</coordinates>
</LinearRing>
</innerBoundaryIs>
<innerBoundaryIs>
<LinearRing>
<coordinates>
-6.85833333,40.35
-6.85,40.35
-6.85,40.35833333
-6.85833333,40.35833333
-6.85833333,40.35
</coordinates>
</LinearRing>
</innerBoundaryIs>
<innerBoundaryIs>
<LinearRing>
<coordinates>
-6.96666667,40.55
-6.95833333,40.55
-6.95833333,40.55833333
-6.96666667,40.55833333
-6.96666667,40.55
</coordinates>
</LinearRing>
</innerBoundaryIs>
<innerBoundaryIs>
<LinearRing>
<coordinates>
-6.96666667,40.55833333
-6.96666667,40.56666667
-6.975,40.56666667
-6.975,40.55833333
-6.96666667,40.55833333
</coordinates>
</LinearRing>
</innerBoundaryIs>
<innerBoundaryIs>
<LinearRing>
<coordinates>
-6.96666667,40.56666667
-6.95833333,40.56666667
-6.95,40.56666667
-6.95,40.575
-6.95833333,40.575
-6.96666667,40.575
-6.96666667,40.56666667
</coordinates>
</LinearRing>
</innerBoundaryIs>
<innerBoundaryIs>
<LinearRing>
<coordinates>
-6.90833333,40.55
-6.90833333,40.54166667
-6.9,40.54166667
-6.9,40.55
-6.89166667,40.55
-6.89166667,40.55833333
-6.89166667,40.56666667
-6.9,40.56666667
-6.9,40.55833333
-6.90833333,40.55833333
-6.90833333,40.55
</coordinates>
</LinearRing>
</innerBoundaryIs>
<innerBoundaryIs>
<LinearRing>
<coordinates>
-6.9,40.54166667
-6.9,40.53333333
-6.9,40.525
-6.89166667,40.525
-6.89166667,40.53333333
-6.89166667,40.54166667
-6.9,40.54166667
</coordinates>
</LinearRing>
</innerBoundaryIs>
<innerBoundaryIs>
<LinearRing>
<coordinates>
-6.56666667,40.55
-6.55833333,40.55
-6.55833333,40.54166667
-6.56666667,40.54166667
-6.56666667,40.53333333
-6.55833333,40.53333333
-6.55833333,40.525
-6.56666667,40.525
-6.575,40.525
-6.575,40.51666667
-6.56666667,40.51666667
-6.55833333,40.51666667
-6.55,40.51666667
-6.55,40.525
-6.55,40.53333333
-6.54166667,40.53333333
-6.54166667,40.54166667
-6.54166667,40.55
-6.54166667,40.55833333
-6.55,40.55833333
-6.55,40.56666667
-6.55833333,40.56666667
-6.55833333,40.55833333
-6.56666667,40.55833333
-6.56666667,40.55
</coordinates>
</LinearRing>
</innerBoundaryIs>
<innerBoundaryIs>
<LinearRing>
<coordinates>
-6.55833333,40.56666667
-6.55833333,40.575
-6.56666667,40.575
-6.56666667,40.56666667
-6.55833333,40.56666667
</coordinates>
</LinearRing>
</innerBoundaryIs>
<innerBoundaryIs>
<LinearRing>
<coordinates>
-7.775,40.50833333
-7.775,40.5
-7.76666667,40.5
-7.76666667,40.49166667
-7.75833333,40.49166667
-7.75833333,40.48333333
-7.75,40.48333333
-7.75,40.49166667
-7.74166667,40.49166667
-7.73333333,40.49166667
-7.73333333,40.5
-7.73333333,40.50833333
-7.74166667,40.50833333
-7.75,40.50833333
-7.75833333,40.50833333
-7.75833333,40.51666667
-7.76666667,40.51666667
-7.76666667,40.50833333
-7.775,40.50833333
</coordinates>
</LinearRing>
</innerBoundaryIs>
<innerBoundaryIs>
<LinearRing>
<coordinates>
-7.75833333,40.51666667
-7.75,40.51666667
-7.74166667,40.51666667
-7.73333333,40.51666667
-7.725,40.51666667
-7.725,40.525
-7.73333333,40.525
-7.74166667,40.525
-7.75,40.525
-7.75833333,40.525
-7.75833333,40.51666667
</coordinates>
</LinearRing>
</innerBoundaryIs>
<innerBoundaryIs>
<LinearRing>
<coordinates>
-7.725,40.5
-7.725,40.49166667
-7.725,40.48333333
-7.73333333,40.48333333
-7.73333333,40.475
-7.73333333,40.46666667
-7.725,40.46666667
-7.725,40.475
-7.71666667,40.475
-7.70833333,40.475
-7.70833333,40.48333333
-7.71666667,40.48333333
-7.71666667,40.49166667
-7.71666667,40.5
-7.70833333,40.5
-7.7,40.5
-7.7,40.50833333
-7.70833333,40.50833333
-7.70833333,40.51666667
-7.71666667,40.51666667
-7.71666667,40.50833333
-7.725,40.50833333
-7.725,40.5
</coordinates>
</LinearRing>
</innerBoundaryIs>
<innerBoundaryIs>
<LinearRing>
<coordinates>
-7.70833333,40.475
-7.70833333,40.46666667
-7.7,40.46666667
-7.7,40.475
-7.70833333,40.475
</coordinates>
</LinearRing>
</innerBoundaryIs>
<innerBoundaryIs>
<LinearRing>
<coordinates>
-7.7,40.475
-7.69166667,40.475
-7.69166667,40.48333333
-7.7,40.48333333
-7.7,40.475
</coordinates>
</LinearRing>
</innerBoundaryIs>
<innerBoundaryIs>
<LinearRing>
<coordinates>
-7.45833333,40.50833333
-7.45,40.50833333
-7.45,40.51666667
-7.45833333,40.51666667
-7.45833333,40.50833333
</coordinates>
</LinearRing>
</innerBoundaryIs>
<innerBoundaryIs>
<LinearRing>
<coordinates>
-7.45,40.50833333
-7.45,40.5
-7.45,40.49166667
-7.44166667,40.49166667
-7.44166667,40.5
-7.44166667,40.50833333
-7.45,40.50833333
</coordinates>
</LinearRing>
</innerBoundaryIs>
<innerBoundaryIs>
<LinearRing>
<coordinates>
-6.26666667,40.50833333
-6.25833333,40.50833333
-6.25833333,40.51666667
-6.26666667,40.51666667
-6.26666667,40.50833333
</coordinates>
</LinearRing>
</innerBoundaryIs>
<innerBoundaryIs>
<LinearRing>
<coordinates>
-6.25833333,40.51666667
-6.25,40.51666667
-6.25,40.525
-6.25833333,40.525
-6.25833333,40.51666667
</coordinates>
</LinearRing>
</innerBoundaryIs>
<innerBoundaryIs>
<LinearRing>
<coordinates>
-6.24166667,40.525
-6.24166667,40.51666667
-6.23333333,40.51666667
-6.23333333,40.525
-6.24166667,40.525
</coordinates>
</LinearRing>
</innerBoundaryIs>
<innerBoundaryIs>
<LinearRing>
<coordinates>
-6.23333333,40.525
-6.225,40.525
-6.21666667,40.525
-6.21666667,40.51666667
-6.20833333,40.51666667
-6.2,40.51666667
-6.19166667,40.51666667
-6.18333333,40.51666667
-6.18333333,40.525
-6.19166667,40.525
-6.2,40.525
-6.2,40.53333333
-6.20833333,40.53333333
-6.21666667,40.53333333
-6.225,40.53333333
-6.23333333,40.53333333
-6.23333333,40.525
</coordinates>
</LinearRing>
</innerBoundaryIs>
<innerBoundaryIs>
<LinearRing>
<coordinates>
-7.6,40.60833333
-7.59166667,40.60833333
-7.59166667,40.61666667
-7.6,40.61666667
-7.6,40.60833333
</coordinates>
</LinearRing>
</innerBoundaryIs>
<innerBoundaryIs>
<LinearRing>
<coordinates>
-7.6,40.61666667
-7.6,40.625
-7.60833333,40.625
-7.60833333,40.61666667
-7.6,40.61666667
</coordinates>
</LinearRing>
</innerBoundaryIs>
<innerBoundaryIs>
<LinearRing>
<coordinates>
-7.58333333,40.60833333
-7.58333333,40.6
-7.575,40.6
-7.575,40.60833333
-7.58333333,40.60833333
</coordinates>
</LinearRing>
</innerBoundaryIs>
<innerBoundaryIs>
<LinearRing>
<coordinates>
-7.575,40.60833333
-7.56666667,40.60833333
-7.56666667,40.61666667
-7.575,40.61666667
-7.575,40.60833333
</coordinates>
</LinearRing>
</innerBoundaryIs>
<innerBoundaryIs>
<LinearRing>
<coordinates>
-7.55833333,40.60833333
-7.55,40.60833333
-7.55,40.61666667
-7.55833333,40.61666667
-7.55833333,40.60833333
</coordinates>
</LinearRing>
</innerBoundaryIs>
<innerBoundaryIs>
<LinearRing>
<coordinates>
-7.55,40.61666667
-7.54166667,40.61666667
-7.54166667,40.625
-7.55,40.625
-7.55,40.61666667
</coordinates>
</LinearRing>
</innerBoundaryIs>
<innerBoundaryIs>
<LinearRing>
<coordinates>
-6.88333333,40.60833333
-6.88333333,40.6
-6.875,40.6
-6.875,40.59166667
-6.875,40.58333333
-6.86666667,40.58333333
-6.85833333,40.58333333
-6.85833333,40.59166667
-6.85833333,40.6
-6.85,40.6
-6.85,40.60833333
-6.85,40.61666667
-6.85,40.625
-6.85,40.63333333
-6.85,40.64166667
-6.84166667,40.64166667
-6.84166667,40.65
-6.84166667,40.65833333
-6.85,40.65833333
-6.85,40.65
-6.85833333,40.65
-6.85833333,40.64166667
-6.86666667,40.64166667
-6.875,40.64166667
-6.875,40.63333333
-6.86666667,40.63333333
-6.86666667,40.625
-6.85833333,40.625
-6.85833333,40.61666667
-6.86666667,40.61666667
-6.86666667,40.60833333
-6.875,40.60833333
-6.88333333,40.60833333
</coordinates>
</LinearRing>
</innerBoundaryIs>
<innerBoundaryIs>
<LinearRing>
<coordinates>
-6.85833333,40.58333333
-6.85833333,40.575
-6.85,40.575
-6.85,40.56666667
-6.84166667,40.56666667
-6.83333333,40.56666667
-6.83333333,40.575
-6.825,40.575
-6.825,40.58333333
-6.83333333,40.58333333
-6.84166667,40.58333333
-6.84166667,40.59166667
-6.85,40.59166667
-6.85,40.58333333
-6.85833333,40.58333333
</coordinates>
</LinearRing>
</innerBoundaryIs>
<innerBoundaryIs>
<LinearRing>
<coordinates>
-6.825,40.575
-6.825,40.56666667
-6.81666667,40.56666667
-6.81666667,40.575
-6.825,40.575
</coordinates>
</LinearRing>
</innerBoundaryIs>
<innerBoundaryIs>
<LinearRing>
<coordinates>
-6.81666667,40.56666667
-6.81666667,40.55833333
-6.80833333,40.55833333
-6.80833333,40.56666667
-6.81666667,40.56666667
</coordinates>
</LinearRing>
</innerBoundaryIs>
<innerBoundaryIs>
<LinearRing>
<coordinates>
-6.84166667,40.59166667
-6.83333333,40.59166667
-6.825,40.59166667
-6.825,40.6
-6.83333333,40.6
-6.83333333,40.60833333
-6.84166667,40.60833333
-6.84166667,40.6
-6.84166667,40.59166667
</coordinates>
</LinearRing>
</innerBoundaryIs>
<innerBoundaryIs>
<LinearRing>
<coordinates>
-6.875,40.63333333
-6.88333333,40.63333333
-6.89166667,40.63333333
-6.89166667,40.625
-6.89166667,40.61666667
-6.88333333,40.61666667
-6.88333333,40.625
-6.875,40.625
-6.875,40.63333333
</coordinates>
</LinearRing>
</innerBoundaryIs>
<innerBoundaryIs>
<LinearRing>
<coordinates>
-6.89166667,40.63333333
-6.89166667,40.64166667
-6.9,40.64166667
-6.9,40.63333333
-6.89166667,40.63333333
</coordinates>
</LinearRing>
</innerBoundaryIs>
<innerBoundaryIs>
<LinearRing>
<coordinates>
-6.79166667,40.60833333
-6.79166667,40.6
-6.78333333,40.6
-6.78333333,40.60833333
-6.79166667,40.60833333
</coordinates>
</LinearRing>
</innerBoundaryIs>
<innerBoundaryIs>
<LinearRing>
<coordinates>
-6.79166667,40.6
-6.8,40.6
-6.8,40.59166667
-6.79166667,40.59166667
-6.79166667,40.6
</coordinates>
</LinearRing>
</innerBoundaryIs>
<innerBoundaryIs>
<LinearRing>
<coordinates>
-6.69166667,40.60833333
-6.68333333,40.60833333
-6.68333333,40.61666667
-6.69166667,40.61666667
-6.69166667,40.60833333
</coordinates>
</LinearRing>
</innerBoundaryIs>
<innerBoundaryIs>
<LinearRing>
<coordinates>
-6.68333333,40.61666667
-6.675,40.61666667
-6.675,40.625
-6.68333333,40.625
-6.68333333,40.61666667
</coordinates>
</LinearRing>
</innerBoundaryIs>
<innerBoundaryIs>
<LinearRing>
<coordinates>
-6.39166667,40.60833333
-6.38333333,40.60833333
-6.38333333,40.61666667
-6.39166667,40.61666667
-6.39166667,40.60833333
</coordinates>
</LinearRing>
</innerBoundaryIs>
<innerBoundaryIs>
<LinearRing>
<coordinates>
-6.38333333,40.60833333
-6.38333333,40.6
-6.375,40.6
-6.36666667,40.6
-6.36666667,40.60833333
-6.375,40.60833333
-6.38333333,40.60833333
</coordinates>
</LinearRing>
</innerBoundaryIs>
<innerBoundaryIs>
<LinearRing>
<coordinates>
-8.00833333,40.60833333
-8.00833333,40.6
-8,40.6
-8,40.60833333
-8,40.61666667
-8.00833333,40.61666667
-8.00833333,40.60833333
</coordinates>
</LinearRing>
</innerBoundaryIs>
<innerBoundaryIs>
<LinearRing>
<coordinates>
-8,40.6
-8,40.59166667
-7.99166667,40.59166667
-7.99166667,40.6
-8,40.6
</coordinates>
</LinearRing>
</innerBoundaryIs>
<innerBoundaryIs>
<LinearRing>
<coordinates>
-8.175,41.025
-8.16666667,41.025
-8.16666667,41.01666667
-8.15833333,41.01666667
-8.15833333,41.025
-8.15,41.025
-8.15,41.03333333
-8.15833333,41.03333333
-8.15833333,41.04166667
-8.16666667,41.04166667
-8.16666667,41.03333333
-8.175,41.03333333
-8.175,41.025
</coordinates>
</LinearRing>
</innerBoundaryIs>
<innerBoundaryIs>
<LinearRing>
<coordinates>
-8.15,41.025
-8.15,41.01666667
-8.15,41.00833333
-8.15,41
-8.14166667,41
-8.14166667,41.00833333
-8.13333333,41.00833333
-8.13333333,41.01666667
-8.13333333,41.025
-8.14166667,41.025
-8.15,41.025
</coordinates>
</LinearRing>
</innerBoundaryIs>
<innerBoundaryIs>
<LinearRing>
<coordinates>
-7.14166667,41.03333333
-7.13333333,41.03333333
-7.125,41.03333333
-7.125,41.04166667
-7.13333333,41.04166667
-7.14166667,41.04166667
-7.14166667,41.03333333
</coordinates>
</LinearRing>
</innerBoundaryIs>
<innerBoundaryIs>
<LinearRing>
<coordinates>
-7.125,41.04166667
-7.11666667,41.04166667
-7.11666667,41.05
-7.125,41.05
-7.125,41.04166667
</coordinates>
</LinearRing>
</innerBoundaryIs>
<innerBoundaryIs>
<LinearRing>
<coordinates>
-6.20833333,40.875
-6.20833333,40.86666667
-6.2,40.86666667
-6.2,40.875
-6.2,40.88333333
-6.20833333,40.88333333
-6.20833333,40.875
</coordinates>
</LinearRing>
</innerBoundaryIs>
<innerBoundaryIs>
<LinearRing>
<coordinates>
-6.20833333,40.86666667
-6.21666667,40.86666667
-6.21666667,40.85833333
-6.20833333,40.85833333
-6.20833333,40.86666667
</coordinates>
</LinearRing>
</innerBoundaryIs>
<innerBoundaryIs>
<LinearRing>
<coordinates>
-6.21666667,40.86666667
-6.21666667,40.875
-6.21666667,40.88333333
-6.225,40.88333333
-6.225,40.89166667
-6.225,40.9
-6.23333333,40.9
-6.23333333,40.90833333
-6.23333333,40.91666667
-6.24166667,40.91666667
-6.24166667,40.90833333
-6.24166667,40.9
-6.24166667,40.89166667
-6.24166667,40.88333333
-6.23333333,40.88333333
-6.23333333,40.875
-6.24166667,40.875
-6.24166667,40.86666667
-6.24166667,40.85833333
-6.23333333,40.85833333
-6.225,40.85833333
-6.225,40.86666667
-6.21666667,40.86666667
</coordinates>
</LinearRing>
</innerBoundaryIs>
<innerBoundaryIs>
<LinearRing>
<coordinates>
-6.24166667,40.85833333
-6.25,40.85833333
-6.25,40.85
-6.25,40.84166667
-6.24166667,40.84166667
-6.24166667,40.85
-6.24166667,40.85833333
</coordinates>
</LinearRing>
</innerBoundaryIs>
<innerBoundaryIs>
<LinearRing>
<coordinates>
-6.2,40.86666667
-6.2,40.85833333
-6.2,40.85
-6.2,40.84166667
-6.2,40.83333333
-6.19166667,40.83333333
-6.18333333,40.83333333
-6.18333333,40.84166667
-6.19166667,40.84166667
-6.19166667,40.85
-6.19166667,40.85833333
-6.18333333,40.85833333
-6.175,40.85833333
-6.175,40.86666667
-6.175,40.875
-6.18333333,40.875
-6.19166667,40.875
-6.19166667,40.86666667
-6.2,40.86666667
</coordinates>
</LinearRing>
</innerBoundaryIs>
<innerBoundaryIs>
<LinearRing>
<coordinates>
-6.2,40.88333333
-6.19166667,40.88333333
-6.19166667,40.89166667
-6.18333333,40.89166667
-6.18333333,40.88333333
-6.175,40.88333333
-6.16666667,40.88333333
-6.16666667,40.89166667
-6.15833333,40.89166667
-6.15833333,40.88333333
-6.15,40.88333333
-6.15,40.875
-6.15,40.86666667
-6.15,40.85833333
-6.15,40.85
-6.14166667,40.85
-6.14166667,40.85833333
-6.13333333,40.85833333
-6.125,40.85833333
-6.125,40.85
-6.13333333,40.85
-6.13333333,40.84166667
-6.13333333,40.83333333
-6.125,40.83333333
-6.125,40.84166667
-6.11666667,40.84166667
-6.11666667,40.85
-6.10833333,40.85
-6.1,40.85
-6.1,40.85833333
-6.10833333,40.85833333
-6.10833333,40.86666667
-6.11666667,40.86666667
-6.125,40.86666667
-6.13333333,40.86666667
-6.14166667,40.86666667
-6.14166667,40.875
-6.13333333,40.875
-6.125,40.875
-6.11666667,40.875
-6.10833333,40.875
-6.10833333,40.88333333
-6.10833333,40.89166667
-6.11666667,40.89166667
-6.125,40.89166667
-6.125,40.9
-6.13333333,40.9
-6.13333333,40.90833333
-6.14166667,40.90833333
-6.14166667,40.91666667
-6.13333333,40.91666667
-6.13333333,40.925
-6.125,40.925
-6.125,40.93333333
-6.13333333,40.93333333
-6.14166667,40.93333333
-6.14166667,40.925
-6.15,40.925
-6.15,40.91666667
-6.15833333,40.91666667
-6.15833333,40.90833333
-6.16666667,40.90833333
-6.16666667,40.91666667
-6.175,40.91666667
-6.18333333,40.91666667
-6.19166667,40.91666667
-6.19166667,40.925
-6.2,40.925
-6.20833333,40.925
-6.21666667,40.925
-6.21666667,40.91666667
-6.225,40.91666667
-6.225,40.90833333
-6.21666667,40.90833333
-6.21666667,40.9
-6.20833333,40.9
-6.2,40.9
-6.2,40.89166667
-6.2,40.88333333
</coordinates>
</LinearRing>
</innerBoundaryIs>
<innerBoundaryIs>
<LinearRing>
<coordinates>
-8.15833333,40.89166667
-8.15,40.89166667
-8.15,40.9
-8.15833333,40.9
-8.15833333,40.89166667
</coordinates>
</LinearRing>
</innerBoundaryIs>
<innerBoundaryIs>
<LinearRing>
<coordinates>
-8.15,40.89166667
-8.15,40.88333333
-8.15,40.875
-8.14166667,40.875
-8.14166667,40.88333333
-8.13333333,40.88333333
-8.125,40.88333333
-8.125,40.89166667
-8.13333333,40.89166667
-8.14166667,40.89166667
-8.15,40.89166667
</coordinates>
</LinearRing>
</innerBoundaryIs>
<innerBoundaryIs>
<LinearRing>
<coordinates>
-8.09166667,40.89166667
-8.09166667,40.88333333
-8.1,40.88333333
-8.1,40.875
-8.10833333,40.875
-8.10833333,40.86666667
-8.10833333,40.85833333
-8.10833333,40.85
-8.1,40.85
-8.09166667,40.85
-8.09166667,40.85833333
-8.08333333,40.85833333
-8.075,40.85833333
-8.075,40.86666667
-8.075,40.875
-8.08333333,40.875
-8.08333333,40.88333333
-8.08333333,40.89166667
-8.09166667,40.89166667
</coordinates>
</LinearRing>
</innerBoundaryIs>
<innerBoundaryIs>
<LinearRing>
<coordinates>
-8.10833333,40.875
-8.10833333,40.88333333
-8.11666667,40.88333333
-8.11666667,40.875
-8.10833333,40.875
</coordinates>
</LinearRing>
</innerBoundaryIs>
<innerBoundaryIs>
<LinearRing>
<coordinates>
-8.10833333,40.85
-8.11666667,40.85
-8.11666667,40.84166667
-8.10833333,40.84166667
-8.10833333,40.85
</coordinates>
</LinearRing>
</innerBoundaryIs>
<innerBoundaryIs>
<LinearRing>
<coordinates>
-7.88333333,40.89166667
-7.88333333,40.88333333
-7.875,40.88333333
-7.875,40.89166667
-7.88333333,40.89166667
</coordinates>
</LinearRing>
</innerBoundaryIs>
<innerBoundaryIs>
<LinearRing>
<coordinates>
-7.88333333,40.88333333
-7.89166667,40.88333333
-7.89166667,40.875
-7.89166667,40.86666667
-7.88333333,40.86666667
-7.88333333,40.875
-7.88333333,40.88333333
</coordinates>
</LinearRing>
</innerBoundaryIs>
<innerBoundaryIs>
<LinearRing>
<coordinates>
-7.875,40.88333333
-7.875,40.875
-7.875,40.86666667
-7.86666667,40.86666667
-7.85833333,40.86666667
-7.85833333,40.85833333
-7.85833333,40.85
-7.85,40.85
-7.84166667,40.85
-7.83333333,40.85
-7.83333333,40.85833333
-7.84166667,40.85833333
-7.85,40.85833333
-7.85,40.86666667
-7.85,40.875
-7.84166667,40.875
-7.84166667,40.88333333
-7.85,40.88333333
-7.85833333,40.88333333
-7.86666667,40.88333333
-7.875,40.88333333
</coordinates>
</LinearRing>
</innerBoundaryIs>
<innerBoundaryIs>
<LinearRing>
<coordinates>
-7.83333333,40.85
-7.83333333,40.84166667
-7.825,40.84166667
-7.825,40.85
-7.83333333,40.85
</coordinates>
</LinearRing>
</innerBoundaryIs>
<innerBoundaryIs>
<LinearRing>
<coordinates>
-6.3,40.89166667
-6.3,40.88333333
-6.3,40.875
-6.3,40.86666667
-6.3,40.85833333
-6.29166667,40.85833333
-6.29166667,40.86666667
-6.29166667,40.875
-6.28333333,40.875
-6.28333333,40.88333333
-6.29166667,40.88333333
-6.29166667,40.89166667
-6.3,40.89166667
</coordinates>
</LinearRing>
</innerBoundaryIs>
<innerBoundaryIs>
<LinearRing>
<coordinates>
-6.29166667,40.89166667
-6.28333333,40.89166667
-6.28333333,40.9
-6.28333333,40.90833333
-6.275,40.90833333
-6.275,40.91666667
-6.28333333,40.91666667
-6.29166667,40.91666667
-6.29166667,40.90833333
-6.29166667,40.9
-6.29166667,40.89166667
</coordinates>
</LinearRing>
</innerBoundaryIs>
<innerBoundaryIs>
<LinearRing>
<coordinates>
-6.275,40.89166667
-6.275,40.88333333
-6.26666667,40.88333333
-6.26666667,40.89166667
-6.275,40.89166667
</coordinates>
</LinearRing>
</innerBoundaryIs>
<innerBoundaryIs>
<LinearRing>
<coordinates>
-6.26666667,40.89166667
-6.25833333,40.89166667
-6.25833333,40.9
-6.26666667,40.9
-6.26666667,40.89166667
</coordinates>
</LinearRing>
</innerBoundaryIs>
<innerBoundaryIs>
<LinearRing>
<coordinates>
-6.50833333,40.775
-6.50833333,40.76666667
-6.51666667,40.76666667
-6.525,40.76666667
-6.525,40.775
-6.53333333,40.775
-6.53333333,40.78333333
-6.54166667,40.78333333
-6.54166667,40.79166667
-6.54166667,40.8
-6.53333333,40.8
-6.53333333,40.80833333
-6.53333333,40.81666667
-6.54166667,40.81666667
-6.54166667,40.825
-6.55,40.825
-6.55833333,40.825
-6.56666667,40.825
-6.56666667,40.81666667
-6.56666667,40.80833333
-6.575,40.80833333
-6.575,40.81666667
-6.58333333,40.81666667
-6.58333333,40.80833333
-6.58333333,40.8
-6.575,40.8
-6.56666667,40.8
-6.55833333,40.8
-6.55833333,40.79166667
-6.56666667,40.79166667
-6.575,40.79166667
-6.58333333,40.79166667
-6.58333333,40.78333333
-6.575,40.78333333
-6.575,40.775
-6.575,40.76666667
-6.56666667,40.76666667
-6.55833333,40.76666667
-6.55833333,40.775
-6.55,40.775
-6.55,40.76666667
-6.54166667,40.76666667
-6.54166667,40.75833333
-6.53333333,40.75833333
-6.525,40.75833333
-6.525,40.75
-6.51666667,40.75
-6.50833333,40.75
-6.5,40.75
-6.5,40.74166667
-6.50833333,40.74166667
-6.50833333,40.73333333
-6.50833333,40.725
-6.50833333,40.71666667
-6.50833333,40.70833333
-6.50833333,40.7
-6.5,40.7
-6.49166667,40.7
-6.49166667,40.69166667
-6.48333333,40.69166667
-6.475,40.69166667
-6.475,40.68333333
-6.46666667,40.68333333
-6.46666667,40.69166667
-6.46666667,40.7
-6.45833333,40.7
-6.45,40.7
-6.45,40.70833333
-6.45,40.71666667
-6.45833333,40.71666667
-6.45833333,40.70833333
-6.46666667,40.70833333
-6.475,40.70833333
-6.475,40.71666667
-6.475,40.725
-6.475,40.73333333
-6.46666667,40.73333333
-6.46666667,40.725
-6.45833333,40.725
-6.45833333,40.73333333
-6.45833333,40.74166667
-6.45,40.74166667
-6.45,40.75
-6.44166667,40.75
-6.44166667,40.74166667
-6.43333333,40.74166667
-6.43333333,40.73333333
-6.44166667,40.73333333
-6.44166667,40.725
-6.44166667,40.71666667
-6.43333333,40.71666667
-6.425,40.71666667
-6.41666667,40.71666667
-6.41666667,40.725
-6.425,40.725
-6.425,40.73333333
-6.41666667,40.73333333
-6.41666667,40.74166667
-6.41666667,40.75
-6.40833333,40.75
-6.40833333,40.75833333
-6.41666667,40.75833333
-6.425,40.75833333
-6.425,40.76666667
-6.425,40.775
-6.43333333,40.775
-6.44166667,40.775
-6.45,40.775
-6.45,40.78333333
-6.45,40.79166667
-6.44166667,40.79166667
-6.44166667,40.8
-6.45,40.8
-6.45,40.80833333
-6.45833333,40.80833333
-6.46666667,40.80833333
-6.46666667,40.81666667
-6.475,40.81666667
-6.48333333,40.81666667
-6.48333333,40.80833333
-6.49166667,40.80833333
-6.49166667,40.81666667
-6.5,40.81666667
-6.50833333,40.81666667
-6.51666667,40.81666667
-6.51666667,40.80833333
-6.51666667,40.8
-6.51666667,40.79166667
-6.51666667,40.78333333
-6.50833333,40.78333333
-6.50833333,40.775
</coordinates>
</LinearRing>
</innerBoundaryIs>
<innerBoundaryIs>
<LinearRing>
<coordinates>
-6.45,40.7
-6.45,40.69166667
-6.44166667,40.69166667
-6.44166667,40.7
-6.45,40.7
</coordinates>
</LinearRing>
</innerBoundaryIs>
<innerBoundaryIs>
<LinearRing>
<coordinates>
-6.44166667,40.69166667
-6.44166667,40.68333333
-6.43333333,40.68333333
-6.43333333,40.69166667
-6.44166667,40.69166667
</coordinates>
</LinearRing>
</innerBoundaryIs>
<innerBoundaryIs>
<LinearRing>
<coordinates>
-6.43333333,40.69166667
-6.425,40.69166667
-6.425,40.7
-6.425,40.70833333
-6.43333333,40.70833333
-6.43333333,40.7
-6.43333333,40.69166667
</coordinates>
</LinearRing>
</innerBoundaryIs>
<innerBoundaryIs>
<LinearRing>
<coordinates>
-6.875,40.725
-6.875,40.71666667
-6.86666667,40.71666667
-6.86666667,40.725
-6.85833333,40.725
-6.85833333,40.73333333
-6.86666667,40.73333333
-6.875,40.73333333
-6.875,40.725
</coordinates>
</LinearRing>
</innerBoundaryIs>
<innerBoundaryIs>
<LinearRing>
<coordinates>
-6.86666667,40.71666667
-6.86666667,40.70833333
-6.85833333,40.70833333
-6.85833333,40.71666667
-6.86666667,40.71666667
</coordinates>
</LinearRing>
</innerBoundaryIs>
<innerBoundaryIs>
<LinearRing>
<coordinates>
-6.75,40.75833333
-6.74166667,40.75833333
-6.74166667,40.75
-6.73333333,40.75
-6.73333333,40.75833333
-6.73333333,40.76666667
-6.74166667,40.76666667
-6.74166667,40.775
-6.75,40.775
-6.75,40.76666667
-6.75,40.75833333
</coordinates>
</LinearRing>
</innerBoundaryIs>
<innerBoundaryIs>
<LinearRing>
<coordinates>
-6.73333333,40.76666667
-6.725,40.76666667
-6.725,40.775
-6.73333333,40.775
-6.73333333,40.76666667
</coordinates>
</LinearRing>
</innerBoundaryIs>
<innerBoundaryIs>
<LinearRing>
<coordinates>
-6.575,40.75833333
-6.575,40.75
-6.56666667,40.75
-6.56666667,40.75833333
-6.575,40.75833333
</coordinates>
</LinearRing>
</innerBoundaryIs>
<innerBoundaryIs>
<LinearRing>
<coordinates>
-6.575,40.75
-6.58333333,40.75
-6.59166667,40.75
-6.59166667,40.74166667
-6.58333333,40.74166667
-6.575,40.74166667
-6.575,40.75
</coordinates>
</LinearRing>
</innerBoundaryIs>
<innerBoundaryIs>
<LinearRing>
<coordinates>
-6.575,40.74166667
-6.575,40.73333333
-6.56666667,40.73333333
-6.56666667,40.74166667
-6.575,40.74166667
</coordinates>
</LinearRing>
</innerBoundaryIs>
<innerBoundaryIs>
<LinearRing>
<coordinates>
-8.025,40.69166667
-8.01666667,40.69166667
-8.01666667,40.7
-8.025,40.7
-8.025,40.69166667
</coordinates>
</LinearRing>
</innerBoundaryIs>
<innerBoundaryIs>
<LinearRing>
<coordinates>
-8.01666667,40.7
-8.00833333,40.7
-8.00833333,40.70833333
-8.01666667,40.70833333
-8.01666667,40.7
</coordinates>
</LinearRing>
</innerBoundaryIs>
<innerBoundaryIs>
<LinearRing>
<coordinates>
-7.69166667,40.78333333
-7.68333333,40.78333333
-7.68333333,40.79166667
-7.69166667,40.79166667
-7.69166667,40.78333333
</coordinates>
</LinearRing>
</innerBoundaryIs>
<innerBoundaryIs>
<LinearRing>
<coordinates>
-7.68333333,40.78333333
-7.68333333,40.775
-7.675,40.775
-7.675,40.78333333
-7.68333333,40.78333333
</coordinates>
</LinearRing>
</innerBoundaryIs>
<innerBoundaryIs>
<LinearRing>
<coordinates>
-7.69166667,40.79166667
-7.69166667,40.8
-7.7,40.8
-7.7,40.79166667
-7.69166667,40.79166667
</coordinates>
</LinearRing>
</innerBoundaryIs>
<innerBoundaryIs>
<LinearRing>
<coordinates>
-7.81666667,40.84166667
-7.81666667,40.83333333
-7.80833333,40.83333333
-7.8,40.83333333
-7.8,40.825
-7.79166667,40.825
-7.79166667,40.83333333
-7.78333333,40.83333333
-7.78333333,40.825
-7.775,40.825
-7.775,40.83333333
-7.775,40.84166667
-7.78333333,40.84166667
-7.79166667,40.84166667
-7.79166667,40.85
-7.79166667,40.85833333
-7.79166667,40.86666667
-7.8,40.86666667
-7.8,40.85833333
-7.80833333,40.85833333
-7.80833333,40.85
-7.81666667,40.85
-7.81666667,40.84166667
</coordinates>
</LinearRing>
</innerBoundaryIs>
<innerBoundaryIs>
<LinearRing>
<coordinates>
-7.79166667,40.86666667
-7.78333333,40.86666667
-7.775,40.86666667
-7.775,40.875
-7.78333333,40.875
-7.79166667,40.875
-7.79166667,40.86666667
</coordinates>
</LinearRing>
</innerBoundaryIs>
<innerBoundaryIs>
<LinearRing>
<coordinates>
-6.63333333,40.84166667
-6.63333333,40.83333333
-6.64166667,40.83333333
-6.65,40.83333333
-6.65833333,40.83333333
-6.65833333,40.825
-6.65,40.825
-6.64166667,40.825
-6.63333333,40.825
-6.625,40.825
-6.625,40.83333333
-6.625,40.84166667
-6.63333333,40.84166667
</coordinates>
</LinearRing>
</innerBoundaryIs>
<innerBoundaryIs>
<LinearRing>
<coordinates>
-6.625,40.825
-6.625,40.81666667
-6.61666667,40.81666667
-6.61666667,40.825
-6.625,40.825
</coordinates>
</LinearRing>
</innerBoundaryIs>
<innerBoundaryIs>
<LinearRing>
<coordinates>
-6.6,40.84166667
-6.59166667,40.84166667
-6.58333333,40.84166667
-6.58333333,40.83333333
-6.575,40.83333333
-6.56666667,40.83333333
-6.55833333,40.83333333
-6.55,40.83333333
-6.55,40.84166667
-6.55833333,40.84166667
-6.55833333,40.85
-6.56666667,40.85
-6.56666667,40.85833333
-6.56666667,40.86666667
-6.575,40.86666667
-6.575,40.85833333
-6.58333333,40.85833333
-6.58333333,40.85
-6.59166667,40.85
-6.6,40.85
-6.6,40.84166667
</coordinates>
</LinearRing>
</innerBoundaryIs>
<innerBoundaryIs>
<LinearRing>
<coordinates>
-6.55,40.84166667
-6.54166667,40.84166667
-6.54166667,40.85
-6.55,40.85
-6.55,40.84166667
</coordinates>
</LinearRing>
</innerBoundaryIs>
<innerBoundaryIs>
<LinearRing>
<coordinates>
-6.025,40.84166667
-6.025,40.83333333
-6.01666667,40.83333333
-6.01666667,40.84166667
-6.025,40.84166667
</coordinates>
</LinearRing>
</innerBoundaryIs>
<innerBoundaryIs>
<LinearRing>
<coordinates>
-6.01666667,40.84166667
-6.00833333,40.84166667
-6,40.84166667
-6,40.85
-6.00833333,40.85
-6.01666667,40.85
-6.01666667,40.84166667
</coordinates>
</LinearRing>
</innerBoundaryIs>
<innerBoundaryIs>
<LinearRing>
<coordinates>
-6.00833333,40.80833333
-6,40.80833333
-6,40.8
-5.99166667,40.8
-5.98333333,40.8
-5.98333333,40.80833333
-5.99166667,40.80833333
-5.99166667,40.81666667
-5.99166667,40.825
-6,40.825
-6,40.81666667
-6.00833333,40.81666667
-6.00833333,40.80833333
</coordinates>
</LinearRing>
</innerBoundaryIs>
<innerBoundaryIs>
<LinearRing>
<coordinates>
-6,40.8
-6.00833333,40.8
-6.00833333,40.79166667
-6,40.79166667
-6,40.8
</coordinates>
</LinearRing>
</innerBoundaryIs>
<innerBoundaryIs>
<LinearRing>
<coordinates>
-7.75833333,40.81666667
-7.75,40.81666667
-7.74166667,40.81666667
-7.74166667,40.825
-7.74166667,40.83333333
-7.75,40.83333333
-7.75833333,40.83333333
-7.75833333,40.825
-7.75833333,40.81666667
</coordinates>
</LinearRing>
</innerBoundaryIs>
<innerBoundaryIs>
<LinearRing>
<coordinates>
-7.74166667,40.81666667
-7.74166667,40.80833333
-7.73333333,40.80833333
-7.73333333,40.81666667
-7.74166667,40.81666667
</coordinates>
</LinearRing>
</innerBoundaryIs>
<innerBoundaryIs>
<LinearRing>
<coordinates>
-6.66666667,40.80833333
-6.65833333,40.80833333
-6.65833333,40.81666667
-6.66666667,40.81666667
-6.66666667,40.80833333
</coordinates>
</LinearRing>
</innerBoundaryIs>
<innerBoundaryIs>
<LinearRing>
<coordinates>
-6.66666667,40.81666667
-6.66666667,40.825
-6.675,40.825
-6.675,40.81666667
-6.66666667,40.81666667
</coordinates>
</LinearRing>
</innerBoundaryIs>
<innerBoundaryIs>
<LinearRing>
<coordinates>
-8.14166667,40.83333333
-8.13333333,40.83333333
-8.13333333,40.84166667
-8.14166667,40.84166667
-8.14166667,40.83333333
</coordinates>
</LinearRing>
</innerBoundaryIs>
<innerBoundaryIs>
<LinearRing>
<coordinates>
-8.13333333,40.83333333
-8.13333333,40.825
-8.14166667,40.825
-8.14166667,40.81666667
-8.15,40.81666667
-8.15,40.80833333
-8.14166667,40.80833333
-8.13333333,40.80833333
-8.13333333,40.81666667
-8.125,40.81666667
-8.11666667,40.81666667
-8.11666667,40.825
-8.10833333,40.825
-8.10833333,40.83333333
-8.11666667,40.83333333
-8.125,40.83333333
-8.13333333,40.83333333
</coordinates>
</LinearRing>
</innerBoundaryIs>
<innerBoundaryIs>
<LinearRing>
<coordinates>
-8.025,40.81666667
-8.025,40.80833333
-8.01666667,40.80833333
-8.01666667,40.81666667
-8.025,40.81666667
</coordinates>
</LinearRing>
</innerBoundaryIs>
<innerBoundaryIs>
<LinearRing>
<coordinates>
-8.01666667,40.81666667
-8.00833333,40.81666667
-8,40.81666667
-8,40.825
-8.00833333,40.825
-8.01666667,40.825
-8.01666667,40.81666667
</coordinates>
</LinearRing>
</innerBoundaryIs>
<innerBoundaryIs>
<LinearRing>
<coordinates>
-6.26666667,40.86666667
-6.26666667,40.85833333
-6.25833333,40.85833333
-6.25833333,40.86666667
-6.26666667,40.86666667
</coordinates>
</LinearRing>
</innerBoundaryIs>
<innerBoundaryIs>
<LinearRing>
<coordinates>
-6.26666667,40.85833333
-6.275,40.85833333
-6.275,40.85
-6.26666667,40.85
-6.26666667,40.85833333
</coordinates>
</LinearRing>
</innerBoundaryIs>
<innerBoundaryIs>
<LinearRing>
<coordinates>
-7.975,40.91666667
-7.96666667,40.91666667
-7.95833333,40.91666667
-7.95833333,40.925
-7.96666667,40.925
-7.975,40.925
-7.975,40.91666667
</coordinates>
</LinearRing>
</innerBoundaryIs>
<innerBoundaryIs>
<LinearRing>
<coordinates>
-7.975,40.925
-7.975,40.93333333
-7.975,40.94166667
-7.975,40.95
-7.98333333,40.95
-7.98333333,40.95833333
-7.975,40.95833333
-7.96666667,40.95833333
-7.96666667,40.96666667
-7.95833333,40.96666667
-7.95,40.96666667
-7.95,40.975
-7.95833333,40.975
-7.96666667,40.975
-7.96666667,40.98333333
-7.96666667,40.99166667
-7.975,40.99166667
-7.98333333,40.99166667
-7.99166667,40.99166667
-7.99166667,40.98333333
-7.99166667,40.975
-8,40.975
-8.00833333,40.975
-8.00833333,40.96666667
-8.01666667,40.96666667
-8.025,40.96666667
-8.025,40.975
-8.025,40.98333333
-8.03333333,40.98333333
-8.04166667,40.98333333
-8.04166667,40.975
-8.04166667,40.96666667
-8.05,40.96666667
-8.05,40.975
-8.05833333,40.975
-8.05833333,40.96666667
-8.06666667,40.96666667
-8.06666667,40.975
-8.075,40.975
-8.08333333,40.975
-8.08333333,40.96666667
-8.075,40.96666667
-8.075,40.95833333
-8.06666667,40.95833333
-8.05833333,40.95833333
-8.05,40.95833333
-8.05,40.95
-8.05,40.94166667
-8.04166667,40.94166667
-8.03333333,40.94166667
-8.025,40.94166667
-8.01666667,40.94166667
-8.01666667,40.95
-8.025,40.95
-8.025,40.95833333
-8.01666667,40.95833333
-8.00833333,40.95833333
-8,40.95833333
-8,40.95
-8,40.94166667
-7.99166667,40.94166667
-7.99166667,40.93333333
-7.98333333,40.93333333
-7.98333333,40.925
-7.975,40.925
</coordinates>
</LinearRing>
</innerBoundaryIs>
<innerBoundaryIs>
<LinearRing>
<coordinates>
-7.96666667,40.95833333
-7.96666667,40.95
-7.95833333,40.95
-7.95,40.95
-7.95,40.95833333
-7.95833333,40.95833333
-7.96666667,40.95833333
</coordinates>
</LinearRing>
</innerBoundaryIs>
<innerBoundaryIs>
<LinearRing>
<coordinates>
-8.04166667,40.98333333
-8.04166667,40.99166667
-8.05,40.99166667
-8.05833333,40.99166667
-8.05833333,40.98333333
-8.05,40.98333333
-8.04166667,40.98333333
</coordinates>
</LinearRing>
</innerBoundaryIs>
<innerBoundaryIs>
<LinearRing>
<coordinates>
-7.85833333,40.91666667
-7.85833333,40.90833333
-7.85,40.90833333
-7.85,40.91666667
-7.85833333,40.91666667
</coordinates>
</LinearRing>
</innerBoundaryIs>
<innerBoundaryIs>
<LinearRing>
<coordinates>
-7.85,40.91666667
-7.84166667,40.91666667
-7.84166667,40.90833333
-7.83333333,40.90833333
-7.83333333,40.91666667
-7.83333333,40.925
-7.825,40.925
-7.825,40.93333333
-7.83333333,40.93333333
-7.84166667,40.93333333
-7.84166667,40.925
-7.85,40.925
-7.85,40.91666667
</coordinates>
</LinearRing>
</innerBoundaryIs>
<innerBoundaryIs>
<LinearRing>
<coordinates>
-7.825,40.925
-7.825,40.91666667
-7.81666667,40.91666667
-7.81666667,40.925
-7.825,40.925
</coordinates>
</LinearRing>
</innerBoundaryIs>
<innerBoundaryIs>
<LinearRing>
<coordinates>
-6.04166667,40.91666667
-6.04166667,40.90833333
-6.03333333,40.90833333
-6.03333333,40.91666667
-6.04166667,40.91666667
</coordinates>
</LinearRing>
</innerBoundaryIs>
<innerBoundaryIs>
<LinearRing>
<coordinates>
-6.03333333,40.91666667
-6.025,40.91666667
-6.025,40.925
-6.03333333,40.925
-6.03333333,40.91666667
</coordinates>
</LinearRing>
</innerBoundaryIs>
<innerBoundaryIs>
<LinearRing>
<coordinates>
-7.11666667,40.925
-7.11666667,40.93333333
-7.125,40.93333333
-7.125,40.925
-7.11666667,40.925
</coordinates>
</LinearRing>
</innerBoundaryIs>
<innerBoundaryIs>
<LinearRing>
<coordinates>
-7.125,40.93333333
-7.125,40.94166667
-7.125,40.95
-7.13333333,40.95
-7.13333333,40.94166667
-7.14166667,40.94166667
-7.14166667,40.93333333
-7.13333333,40.93333333
-7.125,40.93333333
</coordinates>
</LinearRing>
</innerBoundaryIs>
<innerBoundaryIs>
<LinearRing>
<coordinates>
-6.35833333,40.96666667
-6.35,40.96666667
-6.35,40.975
-6.35833333,40.975
-6.35833333,40.96666667
</coordinates>
</LinearRing>
</innerBoundaryIs>
<innerBoundaryIs>
<LinearRing>
<coordinates>
-6.35,40.96666667
-6.35,40.95833333
-6.35833333,40.95833333
-6.36666667,40.95833333
-6.36666667,40.96666667
-6.375,40.96666667
-6.38333333,40.96666667
-6.38333333,40.975
-6.39166667,40.975
-6.39166667,40.96666667
-6.4,40.96666667
-6.4,40.95833333
-6.39166667,40.95833333
-6.38333333,40.95833333
-6.38333333,40.95
-6.375,40.95
-6.36666667,40.95
-6.36666667,40.94166667
-6.35833333,40.94166667
-6.35833333,40.95
-6.35,40.95
-6.35,40.94166667
-6.34166667,40.94166667
-6.34166667,40.95
-6.34166667,40.95833333
-6.34166667,40.96666667
-6.35,40.96666667
</coordinates>
</LinearRing>
</innerBoundaryIs>
<innerBoundaryIs>
<LinearRing>
<coordinates>
-6.39166667,40.975
-6.39166667,40.98333333
-6.39166667,40.99166667
-6.4,40.99166667
-6.40833333,40.99166667
-6.40833333,40.98333333
-6.4,40.98333333
-6.4,40.975
-6.39166667,40.975
</coordinates>
</LinearRing>
</innerBoundaryIs>
<innerBoundaryIs>
<LinearRing>
<coordinates>
-6.40833333,40.98333333
-6.41666667,40.98333333
-6.41666667,40.99166667
-6.425,40.99166667
-6.425,40.98333333
-6.43333333,40.98333333
-6.44166667,40.98333333
-6.45,40.98333333
-6.45,40.975
-6.45833333,40.975
-6.45833333,40.96666667
-6.45,40.96666667
-6.45,40.95833333
-6.45,40.95
-6.44166667,40.95
-6.43333333,40.95
-6.425,40.95
-6.425,40.95833333
-6.41666667,40.95833333
-6.40833333,40.95833333
-6.40833333,40.96666667
-6.40833333,40.975
-6.40833333,40.98333333
</coordinates>
</LinearRing>
</innerBoundaryIs>
<innerBoundaryIs>
<LinearRing>
<coordinates>
-6.45833333,40.975
-6.45833333,40.98333333
-6.45833333,40.99166667
-6.45,40.99166667
-6.44166667,40.99166667
-6.44166667,41
-6.45,41
-6.45,41.00833333
-6.45833333,41.00833333
-6.46666667,41.00833333
-6.475,41.00833333
-6.48333333,41.00833333
-6.49166667,41.00833333
-6.49166667,41
-6.48333333,41
-6.48333333,40.99166667
-6.475,40.99166667
-6.475,40.98333333
-6.48333333,40.98333333
-6.48333333,40.975
-6.49166667,40.975
-6.5,40.975
-6.5,40.96666667
-6.49166667,40.96666667
-6.48333333,40.96666667
-6.475,40.96666667
-6.475,40.975
-6.46666667,40.975
-6.45833333,40.975
</coordinates>
</LinearRing>
</innerBoundaryIs>
<innerBoundaryIs>
<LinearRing>
<coordinates>
-6.5,40.975
-6.5,40.98333333
-6.50833333,40.98333333
-6.51666667,40.98333333
-6.51666667,40.975
-6.51666667,40.96666667
-6.50833333,40.96666667
-6.50833333,40.975
-6.5,40.975
</coordinates>
</LinearRing>
</innerBoundaryIs>
<innerBoundaryIs>
<LinearRing>
<coordinates>
-6.38333333,40.95
-6.39166667,40.95
-6.4,40.95
-6.4,40.94166667
-6.39166667,40.94166667
-6.38333333,40.94166667
-6.38333333,40.95
</coordinates>
</LinearRing>
</innerBoundaryIs>
<innerBoundaryIs>
<LinearRing>
<coordinates>
-7.925,40.975
-7.925,40.96666667
-7.91666667,40.96666667
-7.90833333,40.96666667
-7.90833333,40.975
-7.91666667,40.975
-7.925,40.975
</coordinates>
</LinearRing>
</innerBoundaryIs>
<innerBoundaryIs>
<LinearRing>
<coordinates>
-7.925,40.96666667
-7.93333333,40.96666667
-7.94166667,40.96666667
-7.94166667,40.95833333
-7.93333333,40.95833333
-7.93333333,40.95
-7.925,40.95
-7.925,40.95833333
-7.925,40.96666667
</coordinates>
</LinearRing>
</innerBoundaryIs>
<innerBoundaryIs>
<LinearRing>
<coordinates>
-7.89166667,40.975
-7.88333333,40.975
-7.88333333,40.98333333
-7.89166667,40.98333333
-7.89166667,40.975
</coordinates>
</LinearRing>
</innerBoundaryIs>
<innerBoundaryIs>
<LinearRing>
<coordinates>
-7.89166667,40.98333333
-7.89166667,40.99166667
-7.9,40.99166667
-7.90833333,40.99166667
-7.90833333,40.98333333
-7.9,40.98333333
-7.89166667,40.98333333
</coordinates>
</LinearRing>
</innerBoundaryIs>
<innerBoundaryIs>
<LinearRing>
<coordinates>
-6.61666667,40.975
-6.61666667,40.96666667
-6.625,40.96666667
-6.625,40.95833333
-6.61666667,40.95833333
-6.61666667,40.95
-6.60833333,40.95
-6.6,40.95
-6.6,40.95833333
-6.60833333,40.95833333
-6.60833333,40.96666667
-6.60833333,40.975
-6.61666667,40.975
</coordinates>
</LinearRing>
</innerBoundaryIs>
<innerBoundaryIs>
<LinearRing>
<coordinates>
-6.6,40.95833333
-6.59166667,40.95833333
-6.59166667,40.96666667
-6.6,40.96666667
-6.6,40.95833333
</coordinates>
</LinearRing>
</innerBoundaryIs>
<innerBoundaryIs>
<LinearRing>
<coordinates>
-6.975,40.95
-6.975,40.94166667
-6.96666667,40.94166667
-6.96666667,40.95
-6.975,40.95
</coordinates>
</LinearRing>
</innerBoundaryIs>
<innerBoundaryIs>
<LinearRing>
<coordinates>
-6.975,40.94166667
-6.98333333,40.94166667
-6.98333333,40.93333333
-6.975,40.93333333
-6.975,40.94166667
</coordinates>
</LinearRing>
</innerBoundaryIs>
<innerBoundaryIs>
<LinearRing>
<coordinates>
-6.6,41.00833333
-6.59166667,41.00833333
-6.58333333,41.00833333
-6.58333333,41.01666667
-6.59166667,41.01666667
-6.6,41.01666667
-6.6,41.00833333
</coordinates>
</LinearRing>
</innerBoundaryIs>
<innerBoundaryIs>
<LinearRing>
<coordinates>
-6.6,41.01666667
-6.6,41.025
-6.60833333,41.025
-6.61666667,41.025
-6.61666667,41.01666667
-6.60833333,41.01666667
-6.6,41.01666667
</coordinates>
</LinearRing>
</innerBoundaryIs>
<innerBoundaryIs>
<LinearRing>
<coordinates>
-8.34166667,41.375
-8.34166667,41.36666667
-8.34166667,41.35833333
-8.33333333,41.35833333
-8.325,41.35833333
-8.325,41.35
-8.31666667,41.35
-8.30833333,41.35
-8.30833333,41.35833333
-8.31666667,41.35833333
-8.31666667,41.36666667
-8.325,41.36666667
-8.325,41.375
-8.33333333,41.375
-8.34166667,41.375
</coordinates>
</LinearRing>
</innerBoundaryIs>
<innerBoundaryIs>
<LinearRing>
<coordinates>
-8.34166667,41.35833333
-8.35,41.35833333
-8.35,41.35
-8.34166667,41.35
-8.34166667,41.35833333
</coordinates>
</LinearRing>
</innerBoundaryIs>
<innerBoundaryIs>
<LinearRing>
<coordinates>
-8.34166667,41.35
-8.34166667,41.34166667
-8.33333333,41.34166667
-8.33333333,41.35
-8.34166667,41.35
</coordinates>
</LinearRing>
</innerBoundaryIs>
<innerBoundaryIs>
<LinearRing>
<coordinates>
-8.325,41.375
-8.31666667,41.375
-8.31666667,41.38333333
-8.325,41.38333333
-8.325,41.375
</coordinates>
</LinearRing>
</innerBoundaryIs>
<innerBoundaryIs>
<LinearRing>
<coordinates>
-8.30833333,41.375
-8.3,41.375
-8.3,41.38333333
-8.30833333,41.38333333
-8.30833333,41.375
</coordinates>
</LinearRing>
</innerBoundaryIs>
<innerBoundaryIs>
<LinearRing>
<coordinates>
-8.3,41.38333333
-8.29166667,41.38333333
-8.29166667,41.375
-8.28333333,41.375
-8.28333333,41.38333333
-8.28333333,41.39166667
-8.275,41.39166667
-8.275,41.4
-8.28333333,41.4
-8.28333333,41.40833333
-8.29166667,41.40833333
-8.29166667,41.41666667
-8.3,41.41666667
-8.3,41.40833333
-8.3,41.4
-8.3,41.39166667
-8.3,41.38333333
</coordinates>
</LinearRing>
</innerBoundaryIs>
<innerBoundaryIs>
<LinearRing>
<coordinates>
-7.79166667,41.375
-7.78333333,41.375
-7.775,41.375
-7.775,41.38333333
-7.78333333,41.38333333
-7.79166667,41.38333333
-7.79166667,41.375
</coordinates>
</LinearRing>
</innerBoundaryIs>
<innerBoundaryIs>
<LinearRing>
<coordinates>
-7.79166667,41.38333333
-7.79166667,41.39166667
-7.79166667,41.4
-7.79166667,41.40833333
-7.8,41.40833333
-7.8,41.41666667
-7.8,41.425
-7.80833333,41.425
-7.80833333,41.41666667
-7.80833333,41.40833333
-7.81666667,41.40833333
-7.81666667,41.4
-7.80833333,41.4
-7.80833333,41.39166667
-7.80833333,41.38333333
-7.8,41.38333333
-7.79166667,41.38333333
</coordinates>
</LinearRing>
</innerBoundaryIs>
<innerBoundaryIs>
<LinearRing>
<coordinates>
-7.79166667,41.40833333
-7.78333333,41.40833333
-7.78333333,41.4
-7.78333333,41.39166667
-7.775,41.39166667
-7.76666667,41.39166667
-7.76666667,41.38333333
-7.76666667,41.375
-7.76666667,41.36666667
-7.76666667,41.35833333
-7.75833333,41.35833333
-7.75833333,41.36666667
-7.75833333,41.375
-7.75,41.375
-7.75,41.38333333
-7.74166667,41.38333333
-7.74166667,41.39166667
-7.73333333,41.39166667
-7.73333333,41.4
-7.725,41.4
-7.725,41.40833333
-7.73333333,41.40833333
-7.73333333,41.41666667
-7.74166667,41.41666667
-7.75,41.41666667
-7.75833333,41.41666667
-7.76666667,41.41666667
-7.76666667,41.40833333
-7.76666667,41.4
-7.775,41.4
-7.775,41.40833333
-7.775,41.41666667
-7.78333333,41.41666667
-7.79166667,41.41666667
-7.79166667,41.40833333
</coordinates>
</LinearRing>
</innerBoundaryIs>
<innerBoundaryIs>
<LinearRing>
<coordinates>
-7.74166667,41.38333333
-7.74166667,41.375
-7.73333333,41.375
-7.73333333,41.38333333
-7.74166667,41.38333333
</coordinates>
</LinearRing>
</innerBoundaryIs>
<innerBoundaryIs>
<LinearRing>
<coordinates>
-7.73333333,41.41666667
-7.725,41.41666667
-7.725,41.425
-7.71666667,41.425
-7.71666667,41.43333333
-7.725,41.43333333
-7.73333333,41.43333333
-7.74166667,41.43333333
-7.74166667,41.425
-7.73333333,41.425
-7.73333333,41.41666667
</coordinates>
</LinearRing>
</innerBoundaryIs>
<innerBoundaryIs>
<LinearRing>
<coordinates>
-6.16666667,41.38333333
-6.16666667,41.375
-6.175,41.375
-6.175,41.36666667
-6.16666667,41.36666667
-6.15833333,41.36666667
-6.15833333,41.35833333
-6.15,41.35833333
-6.15,41.36666667
-6.14166667,41.36666667
-6.13333333,41.36666667
-6.13333333,41.375
-6.125,41.375
-6.125,41.38333333
-6.11666667,41.38333333
-6.11666667,41.39166667
-6.11666667,41.4
-6.10833333,41.4
-6.10833333,41.39166667
-6.10833333,41.38333333
-6.1,41.38333333
-6.1,41.39166667
-6.1,41.4
-6.1,41.40833333
-6.09166667,41.40833333
-6.08333333,41.40833333
-6.08333333,41.41666667
-6.09166667,41.41666667
-6.1,41.41666667
-6.1,41.425
-6.10833333,41.425
-6.11666667,41.425
-6.11666667,41.43333333
-6.125,41.43333333
-6.125,41.425
-6.13333333,41.425
-6.13333333,41.41666667
-6.14166667,41.41666667
-6.14166667,41.40833333
-6.15,41.40833333
-6.15,41.4
-6.14166667,41.4
-6.14166667,41.39166667
-6.15,41.39166667
-6.15833333,41.39166667
-6.15833333,41.4
-6.16666667,41.4
-6.16666667,41.39166667
-6.16666667,41.38333333
</coordinates>
</LinearRing>
</innerBoundaryIs>
<innerBoundaryIs>
<LinearRing>
<coordinates>
-6.175,41.36666667
-6.18333333,41.36666667
-6.19166667,41.36666667
-6.19166667,41.35833333
-6.2,41.35833333
-6.2,41.35
-6.19166667,41.35
-6.18333333,41.35
-6.18333333,41.35833333
-6.175,41.35833333
-6.175,41.36666667
</coordinates>
</LinearRing>
</innerBoundaryIs>
<innerBoundaryIs>
<LinearRing>
<coordinates>
-6.20833333,41.25
-6.20833333,41.24166667
-6.2,41.24166667
-6.2,41.25
-6.20833333,41.25
</coordinates>
</LinearRing>
</innerBoundaryIs>
<innerBoundaryIs>
<LinearRing>
<coordinates>
-6.20833333,41.24166667
-6.21666667,41.24166667
-6.21666667,41.25
-6.225,41.25
-6.225,41.24166667
-6.225,41.23333333
-6.21666667,41.23333333
-6.20833333,41.23333333
-6.20833333,41.24166667
</coordinates>
</LinearRing>
</innerBoundaryIs>
<innerBoundaryIs>
<LinearRing>
<coordinates>
-6.225,41.25
-6.225,41.25833333
-6.23333333,41.25833333
-6.24166667,41.25833333
-6.24166667,41.25
-6.23333333,41.25
-6.225,41.25
</coordinates>
</LinearRing>
</innerBoundaryIs>
<innerBoundaryIs>
[truncated: 264,348 more chars]
