# Supplementary material for: Species conservation profiles of spiders (Araneae) endemic to mainland Portugal
Source: Biodivers Data J. 2019 Oct 8;7:e39315. doi: 10.3897/BDJ.7.e39315 (PMC6794330; doi:10.3897/BDJ.7.e39315)
Supplement: Supplementary material 27 — Distribution of Nemesia berlandi (Frade & Bacelar, 1931) [file bdj-07-e39315-s027.kml]

<?xml version="1.0" encoding="UTF-8"?>
<kml xmlns="http://earth.google.com/kml/2.2">
<Document>
<name></name>
<description><![CDATA[]]></description>

<Style id="1">
<LineStyle>
<width>2</width>
<color>ff0000ff</color>
</LineStyle>
<PolyStyle>
<color>aaffffff</color>
<fill>1</fill>
</PolyStyle>
</Style>

<Placemark>
<name>Nemesia berlandi_discretepoints_final.kml</name>
<description><![CDATA[]]></description>
<styleUrl>#1</styleUrl>
<visibility>1</visibility>
<MultiGeometry>
<Polygon>
<outerBoundaryIs>
<LinearRing>
<coordinates>
-7.807433333,40.62971667
-7.80736990908034,40.6297146566765
-7.80730674054643,40.6297086248128
-7.80724408175564,40.6296985986973
-7.80718218501282,40.6296846187014
-7.8071212995543,40.6296667411177
-7.80706167054434,40.629645037933
-7.80700353808791,40.6296195965383
-7.8069471362639,40.6295905193771
-7.80689269218254,40.6295579235328
-7.80684042507094,40.6295219402575
-7.80679054539031,40.6294827144431
-7.80674325398852,40.6294404040381
-7.80669874129134,40.6293951794116
-7.80665718653571,40.6293472226671
-7.80661875704795,40.6292967269096
-7.80658360757005,40.6292438954676
-7.80655187963655,40.6291889410748
-7.80652370100464,40.629132085013
-7.80649918513973,40.6290735562216
-7.80647843075856,40.6290135903753
-7.80646152143168,40.6289524289355
-7.80644852524699,40.6288903181777
-7.80643949453554,40.6288275081999
-7.80643446566082,40.6287642519158
-7.80643345887233,40.6287008040362
-7.80643647822405,40.6286374200431
-7.80644351155812,40.6285743551617
-7.80645453055378,40.6285118633319
-7.80646949084144,40.6284501961863
-7.80648833218129,40.6283896020367
-7.8065109787059,40.6283303248743
-7.80653733922571,40.6282726033874
-7.80656730759622,40.62821667
-7.80660076314537,40.6281627499361
-7.80663757115947,40.6281110603129
-7.80667758342565,40.6280618092661
-7.80672063882862,40.6280151951123
-7.80676656399948,40.6279714055503
-7.80681517401378,40.6279306169053
-7.80686627313614,40.6278929934186
-7.80691965560843,40.6278586865868
-7.80697510647827,40.6278278345513
-7.80703240246459,40.6278005615426
-7.80709131285667,40.6277769773792
-7.80715160044316,40.6277571770264
-7.80721302246721,40.6277412402131
-7.80727533160403,40.6277292311113
-7.8073382769567,40.6277211980774
-7.8074016050665,40.6277171734576
-7.8074650609335,40.6277171734576
-7.8075283890433,40.6277211980774
-7.80759133439597,40.6277292311113
-7.80765364353279,40.6277412402131
-7.80771506555684,40.6277571770264
-7.80777535314333,40.6277769773792
-7.80783426353541,40.6278005615426
-7.80789155952173,40.6278278345513
-7.80794701039157,40.6278586865868
-7.80800039286386,40.6278929934186
-7.80805149198622,40.6279306169053
-7.80810010200052,40.6279714055503
-7.80814602717138,40.6280151951123
-7.80818908257435,40.6280618092661
-7.80822909484053,40.6281110603129
-7.80826590285463,40.6281627499361
-7.80829935840378,40.62821667
-7.80832932677429,40.6282726033874
-7.8083556872941,40.6283303248743
-7.80837833381871,40.6283896020367
-7.80839717515856,40.6284501961863
-7.80841213544621,40.6285118633319
-7.80842315444188,40.6285743551617
-7.80843018777595,40.6286374200431
-7.80843320712767,40.6287008040362
-7.80843220033918,40.6287642519158
-7.80842717146446,40.6288275081999
-7.80841814075301,40.6288903181777
-7.80840514456832,40.6289524289355
-7.80838823524144,40.6290135903753
-7.80836748086026,40.6290735562216
-7.80834296499535,40.629132085013
-7.80831478636345,40.6291889410748
-7.80828305842995,40.6292438954676
-7.80824790895205,40.6292967269096
-7.80820947946429,40.6293472226671
-7.80816792470866,40.6293951794116
-7.80812341201148,40.6294404040381
-7.80807612060969,40.6294827144431
-7.80802624092905,40.6295219402575
-7.80797397381746,40.6295579235328
-7.8079195297361,40.6295905193771
-7.80786312791209,40.6296195965383
-7.80780499545566,40.629645037933
-7.8077453664457,40.6296667411177
-7.80768448098718,40.6296846187014
-7.80762258424436,40.6296985986973
-7.80755992545357,40.6297086248128
-7.80749675691966,40.6297146566765
-7.807433333,40.62971667
</coordinates>
</LinearRing>
</outerBoundaryIs>
</Polygon>
</MultiGeometry>
</Placemark>
</Document>
</kml>
