# Supplementary material for: Species conservation profiles of spiders (Araneae) endemic to mainland Portugal
Source: Biodivers Data J. 2019 Oct 8;7:e39315. doi: 10.3897/BDJ.7.e39315 (PMC6794330; doi:10.3897/BDJ.7.e39315)
Supplement: Supplementary material 28 — Distribution of Nemesia fagei (Frade & Bacelar, 1931) [file bdj-07-e39315-s028.kml]

<?xml version="1.0" encoding="UTF-8"?>
<kml xmlns="http://earth.google.com/kml/2.2">
<Document>
<name></name>
<description><![CDATA[]]></description>

<Style id="1">
<LineStyle>
<width>2</width>
<color>ff0000ff</color>
</LineStyle>
<PolyStyle>
<color>aaffffff</color>
<fill>1</fill>
</PolyStyle>
</Style>

<Placemark>
<name>Nemesia fagei_modelcorrected.kml</name>
<description><![CDATA[]]></description>
<styleUrl>#1</styleUrl>
<visibility>1</visibility>
<MultiGeometry>
<Polygon>
<outerBoundaryIs>
<LinearRing>
<coordinates>
-8.71666667,37.775
-8.71666667,37.76666667
-8.725,37.76666667
-8.725,37.775
-8.73333333,37.775
-8.73333333,37.78333333
-8.73333333,37.79166667
-8.73333333,37.8
-8.725,37.8
-8.725,37.80833333
-8.71666667,37.80833333
-8.71666667,37.81666667
-8.70833333,37.81666667
-8.70833333,37.80833333
-8.7,37.80833333
-8.7,37.8
-8.7,37.79166667
-8.70833333,37.79166667
-8.70833333,37.78333333
-8.70833333,37.775
-8.71666667,37.775
</coordinates>
</LinearRing>
</outerBoundaryIs>
<innerBoundaryIs>
<LinearRing>
<coordinates>
-8.70833333,37.79166667
-8.70833333,37.8
-8.71666667,37.8
-8.71666667,37.79166667
-8.70833333,37.79166667
</coordinates>
</LinearRing>
</innerBoundaryIs>
</Polygon>
<Polygon>
<outerBoundaryIs>
<LinearRing>
<coordinates>
-8.55,37.81666667
-8.55,37.80833333
-8.55833333,37.80833333
-8.55833333,37.81666667
-8.56666667,37.81666667
-8.56666667,37.80833333
-8.575,37.80833333
-8.58333333,37.80833333
-8.59166667,37.80833333
-8.6,37.80833333
-8.60833333,37.80833333
-8.61666667,37.80833333
-8.61666667,37.81666667
-8.61666667,37.825
-8.625,37.825
-8.625,37.83333333
-8.61666667,37.83333333
-8.61666667,37.84166667
-8.625,37.84166667
-8.63333333,37.84166667
-8.63333333,37.85
-8.625,37.85
-8.625,37.85833333
-8.63333333,37.85833333
-8.63333333,37.86666667
-8.64166667,37.86666667
-8.65,37.86666667
-8.65,37.875
-8.65,37.88333333
-8.65,37.89166667
-8.65,37.9
-8.65,37.90833333
-8.64166667,37.90833333
-8.63333333,37.90833333
-8.625,37.90833333
-8.61666667,37.90833333
-8.60833333,37.90833333
-8.60833333,37.9
-8.6,37.9
-8.6,37.89166667
-8.59166667,37.89166667
-8.59166667,37.88333333
-8.58333333,37.88333333
-8.58333333,37.875
-8.58333333,37.86666667
-8.58333333,37.85833333
-8.58333333,37.85
-8.575,37.85
-8.56666667,37.85
-8.56666667,37.84166667
-8.575,37.84166667
-8.58333333,37.84166667
-8.59166667,37.84166667
-8.6,37.84166667
-8.6,37.83333333
-8.6,37.825
-8.59166667,37.825
-8.58333333,37.825
-8.575,37.825
-8.56666667,37.825
-8.55833333,37.825
-8.55,37.825
-8.54166667,37.825
-8.54166667,37.81666667
-8.55,37.81666667
</coordinates>
</LinearRing>
</outerBoundaryIs>
<innerBoundaryIs>
<LinearRing>
<coordinates>
-8.625,37.85833333
-8.61666667,37.85833333
-8.60833333,37.85833333
-8.6,37.85833333
-8.6,37.86666667
-8.60833333,37.86666667
-8.61666667,37.86666667
-8.625,37.86666667
-8.625,37.85833333
</coordinates>
</LinearRing>
</innerBoundaryIs>
<innerBoundaryIs>
<LinearRing>
<coordinates>
-8.6,37.86666667
-8.59166667,37.86666667
-8.59166667,37.875
-8.6,37.875
-8.6,37.86666667
</coordinates>
</LinearRing>
</innerBoundaryIs>
<innerBoundaryIs>
<LinearRing>
<coordinates>
-8.6,37.84166667
-8.6,37.85
-8.60833333,37.85
-8.60833333,37.84166667
-8.6,37.84166667
</coordinates>
</LinearRing>
</innerBoundaryIs>
</Polygon>
<Polygon>
<outerBoundaryIs>
<LinearRing>
<coordinates>
-8.65,37.76666667
-8.65,37.75833333
-8.65833333,37.75833333
-8.65833333,37.76666667
-8.65833333,37.775
-8.66666667,37.775
-8.675,37.775
-8.675,37.78333333
-8.68333333,37.78333333
-8.69166667,37.78333333
-8.69166667,37.79166667
-8.69166667,37.8
-8.69166667,37.80833333
-8.7,37.80833333
-8.7,37.81666667
-8.7,37.825
-8.7,37.83333333
-8.70833333,37.83333333
-8.70833333,37.84166667
-8.71666667,37.84166667
-8.725,37.84166667
-8.73333333,37.84166667
-8.73333333,37.85
-8.725,37.85
-8.725,37.85833333
-8.725,37.86666667
-8.71666667,37.86666667
-8.71666667,37.875
-8.70833333,37.875
-8.7,37.875
-8.7,37.86666667
-8.69166667,37.86666667
-8.69166667,37.85833333
-8.68333333,37.85833333
-8.675,37.85833333
-8.675,37.86666667
-8.66666667,37.86666667
-8.65833333,37.86666667
-8.65,37.86666667
-8.65,37.85833333
-8.65833333,37.85833333
-8.65833333,37.85
-8.66666667,37.85
-8.66666667,37.84166667
-8.66666667,37.83333333
-8.66666667,37.825
-8.65833333,37.825
-8.65833333,37.81666667
-8.65,37.81666667
-8.64166667,37.81666667
-8.64166667,37.80833333
-8.64166667,37.8
-8.63333333,37.8
-8.625,37.8
-8.61666667,37.8
-8.61666667,37.79166667
-8.61666667,37.78333333
-8.625,37.78333333
-8.63333333,37.78333333
-8.63333333,37.775
-8.64166667,37.775
-8.64166667,37.76666667
-8.65,37.76666667
</coordinates>
</LinearRing>
</outerBoundaryIs>
<innerBoundaryIs>
<LinearRing>
<coordinates>
-8.70833333,37.84166667
-8.7,37.84166667
-8.7,37.85
-8.7,37.85833333
-8.70833333,37.85833333
-8.70833333,37.85
-8.70833333,37.84166667
</coordinates>
</LinearRing>
</innerBoundaryIs>
</Polygon>
<Polygon>
<outerBoundaryIs>
<LinearRing>
<coordinates>
-7.98333333,37.29166667
-7.98333333,37.28333333
-7.99166667,37.28333333
-8,37.28333333
-8,37.29166667
-8,37.3
-8.00833333,37.3
-8.01666667,37.3
-8.01666667,37.29166667
-8.025,37.29166667
-8.025,37.3
-8.025,37.30833333
-8.03333333,37.30833333
-8.03333333,37.31666667
-8.04166667,37.31666667
-8.05,37.31666667
-8.05,37.325
-8.05833333,37.325
-8.05833333,37.31666667
-8.06666667,37.31666667
-8.075,37.31666667
-8.075,37.325
-8.075,37.33333333
-8.06666667,37.33333333
-8.06666667,37.34166667
-8.05833333,37.34166667
-8.05,37.34166667
-8.05,37.35
-8.05,37.35833333
-8.05,37.36666667
-8.05,37.375
-8.05833333,37.375
-8.05833333,37.38333333
-8.05833333,37.39166667
-8.05,37.39166667
-8.04166667,37.39166667
-8.04166667,37.38333333
-8.04166667,37.375
-8.03333333,37.375
-8.03333333,37.36666667
-8.025,37.36666667
-8.01666667,37.36666667
-8.01666667,37.375
-8.00833333,37.375
-8.00833333,37.38333333
-8,37.38333333
-8,37.375
-7.99166667,37.375
-7.99166667,37.36666667
-7.98333333,37.36666667
-7.98333333,37.35833333
-7.99166667,37.35833333
-7.99166667,37.35
-7.99166667,37.34166667
-7.98333333,37.34166667
-7.975,37.34166667
-7.975,37.33333333
-7.975,37.325
-7.975,37.31666667
-7.98333333,37.31666667
-7.98333333,37.30833333
-7.975,37.30833333
-7.975,37.3
-7.96666667,37.3
-7.96666667,37.29166667
-7.975,37.29166667
-7.98333333,37.29166667
</coordinates>
</LinearRing>
</outerBoundaryIs>
<innerBoundaryIs>
<LinearRing>
<coordinates>
-8.03333333,37.36666667
-8.04166667,37.36666667
-8.04166667,37.35833333
-8.04166667,37.35
-8.03333333,37.35
-8.03333333,37.35833333
-8.03333333,37.36666667
</coordinates>
</LinearRing>
</innerBoundaryIs>
<innerBoundaryIs>
<LinearRing>
<coordinates>
-7.98333333,37.29166667
-7.98333333,37.3
-7.99166667,37.3
-7.99166667,37.29166667
-7.98333333,37.29166667
</coordinates>
</LinearRing>
</innerBoundaryIs>
<innerBoundaryIs>
<LinearRing>
<coordinates>
-8.025,37.325
-8.01666667,37.325
-8.01666667,37.33333333
-8.01666667,37.34166667
-8.025,37.34166667
-8.025,37.33333333
-8.025,37.325
</coordinates>
</LinearRing>
</innerBoundaryIs>
</Polygon>
<Polygon>
<outerBoundaryIs>
<LinearRing>
<coordinates>
-6.38333333,36.81666667
-6.39166667,36.81666667
-6.39166667,36.825
-6.39166667,36.83333333
-6.4,36.83333333
-6.4,36.84166667
-6.4,36.85
-6.4,36.85833333
-6.40833333,36.85833333
-6.40833333,36.86666667
-6.40833333,36.875
-6.40833333,36.88333333
-6.40833333,36.89166667
-6.40833333,36.9
-6.41666667,36.9
-6.41666667,36.90833333
-6.41666667,36.91666667
-6.40833333,36.91666667
-6.40833333,36.925
-6.41666667,36.925
-6.41666667,36.93333333
-6.425,36.93333333
-6.425,36.925
-6.43333333,36.925
-6.44166667,36.925
-6.44166667,36.93333333
-6.45,36.93333333
-6.45,36.94166667
-6.45833333,36.94166667
-6.46666667,36.94166667
-6.46666667,36.95
-6.46666667,36.95833333
-6.475,36.95833333
-6.48333333,36.95833333
-6.49166667,36.95833333
-6.49166667,36.96666667
-6.5,36.96666667
-6.5,36.975
-6.50833333,36.975
-6.50833333,36.98333333
-6.51666667,36.98333333
-6.51666667,36.99166667
-6.525,36.99166667
-6.53333333,36.99166667
-6.53333333,37
-6.54166667,37
-6.55,37
-6.55,37.00833333
-6.55833333,37.00833333
-6.55833333,37.01666667
-6.56666667,37.01666667
-6.575,37.01666667
-6.575,37.025
-6.58333333,37.025
-6.59166667,37.025
-6.59166667,37.03333333
-6.6,37.03333333
-6.60833333,37.03333333
-6.60833333,37.04166667
-6.61666667,37.04166667
-6.61666667,37.05
-6.625,37.05
-6.63333333,37.05
-6.63333333,37.05833333
-6.64166667,37.05833333
-6.65,37.05833333
-6.65833333,37.05833333
-6.65833333,37.06666667
-6.66666667,37.06666667
-6.675,37.06666667
-6.675,37.075
-6.68333333,37.075
-6.69166667,37.075
-6.69166667,37.08333333
-6.7,37.08333333
-6.70833333,37.08333333
-6.70833333,37.09166667
-6.71666667,37.09166667
-6.725,37.09166667
-6.725,37.1
-6.73333333,37.1
-6.74166667,37.1
-6.75,37.1
-6.75,37.10833333
-6.75833333,37.10833333
-6.76666667,37.10833333
-6.76666667,37.11666667
-6.775,37.11666667
-6.78333333,37.11666667
-6.78333333,37.125
-6.79166667,37.125
-6.8,37.125
-6.80833333,37.125
-6.80833333,37.13333333
-6.81666667,37.13333333
-6.825,37.13333333
-6.83333333,37.13333333
-6.83333333,37.14166667
-6.84166667,37.14166667
-6.84166667,37.15
-6.85,37.15
-6.85833333,37.15
-6.86666667,37.15
-6.86666667,37.15833333
-6.875,37.15833333
-6.88333333,37.15833333
-6.88333333,37.16666667
-6.89166667,37.16666667
-6.9,37.16666667
-6.9,37.175
-6.90833333,37.175
-6.90833333,37.18333333
-6.91666667,37.18333333
-6.91666667,37.19166667
-6.925,37.19166667
-6.925,37.2
-6.93333333,37.2
-6.93333333,37.20833333
-6.925,37.20833333
-6.925,37.21666667
-6.91666667,37.21666667
-6.91666667,37.225
-6.90833333,37.225
-6.90833333,37.23333333
-6.9,37.23333333
-6.89166667,37.23333333
-6.89166667,37.24166667
-6.88333333,37.24166667
-6.88333333,37.25
-6.88333333,37.25833333
-6.875,37.25833333
-6.875,37.26666667
-6.86666667,37.26666667
-6.86666667,37.275
-6.85833333,37.275
-6.85833333,37.28333333
-6.85,37.28333333
-6.85,37.29166667
-6.84166667,37.29166667
-6.83333333,37.29166667
-6.83333333,37.28333333
-6.84166667,37.28333333
-6.84166667,37.275
-6.83333333,37.275
-6.83333333,37.26666667
-6.825,37.26666667
-6.825,37.25833333
-6.825,37.25
-6.81666667,37.25
-6.80833333,37.25
-6.80833333,37.25833333
-6.8,37.25833333
-6.79166667,37.25833333
-6.79166667,37.25
-6.78333333,37.25
-6.775,37.25
-6.76666667,37.25
-6.76666667,37.24166667
-6.76666667,37.23333333
-6.75833333,37.23333333
-6.75,37.23333333
-6.74166667,37.23333333
-6.74166667,37.225
-6.74166667,37.21666667
-6.74166667,37.20833333
-6.74166667,37.2
-6.74166667,37.19166667
-6.74166667,37.18333333
-6.75,37.18333333
-6.75,37.175
-6.75,37.16666667
-6.74166667,37.16666667
-6.74166667,37.175
-6.73333333,37.175
-6.73333333,37.16666667
-6.725,37.16666667
-6.725,37.15833333
-6.71666667,37.15833333
-6.71666667,37.15
-6.70833333,37.15
-6.7,37.15
-6.69166667,37.15
-6.68333333,37.15
-6.68333333,37.14166667
-6.69166667,37.14166667
-6.69166667,37.13333333
-6.69166667,37.125
-6.68333333,37.125
-6.675,37.125
-6.675,37.11666667
-6.66666667,37.11666667
-6.66666667,37.10833333
-6.675,37.10833333
-6.675,37.1
-6.66666667,37.1
-6.66666667,37.09166667
-6.65833333,37.09166667
-6.65833333,37.08333333
-6.65,37.08333333
-6.65,37.075
-6.64166667,37.075
-6.63333333,37.075
-6.63333333,37.08333333
-6.625,37.08333333
-6.61666667,37.08333333
-6.60833333,37.08333333
-6.60833333,37.075
-6.61666667,37.075
-6.61666667,37.06666667
-6.60833333,37.06666667
-6.6,37.06666667
-6.6,37.05833333
-6.59166667,37.05833333
-6.58333333,37.05833333
-6.575,37.05833333
-6.56666667,37.05833333
-6.55833333,37.05833333
-6.55833333,37.05
-6.55,37.05
-6.55,37.04166667
-6.54166667,37.04166667
-6.54166667,37.03333333
-6.53333333,37.03333333
-6.525,37.03333333
-6.51666667,37.03333333
-6.50833333,37.03333333
-6.50833333,37.04166667
-6.50833333,37.05
-6.5,37.05
-6.5,37.05833333
-6.49166667,37.05833333
-6.49166667,37.05
-6.49166667,37.04166667
-6.48333333,37.04166667
-6.48333333,37.05
-6.475,37.05
-6.475,37.04166667
-6.46666667,37.04166667
-6.46666667,37.03333333
-6.46666667,37.025
-6.45833333,37.025
-6.45833333,37.01666667
-6.45833333,37.00833333
-6.45,37.00833333
-6.45,37
-6.44166667,37
-6.43333333,37
-6.425,37
-6.41666667,37
-6.41666667,37.00833333
-6.40833333,37.00833333
-6.40833333,37.01666667
-6.41666667,37.01666667
-6.41666667,37.025
-6.40833333,37.025
-6.40833333,37.03333333
-6.40833333,37.04166667
-6.4,37.04166667
-6.4,37.05
-6.4,37.05833333
-6.39166667,37.05833333
-6.39166667,37.05
-6.39166667,37.04166667
-6.39166667,37.03333333
-6.38333333,37.03333333
-6.38333333,37.04166667
-6.375,37.04166667
-6.375,37.03333333
-6.36666667,37.03333333
-6.35833333,37.03333333
-6.35,37.03333333
-6.35,37.025
-6.35,37.01666667
-6.34166667,37.01666667
-6.34166667,37.00833333
-6.35,37.00833333
-6.35,37
-6.35833333,37
-6.36666667,37
-6.375,37
-6.375,36.99166667
-6.36666667,36.99166667
-6.36666667,36.98333333
-6.35833333,36.98333333
-6.35,36.98333333
-6.35,36.975
-6.35833333,36.975
-6.36666667,36.975
-6.36666667,36.96666667
-6.375,36.96666667
-6.375,36.95833333
-6.36666667,36.95833333
-6.35833333,36.95833333
-6.35833333,36.96666667
-6.35,36.96666667
-6.34166667,36.96666667
-6.34166667,36.975
-6.33333333,36.975
-6.325,36.975
-6.325,36.96666667
-6.325,36.95833333
-6.31666667,36.95833333
-6.30833333,36.95833333
-6.30833333,36.96666667
-6.3,36.96666667
-6.29166667,36.96666667
-6.29166667,36.975
-6.28333333,36.975
-6.28333333,36.96666667
-6.28333333,36.95833333
-6.28333333,36.95
-6.275,36.95
-6.26666667,36.95
-6.25833333,36.95
-6.25833333,36.94166667
-6.25833333,36.93333333
-6.26666667,36.93333333
-6.26666667,36.925
-6.26666667,36.91666667
-6.275,36.91666667
-6.28333333,36.91666667
-6.28333333,36.925
-6.275,36.925
-6.275,36.93333333
-6.275,36.94166667
-6.28333333,36.94166667
-6.28333333,36.93333333
-6.29166667,36.93333333
-6.29166667,36.925
-6.3,36.925
-6.30833333,36.925
-6.30833333,36.91666667
-6.31666667,36.91666667
-6.325,36.91666667
-6.33333333,36.91666667
-6.33333333,36.925
-6.34166667,36.925
-6.34166667,36.91666667
-6.34166667,36.90833333
-6.35,36.90833333
-6.35833333,36.90833333
-6.36666667,36.90833333
-6.36666667,36.9
-6.35833333,36.9
-6.35833333,36.89166667
-6.36666667,36.89166667
-6.36666667,36.88333333
-6.36666667,36.875
-6.36666667,36.86666667
-6.35833333,36.86666667
-6.35833333,36.85833333
-6.36666667,36.85833333
-6.36666667,36.85
-6.35833333,36.85
-6.35,36.85
-6.34166667,36.85
-6.34166667,36.84166667
-6.35,36.84166667
-6.35833333,36.84166667
-6.35833333,36.83333333
-6.35,36.83333333
-6.34166667,36.83333333
-6.34166667,36.825
-6.34166667,36.81666667
-6.34166667,36.80833333
-6.35,36.80833333
-6.35833333,36.80833333
-6.36666667,36.80833333
-6.375,36.80833333
-6.38333333,36.80833333
-6.38333333,36.81666667
</coordinates>
</LinearRing>
</outerBoundaryIs>
<innerBoundaryIs>
<LinearRing>
<coordinates>
-6.425,36.93333333
-6.425,36.94166667
-6.43333333,36.94166667
-6.43333333,36.93333333
-6.425,36.93333333
</coordinates>
</LinearRing>
</innerBoundaryIs>
<innerBoundaryIs>
<LinearRing>
<coordinates>
-6.83333333,37.14166667
-6.825,37.14166667
-6.825,37.15
-6.83333333,37.15
-6.83333333,37.14166667
</coordinates>
</LinearRing>
</innerBoundaryIs>
<innerBoundaryIs>
<LinearRing>
<coordinates>
-6.45,37
-6.45833333,37
-6.45833333,36.99166667
-6.45,36.99166667
-6.45,37
</coordinates>
</LinearRing>
</innerBoundaryIs>
<innerBoundaryIs>
<LinearRing>
<coordinates>
-6.45,36.99166667
-6.45,36.98333333
-6.44166667,36.98333333
-6.44166667,36.99166667
-6.45,36.99166667
</coordinates>
</LinearRing>
</innerBoundaryIs>
<innerBoundaryIs>
<LinearRing>
<coordinates>
-6.44166667,36.98333333
-6.44166667,36.975
-6.43333333,36.975
-6.425,36.975
-6.41666667,36.975
-6.41666667,36.98333333
-6.425,36.98333333
-6.425,36.99166667
-6.43333333,36.99166667
-6.43333333,36.98333333
-6.44166667,36.98333333
</coordinates>
</LinearRing>
</innerBoundaryIs>
<innerBoundaryIs>
<LinearRing>
<coordinates>
-6.36666667,36.90833333
-6.36666667,36.91666667
-6.375,36.91666667
-6.375,36.90833333
-6.36666667,36.90833333
</coordinates>
</LinearRing>
</innerBoundaryIs>
<innerBoundaryIs>
<LinearRing>
<coordinates>
-6.38333333,36.81666667
-6.375,36.81666667
-6.375,36.825
-6.36666667,36.825
-6.36666667,36.83333333
-6.36666667,36.84166667
-6.375,36.84166667
-6.375,36.83333333
-6.38333333,36.83333333
-6.38333333,36.825
-6.38333333,36.81666667
</coordinates>
</LinearRing>
</innerBoundaryIs>
<innerBoundaryIs>
<LinearRing>
<coordinates>
-6.725,37.11666667
-6.71666667,37.11666667
-6.71666667,37.125
-6.725,37.125
-6.725,37.11666667
</coordinates>
</LinearRing>
</innerBoundaryIs>
<innerBoundaryIs>
<LinearRing>
<coordinates>
-6.725,37.125
-6.725,37.13333333
-6.73333333,37.13333333
-6.73333333,37.125
-6.725,37.125
</coordinates>
</LinearRing>
</innerBoundaryIs>
<innerBoundaryIs>
<LinearRing>
<coordinates>
-6.8,37.19166667
-6.8,37.18333333
-6.79166667,37.18333333
-6.79166667,37.19166667
-6.79166667,37.2
-6.8,37.2
-6.8,37.19166667
</coordinates>
</LinearRing>
</innerBoundaryIs>
<innerBoundaryIs>
<LinearRing>
<coordinates>
-6.8,37.2
-6.8,37.20833333
-6.80833333,37.20833333
-6.80833333,37.21666667
-6.81666667,37.21666667
-6.81666667,37.20833333
-6.81666667,37.2
-6.80833333,37.2
-6.8,37.2
</coordinates>
</LinearRing>
</innerBoundaryIs>
<innerBoundaryIs>
<LinearRing>
<coordinates>
-6.8,37.16666667
-6.8,37.15833333
-6.79166667,37.15833333
-6.79166667,37.16666667
-6.8,37.16666667
</coordinates>
</LinearRing>
</innerBoundaryIs>
<innerBoundaryIs>
<LinearRing>
<coordinates>
-6.79166667,37.15833333
-6.79166667,37.15
-6.78333333,37.15
-6.78333333,37.15833333
-6.79166667,37.15833333
</coordinates>
</LinearRing>
</innerBoundaryIs>
<innerBoundaryIs>
<LinearRing>
<coordinates>
-6.80833333,37.23333333
-6.8,37.23333333
-6.79166667,37.23333333
-6.79166667,37.225
-6.79166667,37.21666667
-6.79166667,37.20833333
-6.78333333,37.20833333
-6.78333333,37.21666667
-6.78333333,37.225
-6.78333333,37.23333333
-6.78333333,37.24166667
-6.79166667,37.24166667
-6.8,37.24166667
-6.80833333,37.24166667
-6.80833333,37.23333333
</coordinates>
</LinearRing>
</innerBoundaryIs>
<innerBoundaryIs>
<LinearRing>
<coordinates>
-6.575,37.04166667
-6.56666667,37.04166667
-6.56666667,37.05
-6.575,37.05
-6.575,37.04166667
</coordinates>
</LinearRing>
</innerBoundaryIs>
<innerBoundaryIs>
<LinearRing>
<coordinates>
-6.30833333,36.94166667
-6.3,36.94166667
-6.3,36.95
-6.30833333,36.95
-6.30833333,36.94166667
</coordinates>
</LinearRing>
</innerBoundaryIs>
<innerBoundaryIs>
<LinearRing>
<coordinates>
-6.4,36.90833333
-6.4,36.9
-6.39166667,36.9
-6.39166667,36.90833333
-6.4,36.90833333
</coordinates>
</LinearRing>
</innerBoundaryIs>
<innerBoundaryIs>
<LinearRing>
<coordinates>
-6.40833333,36.96666667
-6.4,36.96666667
-6.4,36.975
-6.40833333,36.975
-6.40833333,36.96666667
</coordinates>
</LinearRing>
</innerBoundaryIs>
<innerBoundaryIs>
<LinearRing>
<coordinates>
-6.4,37.00833333
-6.4,37
-6.39166667,37
-6.39166667,37.00833333
-6.4,37.00833333
</coordinates>
</LinearRing>
</innerBoundaryIs>
<innerBoundaryIs>
<LinearRing>
<coordinates>
-6.7,37.11666667
-6.7,37.10833333
-6.70833333,37.10833333
-6.70833333,37.1
-6.7,37.1
-6.69166667,37.1
-6.69166667,37.10833333
-6.69166667,37.11666667
-6.7,37.11666667
</coordinates>
</LinearRing>
</innerBoundaryIs>
<innerBoundaryIs>
<LinearRing>
<coordinates>
-6.70833333,37.125
-6.7,37.125
-6.7,37.13333333
-6.70833333,37.13333333
-6.70833333,37.125
</coordinates>
</LinearRing>
</innerBoundaryIs>
<innerBoundaryIs>
<LinearRing>
<coordinates>
-6.83333333,37.18333333
-6.84166667,37.18333333
-6.84166667,37.175
-6.83333333,37.175
-6.825,37.175
-6.825,37.18333333
-6.83333333,37.18333333
</coordinates>
</LinearRing>
</innerBoundaryIs>
<innerBoundaryIs>
<LinearRing>
<coordinates>
-6.85,37.16666667
-6.85,37.15833333
-6.84166667,37.15833333
-6.84166667,37.16666667
-6.85,37.16666667
</coordinates>
</LinearRing>
</innerBoundaryIs>
<innerBoundaryIs>
<LinearRing>
<coordinates>
-6.775,37.21666667
-6.76666667,37.21666667
-6.75833333,37.21666667
-6.75833333,37.225
-6.76666667,37.225
-6.775,37.225
-6.775,37.21666667
</coordinates>
</LinearRing>
</innerBoundaryIs>
<innerBoundaryIs>
<LinearRing>
<coordinates>
-6.85833333,37.21666667
-6.85833333,37.20833333
-6.85,37.20833333
-6.85,37.2
-6.84166667,37.2
-6.83333333,37.2
-6.83333333,37.20833333
-6.825,37.20833333
-6.825,37.21666667
-6.83333333,37.21666667
-6.84166667,37.21666667
-6.85,37.21666667
-6.85833333,37.21666667
</coordinates>
</LinearRing>
</innerBoundaryIs>
</Polygon>
<Polygon>
<outerBoundaryIs>
<LinearRing>
<coordinates>
-7.88333333,36.99166667
-7.875,36.99166667
-7.875,36.98333333
-7.88333333,36.98333333
-7.89166667,36.98333333
-7.89166667,36.99166667
-7.9,36.99166667
-7.9,36.98333333
-7.9,36.975
-7.89166667,36.975
-7.89166667,36.96666667
-7.9,36.96666667
-7.90833333,36.96666667
-7.91666667,36.96666667
-7.925,36.96666667
-7.925,36.975
-7.93333333,36.975
-7.93333333,36.98333333
-7.94166667,36.98333333
-7.94166667,36.99166667
-7.95,36.99166667
-7.95833333,36.99166667
-7.95833333,37
-7.95,37
-7.94166667,37
-7.93333333,37
-7.93333333,37.00833333
-7.94166667,37.00833333
-7.95,37.00833333
-7.95833333,37.00833333
-7.96666667,37.00833333
-7.975,37.00833333
-7.975,37
-7.98333333,37
-7.99166667,37
-7.99166667,37.00833333
-7.99166667,37.01666667
-8,37.01666667
-8.00833333,37.01666667
-8.01666667,37.01666667
-8.01666667,37.025
-8.025,37.025
-8.03333333,37.025
-8.03333333,37.03333333
-8.04166667,37.03333333
-8.05,37.03333333
-8.05,37.04166667
-8.05833333,37.04166667
-8.05833333,37.05
-8.06666667,37.05
-8.075,37.05
-8.075,37.05833333
-8.08333333,37.05833333
-8.09166667,37.05833333
-8.09166667,37.06666667
-8.1,37.06666667
-8.10833333,37.06666667
-8.11666667,37.06666667
-8.11666667,37.075
-8.125,37.075
-8.13333333,37.075
-8.14166667,37.075
-8.14166667,37.08333333
-8.15,37.08333333
-8.15833333,37.08333333
-8.16666667,37.08333333
-8.175,37.08333333
-8.175,37.09166667
-8.18333333,37.09166667
-8.19166667,37.09166667
-8.2,37.09166667
-8.20833333,37.09166667
-8.21666667,37.09166667
-8.21666667,37.08333333
-8.225,37.08333333
-8.23333333,37.08333333
-8.24166667,37.08333333
-8.25,37.08333333
-8.25833333,37.08333333
-8.26666667,37.08333333
-8.26666667,37.075
-8.275,37.075
-8.28333333,37.075
-8.29166667,37.075
-8.3,37.075
-8.30833333,37.075
-8.30833333,37.08333333
-8.31666667,37.08333333
-8.325,37.08333333
-8.325,37.09166667
-8.33333333,37.09166667
-8.34166667,37.09166667
-8.34166667,37.1
-8.35,37.1
-8.35833333,37.1
-8.36666667,37.1
-8.375,37.1
-8.38333333,37.1
-8.39166667,37.1
-8.39166667,37.09166667
-8.4,37.09166667
-8.40833333,37.09166667
-8.41666667,37.09166667
-8.41666667,37.08333333
-8.425,37.08333333
-8.43333333,37.08333333
-8.44166667,37.08333333
-8.44166667,37.09166667
-8.45,37.09166667
-8.45833333,37.09166667
-8.46666667,37.09166667
-8.46666667,37.1
-8.475,37.1
-8.48333333,37.1
-8.49166667,37.1
-8.5,37.1
-8.50833333,37.1
-8.50833333,37.10833333
-8.50833333,37.11666667
-8.51666667,37.11666667
-8.51666667,37.125
-8.51666667,37.13333333
-8.50833333,37.13333333
-8.50833333,37.14166667
-8.5,37.14166667
-8.5,37.15
-8.50833333,37.15
-8.51666667,37.15
-8.51666667,37.14166667
-8.525,37.14166667
-8.525,37.13333333
-8.525,37.125
-8.525,37.11666667
-8.53333333,37.11666667
-8.54166667,37.11666667
-8.55,37.11666667
-8.55833333,37.11666667
-8.56666667,37.11666667
-8.575,37.11666667
-8.58333333,37.11666667
-8.58333333,37.125
-8.58333333,37.13333333
-8.59166667,37.13333333
-8.59166667,37.14166667
-8.6,37.14166667
-8.6,37.13333333
-8.60833333,37.13333333
-8.61666667,37.13333333
-8.625,37.13333333
-8.625,37.125
-8.625,37.11666667
-8.63333333,37.11666667
-8.64166667,37.11666667
-8.65,37.11666667
-8.65833333,37.11666667
-8.65833333,37.10833333
-8.66666667,37.10833333
-8.66666667,37.1
-8.66666667,37.09166667
-8.66666667,37.08333333
-8.675,37.08333333
-8.68333333,37.08333333
-8.69166667,37.08333333
-8.7,37.08333333
-8.70833333,37.08333333
-8.71666667,37.08333333
-8.725,37.08333333
-8.73333333,37.08333333
-8.74166667,37.08333333
-8.74166667,37.075
-8.75,37.075
-8.75833333,37.075
-8.76666667,37.075
-8.775,37.075
-8.775,37.06666667
-8.78333333,37.06666667
-8.79166667,37.06666667
-8.8,37.06666667
-8.80833333,37.06666667
-8.80833333,37.075
-8.8,37.075
-8.8,37.08333333
-8.80833333,37.08333333
-8.81666667,37.08333333
-8.81666667,37.075
-8.81666667,37.06666667
-8.825,37.06666667
-8.83333333,37.06666667
-8.83333333,37.05833333
-8.84166667,37.05833333
-8.85,37.05833333
-8.85833333,37.05833333
-8.85833333,37.05
-8.85833333,37.04166667
-8.86666667,37.04166667
-8.86666667,37.05
-8.875,37.05
-8.875,37.05833333
-8.88333333,37.05833333
-8.89166667,37.05833333
-8.9,37.05833333
-8.90833333,37.05833333
-8.90833333,37.05
-8.9,37.05
-8.89166667,37.05
-8.88333333,37.05
-8.88333333,37.04166667
-8.89166667,37.04166667
-8.89166667,37.03333333
-8.9,37.03333333
-8.9,37.025
-8.90833333,37.025
-8.91666667,37.025
-8.925,37.025
-8.925,37.01666667
-8.93333333,37.01666667
-8.93333333,37.00833333
-8.94166667,37.00833333
-8.94166667,37
-8.95,37
-8.95,37.00833333
-8.95,37.01666667
-8.95833333,37.01666667
-8.95833333,37.025
-8.96666667,37.025
-8.975,37.025
-8.98333333,37.025
-8.98333333,37.03333333
-8.975,37.03333333
-8.975,37.04166667
-8.975,37.05
-8.975,37.05833333
-8.96666667,37.05833333
-8.95833333,37.05833333
-8.95833333,37.06666667
-8.95833333,37.075
-8.95833333,37.08333333
-8.95,37.08333333
-8.95,37.09166667
-8.94166667,37.09166667
-8.94166667,37.1
-8.93333333,37.1
-8.93333333,37.10833333
-8.93333333,37.11666667
-8.925,37.11666667
-8.925,37.125
-8.91666667,37.125
-8.91666667,37.13333333
-8.91666667,37.14166667
-8.90833333,37.14166667
-8.90833333,37.15
-8.90833333,37.15833333
-8.9,37.15833333
-8.9,37.16666667
-8.9,37.175
-8.9,37.18333333
-8.90833333,37.18333333
-8.90833333,37.19166667
-8.90833333,37.2
-8.9,37.2
-8.89166667,37.2
-8.89166667,37.20833333
-8.88333333,37.20833333
-8.88333333,37.21666667
-8.875,37.21666667
-8.875,37.225
-8.875,37.23333333
-8.86666667,37.23333333
-8.86666667,37.24166667
-8.86666667,37.25
-8.85833333,37.25
-8.85833333,37.25833333
-8.85833333,37.26666667
-8.85833333,37.275
-8.85833333,37.28333333
-8.85833333,37.29166667
-8.86666667,37.29166667
-8.86666667,37.3
-8.86666667,37.30833333
-8.86666667,37.31666667
-8.86666667,37.325
-8.85833333,37.325
-8.85833333,37.33333333
-8.85,37.33333333
-8.85,37.34166667
-8.84166667,37.34166667
-8.84166667,37.35
-8.84166667,37.35833333
-8.83333333,37.35833333
-8.83333333,37.36666667
-8.825,37.36666667
-8.825,37.375
-8.825,37.38333333
-8.81666667,37.38333333
-8.81666667,37.39166667
-8.80833333,37.39166667
-8.80833333,37.4
-8.80833333,37.40833333
-8.80833333,37.41666667
-8.8,37.41666667
-8.8,37.425
-8.8,37.43333333
-8.8,37.44166667
-8.8,37.45
-8.79166667,37.45
-8.79166667,37.45833333
-8.79166667,37.46666667
-8.79166667,37.475
-8.79166667,37.48333333
-8.79166667,37.49166667
-8.79166667,37.5
-8.78333333,37.5
-8.78333333,37.50833333
-8.78333333,37.51666667
-8.78333333,37.525
-8.78333333,37.53333333
-8.78333333,37.54166667
-8.79166667,37.54166667
-8.79166667,37.55
-8.79166667,37.55833333
-8.79166667,37.56666667
-8.8,37.56666667
-8.8,37.575
-8.8,37.58333333
-8.80833333,37.58333333
-8.80833333,37.59166667
-8.80833333,37.6
-8.80833333,37.60833333
-8.80833333,37.61666667
-8.80833333,37.625
-8.80833333,37.63333333
-8.8,37.63333333
-8.8,37.64166667
-8.8,37.65
-8.8,37.65833333
-8.8,37.66666667
-8.79166667,37.66666667
-8.79166667,37.675
-8.79166667,37.68333333
-8.79166667,37.69166667
-8.79166667,37.7
-8.79166667,37.70833333
-8.78333333,37.70833333
-8.78333333,37.71666667
-8.78333333,37.725
-8.79166667,37.725
-8.79166667,37.73333333
-8.8,37.73333333
-8.8,37.74166667
-8.80833333,37.74166667
-8.80833333,37.75
-8.8,37.75
-8.8,37.75833333
-8.8,37.76666667
-8.8,37.775
-8.8,37.78333333
-8.8,37.79166667
-8.79166667,37.79166667
-8.79166667,37.8
-8.79166667,37.80833333
-8.79166667,37.81666667
-8.79166667,37.825
-8.79166667,37.83333333
-8.79166667,37.84166667
-8.79166667,37.85
-8.79166667,37.85833333
-8.79166667,37.86666667
-8.79166667,37.875
-8.79166667,37.88333333
-8.79166667,37.89166667
-8.8,37.89166667
-8.8,37.9
-8.8,37.90833333
-8.8,37.91666667
-8.8,37.925
-8.80833333,37.925
-8.80833333,37.93333333
-8.81666667,37.93333333
-8.825,37.93333333
-8.83333333,37.93333333
-8.83333333,37.94166667
-8.84166667,37.94166667
-8.85,37.94166667
-8.85833333,37.94166667
-8.85833333,37.95
-8.86666667,37.95
-8.875,37.95
-8.88333333,37.95
-8.88333333,37.95833333
-8.88333333,37.96666667
-8.875,37.96666667
-8.86666667,37.96666667
-8.86666667,37.975
-8.85833333,37.975
-8.85833333,37.98333333
-8.85,37.98333333
-8.85,37.99166667
-8.85,38
-8.84166667,38
-8.84166667,38.00833333
-8.84166667,38.01666667
-8.84166667,38.025
-8.83333333,38.025
-8.83333333,38.03333333
-8.83333333,38.04166667
-8.825,38.04166667
-8.825,38.05
-8.825,38.05833333
-8.81666667,38.05833333
-8.81666667,38.06666667
-8.81666667,38.075
-8.80833333,38.075
-8.80833333,38.08333333
-8.80833333,38.09166667
-8.8,38.09166667
-8.8,38.1
-8.8,38.10833333
-8.8,38.11666667
-8.79166667,38.11666667
-8.79166667,38.125
-8.79166667,38.13333333
-8.79166667,38.14166667
-8.78333333,38.14166667
-8.78333333,38.15
-8.78333333,38.15833333
-8.78333333,38.16666667
-8.775,38.16666667
-8.775,38.175
-8.775,38.18333333
-8.775,38.19166667
-8.775,38.2
-8.775,38.20833333
-8.76666667,38.20833333
-8.76666667,38.21666667
-8.76666667,38.225
-8.76666667,38.23333333
-8.76666667,38.24166667
-8.76666667,38.25
-8.76666667,38.25833333
-8.75833333,38.25833333
-8.75833333,38.25
-8.75833333,38.24166667
-8.75,38.24166667
-8.75,38.23333333
-8.75,38.225
-8.75,38.21666667
-8.75833333,38.21666667
-8.75833333,38.20833333
-8.75,38.20833333
-8.75,38.2
-8.75,38.19166667
-8.75833333,38.19166667
-8.75833333,38.18333333
-8.75833333,38.175
-8.75,38.175
-8.74166667,38.175
-8.74166667,38.16666667
-8.74166667,38.15833333
-8.73333333,38.15833333
-8.73333333,38.15
-8.725,38.15
-8.725,38.14166667
-8.73333333,38.14166667
-8.73333333,38.13333333
-8.74166667,38.13333333
-8.74166667,38.125
-8.74166667,38.11666667
-8.73333333,38.11666667
-8.73333333,38.10833333
-8.74166667,38.10833333
-8.74166667,38.1
-8.75,38.1
-8.75833333,38.1
-8.76666667,38.1
-8.76666667,38.10833333
-8.775,38.10833333
-8.775,38.1
-8.78333333,38.1
-8.78333333,38.09166667
-8.78333333,38.08333333
-8.775,38.08333333
-8.76666667,38.08333333
-8.75833333,38.08333333
-8.75,38.08333333
-8.75,38.075
-8.74166667,38.075
-8.74166667,38.06666667
-8.75,38.06666667
-8.75,38.05833333
-8.75833333,38.05833333
-8.75833333,38.05
-8.75833333,38.04166667
-8.75,38.04166667
-8.75,38.03333333
-8.75,38.025
-8.74166667,38.025
-8.73333333,38.025
-8.73333333,38.01666667
-8.74166667,38.01666667
-8.75,38.01666667
-8.75,38.00833333
-8.75833333,38.00833333
-8.75833333,38
-8.76666667,38
-8.76666667,37.99166667
-8.76666667,37.98333333
-8.76666667,37.975
-8.775,37.975
-8.775,37.96666667
-8.775,37.95833333
-8.78333333,37.95833333
-8.78333333,37.95
-8.775,37.95
-8.76666667,37.95
-8.75833333,37.95
-8.75,37.95
-8.75,37.95833333
-8.74166667,37.95833333
-8.74166667,37.95
-8.74166667,37.94166667
-8.75,37.94166667
-8.75833333,37.94166667
-8.76666667,37.94166667
-8.775,37.94166667
-8.775,37.93333333
-8.775,37.925
-8.775,37.91666667
-8.775,37.90833333
-8.76666667,37.90833333
-8.76666667,37.91666667
-8.75833333,37.91666667
-8.75833333,37.925
-8.75,37.925
-8.75,37.91666667
-8.74166667,37.91666667
-8.73333333,37.91666667
-8.73333333,37.90833333
-8.725,37.90833333
-8.725,37.9
-8.725,37.89166667
-8.73333333,37.89166667
-8.73333333,37.88333333
-8.74166667,37.88333333
-8.75,37.88333333
-8.75,37.875
-8.75,37.86666667
-8.75,37.85833333
-8.74166667,37.85833333
-8.74166667,37.85
-8.75,37.85
-8.75,37.84166667
-8.74166667,37.84166667
-8.73333333,37.84166667
-8.73333333,37.83333333
-8.74166667,37.83333333
-8.74166667,37.825
-8.75,37.825
-8.75,37.81666667
-8.75,37.80833333
-8.75,37.8
-8.75,37.79166667
-8.75833333,37.79166667
-8.76666667,37.79166667
-8.76666667,37.78333333
-8.76666667,37.775
-8.75833333,37.775
-8.75833333,37.76666667
-8.75,37.76666667
-8.74166667,37.76666667
-8.74166667,37.75833333
-8.73333333,37.75833333
-8.73333333,37.75
-8.73333333,37.74166667
-8.74166667,37.74166667
-8.74166667,37.73333333
-8.73333333,37.73333333
-8.73333333,37.725
-8.725,37.725
-8.725,37.71666667
-8.725,37.70833333
-8.725,37.7
-8.71666667,37.7
-8.71666667,37.70833333
-8.70833333,37.70833333
-8.7,37.70833333
-8.7,37.71666667
-8.7,37.725
-8.7,37.73333333
-8.70833333,37.73333333
-8.71666667,37.73333333
-8.71666667,37.74166667
-8.71666667,37.75
-8.71666667,37.75833333
-8.70833333,37.75833333
-8.70833333,37.76666667
-8.7,37.76666667
-8.7,37.75833333
-8.69166667,37.75833333
-8.69166667,37.75
-8.68333333,37.75
-8.675,37.75
-8.675,37.74166667
-8.675,37.73333333
-8.675,37.725
-8.68333333,37.725
-8.68333333,37.73333333
-8.69166667,37.73333333
-8.69166667,37.725
-8.69166667,37.71666667
-8.68333333,37.71666667
-8.675,37.71666667
-8.675,37.70833333
-8.675,37.7
-8.675,37.69166667
-8.66666667,37.69166667
-8.66666667,37.68333333
-8.66666667,37.675
-8.65833333,37.675
-8.65833333,37.66666667
-8.65833333,37.65833333
-8.66666667,37.65833333
-8.675,37.65833333
-8.68333333,37.65833333
-8.69166667,37.65833333
-8.69166667,37.65
-8.69166667,37.64166667
-8.69166667,37.63333333
-8.68333333,37.63333333
-8.68333333,37.64166667
-8.68333333,37.65
-8.675,37.65
-8.66666667,37.65
-8.65833333,37.65
-8.65,37.65
-8.65,37.65833333
-8.64166667,37.65833333
-8.64166667,37.66666667
-8.64166667,37.675
-8.63333333,37.675
-8.625,37.675
-8.61666667,37.675
-8.61666667,37.66666667
-8.61666667,37.65833333
-8.60833333,37.65833333
-8.6,37.65833333
-8.59166667,37.65833333
-8.59166667,37.65
-8.58333333,37.65
-8.58333333,37.65833333
-8.58333333,37.66666667
-8.575,37.66666667
-8.56666667,37.66666667
-8.56666667,37.675
-8.55833333,37.675
-8.55833333,37.66666667
-8.55,37.66666667
-8.55,37.675
-8.54166667,37.675
-8.54166667,37.66666667
-8.53333333,37.66666667
-8.53333333,37.65833333
-8.525,37.65833333
-8.525,37.65
-8.51666667,37.65
-8.51666667,37.65833333
-8.51666667,37.66666667
-8.525,37.66666667
-8.525,37.675
-8.525,37.68333333
-8.51666667,37.68333333
-8.51666667,37.69166667
-8.50833333,37.69166667
-8.5,37.69166667
-8.5,37.68333333
-8.50833333,37.68333333
-8.50833333,37.675
-8.5,37.675
-8.5,37.66666667
-8.5,37.65833333
-8.49166667,37.65833333
-8.49166667,37.65
-8.5,37.65
-8.5,37.64166667
-8.50833333,37.64166667
-8.50833333,37.63333333
-8.51666667,37.63333333
-8.51666667,37.64166667
-8.525,37.64166667
-8.525,37.63333333
-8.53333333,37.63333333
-8.53333333,37.64166667
-8.54166667,37.64166667
-8.55,37.64166667
-8.55,37.65
-8.55833333,37.65
-8.56666667,37.65
-8.575,37.65
-8.575,37.64166667
-8.575,37.63333333
-8.56666667,37.63333333
-8.55833333,37.63333333
-8.55,37.63333333
-8.55,37.625
-8.54166667,37.625
-8.53333333,37.625
-8.53333333,37.61666667
-8.525,37.61666667
-8.525,37.60833333
-8.525,37.6
-8.51666667,37.6
-8.51666667,37.59166667
-8.51666667,37.58333333
-8.50833333,37.58333333
-8.50833333,37.59166667
-8.5,37.59166667
-8.5,37.58333333
-8.5,37.575
-8.49166667,37.575
-8.49166667,37.56666667
-8.48333333,37.56666667
-8.48333333,37.55833333
-8.475,37.55833333
-8.475,37.56666667
-8.475,37.575
-8.46666667,37.575
-8.46666667,37.58333333
-8.475,37.58333333
-8.475,37.59166667
-8.48333333,37.59166667
-8.48333333,37.6
-8.475,37.6
-8.46666667,37.6
-8.45833333,37.6
-8.45833333,37.60833333
-8.45,37.60833333
-8.45,37.6
-8.44166667,37.6
-8.44166667,37.60833333
-8.44166667,37.61666667
-8.43333333,37.61666667
-8.43333333,37.60833333
-8.425,37.60833333
-8.425,37.6
-8.41666667,37.6
-8.41666667,37.60833333
-8.40833333,37.60833333
-8.4,37.60833333
-8.4,37.6
-8.4,37.59166667
-8.39166667,37.59166667
-8.38333333,37.59166667
-8.38333333,37.58333333
-8.38333333,37.575
-8.375,37.575
-8.375,37.56666667
-8.36666667,37.56666667
-8.35833333,37.56666667
-8.35833333,37.55833333
-8.35,37.55833333
-8.35,37.56666667
-8.34166667,37.56666667
-8.34166667,37.575
-8.34166667,37.58333333
-8.34166667,37.59166667
-8.34166667,37.6
-8.34166667,37.60833333
-8.33333333,37.60833333
-8.33333333,37.6
-8.325,37.6
-8.325,37.60833333
-8.31666667,37.60833333
-8.30833333,37.60833333
-8.30833333,37.6
-8.3,37.6
-8.3,37.59166667
-8.30833333,37.59166667
-8.31666667,37.59166667
-8.31666667,37.58333333
-8.30833333,37.58333333
-8.3,37.58333333
-8.29166667,37.58333333
-8.29166667,37.575
-8.3,37.575
-8.3,37.56666667
-8.3,37.55833333
-8.29166667,37.55833333
-8.29166667,37.55
-8.28333333,37.55
-8.28333333,37.54166667
-8.28333333,37.53333333
-8.29166667,37.53333333
-8.3,37.53333333
-8.30833333,37.53333333
-8.30833333,37.525
-8.30833333,37.51666667
-8.3,37.51666667
-8.3,37.525
-8.29166667,37.525
-8.29166667,37.51666667
-8.28333333,37.51666667
-8.28333333,37.50833333
-8.28333333,37.5
-8.28333333,37.49166667
-8.28333333,37.48333333
-8.29166667,37.48333333
-8.29166667,37.475
-8.28333333,37.475
-8.275,37.475
-8.26666667,37.475
-8.26666667,37.48333333
-8.25833333,37.48333333
-8.25,37.48333333
-8.25,37.475
-8.24166667,37.475
-8.23333333,37.475
-8.23333333,37.46666667
-8.225,37.46666667
-8.225,37.45833333
-8.225,37.45
-8.21666667,37.45
-8.20833333,37.45
-8.20833333,37.44166667
-8.2,37.44166667
-8.19166667,37.44166667
-8.18333333,37.44166667
-8.18333333,37.43333333
-8.175,37.43333333
-8.16666667,37.43333333
-8.16666667,37.44166667
-8.16666667,37.45
-8.16666667,37.45833333
-8.15833333,37.45833333
-8.15,37.45833333
-8.15,37.45
-8.15,37.44166667
-8.15833333,37.44166667
-8.15833333,37.43333333
-8.15833333,37.425
-8.15,37.425
-8.15,37.41666667
-8.15,37.40833333
-8.14166667,37.40833333
-8.13333333,37.40833333
-8.13333333,37.41666667
-8.13333333,37.425
-8.13333333,37.43333333
-8.14166667,37.43333333
-8.14166667,37.44166667
-8.13333333,37.44166667
-8.13333333,37.45
-8.125,37.45
-8.125,37.44166667
-8.11666667,37.44166667
-8.10833333,37.44166667
-8.10833333,37.43333333
-8.11666667,37.43333333
-8.11666667,37.425
-8.11666667,37.41666667
-8.125,37.41666667
-8.125,37.40833333
-8.125,37.4
-8.13333333,37.4
-8.13333333,37.39166667
-8.13333333,37.38333333
-8.13333333,37.375
-8.125,37.375
-8.125,37.36666667
-8.11666667,37.36666667
-8.10833333,37.36666667
-8.1,37.36666667
-8.09166667,37.36666667
-8.08333333,37.36666667
-8.08333333,37.35833333
-8.08333333,37.35
-8.09166667,37.35
-8.1,37.35
-8.1,37.34166667
-8.1,37.33333333
-8.1,37.325
-8.10833333,37.325
-8.10833333,37.31666667
-8.11666667,37.31666667
-8.11666667,37.30833333
-8.10833333,37.30833333
-8.10833333,37.3
-8.1,37.3
-8.1,37.29166667
-8.09166667,37.29166667
-8.09166667,37.28333333
-8.09166667,37.275
-8.08333333,37.275
-8.08333333,37.28333333
-8.075,37.28333333
-8.06666667,37.28333333
-8.05833333,37.28333333
-8.05833333,37.29166667
-8.06666667,37.29166667
-8.06666667,37.3
-8.06666667,37.30833333
-8.05833333,37.30833333
-8.05833333,37.3
-8.05,37.3
-8.05,37.29166667
-8.04166667,37.29166667
-8.04166667,37.28333333
-8.03333333,37.28333333
-8.025,37.28333333
-8.01666667,37.28333333
-8.01666667,37.275
-8.00833333,37.275
-8.00833333,37.26666667
-8,37.26666667
-8,37.25833333
-8,37.25
-7.99166667,37.25
-7.98333333,37.25
-7.98333333,37.25833333
-7.975,37.25833333
-7.975,37.25
-7.975,37.24166667
-7.96666667,37.24166667
-7.95833333,37.24166667
-7.95,37.24166667
-7.95,37.23333333
-7.95,37.225
-7.94166667,37.225
-7.93333333,37.225
-7.93333333,37.21666667
-7.93333333,37.20833333
-7.94166667,37.20833333
-7.94166667,37.2
-7.95,37.2
-7.95,37.19166667
-7.94166667,37.19166667
-7.93333333,37.19166667
-7.93333333,37.2
-7.925,37.2
-7.925,37.20833333
-7.91666667,37.20833333
-7.91666667,37.21666667
-7.90833333,37.21666667
-7.9,37.21666667
-7.9,37.225
-7.89166667,37.225
-7.88333333,37.225
-7.88333333,37.21666667
-7.89166667,37.21666667
-7.89166667,37.20833333
-7.9,37.20833333
-7.90833333,37.20833333
-7.90833333,37.2
-7.90833333,37.19166667
-7.9,37.19166667
-7.89166667,37.19166667
-7.88333333,37.19166667
-7.88333333,37.2
-7.88333333,37.20833333
-7.875,37.20833333
-7.875,37.2
-7.86666667,37.2
-7.85833333,37.2
-7.85833333,37.19166667
-7.85833333,37.18333333
-7.85833333,37.175
-7.85,37.175
-7.85,37.18333333
-7.85,37.19166667
-7.84166667,37.19166667
-7.83333333,37.19166667
-7.825,37.19166667
-7.81666667,37.19166667
-7.81666667,37.2
-7.80833333,37.2
-7.80833333,37.20833333
-7.8,37.20833333
-7.8,37.21666667
-7.79166667,37.21666667
-7.78333333,37.21666667
-7.78333333,37.225
-7.775,37.225
-7.775,37.21666667
-7.76666667,37.21666667
-7.76666667,37.225
-7.75833333,37.225
-7.75833333,37.21666667
-7.75833333,37.20833333
-7.75,37.20833333
-7.74166667,37.20833333
-7.74166667,37.2
-7.74166667,37.19166667
-7.73333333,37.19166667
-7.725,37.19166667
-7.71666667,37.19166667
-7.71666667,37.18333333
-7.725,37.18333333
-7.73333333,37.18333333
-7.74166667,37.18333333
-7.75,37.18333333
-7.75833333,37.18333333
-7.75833333,37.175
-7.75833333,37.16666667
-7.75,37.16666667
-7.75,37.15833333
-7.75833333,37.15833333
-7.75833333,37.15
-7.75833333,37.14166667
-7.75,37.14166667
-7.74166667,37.14166667
-7.73333333,37.14166667
-7.73333333,37.15
-7.73333333,37.15833333
-7.74166667,37.15833333
-7.74166667,37.16666667
-7.73333333,37.16666667
-7.73333333,37.175
-7.725,37.175
-7.725,37.16666667
-7.71666667,37.16666667
-7.71666667,37.15833333
-7.725,37.15833333
-7.725,37.15
-7.71666667,37.15
-7.70833333,37.15
-7.70833333,37.15833333
-7.7,37.15833333
-7.7,37.16666667
-7.69166667,37.16666667
-7.68333333,37.16666667
-7.675,37.16666667
-7.66666667,37.16666667
-7.66666667,37.15833333
-7.65833333,37.15833333
-7.65,37.15833333
-7.65,37.16666667
-7.64166667,37.16666667
-7.64166667,37.175
-7.63333333,37.175
-7.625,37.175
-7.625,37.16666667
-7.61666667,37.16666667
-7.61666667,37.175
-7.61666667,37.18333333
-7.60833333,37.18333333
-7.60833333,37.19166667
-7.6,37.19166667
-7.59166667,37.19166667
-7.58333333,37.19166667
-7.58333333,37.2
-7.575,37.2
-7.56666667,37.2
-7.55833333,37.2
-7.55,37.2
-7.54166667,37.2
-7.53333333,37.2
-7.53333333,37.20833333
-7.53333333,37.21666667
-7.54166667,37.21666667
-7.54166667,37.225
-7.53333333,37.225
-7.525,37.225
-7.525,37.21666667
-7.51666667,37.21666667
-7.51666667,37.225
-7.50833333,37.225
-7.50833333,37.21666667
-7.50833333,37.20833333
-7.51666667,37.20833333
-7.51666667,37.2
-7.50833333,37.2
-7.50833333,37.19166667
-7.5,37.19166667
-7.49166667,37.19166667
-7.48333333,37.19166667
-7.475,37.19166667
-7.475,37.18333333
-7.46666667,37.18333333
-7.46666667,37.19166667
-7.46666667,37.2
-7.475,37.2
-7.48333333,37.2
-7.49166667,37.2
-7.49166667,37.20833333
-7.48333333,37.20833333
-7.48333333,37.21666667
-7.475,37.21666667
-7.46666667,37.21666667
-7.45833333,37.21666667
-7.45,37.21666667
-7.45,37.225
-7.45,37.23333333
-7.44166667,37.23333333
-7.44166667,37.24166667
-7.43333333,37.24166667
-7.43333333,37.23333333
-7.43333333,37.225
-7.44166667,37.225
-7.44166667,37.21666667
-7.44166667,37.20833333
-7.43333333,37.20833333
-7.43333333,37.21666667
-7.425,37.21666667
-7.41666667,37.21666667
-7.40833333,37.21666667
-7.40833333,37.225
-7.4,37.225
-7.4,37.23333333
-7.39166667,37.23333333
-7.38333333,37.23333333
-7.375,37.23333333
-7.36666667,37.23333333
-7.36666667,37.225
-7.36666667,37.21666667
-7.35833333,37.21666667
-7.35833333,37.225
-7.35833333,37.23333333
-7.35833333,37.24166667
-7.35,37.24166667
-7.35,37.25
-7.34166667,37.25
-7.33333333,37.25
-7.325,37.25
-7.325,37.25833333
-7.33333333,37.25833333
-7.33333333,37.26666667
-7.325,37.26666667
-7.31666667,37.26666667
-7.31666667,37.275
-7.30833333,37.275
-7.3,37.275
-7.3,37.28333333
-7.30833333,37.28333333
-7.30833333,37.29166667
-7.30833333,37.3
-7.3,37.3
-7.29166667,37.3
-7.28333333,37.3
-7.28333333,37.30833333
-7.275,37.30833333
-7.275,37.3
-7.26666667,37.3
-7.26666667,37.29166667
-7.26666667,37.28333333
-7.25833333,37.28333333
-7.25833333,37.29166667
-7.25833333,37.3
-7.25,37.3
-7.25,37.29166667
-7.24166667,37.29166667
-7.24166667,37.28333333
-7.23333333,37.28333333
-7.23333333,37.29166667
-7.225,37.29166667
-7.21666667,37.29166667
-7.21666667,37.3
-7.20833333,37.3
-7.20833333,37.30833333
-7.2,37.30833333
-7.19166667,37.30833333
-7.18333333,37.30833333
-7.18333333,37.31666667
-7.175,37.31666667
-7.175,37.325
-7.175,37.33333333
-7.18333333,37.33333333
-7.19166667,37.33333333
-7.2,37.33333333
-7.20833333,37.33333333
-7.20833333,37.34166667
-7.2,37.34166667
-7.19166667,37.34166667
-7.18333333,37.34166667
-7.175,37.34166667
-7.16666667,37.34166667
-7.16666667,37.35
-7.15833333,37.35
-7.15,37.35
-7.15,37.35833333
-7.15,37.36666667
-7.15,37.375
-7.14166667,37.375
-7.14166667,37.38333333
-7.15,37.38333333
-7.15833333,37.38333333
-7.16666667,37.38333333
-7.175,37.38333333
-7.175,37.39166667
-7.16666667,37.39166667
-7.15833333,37.39166667
-7.15,37.39166667
-7.15,37.4
-7.15833333,37.4
-7.15833333,37.40833333
-7.16666667,37.40833333
-7.16666667,37.41666667
-7.15833333,37.41666667
-7.15,37.41666667
-7.15,37.425
-7.14166667,37.425
-7.14166667,37.43333333
-7.13333333,37.43333333
-7.13333333,37.425
-7.13333333,37.41666667
-7.125,37.41666667
-7.11666667,37.41666667
-7.10833333,37.41666667
-7.10833333,37.40833333
-7.1,37.40833333
-7.1,37.41666667
-7.1,37.425
-7.09166667,37.425
-7.09166667,37.41666667
-7.08333333,37.41666667
-7.075,37.41666667
-7.075,37.425
-7.06666667,37.425
-7.05833333,37.425
-7.05833333,37.41666667
-7.05,37.41666667
-7.04166667,37.41666667
-7.03333333,37.41666667
-7.03333333,37.40833333
-7.04166667,37.40833333
-7.04166667,37.4
-7.04166667,37.39166667
-7.03333333,37.39166667
-7.03333333,37.38333333
-7.025,37.38333333
-7.025,37.375
-7.03333333,37.375
-7.04166667,37.375
-7.04166667,37.36666667
-7.05,37.36666667
-7.05,37.375
-7.05833333,37.375
-7.05833333,37.36666667
-7.06666667,37.36666667
-7.075,37.36666667
-7.075,37.35833333
-7.075,37.35
-7.075,37.34166667
-7.06666667,37.34166667
-7.06666667,37.33333333
-7.06666667,37.325
-7.05833333,37.325
-7.05,37.325
-7.05,37.31666667
-7.04166667,37.31666667
-7.03333333,37.31666667
-7.025,37.31666667
-7.025,37.30833333
-7.01666667,37.30833333
-7.01666667,37.3
-7.01666667,37.29166667
-7.00833333,37.29166667
-7,37.29166667
-7,37.3
-6.99166667,37.3
-6.99166667,37.30833333
-6.99166667,37.31666667
-6.98333333,37.31666667
-6.975,37.31666667
-6.975,37.30833333
-6.975,37.3
-6.975,37.29166667
-6.975,37.28333333
-6.975,37.275
-6.96666667,37.275
-6.96666667,37.26666667
-6.975,37.26666667
-6.975,37.25833333
-6.96666667,37.25833333
-6.96666667,37.25
-6.96666667,37.24166667
-6.95833333,37.24166667
-6.95833333,37.23333333
-6.95833333,37.225
-6.96666667,37.225
-6.96666667,37.23333333
-6.975,37.23333333
-6.975,37.225
-6.98333333,37.225
-6.98333333,37.23333333
-6.99166667,37.23333333
-6.99166667,37.24166667
-6.99166667,37.25
-7,37.25
-7,37.24166667
-7.00833333,37.24166667
-7.00833333,37.23333333
-7.01666667,37.23333333
-7.01666667,37.225
-7.025,37.225
-7.025,37.23333333
-7.03333333,37.23333333
-7.03333333,37.225
-7.04166667,37.225
-7.04166667,37.21666667
-7.03333333,37.21666667
-7.03333333,37.20833333
-7.04166667,37.20833333
-7.05,37.20833333
-7.05,37.21666667
-7.05833333,37.21666667
-7.06666667,37.21666667
-7.075,37.21666667
-7.08333333,37.21666667
-7.09166667,37.21666667
-7.1,37.21666667
-7.10833333,37.21666667
-7.11666667,37.21666667
-7.125,37.21666667
-7.125,37.20833333
-7.13333333,37.20833333
-7.14166667,37.20833333
-7.14166667,37.21666667
-7.15,37.21666667
-7.15833333,37.21666667
-7.15833333,37.225
-7.16666667,37.225
-7.175,37.225
-7.175,37.21666667
-7.16666667,37.21666667
-7.16666667,37.20833333
-7.175,37.20833333
-7.18333333,37.20833333
-7.19166667,37.20833333
-7.2,37.20833333
-7.20833333,37.20833333
-7.21666667,37.20833333
-7.225,37.20833333
-7.23333333,37.20833333
-7.24166667,37.20833333
-7.25,37.20833333
-7.25,37.2
-7.25833333,37.2
-7.26666667,37.2
-7.275,37.2
-7.28333333,37.2
-7.29166667,37.2
-7.3,37.2
-7.30833333,37.2
-7.30833333,37.19166667
-7.31666667,37.19166667
-7.31666667,37.2
-7.31666667,37.20833333
-7.325,37.20833333
-7.33333333,37.20833333
-7.33333333,37.2
-7.34166667,37.2
-7.34166667,37.19166667
-7.33333333,37.19166667
-7.33333333,37.18333333
-7.34166667,37.18333333
-7.35,37.18333333
-7.35,37.175
-7.35833333,37.175
-7.36666667,37.175
-7.375,37.175
-7.38333333,37.175
-7.39166667,37.175
-7.39166667,37.18333333
-7.4,37.18333333
-7.4,37.175
-7.4,37.16666667
-7.40833333,37.16666667
-7.40833333,37.175
-7.41666667,37.175
-7.425,37.175
-7.43333333,37.175
-7.44166667,37.175
-7.45,37.175
-7.45833333,37.175
-7.46666667,37.175
-7.475,37.175
-7.48333333,37.175
-7.49166667,37.175
-7.5,37.175
-7.5,37.16666667
-7.50833333,37.16666667
-7.51666667,37.16666667
-7.525,37.16666667
-7.525,37.15833333
-7.53333333,37.15833333
-7.54166667,37.15833333
-7.55,37.15833333
-7.55,37.15
-7.55833333,37.15
-7.56666667,37.15
-7.575,37.15
-7.575,37.14166667
-7.58333333,37.14166667
-7.59166667,37.14166667
-7.59166667,37.13333333
-7.6,37.13333333
-7.60833333,37.13333333
-7.60833333,37.125
-7.61666667,37.125
-7.61666667,37.11666667
-7.625,37.11666667
-7.625,37.10833333
-7.63333333,37.10833333
-7.64166667,37.10833333
-7.64166667,37.1
-7.64166667,37.09166667
-7.65,37.09166667
-7.65833333,37.09166667
-7.65833333,37.08333333
-7.66666667,37.08333333
-7.675,37.08333333
-7.675,37.075
-7.68333333,37.075
-7.69166667,37.075
-7.69166667,37.06666667
-7.7,37.06666667
-7.70833333,37.06666667
-7.70833333,37.075
-7.71666667,37.075
-7.71666667,37.06666667
-7.71666667,37.05833333
-7.725,37.05833333
-7.725,37.05
-7.73333333,37.05
-7.74166667,37.05
-7.74166667,37.04166667
-7.75,37.04166667
-7.75833333,37.04166667
-7.75833333,37.03333333
-7.76666667,37.03333333
-7.775,37.03333333
-7.775,37.025
-7.78333333,37.025
-7.78333333,37.01666667
-7.79166667,37.01666667
-7.8,37.01666667
-7.8,37.025
-7.80833333,37.025
-7.81666667,37.025
-7.825,37.025
-7.83333333,37.025
-7.84166667,37.025
-7.84166667,37.01666667
-7.85,37.01666667
-7.85833333,37.01666667
-7.85833333,37.00833333
-7.86666667,37.00833333
-7.875,37.00833333
-7.875,37
-7.88333333,37
-7.88333333,36.99166667
</coordinates>
</LinearRing>
</outerBoundaryIs>
<innerBoundaryIs>
<LinearRing>
<coordinates>
-7.9,36.99166667
-7.9,37
-7.90833333,37
-7.91666667,37
-7.91666667,36.99166667
-7.90833333,36.99166667
-7.9,36.99166667
</coordinates>
</LinearRing>
</innerBoundaryIs>
<innerBoundaryIs>
<LinearRing>
<coordinates>
-7.93333333,37
-7.93333333,36.99166667
-7.925,36.99166667
-7.925,37
-7.93333333,37
</coordinates>
</LinearRing>
</innerBoundaryIs>
<innerBoundaryIs>
<LinearRing>
<coordinates>
-8.59166667,37.14166667
-8.58333333,37.14166667
-8.58333333,37.15
-8.59166667,37.15
-8.59166667,37.14166667
</coordinates>
</LinearRing>
</innerBoundaryIs>
<innerBoundaryIs>
<LinearRing>
<coordinates>
-8.85,37.98333333
-8.85,37.975
-8.84166667,37.975
-8.84166667,37.98333333
-8.85,37.98333333
</coordinates>
</LinearRing>
</innerBoundaryIs>
<innerBoundaryIs>
<LinearRing>
<coordinates>
-8.78333333,38.08333333
-8.79166667,38.08333333
-8.8,38.08333333
-8.8,38.075
-8.8,38.06666667
-8.79166667,38.06666667
-8.79166667,38.075
-8.78333333,38.075
-8.78333333,38.08333333
</coordinates>
</LinearRing>
</innerBoundaryIs>
<innerBoundaryIs>
<LinearRing>
<coordinates>
-8.675,37.69166667
-8.68333333,37.69166667
-8.68333333,37.68333333
-8.675,37.68333333
-8.675,37.69166667
</coordinates>
</LinearRing>
</innerBoundaryIs>
<innerBoundaryIs>
<LinearRing>
<coordinates>
-8.68333333,37.69166667
-8.68333333,37.7
-8.68333333,37.70833333
-8.69166667,37.70833333
-8.69166667,37.7
-8.69166667,37.69166667
-8.68333333,37.69166667
</coordinates>
</LinearRing>
</innerBoundaryIs>
<innerBoundaryIs>
<LinearRing>
<coordinates>
-8.69166667,37.69166667
-8.7,37.69166667
-8.70833333,37.69166667
-8.71666667,37.69166667
-8.71666667,37.68333333
-8.70833333,37.68333333
-8.7,37.68333333
-8.69166667,37.68333333
-8.69166667,37.69166667
</coordinates>
</LinearRing>
</innerBoundaryIs>
<innerBoundaryIs>
<LinearRing>
<coordinates>
-8.55,37.625
-8.55833333,37.625
-8.56666667,37.625
-8.575,37.625
-8.58333333,37.625
-8.58333333,37.63333333
-8.58333333,37.64166667
-8.59166667,37.64166667
-8.6,37.64166667
-8.60833333,37.64166667
-8.60833333,37.63333333
-8.61666667,37.63333333
-8.625,37.63333333
-8.625,37.625
-8.625,37.61666667
-8.63333333,37.61666667
-8.63333333,37.625
-8.64166667,37.625
-8.64166667,37.61666667
-8.65,37.61666667
-8.65833333,37.61666667
-8.65833333,37.625
-8.65,37.625
-8.65,37.63333333
-8.65833333,37.63333333
-8.66666667,37.63333333
-8.675,37.63333333
-8.675,37.625
-8.68333333,37.625
-8.69166667,37.625
-8.69166667,37.61666667
-8.7,37.61666667
-8.7,37.625
-8.70833333,37.625
-8.70833333,37.61666667
-8.71666667,37.61666667
-8.71666667,37.60833333
-8.71666667,37.6
-8.71666667,37.59166667
-8.70833333,37.59166667
-8.70833333,37.58333333
-8.7,37.58333333
-8.7,37.575
-8.69166667,37.575
-8.69166667,37.58333333
-8.68333333,37.58333333
-8.675,37.58333333
-8.675,37.59166667
-8.66666667,37.59166667
-8.66666667,37.58333333
-8.65833333,37.58333333
-8.65833333,37.575
-8.65,37.575
-8.65,37.56666667
-8.64166667,37.56666667
-8.63333333,37.56666667
-8.625,37.56666667
-8.61666667,37.56666667
-8.61666667,37.55833333
-8.60833333,37.55833333
-8.6,37.55833333
-8.6,37.56666667
-8.6,37.575
-8.6,37.58333333
-8.6,37.59166667
-8.6,37.6
-8.60833333,37.6
-8.61666667,37.6
-8.61666667,37.60833333
-8.60833333,37.60833333
-8.60833333,37.61666667
-8.6,37.61666667
-8.6,37.625
-8.59166667,37.625
-8.59166667,37.61666667
-8.59166667,37.60833333
-8.58333333,37.60833333
-8.575,37.60833333
-8.56666667,37.60833333
-8.55833333,37.60833333
-8.55833333,37.61666667
-8.55,37.61666667
-8.55,37.625
</coordinates>
</LinearRing>
</innerBoundaryIs>
<innerBoundaryIs>
<LinearRing>
<coordinates>
-8.71666667,37.61666667
-8.71666667,37.625
-8.71666667,37.63333333
-8.725,37.63333333
-8.725,37.625
-8.725,37.61666667
-8.71666667,37.61666667
</coordinates>
</LinearRing>
</innerBoundaryIs>
<innerBoundaryIs>
<LinearRing>
<coordinates>
-8.70833333,37.58333333
-8.71666667,37.58333333
-8.71666667,37.575
-8.70833333,37.575
-8.70833333,37.58333333
</coordinates>
</LinearRing>
</innerBoundaryIs>
<innerBoundaryIs>
<LinearRing>
<coordinates>
-8.65,37.56666667
-8.65833333,37.56666667
-8.66666667,37.56666667
-8.675,37.56666667
-8.68333333,37.56666667
-8.68333333,37.55833333
-8.68333333,37.55
-8.68333333,37.54166667
-8.69166667,37.54166667
-8.7,37.54166667
-8.70833333,37.54166667
-8.70833333,37.53333333
-8.71666667,37.53333333
-8.71666667,37.525
-8.71666667,37.51666667
-8.70833333,37.51666667
-8.7,37.51666667
-8.7,37.50833333
-8.70833333,37.50833333
-8.70833333,37.5
-8.71666667,37.5
-8.71666667,37.49166667
-8.71666667,37.48333333
-8.70833333,37.48333333
-8.70833333,37.475
-8.7,37.475
-8.7,37.48333333
-8.7,37.49166667
-8.69166667,37.49166667
-8.69166667,37.48333333
-8.69166667,37.475
-8.69166667,37.46666667
-8.68333333,37.46666667
-8.675,37.46666667
-8.66666667,37.46666667
-8.66666667,37.475
-8.675,37.475
-8.68333333,37.475
-8.68333333,37.48333333
-8.68333333,37.49166667
-8.675,37.49166667
-8.66666667,37.49166667
-8.66666667,37.48333333
-8.65833333,37.48333333
-8.65,37.48333333
-8.65,37.475
-8.64166667,37.475
-8.63333333,37.475
-8.63333333,37.48333333
-8.63333333,37.49166667
-8.625,37.49166667
-8.625,37.5
-8.63333333,37.5
-8.63333333,37.50833333
-8.625,37.50833333
-8.625,37.51666667
-8.61666667,37.51666667
-8.60833333,37.51666667
-8.60833333,37.525
-8.60833333,37.53333333
-8.61666667,37.53333333
-8.61666667,37.54166667
-8.61666667,37.55
-8.625,37.55
-8.63333333,37.55
-8.63333333,37.54166667
-8.64166667,37.54166667
-8.64166667,37.55
-8.64166667,37.55833333
-8.65,37.55833333
-8.65,37.56666667
</coordinates>
</LinearRing>
</innerBoundaryIs>
<innerBoundaryIs>
<LinearRing>
<coordinates>
-8.70833333,37.54166667
-8.70833333,37.55
-8.71666667,37.55
-8.725,37.55
-8.725,37.54166667
-8.71666667,37.54166667
-8.70833333,37.54166667
</coordinates>
</LinearRing>
</innerBoundaryIs>
<innerBoundaryIs>
<LinearRing>
<coordinates>
-8.70833333,37.475
-8.71666667,37.475
-8.725,37.475
-8.725,37.48333333
-8.73333333,37.48333333
-8.73333333,37.475
-8.73333333,37.46666667
-8.74166667,37.46666667
-8.74166667,37.45833333
-8.73333333,37.45833333
-8.725,37.45833333
-8.725,37.45
-8.71666667,37.45
-8.70833333,37.45
-8.70833333,37.45833333
-8.71666667,37.45833333
-8.71666667,37.46666667
-8.70833333,37.46666667
-8.70833333,37.475
</coordinates>
</LinearRing>
</innerBoundaryIs>
<innerBoundaryIs>
<LinearRing>
<coordinates>
-8.55833333,37.60833333
-8.55833333,37.6
-8.55833333,37.59166667
-8.55833333,37.58333333
-8.55833333,37.575
-8.55,37.575
-8.54166667,37.575
-8.54166667,37.58333333
-8.54166667,37.59166667
-8.55,37.59166667
-8.55,37.6
-8.55,37.60833333
-8.55833333,37.60833333
</coordinates>
</LinearRing>
</innerBoundaryIs>
<innerBoundaryIs>
<LinearRing>
<coordinates>
-8.375,37.56666667
-8.38333333,37.56666667
-8.38333333,37.55833333
-8.375,37.55833333
-8.375,37.56666667
</coordinates>
</LinearRing>
</innerBoundaryIs>
<innerBoundaryIs>
<LinearRing>
<coordinates>
-8.29166667,37.55
-8.3,37.55
-8.3,37.54166667
-8.29166667,37.54166667
-8.29166667,37.55
</coordinates>
</LinearRing>
</innerBoundaryIs>
<innerBoundaryIs>
<LinearRing>
<coordinates>
-8.05833333,37.28333333
-8.05833333,37.275
-8.05,37.275
-8.05,37.28333333
-8.05833333,37.28333333
</coordinates>
</LinearRing>
</innerBoundaryIs>
<innerBoundaryIs>
<LinearRing>
<coordinates>
-7.95,37.225
-7.95833333,37.225
-7.96666667,37.225
-7.96666667,37.23333333
-7.975,37.23333333
-7.98333333,37.23333333
-7.98333333,37.225
-7.975,37.225
-7.975,37.21666667
-7.975,37.20833333
-7.96666667,37.20833333
-7.95833333,37.20833333
-7.95,37.20833333
-7.95,37.21666667
-7.95,37.225
</coordinates>
</LinearRing>
</innerBoundaryIs>
<innerBoundaryIs>
<LinearRing>
<coordinates>
-7.85833333,37.175
-7.86666667,37.175
-7.875,37.175
-7.875,37.16666667
-7.875,37.15833333
-7.86666667,37.15833333
-7.85833333,37.15833333
-7.85833333,37.16666667
-7.85833333,37.175
</coordinates>
</LinearRing>
</innerBoundaryIs>
<innerBoundaryIs>
<LinearRing>
<coordinates>
-7.8,37.20833333
-7.8,37.2
-7.79166667,37.2
-7.78333333,37.2
-7.78333333,37.20833333
-7.79166667,37.20833333
-7.8,37.20833333
</coordinates>
</LinearRing>
</innerBoundaryIs>
<innerBoundaryIs>
<LinearRing>
<coordinates>
-7.53333333,37.2
-7.53333333,37.19166667
-7.525,37.19166667
-7.525,37.2
-7.53333333,37.2
</coordinates>
</LinearRing>
</innerBoundaryIs>
<innerBoundaryIs>
<LinearRing>
<coordinates>
-7.46666667,37.2
-7.45833333,37.2
-7.45833333,37.19166667
-7.45,37.19166667
-7.45,37.2
-7.45,37.20833333
-7.45833333,37.20833333
-7.46666667,37.20833333
-7.46666667,37.2
</coordinates>
</LinearRing>
</innerBoundaryIs>
<innerBoundaryIs>
<LinearRing>
<coordinates>
-7.18333333,37.30833333
-7.18333333,37.3
-7.175,37.3
-7.175,37.30833333
-7.18333333,37.30833333
</coordinates>
</LinearRing>
</innerBoundaryIs>
<innerBoundaryIs>
<LinearRing>
<coordinates>
-7.075,37.34166667
-7.08333333,37.34166667
-7.08333333,37.35
-7.08333333,37.35833333
-7.09166667,37.35833333
-7.09166667,37.35
-7.1,37.35
-7.1,37.35833333
-7.10833333,37.35833333
-7.10833333,37.35
-7.11666667,37.35
-7.125,37.35
-7.13333333,37.35
-7.13333333,37.34166667
-7.125,37.34166667
-7.125,37.33333333
-7.11666667,37.33333333
-7.11666667,37.325
-7.10833333,37.325
-7.10833333,37.31666667
-7.1,37.31666667
-7.1,37.325
-7.09166667,37.325
-7.08333333,37.325
-7.08333333,37.33333333
-7.075,37.33333333
-7.075,37.34166667
</coordinates>
</LinearRing>
</innerBoundaryIs>
<innerBoundaryIs>
<LinearRing>
<coordinates>
-7.13333333,37.35
-7.13333333,37.35833333
-7.14166667,37.35833333
-7.14166667,37.35
-7.13333333,37.35
</coordinates>
</LinearRing>
</innerBoundaryIs>
<innerBoundaryIs>
<LinearRing>
<coordinates>
-6.99166667,37.25
-6.98333333,37.25
-6.98333333,37.25833333
-6.99166667,37.25833333
-6.99166667,37.25
</coordinates>
</LinearRing>
</innerBoundaryIs>
<innerBoundaryIs>
<LinearRing>
<coordinates>
-7.34166667,37.2
-7.34166667,37.20833333
-7.35,37.20833333
-7.35,37.2
-7.34166667,37.2
</coordinates>
</LinearRing>
</innerBoundaryIs>
<innerBoundaryIs>
<LinearRing>
<coordinates>
-7.4,37.18333333
-7.4,37.19166667
-7.4,37.2
-7.4,37.20833333
-7.40833333,37.20833333
-7.40833333,37.2
-7.40833333,37.19166667
-7.40833333,37.18333333
-7.4,37.18333333
</coordinates>
</LinearRing>
</innerBoundaryIs>
<innerBoundaryIs>
<LinearRing>
<coordinates>
-7.8,37.025
-7.79166667,37.025
-7.79166667,37.03333333
-7.8,37.03333333
-7.8,37.025
</coordinates>
</LinearRing>
</innerBoundaryIs>
<innerBoundaryIs>
<LinearRing>
<coordinates>
-8.38333333,37.23333333
-8.38333333,37.225
-8.39166667,37.225
-8.39166667,37.21666667
-8.38333333,37.21666667
-8.375,37.21666667
-8.36666667,37.21666667
-8.36666667,37.225
-8.375,37.225
-8.375,37.23333333
-8.38333333,37.23333333
</coordinates>
</LinearRing>
</innerBoundaryIs>
<innerBoundaryIs>
<LinearRing>
<coordinates>
-8.36666667,37.225
-8.35833333,37.225
-8.35,37.225
-8.35,37.23333333
-8.34166667,37.23333333
-8.33333333,37.23333333
-8.33333333,37.24166667
-8.325,37.24166667
-8.325,37.25
-8.325,37.25833333
-8.325,37.26666667
-8.33333333,37.26666667
-8.34166667,37.26666667
-8.34166667,37.25833333
-8.34166667,37.25
-8.34166667,37.24166667
-8.35,37.24166667
-8.35833333,37.24166667
-8.35833333,37.23333333
-8.36666667,37.23333333
-8.36666667,37.225
</coordinates>
</LinearRing>
</innerBoundaryIs>
<innerBoundaryIs>
<LinearRing>
<coordinates>
-8.03333333,37.24166667
-8.03333333,37.23333333
-8.03333333,37.225
-8.03333333,37.21666667
-8.04166667,37.21666667
-8.04166667,37.20833333
-8.05,37.20833333
-8.05,37.2
-8.04166667,37.2
-8.03333333,37.2
-8.025,37.2
-8.025,37.19166667
-8.025,37.18333333
-8.03333333,37.18333333
-8.04166667,37.18333333
-8.05,37.18333333
-8.05833333,37.18333333
-8.05833333,37.19166667
-8.06666667,37.19166667
-8.06666667,37.18333333
-8.075,37.18333333
-8.075,37.175
-8.075,37.16666667
-8.06666667,37.16666667
-8.05833333,37.16666667
-8.05,37.16666667
-8.05,37.15833333
-8.04166667,37.15833333
-8.04166667,37.16666667
-8.03333333,37.16666667
-8.025,37.16666667
-8.01666667,37.16666667
-8.00833333,37.16666667
-8.00833333,37.15833333
-8,37.15833333
-7.99166667,37.15833333
-7.98333333,37.15833333
-7.98333333,37.15
-7.975,37.15
-7.96666667,37.15
-7.95833333,37.15
-7.95,37.15
-7.94166667,37.15
-7.94166667,37.15833333
-7.93333333,37.15833333
-7.93333333,37.16666667
-7.925,37.16666667
-7.925,37.15833333
-7.91666667,37.15833333
-7.90833333,37.15833333
-7.90833333,37.16666667
-7.90833333,37.175
-7.9,37.175
-7.9,37.18333333
-7.90833333,37.18333333
-7.91666667,37.18333333
-7.91666667,37.175
-7.925,37.175
-7.93333333,37.175
-7.94166667,37.175
-7.95,37.175
-7.95,37.18333333
-7.95833333,37.18333333
-7.96666667,37.18333333
-7.975,37.18333333
-7.975,37.19166667
-7.98333333,37.19166667
-7.98333333,37.2
-7.98333333,37.20833333
-7.99166667,37.20833333
-8,37.20833333
-8.00833333,37.20833333
-8.01666667,37.20833333
-8.01666667,37.21666667
-8.025,37.21666667
-8.025,37.225
-8.01666667,37.225
-8.00833333,37.225
-8.00833333,37.23333333
-8.00833333,37.24166667
-8.01666667,37.24166667
-8.01666667,37.25
-8.025,37.25
-8.025,37.24166667
-8.03333333,37.24166667
</coordinates>
</LinearRing>
</innerBoundaryIs>
<innerBoundaryIs>
<LinearRing>
<coordinates>
-7.94166667,37.15
-7.94166667,37.14166667
-7.93333333,37.14166667
-7.93333333,37.15
-7.94166667,37.15
</coordinates>
</LinearRing>
</innerBoundaryIs>
<innerBoundaryIs>
<LinearRing>
<coordinates>
-7.11666667,37.24166667
-7.10833333,37.24166667
-7.10833333,37.25
-7.10833333,37.25833333
-7.11666667,37.25833333
-7.11666667,37.26666667
-7.125,37.26666667
-7.125,37.25833333
-7.125,37.25
-7.11666667,37.25
-7.11666667,37.24166667
</coordinates>
</LinearRing>
</innerBoundaryIs>
<innerBoundaryIs>
<LinearRing>
<coordinates>
-7.11666667,37.26666667
-7.10833333,37.26666667
-7.1,37.26666667
-7.1,37.275
-7.10833333,37.275
-7.11666667,37.275
-7.11666667,37.26666667
</coordinates>
</LinearRing>
</innerBoundaryIs>
<innerBoundaryIs>
<LinearRing>
<coordinates>
-7.1,37.275
-7.09166667,37.275
-7.08333333,37.275
-7.08333333,37.28333333
-7.08333333,37.29166667
-7.08333333,37.3
-7.09166667,37.3
-7.09166667,37.29166667
-7.09166667,37.28333333
-7.1,37.28333333
-7.1,37.275
</coordinates>
</LinearRing>
</innerBoundaryIs>
<innerBoundaryIs>
<LinearRing>
<coordinates>
-7.08333333,37.3
-7.075,37.3
-7.075,37.29166667
-7.075,37.28333333
-7.075,37.275
-7.075,37.26666667
-7.06666667,37.26666667
-7.05833333,37.26666667
-7.05,37.26666667
-7.05,37.275
-7.05833333,37.275
-7.05833333,37.28333333
-7.05833333,37.29166667
-7.05,37.29166667
-7.05,37.3
-7.05,37.30833333
-7.05833333,37.30833333
-7.06666667,37.30833333
-7.075,37.30833333
-7.08333333,37.30833333
-7.08333333,37.3
</coordinates>
</LinearRing>
</innerBoundaryIs>
<innerBoundaryIs>
<LinearRing>
<coordinates>
-7.84166667,37.15
-7.84166667,37.14166667
-7.84166667,37.13333333
-7.84166667,37.125
-7.84166667,37.11666667
-7.83333333,37.11666667
-7.83333333,37.10833333
-7.84166667,37.10833333
-7.84166667,37.1
-7.84166667,37.09166667
-7.83333333,37.09166667
-7.83333333,37.1
-7.825,37.1
-7.81666667,37.1
-7.81666667,37.09166667
-7.80833333,37.09166667
-7.80833333,37.1
-7.8,37.1
-7.8,37.10833333
-7.80833333,37.10833333
-7.80833333,37.11666667
-7.81666667,37.11666667
-7.825,37.11666667
-7.825,37.125
-7.83333333,37.125
-7.83333333,37.13333333
-7.825,37.13333333
-7.825,37.14166667
-7.81666667,37.14166667
-7.81666667,37.15
-7.81666667,37.15833333
-7.825,37.15833333
-7.83333333,37.15833333
-7.84166667,37.15833333
-7.84166667,37.15
</coordinates>
</LinearRing>
</innerBoundaryIs>
<innerBoundaryIs>
<LinearRing>
<coordinates>
-7.81666667,37.09166667
-7.825,37.09166667
-7.825,37.08333333
-7.81666667,37.08333333
-7.81666667,37.09166667
</coordinates>
</LinearRing>
</innerBoundaryIs>
<innerBoundaryIs>
<LinearRing>
<coordinates>
-7.8,37.10833333
-7.79166667,37.10833333
-7.78333333,37.10833333
-7.78333333,37.1
-7.775,37.1
-7.76666667,37.1
-7.76666667,37.10833333
-7.76666667,37.11666667
-7.775,37.11666667
-7.78333333,37.11666667
-7.79166667,37.11666667
-7.8,37.11666667
-7.8,37.10833333
</coordinates>
</LinearRing>
</innerBoundaryIs>
<innerBoundaryIs>
<LinearRing>
<coordinates>
-8.79166667,37.14166667
-8.79166667,37.13333333
-8.79166667,37.125
-8.78333333,37.125
-8.78333333,37.13333333
-8.78333333,37.14166667
-8.79166667,37.14166667
</coordinates>
</LinearRing>
</innerBoundaryIs>
<innerBoundaryIs>
<LinearRing>
<coordinates>
-8.78333333,37.14166667
-8.775,37.14166667
-8.775,37.15
-8.78333333,37.15
-8.78333333,37.14166667
</coordinates>
</LinearRing>
</innerBoundaryIs>
<innerBoundaryIs>
<LinearRing>
<coordinates>
-7.025,37.26666667
-7.01666667,37.26666667
-7.01666667,37.275
-7.025,37.275
-7.025,37.26666667
</coordinates>
</LinearRing>
</innerBoundaryIs>
<innerBoundaryIs>
<LinearRing>
<coordinates>
-7.025,37.275
-7.025,37.28333333
-7.03333333,37.28333333
-7.03333333,37.275
-7.025,37.275
</coordinates>
</LinearRing>
</innerBoundaryIs>
<innerBoundaryIs>
<LinearRing>
<coordinates>
-8.28333333,37.44166667
-8.28333333,37.43333333
-8.29166667,37.43333333
-8.29166667,37.425
-8.28333333,37.425
-8.275,37.425
-8.275,37.43333333
-8.26666667,37.43333333
-8.26666667,37.44166667
-8.25833333,37.44166667
-8.25833333,37.45
-8.26666667,37.45
-8.26666667,37.45833333
-8.26666667,37.46666667
-8.275,37.46666667
-8.28333333,37.46666667
-8.28333333,37.45833333
-8.275,37.45833333
-8.275,37.45
-8.275,37.44166667
-8.28333333,37.44166667
</coordinates>
</LinearRing>
</innerBoundaryIs>
<innerBoundaryIs>
<LinearRing>
<coordinates>
-8.25833333,37.44166667
-8.25833333,37.43333333
-8.25,37.43333333
-8.25,37.44166667
-8.25833333,37.44166667
</coordinates>
</LinearRing>
</innerBoundaryIs>
<innerBoundaryIs>
<LinearRing>
<coordinates>
-8.25,37.44166667
-8.24166667,37.44166667
-8.24166667,37.45
-8.25,37.45
-8.25,37.44166667
</coordinates>
</LinearRing>
</innerBoundaryIs>
<innerBoundaryIs>
<LinearRing>
<coordinates>
-8.28333333,37.45833333
-8.29166667,37.45833333
-8.29166667,37.45
-8.28333333,37.45
-8.28333333,37.45833333
</coordinates>
</LinearRing>
</innerBoundaryIs>
<innerBoundaryIs>
<LinearRing>
<coordinates>
-8.29166667,37.45833333
-8.29166667,37.46666667
-8.3,37.46666667
-8.3,37.45833333
-8.29166667,37.45833333
</coordinates>
</LinearRing>
</innerBoundaryIs>
<innerBoundaryIs>
<LinearRing>
<coordinates>
-8.775,37.35833333
-8.775,37.35
-8.76666667,37.35
-8.76666667,37.34166667
-8.75833333,37.34166667
-8.75833333,37.35
-8.75833333,37.35833333
-8.75833333,37.36666667
-8.76666667,37.36666667
-8.76666667,37.35833333
-8.775,37.35833333
</coordinates>
</LinearRing>
</innerBoundaryIs>
<innerBoundaryIs>
<LinearRing>
<coordinates>
-8.775,37.35
-8.78333333,37.35
-8.78333333,37.34166667
-8.775,37.34166667
-8.775,37.35
</coordinates>
</LinearRing>
</innerBoundaryIs>
<innerBoundaryIs>
<LinearRing>
<coordinates>
-8.78333333,37.34166667
-8.79166667,37.34166667
-8.79166667,37.33333333
-8.78333333,37.33333333
-8.78333333,37.34166667
</coordinates>
</LinearRing>
</innerBoundaryIs>
<innerBoundaryIs>
<LinearRing>
<coordinates>
-8.80833333,37.31666667
-8.8,37.31666667
-8.8,37.325
-8.80833333,37.325
-8.80833333,37.31666667
</coordinates>
</LinearRing>
</innerBoundaryIs>
<innerBoundaryIs>
<LinearRing>
<coordinates>
-8.80833333,37.31666667
-8.81666667,37.31666667
-8.81666667,37.30833333
-8.80833333,37.30833333
-8.80833333,37.31666667
</coordinates>
</LinearRing>
</innerBoundaryIs>
<innerBoundaryIs>
<LinearRing>
<coordinates>
-8.375,37.35833333
-8.375,37.35
-8.36666667,37.35
-8.35833333,37.35
-8.35833333,37.35833333
-8.36666667,37.35833333
-8.375,37.35833333
</coordinates>
</LinearRing>
</innerBoundaryIs>
<innerBoundaryIs>
<LinearRing>
<coordinates>
-8.35833333,37.35
-8.35833333,37.34166667
-8.35,37.34166667
-8.35,37.35
-8.35833333,37.35
</coordinates>
</LinearRing>
</innerBoundaryIs>
<innerBoundaryIs>
<LinearRing>
<coordinates>
-8.65,37.39166667
-8.64166667,37.39166667
-8.63333333,37.39166667
-8.625,37.39166667
-8.625,37.4
-8.61666667,37.4
-8.60833333,37.4
-8.6,37.4
-8.6,37.40833333
-8.60833333,37.40833333
-8.61666667,37.40833333
-8.625,37.40833333
-8.63333333,37.40833333
-8.64166667,37.40833333
-8.65,37.40833333
-8.65,37.4
-8.65,37.39166667
</coordinates>
</LinearRing>
</innerBoundaryIs>
<innerBoundaryIs>
<LinearRing>
<coordinates>
-8.65,37.40833333
-8.65,37.41666667
-8.64166667,37.41666667
-8.63333333,37.41666667
-8.63333333,37.425
-8.64166667,37.425
-8.65,37.425
-8.65,37.43333333
-8.65833333,37.43333333
-8.66666667,37.43333333
-8.675,37.43333333
-8.675,37.425
-8.675,37.41666667
-8.66666667,37.41666667
-8.66666667,37.40833333
-8.65833333,37.40833333
-8.65,37.40833333
</coordinates>
</LinearRing>
</innerBoundaryIs>
<innerBoundaryIs>
<LinearRing>
<coordinates>
-8.54166667,37.39166667
-8.53333333,37.39166667
-8.53333333,37.4
-8.54166667,37.4
-8.54166667,37.39166667
</coordinates>
</LinearRing>
</innerBoundaryIs>
<innerBoundaryIs>
<LinearRing>
<coordinates>
-8.53333333,37.39166667
-8.53333333,37.38333333
-8.525,37.38333333
-8.525,37.39166667
-8.53333333,37.39166667
</coordinates>
</LinearRing>
</innerBoundaryIs>
<innerBoundaryIs>
<LinearRing>
<coordinates>
-8.53333333,37.38333333
-8.54166667,37.38333333
-8.54166667,37.375
-8.53333333,37.375
-8.53333333,37.38333333
</coordinates>
</LinearRing>
</innerBoundaryIs>
<innerBoundaryIs>
<LinearRing>
<coordinates>
-8.28333333,37.38333333
-8.28333333,37.39166667
-8.28333333,37.4
-8.29166667,37.4
-8.3,37.4
-8.3,37.39166667
-8.3,37.38333333
-8.29166667,37.38333333
-8.28333333,37.38333333
</coordinates>
</LinearRing>
</innerBoundaryIs>
<innerBoundaryIs>
<LinearRing>
<coordinates>
-8.28333333,37.38333333
-8.28333333,37.375
-8.28333333,37.36666667
-8.275,37.36666667
-8.26666667,37.36666667
-8.26666667,37.375
-8.26666667,37.38333333
-8.25833333,37.38333333
-8.25833333,37.39166667
-8.26666667,37.39166667
-8.275,37.39166667
-8.275,37.38333333
-8.28333333,37.38333333
</coordinates>
</LinearRing>
</innerBoundaryIs>
<innerBoundaryIs>
<LinearRing>
<coordinates>
-8.275,37.4
-8.26666667,37.4
-8.25833333,37.4
-8.25833333,37.40833333
-8.26666667,37.40833333
-8.275,37.40833333
-8.275,37.4
</coordinates>
</LinearRing>
</innerBoundaryIs>
<innerBoundaryIs>
<LinearRing>
<coordinates>
-8.25833333,37.40833333
-8.25,37.40833333
-8.25,37.41666667
-8.25833333,37.41666667
-8.25833333,37.40833333
</coordinates>
</LinearRing>
</innerBoundaryIs>
<innerBoundaryIs>
<LinearRing>
<coordinates>
-8.175,37.39166667
-8.16666667,37.39166667
-8.16666667,37.4
-8.175,37.4
-8.175,37.39166667
</coordinates>
</LinearRing>
</innerBoundaryIs>
<innerBoundaryIs>
<LinearRing>
<coordinates>
-8.16666667,37.39166667
-8.16666667,37.38333333
-8.15833333,37.38333333
-8.15,37.38333333
-8.15,37.39166667
-8.15833333,37.39166667
-8.16666667,37.39166667
</coordinates>
</LinearRing>
</innerBoundaryIs>
<innerBoundaryIs>
<LinearRing>
<coordinates>
-8.76666667,37.41666667
-8.75833333,37.41666667
-8.75833333,37.425
-8.76666667,37.425
-8.76666667,37.41666667
</coordinates>
</LinearRing>
</innerBoundaryIs>
<innerBoundaryIs>
<LinearRing>
<coordinates>
-8.75833333,37.41666667
-8.75833333,37.40833333
-8.75,37.40833333
-8.74166667,37.40833333
-8.74166667,37.41666667
-8.75,37.41666667
-8.75833333,37.41666667
</coordinates>
</LinearRing>
</innerBoundaryIs>
<innerBoundaryIs>
<LinearRing>
<coordinates>
-8.31666667,37.40833333
-8.30833333,37.40833333
-8.30833333,37.41666667
-8.31666667,37.41666667
-8.31666667,37.40833333
</coordinates>
</LinearRing>
</innerBoundaryIs>
<innerBoundaryIs>
<LinearRing>
<coordinates>
-8.31666667,37.41666667
-8.31666667,37.425
-8.31666667,37.43333333
-8.325,37.43333333
-8.325,37.425
-8.33333333,37.425
-8.33333333,37.41666667
-8.325,37.41666667
-8.31666667,37.41666667
</coordinates>
</LinearRing>
</innerBoundaryIs>
<innerBoundaryIs>
<LinearRing>
<coordinates>
-8.4,37.56666667
-8.39166667,37.56666667
-8.39166667,37.575
-8.4,37.575
-8.4,37.56666667
</coordinates>
</LinearRing>
</innerBoundaryIs>
<innerBoundaryIs>
<LinearRing>
<coordinates>
-8.4,37.575
-8.4,37.58333333
-8.40833333,37.58333333
-8.41666667,37.58333333
-8.425,37.58333333
-8.425,37.575
-8.41666667,37.575
-8.40833333,37.575
-8.4,37.575
</coordinates>
</LinearRing>
</innerBoundaryIs>
<innerBoundaryIs>
<LinearRing>
<coordinates>
-8.40833333,37.23333333
-8.4,37.23333333
-8.4,37.24166667
-8.40833333,37.24166667
-8.40833333,37.23333333
</coordinates>
</LinearRing>
</innerBoundaryIs>
<innerBoundaryIs>
<LinearRing>
<coordinates>
-8.23333333,37.24166667
-8.225,37.24166667
-8.21666667,37.24166667
-8.21666667,37.25
-8.20833333,37.25
-8.20833333,37.25833333
-8.20833333,37.26666667
-8.20833333,37.275
-8.21666667,37.275
-8.225,37.275
-8.23333333,37.275
-8.23333333,37.26666667
-8.23333333,37.25833333
-8.24166667,37.25833333
-8.24166667,37.25
-8.23333333,37.25
-8.23333333,37.24166667
</coordinates>
</LinearRing>
</innerBoundaryIs>
<innerBoundaryIs>
<LinearRing>
<coordinates>
-8.18333333,37.24166667
-8.175,37.24166667
-8.175,37.23333333
-8.16666667,37.23333333
-8.16666667,37.225
-8.15833333,37.225
-8.15,37.225
-8.14166667,37.225
-8.13333333,37.225
-8.13333333,37.23333333
-8.13333333,37.24166667
-8.125,37.24166667
-8.11666667,37.24166667
-8.10833333,37.24166667
-8.10833333,37.23333333
-8.11666667,37.23333333
-8.11666667,37.225
-8.10833333,37.225
-8.1,37.225
-8.1,37.23333333
-8.09166667,37.23333333
-8.08333333,37.23333333
-8.08333333,37.225
-8.075,37.225
-8.06666667,37.225
-8.05833333,37.225
-8.05833333,37.23333333
-8.05833333,37.24166667
-8.06666667,37.24166667
-8.06666667,37.25
-8.075,37.25
-8.08333333,37.25
-8.08333333,37.25833333
-8.09166667,37.25833333
-8.1,37.25833333
-8.10833333,37.25833333
-8.10833333,37.26666667
-8.11666667,37.26666667
-8.11666667,37.275
-8.125,37.275
-8.13333333,37.275
-8.14166667,37.275
-8.14166667,37.26666667
-8.15,37.26666667
-8.15,37.275
-8.15,37.28333333
-8.15,37.29166667
-8.15833333,37.29166667
-8.16666667,37.29166667
-8.175,37.29166667
-8.175,37.28333333
-8.175,37.275
-8.18333333,37.275
-8.18333333,37.26666667
-8.18333333,37.25833333
-8.18333333,37.25
-8.18333333,37.24166667
</coordinates>
</LinearRing>
</innerBoundaryIs>
<innerBoundaryIs>
<LinearRing>
<coordinates>
-7.16666667,37.23333333
-7.15833333,37.23333333
-7.15,37.23333333
-7.15,37.24166667
-7.15833333,37.24166667
-7.16666667,37.24166667
-7.16666667,37.23333333
</coordinates>
</LinearRing>
</innerBoundaryIs>
<innerBoundaryIs>
<LinearRing>
<coordinates>
-7.025,37.24166667
-7.01666667,37.24166667
-7.01666667,37.25
-7.01666667,37.25833333
-7.025,37.25833333
-7.025,37.25
-7.025,37.24166667
</coordinates>
</LinearRing>
</innerBoundaryIs>
<innerBoundaryIs>
<LinearRing>
<coordinates>
-8.25,37.23333333
-8.25,37.225
-8.24166667,37.225
-8.23333333,37.225
-8.23333333,37.23333333
-8.24166667,37.23333333
-8.25,37.23333333
</coordinates>
</LinearRing>
</innerBoundaryIs>
<innerBoundaryIs>
<LinearRing>
<coordinates>
-7.98333333,37.14166667
-7.98333333,37.13333333
-7.975,37.13333333
-7.96666667,37.13333333
-7.95833333,37.13333333
-7.95833333,37.14166667
-7.96666667,37.14166667
-7.975,37.14166667
-7.98333333,37.14166667
</coordinates>
</LinearRing>
</innerBoundaryIs>
<innerBoundaryIs>
<LinearRing>
<coordinates>
-7.90833333,37.14166667
-7.90833333,37.13333333
-7.9,37.13333333
-7.9,37.125
-7.9,37.11666667
-7.89166667,37.11666667
-7.89166667,37.125
-7.88333333,37.125
-7.875,37.125
-7.875,37.13333333
-7.875,37.14166667
-7.875,37.15
-7.88333333,37.15
-7.89166667,37.15
-7.9,37.15
-7.90833333,37.15
-7.90833333,37.14166667
</coordinates>
</LinearRing>
</innerBoundaryIs>
<innerBoundaryIs>
<LinearRing>
<coordinates>
-7.78333333,37.14166667
-7.79166667,37.14166667
-7.8,37.14166667
-7.8,37.13333333
-7.79166667,37.13333333
-7.79166667,37.125
-7.78333333,37.125
-7.78333333,37.13333333
-7.775,37.13333333
-7.775,37.14166667
-7.78333333,37.14166667
</coordinates>
</LinearRing>
</innerBoundaryIs>
<innerBoundaryIs>
<LinearRing>
<coordinates>
-7.84166667,37.075
-7.83333333,37.075
-7.83333333,37.08333333
-7.84166667,37.08333333
-7.84166667,37.075
</coordinates>
</LinearRing>
</innerBoundaryIs>
<innerBoundaryIs>
<LinearRing>
<coordinates>
-7.81666667,37.125
-7.80833333,37.125
-7.80833333,37.13333333
-7.81666667,37.13333333
-7.81666667,37.125
</coordinates>
</LinearRing>
</innerBoundaryIs>
<innerBoundaryIs>
<LinearRing>
<coordinates>
-8.075,37.11666667
-8.06666667,37.11666667
-8.06666667,37.125
-8.075,37.125
-8.075,37.11666667
</coordinates>
</LinearRing>
</innerBoundaryIs>
<innerBoundaryIs>
<LinearRing>
<coordinates>
-8,37.11666667
-8,37.10833333
-7.99166667,37.10833333
-7.99166667,37.11666667
-7.98333333,37.11666667
-7.98333333,37.125
-7.99166667,37.125
-8,37.125
-8,37.11666667
</coordinates>
</LinearRing>
</innerBoundaryIs>
<innerBoundaryIs>
<LinearRing>
<coordinates>
-7.81666667,37.18333333
-7.81666667,37.175
-7.80833333,37.175
-7.80833333,37.18333333
-7.81666667,37.18333333
</coordinates>
</LinearRing>
</innerBoundaryIs>
<innerBoundaryIs>
<LinearRing>
<coordinates>
-7.79166667,37.18333333
-7.79166667,37.175
-7.78333333,37.175
-7.78333333,37.18333333
-7.79166667,37.18333333
</coordinates>
</LinearRing>
</innerBoundaryIs>
<innerBoundaryIs>
<LinearRing>
<coordinates>
-7.55,37.19166667
-7.55,37.18333333
-7.54166667,37.18333333
-7.54166667,37.19166667
-7.55,37.19166667
</coordinates>
</LinearRing>
</innerBoundaryIs>
<innerBoundaryIs>
<LinearRing>
<coordinates>
-7.59166667,37.18333333
-7.59166667,37.175
-7.58333333,37.175
-7.575,37.175
-7.56666667,37.175
-7.55833333,37.175
-7.55833333,37.18333333
-7.56666667,37.18333333
-7.575,37.18333333
-7.58333333,37.18333333
-7.59166667,37.18333333
</coordinates>
</LinearRing>
</innerBoundaryIs>
<innerBoundaryIs>
<LinearRing>
<coordinates>
-8.79166667,37.19166667
-8.78333333,37.19166667
-8.78333333,37.2
-8.79166667,37.2
-8.79166667,37.19166667
</coordinates>
</LinearRing>
</innerBoundaryIs>
<innerBoundaryIs>
<LinearRing>
<coordinates>
-8.625,37.19166667
-8.625,37.18333333
-8.61666667,37.18333333
-8.60833333,37.18333333
-8.60833333,37.19166667
-8.61666667,37.19166667
-8.625,37.19166667
</coordinates>
</LinearRing>
</innerBoundaryIs>
<innerBoundaryIs>
<LinearRing>
<coordinates>
-8.575,37.19166667
-8.56666667,37.19166667
-8.56666667,37.2
-8.55833333,37.2
-8.55833333,37.20833333
-8.56666667,37.20833333
-8.575,37.20833333
-8.58333333,37.20833333
-8.58333333,37.2
-8.575,37.2
-8.575,37.19166667
</coordinates>
</LinearRing>
</innerBoundaryIs>
<innerBoundaryIs>
<LinearRing>
<coordinates>
-8.55,37.19166667
-8.55,37.18333333
-8.54166667,37.18333333
-8.53333333,37.18333333
-8.53333333,37.19166667
-8.54166667,37.19166667
-8.55,37.19166667
</coordinates>
</LinearRing>
</innerBoundaryIs>
<innerBoundaryIs>
<LinearRing>
<coordinates>
-8.48333333,37.19166667
-8.48333333,37.18333333
-8.48333333,37.175
-8.475,37.175
-8.46666667,37.175
-8.46666667,37.18333333
-8.45833333,37.18333333
-8.45833333,37.19166667
-8.46666667,37.19166667
-8.475,37.19166667
-8.48333333,37.19166667
</coordinates>
</LinearRing>
</innerBoundaryIs>
<innerBoundaryIs>
<LinearRing>
<coordinates>
-8.24166667,37.19166667
-8.23333333,37.19166667
-8.23333333,37.2
-8.24166667,37.2
-8.25,37.2
-8.25,37.19166667
-8.24166667,37.19166667
</coordinates>
</LinearRing>
</innerBoundaryIs>
<innerBoundaryIs>
<LinearRing>
<coordinates>
-8.18333333,37.19166667
-8.175,37.19166667
-8.16666667,37.19166667
-8.16666667,37.18333333
-8.15833333,37.18333333
-8.15,37.18333333
-8.15,37.19166667
-8.15833333,37.19166667
-8.15833333,37.2
-8.16666667,37.2
-8.175,37.2
-8.175,37.20833333
-8.18333333,37.20833333
-8.18333333,37.2
-8.18333333,37.19166667
</coordinates>
</LinearRing>
</innerBoundaryIs>
<innerBoundaryIs>
<LinearRing>
<coordinates>
-8.125,37.19166667
-8.125,37.18333333
-8.125,37.175
-8.11666667,37.175
-8.11666667,37.18333333
-8.10833333,37.18333333
-8.1,37.18333333
-8.1,37.19166667
-8.10833333,37.19166667
-8.11666667,37.19166667
-8.125,37.19166667
</coordinates>
</LinearRing>
</innerBoundaryIs>
<innerBoundaryIs>
<LinearRing>
<coordinates>
-8.70833333,37.16666667
-8.70833333,37.15833333
-8.71666667,37.15833333
-8.71666667,37.15
-8.70833333,37.15
-8.7,37.15
-8.69166667,37.15
-8.69166667,37.15833333
-8.69166667,37.16666667
-8.7,37.16666667
-8.70833333,37.16666667
</coordinates>
</LinearRing>
</innerBoundaryIs>
<innerBoundaryIs>
<LinearRing>
<coordinates>
-8.15833333,37.16666667
-8.15,37.16666667
-8.15,37.175
-8.15833333,37.175
-8.15833333,37.16666667
</coordinates>
</LinearRing>
</innerBoundaryIs>
<innerBoundaryIs>
<LinearRing>
<coordinates>
-8.65,37.175
-8.64166667,37.175
-8.64166667,37.18333333
-8.65,37.18333333
-8.65,37.175
</coordinates>
</LinearRing>
</innerBoundaryIs>
<innerBoundaryIs>
<LinearRing>
<coordinates>
-8.225,37.21666667
-8.21666667,37.21666667
-8.20833333,37.21666667
-8.20833333,37.225
-8.20833333,37.23333333
-8.21666667,37.23333333
-8.225,37.23333333
-8.225,37.225
-8.225,37.21666667
</coordinates>
</LinearRing>
</innerBoundaryIs>
<innerBoundaryIs>
<LinearRing>
<coordinates>
-8.2,37.21666667
-8.2,37.20833333
-8.19166667,37.20833333
-8.19166667,37.21666667
-8.2,37.21666667
</coordinates>
</LinearRing>
</innerBoundaryIs>
<innerBoundaryIs>
<LinearRing>
<coordinates>
-8.13333333,37.21666667
-8.13333333,37.20833333
-8.13333333,37.2
-8.125,37.2
-8.11666667,37.2
-8.11666667,37.20833333
-8.11666667,37.21666667
-8.125,37.21666667
-8.13333333,37.21666667
</coordinates>
</LinearRing>
</innerBoundaryIs>
<innerBoundaryIs>
<LinearRing>
<coordinates>
-8.425,37.20833333
-8.425,37.2
-8.41666667,37.2
-8.41666667,37.20833333
-8.425,37.20833333
</coordinates>
</LinearRing>
</innerBoundaryIs>
<innerBoundaryIs>
<LinearRing>
<coordinates>
-7.2,37.26666667
-7.2,37.25833333
-7.19166667,37.25833333
-7.19166667,37.26666667
-7.2,37.26666667
</coordinates>
</LinearRing>
</innerBoundaryIs>
<innerBoundaryIs>
<LinearRing>
<coordinates>
-7.175,37.26666667
-7.175,37.25833333
-7.16666667,37.25833333
-7.15833333,37.25833333
-7.15833333,37.26666667
-7.16666667,37.26666667
-7.175,37.26666667
</coordinates>
</LinearRing>
</innerBoundaryIs>
<innerBoundaryIs>
<LinearRing>
<coordinates>
-7.13333333,37.39166667
-7.125,37.39166667
-7.125,37.38333333
-7.125,37.375
-7.125,37.36666667
-7.11666667,37.36666667
-7.11666667,37.375
-7.10833333,37.375
-7.1,37.375
-7.1,37.38333333
-7.10833333,37.38333333
-7.10833333,37.39166667
-7.1,37.39166667
-7.1,37.4
-7.10833333,37.4
-7.11666667,37.4
-7.125,37.4
-7.13333333,37.4
-7.13333333,37.39166667
</coordinates>
</LinearRing>
</innerBoundaryIs>
<innerBoundaryIs>
<LinearRing>
<coordinates>
-7.08333333,37.39166667
-7.08333333,37.38333333
-7.075,37.38333333
-7.075,37.39166667
-7.08333333,37.39166667
</coordinates>
</LinearRing>
</innerBoundaryIs>
<innerBoundaryIs>
<LinearRing>
<coordinates>
-8.03333333,37.25833333
-8.025,37.25833333
-8.025,37.26666667
-8.03333333,37.26666667
-8.03333333,37.25833333
</coordinates>
</LinearRing>
</innerBoundaryIs>
<innerBoundaryIs>
<LinearRing>
<coordinates>
-8.65,37.29166667
-8.65,37.28333333
-8.65,37.275
-8.64166667,37.275
-8.63333333,37.275
-8.625,37.275
-8.61666667,37.275
-8.60833333,37.275
-8.60833333,37.28333333
-8.60833333,37.29166667
-8.6,37.29166667
-8.59166667,37.29166667
-8.58333333,37.29166667
-8.575,37.29166667
-8.575,37.3
-8.56666667,37.3
-8.55833333,37.3
-8.55833333,37.29166667
-8.55,37.29166667
-8.55,37.3
-8.54166667,37.3
-8.54166667,37.29166667
-8.53333333,37.29166667
-8.525,37.29166667
-8.525,37.3
-8.51666667,37.3
-8.51666667,37.30833333
-8.50833333,37.30833333
-8.5,37.30833333
-8.5,37.31666667
-8.49166667,37.31666667
-8.49166667,37.325
-8.49166667,37.33333333
-8.49166667,37.34166667
-8.5,37.34166667
-8.5,37.35
-8.50833333,37.35
-8.51666667,37.35
-8.51666667,37.34166667
-8.525,37.34166667
-8.525,37.35
-8.53333333,37.35
-8.53333333,37.34166667
-8.53333333,37.33333333
-8.53333333,37.325
-8.54166667,37.325
-8.54166667,37.33333333
-8.55,37.33333333
-8.55,37.34166667
-8.55833333,37.34166667
-8.56666667,37.34166667
-8.575,37.34166667
-8.58333333,37.34166667
-8.59166667,37.34166667
-8.6,37.34166667
-8.60833333,37.34166667
-8.60833333,37.35
-8.61666667,37.35
-8.625,37.35
-8.625,37.34166667
-8.625,37.33333333
-8.625,37.325
-8.63333333,37.325
-8.63333333,37.31666667
-8.64166667,37.31666667
-8.65,37.31666667
-8.65,37.325
-8.64166667,37.325
-8.64166667,37.33333333
-8.65,37.33333333
-8.65833333,37.33333333
-8.65833333,37.325
-8.65833333,37.31666667
-8.65833333,37.30833333
-8.65,37.30833333
-8.65,37.3
-8.65,37.29166667
</coordinates>
</LinearRing>
</innerBoundaryIs>
<innerBoundaryIs>
<LinearRing>
<coordinates>
-8.74166667,37.44166667
-8.73333333,37.44166667
-8.73333333,37.45
-8.74166667,37.45
-8.74166667,37.44166667
</coordinates>
</LinearRing>
</innerBoundaryIs>
<innerBoundaryIs>
<LinearRing>
<coordinates>
-8.675,37.44166667
-8.66666667,37.44166667
-8.65833333,37.44166667
-8.65,37.44166667
-8.65,37.45
-8.65833333,37.45
-8.66666667,37.45
-8.675,37.45
-8.675,37.44166667
</coordinates>
</LinearRing>
</innerBoundaryIs>
<innerBoundaryIs>
<LinearRing>
<coordinates>
-8.59166667,37.44166667
-8.59166667,37.43333333
-8.59166667,37.425
-8.59166667,37.41666667
-8.59166667,37.40833333
-8.58333333,37.40833333
-8.575,37.40833333
-8.56666667,37.40833333
-8.55833333,37.40833333
-8.55833333,37.41666667
-8.56666667,37.41666667
-8.575,37.41666667
-8.575,37.425
-8.575,37.43333333
-8.575,37.44166667
-8.58333333,37.44166667
-8.59166667,37.44166667
</coordinates>
</LinearRing>
</innerBoundaryIs>
<innerBoundaryIs>
<LinearRing>
<coordinates>
-8.225,37.44166667
-8.23333333,37.44166667
-8.23333333,37.43333333
-8.225,37.43333333
-8.225,37.44166667
</coordinates>
</LinearRing>
</innerBoundaryIs>
<innerBoundaryIs>
<LinearRing>
<coordinates>
-8.75,37.35833333
-8.75,37.35
-8.74166667,37.35
-8.73333333,37.35
-8.73333333,37.35833333
-8.74166667,37.35833333
-8.75,37.35833333
</coordinates>
</LinearRing>
</innerBoundaryIs>
<innerBoundaryIs>
<LinearRing>
<coordinates>
-8.79166667,37.30833333
-8.79166667,37.3
-8.78333333,37.3
-8.78333333,37.30833333
-8.79166667,37.30833333
</coordinates>
</LinearRing>
</innerBoundaryIs>
<innerBoundaryIs>
<LinearRing>
<coordinates>
-8.675,37.30833333
-8.675,37.3
-8.66666667,37.3
-8.66666667,37.30833333
-8.66666667,37.31666667
-8.675,37.31666667
-8.675,37.30833333
</coordinates>
</LinearRing>
</innerBoundaryIs>
<innerBoundaryIs>
<LinearRing>
<coordinates>
-8.44166667,37.35833333
-8.43333333,37.35833333
-8.43333333,37.36666667
-8.425,37.36666667
-8.425,37.35833333
-8.425,37.35
-8.41666667,37.35
-8.41666667,37.34166667
-8.40833333,37.34166667
-8.4,37.34166667
-8.4,37.35
-8.40833333,37.35
-8.40833333,37.35833333
-8.41666667,37.35833333
-8.41666667,37.36666667
-8.41666667,37.375
-8.425,37.375
-8.425,37.38333333
-8.43333333,37.38333333
-8.44166667,37.38333333
-8.45,37.38333333
-8.45833333,37.38333333
-8.46666667,37.38333333
-8.46666667,37.39166667
-8.475,37.39166667
-8.48333333,37.39166667
-8.48333333,37.38333333
-8.48333333,37.375
-8.475,37.375
-8.46666667,37.375
-8.45833333,37.375
-8.45833333,37.36666667
-8.45,37.36666667
-8.44166667,37.36666667
-8.44166667,37.35833333
</coordinates>
</LinearRing>
</innerBoundaryIs>
<innerBoundaryIs>
<LinearRing>
<coordinates>
-8.225,37.35
-8.21666667,37.35
-8.20833333,37.35
-8.20833333,37.35833333
-8.2,37.35833333
-8.19166667,37.35833333
-8.18333333,37.35833333
-8.18333333,37.36666667
-8.18333333,37.375
-8.19166667,37.375
-8.2,37.375
-8.2,37.36666667
-8.20833333,37.36666667
-8.21666667,37.36666667
-8.225,37.36666667
-8.225,37.35833333
-8.225,37.35
</coordinates>
</LinearRing>
</innerBoundaryIs>
<innerBoundaryIs>
<LinearRing>
<coordinates>
-8.175,37.35
-8.16666667,37.35
-8.15833333,37.35
-8.15833333,37.35833333
-8.15833333,37.36666667
-8.16666667,37.36666667
-8.175,37.36666667
-8.175,37.35833333
-8.175,37.35
</coordinates>
</LinearRing>
</innerBoundaryIs>
<innerBoundaryIs>
<LinearRing>
<coordinates>
-8.44166667,37.31666667
-8.44166667,37.30833333
-8.43333333,37.30833333
-8.43333333,37.31666667
-8.43333333,37.325
-8.44166667,37.325
-8.44166667,37.31666667
</coordinates>
</LinearRing>
</innerBoundaryIs>
<innerBoundaryIs>
<LinearRing>
<coordinates>
-8.725,37.4
-8.725,37.39166667
-8.71666667,37.39166667
-8.71666667,37.4
-8.70833333,37.4
-8.7,37.4
-8.7,37.40833333
-8.70833333,37.40833333
-8.71666667,37.40833333
-8.725,37.40833333
-8.725,37.4
</coordinates>
</LinearRing>
</innerBoundaryIs>
<innerBoundaryIs>
<LinearRing>
<coordinates>
-8.51666667,37.39166667
-8.51666667,37.38333333
-8.51666667,37.375
-8.51666667,37.36666667
-8.50833333,37.36666667
-8.5,37.36666667
-8.5,37.375
-8.5,37.38333333
-8.49166667,37.38333333
-8.49166667,37.39166667
-8.49166667,37.4
-8.5,37.4
-8.50833333,37.4
-8.51666667,37.4
-8.51666667,37.39166667
</coordinates>
</LinearRing>
</innerBoundaryIs>
<innerBoundaryIs>
<LinearRing>
<coordinates>
-8.25,37.375
-8.25,37.36666667
-8.24166667,37.36666667
-8.23333333,37.36666667
-8.23333333,37.375
-8.23333333,37.38333333
-8.24166667,37.38333333
-8.25,37.38333333
-8.25,37.375
</coordinates>
</LinearRing>
</innerBoundaryIs>
<innerBoundaryIs>
<LinearRing>
<coordinates>
-8.45833333,37.41666667
-8.45833333,37.40833333
-8.45,37.40833333
-8.45,37.41666667
-8.45833333,37.41666667
</coordinates>
</LinearRing>
</innerBoundaryIs>
<innerBoundaryIs>
<LinearRing>
<coordinates>
-8.43333333,37.40833333
-8.425,37.40833333
-8.425,37.41666667
-8.41666667,37.41666667
-8.41666667,37.425
-8.425,37.425
-8.43333333,37.425
-8.43333333,37.41666667
-8.43333333,37.40833333
</coordinates>
</LinearRing>
</innerBoundaryIs>
<innerBoundaryIs>
<LinearRing>
<coordinates>
-8.38333333,37.4
-8.375,37.4
-8.375,37.40833333
-8.38333333,37.40833333
-8.38333333,37.4
</coordinates>
</LinearRing>
</innerBoundaryIs>
<innerBoundaryIs>
<LinearRing>
<coordinates>
-8.625,37.41666667
-8.61666667,37.41666667
-8.60833333,37.41666667
-8.60833333,37.425
-8.61666667,37.425
-8.61666667,37.43333333
-8.625,37.43333333
-8.625,37.425
-8.625,37.41666667
</coordinates>
</LinearRing>
</innerBoundaryIs>
<innerBoundaryIs>
<LinearRing>
<coordinates>
-8.33333333,37.50833333
-8.33333333,37.5
-8.33333333,37.49166667
-8.325,37.49166667
-8.31666667,37.49166667
-8.31666667,37.5
-8.325,37.5
-8.325,37.50833333
-8.33333333,37.50833333
</coordinates>
</LinearRing>
</innerBoundaryIs>
<innerBoundaryIs>
<LinearRing>
<coordinates>
-8.58333333,37.475
-8.58333333,37.46666667
-8.575,37.46666667
-8.56666667,37.46666667
-8.56666667,37.475
-8.56666667,37.48333333
-8.575,37.48333333
-8.575,37.475
-8.58333333,37.475
</coordinates>
</LinearRing>
</innerBoundaryIs>
<innerBoundaryIs>
<LinearRing>
<coordinates>
-8.5,37.475
-8.5,37.46666667
-8.49166667,37.46666667
-8.49166667,37.475
-8.5,37.475
</coordinates>
</LinearRing>
</innerBoundaryIs>
<innerBoundaryIs>
<LinearRing>
<coordinates>
-8.475,37.475
-8.475,37.46666667
-8.46666667,37.46666667
-8.46666667,37.475
-8.475,37.475
</coordinates>
</LinearRing>
</innerBoundaryIs>
<innerBoundaryIs>
<LinearRing>
<coordinates>
-8.375,37.48333333
-8.36666667,37.48333333
-8.36666667,37.49166667
-8.375,37.49166667
-8.375,37.48333333
</coordinates>
</LinearRing>
</innerBoundaryIs>
<innerBoundaryIs>
<LinearRing>
<coordinates>
-8.35833333,37.475
-8.35,37.475
-8.35,37.48333333
-8.35,37.49166667
-8.35,37.5
-8.35833333,37.5
-8.35833333,37.49166667
-8.35833333,37.48333333
-8.35833333,37.475
</coordinates>
</LinearRing>
</innerBoundaryIs>
<innerBoundaryIs>
<LinearRing>
<coordinates>
-8.63333333,37.45833333
-8.625,37.45833333
-8.625,37.45
-8.61666667,37.45
-8.60833333,37.45
-8.60833333,37.45833333
-8.61666667,37.45833333
-8.61666667,37.46666667
-8.625,37.46666667
-8.63333333,37.46666667
-8.63333333,37.45833333
</coordinates>
</LinearRing>
</innerBoundaryIs>
<innerBoundaryIs>
<LinearRing>
<coordinates>
-8.45833333,37.45833333
-8.45833333,37.45
-8.45,37.45
-8.45,37.45833333
-8.45833333,37.45833333
</coordinates>
</LinearRing>
</innerBoundaryIs>
<innerBoundaryIs>
<LinearRing>
<coordinates>
-8.40833333,37.45833333
-8.40833333,37.45
-8.4,37.45
-8.4,37.45833333
-8.4,37.46666667
-8.40833333,37.46666667
-8.40833333,37.45833333
</coordinates>
</LinearRing>
</innerBoundaryIs>
<innerBoundaryIs>
<LinearRing>
<coordinates>
-8.55833333,37.55
-8.55,37.55
-8.55,37.55833333
-8.54166667,37.55833333
-8.54166667,37.56666667
-8.55,37.56666667
-8.55833333,37.56666667
-8.55833333,37.55833333
-8.55833333,37.55
</coordinates>
</LinearRing>
</innerBoundaryIs>
<innerBoundaryIs>
<LinearRing>
<coordinates>
-8.43333333,37.55
-8.43333333,37.54166667
-8.425,37.54166667
-8.425,37.55
-8.43333333,37.55
</coordinates>
</LinearRing>
</innerBoundaryIs>
<innerBoundaryIs>
<LinearRing>
<coordinates>
-8.4,37.55833333
-8.4,37.55
-8.39166667,37.55
-8.39166667,37.55833333
-8.4,37.55833333
</coordinates>
</LinearRing>
</innerBoundaryIs>
<innerBoundaryIs>
<LinearRing>
<coordinates>
-8.46666667,37.53333333
-8.45833333,37.53333333
-8.45833333,37.54166667
-8.46666667,37.54166667
-8.46666667,37.53333333
</coordinates>
</LinearRing>
</innerBoundaryIs>
<innerBoundaryIs>
<LinearRing>
<coordinates>
-8.34166667,37.53333333
-8.33333333,37.53333333
-8.33333333,37.54166667
-8.34166667,37.54166667
-8.34166667,37.53333333
</coordinates>
</LinearRing>
</innerBoundaryIs>
<innerBoundaryIs>
<LinearRing>
<coordinates>
-8.56666667,37.525
-8.575,37.525
-8.575,37.51666667
-8.56666667,37.51666667
-8.56666667,37.525
</coordinates>
</LinearRing>
</innerBoundaryIs>
<innerBoundaryIs>
<LinearRing>
<coordinates>
-8.425,37.55833333
-8.41666667,37.55833333
-8.41666667,37.56666667
-8.425,37.56666667
-8.425,37.55833333
</coordinates>
</LinearRing>
</innerBoundaryIs>
<innerBoundaryIs>
<LinearRing>
<coordinates>
-8.45,37.56666667
-8.45833333,37.56666667
-8.45833333,37.55833333
-8.45,37.55833333
-8.45,37.56666667
</coordinates>
</LinearRing>
</innerBoundaryIs>
<innerBoundaryIs>
<LinearRing>
<coordinates>
-8.75,37.675
-8.74166667,37.675
-8.73333333,37.675
-8.725,37.675
-8.725,37.68333333
-8.73333333,37.68333333
-8.73333333,37.69166667
-8.74166667,37.69166667
-8.75,37.69166667
-8.75833333,37.69166667
-8.75833333,37.68333333
-8.75,37.68333333
-8.75,37.675
</coordinates>
</LinearRing>
</innerBoundaryIs>
<innerBoundaryIs>
<LinearRing>
<coordinates>
-8.75,37.7
-8.74166667,37.7
-8.73333333,37.7
-8.73333333,37.70833333
-8.74166667,37.70833333
-8.74166667,37.71666667
-8.74166667,37.725
-8.75,37.725
-8.75,37.71666667
-8.75,37.70833333
-8.75,37.7
</coordinates>
</LinearRing>
</innerBoundaryIs>
<innerBoundaryIs>
<LinearRing>
<coordinates>
-8.80833333,37.95833333
-8.8,37.95833333
-8.8,37.96666667
-8.80833333,37.96666667
-8.80833333,37.95833333
</coordinates>
</LinearRing>
</innerBoundaryIs>
<innerBoundaryIs>
<LinearRing>
<coordinates>
-8.75833333,38.15
-8.75833333,38.14166667
-8.75,38.14166667
-8.74166667,38.14166667
-8.74166667,38.15
-8.75,38.15
-8.75833333,38.15
</coordinates>
</LinearRing>
</innerBoundaryIs>
</Polygon>
<Polygon>
<outerBoundaryIs>
<LinearRing>
<coordinates>
-7.80833333,37.21666667
-7.80833333,37.20833333
-7.81666667,37.20833333
-7.81666667,37.21666667
-7.825,37.21666667
-7.83333333,37.21666667
-7.84166667,37.21666667
-7.84166667,37.225
-7.84166667,37.23333333
-7.84166667,37.24166667
-7.83333333,37.24166667
-7.83333333,37.23333333
-7.825,37.23333333
-7.825,37.24166667
-7.81666667,37.24166667
-7.81666667,37.25
-7.825,37.25
-7.83333333,37.25
-7.83333333,37.25833333
-7.84166667,37.25833333
-7.85,37.25833333
-7.85,37.25
-7.85833333,37.25
-7.86666667,37.25
-7.875,37.25
-7.875,37.25833333
-7.88333333,37.25833333
-7.88333333,37.25
-7.89166667,37.25
-7.9,37.25
-7.9,37.25833333
-7.9,37.26666667
-7.89166667,37.26666667
-7.89166667,37.275
-7.88333333,37.275
-7.88333333,37.26666667
-7.875,37.26666667
-7.86666667,37.26666667
-7.85833333,37.26666667
-7.85,37.26666667
-7.84166667,37.26666667
-7.83333333,37.26666667
-7.83333333,37.275
-7.825,37.275
-7.825,37.28333333
-7.81666667,37.28333333
-7.80833333,37.28333333
-7.8,37.28333333
-7.79166667,37.28333333
-7.78333333,37.28333333
-7.775,37.28333333
-7.775,37.29166667
-7.78333333,37.29166667
-7.79166667,37.29166667
-7.8,37.29166667
-7.8,37.3
-7.80833333,37.3
-7.80833333,37.30833333
-7.8,37.30833333
-7.79166667,37.30833333
-7.78333333,37.30833333
-7.775,37.30833333
-7.775,37.31666667
-7.76666667,37.31666667
-7.76666667,37.325
-7.75833333,37.325
-7.75833333,37.31666667
-7.75833333,37.30833333
-7.75833333,37.3
-7.75833333,37.29166667
-7.75,37.29166667
-7.74166667,37.29166667
-7.74166667,37.28333333
-7.75,37.28333333
-7.75833333,37.28333333
-7.75833333,37.275
-7.75,37.275
-7.75,37.26666667
-7.74166667,37.26666667
-7.74166667,37.25833333
-7.75,37.25833333
-7.75833333,37.25833333
-7.75833333,37.25
-7.76666667,37.25
-7.76666667,37.24166667
-7.775,37.24166667
-7.775,37.23333333
-7.78333333,37.23333333
-7.79166667,37.23333333
-7.79166667,37.225
-7.8,37.225
-7.80833333,37.225
-7.80833333,37.21666667
</coordinates>
</LinearRing>
</outerBoundaryIs>
<innerBoundaryIs>
<LinearRing>
<coordinates>
-7.81666667,37.25
-7.80833333,37.25
-7.80833333,37.25833333
-7.80833333,37.26666667
-7.81666667,37.26666667
-7.81666667,37.25833333
-7.81666667,37.25
</coordinates>
</LinearRing>
</innerBoundaryIs>
<innerBoundaryIs>
<LinearRing>
<coordinates>
-7.775,37.29166667
-7.76666667,37.29166667
-7.76666667,37.3
-7.775,37.3
-7.775,37.29166667
</coordinates>
</LinearRing>
</innerBoundaryIs>
<innerBoundaryIs>
<LinearRing>
<coordinates>
-7.775,37.24166667
-7.775,37.25
-7.78333333,37.25
-7.78333333,37.24166667
-7.775,37.24166667
</coordinates>
</LinearRing>
</innerBoundaryIs>
<innerBoundaryIs>
<LinearRing>
<coordinates>
-7.775,37.26666667
-7.775,37.25833333
-7.76666667,37.25833333
-7.76666667,37.26666667
-7.775,37.26666667
</coordinates>
</LinearRing>
</innerBoundaryIs>
</Polygon>
<Polygon>
<outerBoundaryIs>
<LinearRing>
<coordinates>
-6.93333333,37.225
-6.93333333,37.21666667
-6.94166667,37.21666667
-6.94166667,37.225
-6.95,37.225
-6.95,37.23333333
-6.95,37.24166667
-6.95,37.25
-6.95833333,37.25
-6.95833333,37.25833333
-6.95833333,37.26666667
-6.95833333,37.275
-6.95,37.275
-6.95,37.28333333
-6.95,37.29166667
-6.95833333,37.29166667
-6.95833333,37.28333333
-6.96666667,37.28333333
-6.96666667,37.29166667
-6.96666667,37.3
-6.96666667,37.30833333
-6.96666667,37.31666667
-6.95833333,37.31666667
-6.95,37.31666667
-6.95,37.325
-6.95,37.33333333
-6.95833333,37.33333333
-6.95833333,37.34166667
-6.96666667,37.34166667
-6.96666667,37.35
-6.96666667,37.35833333
-6.96666667,37.36666667
-6.975,37.36666667
-6.98333333,37.36666667
-6.98333333,37.375
-6.98333333,37.38333333
-6.975,37.38333333
-6.975,37.375
-6.96666667,37.375
-6.95833333,37.375
-6.95833333,37.38333333
-6.95,37.38333333
-6.94166667,37.38333333
-6.94166667,37.375
-6.93333333,37.375
-6.925,37.375
-6.91666667,37.375
-6.90833333,37.375
-6.9,37.375
-6.9,37.36666667
-6.89166667,37.36666667
-6.89166667,37.375
-6.88333333,37.375
-6.88333333,37.38333333
-6.875,37.38333333
-6.86666667,37.38333333
-6.86666667,37.39166667
-6.85833333,37.39166667
-6.85833333,37.4
-6.85,37.4
-6.85,37.39166667
-6.84166667,37.39166667
-6.84166667,37.4
-6.83333333,37.4
-6.83333333,37.40833333
-6.825,37.40833333
-6.825,37.4
-6.81666667,37.4
-6.80833333,37.4
-6.80833333,37.39166667
-6.8,37.39166667
-6.8,37.38333333
-6.79166667,37.38333333
-6.79166667,37.375
-6.8,37.375
-6.8,37.36666667
-6.8,37.35833333
-6.79166667,37.35833333
-6.79166667,37.35
-6.8,37.35
-6.8,37.34166667
-6.80833333,37.34166667
-6.80833333,37.33333333
-6.81666667,37.33333333
-6.81666667,37.325
-6.825,37.325
-6.825,37.31666667
-6.825,37.30833333
-6.825,37.3
-6.83333333,37.3
-6.84166667,37.3
-6.84166667,37.30833333
-6.85,37.30833333
-6.85,37.3
-6.85,37.29166667
-6.85833333,37.29166667
-6.86666667,37.29166667
-6.86666667,37.28333333
-6.875,37.28333333
-6.875,37.275
-6.88333333,37.275
-6.88333333,37.26666667
-6.89166667,37.26666667
-6.89166667,37.275
-6.9,37.275
-6.9,37.26666667
-6.9,37.25833333
-6.90833333,37.25833333
-6.91666667,37.25833333
-6.91666667,37.26666667
-6.925,37.26666667
-6.925,37.275
-6.93333333,37.275
-6.93333333,37.26666667
-6.93333333,37.25833333
-6.93333333,37.25
-6.925,37.25
-6.91666667,37.25
-6.91666667,37.24166667
-6.91666667,37.23333333
-6.925,37.23333333
-6.925,37.225
-6.93333333,37.225
</coordinates>
</LinearRing>
</outerBoundaryIs>
<innerBoundaryIs>
<LinearRing>
<coordinates>
-6.88333333,37.375
-6.88333333,37.36666667
-6.875,37.36666667
-6.86666667,37.36666667
-6.86666667,37.375
-6.875,37.375
-6.88333333,37.375
</coordinates>
</LinearRing>
</innerBoundaryIs>
<innerBoundaryIs>
<LinearRing>
<coordinates>
-6.86666667,37.29166667
-6.86666667,37.3
-6.875,37.3
-6.875,37.30833333
-6.88333333,37.30833333
-6.88333333,37.3
-6.88333333,37.29166667
-6.875,37.29166667
-6.86666667,37.29166667
</coordinates>
</LinearRing>
</innerBoundaryIs>
<innerBoundaryIs>
<LinearRing>
<coordinates>
-6.86666667,37.3
-6.85833333,37.3
-6.85833333,37.30833333
-6.86666667,37.30833333
-6.86666667,37.3
</coordinates>
</LinearRing>
</innerBoundaryIs>
<innerBoundaryIs>
<LinearRing>
<coordinates>
-6.83333333,37.39166667
-6.83333333,37.38333333
-6.84166667,37.38333333
-6.84166667,37.375
-6.83333333,37.375
-6.825,37.375
-6.825,37.38333333
-6.825,37.39166667
-6.83333333,37.39166667
</coordinates>
</LinearRing>
</innerBoundaryIs>
</Polygon>
<Polygon>
<outerBoundaryIs>
<LinearRing>
<coordinates>
-6.31666667,36.98333333
-6.30833333,36.98333333
-6.30833333,36.975
-6.31666667,36.975
-6.325,36.975
-6.325,36.98333333
-6.325,36.99166667
-6.31666667,36.99166667
-6.31666667,36.98333333
</coordinates>
</LinearRing>
</outerBoundaryIs>
</Polygon>
<Polygon>
<outerBoundaryIs>
<LinearRing>
<coordinates>
-7.89166667,36.96666667
-7.88333333,36.96666667
-7.88333333,36.95833333
-7.89166667,36.95833333
-7.89166667,36.96666667
</coordinates>
</LinearRing>
</outerBoundaryIs>
</Polygon>
<Polygon>
<outerBoundaryIs>
<LinearRing>
<coordinates>
-8.93333333,37.00833333
-8.925,37.00833333
-8.925,37
-8.93333333,37
-8.93333333,37.00833333
</coordinates>
</LinearRing>
</outerBoundaryIs>
</Polygon>
<Polygon>
<outerBoundaryIs>
<LinearRing>
<coordinates>
-7.85,37.00833333
-7.84166667,37.00833333
-7.84166667,37
-7.85,37
-7.85,37.00833333
</coordinates>
</LinearRing>
</outerBoundaryIs>
</Polygon>
<Polygon>
<outerBoundaryIs>
<LinearRing>
<coordinates>
-7.84166667,37.01666667
-7.83333333,37.01666667
-7.825,37.01666667
-7.825,37.00833333
-7.83333333,37.00833333
-7.84166667,37.00833333
-7.84166667,37.01666667
</coordinates>
</LinearRing>
</outerBoundaryIs>
</Polygon>
<Polygon>
<outerBoundaryIs>
<LinearRing>
<coordinates>
-7.86666667,37
-7.85833333,37
-7.85833333,36.99166667
-7.86666667,36.99166667
-7.875,36.99166667
-7.875,37
-7.86666667,37
</coordinates>
</LinearRing>
</outerBoundaryIs>
</Polygon>
<Polygon>
<outerBoundaryIs>
<LinearRing>
<coordinates>
-6.425,37.03333333
-6.41666667,37.03333333
-6.41666667,37.025
-6.425,37.025
-6.43333333,37.025
-6.43333333,37.03333333
-6.43333333,37.04166667
-6.425,37.04166667
-6.425,37.03333333
</coordinates>
</LinearRing>
</outerBoundaryIs>
</Polygon>
<Polygon>
<outerBoundaryIs>
<LinearRing>
<coordinates>
-7.81666667,37.10833333
-7.80833333,37.10833333
-7.80833333,37.1
-7.81666667,37.1
-7.81666667,37.10833333
</coordinates>
</LinearRing>
</outerBoundaryIs>
</Polygon>
<Polygon>
<outerBoundaryIs>
<LinearRing>
<coordinates>
-7.975,37.175
-7.96666667,37.175
-7.96666667,37.16666667
-7.975,37.16666667
-7.98333333,37.16666667
-7.98333333,37.175
-7.975,37.175
</coordinates>
</LinearRing>
</outerBoundaryIs>
</Polygon>
<Polygon>
<outerBoundaryIs>
<LinearRing>
<coordinates>
-7.68333333,37.20833333
-7.675,37.20833333
-7.675,37.2
-7.68333333,37.2
-7.68333333,37.20833333
</coordinates>
</LinearRing>
</outerBoundaryIs>
</Polygon>
<Polygon>
<outerBoundaryIs>
<LinearRing>
<coordinates>
-7.50833333,37.20833333
-7.5,37.20833333
-7.5,37.2
-7.50833333,37.2
-7.50833333,37.20833333
</coordinates>
</LinearRing>
</outerBoundaryIs>
</Polygon>
<Polygon>
<outerBoundaryIs>
<LinearRing>
<coordinates>
-7.74166667,37.21666667
-7.73333333,37.21666667
-7.73333333,37.20833333
-7.74166667,37.20833333
-7.74166667,37.21666667
</coordinates>
</LinearRing>
</outerBoundaryIs>
</Polygon>
<Polygon>
<outerBoundaryIs>
<LinearRing>
<coordinates>
-7.925,37.225
-7.91666667,37.225
-7.91666667,37.21666667
-7.925,37.21666667
-7.925,37.225
</coordinates>
</LinearRing>
</outerBoundaryIs>
</Polygon>
<Polygon>
<outerBoundaryIs>
<LinearRing>
<coordinates>
-7.725,37.225
-7.71666667,37.225
-7.71666667,37.21666667
-7.725,37.21666667
-7.725,37.225
</coordinates>
</LinearRing>
</outerBoundaryIs>
</Polygon>
<Polygon>
<outerBoundaryIs>
<LinearRing>
<coordinates>
-7.66666667,37.19166667
-7.65833333,37.19166667
-7.65833333,37.18333333
-7.66666667,37.18333333
-7.675,37.18333333
-7.675,37.19166667
-7.66666667,37.19166667
</coordinates>
</LinearRing>
</outerBoundaryIs>
</Polygon>
<Polygon>
<outerBoundaryIs>
<LinearRing>
<coordinates>
-7.70833333,37.2
-7.7,37.2
-7.7,37.19166667
-7.70833333,37.19166667
-7.70833333,37.2
</coordinates>
</LinearRing>
</outerBoundaryIs>
</Polygon>
<Polygon>
<outerBoundaryIs>
<LinearRing>
<coordinates>
-8.01666667,37.2
-8.00833333,37.2
-8.00833333,37.19166667
-8.01666667,37.19166667
-8.01666667,37.2
</coordinates>
</LinearRing>
</outerBoundaryIs>
</Polygon>
<Polygon>
<outerBoundaryIs>
<LinearRing>
<coordinates>
-7.4,37.25833333
-7.39166667,37.25833333
-7.39166667,37.25
-7.4,37.25
-7.4,37.25833333
</coordinates>
</LinearRing>
</outerBoundaryIs>
</Polygon>
<Polygon>
<outerBoundaryIs>
<LinearRing>
<coordinates>
-8.125,37.26666667
-8.11666667,37.26666667
-8.11666667,37.25833333
-8.125,37.25833333
-8.125,37.26666667
</coordinates>
</LinearRing>
</outerBoundaryIs>
</Polygon>
<Polygon>
<outerBoundaryIs>
<LinearRing>
<coordinates>
-6.825,37.275
-6.81666667,37.275
-6.81666667,37.26666667
-6.825,37.26666667
-6.825,37.275
</coordinates>
</LinearRing>
</outerBoundaryIs>
</Polygon>
<Polygon>
<outerBoundaryIs>
<LinearRing>
<coordinates>
-8.09166667,37.30833333
-8.08333333,37.30833333
-8.08333333,37.3
-8.09166667,37.3
-8.1,37.3
-8.1,37.30833333
-8.09166667,37.30833333
</coordinates>
</LinearRing>
</outerBoundaryIs>
</Polygon>
<Polygon>
<outerBoundaryIs>
<LinearRing>
<coordinates>
-7.88333333,37.30833333
-7.875,37.30833333
-7.875,37.3
-7.88333333,37.3
-7.88333333,37.30833333
</coordinates>
</LinearRing>
</outerBoundaryIs>
</Polygon>
<Polygon>
<outerBoundaryIs>
<LinearRing>
<coordinates>
-7.825,37.30833333
-7.81666667,37.30833333
-7.81666667,37.3
-7.825,37.3
-7.825,37.30833333
</coordinates>
</LinearRing>
</outerBoundaryIs>
</Polygon>
<Polygon>
<outerBoundaryIs>
<LinearRing>
<coordinates>
-8.50833333,37.34166667
-8.5,37.34166667
-8.5,37.33333333
-8.50833333,37.33333333
-8.51666667,37.33333333
-8.51666667,37.34166667
-8.50833333,37.34166667
</coordinates>
</LinearRing>
</outerBoundaryIs>
</Polygon>
<Polygon>
<outerBoundaryIs>
<LinearRing>
<coordinates>
-7,37.325
-6.99166667,37.325
-6.99166667,37.31666667
-7,37.31666667
-7,37.325
</coordinates>
</LinearRing>
</outerBoundaryIs>
</Polygon>
<Polygon>
<outerBoundaryIs>
<LinearRing>
<coordinates>
-7.29166667,37.31666667
-7.28333333,37.31666667
-7.28333333,37.30833333
-7.29166667,37.30833333
-7.29166667,37.31666667
</coordinates>
</LinearRing>
</outerBoundaryIs>
</Polygon>
<Polygon>
<outerBoundaryIs>
<LinearRing>
<coordinates>
-7.81666667,37.31666667
-7.80833333,37.31666667
-7.80833333,37.30833333
-7.81666667,37.30833333
-7.81666667,37.31666667
</coordinates>
</LinearRing>
</outerBoundaryIs>
</Polygon>
<Polygon>
<outerBoundaryIs>
<LinearRing>
<coordinates>
-7.3,37.325
-7.29166667,37.325
-7.29166667,37.31666667
-7.3,37.31666667
-7.3,37.325
</coordinates>
</LinearRing>
</outerBoundaryIs>
</Polygon>
<Polygon>
<outerBoundaryIs>
<LinearRing>
<coordinates>
-6.975,37.325
-6.96666667,37.325
-6.96666667,37.31666667
-6.975,37.31666667
-6.975,37.325
</coordinates>
</LinearRing>
</outerBoundaryIs>
</Polygon>
<Polygon>
<outerBoundaryIs>
<LinearRing>
<coordinates>
-7.275,37.325
-7.275,37.31666667
-7.28333333,37.31666667
-7.28333333,37.325
-7.29166667,37.325
-7.29166667,37.33333333
-7.28333333,37.33333333
-7.28333333,37.34166667
-7.275,37.34166667
-7.26666667,37.34166667
-7.26666667,37.33333333
-7.25833333,37.33333333
-7.25833333,37.325
-7.26666667,37.325
-7.275,37.325
</coordinates>
</LinearRing>
</outerBoundaryIs>
</Polygon>
<Polygon>
<outerBoundaryIs>
<LinearRing>
<coordinates>
-6.96666667,37.33333333
-6.95833333,37.33333333
-6.95833333,37.325
-6.96666667,37.325
-6.96666667,37.33333333
</coordinates>
</LinearRing>
</outerBoundaryIs>
</Polygon>
<Polygon>
<outerBoundaryIs>
<LinearRing>
<coordinates>
-7.95,37.38333333
-7.94166667,37.38333333
-7.94166667,37.375
-7.95,37.375
-7.95,37.38333333
</coordinates>
</LinearRing>
</outerBoundaryIs>
</Polygon>
<Polygon>
<outerBoundaryIs>
<LinearRing>
<coordinates>
-7.08333333,37.43333333
-7.075,37.43333333
-7.075,37.425
-7.08333333,37.425
-7.08333333,37.43333333
</coordinates>
</LinearRing>
</outerBoundaryIs>
</Polygon>
<Polygon>
<outerBoundaryIs>
<LinearRing>
<coordinates>
-8.08333333,37.425
-8.075,37.425
-8.075,37.41666667
-8.08333333,37.41666667
-8.08333333,37.425
</coordinates>
</LinearRing>
</outerBoundaryIs>
</Polygon>
<Polygon>
<outerBoundaryIs>
<LinearRing>
<coordinates>
-8.65833333,37.425
-8.65,37.425
-8.65,37.41666667
-8.65833333,37.41666667
-8.66666667,37.41666667
-8.66666667,37.425
-8.65833333,37.425
</coordinates>
</LinearRing>
</outerBoundaryIs>
</Polygon>
<Polygon>
<outerBoundaryIs>
<LinearRing>
<coordinates>
-6.975,37.4
-6.96666667,37.4
-6.96666667,37.39166667
-6.975,37.39166667
-6.975,37.4
</coordinates>
</LinearRing>
</outerBoundaryIs>
</Polygon>
<Polygon>
<outerBoundaryIs>
<LinearRing>
<coordinates>
-6.96666667,37.39166667
-6.95833333,37.39166667
-6.95833333,37.38333333
-6.96666667,37.38333333
-6.96666667,37.39166667
</coordinates>
</LinearRing>
</outerBoundaryIs>
</Polygon>
<Polygon>
<outerBoundaryIs>
<LinearRing>
<coordinates>
-8,37.4
-7.99166667,37.4
-7.99166667,37.39166667
-8,37.39166667
-8.00833333,37.39166667
-8.00833333,37.4
-8,37.4
</coordinates>
</LinearRing>
</outerBoundaryIs>
</Polygon>
<Polygon>
<outerBoundaryIs>
<LinearRing>
<coordinates>
-7.03333333,37.40833333
-7.025,37.40833333
-7.025,37.4
-7.03333333,37.4
-7.03333333,37.40833333
</coordinates>
</LinearRing>
</outerBoundaryIs>
</Polygon>
<Polygon>
<outerBoundaryIs>
<LinearRing>
<coordinates>
-8.09166667,37.40833333
-8.09166667,37.4
-8.1,37.4
-8.1,37.40833333
-8.10833333,37.40833333
-8.11666667,37.40833333
-8.11666667,37.41666667
-8.10833333,37.41666667
-8.10833333,37.425
-8.10833333,37.43333333
-8.1,37.43333333
-8.1,37.425
-8.09166667,37.425
-8.09166667,37.41666667
-8.08333333,37.41666667
-8.08333333,37.40833333
-8.09166667,37.40833333
</coordinates>
</LinearRing>
</outerBoundaryIs>
</Polygon>
<Polygon>
<outerBoundaryIs>
<LinearRing>
<coordinates>
-7.16666667,37.35833333
-7.16666667,37.35
-7.175,37.35
-7.175,37.35833333
-7.18333333,37.35833333
-7.19166667,37.35833333
-7.19166667,37.36666667
-7.18333333,37.36666667
-7.175,37.36666667
-7.175,37.375
-7.16666667,37.375
-7.16666667,37.36666667
-7.15833333,37.36666667
-7.15833333,37.35833333
-7.16666667,37.35833333
</coordinates>
</LinearRing>
</outerBoundaryIs>
</Polygon>
<Polygon>
<outerBoundaryIs>
<LinearRing>
<coordinates>
-7.29166667,37.34166667
-7.29166667,37.33333333
-7.3,37.33333333
-7.3,37.34166667
-7.3,37.35
-7.3,37.35833333
-7.29166667,37.35833333
-7.29166667,37.35
-7.28333333,37.35
-7.28333333,37.34166667
-7.29166667,37.34166667
</coordinates>
</LinearRing>
</outerBoundaryIs>
</Polygon>
<Polygon>
<outerBoundaryIs>
<LinearRing>
<coordinates>
-7.2,37.35833333
-7.19166667,37.35833333
-7.19166667,37.35
-7.2,37.35
-7.2,37.35833333
</coordinates>
</LinearRing>
</outerBoundaryIs>
</Polygon>
<Polygon>
<outerBoundaryIs>
<LinearRing>
<coordinates>
-8.25833333,37.5
-8.25,37.5
-8.25,37.49166667
-8.25833333,37.49166667
-8.25833333,37.5
</coordinates>
</LinearRing>
</outerBoundaryIs>
</Polygon>
<Polygon>
<outerBoundaryIs>
<LinearRing>
<coordinates>
-8.21666667,37.49166667
-8.21666667,37.48333333
-8.225,37.48333333
-8.225,37.49166667
-8.225,37.5
-8.21666667,37.5
-8.21666667,37.49166667
</coordinates>
</LinearRing>
</outerBoundaryIs>
</Polygon>
<Polygon>
<outerBoundaryIs>
<LinearRing>
<coordinates>
-8.49166667,37.58333333
-8.48333333,37.58333333
-8.48333333,37.575
-8.49166667,37.575
-8.49166667,37.58333333
</coordinates>
</LinearRing>
</outerBoundaryIs>
</Polygon>
<Polygon>
<outerBoundaryIs>
<LinearRing>
<coordinates>
-8.29166667,37.56666667
-8.28333333,37.56666667
-8.28333333,37.55833333
-8.29166667,37.55833333
-8.29166667,37.56666667
</coordinates>
</LinearRing>
</outerBoundaryIs>
</Polygon>
<Polygon>
<outerBoundaryIs>
<LinearRing>
<coordinates>
-8.675,37.51666667
-8.675,37.50833333
-8.68333333,37.50833333
-8.68333333,37.51666667
-8.69166667,37.51666667
-8.7,37.51666667
-8.7,37.525
-8.69166667,37.525
-8.69166667,37.53333333
-8.68333333,37.53333333
-8.68333333,37.525
-8.675,37.525
-8.675,37.51666667
</coordinates>
</LinearRing>
</outerBoundaryIs>
</Polygon>
<Polygon>
<outerBoundaryIs>
<LinearRing>
<coordinates>
-8.65,37.50833333
-8.65,37.5
-8.65833333,37.5
-8.65833333,37.50833333
-8.65833333,37.51666667
-8.66666667,37.51666667
-8.66666667,37.525
-8.675,37.525
-8.675,37.53333333
-8.66666667,37.53333333
-8.66666667,37.54166667
-8.65833333,37.54166667
-8.65,37.54166667
-8.65,37.53333333
-8.64166667,37.53333333
-8.63333333,37.53333333
-8.63333333,37.525
-8.64166667,37.525
-8.64166667,37.51666667
-8.64166667,37.50833333
-8.65,37.50833333
</coordinates>
</LinearRing>
</outerBoundaryIs>
</Polygon>
<Polygon>
<outerBoundaryIs>
<LinearRing>
<coordinates>
-8.275,37.525
-8.275,37.51666667
-8.28333333,37.51666667
-8.28333333,37.525
-8.28333333,37.53333333
-8.275,37.53333333
-8.26666667,37.53333333
-8.25833333,37.53333333
-8.25833333,37.525
-8.26666667,37.525
-8.275,37.525
</coordinates>
</LinearRing>
</outerBoundaryIs>
</Polygon>
<Polygon>
<outerBoundaryIs>
<LinearRing>
<coordinates>
-8.325,37.61666667
-8.325,37.60833333
-8.33333333,37.60833333
-8.33333333,37.61666667
-8.33333333,37.625
-8.325,37.625
-8.325,37.61666667
</coordinates>
</LinearRing>
</outerBoundaryIs>
</Polygon>
<Polygon>
<outerBoundaryIs>
<LinearRing>
<coordinates>
-8.43333333,37.625
-8.425,37.625
-8.425,37.61666667
-8.43333333,37.61666667
-8.43333333,37.625
</coordinates>
</LinearRing>
</outerBoundaryIs>
</Polygon>
<Polygon>
<outerBoundaryIs>
<LinearRing>
<coordinates>
-8.45,37.625
-8.44166667,37.625
-8.44166667,37.61666667
-8.45,37.61666667
-8.45833333,37.61666667
-8.45833333,37.625
-8.45,37.625
</coordinates>
</LinearRing>
</outerBoundaryIs>
</Polygon>
<Polygon>
<outerBoundaryIs>
<LinearRing>
<coordinates>
-8.44166667,37.63333333
-8.43333333,37.63333333
-8.43333333,37.625
-8.44166667,37.625
-8.44166667,37.63333333
</coordinates>
</LinearRing>
</outerBoundaryIs>
</Polygon>
<Polygon>
<outerBoundaryIs>
<LinearRing>
<coordinates>
-8.46666667,37.63333333
-8.45833333,37.63333333
-8.45833333,37.625
-8.46666667,37.625
-8.46666667,37.63333333
</coordinates>
</LinearRing>
</outerBoundaryIs>
</Polygon>
<Polygon>
<outerBoundaryIs>
<LinearRing>
<coordinates>
-8.66666667,37.7
-8.65833333,37.7
-8.65833333,37.69166667
-8.66666667,37.69166667
-8.66666667,37.7
</coordinates>
</LinearRing>
</outerBoundaryIs>
</Polygon>
<Polygon>
<outerBoundaryIs>
<LinearRing>
<coordinates>
-8.725,37.73333333
-8.71666667,37.73333333
-8.71666667,37.725
-8.725,37.725
-8.725,37.73333333
</coordinates>
</LinearRing>
</outerBoundaryIs>
</Polygon>
<Polygon>
<outerBoundaryIs>
<LinearRing>
<coordinates>
-8.55833333,37.8
-8.55,37.8
-8.55,37.80833333
-8.54166667,37.80833333
-8.54166667,37.8
-8.53333333,37.8
-8.53333333,37.79166667
-8.54166667,37.79166667
-8.55,37.79166667
-8.55833333,37.79166667
-8.55833333,37.8
</coordinates>
</LinearRing>
</outerBoundaryIs>
</Polygon>
<Polygon>
<outerBoundaryIs>
<LinearRing>
<coordinates>
-8.53333333,37.85
-8.53333333,37.84166667
-8.54166667,37.84166667
-8.54166667,37.85
-8.54166667,37.85833333
-8.53333333,37.85833333
-8.525,37.85833333
-8.525,37.85
-8.53333333,37.85
</coordinates>
</LinearRing>
</outerBoundaryIs>
</Polygon>
<Polygon>
<outerBoundaryIs>
<LinearRing>
<coordinates>
-8.55,37.85833333
-8.55,37.85
-8.55833333,37.85
-8.56666667,37.85
-8.56666667,37.85833333
-8.575,37.85833333
-8.575,37.86666667
-8.56666667,37.86666667
-8.56666667,37.875
-8.55833333,37.875
-8.55833333,37.86666667
-8.55,37.86666667
-8.54166667,37.86666667
-8.54166667,37.85833333
-8.55,37.85833333
</coordinates>
</LinearRing>
</outerBoundaryIs>
</Polygon>
<Polygon>
<outerBoundaryIs>
<LinearRing>
<coordinates>
-8.60833333,37.91666667
-8.6,37.91666667
-8.6,37.90833333
-8.60833333,37.90833333
-8.60833333,37.91666667
</coordinates>
</LinearRing>
</outerBoundaryIs>
</Polygon>
<Polygon>
<outerBoundaryIs>
<LinearRing>
<coordinates>
-8.725,38.15833333
-8.71666667,38.15833333
-8.71666667,38.15
-8.725,38.15
-8.725,38.15833333
</coordinates>
</LinearRing>
</outerBoundaryIs>
</Polygon>
<Polygon>
<outerBoundaryIs>
<LinearRing>
<coordinates>
-8.73333333,37.81666667
-8.725,37.81666667
-8.725,37.80833333
-8.73333333,37.80833333
-8.73333333,37.81666667
</coordinates>
</LinearRing>
</outerBoundaryIs>
</Polygon>
<Polygon>
<outerBoundaryIs>
<LinearRing>
<coordinates>
-7.94166667,37.28333333
-7.93333333,37.28333333
-7.93333333,37.275
-7.94166667,37.275
-7.94166667,37.28333333
</coordinates>
</LinearRing>
</outerBoundaryIs>
</Polygon>
<Polygon>
<outerBoundaryIs>
<LinearRing>
<coordinates>
-7.725,37.29166667
-7.71666667,37.29166667
-7.71666667,37.28333333
-7.725,37.28333333
-7.725,37.29166667
</coordinates>
</LinearRing>
</outerBoundaryIs>
</Polygon>
<Polygon>
<outerBoundaryIs>
<LinearRing>
<coordinates>
-8.03333333,37.3
-8.03333333,37.29166667
-8.04166667,37.29166667
-8.04166667,37.3
-8.04166667,37.30833333
-8.03333333,37.30833333
-8.03333333,37.3
</coordinates>
</LinearRing>
</outerBoundaryIs>
</Polygon>
<Polygon>
<outerBoundaryIs>
<LinearRing>
<coordinates>
-7,37.23333333
-6.99166667,37.23333333
-6.99166667,37.225
-7,37.225
-7,37.23333333
</coordinates>
</LinearRing>
</outerBoundaryIs>
</Polygon>
<Polygon>
<outerBoundaryIs>
<LinearRing>
<coordinates>
-7.90833333,37.24166667
-7.9,37.24166667
-7.9,37.23333333
-7.90833333,37.23333333
-7.90833333,37.24166667
</coordinates>
</LinearRing>
</outerBoundaryIs>
</Polygon>
<Polygon>
<outerBoundaryIs>
<LinearRing>
<coordinates>
-7.4,37.24166667
-7.4,37.23333333
-7.40833333,37.23333333
-7.40833333,37.24166667
-7.40833333,37.25
-7.4,37.25
-7.4,37.24166667
</coordinates>
</LinearRing>
</outerBoundaryIs>
</Polygon>
<Polygon>
<outerBoundaryIs>
<LinearRing>
<coordinates>
-7.675,37.24166667
-7.66666667,37.24166667
-7.66666667,37.23333333
-7.675,37.23333333
-7.675,37.24166667
</coordinates>
</LinearRing>
</outerBoundaryIs>
</Polygon>
<Polygon>
<outerBoundaryIs>
<LinearRing>
<coordinates>
-7.90833333,37.25
-7.90833333,37.24166667
-7.91666667,37.24166667
-7.91666667,37.25
-7.925,37.25
-7.925,37.25833333
-7.93333333,37.25833333
-7.93333333,37.26666667
-7.925,37.26666667
-7.91666667,37.26666667
-7.91666667,37.25833333
-7.90833333,37.25833333
-7.90833333,37.25
</coordinates>
</LinearRing>
</outerBoundaryIs>
</Polygon>
</MultiGeometry>
</Placemark>
</Document>
</kml>
