# Supplementary material for: Species conservation profiles of spiders (Araneae) endemic to mainland Portugal
Source: Biodivers Data J. 2019 Oct 8;7:e39315. doi: 10.3897/BDJ.7.e39315 (PMC6794330; doi:10.3897/BDJ.7.e39315)
Supplement: Supplementary material 29 — Distribution of Domitius lusitanicus (Fage, 1931) [file bdj-07-e39315-s029.kml]

<?xml version="1.0" encoding="UTF-8"?>
<kml xmlns="http://earth.google.com/kml/2.2">
<Document>
<name></name>
<description><![CDATA[]]></description>

<Style id="1">
<LineStyle>
<width>2</width>
<color>ff0000ff</color>
</LineStyle>
<PolyStyle>
<color>aaffffff</color>
<fill>1</fill>
</PolyStyle>
</Style>

<Placemark>
<name>Domitius lusitanicus_discretepoints_final.kml</name>
<description><![CDATA[]]></description>
<styleUrl>#1</styleUrl>
<visibility>1</visibility>
<MultiGeometry>
<Polygon>
<outerBoundaryIs>
<LinearRing>
<coordinates>
-8.647455,39.623249
-8.64682076080343,39.6232288667647
-8.64618907546426,39.6231685481283
-8.6455624875564,39.6230682869726
-8.64494352012819,39.622928487014
-8.64433466554302,39.6227497111774
-8.6437383754434,39.6225326793302
-8.64315705087911,39.6222782653829
-8.642593032639,39.6219874937707
-8.64204859182544,39.6216615353283
-8.64152592070946,39.6213017025753
-8.64102712390314,39.6209094444312
-8.64055420988518,39.6204863403811
-8.64010908291343,39.6200340941156
-8.63969353535708,39.6195545266708
-8.6393092404795,39.6190495690957
-8.63895774570051,39.6185212546761
-8.63864046636552,39.6179717107477
-8.63835868004645,39.61740315013
-8.63811352139735,39.6168178622159
-8.63790597758556,39.6162182037533
-8.63773688431677,39.6156065893551
-8.63760692246988,39.6149854817767
-8.63751661535539,39.614357381999
-8.63746632660817,39.6137248191582
-8.63745625872326,39.6130903403617
-8.63748645224048,39.6124565004314
-8.63755678558119,39.6118258516173
-8.63766697553785,39.6112009333194
-8.6378165784144,39.6105842618631
-8.63800499181285,39.6099783203668
-8.63823145705896,39.6093855487431
-8.63849506225709,39.6088083338739
-8.63879474596216,39.608249
-8.63912930145365,39.6077097993613
-8.63949738159469,39.6071929031286
-8.63989750425646,39.6067003926605
-8.64032805828621,39.6062342511229
-8.64078730999484,39.6057963555032
-8.64127341013779,39.6053884690526
-8.64178440136137,39.6050122341857
-8.64231822608427,39.6046691658677
-8.64287273478273,39.6043606455135
-8.64344569464594,39.6040879154257
-8.64403479856674,39.6038520737921
-8.64463767443159,39.6036540702639
-8.64525189467214,39.6034947021312
-8.64587498604027,39.6033746111132
-8.64650443956696,39.6032942807743
-8.64713772066502,39.6032540345762
-8.64777227933498,39.6032540345762
-8.64840556043304,39.6032942807743
-8.64903501395973,39.6033746111132
-8.64965810532787,39.6034947021312
-8.65027232556842,39.6036540702639
-8.65087520143326,39.6038520737921
-8.65146430535407,39.6040879154257
-8.65203726521728,39.6043606455135
-8.65259177391573,39.6046691658677
-8.65312559863863,39.6050122341857
-8.65363658986221,39.6053884690526
-8.65412269000516,39.6057963555032
-8.65458194171379,39.6062342511229
-8.65501249574354,39.6067003926605
-8.65541261840531,39.6071929031286
-8.65578069854635,39.6077097993613
-8.65611525403784,39.608249
-8.65641493774291,39.6088083338739
-8.65667854294105,39.6093855487431
-8.65690500818715,39.6099783203668
-8.6570934215856,39.6105842618631
-8.65724302446215,39.6112009333194
-8.65735321441881,39.6118258516173
-8.65742354775952,39.6124565004314
-8.65745374127674,39.6130903403617
-8.65744367339183,39.6137248191582
-8.65739338464461,39.614357381999
-8.65730307753012,39.6149854817767
-8.65717311568324,39.6156065893551
-8.65700402241444,39.6162182037533
-8.65679647860265,39.6168178622159
-8.65655131995355,39.61740315013
-8.65626953363448,39.6179717107477
-8.6559522542995,39.6185212546761
-8.6556007595205,39.6190495690957
-8.65521646464292,39.6195545266708
-8.65480091708658,39.6200340941156
-8.65435579011482,39.6204863403811
-8.65388287609687,39.6209094444312
-8.65338407929055,39.6213017025753
-8.65286140817456,39.6216615353283
-8.65231696736101,39.6219874937707
-8.65175294912089,39.6222782653829
-8.6511716245566,39.6225326793302
-8.65057533445699,39.6227497111774
-8.64996647987181,39.622928487014
-8.6493475124436,39.6230682869726
-8.64872092453574,39.6231685481283
-8.64808923919657,39.6232288667647
-8.647455,39.623249
</coordinates>
</LinearRing>
</outerBoundaryIs>
</Polygon>
<Polygon>
<outerBoundaryIs>
<LinearRing>
<coordinates>
-8.748586,39.491838
-8.74795176080343,39.4918178667647
-8.74732007546426,39.4917575481283
-8.7466934875564,39.4916572869726
-8.74607452012819,39.491517487014
-8.74546566554301,39.4913387111774
-8.7448693754434,39.4911216793302
-8.74428805087911,39.4908672653829
-8.74372403263899,39.4905764937707
-8.74317959182544,39.4902505353283
-8.74265692070945,39.4898907025753
-8.74215812390313,39.4894984444312
-8.74168520988518,39.4890753403811
-8.74124008291342,39.4886230941156
-8.74082453535708,39.4881435266708
-8.7404402404795,39.4876385690957
-8.7400887457005,39.4871102546761
-8.73977146636552,39.4865607107477
-8.73948968004645,39.48599215013
-8.73924452139735,39.4854068622159
-8.73903697758556,39.4848072037533
-8.73886788431676,39.4841955893551
-8.73873792246988,39.4835744817767
-8.73864761535539,39.482946381999
-8.73859732660817,39.4823138191582
-8.73858725872326,39.4816793403617
-8.73861745224048,39.4810455004314
-8.73868778558119,39.4804148516173
-8.73879797553785,39.4797899333194
-8.7389475784144,39.4791732618631
-8.73913599181285,39.4785673203668
-8.73936245705895,39.4779745487431
-8.73962606225709,39.4773973338739
-8.73992574596216,39.476838
-8.74026030145365,39.4762987993613
-8.74062838159469,39.4757819031286
-8.74102850425646,39.4752893926605
-8.74145905828621,39.4748232511229
-8.74191830999484,39.4743853555032
-8.74240441013779,39.4739774690526
-8.74291540136137,39.4736012341857
-8.74344922608427,39.4732581658677
-8.74400373478272,39.4729496455135
-8.74457669464593,39.4726769154257
-8.74516579856674,39.4724410737921
-8.74576867443159,39.4722430702639
-8.74638289467213,39.4720837021312
-8.74700598604027,39.4719636111132
-8.74763543956696,39.4718832807743
-8.74826872066502,39.4718430345762
-8.74890327933498,39.4718430345762
-8.74953656043304,39.4718832807743
-8.75016601395973,39.4719636111132
-8.75078910532786,39.4720837021312
-8.75140332556841,39.4722430702639
-8.75200620143326,39.4724410737921
-8.75259530535407,39.4726769154257
-8.75316826521727,39.4729496455135
-8.75372277391573,39.4732581658677
-8.75425659863863,39.4736012341857
-8.75476758986221,39.4739774690526
-8.75525369000516,39.4743853555032
-8.75571294171379,39.4748232511229
-8.75614349574354,39.4752893926605
-8.75654361840531,39.4757819031286
-8.75691169854635,39.4762987993613
-8.75724625403784,39.476838
-8.75754593774291,39.4773973338739
-8.75780954294104,39.4779745487431
-8.75803600818715,39.4785673203668
-8.7582244215856,39.4791732618631
-8.75837402446215,39.4797899333194
-8.75848421441881,39.4804148516173
-8.75855454775952,39.4810455004314
-8.75858474127674,39.4816793403617
-8.75857467339183,39.4823138191582
-8.75852438464461,39.482946381999
-8.75843407753012,39.4835744817767
-8.75830411568323,39.4841955893551
-8.75813502241444,39.4848072037533
-8.75792747860265,39.4854068622159
-8.75768231995355,39.48599215013
-8.75740053363448,39.4865607107477
-8.75708325429949,39.4871102546761
-8.7567317595205,39.4876385690957
-8.75634746464292,39.4881435266708
-8.75593191708657,39.4886230941156
-8.75548679011482,39.4890753403811
-8.75501387609686,39.4894984444312
-8.75451507929055,39.4898907025753
-8.75399240817456,39.4902505353283
-8.75344796736101,39.4905764937707
-8.75288394912089,39.4908672653829
-8.7523026245566,39.4911216793302
-8.75170633445699,39.4913387111774
-8.75109747987181,39.491517487014
-8.7504785124436,39.4916572869726
-8.74985192453574,39.4917575481283
-8.74922023919657,39.4918178667647
-8.748586,39.491838
</coordinates>
</LinearRing>
</outerBoundaryIs>
</Polygon>
<Polygon>
<outerBoundaryIs>
<LinearRing>
<coordinates>
-8.817433333,39.70233333
-8.81109094103434,39.7021319976472
-8.80477408764263,39.7015288112831
-8.79850820856396,39.7005261997263
-8.79231853428189,39.6991282001396
-8.78622998843015,39.6973404417741
-8.78026708743397,39.6951701233016
-8.77445384179108,39.6926259838287
-8.76881365938995,39.689718267707
-8.76336925125444,39.6864586832831
-8.75814254009454,39.6828603557531
-8.75315457203135,39.6789377743119
-8.74842543185179,39.6747067338105
-8.74397416213425,39.6701842711557
-8.73981868657082,39.6653885967085
-8.73597573779497,39.6603390209571
-8.73246079000505,39.6550558767611
-8.72928799665524,39.6495604374773
-8.72647013346455,39.6438748313002
-8.72401854697349,39.6380219521592
-8.72194310885559,39.6320253675328
-8.72025217616765,39.6259092235509
-8.71895255769878,39.6196981477667
-8.71804948655388,39.6134171499901
-8.7175465990817,39.6070915215824
-8.71744592023261,39.6007467336165
-8.71774785540481,39.5944083343143
-8.71845118881191,39.5881018461727
-8.71955308837852,39.5818526631935
-8.72104911714401,39.575685948631
-8.72293325112853,39.5696265336683
-8.72519790358954,39.5636988174307
-8.72783395557087,39.5579266687394
-8.73083079262156,39.55233333
-8.73417634753652,39.5469413236134
-8.73785714894692,39.5417723612862
-8.74185837556457,39.5368472566055
-8.74616391586211,39.5321858412294
-8.75075643294837,39.5278068850324
-8.75561743437794,39.5237280205257
-8.76072734661372,39.519965671857
-8.76606559384266,39.5165349886765
-8.77161068082726,39.5134497851345
-8.77734027945934,39.5107224842568
-8.78323131866743,39.5083640679214
-8.78926007731586,39.5063840326386
-8.79540227972135,39.5047903513115
-8.80163319340267,39.5035894411324
-8.80792772866958,39.5027861377427
-8.81426053965019,39.5023836757617
-8.82060612634981,39.5023836757617
-8.82693893733042,39.5027861377427
-8.83323347259734,39.5035894411324
-8.83946438627865,39.5047903513115
-8.84560658868414,39.5063840326386
-8.85163534733257,39.5083640679214
-8.85752638654066,39.5107224842568
-8.86325598517274,39.5134497851345
-8.86880107215734,39.5165349886765
-8.87413931938628,39.519965671857
-8.87924923162206,39.5237280205257
-8.88411023305163,39.5278068850324
-8.88870275013789,39.5321858412294
-8.89300829043543,39.5368472566055
-8.89700951705308,39.5417723612862
-8.90069031846348,39.5469413236134
-8.90403587337844,39.55233333
-8.90703271042913,39.5579266687394
-8.90966876241046,39.5636988174307
-8.91193341487147,39.5696265336683
-8.913817548856,39.575685948631
-8.91531357762148,39.5818526631935
-8.91641547718809,39.5881018461727
-8.91711881059519,39.5944083343143
-8.91742074576739,39.6007467336165
-8.9173200669183,39.6070915215824
-8.91681717944613,39.6134171499901
-8.91591410830122,39.6196981477667
-8.91461448983235,39.6259092235509
-8.91292355714441,39.6320253675328
-8.91084811902651,39.6380219521592
-8.90839653253545,39.6438748313002
-8.90557866934476,39.6495604374773
-8.90240587599495,39.6550558767611
-8.89889092820503,39.6603390209571
-8.89504797942918,39.6653885967085
-8.89089250386575,39.6701842711557
-8.88644123414821,39.6747067338105
-8.88171209396865,39.6789377743119
-8.87672412590547,39.6828603557531
-8.87149741474556,39.6864586832831
-8.86605300661005,39.689718267707
-8.86041282420892,39.6926259838287
-8.85459957856603,39.6951701233016
-8.84863667756985,39.6973404417741
-8.84254813171811,39.6991282001396
-8.83635845743604,39.7005261997263
-8.83009257835737,39.7015288112831
-8.82377572496566,39.7021319976472
-8.817433333,39.70233333
</coordinates>
</LinearRing>
</outerBoundaryIs>
</Polygon>
<Polygon>
<outerBoundaryIs>
<LinearRing>
<coordinates>
-8.84209381,39.46967108
-8.84145957080343,39.4696509467647
-8.84082788546426,39.4695906281283
-8.8402012975564,39.4694903669726
-8.83958233012819,39.469350567014
-8.83897347554301,39.4691717911774
-8.8383771854434,39.4689547593302
-8.83779586087911,39.4687003453829
-8.83723184263899,39.4684095737707
-8.83668740182544,39.4680836153283
-8.83616473070945,39.4677237825753
-8.83566593390313,39.4673315244312
-8.83519301988518,39.4669084203811
-8.83474789291343,39.4664561741156
-8.83433234535708,39.4659766066708
-8.8339480504795,39.4654716490957
-8.8335965557005,39.4649433346761
-8.83327927636552,39.4643937907477
-8.83299749004645,39.46382523013
-8.83275233139735,39.4632399422159
-8.83254478758556,39.4626402837533
-8.83237569431676,39.4620286693551
-8.83224573246988,39.4614075617767
-8.83215542535539,39.460779461999
-8.83210513660817,39.4601468991582
-8.83209506872326,39.4595124203617
-8.83212526224048,39.4588785804314
-8.83219559558119,39.4582479316173
-8.83230578553785,39.4576230133193
-8.8324553884144,39.4570063418631
-8.83264380181285,39.4564004003668
-8.83287026705895,39.4558076287431
-8.83313387225709,39.4552304138739
-8.83343355596216,39.45467108
-8.83376811145365,39.4541318793613
-8.83413619159469,39.4536149831286
-8.83453631425646,39.4531224726605
-8.83496686828621,39.4526563311229
-8.83542611999484,39.4522184355032
-8.83591222013779,39.4518105490526
-8.83642321136137,39.4514343141857
-8.83695703608427,39.4510912458677
-8.83751154478272,39.4507827255134
-8.83808450464593,39.4505099954257
-8.83867360856674,39.4502741537921
-8.83927648443159,39.4500761502639
-8.83989070467213,39.4499167821311
-8.84051379604027,39.4497966911132
-8.84114324956696,39.4497163607743
-8.84177653066502,39.4496761145762
-8.84241108933498,39.4496761145762
-8.84304437043304,39.4497163607743
-8.84367382395973,39.4497966911132
-8.84429691532786,39.4499167821311
-8.84491113556841,39.4500761502639
-8.84551401143326,39.4502741537921
-8.84610311535407,39.4505099954257
-8.84667607521727,39.4507827255134
-8.84723058391573,39.4510912458677
-8.84776440863863,39.4514343141857
-8.84827539986221,39.4518105490526
-8.84876150000516,39.4522184355032
-8.84922075171379,39.4526563311229
-8.84965130574354,39.4531224726605
-8.85005142840531,39.4536149831286
-8.85041950854635,39.4541318793613
-8.85075406403784,39.45467108
-8.85105374774291,39.4552304138739
-8.85131735294105,39.4558076287431
-8.85154381818715,39.4564004003668
-8.8517322315856,39.4570063418631
-8.85188183446215,39.4576230133193
-8.85199202441881,39.4582479316173
-8.85206235775952,39.4588785804314
-8.85209255127674,39.4595124203617
-8.85208248339183,39.4601468991582
-8.85203219464461,39.460779461999
-8.85194188753012,39.4614075617767
-8.85181192568323,39.4620286693551
-8.85164283241444,39.4626402837533
-8.85143528860265,39.4632399422159
-8.85119012995355,39.46382523013
-8.85090834363448,39.4643937907477
-8.8505910642995,39.4649433346761
-8.8502395695205,39.4654716490957
-8.84985527464292,39.4659766066708
-8.84943972708657,39.4664561741156
-8.84899460011482,39.4669084203811
-8.84852168609686,39.4673315244312
-8.84802288929055,39.4677237825753
-8.84750021817456,39.4680836153283
-8.84695577736101,39.4684095737707
-8.84639175912089,39.4687003453829
-8.8458104345566,39.4689547593302
-8.84521414445699,39.4691717911774
-8.84460528987181,39.469350567014
-8.8439863224436,39.4694903669726
-8.84335973453574,39.4695906281283
-8.84272804919657,39.4696509467647
-8.84209381,39.46967108
</coordinates>
</LinearRing>
</outerBoundaryIs>
</Polygon>
<Polygon>
<outerBoundaryIs>
<LinearRing>
<coordinates>
-8.9786,39.4742
-8.97796576080343,39.4741798667647
-8.97733407546426,39.4741195481283
-8.9767074875564,39.4740192869726
-8.97608852012819,39.473879487014
-8.97547966554301,39.4737007111774
-8.9748833754434,39.4734836793302
-8.97430205087911,39.4732292653829
-8.97373803263899,39.4729384937707
-8.97319359182544,39.4726125353283
-8.97267092070945,39.4722527025753
-8.97217212390314,39.4718604444312
-8.97169920988518,39.4714373403811
-8.97125408291343,39.4709850941156
-8.97083853535708,39.4705055266708
-8.9704542404795,39.4700005690957
-8.9701027457005,39.4694722546761
-8.96978546636552,39.4689227107477
-8.96950368004645,39.46835415013
-8.96925852139735,39.4677688622159
-8.96905097758556,39.4671692037533
-8.96888188431677,39.4665575893551
-8.96875192246988,39.4659364817767
-8.96866161535539,39.465308381999
-8.96861132660817,39.4646758191582
-8.96860125872326,39.4640413403617
-8.96863145224048,39.4634075004314
-8.96870178558119,39.4627768516173
-8.96881197553785,39.4621519333193
-8.9689615784144,39.4615352618631
-8.96914999181285,39.4609293203668
-8.96937645705895,39.4603365487431
-8.96964006225709,39.4597593338739
-8.96993974596216,39.4592
-8.97027430145365,39.4586607993613
-8.97064238159469,39.4581439031286
-8.97104250425646,39.4576513926605
-8.97147305828621,39.4571852511229
-8.97193230999484,39.4567473555032
-8.97241841013779,39.4563394690526
-8.97292940136137,39.4559632341857
-8.97346322608427,39.4556201658676
-8.97401773478273,39.4553116455134
-8.97459069464593,39.4550389154257
-8.97517979856674,39.4548030737921
-8.97578267443159,39.4546050702639
-8.97639689467213,39.4544457021311
-8.97701998604027,39.4543256111132
-8.97764943956696,39.4542452807743
-8.97828272066502,39.4542050345762
-8.97891727933498,39.4542050345762
-8.97955056043304,39.4542452807743
-8.98018001395973,39.4543256111132
-8.98080310532787,39.4544457021311
-8.98141732556842,39.4546050702639
-8.98202020143326,39.4548030737921
-8.98260930535407,39.4550389154257
-8.98318226521728,39.4553116455134
-8.98373677391573,39.4556201658676
-8.98427059863863,39.4559632341857
-8.98478158986221,39.4563394690526
-8.98526769000516,39.4567473555032
-8.98572694171379,39.4571852511229
-8.98615749574354,39.4576513926605
-8.98655761840531,39.4581439031286
-8.98692569854635,39.4586607993613
-8.98726025403784,39.4592
-8.98755993774291,39.4597593338739
-8.98782354294105,39.4603365487431
-8.98805000818715,39.4609293203668
-8.9882384215856,39.4615352618631
-8.98838802446215,39.4621519333193
-8.98849821441881,39.4627768516173
-8.98856854775952,39.4634075004314
-8.98859874127674,39.4640413403617
-8.98858867339183,39.4646758191582
-8.98853838464461,39.465308381999
-8.98844807753012,39.4659364817767
-8.98831811568324,39.4665575893551
-8.98814902241444,39.4671692037533
-8.98794147860265,39.4677688622159
-8.98769631995355,39.46835415013
-8.98741453363448,39.4689227107477
-8.9870972542995,39.4694722546761
-8.9867457595205,39.4700005690957
-8.98636146464292,39.4705055266708
-8.98594591708657,39.4709850941156
-8.98550079011482,39.4714373403811
-8.98502787609686,39.4718604444312
-8.98452907929055,39.4722527025753
-8.98400640817456,39.4726125353283
-8.98346196736101,39.4729384937707
-8.98289794912089,39.4732292653829
-8.9823166245566,39.4734836793302
-8.98172033445699,39.4737007111774
-8.98111147987181,39.473879487014
-8.9804925124436,39.4740192869726
-8.97986592453574,39.4741195481283
-8.97923423919657,39.4741798667647
-8.9786,39.4742
</coordinates>
</LinearRing>
</outerBoundaryIs>
</Polygon>
<Polygon>
<outerBoundaryIs>
<LinearRing>
<coordinates>
-8.71336,39.59219
-8.70701760803434,39.5919886676472
-8.70070075464263,39.5913854812831
-8.69443487556396,39.5903828697263
-8.68824520128189,39.5889848701396
-8.68215665543015,39.5871971117741
-8.67619375443397,39.5850267933016
-8.67038050879108,39.5824826538287
-8.66474032638995,39.579574937707
-8.65929591825444,39.5763153532831
-8.65406920709454,39.5727170257531
-8.64908123903135,39.5687944443119
-8.64435209885179,39.5645634038105
-8.63990082913425,39.5600409411557
-8.63574535357082,39.5552452667085
-8.63190240479497,39.5501956909571
-8.62838745700505,39.5449125467611
-8.62521466365524,39.5394171074773
-8.62239680046455,39.5337315013002
-8.61994521397349,39.5278786221592
-8.61786977585559,39.5218820375328
-8.61617884316765,39.5157658935509
-8.61487922469878,39.5095548177667
-8.61397615355387,39.5032738199901
-8.6134732660817,39.4969481915824
-8.61337258723261,39.4906034036165
-8.61367452240481,39.4842650043143
-8.61437785581191,39.4779585161727
-8.61547975537852,39.4717093331935
-8.616975784144,39.465542618631
-8.61885991812853,39.4594832036683
-8.62112457058954,39.4535554874307
-8.62376062257087,39.4477833387394
-8.62675745962156,39.44219
-8.63010301453652,39.4367979936134
-8.63378381594692,39.4316290312862
-8.63778504256457,39.4267039266055
-8.64209058286211,39.4220425112294
-8.64668309994837,39.4176635550324
-8.65154410137794,39.4135846905257
-8.65665401361372,39.409822341857
-8.66199226084266,39.4063916586765
-8.66753734782726,39.4033064551345
-8.67326694645934,39.4005791542568
-8.67915798566743,39.3982207379214
-8.68518674431586,39.3962407026386
-8.69132894672135,39.3946470213115
-8.69755986040266,39.3934461111324
-8.70385439566958,39.3926428077427
-8.71018720665019,39.3922403457617
-8.71653279334981,39.3922403457617
-8.72286560433042,39.3926428077427
-8.72916013959733,39.3934461111324
-8.73539105327865,39.3946470213115
-8.74153325568414,39.3962407026386
-8.74756201433257,39.3982207379214
-8.75345305354066,39.4005791542568
-8.75918265217274,39.4033064551345
-8.76472773915734,39.4063916586765
-8.77006598638628,39.409822341857
-8.77517589862206,39.4135846905257
-8.78003690005163,39.4176635550324
-8.78462941713789,39.4220425112294
-8.78893495743543,39.4267039266055
-8.79293618405308,39.4316290312862
-8.79661698546348,39.4367979936134
-8.79996254037844,39.44219
-8.80295937742913,39.4477833387394
-8.80559542941046,39.4535554874307
-8.80786008187147,39.4594832036683
-8.80974421585599,39.465542618631
-8.81124024462148,39.4717093331935
-8.81234214418809,39.4779585161727
-8.81304547759519,39.4842650043143
-8.81334741276739,39.4906034036165
-8.8132467339183,39.4969481915824
-8.81274384644612,39.5032738199901
-8.81184077530122,39.5095548177667
-8.81054115683235,39.5157658935509
-8.80885022414441,39.5218820375328
-8.80677478602651,39.5278786221592
-8.80432319953545,39.5337315013002
-8.80150533634476,39.5394171074773
-8.79833254299495,39.5449125467611
-8.79481759520503,39.5501956909571
-8.79097464642918,39.5552452667085
-8.78681917086575,39.5600409411557
-8.78236790114821,39.5645634038105
-8.77763876096865,39.5687944443119
-8.77265079290546,39.5727170257531
-8.76742408174556,39.5763153532831
-8.76197967361005,39.579574937707
-8.75633949120892,39.5824826538287
-8.75052624556603,39.5850267933016
-8.74456334456985,39.5871971117741
-8.73847479871811,39.5889848701396
-8.73228512443604,39.5903828697263
-8.72601924535737,39.5913854812831
-8.71970239196566,39.5919886676472
-8.71336,39.59219
</coordinates>
</LinearRing>
</outerBoundaryIs>
</Polygon>
<Polygon>
<outerBoundaryIs>
<LinearRing>
<coordinates>
-8.75428009,39.62582932
-8.74793769803434,39.6256279876472
-8.74162084464263,39.6250248012831
-8.73535496556396,39.6240221897263
-8.72916529128189,39.6226241901396
-8.72307674543015,39.6208364317741
-8.71711384443397,39.6186661133016
-8.71130059879108,39.6161219738287
-8.70566041638995,39.613214257707
-8.70021600825444,39.6099546732831
-8.69498929709454,39.6063563457531
-8.69000132903135,39.6024337643119
-8.68527218885179,39.5982027238105
-8.68082091913425,39.5936802611557
-8.67666544357082,39.5888845867085
-8.67282249479497,39.5838350109571
-8.66930754700505,39.5785518667611
-8.66613475365524,39.5730564274773
-8.66331689046455,39.5673708213002
-8.66086530397349,39.5615179421592
-8.65878986585559,39.5555213575328
-8.65709893316765,39.5494052135509
-8.65579931469878,39.5431941377667
-8.65489624355387,39.5369131399901
-8.6543933560817,39.5305875115824
-8.65429267723261,39.5242427236165
-8.65459461240481,39.5179043243143
-8.65529794581191,39.5115978361727
-8.65639984537852,39.5053486531935
-8.65789587414401,39.499181938631
-8.65978000812853,39.4931225236683
-8.66204466058954,39.4871948074307
-8.66468071257087,39.4814226587394
-8.66767754962156,39.47582932
-8.67102310453652,39.4704373136134
-8.67470390594692,39.4652683512862
-8.67870513256457,39.4603432466055
-8.68301067286211,39.4556818312294
-8.68760318994837,39.4513028750324
-8.69246419137794,39.4472240105257
-8.69757410361372,39.443461661857
-8.70291235084266,39.4400309786765
-8.70845743782726,39.4369457751345
-8.71418703645934,39.4342184742568
-8.72007807566743,39.4318600579214
-8.72610683431586,39.4298800226385
-8.73224903672135,39.4282863413115
-8.73847995040266,39.4270854311324
-8.74477448566958,39.4262821277427
-8.75110729665019,39.4258796657617
-8.75745288334981,39.4258796657617
-8.76378569433042,39.4262821277427
-8.77008022959734,39.4270854311324
-8.77631114327865,39.4282863413115
-8.78245334568414,39.4298800226385
-8.78848210433257,39.4318600579214
-8.79437314354066,39.4342184742568
-8.80010274217274,39.4369457751345
-8.80564782915734,39.4400309786765
-8.81098607638628,39.443461661857
-8.81609598862206,39.4472240105257
-8.82095699005163,39.4513028750324
-8.82554950713789,39.4556818312294
-8.82985504743543,39.4603432466055
-8.83385627405308,39.4652683512862
-8.83753707546348,39.4704373136134
-8.84088263037844,39.47582932
-8.84387946742913,39.4814226587394
-8.84651551941046,39.4871948074307
-8.84878017187147,39.4931225236683
-8.85066430585599,39.499181938631
-8.85216033462148,39.5053486531935
-8.85326223418809,39.5115978361727
-8.85396556759519,39.5179043243143
-8.85426750276739,39.5242427236165
-8.8541668239183,39.5305875115824
-8.85366393644613,39.5369131399901
-8.85276086530122,39.5431941377667
-8.85146124683235,39.5494052135509
-8.84977031414441,39.5555213575328
-8.84769487602651,39.5615179421592
-8.84524328953545,39.5673708213002
-8.84242542634476,39.5730564274773
-8.83925263299495,39.5785518667611
-8.83573768520503,39.5838350109571
-8.83189473642918,39.5888845867085
-8.82773926086575,39.5936802611557
-8.82328799114821,39.5982027238105
-8.81855885096865,39.6024337643119
-8.81357088290546,39.6063563457531
-8.80834417174556,39.6099546732831
-8.80289976361005,39.613214257707
-8.79725958120892,39.6161219738287
-8.79144633556603,39.6186661133016
-8.78548343456985,39.6208364317741
-8.77939488871811,39.6226241901396
-8.77320521443604,39.6240221897263
-8.76693933535737,39.6250248012831
-8.76062248196566,39.6256279876472
-8.75428009,39.62582932
</coordinates>
</LinearRing>
</outerBoundaryIs>
</Polygon>
<Polygon>
<outerBoundaryIs>
<LinearRing>
<coordinates>
-8.80687,39.47522
-8.80623576080343,39.4751998667647
-8.80560407546426,39.4751395481283
-8.8049774875564,39.4750392869726
-8.80435852012819,39.474899487014
-8.80374966554301,39.4747207111774
-8.8031533754434,39.4745036793302
-8.80257205087911,39.4742492653829
-8.80200803263899,39.4739584937707
-8.80146359182544,39.4736325353283
-8.80094092070945,39.4732727025753
-8.80044212390314,39.4728804444312
-8.79996920988518,39.4724573403811
-8.79952408291343,39.4720050941156
-8.79910853535708,39.4715255266708
-8.7987242404795,39.4710205690957
-8.7983727457005,39.4704922546761
-8.79805546636552,39.4699427107477
-8.79777368004645,39.46937415013
-8.79752852139735,39.4687888622159
-8.79732097758556,39.4681892037533
-8.79715188431677,39.4675775893551
-8.79702192246988,39.4669564817767
-8.79693161535539,39.466328381999
-8.79688132660817,39.4656958191582
-8.79687125872326,39.4650613403617
-8.79690145224048,39.4644275004314
-8.79697178558119,39.4637968516173
-8.79708197553785,39.4631719333194
-8.7972315784144,39.4625552618631
-8.79741999181285,39.4619493203668
-8.79764645705895,39.4613565487431
-8.79791006225709,39.4607793338739
-8.79820974596216,39.46022
-8.79854430145365,39.4596807993613
-8.79891238159469,39.4591639031286
-8.79931250425646,39.4586713926605
-8.79974305828621,39.4582052511229
-8.80020230999484,39.4577673555032
-8.80068841013779,39.4573594690526
-8.80119940136137,39.4569832341857
-8.80173322608427,39.4566401658677
-8.80228773478273,39.4563316455135
-8.80286069464593,39.4560589154257
-8.80344979856674,39.4558230737921
-8.80405267443159,39.4556250702639
-8.80466689467213,39.4554657021311
-8.80528998604027,39.4553456111132
-8.80591943956696,39.4552652807743
-8.80655272066502,39.4552250345762
-8.80718727933498,39.4552250345762
-8.80782056043304,39.4552652807743
-8.80845001395973,39.4553456111132
-8.80907310532787,39.4554657021311
-8.80968732556842,39.4556250702639
-8.81029020143326,39.4558230737921
-8.81087930535407,39.4560589154257
-8.81145226521727,39.4563316455135
-8.81200677391573,39.4566401658677
-8.81254059863863,39.4569832341857
-8.81305158986221,39.4573594690526
-8.81353769000516,39.4577673555032
-8.81399694171379,39.4582052511229
-8.81442749574354,39.4586713926605
-8.81482761840531,39.4591639031286
-8.81519569854635,39.4596807993613
-8.81553025403784,39.46022
-8.81582993774291,39.4607793338739
-8.81609354294105,39.4613565487431
-8.81632000818715,39.4619493203668
-8.8165084215856,39.4625552618631
-8.81665802446215,39.4631719333194
-8.81676821441881,39.4637968516173
-8.81683854775952,39.4644275004314
-8.81686874127674,39.4650613403617
-8.81685867339183,39.4656958191582
-8.81680838464461,39.466328381999
-8.81671807753012,39.4669564817767
-8.81658811568323,39.4675775893551
-8.81641902241444,39.4681892037533
-8.81621147860265,39.4687888622159
-8.81596631995355,39.46937415013
-8.81568453363448,39.4699427107477
-8.8153672542995,39.4704922546761
-8.8150157595205,39.4710205690957
-8.81463146464292,39.4715255266708
-8.81421591708657,39.4720050941156
-8.81377079011482,39.4724573403811
-8.81329787609686,39.4728804444312
-8.81279907929055,39.4732727025753
-8.81227640817456,39.4736325353283
-8.81173196736101,39.4739584937707
-8.81116794912089,39.4742492653829
-8.8105866245566,39.4745036793302
-8.80999033445699,39.4747207111774
-8.80938147987181,39.474899487014
-8.8087625124436,39.4750392869726
-8.80813592453574,39.4751395481283
-8.80750423919657,39.4751998667647
-8.80687,39.47522
</coordinates>
</LinearRing>
</outerBoundaryIs>
</Polygon>
<Polygon>
<outerBoundaryIs>
<LinearRing>
<coordinates>
-8.80687,39.47522
-8.80623576080343,39.4751998667647
-8.80560407546426,39.4751395481283
-8.8049774875564,39.4750392869726
-8.80435852012819,39.474899487014
-8.80374966554301,39.4747207111774
-8.8031533754434,39.4745036793302
-8.80257205087911,39.4742492653829
-8.80200803263899,39.4739584937707
-8.80146359182544,39.4736325353283
-8.80094092070945,39.4732727025753
-8.80044212390314,39.4728804444312
-8.79996920988518,39.4724573403811
-8.79952408291343,39.4720050941156
-8.79910853535708,39.4715255266708
-8.7987242404795,39.4710205690957
-8.7983727457005,39.4704922546761
-8.79805546636552,39.4699427107477
-8.79777368004645,39.46937415013
-8.79752852139735,39.4687888622159
-8.79732097758556,39.4681892037533
-8.79715188431677,39.4675775893551
-8.79702192246988,39.4669564817767
-8.79693161535539,39.466328381999
-8.79688132660817,39.4656958191582
-8.79687125872326,39.4650613403617
-8.79690145224048,39.4644275004314
-8.79697178558119,39.4637968516173
-8.79708197553785,39.4631719333194
-8.7972315784144,39.4625552618631
-8.79741999181285,39.4619493203668
-8.79764645705895,39.4613565487431
-8.79791006225709,39.4607793338739
-8.79820974596216,39.46022
-8.79854430145365,39.4596807993613
-8.79891238159469,39.4591639031286
-8.79931250425646,39.4586713926605
-8.79974305828621,39.4582052511229
-8.80020230999484,39.4577673555032
-8.80068841013779,39.4573594690526
-8.80119940136137,39.4569832341857
-8.80173322608427,39.4566401658677
-8.80228773478273,39.4563316455135
-8.80286069464593,39.4560589154257
-8.80344979856674,39.4558230737921
-8.80405267443159,39.4556250702639
-8.80466689467213,39.4554657021311
-8.80528998604027,39.4553456111132
-8.80591943956696,39.4552652807743
-8.80655272066502,39.4552250345762
-8.80718727933498,39.4552250345762
-8.80782056043304,39.4552652807743
-8.80845001395973,39.4553456111132
-8.80907310532787,39.4554657021311
-8.80968732556842,39.4556250702639
-8.81029020143326,39.4558230737921
-8.81087930535407,39.4560589154257
-8.81145226521727,39.4563316455135
-8.81200677391573,39.4566401658677
-8.81254059863863,39.4569832341857
-8.81305158986221,39.4573594690526
-8.81353769000516,39.4577673555032
-8.81399694171379,39.4582052511229
-8.81442749574354,39.4586713926605
-8.81482761840531,39.4591639031286
-8.81519569854635,39.4596807993613
-8.81553025403784,39.46022
-8.81582993774291,39.4607793338739
-8.81609354294105,39.4613565487431
-8.81632000818715,39.4619493203668
-8.8165084215856,39.4625552618631
-8.81665802446215,39.4631719333194
-8.81676821441881,39.4637968516173
-8.81683854775952,39.4644275004314
-8.81686874127674,39.4650613403617
-8.81685867339183,39.4656958191582
-8.81680838464461,39.466328381999
-8.81671807753012,39.4669564817767
-8.81658811568323,39.4675775893551
-8.81641902241444,39.4681892037533
-8.81621147860265,39.4687888622159
-8.81596631995355,39.46937415013
-8.81568453363448,39.4699427107477
-8.8153672542995,39.4704922546761
-8.8150157595205,39.4710205690957
-8.81463146464292,39.4715255266708
-8.81421591708657,39.4720050941156
-8.81377079011482,39.4724573403811
-8.81329787609686,39.4728804444312
-8.81279907929055,39.4732727025753
-8.81227640817456,39.4736325353283
-8.81173196736101,39.4739584937707
-8.81116794912089,39.4742492653829
-8.8105866245566,39.4745036793302
-8.80999033445699,39.4747207111774
-8.80938147987181,39.474899487014
-8.8087625124436,39.4750392869726
-8.80813592453574,39.4751395481283
-8.80750423919657,39.4751998667647
-8.80687,39.47522
</coordinates>
</LinearRing>
</outerBoundaryIs>
</Polygon>
<Polygon>
<outerBoundaryIs>
<LinearRing>
<coordinates>
-8.817433333,39.70233333
-8.81109094103434,39.7021319976472
-8.80477408764263,39.7015288112831
-8.79850820856396,39.7005261997263
-8.79231853428189,39.6991282001396
-8.78622998843015,39.6973404417741
-8.78026708743397,39.6951701233016
-8.77445384179108,39.6926259838287
-8.76881365938995,39.689718267707
-8.76336925125444,39.6864586832831
-8.75814254009454,39.6828603557531
-8.75315457203135,39.6789377743119
-8.74842543185179,39.6747067338105
-8.74397416213425,39.6701842711557
-8.73981868657082,39.6653885967085
-8.73597573779497,39.6603390209571
-8.73246079000505,39.6550558767611
-8.72928799665524,39.6495604374773
-8.72647013346455,39.6438748313002
-8.72401854697349,39.6380219521592
-8.72194310885559,39.6320253675328
-8.72025217616765,39.6259092235509
-8.71895255769878,39.6196981477667
-8.71804948655388,39.6134171499901
-8.7175465990817,39.6070915215824
-8.71744592023261,39.6007467336165
-8.71774785540481,39.5944083343143
-8.71845118881191,39.5881018461727
-8.71955308837852,39.5818526631935
-8.72104911714401,39.575685948631
-8.72293325112853,39.5696265336683
-8.72519790358954,39.5636988174307
-8.72783395557087,39.5579266687394
-8.73083079262156,39.55233333
-8.73417634753652,39.5469413236134
-8.73785714894692,39.5417723612862
-8.74185837556457,39.5368472566055
-8.74616391586211,39.5321858412294
-8.75075643294837,39.5278068850324
-8.75561743437794,39.5237280205257
-8.76072734661372,39.519965671857
-8.76606559384266,39.5165349886765
-8.77161068082726,39.5134497851345
-8.77734027945934,39.5107224842568
-8.78323131866743,39.5083640679214
-8.78926007731586,39.5063840326386
-8.79540227972135,39.5047903513115
-8.80163319340267,39.5035894411324
-8.80792772866958,39.5027861377427
-8.81426053965019,39.5023836757617
-8.82060612634981,39.5023836757617
-8.82693893733042,39.5027861377427
-8.83323347259734,39.5035894411324
-8.83946438627865,39.5047903513115
-8.84560658868414,39.5063840326386
-8.85163534733257,39.5083640679214
-8.85752638654066,39.5107224842568
-8.86325598517274,39.5134497851345
-8.86880107215734,39.5165349886765
-8.87413931938628,39.519965671857
-8.87924923162206,39.5237280205257
-8.88411023305163,39.5278068850324
-8.88870275013789,39.5321858412294
-8.89300829043543,39.5368472566055
-8.89700951705308,39.5417723612862
-8.90069031846348,39.5469413236134
-8.90403587337844,39.55233333
-8.90703271042913,39.5579266687394
-8.90966876241046,39.5636988174307
-8.91193341487147,39.5696265336683
-8.913817548856,39.575685948631
-8.91531357762148,39.5818526631935
-8.91641547718809,39.5881018461727
-8.91711881059519,39.5944083343143
-8.91742074576739,39.6007467336165
-8.9173200669183,39.6070915215824
-8.91681717944613,39.6134171499901
-8.91591410830122,39.6196981477667
-8.91461448983235,39.6259092235509
-8.91292355714441,39.6320253675328
-8.91084811902651,39.6380219521592
-8.90839653253545,39.6438748313002
-8.90557866934476,39.6495604374773
-8.90240587599495,39.6550558767611
-8.89889092820503,39.6603390209571
-8.89504797942918,39.6653885967085
-8.89089250386575,39.6701842711557
-8.88644123414821,39.6747067338105
-8.88171209396865,39.6789377743119
-8.87672412590547,39.6828603557531
-8.87149741474556,39.6864586832831
-8.86605300661005,39.689718267707
-8.86041282420892,39.6926259838287
-8.85459957856603,39.6951701233016
-8.84863667756985,39.6973404417741
-8.84254813171811,39.6991282001396
-8.83635845743604,39.7005261997263
-8.83009257835737,39.7015288112831
-8.82377572496566,39.7021319976472
-8.817433333,39.70233333
</coordinates>
</LinearRing>
</outerBoundaryIs>
</Polygon>
<Polygon>
<outerBoundaryIs>
<LinearRing>
<coordinates>
-8.9433,39.46535
-8.94266576080343,39.4653298667647
-8.94203407546426,39.4652695481283
-8.9414074875564,39.4651692869726
-8.94078852012819,39.465029487014
-8.94017966554302,39.4648507111774
-8.9395833754434,39.4646336793302
-8.93900205087911,39.4643792653829
-8.938438032639,39.4640884937707
-8.93789359182544,39.4637625353283
-8.93737092070945,39.4634027025753
-8.93687212390314,39.4630104444312
-8.93639920988518,39.4625873403811
-8.93595408291343,39.4621350941156
-8.93553853535708,39.4616555266708
-8.9351542404795,39.4611505690957
-8.93480274570051,39.4606222546761
-8.93448546636552,39.4600727107477
-8.93420368004645,39.45950415013
-8.93395852139735,39.4589188622159
-8.93375097758556,39.4583192037533
-8.93358188431677,39.4577075893551
-8.93345192246988,39.4570864817767
-8.93336161535539,39.456458381999
-8.93331132660817,39.4558258191582
-8.93330125872326,39.4551913403617
-8.93333145224048,39.4545575004314
-8.93340178558119,39.4539268516173
-8.93351197553785,39.4533019333194
-8.9336615784144,39.4526852618631
-8.93384999181285,39.4520793203668
-8.93407645705896,39.4514865487431
-8.93434006225709,39.4509093338739
-8.93463974596216,39.45035
-8.93497430145365,39.4498107993613
-8.93534238159469,39.4492939031286
-8.93574250425646,39.4488013926605
-8.93617305828621,39.4483352511229
-8.93663230999484,39.4478973555032
-8.93711841013779,39.4474894690526
-8.93762940136137,39.4471132341857
-8.93816322608427,39.4467701658677
-8.93871773478273,39.4464616455135
-8.93929069464594,39.4461889154257
-8.93987979856674,39.4459530737921
-8.94048267443159,39.4457550702639
-8.94109689467214,39.4455957021312
-8.94171998604027,39.4454756111132
-8.94234943956696,39.4453952807743
-8.94298272066502,39.4453550345762
-8.94361727933498,39.4453550345762
-8.94425056043304,39.4453952807743
-8.94488001395973,39.4454756111132
-8.94550310532787,39.4455957021312
-8.94611732556842,39.4457550702639
-8.94672020143326,39.4459530737921
-8.94730930535407,39.4461889154257
-8.94788226521728,39.4464616455135
-8.94843677391573,39.4467701658677
-8.94897059863863,39.4471132341857
-8.94948158986221,39.4474894690526
-8.94996769000516,39.4478973555032
-8.95042694171379,39.4483352511229
-8.95085749574354,39.4488013926605
-8.95125761840531,39.4492939031286
-8.95162569854635,39.4498107993613
-8.95196025403784,39.45035
-8.95225993774291,39.4509093338739
-8.95252354294105,39.4514865487431
-8.95275000818715,39.4520793203668
-8.9529384215856,39.4526852618631
-8.95308802446215,39.4533019333194
-8.95319821441881,39.4539268516173
-8.95326854775952,39.4545575004314
-8.95329874127674,39.4551913403617
-8.95328867339183,39.4558258191582
-8.95323838464461,39.456458381999
-8.95314807753012,39.4570864817767
-8.95301811568324,39.4577075893551
-8.95284902241444,39.4583192037533
-8.95264147860265,39.4589188622159
-8.95239631995355,39.45950415013
-8.95211453363448,39.4600727107477
-8.9517972542995,39.4606222546761
-8.9514457595205,39.4611505690957
-8.95106146464292,39.4616555266708
-8.95064591708658,39.4621350941156
-8.95020079011482,39.4625873403811
-8.94972787609687,39.4630104444312
-8.94922907929055,39.4634027025753
-8.94870640817456,39.4637625353283
-8.94816196736101,39.4640884937707
-8.94759794912089,39.4643792653829
-8.9470166245566,39.4646336793302
-8.94642033445699,39.4648507111774
-8.94581147987181,39.465029487014
-8.9451925124436,39.4651692869726
-8.94456592453574,39.4652695481283
-8.94393423919657,39.4653298667647
-8.9433,39.46535
</coordinates>
</LinearRing>
</outerBoundaryIs>
</Polygon>
<Polygon>
<outerBoundaryIs>
<LinearRing>
<coordinates>
-8.652683333,39.62786667
-8.65204909380343,39.6278465367647
-8.65141740846426,39.6277862181283
-8.6507908205564,39.6276859569726
-8.65017185312819,39.627546157014
-8.64956299854301,39.6273673811774
-8.6489667084434,39.6271503493302
-8.64838538387911,39.6268959353829
-8.647821365639,39.6266051637707
-8.64727692482544,39.6262792053283
-8.64675425370945,39.6259193725753
-8.64625545690314,39.6255271144312
-8.64578254288518,39.6251040103811
-8.64533741591343,39.6246517641156
-8.64492186835708,39.6241721966708
-8.6445375734795,39.6236672390957
-8.64418607870051,39.6231389246761
-8.64386879936552,39.6225893807477
-8.64358701304645,39.62202082013
-8.64334185439735,39.6214355322159
-8.64313431058556,39.6208358737533
-8.64296521731677,39.6202242593551
-8.64283525546988,39.6196031517767
-8.64274494835539,39.618975051999
-8.64269465960817,39.6183424891582
-8.64268459172326,39.6177080103617
-8.64271478524048,39.6170741704314
-8.64278511858119,39.6164435216173
-8.64289530853785,39.6158186033193
-8.6430449114144,39.6152019318631
-8.64323332481285,39.6145959903668
-8.64345979005896,39.6140032187431
-8.64372339525709,39.6134260038739
-8.64402307896216,39.61286667
-8.64435763445365,39.6123274693613
-8.64472571459469,39.6118105731286
-8.64512583725646,39.6113180626605
-8.64555639128621,39.6108519211229
-8.64601564299484,39.6104140255032
-8.64650174313779,39.6100061390526
-8.64701273436137,39.6096299041857
-8.64754655908427,39.6092868358676
-8.64810106778273,39.6089783155134
-8.64867402764594,39.6087055854257
-8.64926313156674,39.6084697437921
-8.64986600743159,39.6082717402639
-8.65048022767214,39.6081123721311
-8.65110331904027,39.6079922811132
-8.65173277256696,39.6079119507743
-8.65236605366502,39.6078717045762
-8.65300061233498,39.6078717045762
-8.65363389343304,39.6079119507743
-8.65426334695973,39.6079922811132
-8.65488643832787,39.6081123721311
-8.65550065856842,39.6082717402639
-8.65610353443326,39.6084697437921
-8.65669263835407,39.6087055854257
-8.65726559821728,39.6089783155134
-8.65782010691573,39.6092868358676
-8.65835393163863,39.6096299041857
-8.65886492286221,39.6100061390526
-8.65935102300516,39.6104140255032
-8.65981027471379,39.6108519211229
-8.66024082874354,39.6113180626605
-8.66064095140531,39.6118105731286
-8.66100903154635,39.6123274693613
-8.66134358703784,39.61286667
-8.66164327074291,39.6134260038739
-8.66190687594105,39.6140032187431
-8.66213334118715,39.6145959903668
-8.6623217545856,39.6152019318631
-8.66247135746215,39.6158186033193
-8.66258154741881,39.6164435216173
-8.66265188075952,39.6170741704314
-8.66268207427674,39.6177080103617
-8.66267200639183,39.6183424891582
-8.66262171764461,39.618975051999
-8.66253141053012,39.6196031517767
-8.66240144868324,39.6202242593551
-8.66223235541444,39.6208358737533
-8.66202481160265,39.6214355322159
-8.66177965295355,39.62202082013
-8.66149786663448,39.6225893807477
-8.6611805872995,39.6231389246761
-8.6608290925205,39.6236672390957
-8.66044479764292,39.6241721966708
-8.66002925008658,39.6246517641156
-8.65958412311482,39.6251040103811
-8.65911120909687,39.6255271144312
-8.65861241229055,39.6259193725753
-8.65808974117456,39.6262792053283
-8.65754530036101,39.6266051637707
-8.65698128212089,39.6268959353829
-8.6563999575566,39.6271503493302
-8.65580366745699,39.6273673811774
-8.65519481287181,39.627546157014
-8.6545758454436,39.6276859569726
-8.65394925753574,39.6277862181283
-8.65331757219657,39.6278465367647
-8.652683333,39.62786667
</coordinates>
</LinearRing>
</outerBoundaryIs>
</Polygon>
<Polygon>
<outerBoundaryIs>
<LinearRing>
<coordinates>
-8.69925,39.5429
-8.69861576080343,39.5428798667647
-8.69798407546426,39.5428195481283
-8.6973574875564,39.5427192869726
-8.69673852012819,39.542579487014
-8.69612966554301,39.5424007111774
-8.6955333754434,39.5421836793302
-8.69495205087911,39.5419292653829
-8.69438803263899,39.5416384937707
-8.69384359182544,39.5413125353283
-8.69332092070945,39.5409527025753
-8.69282212390313,39.5405604444312
-8.69234920988518,39.5401373403811
-8.69190408291342,39.5396850941156
-8.69148853535708,39.5392055266708
-8.6911042404795,39.5387005690957
-8.6907527457005,39.5381722546761
-8.69043546636552,39.5376227107477
-8.69015368004645,39.53705415013
-8.68990852139735,39.5364688622159
-8.68970097758556,39.5358692037533
-8.68953188431676,39.5352575893551
-8.68940192246988,39.5346364817767
-8.68931161535539,39.534008381999
-8.68926132660817,39.5333758191582
-8.68925125872326,39.5327413403617
-8.68928145224048,39.5321075004314
-8.68935178558119,39.5314768516173
-8.68946197553785,39.5308519333193
-8.6896115784144,39.5302352618631
-8.68979999181285,39.5296293203668
-8.69002645705895,39.5290365487431
-8.69029006225709,39.5284593338739
-8.69058974596216,39.5279
-8.69092430145365,39.5273607993613
-8.69129238159469,39.5268439031286
-8.69169250425646,39.5263513926605
-8.69212305828621,39.5258852511229
-8.69258230999484,39.5254473555032
-8.69306841013779,39.5250394690526
-8.69357940136137,39.5246632341857
-8.69411322608427,39.5243201658676
-8.69466773478272,39.5240116455134
-8.69524069464593,39.5237389154257
-8.69582979856674,39.5235030737921
-8.69643267443159,39.5233050702639
-8.69704689467213,39.5231457021311
-8.69766998604027,39.5230256111132
-8.69829943956696,39.5229452807743
-8.69893272066502,39.5229050345762
-8.69956727933498,39.5229050345762
-8.70020056043304,39.5229452807743
-8.70083001395973,39.5230256111132
-8.70145310532786,39.5231457021311
-8.70206732556841,39.5233050702639
-8.70267020143326,39.5235030737921
-8.70325930535406,39.5237389154257
-8.70383226521727,39.5240116455134
-8.70438677391573,39.5243201658676
-8.70492059863863,39.5246632341857
-8.70543158986221,39.5250394690526
-8.70591769000516,39.5254473555032
-8.70637694171379,39.5258852511229
-8.70680749574354,39.5263513926605
-8.70720761840531,39.5268439031286
-8.70757569854635,39.5273607993613
-8.70791025403784,39.5279
-8.70820993774291,39.5284593338739
-8.70847354294104,39.5290365487431
-8.70870000818715,39.5296293203668
-8.7088884215856,39.5302352618631
-8.70903802446215,39.5308519333193
-8.70914821441881,39.5314768516173
-8.70921854775952,39.5321075004314
-8.70924874127674,39.5327413403617
-8.70923867339183,39.5333758191582
-8.70918838464461,39.534008381999
-8.70909807753012,39.5346364817767
-8.70896811568323,39.5352575893551
-8.70879902241444,39.5358692037533
-8.70859147860265,39.5364688622159
-8.70834631995355,39.53705415013
-8.70806453363448,39.5376227107477
-8.70774725429949,39.5381722546761
-8.7073957595205,39.5387005690957
-8.70701146464292,39.5392055266708
-8.70659591708657,39.5396850941156
-8.70615079011482,39.5401373403811
-8.70567787609686,39.5405604444312
-8.70517907929055,39.5409527025753
-8.70465640817456,39.5413125353283
-8.704111967361,39.5416384937707
-8.70354794912089,39.5419292653829
-8.7029666245566,39.5421836793302
-8.70237033445698,39.5424007111774
-8.70176147987181,39.542579487014
-8.7011425124436,39.5427192869726
-8.70051592453574,39.5428195481283
-8.69988423919657,39.5428798667647
-8.69925,39.5429
</coordinates>
</LinearRing>
</outerBoundaryIs>
</Polygon>
<Polygon>
<outerBoundaryIs>
<LinearRing>
<coordinates>
-8.988383333,39.35645
-8.98774909380343,39.3564298667647
-8.98711740846426,39.3563695481283
-8.9864908205564,39.3562692869726
-8.98587185312819,39.356129487014
-8.98526299854301,39.3559507111774
-8.9846667084434,39.3557336793302
-8.98408538387911,39.3554792653829
-8.98352136563899,39.3551884937707
-8.98297692482544,39.3548625353283
-8.98245425370945,39.3545027025753
-8.98195545690314,39.3541104444312
-8.98148254288518,39.3536873403811
-8.98103741591343,39.3532350941156
-8.98062186835708,39.3527555266708
-8.9802375734795,39.3522505690957
-8.9798860787005,39.3517222546761
-8.97956879936552,39.3511727107477
-8.97928701304645,39.35060415013
-8.97904185439735,39.3500188622159
-8.97883431058556,39.3494192037533
-8.97866521731676,39.3488075893551
-8.97853525546988,39.3481864817767
-8.97844494835539,39.347558381999
-8.97839465960817,39.3469258191582
-8.97838459172326,39.3462913403617
-8.97841478524048,39.3456575004314
-8.97848511858119,39.3450268516173
-8.97859530853785,39.3444019333193
-8.9787449114144,39.3437852618631
-8.97893332481285,39.3431793203668
-8.97915979005895,39.3425865487431
-8.97942339525709,39.3420093338739
-8.97972307896216,39.34145
-8.98005763445365,39.3409107993613
-8.98042571459469,39.3403939031286
-8.98082583725646,39.3399013926605
-8.98125639128621,39.3394352511229
-8.98171564299484,39.3389973555032
-8.98220174313779,39.3385894690526
-8.98271273436137,39.3382132341857
-8.98324655908427,39.3378701658676
-8.98380106778272,39.3375616455134
-8.98437402764593,39.3372889154257
-8.98496313156674,39.3370530737921
-8.98556600743159,39.3368550702639
-8.98618022767213,39.3366957021311
-8.98680331904027,39.3365756111132
-8.98743277256696,39.3364952807743
-8.98806605366502,39.3364550345762
-8.98870061233498,39.3364550345762
-8.98933389343304,39.3364952807743
-8.98996334695973,39.3365756111132
-8.99058643832787,39.3366957021311
-8.99120065856841,39.3368550702639
-8.99180353443326,39.3370530737921
-8.99239263835407,39.3372889154257
-8.99296559821727,39.3375616455134
-8.99352010691573,39.3378701658676
-8.99405393163863,39.3382132341857
-8.99456492286221,39.3385894690526
-8.99505102300516,39.3389973555032
-8.99551027471379,39.3394352511229
-8.99594082874354,39.3399013926605
-8.99634095140531,39.3403939031286
-8.99670903154635,39.3409107993613
-8.99704358703784,39.34145
-8.99734327074291,39.3420093338739
-8.99760687594105,39.3425865487431
-8.99783334118715,39.3431793203668
-8.9980217545856,39.3437852618631
-8.99817135746215,39.3444019333193
-8.99828154741881,39.3450268516173
-8.99835188075952,39.3456575004314
-8.99838207427674,39.3462913403617
-8.99837200639183,39.3469258191582
-8.99832171764461,39.347558381999
-8.99823141053012,39.3481864817767
-8.99810144868323,39.3488075893551
-8.99793235541444,39.3494192037533
-8.99772481160265,39.3500188622159
-8.99747965295355,39.35060415013
-8.99719786663448,39.3511727107477
-8.9968805872995,39.3517222546761
-8.9965290925205,39.3522505690957
-8.99614479764292,39.3527555266708
-8.99572925008657,39.3532350941156
-8.99528412311482,39.3536873403811
-8.99481120909686,39.3541104444312
-8.99431241229055,39.3545027025753
-8.99378974117456,39.3548625353283
-8.99324530036101,39.3551884937707
-8.99268128212089,39.3554792653829
-8.9920999575566,39.3557336793302
-8.99150366745699,39.3559507111774
-8.99089481287181,39.356129487014
-8.9902758454436,39.3562692869726
-8.98964925753574,39.3563695481283
-8.98901757219657,39.3564298667647
-8.988383333,39.35645
</coordinates>
</LinearRing>
</outerBoundaryIs>
</Polygon>
<Polygon>
<outerBoundaryIs>
<LinearRing>
<coordinates>
-8.91587,39.44037
-8.91523576080343,39.4403498667647
-8.91460407546426,39.4402895481283
-8.9139774875564,39.4401892869726
-8.91335852012819,39.440049487014
-8.91274966554301,39.4398707111774
-8.9121533754434,39.4396536793302
-8.91157205087911,39.4393992653829
-8.91100803263899,39.4391084937707
-8.91046359182544,39.4387825353283
-8.90994092070945,39.4384227025753
-8.90944212390314,39.4380304444312
-8.90896920988518,39.4376073403811
-8.90852408291343,39.4371550941156
-8.90810853535708,39.4366755266708
-8.9077242404795,39.4361705690957
-8.9073727457005,39.4356422546761
-8.90705546636552,39.4350927107477
-8.90677368004645,39.43452415013
-8.90652852139735,39.4339388622159
-8.90632097758556,39.4333392037533
-8.90615188431677,39.4327275893551
-8.90602192246988,39.4321064817767
-8.90593161535539,39.431478381999
-8.90588132660817,39.4308458191582
-8.90587125872326,39.4302113403617
-8.90590145224048,39.4295775004314
-8.90597178558119,39.4289468516173
-8.90608197553785,39.4283219333194
-8.9062315784144,39.4277052618631
-8.90641999181285,39.4270993203668
-8.90664645705895,39.4265065487431
-8.90691006225709,39.4259293338739
-8.90720974596216,39.42537
-8.90754430145365,39.4248307993613
-8.90791238159469,39.4243139031286
-8.90831250425646,39.4238213926605
-8.90874305828621,39.4233552511229
-8.90920230999484,39.4229173555032
-8.90968841013779,39.4225094690526
-8.91019940136137,39.4221332341857
-8.91073322608427,39.4217901658677
-8.91128773478273,39.4214816455135
-8.91186069464593,39.4212089154257
-8.91244979856674,39.4209730737921
-8.91305267443159,39.4207750702639
-8.91366689467213,39.4206157021312
-8.91428998604027,39.4204956111132
-8.91491943956696,39.4204152807743
-8.91555272066502,39.4203750345762
-8.91618727933498,39.4203750345762
-8.91682056043304,39.4204152807743
-8.91745001395973,39.4204956111132
-8.91807310532787,39.4206157021312
-8.91868732556842,39.4207750702639
-8.91929020143326,39.4209730737921
-8.91987930535407,39.4212089154257
-8.92045226521727,39.4214816455135
-8.92100677391573,39.4217901658677
-8.92154059863863,39.4221332341857
-8.92205158986221,39.4225094690526
-8.92253769000516,39.4229173555032
-8.92299694171379,39.4233552511229
-8.92342749574354,39.4238213926605
-8.92382761840531,39.4243139031286
-8.92419569854635,39.4248307993613
-8.92453025403784,39.42537
-8.92482993774291,39.4259293338739
-8.92509354294105,39.4265065487431
-8.92532000818715,39.4270993203668
-8.9255084215856,39.4277052618631
-8.92565802446215,39.4283219333194
-8.92576821441881,39.4289468516173
-8.92583854775952,39.4295775004314
-8.92586874127674,39.4302113403617
-8.92585867339183,39.4308458191582
-8.92580838464461,39.431478381999
-8.92571807753012,39.4321064817767
-8.92558811568323,39.4327275893551
-8.92541902241444,39.4333392037533
-8.92521147860265,39.4339388622159
-8.92496631995355,39.43452415013
-8.92468453363448,39.4350927107477
-8.9243672542995,39.4356422546761
-8.9240157595205,39.4361705690957
-8.92363146464292,39.4366755266708
-8.92321591708657,39.4371550941156
-8.92277079011482,39.4376073403811
-8.92229787609686,39.4380304444312
-8.92179907929055,39.4384227025753
-8.92127640817456,39.4387825353283
-8.92073196736101,39.4391084937707
-8.92016794912089,39.4393992653829
-8.9195866245566,39.4396536793302
-8.91899033445699,39.4398707111774
-8.91838147987181,39.440049487014
-8.9177625124436,39.4401892869726
-8.91713592453574,39.4402895481283
-8.91650423919657,39.4403498667647
-8.91587,39.44037
</coordinates>
</LinearRing>
</outerBoundaryIs>
</Polygon>
<Polygon>
<outerBoundaryIs>
<LinearRing>
<coordinates>
-8.615883333,39.51453333
-8.61524909380343,39.5145131967647
-8.61461740846426,39.5144528781283
-8.6139908205564,39.5143526169726
-8.61337185312819,39.514212817014
-8.61276299854301,39.5140340411774
-8.6121667084434,39.5138170093302
-8.61158538387911,39.5135625953829
-8.61102136563899,39.5132718237707
-8.61047692482544,39.5129458653283
-8.60995425370945,39.5125860325753
-8.60945545690313,39.5121937744312
-8.60898254288518,39.5117706703811
-8.60853741591342,39.5113184241156
-8.60812186835708,39.5108388566708
-8.6077375734795,39.5103338990957
-8.6073860787005,39.5098055846761
-8.60706879936552,39.5092560407477
-8.60678701304645,39.50868748013
-8.60654185439735,39.5081021922159
-8.60633431058556,39.5075025337533
-8.60616521731676,39.5068909193551
-8.60603525546988,39.5062698117767
-8.60594494835539,39.505641711999
-8.60589465960817,39.5050091491582
-8.60588459172326,39.5043746703617
-8.60591478524048,39.5037408304314
-8.60598511858119,39.5031101816173
-8.60609530853785,39.5024852633194
-8.6062449114144,39.5018685918631
-8.60643332481285,39.5012626503668
-8.60665979005895,39.5006698787431
-8.60692339525709,39.5000926638739
-8.60722307896216,39.49953333
-8.60755763445365,39.4989941293613
-8.60792571459469,39.4984772331286
-8.60832583725646,39.4979847226605
-8.60875639128621,39.4975185811229
-8.60921564299484,39.4970806855032
-8.60970174313779,39.4966727990526
-8.61021273436137,39.4962965641857
-8.61074655908427,39.4959534958677
-8.61130106778272,39.4956449755134
-8.61187402764593,39.4953722454257
-8.61246313156674,39.4951364037921
-8.61306600743159,39.4949384002639
-8.61368022767213,39.4947790321311
-8.61430331904027,39.4946589411132
-8.61493277256696,39.4945786107743
-8.61556605366502,39.4945383645762
-8.61620061233498,39.4945383645762
-8.61683389343304,39.4945786107743
-8.61746334695973,39.4946589411132
-8.61808643832786,39.4947790321311
-8.61870065856841,39.4949384002639
-8.61930353443326,39.4951364037921
-8.61989263835406,39.4953722454257
-8.62046559821727,39.4956449755134
-8.62102010691573,39.4959534958677
-8.62155393163863,39.4962965641857
-8.62206492286221,39.4966727990526
-8.62255102300516,39.4970806855032
-8.62301027471379,39.4975185811229
-8.62344082874354,39.4979847226605
-8.62384095140531,39.4984772331286
-8.62420903154635,39.4989941293613
-8.62454358703784,39.49953333
-8.62484327074291,39.5000926638739
-8.62510687594104,39.5006698787431
-8.62533334118715,39.5012626503668
-8.6255217545856,39.5018685918631
-8.62567135746215,39.5024852633194
-8.62578154741881,39.5031101816173
-8.62585188075952,39.5037408304314
-8.62588207427674,39.5043746703617
-8.62587200639183,39.5050091491582
-8.62582171764461,39.505641711999
-8.62573141053012,39.5062698117767
-8.62560144868323,39.5068909193551
-8.62543235541444,39.5075025337533
-8.62522481160265,39.5081021922159
-8.62497965295355,39.50868748013
-8.62469786663448,39.5092560407477
-8.62438058729949,39.5098055846761
-8.6240290925205,39.5103338990957
-8.62364479764292,39.5108388566708
-8.62322925008657,39.5113184241156
-8.62278412311482,39.5117706703811
-8.62231120909686,39.5121937744312
-8.62181241229055,39.5125860325753
-8.62128974117456,39.5129458653283
-8.620745300361,39.5132718237707
-8.62018128212089,39.5135625953829
-8.6195999575566,39.5138170093302
-8.61900366745698,39.5140340411774
-8.61839481287181,39.514212817014
-8.6177758454436,39.5143526169726
-8.61714925753574,39.5144528781283
-8.61651757219657,39.5145131967647
-8.615883333,39.51453333
</coordinates>
</LinearRing>
</outerBoundaryIs>
</Polygon>
<Polygon>
<outerBoundaryIs>
<LinearRing>
<coordinates>
-8.795158,39.504752
-8.79452376080343,39.5047318667647
-8.79389207546426,39.5046715481283
-8.7932654875564,39.5045712869726
-8.79264652012819,39.504431487014
-8.79203766554302,39.5042527111774
-8.7914413754434,39.5040356793302
-8.79086005087911,39.5037812653829
-8.790296032639,39.5034904937707
-8.78975159182544,39.5031645353283
-8.78922892070945,39.5028047025753
-8.78873012390314,39.5024124444312
-8.78825720988518,39.5019893403811
-8.78781208291343,39.5015370941156
-8.78739653535708,39.5010575266708
-8.7870122404795,39.5005525690957
-8.78666074570051,39.5000242546761
-8.78634346636552,39.4994747107477
-8.78606168004645,39.49890615013
-8.78581652139735,39.4983208622159
-8.78560897758556,39.4977212037533
-8.78543988431677,39.4971095893551
-8.78530992246988,39.4964884817767
-8.78521961535539,39.495860381999
-8.78516932660817,39.4952278191582
-8.78515925872326,39.4945933403617
-8.78518945224048,39.4939595004314
-8.78525978558119,39.4933288516173
-8.78536997553785,39.4927039333193
-8.7855195784144,39.4920872618631
-8.78570799181285,39.4914813203668
-8.78593445705896,39.4908885487431
-8.78619806225709,39.4903113338739
-8.78649774596216,39.489752
-8.78683230145365,39.4892127993613
-8.78720038159469,39.4886959031286
-8.78760050425646,39.4882033926605
-8.78803105828621,39.4877372511229
-8.78849030999484,39.4872993555032
-8.78897641013779,39.4868914690526
-8.78948740136137,39.4865152341857
-8.79002122608427,39.4861721658677
-8.79057573478273,39.4858636455134
-8.79114869464594,39.4855909154257
-8.79173779856674,39.4853550737921
-8.79234067443159,39.4851570702639
-8.79295489467214,39.4849977021311
-8.79357798604027,39.4848776111132
-8.79420743956696,39.4847972807743
-8.79484072066502,39.4847570345762
-8.79547527933498,39.4847570345762
-8.79610856043304,39.4847972807743
-8.79673801395973,39.4848776111132
-8.79736110532787,39.4849977021311
-8.79797532556842,39.4851570702639
-8.79857820143326,39.4853550737921
-8.79916730535407,39.4855909154257
-8.79974026521728,39.4858636455134
-8.80029477391573,39.4861721658677
-8.80082859863863,39.4865152341857
-8.80133958986221,39.4868914690526
-8.80182569000516,39.4872993555032
-8.80228494171379,39.4877372511229
-8.80271549574354,39.4882033926605
-8.80311561840531,39.4886959031286
-8.80348369854635,39.4892127993613
-8.80381825403784,39.489752
-8.80411793774291,39.4903113338739
-8.80438154294105,39.4908885487431
-8.80460800818715,39.4914813203668
-8.8047964215856,39.4920872618631
-8.80494602446215,39.4927039333193
-8.80505621441881,39.4933288516173
-8.80512654775952,39.4939595004314
-8.80515674127674,39.4945933403617
-8.80514667339183,39.4952278191582
-8.80509638464461,39.495860381999
-8.80500607753012,39.4964884817767
-8.80487611568324,39.4971095893551
-8.80470702241444,39.4977212037533
-8.80449947860265,39.4983208622159
-8.80425431995355,39.49890615013
-8.80397253363448,39.4994747107477
-8.8036552542995,39.5000242546761
-8.8033037595205,39.5005525690957
-8.80291946464292,39.5010575266708
-8.80250391708658,39.5015370941156
-8.80205879011482,39.5019893403811
-8.80158587609687,39.5024124444312
-8.80108707929055,39.5028047025753
-8.80056440817456,39.5031645353283
-8.80001996736101,39.5034904937707
-8.79945594912089,39.5037812653829
-8.7988746245566,39.5040356793302
-8.79827833445699,39.5042527111774
-8.79766947987181,39.504431487014
-8.7970505124436,39.5045712869726
-8.79642392453574,39.5046715481283
-8.79579223919657,39.5047318667647
-8.795158,39.504752
</coordinates>
</LinearRing>
</outerBoundaryIs>
</Polygon>
<Polygon>
<outerBoundaryIs>
<LinearRing>
<coordinates>
-8.76025,39.56536667
-8.75961576080343,39.5653465367647
-8.75898407546426,39.5652862181283
-8.7583574875564,39.5651859569726
-8.75773852012819,39.565046157014
-8.75712966554301,39.5648673811774
-8.7565333754434,39.5646503493302
-8.75595205087911,39.5643959353829
-8.75538803263899,39.5641051637707
-8.75484359182544,39.5637792053283
-8.75432092070945,39.5634193725753
-8.75382212390313,39.5630271144312
-8.75334920988518,39.5626040103811
-8.75290408291342,39.5621517641156
-8.75248853535708,39.5616721966708
-8.7521042404795,39.5611672390957
-8.7517527457005,39.5606389246761
-8.75143546636552,39.5600893807477
-8.75115368004645,39.55952082013
-8.75090852139735,39.5589355322159
-8.75070097758556,39.5583358737533
-8.75053188431676,39.5577242593551
-8.75040192246988,39.5571031517767
-8.75031161535539,39.556475051999
-8.75026132660817,39.5558424891582
-8.75025125872326,39.5552080103617
-8.75028145224048,39.5545741704314
-8.75035178558119,39.5539435216173
-8.75046197553785,39.5533186033193
-8.7506115784144,39.5527019318631
-8.75079999181285,39.5520959903668
-8.75102645705895,39.5515032187431
-8.75129006225709,39.5509260038739
-8.75158974596216,39.55036667
-8.75192430145365,39.5498274693613
-8.75229238159469,39.5493105731286
-8.75269250425646,39.5488180626605
-8.75312305828621,39.5483519211229
-8.75358230999484,39.5479140255032
-8.75406841013779,39.5475061390526
-8.75457940136137,39.5471299041857
-8.75511322608427,39.5467868358676
-8.75566773478272,39.5464783155134
-8.75624069464593,39.5462055854257
-8.75682979856674,39.5459697437921
-8.75743267443159,39.5457717402639
-8.75804689467213,39.5456123721311
-8.75866998604027,39.5454922811132
-8.75929943956696,39.5454119507743
-8.75993272066502,39.5453717045762
-8.76056727933498,39.5453717045762
-8.76120056043304,39.5454119507743
-8.76183001395973,39.5454922811132
-8.76245310532786,39.5456123721311
-8.76306732556841,39.5457717402639
-8.76367020143326,39.5459697437921
-8.76425930535406,39.5462055854257
-8.76483226521727,39.5464783155134
-8.76538677391573,39.5467868358676
-8.76592059863863,39.5471299041857
-8.76643158986221,39.5475061390526
-8.76691769000516,39.5479140255032
-8.76737694171379,39.5483519211229
-8.76780749574354,39.5488180626605
-8.76820761840531,39.5493105731286
-8.76857569854635,39.5498274693613
-8.76891025403784,39.55036667
-8.76920993774291,39.5509260038739
-8.76947354294104,39.5515032187431
-8.76970000818715,39.5520959903668
-8.7698884215856,39.5527019318631
-8.77003802446215,39.5533186033193
-8.77014821441881,39.5539435216173
-8.77021854775952,39.5545741704314
-8.77024874127674,39.5552080103617
-8.77023867339183,39.5558424891582
-8.77018838464461,39.556475051999
-8.77009807753012,39.5571031517767
-8.76996811568323,39.5577242593551
-8.76979902241444,39.5583358737533
-8.76959147860265,39.5589355322159
-8.76934631995355,39.55952082013
-8.76906453363448,39.5600893807477
-8.76874725429949,39.5606389246761
-8.7683957595205,39.5611672390957
-8.76801146464292,39.5616721966708
-8.76759591708657,39.5621517641156
-8.76715079011482,39.5626040103811
-8.76667787609686,39.5630271144312
-8.76617907929054,39.5634193725753
-8.76565640817456,39.5637792053283
-8.765111967361,39.5641051637707
-8.76454794912089,39.5643959353829
-8.7639666245566,39.5646503493302
-8.76337033445698,39.5648673811774
-8.76276147987181,39.565046157014
-8.7621425124436,39.5651859569726
-8.76151592453574,39.5652862181283
-8.76088423919657,39.5653465367647
-8.76025,39.56536667
</coordinates>
</LinearRing>
</outerBoundaryIs>
</Polygon>
<Polygon>
<outerBoundaryIs>
<LinearRing>
<coordinates>
-8.7521,39.55138333
-8.75146576080343,39.5513631967647
-8.75083407546426,39.5513028781283
-8.7502074875564,39.5512026169726
-8.74958852012819,39.551062817014
-8.74897966554301,39.5508840411774
-8.7483833754434,39.5506670093302
-8.74780205087911,39.5504125953829
-8.74723803263899,39.5501218237707
-8.74669359182544,39.5497958653283
-8.74617092070945,39.5494360325753
-8.74567212390314,39.5490437744312
-8.74519920988518,39.5486206703811
-8.74475408291343,39.5481684241156
-8.74433853535708,39.5476888566708
-8.7439542404795,39.5471838990957
-8.7436027457005,39.5466555846761
-8.74328546636552,39.5461060407477
-8.74300368004645,39.54553748013
-8.74275852139735,39.5449521922159
-8.74255097758556,39.5443525337533
-8.74238188431677,39.5437409193551
-8.74225192246988,39.5431198117767
-8.74216161535539,39.542491711999
-8.74211132660817,39.5418591491582
-8.74210125872326,39.5412246703617
-8.74213145224048,39.5405908304314
-8.74220178558119,39.5399601816173
-8.74231197553785,39.5393352633194
-8.7424615784144,39.5387185918631
-8.74264999181285,39.5381126503668
-8.74287645705895,39.5375198787431
-8.74314006225709,39.5369426638739
-8.74343974596216,39.53638333
-8.74377430145365,39.5358441293613
-8.74414238159469,39.5353272331286
-8.74454250425646,39.5348347226605
-8.74497305828621,39.5343685811229
-8.74543230999484,39.5339306855032
-8.74591841013779,39.5335227990526
-8.74642940136137,39.5331465641857
-8.74696322608427,39.5328034958677
-8.74751773478273,39.5324949755135
-8.74809069464593,39.5322222454257
-8.74867979856674,39.5319864037921
-8.74928267443159,39.5317884002639
-8.74989689467214,39.5316290321311
-8.75051998604027,39.5315089411132
-8.75114943956696,39.5314286107743
-8.75178272066502,39.5313883645762
-8.75241727933498,39.5313883645762
-8.75305056043304,39.5314286107743
-8.75368001395973,39.5315089411132
-8.75430310532787,39.5316290321311
-8.75491732556842,39.5317884002639
-8.75552020143326,39.5319864037921
-8.75610930535407,39.5322222454257
-8.75668226521728,39.5324949755135
-8.75723677391573,39.5328034958677
-8.75777059863863,39.5331465641857
-8.75828158986221,39.5335227990526
-8.75876769000516,39.5339306855032
-8.75922694171379,39.5343685811229
-8.75965749574354,39.5348347226605
-8.76005761840531,39.5353272331286
-8.76042569854635,39.5358441293613
-8.76076025403784,39.53638333
-8.76105993774291,39.5369426638739
-8.76132354294105,39.5375198787431
-8.76155000818715,39.5381126503668
-8.7617384215856,39.5387185918631
-8.76188802446215,39.5393352633194
-8.76199821441881,39.5399601816173
-8.76206854775952,39.5405908304314
-8.76209874127674,39.5412246703617
-8.76208867339183,39.5418591491582
-8.76203838464461,39.542491711999
-8.76194807753012,39.5431198117767
-8.76181811568324,39.5437409193551
-8.76164902241444,39.5443525337533
-8.76144147860265,39.5449521922159
-8.76119631995355,39.54553748013
-8.76091453363448,39.5461060407477
-8.7605972542995,39.5466555846761
-8.7602457595205,39.5471838990957
-8.75986146464292,39.5476888566708
-8.75944591708658,39.5481684241156
-8.75900079011482,39.5486206703811
-8.75852787609687,39.5490437744312
-8.75802907929055,39.5494360325753
-8.75750640817456,39.5497958653283
-8.75696196736101,39.5501218237707
-8.75639794912089,39.5504125953829
-8.7558166245566,39.5506670093302
-8.75522033445699,39.5508840411774
-8.75461147987181,39.551062817014
-8.7539925124436,39.5512026169726
-8.75336592453574,39.5513028781283
-8.75273423919657,39.5513631967647
-8.7521,39.55138333
</coordinates>
</LinearRing>
</outerBoundaryIs>
</Polygon>
<Polygon>
<outerBoundaryIs>
<LinearRing>
<coordinates>
-8.70578,39.52589
-8.70514576080343,39.5258698667647
-8.70451407546426,39.5258095481283
-8.7038874875564,39.5257092869726
-8.70326852012819,39.525569487014
-8.70265966554302,39.5253907111774
-8.7020633754434,39.5251736793302
-8.70148205087911,39.5249192653829
-8.700918032639,39.5246284937707
-8.70037359182544,39.5243025353283
-8.69985092070945,39.5239427025753
-8.69935212390314,39.5235504444312
-8.69887920988518,39.5231273403811
-8.69843408291343,39.5226750941156
-8.69801853535708,39.5221955266708
-8.6976342404795,39.5216905690957
-8.69728274570051,39.5211622546761
-8.69696546636552,39.5206127107477
-8.69668368004645,39.52004415013
-8.69643852139735,39.5194588622159
-8.69623097758556,39.5188592037533
-8.69606188431677,39.5182475893551
-8.69593192246988,39.5176264817767
-8.69584161535539,39.516998381999
-8.69579132660817,39.5163658191582
-8.69578125872326,39.5157313403617
-8.69581145224048,39.5150975004314
-8.69588178558119,39.5144668516173
-8.69599197553785,39.5138419333193
-8.6961415784144,39.5132252618631
-8.69632999181285,39.5126193203668
-8.69655645705896,39.5120265487431
-8.69682006225709,39.5114493338739
-8.69711974596216,39.51089
-8.69745430145365,39.5103507993613
-8.69782238159469,39.5098339031286
-8.69822250425646,39.5093413926605
-8.69865305828621,39.5088752511229
-8.69911230999484,39.5084373555032
-8.69959841013779,39.5080294690526
-8.70010940136137,39.5076532341857
-8.70064322608427,39.5073101658677
-8.70119773478273,39.5070016455134
-8.70177069464594,39.5067289154257
-8.70235979856674,39.5064930737921
-8.70296267443159,39.5062950702639
-8.70357689467214,39.5061357021311
-8.70419998604027,39.5060156111132
-8.70482943956696,39.5059352807743
-8.70546272066502,39.5058950345762
-8.70609727933498,39.5058950345762
-8.70673056043304,39.5059352807743
-8.70736001395973,39.5060156111132
-8.70798310532787,39.5061357021311
-8.70859732556842,39.5062950702639
-8.70920020143326,39.5064930737921
-8.70978930535407,39.5067289154257
-8.71036226521728,39.5070016455134
-8.71091677391573,39.5073101658677
-8.71145059863863,39.5076532341857
-8.71196158986221,39.5080294690526
-8.71244769000516,39.5084373555032
-8.71290694171379,39.5088752511229
-8.71333749574354,39.5093413926605
-8.71373761840531,39.5098339031286
-8.71410569854635,39.5103507993613
-8.71444025403784,39.51089
-8.71473993774291,39.5114493338739
-8.71500354294105,39.5120265487431
-8.71523000818715,39.5126193203668
-8.7154184215856,39.5132252618631
-8.71556802446215,39.5138419333193
-8.71567821441881,39.5144668516173
-8.71574854775952,39.5150975004314
-8.71577874127674,39.5157313403617
-8.71576867339183,39.5163658191582
-8.71571838464461,39.516998381999
-8.71562807753012,39.5176264817767
-8.71549811568324,39.5182475893551
-8.71532902241444,39.5188592037533
-8.71512147860265,39.5194588622159
-8.71487631995355,39.52004415013
-8.71459453363448,39.5206127107477
-8.7142772542995,39.5211622546761
-8.7139257595205,39.5216905690957
-8.71354146464292,39.5221955266708
-8.71312591708658,39.5226750941156
-8.71268079011482,39.5231273403811
-8.71220787609687,39.5235504444312
-8.71170907929055,39.5239427025753
-8.71118640817456,39.5243025353283
-8.71064196736101,39.5246284937707
-8.71007794912089,39.5249192653829
-8.7094966245566,39.5251736793302
-8.70890033445699,39.5253907111774
-8.70829147987181,39.525569487014
-8.7076725124436,39.5257092869726
-8.70704592453574,39.5258095481283
-8.70641423919657,39.5258698667647
-8.70578,39.52589
</coordinates>
</LinearRing>
</outerBoundaryIs>
</Polygon>
<Polygon>
<outerBoundaryIs>
<LinearRing>
<coordinates>
-8.652683333,39.62786667
-8.65204909380343,39.6278465367647
-8.65141740846426,39.6277862181283
-8.6507908205564,39.6276859569726
-8.65017185312819,39.627546157014
-8.64956299854301,39.6273673811774
-8.6489667084434,39.6271503493302
-8.64838538387911,39.6268959353829
-8.647821365639,39.6266051637707
-8.64727692482544,39.6262792053283
-8.64675425370945,39.6259193725753
-8.64625545690314,39.6255271144312
-8.64578254288518,39.6251040103811
-8.64533741591343,39.6246517641156
-8.64492186835708,39.6241721966708
-8.6445375734795,39.6236672390957
-8.64418607870051,39.6231389246761
-8.64386879936552,39.6225893807477
-8.64358701304645,39.62202082013
-8.64334185439735,39.6214355322159
-8.64313431058556,39.6208358737533
-8.64296521731677,39.6202242593551
-8.64283525546988,39.6196031517767
-8.64274494835539,39.618975051999
-8.64269465960817,39.6183424891582
-8.64268459172326,39.6177080103617
-8.64271478524048,39.6170741704314
-8.64278511858119,39.6164435216173
-8.64289530853785,39.6158186033193
-8.6430449114144,39.6152019318631
-8.64323332481285,39.6145959903668
-8.64345979005896,39.6140032187431
-8.64372339525709,39.6134260038739
-8.64402307896216,39.61286667
-8.64435763445365,39.6123274693613
-8.64472571459469,39.6118105731286
-8.64512583725646,39.6113180626605
-8.64555639128621,39.6108519211229
-8.64601564299484,39.6104140255032
-8.64650174313779,39.6100061390526
-8.64701273436137,39.6096299041857
-8.64754655908427,39.6092868358676
-8.64810106778273,39.6089783155134
-8.64867402764594,39.6087055854257
-8.64926313156674,39.6084697437921
-8.64986600743159,39.6082717402639
-8.65048022767214,39.6081123721311
-8.65110331904027,39.6079922811132
-8.65173277256696,39.6079119507743
-8.65236605366502,39.6078717045762
-8.65300061233498,39.6078717045762
-8.65363389343304,39.6079119507743
-8.65426334695973,39.6079922811132
-8.65488643832787,39.6081123721311
-8.65550065856842,39.6082717402639
-8.65610353443326,39.6084697437921
-8.65669263835407,39.6087055854257
-8.65726559821728,39.6089783155134
-8.65782010691573,39.6092868358676
-8.65835393163863,39.6096299041857
-8.65886492286221,39.6100061390526
-8.65935102300516,39.6104140255032
-8.65981027471379,39.6108519211229
-8.66024082874354,39.6113180626605
-8.66064095140531,39.6118105731286
-8.66100903154635,39.6123274693613
-8.66134358703784,39.61286667
-8.66164327074291,39.6134260038739
-8.66190687594105,39.6140032187431
-8.66213334118715,39.6145959903668
-8.6623217545856,39.6152019318631
-8.66247135746215,39.6158186033193
-8.66258154741881,39.6164435216173
-8.66265188075952,39.6170741704314
-8.66268207427674,39.6177080103617
-8.66267200639183,39.6183424891582
-8.66262171764461,39.618975051999
-8.66253141053012,39.6196031517767
-8.66240144868324,39.6202242593551
-8.66223235541444,39.6208358737533
-8.66202481160265,39.6214355322159
-8.66177965295355,39.62202082013
-8.66149786663448,39.6225893807477
-8.6611805872995,39.6231389246761
-8.6608290925205,39.6236672390957
-8.66044479764292,39.6241721966708
-8.66002925008658,39.6246517641156
-8.65958412311482,39.6251040103811
-8.65911120909687,39.6255271144312
-8.65861241229055,39.6259193725753
-8.65808974117456,39.6262792053283
-8.65754530036101,39.6266051637707
-8.65698128212089,39.6268959353829
-8.6563999575566,39.6271503493302
-8.65580366745699,39.6273673811774
-8.65519481287181,39.627546157014
-8.6545758454436,39.6276859569726
-8.65394925753574,39.6277862181283
-8.65331757219657,39.6278465367647
-8.652683333,39.62786667
</coordinates>
</LinearRing>
</outerBoundaryIs>
</Polygon>
<Polygon>
<outerBoundaryIs>
<LinearRing>
<coordinates>
-8.7521,39.55138333
-8.75146576080343,39.5513631967647
-8.75083407546426,39.5513028781283
-8.7502074875564,39.5512026169726
-8.74958852012819,39.551062817014
-8.74897966554301,39.5508840411774
-8.7483833754434,39.5506670093302
-8.74780205087911,39.5504125953829
-8.74723803263899,39.5501218237707
-8.74669359182544,39.5497958653283
-8.74617092070945,39.5494360325753
-8.74567212390314,39.5490437744312
-8.74519920988518,39.5486206703811
-8.74475408291343,39.5481684241156
-8.74433853535708,39.5476888566708
-8.7439542404795,39.5471838990957
-8.7436027457005,39.5466555846761
-8.74328546636552,39.5461060407477
-8.74300368004645,39.54553748013
-8.74275852139735,39.5449521922159
-8.74255097758556,39.5443525337533
-8.74238188431677,39.5437409193551
-8.74225192246988,39.5431198117767
-8.74216161535539,39.542491711999
-8.74211132660817,39.5418591491582
-8.74210125872326,39.5412246703617
-8.74213145224048,39.5405908304314
-8.74220178558119,39.5399601816173
-8.74231197553785,39.5393352633194
-8.7424615784144,39.5387185918631
-8.74264999181285,39.5381126503668
-8.74287645705895,39.5375198787431
-8.74314006225709,39.5369426638739
-8.74343974596216,39.53638333
-8.74377430145365,39.5358441293613
-8.74414238159469,39.5353272331286
-8.74454250425646,39.5348347226605
-8.74497305828621,39.5343685811229
-8.74543230999484,39.5339306855032
-8.74591841013779,39.5335227990526
-8.74642940136137,39.5331465641857
-8.74696322608427,39.5328034958677
-8.74751773478273,39.5324949755135
-8.74809069464593,39.5322222454257
-8.74867979856674,39.5319864037921
-8.74928267443159,39.5317884002639
-8.74989689467214,39.5316290321311
-8.75051998604027,39.5315089411132
-8.75114943956696,39.5314286107743
-8.75178272066502,39.5313883645762
-8.75241727933498,39.5313883645762
-8.75305056043304,39.5314286107743
-8.75368001395973,39.5315089411132
-8.75430310532787,39.5316290321311
-8.75491732556842,39.5317884002639
-8.75552020143326,39.5319864037921
-8.75610930535407,39.5322222454257
-8.75668226521728,39.5324949755135
-8.75723677391573,39.5328034958677
-8.75777059863863,39.5331465641857
-8.75828158986221,39.5335227990526
-8.75876769000516,39.5339306855032
-8.75922694171379,39.5343685811229
-8.75965749574354,39.5348347226605
-8.76005761840531,39.5353272331286
-8.76042569854635,39.5358441293613
-8.76076025403784,39.53638333
-8.76105993774291,39.5369426638739
-8.76132354294105,39.5375198787431
-8.76155000818715,39.5381126503668
-8.7617384215856,39.5387185918631
-8.76188802446215,39.5393352633194
-8.76199821441881,39.5399601816173
-8.76206854775952,39.5405908304314
-8.76209874127674,39.5412246703617
-8.76208867339183,39.5418591491582
-8.76203838464461,39.542491711999
-8.76194807753012,39.5431198117767
-8.76181811568324,39.5437409193551
-8.76164902241444,39.5443525337533
-8.76144147860265,39.5449521922159
-8.76119631995355,39.54553748013
-8.76091453363448,39.5461060407477
-8.7605972542995,39.5466555846761
-8.7602457595205,39.5471838990957
-8.75986146464292,39.5476888566708
-8.75944591708658,39.5481684241156
-8.75900079011482,39.5486206703811
-8.75852787609687,39.5490437744312
-8.75802907929055,39.5494360325753
-8.75750640817456,39.5497958653283
-8.75696196736101,39.5501218237707
-8.75639794912089,39.5504125953829
-8.7558166245566,39.5506670093302
-8.75522033445699,39.5508840411774
-8.75461147987181,39.551062817014
-8.7539925124436,39.5512026169726
-8.75336592453574,39.5513028781283
-8.75273423919657,39.5513631967647
-8.7521,39.55138333
</coordinates>
</LinearRing>
</outerBoundaryIs>
</Polygon>
</MultiGeometry>
</Placemark>
</Document>
</kml>
