# Supplementary material for: Species conservation profiles of spiders (Araneae) endemic to mainland Portugal
Source: Biodivers Data J. 2019 Oct 8;7:e39315. doi: 10.3897/BDJ.7.e39315 (PMC6794330; doi:10.3897/BDJ.7.e39315)
Supplement: Supplementary material 30 — Distribution of Pseudomogrus algarvensis (Logunov & Marusik, 2003) [file bdj-07-e39315-s030.kml]

<?xml version="1.0" encoding="UTF-8"?>
<kml xmlns="http://earth.google.com/kml/2.2">
<Document>
<name></name>
<description><![CDATA[]]></description>

<Style id="1">
<LineStyle>
<width>2</width>
<color>ff0000ff</color>
</LineStyle>
<PolyStyle>
<color>aaffffff</color>
<fill>1</fill>
</PolyStyle>
</Style>

<Placemark>
<name>Logunyllus algarvensis_discretepoints_final.kml</name>
<description><![CDATA[]]></description>
<styleUrl>#1</styleUrl>
<visibility>1</visibility>
<MultiGeometry>
<Polygon>
<outerBoundaryIs>
<LinearRing>
<coordinates>
-7.451566667,37.18921667
-7.45093242780343,37.1891965367647
-7.45030074246426,37.1891362181283
-7.4496741545564,37.1890359569726
-7.44905518712819,37.188896157014
-7.44844633254302,37.1887173811774
-7.4478500424434,37.1885003493302
-7.44726871787911,37.1882459353829
-7.446704699639,37.1879551637707
-7.44616025882544,37.1876292053283
-7.44563758770945,37.1872693725753
-7.44513879090313,37.1868771144312
-7.44466587688518,37.1864540103811
-7.44422074991342,37.1860017641156
-7.44380520235708,37.1855221966708
-7.4434209074795,37.1850172390957
-7.4430694127005,37.1844889246761
-7.44275213336552,37.1839393807477
-7.44247034704645,37.18337082013
-7.44222518839735,37.1827855322159
-7.44201764458556,37.1821858737533
-7.44184855131676,37.1815742593551
-7.44171858946988,37.1809531517767
-7.44162828235539,37.180325051999
-7.44157799360817,37.1796924891582
-7.44156792572326,37.1790580103617
-7.44159811924048,37.1784241704314
-7.44166845258119,37.1777935216173
-7.44177864253785,37.1771686033194
-7.4419282454144,37.1765519318631
-7.44211665881285,37.1759459903668
-7.44234312405895,37.1753532187431
-7.44260672925709,37.1747760038739
-7.44290641296216,37.17421667
-7.44324096845365,37.1736774693613
-7.44360904859469,37.1731605731286
-7.44400917125646,37.1726680626605
-7.44443972528621,37.1722019211229
-7.44489897699484,37.1717640255032
-7.44538507713779,37.1713561390526
-7.44589606836137,37.1709799041857
-7.44642989308427,37.1706368358677
-7.44698440178273,37.1703283155135
-7.44755736164593,37.1700555854257
-7.44814646556674,37.1698197437921
-7.44874934143159,37.1696217402639
-7.44936356167213,37.1694623721312
-7.44998665304027,37.1693422811132
-7.45061610656696,37.1692619507743
-7.45124938766502,37.1692217045762
-7.45188394633498,37.1692217045762
-7.45251722743304,37.1692619507743
-7.45314668095973,37.1693422811132
-7.45376977232787,37.1694623721312
-7.45438399256841,37.1696217402639
-7.45498686843326,37.1698197437921
-7.45557597235407,37.1700555854257
-7.45614893221727,37.1703283155135
-7.45670344091573,37.1706368358677
-7.45723726563863,37.1709799041857
-7.45774825686221,37.1713561390526
-7.45823435700516,37.1717640255032
-7.45869360871379,37.1722019211229
-7.45912416274354,37.1726680626605
-7.45952428540531,37.1731605731286
-7.45989236554635,37.1736774693613
-7.46022692103784,37.17421667
-7.46052660474291,37.1747760038739
-7.46079020994105,37.1753532187431
-7.46101667518715,37.1759459903668
-7.4612050885856,37.1765519318631
-7.46135469146215,37.1771686033194
-7.46146488141881,37.1777935216173
-7.46153521475952,37.1784241704314
-7.46156540827674,37.1790580103617
-7.46155534039183,37.1796924891582
-7.46150505164461,37.180325051999
-7.46141474453012,37.1809531517767
-7.46128478268324,37.1815742593551
-7.46111568941444,37.1821858737533
-7.46090814560265,37.1827855322159
-7.46066298695354,37.18337082013
-7.46038120063448,37.1839393807477
-7.4600639212995,37.1844889246761
-7.4597124265205,37.1850172390957
-7.45932813164292,37.1855221966708
-7.45891258408658,37.1860017641156
-7.45846745711482,37.1864540103811
-7.45799454309687,37.1868771144312
-7.45749574629055,37.1872693725753
-7.45697307517456,37.1876292053283
-7.456428634361,37.1879551637707
-7.45586461612089,37.1882459353829
-7.4552832915566,37.1885003493302
-7.45468700145698,37.1887173811774
-7.45407814687181,37.188896157014
-7.4534591794436,37.1890359569726
-7.45283259153574,37.1891362181283
-7.45220090619657,37.1891965367647
-7.451566667,37.18921667
</coordinates>
</LinearRing>
</outerBoundaryIs>
</Polygon>
</MultiGeometry>
</Placemark>
</Document>
</kml>
