# Supplementary material for: Species conservation profiles of spiders (Araneae) endemic to mainland Portugal
Source: Biodivers Data J. 2019 Oct 8;7:e39315. doi: 10.3897/BDJ.7.e39315 (PMC6794330; doi:10.3897/BDJ.7.e39315)
Supplement: Supplementary material 31 — Distribution of Ariadna inops (Wunderlich, 2011) [file bdj-07-e39315-s031.kml]

<?xml version="1.0" encoding="UTF-8"?>
<kml xmlns="http://earth.google.com/kml/2.2">
<Document>
<name></name>
<description><![CDATA[]]></description>

<Style id="1">
<LineStyle>
<width>2</width>
<color>ff0000ff</color>
</LineStyle>
<PolyStyle>
<color>aaffffff</color>
<fill>1</fill>
</PolyStyle>
</Style>

<Placemark>
<name>Ariadna inops_discretepoints_final.kml</name>
<description><![CDATA[]]></description>
<styleUrl>#1</styleUrl>
<visibility>1</visibility>
<MultiGeometry>
<Polygon>
<outerBoundaryIs>
<LinearRing>
<coordinates>
-7.522083333,37.17748333
-7.52144909380343,37.1774631967647
-7.52081740846426,37.1774028781283
-7.5201908205564,37.1773026169726
-7.51957185312819,37.177162817014
-7.51896299854302,37.1769840411774
-7.5183667084434,37.1767670093302
-7.51778538387911,37.1765125953829
-7.517221365639,37.1762218237707
-7.51667692482544,37.1758958653283
-7.51615425370945,37.1755360325753
-7.51565545690313,37.1751437744312
-7.51518254288518,37.1747206703811
-7.51473741591342,37.1742684241156
-7.51432186835708,37.1737888566708
-7.5139375734795,37.1732838990957
-7.5135860787005,37.1727555846761
-7.51326879936552,37.1722060407477
-7.51298701304646,37.17163748013
-7.51274185439735,37.1710521922159
-7.51253431058556,37.1704525337533
-7.51236521731676,37.1698409193551
-7.51223525546988,37.1692198117767
-7.51214494835539,37.168591711999
-7.51209465960817,37.1679591491582
-7.51208459172326,37.1673246703617
-7.51211478524048,37.1666908304314
-7.51218511858119,37.1660601816173
-7.51229530853785,37.1654352633194
-7.5124449114144,37.1648185918631
-7.51263332481285,37.1642126503668
-7.51285979005895,37.1636198787431
-7.51312339525709,37.1630426638739
-7.51342307896216,37.16248333
-7.51375763445365,37.1619441293613
-7.51412571459469,37.1614272331286
-7.51452583725646,37.1609347226605
-7.51495639128621,37.1604685811229
-7.51541564299484,37.1600306855032
-7.51590174313779,37.1596227990526
-7.51641273436137,37.1592465641857
-7.51694655908427,37.1589034958677
-7.51750106778273,37.1585949755135
-7.51807402764593,37.1583222454257
-7.51866313156674,37.1580864037921
-7.51926600743159,37.1578884002639
-7.51988022767214,37.1577290321312
-7.52050331904027,37.1576089411132
-7.52113277256696,37.1575286107743
-7.52176605366502,37.1574883645762
-7.52240061233498,37.1574883645762
-7.52303389343304,37.1575286107743
-7.52366334695973,37.1576089411132
-7.52428643832787,37.1577290321312
-7.52490065856841,37.1578884002639
-7.52550353443326,37.1580864037921
-7.52609263835407,37.1583222454257
-7.52666559821727,37.1585949755135
-7.52722010691573,37.1589034958677
-7.52775393163863,37.1592465641857
-7.52826492286221,37.1596227990526
-7.52875102300516,37.1600306855032
-7.52921027471379,37.1604685811229
-7.52964082874354,37.1609347226605
-7.53004095140531,37.1614272331286
-7.53040903154635,37.1619441293613
-7.53074358703784,37.16248333
-7.53104327074291,37.1630426638739
-7.53130687594105,37.1636198787431
-7.53153334118715,37.1642126503668
-7.5317217545856,37.1648185918631
-7.53187135746215,37.1654352633194
-7.53198154741881,37.1660601816173
-7.53205188075952,37.1666908304314
-7.53208207427674,37.1673246703617
-7.53207200639183,37.1679591491582
-7.53202171764461,37.168591711999
-7.53193141053012,37.1692198117767
-7.53180144868324,37.1698409193551
-7.53163235541444,37.1704525337533
-7.53142481160265,37.1710521922159
-7.53117965295355,37.17163748013
-7.53089786663448,37.1722060407477
-7.5305805872995,37.1727555846761
-7.5302290925205,37.1732838990957
-7.52984479764292,37.1737888566708
-7.52942925008658,37.1742684241156
-7.52898412311482,37.1747206703811
-7.52851120909687,37.1751437744312
-7.52801241229055,37.1755360325753
-7.52748974117456,37.1758958653283
-7.526945300361,37.1762218237707
-7.52638128212089,37.1765125953829
-7.5257999575566,37.1767670093302
-7.52520366745699,37.1769840411774
-7.52459481287181,37.177162817014
-7.5239758454436,37.1773026169726
-7.52334925753574,37.1774028781283
-7.52271757219657,37.1774631967647
-7.522083333,37.17748333
</coordinates>
</LinearRing>
</outerBoundaryIs>
</Polygon>
</MultiGeometry>
</Placemark>
</Document>
</kml>
