# Supplementary material for: Species conservation profiles of spiders (Araneae) endemic to mainland Portugal
Source: Biodivers Data J. 2019 Oct 8;7:e39315. doi: 10.3897/BDJ.7.e39315 (PMC6794330; doi:10.3897/BDJ.7.e39315)
Supplement: Supplementary material 32 — Distribution of Lasaeola algarvensis (Wunderlich, 2011) [file bdj-07-e39315-s032.kml]

<?xml version="1.0" encoding="UTF-8"?>
<kml xmlns="http://earth.google.com/kml/2.2">
<Document>
<name></name>
<description><![CDATA[]]></description>

<Style id="1">
<LineStyle>
<width>2</width>
<color>ff0000ff</color>
</LineStyle>
<PolyStyle>
<color>aaffffff</color>
<fill>1</fill>
</PolyStyle>
</Style>

<Placemark>
<name>Lasaeola algarvensis_discretepoints_final.kml</name>
<description><![CDATA[]]></description>
<styleUrl>#1</styleUrl>
<visibility>1</visibility>
<MultiGeometry>
<Polygon>
<outerBoundaryIs>
<LinearRing>
<coordinates>
-8.803716667,37.41658333
-8.79737427503434,37.4163819976472
-8.79105742164263,37.4157788112831
-8.78479154256396,37.4147761997263
-8.77860186828189,37.4133782001396
-8.77251332243015,37.4115904417741
-8.76655042143397,37.4094201233016
-8.76073717579108,37.4068759838287
-8.75509699338995,37.403968267707
-8.74965258525444,37.4007086832831
-8.74442587409454,37.3971103557531
-8.73943790603135,37.3931877743119
-8.73470876585179,37.3889567338105
-8.73025749613425,37.3844342711557
-8.72610202057082,37.3796385967085
-8.72225907179497,37.3745890209571
-8.71874412400505,37.3693058767611
-8.71557133065524,37.3638104374773
-8.71275346746455,37.3581248313002
-8.71030188097349,37.3522719521592
-8.70822644285559,37.3462753675328
-8.70653551016765,37.3401592235509
-8.70523589169878,37.3339481477667
-8.70433282055387,37.3276671499901
-8.7038299330817,37.3213415215824
-8.70372925423261,37.3149967336165
-8.70403118940481,37.3086583343143
-8.70473452281191,37.3023518461727
-8.70583642237852,37.2961026631935
-8.707332451144,37.289935948631
-8.70921658512853,37.2838765336683
-8.71148123758954,37.2779488174307
-8.71411728957087,37.2721766687394
-8.71711412662156,37.26658333
-8.72045968153652,37.2611913236134
-8.72414048294692,37.2560223612862
-8.72814170956457,37.2510972566055
-8.73244724986211,37.2464358412294
-8.73703976694837,37.2420568850324
-8.74190076837794,37.2379780205257
-8.74701068061372,37.234215671857
-8.75234892784266,37.2307849886765
-8.75789401482726,37.2276997851345
-8.76362361345934,37.2249724842568
-8.76951465266743,37.2226140679214
-8.77554341131586,37.2206340326386
-8.78168561372135,37.2190403513115
-8.78791652740266,37.2178394411324
-8.79421106266958,37.2170361377427
-8.80054387365019,37.2166336757617
-8.80688946034981,37.2166336757617
-8.81322227133042,37.2170361377427
-8.81951680659733,37.2178394411324
-8.82574772027865,37.2190403513115
-8.83188992268414,37.2206340326386
-8.83791868133257,37.2226140679214
-8.84380972054066,37.2249724842568
-8.84953931917274,37.2276997851345
-8.85508440615734,37.2307849886765
-8.86042265338628,37.234215671857
-8.86553256562206,37.2379780205257
-8.87039356705163,37.2420568850324
-8.87498608413789,37.2464358412294
-8.87929162443543,37.2510972566055
-8.88329285105308,37.2560223612862
-8.88697365246348,37.2611913236134
-8.89031920737844,37.26658333
-8.89331604442913,37.2721766687394
-8.89595209641046,37.2779488174307
-8.89821674887147,37.2838765336683
-8.90010088285599,37.289935948631
-8.90159691162148,37.2961026631935
-8.90269881118809,37.3023518461727
-8.90340214459519,37.3086583343143
-8.90370407976739,37.3149967336165
-8.9036034009183,37.3213415215824
-8.90310051344612,37.3276671499901
-8.90219744230122,37.3339481477667
-8.90089782383235,37.3401592235509
-8.89920689114441,37.3462753675328
-8.89713145302651,37.3522719521592
-8.89467986653545,37.3581248313002
-8.89186200334476,37.3638104374773
-8.88868920999495,37.3693058767611
-8.88517426220503,37.3745890209571
-8.88133131342918,37.3796385967085
-8.87717583786575,37.3844342711557
-8.87272456814821,37.3889567338105
-8.86799542796865,37.3931877743119
-8.86300745990546,37.3971103557531
-8.85778074874556,37.4007086832831
-8.85233634061005,37.403968267707
-8.84669615820892,37.4068759838287
-8.84088291256603,37.4094201233016
-8.83492001156985,37.4115904417741
-8.82883146571811,37.4133782001396
-8.82264179143604,37.4147761997263
-8.81637591235737,37.4157788112831
-8.81005905896566,37.4163819976472
-8.803716667,37.41658333
</coordinates>
</LinearRing>
</outerBoundaryIs>
</Polygon>
</MultiGeometry>
</Placemark>
</Document>
</kml>
