# Supplementary material for: Species conservation profiles of spiders (Araneae) endemic to mainland Portugal
Source: Biodivers Data J. 2019 Oct 8;7:e39315. doi: 10.3897/BDJ.7.e39315 (PMC6794330; doi:10.3897/BDJ.7.e39315)
Supplement: Supplementary material 34 — Distribution of Amphiledorus ungoliantae (Pekár & Cardoso, 2005) [file bdj-07-e39315-s034.kml]

<?xml version="1.0" encoding="UTF-8"?>
<kml xmlns="http://earth.google.com/kml/2.2">
<Document>
<name></name>
<description><![CDATA[]]></description>

<Style id="1">
<LineStyle>
<width>2</width>
<color>ff0000ff</color>
</LineStyle>
<PolyStyle>
<color>aaffffff</color>
<fill>1</fill>
</PolyStyle>
</Style>

<Placemark>
<name>Amphiledorus ungoliantae_discretepoints_final.kml</name>
<description><![CDATA[]]></description>
<styleUrl>#1</styleUrl>
<visibility>1</visibility>
<MultiGeometry>
<Polygon>
<outerBoundaryIs>
<LinearRing>
<coordinates>
-7.7286,37.69731667
-7.72796576080343,37.6972965367647
-7.72733407546426,37.6972362181283
-7.7267074875564,37.6971359569726
-7.72608852012819,37.696996157014
-7.72547966554302,37.6968173811774
-7.7248833754434,37.6966003493302
-7.72430205087911,37.6963459353829
-7.723738032639,37.6960551637707
-7.72319359182544,37.6957292053283
-7.72267092070945,37.6953693725753
-7.72217212390313,37.6949771144312
-7.72169920988518,37.6945540103811
-7.72125408291342,37.6941017641156
-7.72083853535708,37.6936221966708
-7.7204542404795,37.6931172390957
-7.7201027457005,37.6925889246761
-7.71978546636552,37.6920393807477
-7.71950368004646,37.69147082013
-7.71925852139735,37.6908855322159
-7.71905097758556,37.6902858737533
-7.71888188431676,37.6896742593551
-7.71875192246988,37.6890531517767
-7.71866161535539,37.688425051999
-7.71861132660817,37.6877924891582
-7.71860125872326,37.6871580103617
-7.71863145224048,37.6865241704314
-7.71870178558119,37.6858935216173
-7.71881197553785,37.6852686033194
-7.7189615784144,37.6846519318631
-7.71914999181285,37.6840459903668
-7.71937645705895,37.6834532187431
-7.71964006225709,37.6828760038739
-7.71993974596216,37.68231667
-7.72027430145365,37.6817774693613
-7.72064238159469,37.6812605731286
-7.72104250425646,37.6807680626605
-7.72147305828621,37.6803019211229
-7.72193230999484,37.6798640255032
-7.72241841013779,37.6794561390526
-7.72292940136137,37.6790799041857
-7.72346322608427,37.6787368358677
-7.72401773478273,37.6784283155135
-7.72459069464593,37.6781555854257
-7.72517979856674,37.6779197437921
-7.72578267443159,37.6777217402639
-7.72639689467213,37.6775623721311
-7.72701998604027,37.6774422811132
-7.72764943956696,37.6773619507743
-7.72828272066502,37.6773217045762
-7.72891727933498,37.6773217045762
-7.72955056043304,37.6773619507743
-7.73018001395973,37.6774422811132
-7.73080310532787,37.6775623721311
-7.73141732556841,37.6777217402639
-7.73202020143326,37.6779197437921
-7.73260930535407,37.6781555854257
-7.73318226521727,37.6784283155135
-7.73373677391573,37.6787368358677
-7.73427059863863,37.6790799041857
-7.73478158986221,37.6794561390526
-7.73526769000516,37.6798640255032
-7.73572694171379,37.6803019211229
-7.73615749574354,37.6807680626605
-7.73655761840531,37.6812605731286
-7.73692569854635,37.6817774693613
-7.73726025403784,37.68231667
-7.73755993774291,37.6828760038739
-7.73782354294105,37.6834532187431
-7.73805000818715,37.6840459903668
-7.7382384215856,37.6846519318631
-7.73838802446215,37.6852686033194
-7.73849821441881,37.6858935216173
-7.73856854775952,37.6865241704314
-7.73859874127674,37.6871580103617
-7.73858867339183,37.6877924891582
-7.73853838464461,37.688425051999
-7.73844807753012,37.6890531517767
-7.73831811568324,37.6896742593551
-7.73814902241444,37.6902858737533
-7.73794147860265,37.6908855322159
-7.73769631995355,37.69147082013
-7.73741453363448,37.6920393807477
-7.7370972542995,37.6925889246761
-7.7367457595205,37.6931172390957
-7.73636146464292,37.6936221966708
-7.73594591708658,37.6941017641156
-7.73550079011482,37.6945540103811
-7.73502787609687,37.6949771144312
-7.73452907929055,37.6953693725753
-7.73400640817456,37.6957292053283
-7.733461967361,37.6960551637707
-7.73289794912089,37.6963459353829
-7.7323166245566,37.6966003493302
-7.73172033445698,37.6968173811774
-7.73111147987181,37.696996157014
-7.7304925124436,37.6971359569726
-7.72986592453574,37.6972362181283
-7.72923423919657,37.6972965367647
-7.7286,37.69731667
</coordinates>
</LinearRing>
</outerBoundaryIs>
</Polygon>
</MultiGeometry>
</Placemark>
</Document>
</kml>
