# Supplementary material for: Species conservation profiles of spiders (Araneae) endemic to mainland Portugal
Source: Biodivers Data J. 2019 Oct 8;7:e39315. doi: 10.3897/BDJ.7.e39315 (PMC6794330; doi:10.3897/BDJ.7.e39315)
Supplement: Supplementary material 35 — Distribution of Zodarion alentejanum (Pekár & Carvalho, 2011) [file bdj-07-e39315-s035.kml]

<?xml version="1.0" encoding="UTF-8"?>
<kml xmlns="http://earth.google.com/kml/2.2">
<Document>
<name></name>
<description><![CDATA[]]></description>

<Style id="1">
<LineStyle>
<width>2</width>
<color>ff0000ff</color>
</LineStyle>
<PolyStyle>
<color>aaffffff</color>
<fill>1</fill>
</PolyStyle>
</Style>

<Placemark>
<name>Zodarion alentejanum_discretepoints_final.kml</name>
<description><![CDATA[]]></description>
<styleUrl>#1</styleUrl>
<visibility>1</visibility>
<MultiGeometry>
<Polygon>
<outerBoundaryIs>
<LinearRing>
<coordinates>
-8.8335,38.02366667
-8.83343657608035,38.0236646566765
-8.83337340754643,38.0236586248128
-8.83331074875564,38.0236485986973
-8.83324885201282,38.0236346187014
-8.8331879665543,38.0236167411177
-8.83312833754434,38.023595037933
-8.83307020508791,38.0235695965383
-8.8330138032639,38.0235405193771
-8.83295935918255,38.0235079235328
-8.83290709207095,38.0234719402575
-8.83285721239031,38.0234327144431
-8.83280992098852,38.0233904040381
-8.83276540829134,38.0233451794116
-8.83272385353571,38.0232972226671
-8.83268542404795,38.0232467269096
-8.83265027457005,38.0231938954676
-8.83261854663655,38.0231389410748
-8.83259036800465,38.023082085013
-8.83256585213974,38.0230235562216
-8.83254509775856,38.0229635903753
-8.83252818843168,38.0229024289355
-8.83251519224699,38.0228403181777
-8.83250616153554,38.0227775081999
-8.83250113266082,38.0227142519158
-8.83250012587233,38.0226508040362
-8.83250314522405,38.0225874200431
-8.83251017855812,38.0225243551617
-8.83252119755379,38.0224618633319
-8.83253615784144,38.0224001961863
-8.83255499918129,38.0223396020367
-8.8325776457059,38.0222803248743
-8.83260400622571,38.0222226033874
-8.83263397459622,38.02216667
-8.83266743014537,38.0221127499361
-8.83270423815947,38.0220610603129
-8.83274425042565,38.0220118092661
-8.83278730582862,38.0219651951123
-8.83283323099949,38.0219214055503
-8.83288184101378,38.0218806169053
-8.83293294013614,38.0218429934186
-8.83298632260843,38.0218086865868
-8.83304177347827,38.0217778345513
-8.83309906946459,38.0217505615426
-8.83315797985668,38.0217269773792
-8.83321826744316,38.0217071770264
-8.83327968946721,38.0216912402131
-8.83334199860403,38.0216792311113
-8.8334049439567,38.0216711980774
-8.8334682720665,38.0216671734576
-8.8335317279335,38.0216671734576
-8.83359505604331,38.0216711980774
-8.83365800139597,38.0216792311113
-8.83372031053279,38.0216912402131
-8.83378173255684,38.0217071770264
-8.83384202014333,38.0217269773792
-8.83390093053541,38.0217505615426
-8.83395822652173,38.0217778345513
-8.83401367739157,38.0218086865868
-8.83406705986386,38.0218429934186
-8.83411815898622,38.0218806169053
-8.83416676900052,38.0219214055503
-8.83421269417138,38.0219651951123
-8.83425574957436,38.0220118092661
-8.83429576184053,38.0220610603129
-8.83433256985464,38.0221127499361
-8.83436602540379,38.02216667
-8.83439599377429,38.0222226033874
-8.83442235429411,38.0222803248743
-8.83444500081872,38.0223396020367
-8.83446384215856,38.0224001961863
-8.83447880244622,38.0224618633319
-8.83448982144188,38.0225243551617
-8.83449685477595,38.0225874200431
-8.83449987412767,38.0226508040362
-8.83449886733918,38.0227142519158
-8.83449383846446,38.0227775081999
-8.83448480775301,38.0228403181777
-8.83447181156832,38.0229024289355
-8.83445490224145,38.0229635903753
-8.83443414786027,38.0230235562216
-8.83440963199535,38.023082085013
-8.83438145336345,38.0231389410748
-8.83434972542995,38.0231938954676
-8.83431457595205,38.0232467269096
-8.83427614646429,38.0232972226671
-8.83423459170866,38.0233451794116
-8.83419007901148,38.0233904040381
-8.83414278760969,38.0234327144431
-8.83409290792905,38.0234719402575
-8.83404064081746,38.0235079235328
-8.8339861967361,38.0235405193771
-8.83392979491209,38.0235695965383
-8.83387166245566,38.023595037933
-8.8338120334457,38.0236167411177
-8.83375114798718,38.0236346187014
-8.83368925124436,38.0236485986973
-8.83362659245357,38.0236586248128
-8.83356342391966,38.0236646566765
-8.8335,38.02366667
</coordinates>
</LinearRing>
</outerBoundaryIs>
</Polygon>
</MultiGeometry>
</Placemark>
</Document>
</kml>
