# Supplementary material for: Species conservation profiles of spiders (Araneae) endemic to mainland Portugal
Source: Biodivers Data J. 2019 Oct 8;7:e39315. doi: 10.3897/BDJ.7.e39315 (PMC6794330; doi:10.3897/BDJ.7.e39315)
Supplement: Supplementary material 36 — Distribution of Zodarion algarvense (Bosmans, 1994) [file bdj-07-e39315-s036.kml]

<?xml version="1.0" encoding="UTF-8"?>
<kml xmlns="http://earth.google.com/kml/2.2">
<Document>
<name></name>
<description><![CDATA[]]></description>

<Style id="1">
<LineStyle>
<width>2</width>
<color>ff0000ff</color>
</LineStyle>
<PolyStyle>
<color>aaffffff</color>
<fill>1</fill>
</PolyStyle>
</Style>

<Placemark>
<name>Zodarion algarvense_discretepoints_final.kml</name>
<description><![CDATA[]]></description>
<styleUrl>#1</styleUrl>
<visibility>1</visibility>
<MultiGeometry>
<Polygon>
<outerBoundaryIs>
<LinearRing>
<coordinates>
-8.818,38.05633333
-8.81793657608034,38.0563313166765
-8.81787340754643,38.0563252848128
-8.81781074875564,38.0563152586973
-8.81774885201282,38.0563012787014
-8.8176879665543,38.0562834011177
-8.81762833754434,38.056261697933
-8.81757020508791,38.0562362565383
-8.8175138032639,38.0562071793771
-8.81745935918254,38.0561745835328
-8.81740709207095,38.0561386002575
-8.81735721239031,38.0560993744431
-8.81730992098852,38.0560570640381
-8.81726540829134,38.0560118394116
-8.81722385353571,38.0559638826671
-8.81718542404795,38.0559133869096
-8.81715027457005,38.0558605554676
-8.81711854663655,38.0558056010748
-8.81709036800465,38.055748745013
-8.81706585213973,38.0556902162216
-8.81704509775856,38.0556302503753
-8.81702818843168,38.0555690889355
-8.81701519224699,38.0555069781777
-8.81700616153554,38.0554441681999
-8.81700113266082,38.0553809119158
-8.81700012587233,38.0553174640362
-8.81700314522405,38.0552540800431
-8.81701017855812,38.0551910151617
-8.81702119755379,38.0551285233319
-8.81703615784144,38.0550668561863
-8.81705499918128,38.0550062620367
-8.8170776457059,38.0549469848743
-8.81710400622571,38.0548892633874
-8.81713397459622,38.05483333
-8.81716743014536,38.0547794099361
-8.81720423815947,38.0547277203129
-8.81724425042565,38.0546784692661
-8.81728730582862,38.0546318551123
-8.81733323099948,38.0545880655503
-8.81738184101378,38.0545472769053
-8.81743294013614,38.0545096534186
-8.81748632260843,38.0544753465868
-8.81754177347827,38.0544444945513
-8.81759906946459,38.0544172215426
-8.81765797985667,38.0543936373792
-8.81771826744316,38.0543738370264
-8.81777968946721,38.0543579002131
-8.81784199860403,38.0543458911113
-8.81790494395669,38.0543378580774
-8.8179682720665,38.0543338334576
-8.8180317279335,38.0543338334576
-8.8180950560433,38.0543378580774
-8.81815800139597,38.0543458911113
-8.81822031053279,38.0543579002131
-8.81828173255684,38.0543738370264
-8.81834202014332,38.0543936373792
-8.81840093053541,38.0544172215426
-8.81845822652173,38.0544444945513
-8.81851367739157,38.0544753465868
-8.81856705986386,38.0545096534186
-8.81861815898622,38.0545472769053
-8.81866676900052,38.0545880655503
-8.81871269417138,38.0546318551123
-8.81875574957435,38.0546784692661
-8.81879576184053,38.0547277203129
-8.81883256985464,38.0547794099361
-8.81886602540378,38.05483333
-8.81889599377429,38.0548892633874
-8.8189223542941,38.0549469848743
-8.81894500081872,38.0550062620367
-8.81896384215856,38.0550668561863
-8.81897880244621,38.0551285233319
-8.81898982144188,38.0551910151617
-8.81899685477595,38.0552540800431
-8.81899987412767,38.0553174640362
-8.81899886733918,38.0553809119158
-8.81899383846446,38.0554441681999
-8.81898480775301,38.0555069781777
-8.81897181156832,38.0555690889355
-8.81895490224144,38.0556302503753
-8.81893414786026,38.0556902162216
-8.81890963199535,38.055748745013
-8.81888145336345,38.0558056010748
-8.81884972542995,38.0558605554676
-8.81881457595205,38.0559133869096
-8.81877614646429,38.0559638826671
-8.81873459170866,38.0560118394116
-8.81869007901148,38.0560570640381
-8.81864278760969,38.0560993744431
-8.81859290792905,38.0561386002575
-8.81854064081745,38.0561745835328
-8.8184861967361,38.0562071793771
-8.81842979491209,38.0562362565383
-8.81837166245566,38.056261697933
-8.8183120334457,38.0562834011177
-8.81825114798718,38.0563012787014
-8.81818925124436,38.0563152586973
-8.81812659245357,38.0563252848128
-8.81806342391966,38.0563313166765
-8.818,38.05633333
</coordinates>
</LinearRing>
</outerBoundaryIs>
</Polygon>
<Polygon>
<outerBoundaryIs>
<LinearRing>
<coordinates>
-8.8335,38.02366667
-8.83343657608035,38.0236646566765
-8.83337340754643,38.0236586248128
-8.83331074875564,38.0236485986973
-8.83324885201282,38.0236346187014
-8.8331879665543,38.0236167411177
-8.83312833754434,38.023595037933
-8.83307020508791,38.0235695965383
-8.8330138032639,38.0235405193771
-8.83295935918255,38.0235079235328
-8.83290709207095,38.0234719402575
-8.83285721239031,38.0234327144431
-8.83280992098852,38.0233904040381
-8.83276540829134,38.0233451794116
-8.83272385353571,38.0232972226671
-8.83268542404795,38.0232467269096
-8.83265027457005,38.0231938954676
-8.83261854663655,38.0231389410748
-8.83259036800465,38.023082085013
-8.83256585213974,38.0230235562216
-8.83254509775856,38.0229635903753
-8.83252818843168,38.0229024289355
-8.83251519224699,38.0228403181777
-8.83250616153554,38.0227775081999
-8.83250113266082,38.0227142519158
-8.83250012587233,38.0226508040362
-8.83250314522405,38.0225874200431
-8.83251017855812,38.0225243551617
-8.83252119755379,38.0224618633319
-8.83253615784144,38.0224001961863
-8.83255499918129,38.0223396020367
-8.8325776457059,38.0222803248743
-8.83260400622571,38.0222226033874
-8.83263397459622,38.02216667
-8.83266743014537,38.0221127499361
-8.83270423815947,38.0220610603129
-8.83274425042565,38.0220118092661
-8.83278730582862,38.0219651951123
-8.83283323099949,38.0219214055503
-8.83288184101378,38.0218806169053
-8.83293294013614,38.0218429934186
-8.83298632260843,38.0218086865868
-8.83304177347827,38.0217778345513
-8.83309906946459,38.0217505615426
-8.83315797985668,38.0217269773792
-8.83321826744316,38.0217071770264
-8.83327968946721,38.0216912402131
-8.83334199860403,38.0216792311113
-8.8334049439567,38.0216711980774
-8.8334682720665,38.0216671734576
-8.8335317279335,38.0216671734576
-8.83359505604331,38.0216711980774
-8.83365800139597,38.0216792311113
-8.83372031053279,38.0216912402131
-8.83378173255684,38.0217071770264
-8.83384202014333,38.0217269773792
-8.83390093053541,38.0217505615426
-8.83395822652173,38.0217778345513
-8.83401367739157,38.0218086865868
-8.83406705986386,38.0218429934186
-8.83411815898622,38.0218806169053
-8.83416676900052,38.0219214055503
-8.83421269417138,38.0219651951123
-8.83425574957436,38.0220118092661
-8.83429576184053,38.0220610603129
-8.83433256985464,38.0221127499361
-8.83436602540379,38.02216667
-8.83439599377429,38.0222226033874
-8.83442235429411,38.0222803248743
-8.83444500081872,38.0223396020367
-8.83446384215856,38.0224001961863
-8.83447880244622,38.0224618633319
-8.83448982144188,38.0225243551617
-8.83449685477595,38.0225874200431
-8.83449987412767,38.0226508040362
-8.83449886733918,38.0227142519158
-8.83449383846446,38.0227775081999
-8.83448480775301,38.0228403181777
-8.83447181156832,38.0229024289355
-8.83445490224145,38.0229635903753
-8.83443414786027,38.0230235562216
-8.83440963199535,38.023082085013
-8.83438145336345,38.0231389410748
-8.83434972542995,38.0231938954676
-8.83431457595205,38.0232467269096
-8.83427614646429,38.0232972226671
-8.83423459170866,38.0233451794116
-8.83419007901148,38.0233904040381
-8.83414278760969,38.0234327144431
-8.83409290792905,38.0234719402575
-8.83404064081746,38.0235079235328
-8.8339861967361,38.0235405193771
-8.83392979491209,38.0235695965383
-8.83387166245566,38.023595037933
-8.8338120334457,38.0236167411177
-8.83375114798718,38.0236346187014
-8.83368925124436,38.0236485986973
-8.83362659245357,38.0236586248128
-8.83356342391966,38.0236646566765
-8.8335,38.02366667
</coordinates>
</LinearRing>
</outerBoundaryIs>
</Polygon>
<Polygon>
<outerBoundaryIs>
<LinearRing>
<coordinates>
-7.451566667,37.18921667
-7.45093242780343,37.1891965367647
-7.45030074246426,37.1891362181283
-7.4496741545564,37.1890359569726
-7.44905518712819,37.188896157014
-7.44844633254302,37.1887173811774
-7.4478500424434,37.1885003493302
-7.44726871787911,37.1882459353829
-7.446704699639,37.1879551637707
-7.44616025882544,37.1876292053283
-7.44563758770945,37.1872693725753
-7.44513879090313,37.1868771144312
-7.44466587688518,37.1864540103811
-7.44422074991342,37.1860017641156
-7.44380520235708,37.1855221966708
-7.4434209074795,37.1850172390957
-7.4430694127005,37.1844889246761
-7.44275213336552,37.1839393807477
-7.44247034704645,37.18337082013
-7.44222518839735,37.1827855322159
-7.44201764458556,37.1821858737533
-7.44184855131676,37.1815742593551
-7.44171858946988,37.1809531517767
-7.44162828235539,37.180325051999
-7.44157799360817,37.1796924891582
-7.44156792572326,37.1790580103617
-7.44159811924048,37.1784241704314
-7.44166845258119,37.1777935216173
-7.44177864253785,37.1771686033194
-7.4419282454144,37.1765519318631
-7.44211665881285,37.1759459903668
-7.44234312405895,37.1753532187431
-7.44260672925709,37.1747760038739
-7.44290641296216,37.17421667
-7.44324096845365,37.1736774693613
-7.44360904859469,37.1731605731286
-7.44400917125646,37.1726680626605
-7.44443972528621,37.1722019211229
-7.44489897699484,37.1717640255032
-7.44538507713779,37.1713561390526
-7.44589606836137,37.1709799041857
-7.44642989308427,37.1706368358677
-7.44698440178273,37.1703283155135
-7.44755736164593,37.1700555854257
-7.44814646556674,37.1698197437921
-7.44874934143159,37.1696217402639
-7.44936356167213,37.1694623721312
-7.44998665304027,37.1693422811132
-7.45061610656696,37.1692619507743
-7.45124938766502,37.1692217045762
-7.45188394633498,37.1692217045762
-7.45251722743304,37.1692619507743
-7.45314668095973,37.1693422811132
-7.45376977232787,37.1694623721312
-7.45438399256841,37.1696217402639
-7.45498686843326,37.1698197437921
-7.45557597235407,37.1700555854257
-7.45614893221727,37.1703283155135
-7.45670344091573,37.1706368358677
-7.45723726563863,37.1709799041857
-7.45774825686221,37.1713561390526
-7.45823435700516,37.1717640255032
-7.45869360871379,37.1722019211229
-7.45912416274354,37.1726680626605
-7.45952428540531,37.1731605731286
-7.45989236554635,37.1736774693613
-7.46022692103784,37.17421667
-7.46052660474291,37.1747760038739
-7.46079020994105,37.1753532187431
-7.46101667518715,37.1759459903668
-7.4612050885856,37.1765519318631
-7.46135469146215,37.1771686033194
-7.46146488141881,37.1777935216173
-7.46153521475952,37.1784241704314
-7.46156540827674,37.1790580103617
-7.46155534039183,37.1796924891582
-7.46150505164461,37.180325051999
-7.46141474453012,37.1809531517767
-7.46128478268324,37.1815742593551
-7.46111568941444,37.1821858737533
-7.46090814560265,37.1827855322159
-7.46066298695354,37.18337082013
-7.46038120063448,37.1839393807477
-7.4600639212995,37.1844889246761
-7.4597124265205,37.1850172390957
-7.45932813164292,37.1855221966708
-7.45891258408658,37.1860017641156
-7.45846745711482,37.1864540103811
-7.45799454309687,37.1868771144312
-7.45749574629055,37.1872693725753
-7.45697307517456,37.1876292053283
-7.456428634361,37.1879551637707
-7.45586461612089,37.1882459353829
-7.4552832915566,37.1885003493302
-7.45468700145698,37.1887173811774
-7.45407814687181,37.188896157014
-7.4534591794436,37.1890359569726
-7.45283259153574,37.1891362181283
-7.45220090619657,37.1891965367647
-7.451566667,37.18921667
</coordinates>
</LinearRing>
</outerBoundaryIs>
</Polygon>
</MultiGeometry>
</Placemark>
</Document>
</kml>
