# Supplementary material for: Species conservation profiles of spiders (Araneae) endemic to mainland Portugal
Source: Biodivers Data J. 2019 Oct 8;7:e39315. doi: 10.3897/BDJ.7.e39315 (PMC6794330; doi:10.3897/BDJ.7.e39315)
Supplement: Supplementary material 37 — Distribution of Zodarion bacelarae (Pekár, 2003) [file bdj-07-e39315-s037.kml]

<?xml version="1.0" encoding="UTF-8"?>
<kml xmlns="http://earth.google.com/kml/2.2">
<Document>
<name></name>
<description><![CDATA[]]></description>

<Style id="1">
<LineStyle>
<width>2</width>
<color>ff0000ff</color>
</LineStyle>
<PolyStyle>
<color>aaffffff</color>
<fill>1</fill>
</PolyStyle>
</Style>

<Placemark>
<name>Zodarion bacelarae_discretepoints_final.kml</name>
<description><![CDATA[]]></description>
<styleUrl>#1</styleUrl>
<visibility>1</visibility>
<MultiGeometry>
<Polygon>
<outerBoundaryIs>
<LinearRing>
<coordinates>
-7.052716667,41.18388333
-7.05208242780343,41.1838631967647
-7.05145074246426,41.1838028781283
-7.0508241545564,41.1837026169726
-7.05020518712819,41.183562817014
-7.04959633254302,41.1833840411774
-7.0490000424434,41.1831670093302
-7.04841871787911,41.1829125953829
-7.047854699639,41.1826218237707
-7.04731025882544,41.1822958653283
-7.04678758770945,41.1819360325753
-7.04628879090313,41.1815437744312
-7.04581587688518,41.1811206703811
-7.04537074991342,41.1806684241156
-7.04495520235708,41.1801888566708
-7.0445709074795,41.1796838990957
-7.0442194127005,41.1791555846761
-7.04390213336552,41.1786060407477
-7.04362034704646,41.17803748013
-7.04337518839735,41.1774521922159
-7.04316764458556,41.1768525337533
-7.04299855131676,41.1762409193551
-7.04286858946988,41.1756198117767
-7.04277828235539,41.174991711999
-7.04272799360817,41.1743591491582
-7.04271792572326,41.1737246703617
-7.04274811924048,41.1730908304314
-7.04281845258119,41.1724601816173
-7.04292864253785,41.1718352633194
-7.0430782454144,41.1712185918631
-7.04326665881285,41.1706126503668
-7.04349312405895,41.1700198787431
-7.04375672925709,41.1694426638739
-7.04405641296216,41.16888333
-7.04439096845365,41.1683441293613
-7.04475904859469,41.1678272331286
-7.04515917125646,41.1673347226605
-7.04558972528621,41.1668685811229
-7.04604897699484,41.1664306855032
-7.04653507713779,41.1660227990526
-7.04704606836137,41.1656465641857
-7.04757989308427,41.1653034958677
-7.04813440178273,41.1649949755135
-7.04870736164593,41.1647222454257
-7.04929646556674,41.1644864037921
-7.04989934143159,41.1642884002639
-7.05051356167214,41.1641290321312
-7.05113665304027,41.1640089411132
-7.05176610656696,41.1639286107743
-7.05239938766502,41.1638883645762
-7.05303394633498,41.1638883645762
-7.05366722743304,41.1639286107743
-7.05429668095973,41.1640089411132
-7.05491977232787,41.1641290321312
-7.05553399256841,41.1642884002639
-7.05613686843326,41.1644864037921
-7.05672597235407,41.1647222454257
-7.05729893221727,41.1649949755135
-7.05785344091573,41.1653034958677
-7.05838726563863,41.1656465641857
-7.05889825686221,41.1660227990526
-7.05938435700516,41.1664306855032
-7.05984360871379,41.1668685811229
-7.06027416274354,41.1673347226605
-7.06067428540531,41.1678272331286
-7.06104236554635,41.1683441293613
-7.06137692103784,41.16888333
-7.06167660474291,41.1694426638739
-7.06194020994105,41.1700198787431
-7.06216667518715,41.1706126503668
-7.0623550885856,41.1712185918631
-7.06250469146215,41.1718352633194
-7.06261488141881,41.1724601816173
-7.06268521475952,41.1730908304314
-7.06271540827674,41.1737246703617
-7.06270534039183,41.1743591491582
-7.06265505164461,41.174991711999
-7.06256474453012,41.1756198117767
-7.06243478268324,41.1762409193551
-7.06226568941444,41.1768525337533
-7.06205814560265,41.1774521922159
-7.06181298695355,41.17803748013
-7.06153120063448,41.1786060407477
-7.0612139212995,41.1791555846761
-7.0608624265205,41.1796838990957
-7.06047813164292,41.1801888566708
-7.06006258408658,41.1806684241156
-7.05961745711482,41.1811206703811
-7.05914454309687,41.1815437744312
-7.05864574629055,41.1819360325753
-7.05812307517456,41.1822958653283
-7.057578634361,41.1826218237707
-7.05701461612089,41.1829125953829
-7.0564332915566,41.1831670093302
-7.05583700145699,41.1833840411774
-7.05522814687181,41.183562817014
-7.0546091794436,41.1837026169726
-7.05398259153574,41.1838028781283
-7.05335090619657,41.1838631967647
-7.052716667,41.18388333
</coordinates>
</LinearRing>
</outerBoundaryIs>
</Polygon>
</MultiGeometry>
</Placemark>
</Document>
</kml>
