# Supplementary material for: Species conservation profiles of spiders (Araneae) endemic to mainland Portugal
Source: Biodivers Data J. 2019 Oct 8;7:e39315. doi: 10.3897/BDJ.7.e39315 (PMC6794330; doi:10.3897/BDJ.7.e39315)
Supplement: Supplementary material 38 — Distribution of Zodarion bosmansi (Pekár & Cardoso, 2005) [file bdj-07-e39315-s038.kml]

<?xml version="1.0" encoding="UTF-8"?>
<kml xmlns="http://earth.google.com/kml/2.2">
<Document>
<name></name>
<description><![CDATA[]]></description>

<Style id="1">
<LineStyle>
<width>2</width>
<color>ff0000ff</color>
</LineStyle>
<PolyStyle>
<color>aaffffff</color>
<fill>1</fill>
</PolyStyle>
</Style>

<Placemark>
<name>Zodarion bosmansi_modelcorrected.kml</name>
<description><![CDATA[]]></description>
<styleUrl>#1</styleUrl>
<visibility>1</visibility>
<MultiGeometry>
<Polygon>
<outerBoundaryIs>
<LinearRing>
<coordinates>
-8.69166667,37.125
-8.69166667,37.11666667
-8.7,37.11666667
-8.7,37.125
-8.70833333,37.125
-8.70833333,37.13333333
-8.70833333,37.14166667
-8.70833333,37.15
-8.7,37.15
-8.69166667,37.15
-8.69166667,37.15833333
-8.69166667,37.16666667
-8.68333333,37.16666667
-8.675,37.16666667
-8.675,37.15833333
-8.66666667,37.15833333
-8.66666667,37.15
-8.65833333,37.15
-8.65833333,37.15833333
-8.65,37.15833333
-8.64166667,37.15833333
-8.64166667,37.15
-8.63333333,37.15
-8.625,37.15
-8.61666667,37.15
-8.61666667,37.15833333
-8.60833333,37.15833333
-8.6,37.15833333
-8.6,37.15
-8.59166667,37.15
-8.59166667,37.14166667
-8.6,37.14166667
-8.6,37.13333333
-8.60833333,37.13333333
-8.61666667,37.13333333
-8.625,37.13333333
-8.63333333,37.13333333
-8.63333333,37.125
-8.63333333,37.11666667
-8.64166667,37.11666667
-8.65,37.11666667
-8.65,37.125
-8.65833333,37.125
-8.65833333,37.13333333
-8.65833333,37.14166667
-8.66666667,37.14166667
-8.675,37.14166667
-8.68333333,37.14166667
-8.69166667,37.14166667
-8.69166667,37.13333333
-8.68333333,37.13333333
-8.68333333,37.125
-8.69166667,37.125
</coordinates>
</LinearRing>
</outerBoundaryIs>
<innerBoundaryIs>
<LinearRing>
<coordinates>
-8.65,37.125
-8.64166667,37.125
-8.64166667,37.13333333
-8.65,37.13333333
-8.65,37.125
</coordinates>
</LinearRing>
</innerBoundaryIs>
</Polygon>
<Polygon>
<outerBoundaryIs>
<LinearRing>
<coordinates>
-8.76666667,37.54166667
-8.76666667,37.53333333
-8.775,37.53333333
-8.775,37.54166667
-8.775,37.55
-8.76666667,37.55
-8.76666667,37.55833333
-8.775,37.55833333
-8.775,37.56666667
-8.775,37.575
-8.78333333,37.575
-8.79166667,37.575
-8.79166667,37.58333333
-8.79166667,37.59166667
-8.78333333,37.59166667
-8.78333333,37.6
-8.775,37.6
-8.76666667,37.6
-8.75833333,37.6
-8.75833333,37.60833333
-8.75,37.60833333
-8.75,37.6
-8.75,37.59166667
-8.74166667,37.59166667
-8.74166667,37.6
-8.74166667,37.60833333
-8.74166667,37.61666667
-8.73333333,37.61666667
-8.73333333,37.60833333
-8.725,37.60833333
-8.725,37.61666667
-8.71666667,37.61666667
-8.71666667,37.60833333
-8.71666667,37.6
-8.71666667,37.59166667
-8.725,37.59166667
-8.73333333,37.59166667
-8.73333333,37.58333333
-8.725,37.58333333
-8.71666667,37.58333333
-8.71666667,37.575
-8.725,37.575
-8.725,37.56666667
-8.71666667,37.56666667
-8.71666667,37.55833333
-8.70833333,37.55833333
-8.70833333,37.56666667
-8.70833333,37.575
-8.70833333,37.58333333
-8.7,37.58333333
-8.7,37.575
-8.69166667,37.575
-8.69166667,37.58333333
-8.68333333,37.58333333
-8.675,37.58333333
-8.675,37.575
-8.68333333,37.575
-8.68333333,37.56666667
-8.69166667,37.56666667
-8.7,37.56666667
-8.7,37.55833333
-8.7,37.55
-8.69166667,37.55
-8.69166667,37.55833333
-8.68333333,37.55833333
-8.68333333,37.55
-8.68333333,37.54166667
-8.69166667,37.54166667
-8.7,37.54166667
-8.70833333,37.54166667
-8.70833333,37.55
-8.71666667,37.55
-8.725,37.55
-8.725,37.54166667
-8.725,37.53333333
-8.73333333,37.53333333
-8.74166667,37.53333333
-8.74166667,37.525
-8.75,37.525
-8.75,37.53333333
-8.75,37.54166667
-8.75833333,37.54166667
-8.76666667,37.54166667
</coordinates>
</LinearRing>
</outerBoundaryIs>
<innerBoundaryIs>
<LinearRing>
<coordinates>
-8.76666667,37.55833333
-8.75833333,37.55833333
-8.75833333,37.55
-8.75,37.55
-8.74166667,37.55
-8.74166667,37.54166667
-8.73333333,37.54166667
-8.73333333,37.55
-8.73333333,37.55833333
-8.73333333,37.56666667
-8.73333333,37.575
-8.74166667,37.575
-8.74166667,37.58333333
-8.75,37.58333333
-8.75,37.575
-8.75,37.56666667
-8.75833333,37.56666667
-8.76666667,37.56666667
-8.76666667,37.55833333
</coordinates>
</LinearRing>
</innerBoundaryIs>
</Polygon>
<Polygon>
<outerBoundaryIs>
<LinearRing>
<coordinates>
-7.25833333,37.76666667
-7.25833333,37.75833333
-7.26666667,37.75833333
-7.275,37.75833333
-7.28333333,37.75833333
-7.28333333,37.75
-7.29166667,37.75
-7.3,37.75
-7.30833333,37.75
-7.30833333,37.75833333
-7.31666667,37.75833333
-7.31666667,37.76666667
-7.31666667,37.775
-7.31666667,37.78333333
-7.30833333,37.78333333
-7.30833333,37.79166667
-7.3,37.79166667
-7.29166667,37.79166667
-7.29166667,37.8
-7.28333333,37.8
-7.275,37.8
-7.26666667,37.8
-7.25833333,37.8
-7.25833333,37.80833333
-7.25833333,37.81666667
-7.25833333,37.825
-7.26666667,37.825
-7.26666667,37.83333333
-7.25833333,37.83333333
-7.25833333,37.84166667
-7.25,37.84166667
-7.24166667,37.84166667
-7.24166667,37.83333333
-7.23333333,37.83333333
-7.23333333,37.825
-7.24166667,37.825
-7.24166667,37.81666667
-7.25,37.81666667
-7.25,37.80833333
-7.24166667,37.80833333
-7.24166667,37.8
-7.25,37.8
-7.25,37.79166667
-7.25833333,37.79166667
-7.25833333,37.78333333
-7.26666667,37.78333333
-7.275,37.78333333
-7.275,37.775
-7.26666667,37.775
-7.25833333,37.775
-7.25,37.775
-7.25,37.76666667
-7.25833333,37.76666667
</coordinates>
</LinearRing>
</outerBoundaryIs>
<innerBoundaryIs>
<LinearRing>
<coordinates>
-7.275,37.775
-7.28333333,37.775
-7.28333333,37.78333333
-7.29166667,37.78333333
-7.3,37.78333333
-7.3,37.775
-7.29166667,37.775
-7.29166667,37.76666667
-7.28333333,37.76666667
-7.275,37.76666667
-7.275,37.775
</coordinates>
</LinearRing>
</innerBoundaryIs>
</Polygon>
<Polygon>
<outerBoundaryIs>
<LinearRing>
<coordinates>
-7.33333333,37.20833333
-7.33333333,37.2
-7.34166667,37.2
-7.34166667,37.20833333
-7.35,37.20833333
-7.35,37.2
-7.35,37.19166667
-7.35,37.18333333
-7.35833333,37.18333333
-7.35833333,37.19166667
-7.36666667,37.19166667
-7.375,37.19166667
-7.38333333,37.19166667
-7.38333333,37.2
-7.375,37.2
-7.375,37.20833333
-7.375,37.21666667
-7.38333333,37.21666667
-7.39166667,37.21666667
-7.39166667,37.225
-7.38333333,37.225
-7.375,37.225
-7.375,37.23333333
-7.375,37.24166667
-7.38333333,37.24166667
-7.38333333,37.23333333
-7.39166667,37.23333333
-7.4,37.23333333
-7.4,37.225
-7.40833333,37.225
-7.40833333,37.23333333
-7.41666667,37.23333333
-7.41666667,37.24166667
-7.425,37.24166667
-7.425,37.25
-7.41666667,37.25
-7.40833333,37.25
-7.40833333,37.25833333
-7.4,37.25833333
-7.4,37.26666667
-7.40833333,37.26666667
-7.41666667,37.26666667
-7.41666667,37.275
-7.41666667,37.28333333
-7.41666667,37.29166667
-7.425,37.29166667
-7.43333333,37.29166667
-7.43333333,37.28333333
-7.43333333,37.275
-7.425,37.275
-7.425,37.26666667
-7.43333333,37.26666667
-7.43333333,37.25833333
-7.43333333,37.25
-7.44166667,37.25
-7.45,37.25
-7.45833333,37.25
-7.46666667,37.25
-7.46666667,37.24166667
-7.475,37.24166667
-7.48333333,37.24166667
-7.48333333,37.23333333
-7.48333333,37.225
-7.49166667,37.225
-7.49166667,37.23333333
-7.5,37.23333333
-7.50833333,37.23333333
-7.51666667,37.23333333
-7.525,37.23333333
-7.53333333,37.23333333
-7.53333333,37.24166667
-7.54166667,37.24166667
-7.54166667,37.23333333
-7.54166667,37.225
-7.54166667,37.21666667
-7.55,37.21666667
-7.55833333,37.21666667
-7.55833333,37.225
-7.56666667,37.225
-7.56666667,37.23333333
-7.575,37.23333333
-7.575,37.24166667
-7.56666667,37.24166667
-7.55833333,37.24166667
-7.55833333,37.25
-7.55833333,37.25833333
-7.56666667,37.25833333
-7.56666667,37.26666667
-7.55833333,37.26666667
-7.55833333,37.275
-7.55,37.275
-7.55,37.28333333
-7.55,37.29166667
-7.55833333,37.29166667
-7.56666667,37.29166667
-7.56666667,37.28333333
-7.575,37.28333333
-7.575,37.275
-7.58333333,37.275
-7.59166667,37.275
-7.59166667,37.26666667
-7.6,37.26666667
-7.6,37.275
-7.60833333,37.275
-7.60833333,37.26666667
-7.61666667,37.26666667
-7.625,37.26666667
-7.63333333,37.26666667
-7.63333333,37.275
-7.625,37.275
-7.625,37.28333333
-7.63333333,37.28333333
-7.64166667,37.28333333
-7.64166667,37.29166667
-7.63333333,37.29166667
-7.63333333,37.3
-7.64166667,37.3
-7.65,37.3
-7.65833333,37.3
-7.66666667,37.3
-7.675,37.3
-7.675,37.30833333
-7.66666667,37.30833333
-7.65833333,37.30833333
-7.65833333,37.31666667
-7.66666667,37.31666667
-7.675,37.31666667
-7.675,37.325
-7.68333333,37.325
-7.69166667,37.325
-7.69166667,37.31666667
-7.7,37.31666667
-7.7,37.30833333
-7.70833333,37.30833333
-7.70833333,37.31666667
-7.71666667,37.31666667
-7.725,37.31666667
-7.725,37.30833333
-7.725,37.3
-7.71666667,37.3
-7.71666667,37.29166667
-7.70833333,37.29166667
-7.70833333,37.28333333
-7.70833333,37.275
-7.71666667,37.275
-7.71666667,37.28333333
-7.725,37.28333333
-7.73333333,37.28333333
-7.73333333,37.29166667
-7.74166667,37.29166667
-7.74166667,37.28333333
-7.75,37.28333333
-7.75,37.275
-7.75,37.26666667
-7.75833333,37.26666667
-7.75833333,37.25833333
-7.76666667,37.25833333
-7.76666667,37.26666667
-7.76666667,37.275
-7.775,37.275
-7.78333333,37.275
-7.78333333,37.26666667
-7.78333333,37.25833333
-7.78333333,37.25
-7.78333333,37.24166667
-7.79166667,37.24166667
-7.79166667,37.25
-7.79166667,37.25833333
-7.8,37.25833333
-7.8,37.26666667
-7.80833333,37.26666667
-7.81666667,37.26666667
-7.825,37.26666667
-7.825,37.275
-7.81666667,37.275
-7.80833333,37.275
-7.80833333,37.28333333
-7.8,37.28333333
-7.8,37.275
-7.79166667,37.275
-7.79166667,37.28333333
-7.78333333,37.28333333
-7.775,37.28333333
-7.775,37.29166667
-7.78333333,37.29166667
-7.78333333,37.3
-7.79166667,37.3
-7.8,37.3
-7.8,37.30833333
-7.79166667,37.30833333
-7.78333333,37.30833333
-7.775,37.30833333
-7.775,37.31666667
-7.76666667,37.31666667
-7.76666667,37.325
-7.75833333,37.325
-7.75833333,37.33333333
-7.76666667,37.33333333
-7.76666667,37.34166667
-7.75833333,37.34166667
-7.75,37.34166667
-7.75,37.35
-7.74166667,37.35
-7.73333333,37.35
-7.725,37.35
-7.71666667,37.35
-7.70833333,37.35
-7.70833333,37.34166667
-7.7,37.34166667
-7.69166667,37.34166667
-7.69166667,37.35
-7.68333333,37.35
-7.68333333,37.35833333
-7.675,37.35833333
-7.675,37.35
-7.66666667,37.35
-7.66666667,37.34166667
-7.65833333,37.34166667
-7.65,37.34166667
-7.64166667,37.34166667
-7.64166667,37.35
-7.64166667,37.35833333
-7.63333333,37.35833333
-7.63333333,37.36666667
-7.625,37.36666667
-7.61666667,37.36666667
-7.61666667,37.35833333
-7.60833333,37.35833333
-7.60833333,37.36666667
-7.6,37.36666667
-7.6,37.375
-7.60833333,37.375
-7.60833333,37.38333333
-7.61666667,37.38333333
-7.61666667,37.39166667
-7.625,37.39166667
-7.625,37.4
-7.63333333,37.4
-7.63333333,37.39166667
-7.64166667,37.39166667
-7.65,37.39166667
-7.65833333,37.39166667
-7.66666667,37.39166667
-7.675,37.39166667
-7.675,37.4
-7.68333333,37.4
-7.68333333,37.39166667
-7.69166667,37.39166667
-7.69166667,37.38333333
-7.7,37.38333333
-7.7,37.39166667
-7.70833333,37.39166667
-7.71666667,37.39166667
-7.71666667,37.4
-7.725,37.4
-7.725,37.39166667
-7.725,37.38333333
-7.73333333,37.38333333
-7.73333333,37.375
-7.74166667,37.375
-7.75,37.375
-7.75833333,37.375
-7.75833333,37.36666667
-7.76666667,37.36666667
-7.775,37.36666667
-7.78333333,37.36666667
-7.78333333,37.375
-7.775,37.375
-7.76666667,37.375
-7.76666667,37.38333333
-7.75833333,37.38333333
-7.75833333,37.39166667
-7.75833333,37.4
-7.76666667,37.4
-7.775,37.4
-7.775,37.39166667
-7.78333333,37.39166667
-7.79166667,37.39166667
-7.79166667,37.4
-7.8,37.4
-7.80833333,37.4
-7.81666667,37.4
-7.81666667,37.39166667
-7.825,37.39166667
-7.825,37.38333333
-7.83333333,37.38333333
-7.83333333,37.375
-7.825,37.375
-7.825,37.36666667
-7.83333333,37.36666667
-7.83333333,37.35833333
-7.84166667,37.35833333
-7.84166667,37.35
-7.84166667,37.34166667
-7.85,37.34166667
-7.85833333,37.34166667
-7.85833333,37.35
-7.85833333,37.35833333
-7.85833333,37.36666667
-7.85833333,37.375
-7.85,37.375
-7.84166667,37.375
-7.84166667,37.38333333
-7.85,37.38333333
-7.85833333,37.38333333
-7.86666667,37.38333333
-7.875,37.38333333
-7.875,37.39166667
-7.86666667,37.39166667
-7.85833333,37.39166667
-7.85833333,37.4
-7.85,37.4
-7.84166667,37.4
-7.84166667,37.40833333
-7.83333333,37.40833333
-7.825,37.40833333
-7.81666667,37.40833333
-7.81666667,37.41666667
-7.80833333,37.41666667
-7.8,37.41666667
-7.79166667,37.41666667
-7.78333333,37.41666667
-7.775,37.41666667
-7.775,37.40833333
-7.76666667,37.40833333
-7.75833333,37.40833333
-7.75,37.40833333
-7.75,37.41666667
-7.75,37.425
-7.74166667,37.425
-7.74166667,37.41666667
-7.73333333,37.41666667
-7.73333333,37.40833333
-7.725,37.40833333
-7.71666667,37.40833333
-7.71666667,37.41666667
-7.70833333,37.41666667
-7.7,37.41666667
-7.69166667,37.41666667
-7.69166667,37.425
-7.68333333,37.425
-7.675,37.425
-7.66666667,37.425
-7.66666667,37.41666667
-7.65833333,37.41666667
-7.65,37.41666667
-7.64166667,37.41666667
-7.63333333,37.41666667
-7.625,37.41666667
-7.625,37.425
-7.61666667,37.425
-7.61666667,37.41666667
-7.60833333,37.41666667
-7.60833333,37.40833333
-7.6,37.40833333
-7.59166667,37.40833333
-7.59166667,37.41666667
-7.58333333,37.41666667
-7.58333333,37.40833333
-7.575,37.40833333
-7.56666667,37.40833333
-7.56666667,37.4
-7.575,37.4
-7.575,37.39166667
-7.56666667,37.39166667
-7.56666667,37.38333333
-7.55833333,37.38333333
-7.55,37.38333333
-7.55,37.39166667
-7.55833333,37.39166667
-7.55833333,37.4
-7.55833333,37.40833333
-7.55,37.40833333
-7.54166667,37.40833333
-7.53333333,37.40833333
-7.525,37.40833333
-7.525,37.41666667
-7.51666667,37.41666667
-7.51666667,37.40833333
-7.50833333,37.40833333
-7.50833333,37.4
-7.5,37.4
-7.49166667,37.4
-7.49166667,37.40833333
-7.49166667,37.41666667
-7.49166667,37.425
-7.49166667,37.43333333
-7.5,37.43333333
-7.5,37.44166667
-7.50833333,37.44166667
-7.51666667,37.44166667
-7.525,37.44166667
-7.53333333,37.44166667
-7.53333333,37.45
-7.53333333,37.45833333
-7.54166667,37.45833333
-7.55,37.45833333
-7.55833333,37.45833333
-7.56666667,37.45833333
-7.56666667,37.46666667
-7.55833333,37.46666667
-7.55833333,37.475
-7.55,37.475
-7.54166667,37.475
-7.54166667,37.48333333
-7.53333333,37.48333333
-7.525,37.48333333
-7.51666667,37.48333333
-7.51666667,37.475
-7.50833333,37.475
-7.50833333,37.48333333
-7.5,37.48333333
-7.5,37.49166667
-7.5,37.5
-7.50833333,37.5
-7.50833333,37.50833333
-7.51666667,37.50833333
-7.525,37.50833333
-7.53333333,37.50833333
-7.53333333,37.5
-7.54166667,37.5
-7.55,37.5
-7.55,37.49166667
-7.55833333,37.49166667
-7.56666667,37.49166667
-7.56666667,37.5
-7.575,37.5
-7.58333333,37.5
-7.58333333,37.49166667
-7.59166667,37.49166667
-7.6,37.49166667
-7.6,37.48333333
-7.6,37.475
-7.60833333,37.475
-7.60833333,37.46666667
-7.61666667,37.46666667
-7.625,37.46666667
-7.625,37.475
-7.63333333,37.475
-7.63333333,37.48333333
-7.63333333,37.49166667
-7.64166667,37.49166667
-7.65,37.49166667
-7.65833333,37.49166667
-7.65833333,37.48333333
-7.66666667,37.48333333
-7.675,37.48333333
-7.68333333,37.48333333
-7.69166667,37.48333333
-7.7,37.48333333
-7.70833333,37.48333333
-7.71666667,37.48333333
-7.71666667,37.475
-7.725,37.475
-7.73333333,37.475
-7.73333333,37.46666667
-7.74166667,37.46666667
-7.75,37.46666667
-7.75833333,37.46666667
-7.75833333,37.45833333
-7.76666667,37.45833333
-7.76666667,37.46666667
-7.775,37.46666667
-7.78333333,37.46666667
-7.78333333,37.45833333
-7.79166667,37.45833333
-7.79166667,37.45
-7.8,37.45
-7.8,37.44166667
-7.80833333,37.44166667
-7.81666667,37.44166667
-7.825,37.44166667
-7.83333333,37.44166667
-7.83333333,37.45
-7.84166667,37.45
-7.84166667,37.45833333
-7.85,37.45833333
-7.85833333,37.45833333
-7.85833333,37.46666667
-7.85,37.46666667
-7.84166667,37.46666667
-7.83333333,37.46666667
-7.825,37.46666667
-7.81666667,37.46666667
-7.80833333,37.46666667
-7.8,37.46666667
-7.8,37.475
-7.79166667,37.475
-7.79166667,37.48333333
-7.78333333,37.48333333
-7.78333333,37.49166667
-7.78333333,37.5
-7.775,37.5
-7.775,37.49166667
-7.76666667,37.49166667
-7.75833333,37.49166667
-7.75833333,37.48333333
-7.75,37.48333333
-7.75,37.49166667
-7.75,37.5
-7.74166667,37.5
-7.73333333,37.5
-7.73333333,37.50833333
-7.725,37.50833333
-7.71666667,37.50833333
-7.70833333,37.50833333
-7.7,37.50833333
-7.69166667,37.50833333
-7.69166667,37.51666667
-7.68333333,37.51666667
-7.675,37.51666667
-7.66666667,37.51666667
-7.65833333,37.51666667
-7.65833333,37.525
-7.65833333,37.53333333
-7.65,37.53333333
-7.65,37.525
-7.65,37.51666667
-7.64166667,37.51666667
-7.64166667,37.50833333
-7.63333333,37.50833333
-7.63333333,37.51666667
-7.625,37.51666667
-7.61666667,37.51666667
-7.60833333,37.51666667
-7.60833333,37.525
-7.6,37.525
-7.59166667,37.525
-7.59166667,37.53333333
-7.58333333,37.53333333
-7.575,37.53333333
-7.56666667,37.53333333
-7.56666667,37.54166667
-7.56666667,37.55
-7.575,37.55
-7.58333333,37.55
-7.59166667,37.55
-7.59166667,37.54166667
-7.6,37.54166667
-7.60833333,37.54166667
-7.60833333,37.53333333
-7.61666667,37.53333333
-7.625,37.53333333
-7.625,37.54166667
-7.63333333,37.54166667
-7.63333333,37.55
-7.63333333,37.55833333
-7.625,37.55833333
-7.61666667,37.55833333
-7.60833333,37.55833333
-7.60833333,37.55
-7.6,37.55
-7.6,37.55833333
-7.59166667,37.55833333
-7.58333333,37.55833333
-7.58333333,37.56666667
-7.59166667,37.56666667
-7.59166667,37.575
-7.6,37.575
-7.6,37.56666667
-7.60833333,37.56666667
-7.61666667,37.56666667
-7.61666667,37.575
-7.625,37.575
-7.63333333,37.575
-7.63333333,37.56666667
-7.64166667,37.56666667
-7.65,37.56666667
-7.65,37.575
-7.65,37.58333333
-7.64166667,37.58333333
-7.64166667,37.59166667
-7.65,37.59166667
-7.65,37.6
-7.65833333,37.6
-7.65833333,37.60833333
-7.65833333,37.61666667
-7.66666667,37.61666667
-7.66666667,37.625
-7.675,37.625
-7.675,37.63333333
-7.66666667,37.63333333
-7.65833333,37.63333333
-7.65833333,37.64166667
-7.65,37.64166667
-7.65,37.65
-7.65833333,37.65
-7.66666667,37.65
-7.675,37.65
-7.675,37.65833333
-7.675,37.66666667
-7.66666667,37.66666667
-7.66666667,37.65833333
-7.65833333,37.65833333
-7.65,37.65833333
-7.64166667,37.65833333
-7.63333333,37.65833333
-7.63333333,37.65
-7.64166667,37.65
-7.64166667,37.64166667
-7.64166667,37.63333333
-7.65,37.63333333
-7.65,37.625
-7.64166667,37.625
-7.64166667,37.61666667
-7.63333333,37.61666667
-7.625,37.61666667
-7.625,37.60833333
-7.61666667,37.60833333
-7.60833333,37.60833333
-7.6,37.60833333
-7.59166667,37.60833333
-7.59166667,37.6
-7.6,37.6
-7.6,37.59166667
-7.59166667,37.59166667
-7.58333333,37.59166667
-7.575,37.59166667
-7.575,37.58333333
-7.56666667,37.58333333
-7.56666667,37.575
-7.55833333,37.575
-7.55833333,37.58333333
-7.55,37.58333333
-7.55,37.575
-7.54166667,37.575
-7.53333333,37.575
-7.53333333,37.58333333
-7.525,37.58333333
-7.525,37.59166667
-7.51666667,37.59166667
-7.50833333,37.59166667
-7.50833333,37.6
-7.51666667,37.6
-7.51666667,37.60833333
-7.50833333,37.60833333
-7.5,37.60833333
-7.49166667,37.60833333
-7.49166667,37.61666667
-7.48333333,37.61666667
-7.48333333,37.60833333
-7.475,37.60833333
-7.46666667,37.60833333
-7.46666667,37.61666667
-7.475,37.61666667
-7.475,37.625
-7.48333333,37.625
-7.48333333,37.63333333
-7.49166667,37.63333333
-7.5,37.63333333
-7.5,37.64166667
-7.50833333,37.64166667
-7.50833333,37.65
-7.5,37.65
-7.49166667,37.65
-7.48333333,37.65
-7.48333333,37.65833333
-7.49166667,37.65833333
-7.49166667,37.66666667
-7.48333333,37.66666667
-7.475,37.66666667
-7.475,37.675
-7.475,37.68333333
-7.46666667,37.68333333
-7.46666667,37.69166667
-7.46666667,37.7
-7.46666667,37.70833333
-7.46666667,37.71666667
-7.45833333,37.71666667
-7.45833333,37.725
-7.46666667,37.725
-7.475,37.725
-7.48333333,37.725
-7.49166667,37.725
-7.49166667,37.73333333
-7.5,37.73333333
-7.5,37.74166667
-7.49166667,37.74166667
-7.48333333,37.74166667
-7.48333333,37.75
-7.49166667,37.75
-7.49166667,37.75833333
-7.49166667,37.76666667
-7.49166667,37.775
-7.5,37.775
-7.5,37.78333333
-7.5,37.79166667
-7.5,37.8
-7.49166667,37.8
-7.49166667,37.80833333
-7.48333333,37.80833333
-7.48333333,37.81666667
-7.475,37.81666667
-7.475,37.80833333
-7.475,37.8
-7.46666667,37.8
-7.45833333,37.8
-7.45833333,37.79166667
-7.46666667,37.79166667
-7.475,37.79166667
-7.475,37.78333333
-7.475,37.775
-7.46666667,37.775
-7.46666667,37.76666667
-7.45833333,37.76666667
-7.45833333,37.775
-7.45,37.775
-7.44166667,37.775
-7.44166667,37.76666667
-7.43333333,37.76666667
-7.43333333,37.775
-7.425,37.775
-7.41666667,37.775
-7.41666667,37.78333333
-7.40833333,37.78333333
-7.4,37.78333333
-7.4,37.79166667
-7.4,37.8
-7.39166667,37.8
-7.39166667,37.80833333
-7.39166667,37.81666667
-7.38333333,37.81666667
-7.375,37.81666667
-7.375,37.825
-7.36666667,37.825
-7.36666667,37.83333333
-7.375,37.83333333
-7.375,37.84166667
-7.36666667,37.84166667
-7.35833333,37.84166667
-7.35833333,37.83333333
-7.35,37.83333333
-7.35,37.825
-7.34166667,37.825
-7.33333333,37.825
-7.33333333,37.83333333
-7.325,37.83333333
-7.325,37.84166667
-7.325,37.85
-7.31666667,37.85
-7.30833333,37.85
-7.30833333,37.85833333
-7.31666667,37.85833333
-7.31666667,37.86666667
-7.30833333,37.86666667
-7.3,37.86666667
-7.3,37.875
-7.29166667,37.875
-7.29166667,37.88333333
-7.3,37.88333333
-7.30833333,37.88333333
-7.30833333,37.89166667
-7.30833333,37.9
-7.3,37.9
-7.29166667,37.9
-7.28333333,37.9
-7.28333333,37.90833333
-7.28333333,37.91666667
-7.275,37.91666667
-7.275,37.925
-7.26666667,37.925
-7.26666667,37.93333333
-7.26666667,37.94166667
-7.25833333,37.94166667
-7.25833333,37.95
-7.25,37.95
-7.24166667,37.95
-7.23333333,37.95
-7.225,37.95
-7.225,37.95833333
-7.21666667,37.95833333
-7.20833333,37.95833333
-7.20833333,37.96666667
-7.20833333,37.975
-7.2,37.975
-7.19166667,37.975
-7.19166667,37.96666667
-7.18333333,37.96666667
-7.175,37.96666667
-7.175,37.975
-7.16666667,37.975
-7.16666667,37.98333333
-7.15833333,37.98333333
-7.15833333,37.975
-7.15,37.975
-7.15,37.98333333
-7.14166667,37.98333333
-7.13333333,37.98333333
-7.125,37.98333333
-7.125,37.975
-7.11666667,37.975
-7.10833333,37.975
-7.1,37.975
-7.1,37.96666667
-7.10833333,37.96666667
-7.11666667,37.96666667
-7.125,37.96666667
-7.125,37.95833333
-7.13333333,37.95833333
-7.13333333,37.95
-7.13333333,37.94166667
-7.125,37.94166667
-7.11666667,37.94166667
-7.10833333,37.94166667
-7.10833333,37.93333333
-7.1,37.93333333
-7.1,37.94166667
-7.09166667,37.94166667
-7.09166667,37.93333333
-7.08333333,37.93333333
-7.08333333,37.94166667
-7.075,37.94166667
-7.06666667,37.94166667
-7.05833333,37.94166667
-7.05833333,37.93333333
-7.06666667,37.93333333
-7.06666667,37.925
-7.05833333,37.925
-7.05833333,37.91666667
-7.06666667,37.91666667
-7.075,37.91666667
-7.075,37.925
-7.08333333,37.925
-7.09166667,37.925
-7.1,37.925
-7.1,37.91666667
-7.10833333,37.91666667
-7.10833333,37.925
-7.11666667,37.925
-7.125,37.925
-7.13333333,37.925
-7.13333333,37.91666667
-7.14166667,37.91666667
-7.14166667,37.90833333
-7.13333333,37.90833333
-7.13333333,37.9
-7.14166667,37.9
-7.15,37.9
-7.15833333,37.9
-7.16666667,37.9
-7.16666667,37.89166667
-7.175,37.89166667
-7.18333333,37.89166667
-7.18333333,37.88333333
-7.18333333,37.875
-7.18333333,37.86666667
-7.175,37.86666667
-7.16666667,37.86666667
-7.16666667,37.85833333
-7.175,37.85833333
-7.18333333,37.85833333
-7.19166667,37.85833333
-7.19166667,37.85
-7.2,37.85
-7.2,37.84166667
-7.20833333,37.84166667
-7.20833333,37.85
-7.21666667,37.85
-7.225,37.85
-7.225,37.84166667
-7.23333333,37.84166667
-7.23333333,37.85
-7.24166667,37.85
-7.25,37.85
-7.25833333,37.85
-7.26666667,37.85
-7.26666667,37.84166667
-7.275,37.84166667
-7.275,37.83333333
-7.275,37.825
-7.26666667,37.825
-7.26666667,37.81666667
-7.275,37.81666667
-7.28333333,37.81666667
-7.29166667,37.81666667
-7.29166667,37.80833333
-7.29166667,37.8
-7.3,37.8
-7.30833333,37.8
-7.31666667,37.8
-7.325,37.8
-7.33333333,37.8
-7.34166667,37.8
-7.35,37.8
-7.35,37.79166667
-7.35833333,37.79166667
-7.35833333,37.78333333
-7.35,37.78333333
-7.34166667,37.78333333
-7.34166667,37.775
-7.35,37.775
-7.35833333,37.775
-7.35833333,37.76666667
-7.36666667,37.76666667
-7.36666667,37.75833333
-7.375,37.75833333
-7.38333333,37.75833333
-7.39166667,37.75833333
-7.4,37.75833333
-7.40833333,37.75833333
-7.40833333,37.75
-7.4,37.75
-7.4,37.74166667
-7.40833333,37.74166667
-7.41666667,37.74166667
-7.41666667,37.73333333
-7.40833333,37.73333333
-7.4,37.73333333
-7.4,37.725
-7.4,37.71666667
-7.39166667,37.71666667
-7.38333333,37.71666667
-7.375,37.71666667
-7.36666667,37.71666667
-7.36666667,37.70833333
-7.35833333,37.70833333
-7.35833333,37.71666667
-7.35,37.71666667
-7.35,37.70833333
-7.35,37.7
-7.34166667,37.7
-7.34166667,37.70833333
-7.33333333,37.70833333
-7.33333333,37.7
-7.325,37.7
-7.325,37.70833333
-7.325,37.71666667
-7.31666667,37.71666667
-7.30833333,37.71666667
-7.30833333,37.70833333
-7.3,37.70833333
-7.3,37.7
-7.29166667,37.7
-7.29166667,37.70833333
-7.28333333,37.70833333
-7.28333333,37.71666667
-7.275,37.71666667
-7.275,37.725
-7.26666667,37.725
-7.26666667,37.73333333
-7.25833333,37.73333333
-7.25833333,37.725
-7.25833333,37.71666667
-7.25,37.71666667
-7.24166667,37.71666667
-7.24166667,37.70833333
-7.24166667,37.7
-7.24166667,37.69166667
-7.25,37.69166667
-7.25,37.7
-7.25833333,37.7
-7.25833333,37.69166667
-7.26666667,37.69166667
-7.275,37.69166667
-7.28333333,37.69166667
-7.29166667,37.69166667
-7.3,37.69166667
-7.3,37.68333333
-7.3,37.675
-7.30833333,37.675
-7.31666667,37.675
-7.325,37.675
-7.325,37.66666667
-7.33333333,37.66666667
-7.34166667,37.66666667
-7.34166667,37.65833333
-7.34166667,37.65
-7.35,37.65
-7.35833333,37.65
-7.35833333,37.64166667
-7.36666667,37.64166667
-7.375,37.64166667
-7.38333333,37.64166667
-7.38333333,37.63333333
-7.375,37.63333333
-7.36666667,37.63333333
-7.36666667,37.625
-7.35833333,37.625
-7.35,37.625
-7.35,37.63333333
-7.34166667,37.63333333
-7.34166667,37.64166667
-7.33333333,37.64166667
-7.33333333,37.63333333
-7.325,37.63333333
-7.31666667,37.63333333
-7.31666667,37.625
-7.30833333,37.625
-7.30833333,37.61666667
-7.31666667,37.61666667
-7.31666667,37.60833333
-7.325,37.60833333
-7.33333333,37.60833333
-7.33333333,37.6
-7.33333333,37.59166667
-7.325,37.59166667
-7.325,37.58333333
-7.31666667,37.58333333
-7.31666667,37.575
-7.30833333,37.575
-7.30833333,37.56666667
-7.30833333,37.55833333
-7.3,37.55833333
-7.29166667,37.55833333
-7.29166667,37.55
-7.3,37.55
-7.3,37.54166667
-7.30833333,37.54166667
-7.31666667,37.54166667
-7.325,37.54166667
-7.325,37.55
-7.33333333,37.55
-7.33333333,37.55833333
-7.33333333,37.56666667
-7.34166667,37.56666667
-7.34166667,37.55833333
-7.35,37.55833333
-7.35,37.56666667
-7.35833333,37.56666667
-7.35833333,37.55833333
-7.36666667,37.55833333
-7.375,37.55833333
-7.375,37.56666667
-7.36666667,37.56666667
-7.36666667,37.575
-7.36666667,37.58333333
-7.375,37.58333333
-7.375,37.59166667
-7.375,37.6
-7.38333333,37.6
-7.39166667,37.6
-7.4,37.6
-7.4,37.59166667
-7.39166667,37.59166667
-7.39166667,37.58333333
-7.4,37.58333333
-7.40833333,37.58333333
-7.41666667,37.58333333
-7.425,37.58333333
-7.425,37.59166667
-7.41666667,37.59166667
-7.41666667,37.6
-7.425,37.6
-7.425,37.60833333
-7.425,37.61666667
-7.41666667,37.61666667
-7.41666667,37.625
-7.425,37.625
-7.43333333,37.625
-7.43333333,37.61666667
-7.44166667,37.61666667
-7.44166667,37.60833333
-7.44166667,37.6
-7.43333333,37.6
-7.43333333,37.59166667
-7.43333333,37.58333333
-7.44166667,37.58333333
-7.44166667,37.575
-7.44166667,37.56666667
-7.45,37.56666667
-7.45,37.55833333
-7.45833333,37.55833333
-7.46666667,37.55833333
-7.475,37.55833333
-7.48333333,37.55833333
-7.48333333,37.55
-7.48333333,37.54166667
-7.49166667,37.54166667
-7.5,37.54166667
-7.5,37.53333333
-7.50833333,37.53333333
-7.50833333,37.525
-7.5,37.525
-7.49166667,37.525
-7.48333333,37.525
-7.475,37.525
-7.475,37.51666667
-7.46666667,37.51666667
-7.46666667,37.525
-7.45833333,37.525
-7.45833333,37.51666667
-7.45,37.51666667
-7.44166667,37.51666667
-7.44166667,37.525
-7.43333333,37.525
-7.43333333,37.51666667
-7.43333333,37.50833333
-7.425,37.50833333
-7.41666667,37.50833333
-7.41666667,37.51666667
-7.40833333,37.51666667
-7.4,37.51666667
-7.4,37.50833333
-7.4,37.5
-7.40833333,37.5
-7.40833333,37.49166667
-7.4,37.49166667
-7.39166667,37.49166667
-7.38333333,37.49166667
-7.375,37.49166667
-7.36666667,37.49166667
-7.36666667,37.48333333
-7.36666667,37.475
-7.375,37.475
-7.375,37.48333333
-7.38333333,37.48333333
-7.38333333,37.475
-7.38333333,37.46666667
-7.38333333,37.45833333
-7.39166667,37.45833333
-7.39166667,37.46666667
-7.4,37.46666667
-7.4,37.45833333
-7.4,37.45
-7.39166667,37.45
-7.39166667,37.44166667
-7.4,37.44166667
-7.4,37.43333333
-7.4,37.425
-7.40833333,37.425
-7.41666667,37.425
-7.41666667,37.41666667
-7.41666667,37.40833333
-7.40833333,37.40833333
-7.40833333,37.41666667
-7.4,37.41666667
-7.4,37.40833333
-7.39166667,37.40833333
-7.38333333,37.40833333
-7.38333333,37.4
-7.375,37.4
-7.375,37.39166667
-7.36666667,37.39166667
-7.36666667,37.38333333
-7.375,37.38333333
-7.375,37.375
-7.38333333,37.375
-7.39166667,37.375
-7.4,37.375
-7.4,37.36666667
-7.39166667,37.36666667
-7.38333333,37.36666667
-7.38333333,37.35833333
-7.38333333,37.35
-7.39166667,37.35
-7.39166667,37.34166667
-7.38333333,37.34166667
-7.38333333,37.33333333
-7.375,37.33333333
-7.375,37.325
-7.36666667,37.325
-7.36666667,37.31666667
-7.35833333,37.31666667
-7.35833333,37.30833333
-7.36666667,37.30833333
-7.36666667,37.3
-7.35833333,37.3
-7.35,37.3
-7.35,37.29166667
-7.34166667,37.29166667
-7.34166667,37.28333333
-7.35,37.28333333
-7.35,37.275
-7.34166667,37.275
-7.33333333,37.275
-7.33333333,37.26666667
-7.33333333,37.25833333
-7.33333333,37.25
-7.325,37.25
-7.325,37.24166667
-7.33333333,37.24166667
-7.34166667,37.24166667
-7.35,37.24166667
-7.35,37.23333333
-7.34166667,37.23333333
-7.34166667,37.225
-7.34166667,37.21666667
-7.33333333,37.21666667
-7.33333333,37.20833333
</coordinates>
</LinearRing>
</outerBoundaryIs>
<innerBoundaryIs>
<LinearRing>
<coordinates>
-7.46666667,37.25
-7.46666667,37.25833333
-7.475,37.25833333
-7.475,37.25
-7.46666667,37.25
</coordinates>
</LinearRing>
</innerBoundaryIs>
<innerBoundaryIs>
<LinearRing>
<coordinates>
-7.46666667,37.25833333
-7.45833333,37.25833333
-7.45,37.25833333
-7.45,37.26666667
-7.45833333,37.26666667
-7.46666667,37.26666667
-7.46666667,37.25833333
</coordinates>
</LinearRing>
</innerBoundaryIs>
<innerBoundaryIs>
<LinearRing>
<coordinates>
-7.49166667,37.4
-7.49166667,37.39166667
-7.48333333,37.39166667
-7.48333333,37.4
-7.49166667,37.4
</coordinates>
</LinearRing>
</innerBoundaryIs>
<innerBoundaryIs>
<LinearRing>
<coordinates>
-7.5,37.44166667
-7.49166667,37.44166667
-7.49166667,37.45
-7.5,37.45
-7.5,37.44166667
</coordinates>
</LinearRing>
</innerBoundaryIs>
<innerBoundaryIs>
<LinearRing>
<coordinates>
-7.475,37.625
-7.46666667,37.625
-7.46666667,37.63333333
-7.45833333,37.63333333
-7.45833333,37.64166667
-7.45833333,37.65
-7.46666667,37.65
-7.46666667,37.64166667
-7.475,37.64166667
-7.475,37.63333333
-7.475,37.625
</coordinates>
</LinearRing>
</innerBoundaryIs>
<innerBoundaryIs>
<LinearRing>
<coordinates>
-7.45833333,37.63333333
-7.45833333,37.625
-7.45833333,37.61666667
-7.45,37.61666667
-7.45,37.625
-7.45,37.63333333
-7.45833333,37.63333333
</coordinates>
</LinearRing>
</innerBoundaryIs>
<innerBoundaryIs>
<LinearRing>
<coordinates>
-7.20833333,37.95833333
-7.20833333,37.95
-7.20833333,37.94166667
-7.2,37.94166667
-7.19166667,37.94166667
-7.19166667,37.93333333
-7.18333333,37.93333333
-7.175,37.93333333
-7.175,37.94166667
-7.16666667,37.94166667
-7.15833333,37.94166667
-7.15,37.94166667
-7.14166667,37.94166667
-7.14166667,37.95
-7.15,37.95
-7.15833333,37.95
-7.15833333,37.95833333
-7.16666667,37.95833333
-7.175,37.95833333
-7.175,37.95
-7.18333333,37.95
-7.19166667,37.95
-7.19166667,37.95833333
-7.2,37.95833333
-7.20833333,37.95833333
</coordinates>
</LinearRing>
</innerBoundaryIs>
<innerBoundaryIs>
<LinearRing>
<coordinates>
-7.36666667,37.70833333
-7.375,37.70833333
-7.38333333,37.70833333
-7.38333333,37.7
-7.375,37.7
-7.36666667,37.7
-7.36666667,37.70833333
</coordinates>
</LinearRing>
</innerBoundaryIs>
<innerBoundaryIs>
<LinearRing>
<coordinates>
-7.35833333,37.65
-7.35833333,37.65833333
-7.36666667,37.65833333
-7.36666667,37.65
-7.35833333,37.65
</coordinates>
</LinearRing>
</innerBoundaryIs>
<innerBoundaryIs>
<LinearRing>
<coordinates>
-7.44166667,37.6
-7.45,37.6
-7.45,37.59166667
-7.44166667,37.59166667
-7.44166667,37.6
</coordinates>
</LinearRing>
</innerBoundaryIs>
<innerBoundaryIs>
<LinearRing>
<coordinates>
-7.35,37.23333333
-7.35833333,37.23333333
-7.36666667,37.23333333
-7.36666667,37.225
-7.36666667,37.21666667
-7.35833333,37.21666667
-7.35833333,37.225
-7.35,37.225
-7.35,37.23333333
</coordinates>
</LinearRing>
</innerBoundaryIs>
<innerBoundaryIs>
<LinearRing>
<coordinates>
-7.55,37.33333333
-7.54166667,37.33333333
-7.53333333,37.33333333
-7.53333333,37.34166667
-7.53333333,37.35
-7.525,37.35
-7.51666667,37.35
-7.50833333,37.35
-7.50833333,37.35833333
-7.51666667,37.35833333
-7.525,37.35833333
-7.525,37.36666667
-7.53333333,37.36666667
-7.53333333,37.375
-7.54166667,37.375
-7.55,37.375
-7.55833333,37.375
-7.56666667,37.375
-7.56666667,37.36666667
-7.575,37.36666667
-7.58333333,37.36666667
-7.58333333,37.35833333
-7.59166667,37.35833333
-7.59166667,37.35
-7.58333333,37.35
-7.575,37.35
-7.575,37.35833333
-7.56666667,37.35833333
-7.56666667,37.35
-7.55833333,37.35
-7.55833333,37.35833333
-7.55,37.35833333
-7.54166667,37.35833333
-7.54166667,37.35
-7.54166667,37.34166667
-7.55,37.34166667
-7.55,37.33333333
</coordinates>
</LinearRing>
</innerBoundaryIs>
<innerBoundaryIs>
<LinearRing>
<coordinates>
-7.525,37.36666667
-7.51666667,37.36666667
-7.51666667,37.375
-7.525,37.375
-7.525,37.36666667
</coordinates>
</LinearRing>
</innerBoundaryIs>
<innerBoundaryIs>
<LinearRing>
<coordinates>
-7.45,37.33333333
-7.44166667,37.33333333
-7.44166667,37.325
-7.43333333,37.325
-7.43333333,37.33333333
-7.43333333,37.34166667
-7.44166667,37.34166667
-7.44166667,37.35
-7.45,37.35
-7.45,37.34166667
-7.45,37.33333333
</coordinates>
</LinearRing>
</innerBoundaryIs>
<innerBoundaryIs>
<LinearRing>
<coordinates>
-7.43333333,37.325
-7.43333333,37.31666667
-7.44166667,37.31666667
-7.44166667,37.30833333
-7.43333333,37.30833333
-7.43333333,37.3
-7.425,37.3
-7.425,37.30833333
-7.425,37.31666667
-7.425,37.325
-7.43333333,37.325
</coordinates>
</LinearRing>
</innerBoundaryIs>
<innerBoundaryIs>
<LinearRing>
<coordinates>
-7.44166667,37.35
-7.43333333,37.35
-7.43333333,37.35833333
-7.43333333,37.36666667
-7.44166667,37.36666667
-7.44166667,37.35833333
-7.44166667,37.35
</coordinates>
</LinearRing>
</innerBoundaryIs>
<innerBoundaryIs>
<LinearRing>
<coordinates>
-7.41666667,37.33333333
-7.41666667,37.325
-7.40833333,37.325
-7.4,37.325
-7.4,37.33333333
-7.40833333,37.33333333
-7.41666667,37.33333333
</coordinates>
</LinearRing>
</innerBoundaryIs>
<innerBoundaryIs>
<LinearRing>
<coordinates>
-7.4,37.325
-7.4,37.31666667
-7.39166667,37.31666667
-7.39166667,37.325
-7.4,37.325
</coordinates>
</LinearRing>
</innerBoundaryIs>
<innerBoundaryIs>
<LinearRing>
<coordinates>
-7.61666667,37.31666667
-7.61666667,37.30833333
-7.625,37.30833333
-7.625,37.3
-7.61666667,37.3
-7.60833333,37.3
-7.6,37.3
-7.59166667,37.3
-7.59166667,37.29166667
-7.58333333,37.29166667
-7.58333333,37.3
-7.575,37.3
-7.575,37.30833333
-7.58333333,37.30833333
-7.58333333,37.31666667
-7.59166667,37.31666667
-7.59166667,37.325
-7.6,37.325
-7.60833333,37.325
-7.60833333,37.31666667
-7.61666667,37.31666667
</coordinates>
</LinearRing>
</innerBoundaryIs>
<innerBoundaryIs>
<LinearRing>
<coordinates>
-7.575,37.30833333
-7.56666667,37.30833333
-7.55833333,37.30833333
-7.55,37.30833333
-7.54166667,37.30833333
-7.54166667,37.31666667
-7.55,37.31666667
-7.55833333,37.31666667
-7.56666667,37.31666667
-7.575,37.31666667
-7.575,37.30833333
</coordinates>
</LinearRing>
</innerBoundaryIs>
<innerBoundaryIs>
<LinearRing>
<coordinates>
-7.53333333,37.30833333
-7.525,37.30833333
-7.525,37.31666667
-7.53333333,37.31666667
-7.53333333,37.30833333
</coordinates>
</LinearRing>
</innerBoundaryIs>
<innerBoundaryIs>
<LinearRing>
<coordinates>
-7.525,37.30833333
-7.525,37.3
-7.53333333,37.3
-7.53333333,37.29166667
-7.525,37.29166667
-7.51666667,37.29166667
-7.50833333,37.29166667
-7.5,37.29166667
-7.49166667,37.29166667
-7.49166667,37.3
-7.49166667,37.30833333
-7.5,37.30833333
-7.5,37.31666667
-7.50833333,37.31666667
-7.50833333,37.30833333
-7.51666667,37.30833333
-7.525,37.30833333
</coordinates>
</LinearRing>
</innerBoundaryIs>
<innerBoundaryIs>
<LinearRing>
<coordinates>
-7.43333333,37.375
-7.425,37.375
-7.425,37.38333333
-7.43333333,37.38333333
-7.43333333,37.375
</coordinates>
</LinearRing>
</innerBoundaryIs>
<innerBoundaryIs>
<LinearRing>
<coordinates>
-7.43333333,37.38333333
-7.43333333,37.39166667
-7.44166667,37.39166667
-7.44166667,37.38333333
-7.43333333,37.38333333
</coordinates>
</LinearRing>
</innerBoundaryIs>
<innerBoundaryIs>
<LinearRing>
<coordinates>
-7.45833333,37.5
-7.45,37.5
-7.44166667,37.5
-7.44166667,37.50833333
-7.45,37.50833333
-7.45833333,37.50833333
-7.45833333,37.5
</coordinates>
</LinearRing>
</innerBoundaryIs>
<innerBoundaryIs>
<LinearRing>
<coordinates>
-7.44166667,37.5
-7.44166667,37.49166667
-7.43333333,37.49166667
-7.43333333,37.48333333
-7.425,37.48333333
-7.41666667,37.48333333
-7.41666667,37.49166667
-7.41666667,37.5
-7.425,37.5
-7.43333333,37.5
-7.44166667,37.5
</coordinates>
</LinearRing>
</innerBoundaryIs>
<innerBoundaryIs>
<LinearRing>
<coordinates>
-7.43333333,37.48333333
-7.44166667,37.48333333
-7.45,37.48333333
-7.45,37.49166667
-7.45833333,37.49166667
-7.45833333,37.48333333
-7.46666667,37.48333333
-7.46666667,37.475
-7.45833333,37.475
-7.45833333,37.46666667
-7.45,37.46666667
-7.44166667,37.46666667
-7.44166667,37.475
-7.43333333,37.475
-7.43333333,37.48333333
</coordinates>
</LinearRing>
</innerBoundaryIs>
<innerBoundaryIs>
<LinearRing>
<coordinates>
-7.46666667,37.475
-7.475,37.475
-7.475,37.46666667
-7.475,37.45833333
-7.46666667,37.45833333
-7.46666667,37.46666667
-7.46666667,37.475
</coordinates>
</LinearRing>
</innerBoundaryIs>
<innerBoundaryIs>
<LinearRing>
<coordinates>
-7.43333333,37.475
-7.43333333,37.46666667
-7.425,37.46666667
-7.425,37.45833333
-7.41666667,37.45833333
-7.40833333,37.45833333
-7.40833333,37.46666667
-7.41666667,37.46666667
-7.41666667,37.475
-7.425,37.475
-7.43333333,37.475
</coordinates>
</LinearRing>
</innerBoundaryIs>
<innerBoundaryIs>
<LinearRing>
<coordinates>
-7.425,37.69166667
-7.425,37.68333333
-7.41666667,37.68333333
-7.41666667,37.675
-7.40833333,37.675
-7.4,37.675
-7.4,37.66666667
-7.4,37.65833333
-7.39166667,37.65833333
-7.39166667,37.66666667
-7.39166667,37.675
-7.38333333,37.675
-7.38333333,37.66666667
-7.375,37.66666667
-7.36666667,37.66666667
-7.36666667,37.675
-7.375,37.675
-7.375,37.68333333
-7.38333333,37.68333333
-7.38333333,37.69166667
-7.39166667,37.69166667
-7.4,37.69166667
-7.40833333,37.69166667
-7.41666667,37.69166667
-7.425,37.69166667
</coordinates>
</LinearRing>
</innerBoundaryIs>
<innerBoundaryIs>
<LinearRing>
<coordinates>
-7.375,37.68333333
-7.36666667,37.68333333
-7.36666667,37.69166667
-7.375,37.69166667
-7.375,37.68333333
</coordinates>
</LinearRing>
</innerBoundaryIs>
<innerBoundaryIs>
<LinearRing>
<coordinates>
-7.45,37.425
-7.45,37.41666667
-7.44166667,37.41666667
-7.44166667,37.425
-7.45,37.425
</coordinates>
</LinearRing>
</innerBoundaryIs>
<innerBoundaryIs>
<LinearRing>
<coordinates>
-7.525,37.25
-7.525,37.24166667
-7.51666667,37.24166667
-7.51666667,37.25
-7.51666667,37.25833333
-7.51666667,37.26666667
-7.50833333,37.26666667
-7.50833333,37.275
-7.51666667,37.275
-7.51666667,37.28333333
-7.525,37.28333333
-7.525,37.275
-7.525,37.26666667
-7.525,37.25833333
-7.525,37.25
</coordinates>
</LinearRing>
</innerBoundaryIs>
<innerBoundaryIs>
<LinearRing>
<coordinates>
-7.525,37.33333333
-7.525,37.325
-7.51666667,37.325
-7.50833333,37.325
-7.50833333,37.33333333
-7.51666667,37.33333333
-7.525,37.33333333
</coordinates>
</LinearRing>
</innerBoundaryIs>
<innerBoundaryIs>
<LinearRing>
<coordinates>
-7.5,37.33333333
-7.5,37.325
-7.49166667,37.325
-7.48333333,37.325
-7.48333333,37.33333333
-7.49166667,37.33333333
-7.5,37.33333333
</coordinates>
</LinearRing>
</innerBoundaryIs>
<innerBoundaryIs>
<LinearRing>
<coordinates>
-7.49166667,37.28333333
-7.49166667,37.275
-7.48333333,37.275
-7.475,37.275
-7.46666667,37.275
-7.45833333,37.275
-7.45833333,37.28333333
-7.45833333,37.29166667
-7.46666667,37.29166667
-7.475,37.29166667
-7.475,37.3
-7.48333333,37.3
-7.48333333,37.29166667
-7.48333333,37.28333333
-7.49166667,37.28333333
</coordinates>
</LinearRing>
</innerBoundaryIs>
<innerBoundaryIs>
<LinearRing>
<coordinates>
-7.39166667,37.28333333
-7.38333333,37.28333333
-7.375,37.28333333
-7.375,37.29166667
-7.375,37.3
-7.38333333,37.3
-7.38333333,37.29166667
-7.39166667,37.29166667
-7.39166667,37.28333333
</coordinates>
</LinearRing>
</innerBoundaryIs>
<innerBoundaryIs>
<LinearRing>
<coordinates>
-7.35833333,37.25
-7.35,37.25
-7.34166667,37.25
-7.34166667,37.25833333
-7.34166667,37.26666667
-7.35,37.26666667
-7.35833333,37.26666667
-7.35833333,37.25833333
-7.35833333,37.25
</coordinates>
</LinearRing>
</innerBoundaryIs>
<innerBoundaryIs>
<LinearRing>
<coordinates>
-7.39166667,37.26666667
-7.38333333,37.26666667
-7.38333333,37.275
-7.39166667,37.275
-7.39166667,37.26666667
</coordinates>
</LinearRing>
</innerBoundaryIs>
<innerBoundaryIs>
<LinearRing>
<coordinates>
-7.525,37.4
-7.525,37.39166667
-7.525,37.38333333
-7.51666667,37.38333333
-7.51666667,37.39166667
-7.51666667,37.4
-7.525,37.4
</coordinates>
</LinearRing>
</innerBoundaryIs>
<innerBoundaryIs>
<LinearRing>
<coordinates>
-7.45833333,37.4
-7.45,37.4
-7.45,37.40833333
-7.45833333,37.40833333
-7.45833333,37.4
</coordinates>
</LinearRing>
</innerBoundaryIs>
<innerBoundaryIs>
<LinearRing>
<coordinates>
-7.46666667,37.39166667
-7.46666667,37.38333333
-7.45833333,37.38333333
-7.45833333,37.39166667
-7.46666667,37.39166667
</coordinates>
</LinearRing>
</innerBoundaryIs>
<innerBoundaryIs>
<LinearRing>
<coordinates>
-7.66666667,37.4
-7.65833333,37.4
-7.65833333,37.40833333
-7.66666667,37.40833333
-7.66666667,37.4
</coordinates>
</LinearRing>
</innerBoundaryIs>
<innerBoundaryIs>
<LinearRing>
<coordinates>
-7.56666667,37.55833333
-7.55833333,37.55833333
-7.55833333,37.56666667
-7.56666667,37.56666667
-7.56666667,37.55833333
</coordinates>
</LinearRing>
</innerBoundaryIs>
<innerBoundaryIs>
<LinearRing>
<coordinates>
-7.54166667,37.55
-7.54166667,37.54166667
-7.53333333,37.54166667
-7.525,37.54166667
-7.525,37.55
-7.53333333,37.55
-7.54166667,37.55
</coordinates>
</LinearRing>
</innerBoundaryIs>
<innerBoundaryIs>
<LinearRing>
<coordinates>
-7.43333333,37.44166667
-7.43333333,37.43333333
-7.425,37.43333333
-7.425,37.44166667
-7.43333333,37.44166667
</coordinates>
</LinearRing>
</innerBoundaryIs>
<innerBoundaryIs>
<LinearRing>
<coordinates>
-7.55,37.525
-7.54166667,37.525
-7.54166667,37.53333333
-7.55,37.53333333
-7.55,37.525
</coordinates>
</LinearRing>
</innerBoundaryIs>
<innerBoundaryIs>
<LinearRing>
<coordinates>
-7.35,37.68333333
-7.34166667,37.68333333
-7.34166667,37.675
-7.33333333,37.675
-7.33333333,37.68333333
-7.325,37.68333333
-7.325,37.69166667
-7.33333333,37.69166667
-7.34166667,37.69166667
-7.35,37.69166667
-7.35,37.68333333
</coordinates>
</LinearRing>
</innerBoundaryIs>
<innerBoundaryIs>
<LinearRing>
<coordinates>
-7.48333333,37.58333333
-7.48333333,37.575
-7.475,37.575
-7.475,37.58333333
-7.48333333,37.58333333
</coordinates>
</LinearRing>
</innerBoundaryIs>
<innerBoundaryIs>
<LinearRing>
<coordinates>
-7.48333333,37.59166667
-7.475,37.59166667
-7.46666667,37.59166667
-7.45833333,37.59166667
-7.45833333,37.6
-7.46666667,37.6
-7.475,37.6
-7.48333333,37.6
-7.48333333,37.59166667
</coordinates>
</LinearRing>
</innerBoundaryIs>
<innerBoundaryIs>
<LinearRing>
<coordinates>
-7.61666667,37.6
-7.61666667,37.59166667
-7.60833333,37.59166667
-7.60833333,37.6
-7.61666667,37.6
</coordinates>
</LinearRing>
</innerBoundaryIs>
<innerBoundaryIs>
<LinearRing>
<coordinates>
-7.40833333,37.61666667
-7.4,37.61666667
-7.4,37.60833333
-7.39166667,37.60833333
-7.39166667,37.61666667
-7.38333333,37.61666667
-7.38333333,37.60833333
-7.375,37.60833333
-7.375,37.61666667
-7.375,37.625
-7.38333333,37.625
-7.39166667,37.625
-7.39166667,37.63333333
-7.4,37.63333333
-7.40833333,37.63333333
-7.40833333,37.625
-7.40833333,37.61666667
</coordinates>
</LinearRing>
</innerBoundaryIs>
<innerBoundaryIs>
<LinearRing>
<coordinates>
-7.45,37.65833333
-7.44166667,37.65833333
-7.44166667,37.66666667
-7.45,37.66666667
-7.45,37.65833333
</coordinates>
</LinearRing>
</innerBoundaryIs>
<innerBoundaryIs>
<LinearRing>
<coordinates>
-7.38333333,37.65833333
-7.38333333,37.65
-7.375,37.65
-7.375,37.65833333
-7.38333333,37.65833333
</coordinates>
</LinearRing>
</innerBoundaryIs>
<innerBoundaryIs>
<LinearRing>
<coordinates>
-7.44166667,37.64166667
-7.43333333,37.64166667
-7.425,37.64166667
-7.425,37.65
-7.43333333,37.65
-7.44166667,37.65
-7.44166667,37.64166667
</coordinates>
</LinearRing>
</innerBoundaryIs>
<innerBoundaryIs>
<LinearRing>
<coordinates>
-7.45,37.75
-7.45833333,37.75
-7.46666667,37.75
-7.46666667,37.74166667
-7.46666667,37.73333333
-7.45833333,37.73333333
-7.45,37.73333333
-7.45,37.725
-7.44166667,37.725
-7.43333333,37.725
-7.43333333,37.73333333
-7.43333333,37.74166667
-7.44166667,37.74166667
-7.44166667,37.75
-7.45,37.75
</coordinates>
</LinearRing>
</innerBoundaryIs>
<innerBoundaryIs>
<LinearRing>
<coordinates>
-7.225,37.9
-7.225,37.89166667
-7.21666667,37.89166667
-7.21666667,37.88333333
-7.20833333,37.88333333
-7.20833333,37.89166667
-7.2,37.89166667
-7.2,37.9
-7.2,37.90833333
-7.2,37.91666667
-7.20833333,37.91666667
-7.20833333,37.90833333
-7.21666667,37.90833333
-7.21666667,37.9
-7.225,37.9
</coordinates>
</LinearRing>
</innerBoundaryIs>
<innerBoundaryIs>
<LinearRing>
<coordinates>
-7.25,37.875
-7.25833333,37.875
-7.25833333,37.86666667
-7.26666667,37.86666667
-7.26666667,37.85833333
-7.25833333,37.85833333
-7.25,37.85833333
-7.24166667,37.85833333
-7.23333333,37.85833333
-7.23333333,37.86666667
-7.24166667,37.86666667
-7.24166667,37.875
-7.25,37.875
</coordinates>
</LinearRing>
</innerBoundaryIs>
<innerBoundaryIs>
<LinearRing>
<coordinates>
-7.2,37.875
-7.19166667,37.875
-7.19166667,37.88333333
-7.2,37.88333333
-7.2,37.875
</coordinates>
</LinearRing>
</innerBoundaryIs>
<innerBoundaryIs>
<LinearRing>
<coordinates>
-7.225,37.85833333
-7.21666667,37.85833333
-7.21666667,37.86666667
-7.225,37.86666667
-7.225,37.85833333
</coordinates>
</LinearRing>
</innerBoundaryIs>
<innerBoundaryIs>
<LinearRing>
<coordinates>
-7.175,37.91666667
-7.175,37.90833333
-7.16666667,37.90833333
-7.16666667,37.91666667
-7.175,37.91666667
</coordinates>
</LinearRing>
</innerBoundaryIs>
<innerBoundaryIs>
<LinearRing>
<coordinates>
-7.23333333,37.91666667
-7.23333333,37.90833333
-7.225,37.90833333
-7.225,37.91666667
-7.23333333,37.91666667
</coordinates>
</LinearRing>
</innerBoundaryIs>
</Polygon>
<Polygon>
<outerBoundaryIs>
<LinearRing>
<coordinates>
-7.575,38.48333333
-7.575,38.475
-7.58333333,38.475
-7.59166667,38.475
-7.59166667,38.48333333
-7.58333333,38.48333333
-7.58333333,38.49166667
-7.59166667,38.49166667
-7.6,38.49166667
-7.6,38.5
-7.6,38.50833333
-7.59166667,38.50833333
-7.59166667,38.51666667
-7.6,38.51666667
-7.60833333,38.51666667
-7.60833333,38.525
-7.6,38.525
-7.59166667,38.525
-7.58333333,38.525
-7.575,38.525
-7.56666667,38.525
-7.55833333,38.525
-7.55833333,38.51666667
-7.55,38.51666667
-7.55,38.525
-7.55,38.53333333
-7.54166667,38.53333333
-7.53333333,38.53333333
-7.53333333,38.525
-7.525,38.525
-7.525,38.51666667
-7.51666667,38.51666667
-7.51666667,38.50833333
-7.525,38.50833333
-7.525,38.5
-7.53333333,38.5
-7.53333333,38.49166667
-7.54166667,38.49166667
-7.54166667,38.5
-7.55,38.5
-7.55,38.49166667
-7.55833333,38.49166667
-7.56666667,38.49166667
-7.56666667,38.48333333
-7.575,38.48333333
</coordinates>
</LinearRing>
</outerBoundaryIs>
<innerBoundaryIs>
<LinearRing>
<coordinates>
-7.55833333,38.51666667
-7.56666667,38.51666667
-7.575,38.51666667
-7.58333333,38.51666667
-7.58333333,38.50833333
-7.58333333,38.5
-7.575,38.5
-7.56666667,38.5
-7.56666667,38.50833333
-7.55833333,38.50833333
-7.55833333,38.51666667
</coordinates>
</LinearRing>
</innerBoundaryIs>
</Polygon>
<Polygon>
<outerBoundaryIs>
<LinearRing>
<coordinates>
-7.79166667,38.43333333
-7.79166667,38.425
-7.8,38.425
-7.80833333,38.425
-7.80833333,38.43333333
-7.80833333,38.44166667
-7.81666667,38.44166667
-7.81666667,38.45
-7.81666667,38.45833333
-7.80833333,38.45833333
-7.8,38.45833333
-7.8,38.45
-7.79166667,38.45
-7.78333333,38.45
-7.775,38.45
-7.775,38.44166667
-7.78333333,38.44166667
-7.78333333,38.43333333
-7.79166667,38.43333333
</coordinates>
</LinearRing>
</outerBoundaryIs>
<innerBoundaryIs>
<LinearRing>
<coordinates>
-7.79166667,38.43333333
-7.79166667,38.44166667
-7.8,38.44166667
-7.8,38.43333333
-7.79166667,38.43333333
</coordinates>
</LinearRing>
</innerBoundaryIs>
</Polygon>
<Polygon>
<outerBoundaryIs>
<LinearRing>
<coordinates>
-8.86666667,38.84166667
-8.86666667,38.83333333
-8.875,38.83333333
-8.88333333,38.83333333
-8.88333333,38.84166667
-8.89166667,38.84166667
-8.89166667,38.85
-8.9,38.85
-8.9,38.85833333
-8.90833333,38.85833333
-8.90833333,38.85
-8.91666667,38.85
-8.91666667,38.85833333
-8.91666667,38.86666667
-8.90833333,38.86666667
-8.90833333,38.875
-8.9,38.875
-8.89166667,38.875
-8.88333333,38.875
-8.88333333,38.86666667
-8.88333333,38.85833333
-8.88333333,38.85
-8.875,38.85
-8.86666667,38.85
-8.86666667,38.85833333
-8.875,38.85833333
-8.875,38.86666667
-8.86666667,38.86666667
-8.86666667,38.875
-8.875,38.875
-8.875,38.88333333
-8.86666667,38.88333333
-8.85833333,38.88333333
-8.85833333,38.875
-8.85,38.875
-8.84166667,38.875
-8.83333333,38.875
-8.825,38.875
-8.825,38.88333333
-8.81666667,38.88333333
-8.81666667,38.875
-8.80833333,38.875
-8.8,38.875
-8.8,38.86666667
-8.80833333,38.86666667
-8.81666667,38.86666667
-8.81666667,38.85833333
-8.825,38.85833333
-8.83333333,38.85833333
-8.83333333,38.85
-8.84166667,38.85
-8.85,38.85
-8.85833333,38.85
-8.85833333,38.84166667
-8.86666667,38.84166667
</coordinates>
</LinearRing>
</outerBoundaryIs>
<innerBoundaryIs>
<LinearRing>
<coordinates>
-8.9,38.85833333
-8.89166667,38.85833333
-8.89166667,38.86666667
-8.9,38.86666667
-8.9,38.85833333
</coordinates>
</LinearRing>
</innerBoundaryIs>
<innerBoundaryIs>
<LinearRing>
<coordinates>
-8.85833333,38.86666667
-8.85833333,38.85833333
-8.85,38.85833333
-8.85,38.86666667
-8.85833333,38.86666667
</coordinates>
</LinearRing>
</innerBoundaryIs>
</Polygon>
<Polygon>
<outerBoundaryIs>
<LinearRing>
<coordinates>
-8.16666667,39.15
-8.16666667,39.14166667
-8.175,39.14166667
-8.175,39.13333333
-8.18333333,39.13333333
-8.19166667,39.13333333
-8.19166667,39.14166667
-8.19166667,39.15
-8.19166667,39.15833333
-8.19166667,39.16666667
-8.19166667,39.175
-8.19166667,39.18333333
-8.18333333,39.18333333
-8.18333333,39.175
-8.175,39.175
-8.175,39.16666667
-8.175,39.15833333
-8.16666667,39.15833333
-8.16666667,39.15
</coordinates>
</LinearRing>
</outerBoundaryIs>
<innerBoundaryIs>
<LinearRing>
<coordinates>
-8.175,39.14166667
-8.175,39.15
-8.18333333,39.15
-8.18333333,39.14166667
-8.175,39.14166667
</coordinates>
</LinearRing>
</innerBoundaryIs>
</Polygon>
<Polygon>
<outerBoundaryIs>
<LinearRing>
<coordinates>
-8.95,39.18333333
-8.95,39.175
-8.95833333,39.175
-8.96666667,39.175
-8.96666667,39.16666667
-8.96666667,39.15833333
-8.975,39.15833333
-8.975,39.15
-8.98333333,39.15
-8.98333333,39.15833333
-8.99166667,39.15833333
-9,39.15833333
-9.00833333,39.15833333
-9.00833333,39.15
-9.01666667,39.15
-9.025,39.15
-9.025,39.15833333
-9.01666667,39.15833333
-9.01666667,39.16666667
-9.01666667,39.175
-9.01666667,39.18333333
-9.00833333,39.18333333
-9,39.18333333
-9,39.175
-9,39.16666667
-8.99166667,39.16666667
-8.98333333,39.16666667
-8.98333333,39.175
-8.975,39.175
-8.975,39.18333333
-8.98333333,39.18333333
-8.98333333,39.19166667
-8.99166667,39.19166667
-9,39.19166667
-9,39.2
-9,39.20833333
-9.00833333,39.20833333
-9.00833333,39.21666667
-9,39.21666667
-8.99166667,39.21666667
-8.99166667,39.225
-8.98333333,39.225
-8.98333333,39.23333333
-8.98333333,39.24166667
-8.975,39.24166667
-8.975,39.23333333
-8.975,39.225
-8.96666667,39.225
-8.96666667,39.21666667
-8.975,39.21666667
-8.98333333,39.21666667
-8.98333333,39.20833333
-8.98333333,39.2
-8.975,39.2
-8.96666667,39.2
-8.95833333,39.2
-8.95833333,39.19166667
-8.95,39.19166667
-8.95,39.2
-8.95,39.20833333
-8.94166667,39.20833333
-8.94166667,39.21666667
-8.95,39.21666667
-8.95833333,39.21666667
-8.95833333,39.225
-8.95833333,39.23333333
-8.95833333,39.24166667
-8.95,39.24166667
-8.95,39.25
-8.94166667,39.25
-8.94166667,39.24166667
-8.94166667,39.23333333
-8.94166667,39.225
-8.93333333,39.225
-8.93333333,39.23333333
-8.93333333,39.24166667
-8.93333333,39.25
-8.925,39.25
-8.91666667,39.25
-8.91666667,39.25833333
-8.90833333,39.25833333
-8.90833333,39.25
-8.90833333,39.24166667
-8.91666667,39.24166667
-8.91666667,39.23333333
-8.90833333,39.23333333
-8.9,39.23333333
-8.9,39.225
-8.90833333,39.225
-8.90833333,39.21666667
-8.9,39.21666667
-8.9,39.20833333
-8.89166667,39.20833333
-8.89166667,39.2
-8.89166667,39.19166667
-8.9,39.19166667
-8.9,39.2
-8.90833333,39.2
-8.90833333,39.19166667
-8.90833333,39.18333333
-8.90833333,39.175
-8.90833333,39.16666667
-8.91666667,39.16666667
-8.91666667,39.175
-8.91666667,39.18333333
-8.925,39.18333333
-8.93333333,39.18333333
-8.94166667,39.18333333
-8.95,39.18333333
</coordinates>
</LinearRing>
</outerBoundaryIs>
<innerBoundaryIs>
<LinearRing>
<coordinates>
-8.94166667,39.20833333
-8.94166667,39.2
-8.93333333,39.2
-8.93333333,39.19166667
-8.925,39.19166667
-8.925,39.2
-8.925,39.20833333
-8.93333333,39.20833333
-8.94166667,39.20833333
</coordinates>
</LinearRing>
</innerBoundaryIs>
</Polygon>
<Polygon>
<outerBoundaryIs>
<LinearRing>
<coordinates>
-8.95833333,38.84166667
-8.95833333,38.83333333
-8.96666667,38.83333333
-8.96666667,38.84166667
-8.975,38.84166667
-8.975,38.85
-8.98333333,38.85
-8.98333333,38.85833333
-8.99166667,38.85833333
-8.99166667,38.86666667
-8.99166667,38.875
-8.98333333,38.875
-8.98333333,38.88333333
-8.99166667,38.88333333
-8.99166667,38.89166667
-8.98333333,38.89166667
-8.98333333,38.9
-8.975,38.9
-8.96666667,38.9
-8.96666667,38.90833333
-8.96666667,38.91666667
-8.95833333,38.91666667
-8.95,38.91666667
-8.95,38.925
-8.95833333,38.925
-8.96666667,38.925
-8.96666667,38.93333333
-8.975,38.93333333
-8.98333333,38.93333333
-8.98333333,38.94166667
-8.975,38.94166667
-8.96666667,38.94166667
-8.96666667,38.95
-8.96666667,38.95833333
-8.95833333,38.95833333
-8.95,38.95833333
-8.95,38.96666667
-8.95833333,38.96666667
-8.96666667,38.96666667
-8.96666667,38.975
-8.96666667,38.98333333
-8.95833333,38.98333333
-8.95833333,38.99166667
-8.95,38.99166667
-8.95,39
-8.95,39.00833333
-8.95,39.01666667
-8.95833333,39.01666667
-8.95833333,39.025
-8.95,39.025
-8.95,39.03333333
-8.95,39.04166667
-8.95833333,39.04166667
-8.96666667,39.04166667
-8.975,39.04166667
-8.975,39.05
-8.96666667,39.05
-8.96666667,39.05833333
-8.96666667,39.06666667
-8.96666667,39.075
-8.95833333,39.075
-8.95833333,39.08333333
-8.95833333,39.09166667
-8.95833333,39.1
-8.95,39.1
-8.95,39.09166667
-8.94166667,39.09166667
-8.94166667,39.1
-8.93333333,39.1
-8.93333333,39.09166667
-8.93333333,39.08333333
-8.93333333,39.075
-8.93333333,39.06666667
-8.925,39.06666667
-8.925,39.05833333
-8.93333333,39.05833333
-8.94166667,39.05833333
-8.94166667,39.05
-8.93333333,39.05
-8.93333333,39.04166667
-8.93333333,39.03333333
-8.925,39.03333333
-8.925,39.04166667
-8.91666667,39.04166667
-8.90833333,39.04166667
-8.90833333,39.05
-8.9,39.05
-8.89166667,39.05
-8.89166667,39.05833333
-8.88333333,39.05833333
-8.875,39.05833333
-8.875,39.06666667
-8.86666667,39.06666667
-8.86666667,39.075
-8.85833333,39.075
-8.85833333,39.08333333
-8.85833333,39.09166667
-8.86666667,39.09166667
-8.86666667,39.1
-8.86666667,39.10833333
-8.85833333,39.10833333
-8.85833333,39.11666667
-8.85,39.11666667
-8.85,39.10833333
-8.85,39.1
-8.84166667,39.1
-8.84166667,39.10833333
-8.83333333,39.10833333
-8.83333333,39.1
-8.83333333,39.09166667
-8.825,39.09166667
-8.81666667,39.09166667
-8.81666667,39.1
-8.81666667,39.10833333
-8.80833333,39.10833333
-8.80833333,39.1
-8.8,39.1
-8.8,39.10833333
-8.79166667,39.10833333
-8.79166667,39.11666667
-8.78333333,39.11666667
-8.78333333,39.125
-8.79166667,39.125
-8.79166667,39.13333333
-8.78333333,39.13333333
-8.78333333,39.14166667
-8.79166667,39.14166667
-8.79166667,39.15
-8.78333333,39.15
-8.775,39.15
-8.76666667,39.15
-8.76666667,39.15833333
-8.75833333,39.15833333
-8.75833333,39.16666667
-8.75833333,39.175
-8.75833333,39.18333333
-8.75833333,39.19166667
-8.75,39.19166667
-8.75,39.18333333
-8.74166667,39.18333333
-8.73333333,39.18333333
-8.725,39.18333333
-8.725,39.19166667
-8.725,39.2
-8.73333333,39.2
-8.73333333,39.20833333
-8.73333333,39.21666667
-8.74166667,39.21666667
-8.74166667,39.225
-8.74166667,39.23333333
-8.75,39.23333333
-8.75,39.24166667
-8.75833333,39.24166667
-8.76666667,39.24166667
-8.76666667,39.25
-8.76666667,39.25833333
-8.775,39.25833333
-8.775,39.25
-8.78333333,39.25
-8.78333333,39.24166667
-8.78333333,39.23333333
-8.79166667,39.23333333
-8.79166667,39.24166667
-8.79166667,39.25
-8.8,39.25
-8.8,39.25833333
-8.80833333,39.25833333
-8.80833333,39.25
-8.81666667,39.25
-8.81666667,39.24166667
-8.825,39.24166667
-8.83333333,39.24166667
-8.83333333,39.25
-8.825,39.25
-8.825,39.25833333
-8.81666667,39.25833333
-8.81666667,39.26666667
-8.825,39.26666667
-8.83333333,39.26666667
-8.84166667,39.26666667
-8.85,39.26666667
-8.85,39.25833333
-8.85833333,39.25833333
-8.86666667,39.25833333
-8.875,39.25833333
-8.875,39.26666667
-8.86666667,39.26666667
-8.85833333,39.26666667
-8.85833333,39.275
-8.85833333,39.28333333
-8.86666667,39.28333333
-8.86666667,39.29166667
-8.875,39.29166667
-8.875,39.3
-8.86666667,39.3
-8.85833333,39.3
-8.85833333,39.29166667
-8.85,39.29166667
-8.84166667,39.29166667
-8.84166667,39.28333333
-8.83333333,39.28333333
-8.83333333,39.29166667
-8.825,39.29166667
-8.825,39.28333333
-8.825,39.275
-8.81666667,39.275
-8.80833333,39.275
-8.80833333,39.28333333
-8.8,39.28333333
-8.8,39.275
-8.8,39.26666667
-8.79166667,39.26666667
-8.79166667,39.275
-8.78333333,39.275
-8.78333333,39.26666667
-8.775,39.26666667
-8.76666667,39.26666667
-8.75833333,39.26666667
-8.75,39.26666667
-8.75,39.275
-8.74166667,39.275
-8.74166667,39.26666667
-8.74166667,39.25833333
-8.74166667,39.25
-8.73333333,39.25
-8.73333333,39.25833333
-8.725,39.25833333
-8.725,39.25
-8.71666667,39.25
-8.71666667,39.24166667
-8.71666667,39.23333333
-8.70833333,39.23333333
-8.70833333,39.225
-8.70833333,39.21666667
-8.7,39.21666667
-8.7,39.20833333
-8.7,39.2
-8.69166667,39.2
-8.68333333,39.2
-8.68333333,39.20833333
-8.68333333,39.21666667
-8.675,39.21666667
-8.675,39.225
-8.675,39.23333333
-8.675,39.24166667
-8.675,39.25
-8.68333333,39.25
-8.68333333,39.25833333
-8.68333333,39.26666667
-8.69166667,39.26666667
-8.69166667,39.275
-8.69166667,39.28333333
-8.7,39.28333333
-8.7,39.29166667
-8.69166667,39.29166667
-8.69166667,39.3
-8.68333333,39.3
-8.675,39.3
-8.675,39.29166667
-8.66666667,39.29166667
-8.66666667,39.28333333
-8.65833333,39.28333333
-8.65833333,39.29166667
-8.65,39.29166667
-8.65,39.3
-8.65833333,39.3
-8.65833333,39.30833333
-8.66666667,39.30833333
-8.66666667,39.31666667
-8.66666667,39.325
-8.65833333,39.325
-8.65833333,39.33333333
-8.65,39.33333333
-8.65,39.325
-8.64166667,39.325
-8.64166667,39.33333333
-8.63333333,39.33333333
-8.625,39.33333333
-8.625,39.34166667
-8.63333333,39.34166667
-8.64166667,39.34166667
-8.64166667,39.35
-8.65,39.35
-8.65833333,39.35
-8.65833333,39.35833333
-8.66666667,39.35833333
-8.66666667,39.36666667
-8.66666667,39.375
-8.65833333,39.375
-8.65833333,39.38333333
-8.65,39.38333333
-8.64166667,39.38333333
-8.63333333,39.38333333
-8.63333333,39.39166667
-8.625,39.39166667
-8.61666667,39.39166667
-8.61666667,39.4
-8.60833333,39.4
-8.60833333,39.40833333
-8.6,39.40833333
-8.6,39.41666667
-8.59166667,39.41666667
-8.58333333,39.41666667
-8.58333333,39.425
-8.575,39.425
-8.575,39.43333333
-8.56666667,39.43333333
-8.56666667,39.44166667
-8.55833333,39.44166667
-8.55,39.44166667
-8.54166667,39.44166667
-8.54166667,39.43333333
-8.54166667,39.425
-8.53333333,39.425
-8.53333333,39.41666667
-8.525,39.41666667
-8.525,39.425
-8.525,39.43333333
-8.51666667,39.43333333
-8.51666667,39.425
-8.50833333,39.425
-8.5,39.425
-8.5,39.43333333
-8.5,39.44166667
-8.49166667,39.44166667
-8.49166667,39.43333333
-8.48333333,39.43333333
-8.48333333,39.44166667
-8.475,39.44166667
-8.46666667,39.44166667
-8.45833333,39.44166667
-8.45,39.44166667
-8.45,39.45
-8.44166667,39.45
-8.43333333,39.45
-8.43333333,39.44166667
-8.425,39.44166667
-8.425,39.45
-8.425,39.45833333
-8.425,39.46666667
-8.43333333,39.46666667
-8.43333333,39.475
-8.43333333,39.48333333
-8.43333333,39.49166667
-8.43333333,39.5
-8.425,39.5
-8.425,39.49166667
-8.41666667,39.49166667
-8.41666667,39.48333333
-8.40833333,39.48333333
-8.40833333,39.475
-8.41666667,39.475
-8.41666667,39.46666667
-8.41666667,39.45833333
-8.40833333,39.45833333
-8.40833333,39.45
-8.40833333,39.44166667
-8.41666667,39.44166667
-8.41666667,39.43333333
-8.425,39.43333333
-8.425,39.425
-8.425,39.41666667
-8.41666667,39.41666667
-8.40833333,39.41666667
-8.4,39.41666667
-8.39166667,39.41666667
-8.39166667,39.40833333
-8.4,39.40833333
-8.40833333,39.40833333
-8.41666667,39.40833333
-8.41666667,39.4
-8.425,39.4
-8.425,39.39166667
-8.425,39.38333333
-8.41666667,39.38333333
-8.41666667,39.39166667
-8.40833333,39.39166667
-8.4,39.39166667
-8.39166667,39.39166667
-8.39166667,39.4
-8.38333333,39.4
-8.38333333,39.39166667
-8.38333333,39.38333333
-8.39166667,39.38333333
-8.39166667,39.375
-8.4,39.375
-8.4,39.36666667
-8.4,39.35833333
-8.4,39.35
-8.4,39.34166667
-8.39166667,39.34166667
-8.39166667,39.33333333
-8.39166667,39.325
-8.4,39.325
-8.4,39.31666667
-8.40833333,39.31666667
-8.40833333,39.30833333
-8.41666667,39.30833333
-8.425,39.30833333
-8.425,39.3
-8.41666667,39.3
-8.41666667,39.29166667
-8.41666667,39.28333333
-8.40833333,39.28333333
-8.4,39.28333333
-8.4,39.29166667
-8.39166667,39.29166667
-8.39166667,39.3
-8.39166667,39.30833333
-8.38333333,39.30833333
-8.38333333,39.31666667
-8.38333333,39.325
-8.375,39.325
-8.36666667,39.325
-8.36666667,39.31666667
-8.35833333,39.31666667
-8.35833333,39.325
-8.35,39.325
-8.34166667,39.325
-8.34166667,39.31666667
-8.35,39.31666667
-8.35,39.30833333
-8.34166667,39.30833333
-8.34166667,39.3
-8.33333333,39.3
-8.325,39.3
-8.325,39.29166667
-8.33333333,39.29166667
-8.34166667,39.29166667
-8.35,39.29166667
-8.35833333,39.29166667
-8.35833333,39.28333333
-8.36666667,39.28333333
-8.36666667,39.29166667
-8.36666667,39.3
-8.375,39.3
-8.375,39.29166667
-8.38333333,39.29166667
-8.38333333,39.28333333
-8.38333333,39.275
-8.39166667,39.275
-8.4,39.275
-8.40833333,39.275
-8.40833333,39.26666667
-8.41666667,39.26666667
-8.425,39.26666667
-8.43333333,39.26666667
-8.43333333,39.25833333
-8.44166667,39.25833333
-8.45,39.25833333
-8.45,39.26666667
-8.45,39.275
-8.45,39.28333333
-8.45,39.29166667
-8.45,39.3
-8.44166667,39.3
-8.44166667,39.30833333
-8.43333333,39.30833333
-8.43333333,39.31666667
-8.425,39.31666667
-8.41666667,39.31666667
-8.41666667,39.325
-8.425,39.325
-8.425,39.33333333
-8.43333333,39.33333333
-8.43333333,39.325
-8.44166667,39.325
-8.45,39.325
-8.45,39.31666667
-8.45833333,39.31666667
-8.45833333,39.30833333
-8.46666667,39.30833333
-8.475,39.30833333
-8.475,39.3
-8.48333333,39.3
-8.48333333,39.29166667
-8.48333333,39.28333333
-8.49166667,39.28333333
-8.5,39.28333333
-8.5,39.275
-8.5,39.26666667
-8.49166667,39.26666667
-8.48333333,39.26666667
-8.48333333,39.25833333
-8.49166667,39.25833333
-8.49166667,39.25
-8.5,39.25
-8.5,39.25833333
-8.50833333,39.25833333
-8.50833333,39.26666667
-8.51666667,39.26666667
-8.51666667,39.25833333
-8.525,39.25833333
-8.525,39.26666667
-8.53333333,39.26666667
-8.53333333,39.275
-8.54166667,39.275
-8.54166667,39.26666667
-8.55,39.26666667
-8.55,39.275
-8.55,39.28333333
-8.55833333,39.28333333
-8.56666667,39.28333333
-8.56666667,39.275
-8.56666667,39.26666667
-8.575,39.26666667
-8.575,39.275
-8.58333333,39.275
-8.59166667,39.275
-8.59166667,39.26666667
-8.6,39.26666667
-8.6,39.25833333
-8.6,39.25
-8.59166667,39.25
-8.58333333,39.25
-8.58333333,39.24166667
-8.59166667,39.24166667
-8.59166667,39.23333333
-8.58333333,39.23333333
-8.575,39.23333333
-8.56666667,39.23333333
-8.56666667,39.24166667
-8.55833333,39.24166667
-8.55833333,39.23333333
-8.55,39.23333333
-8.55,39.24166667
-8.54166667,39.24166667
-8.54166667,39.23333333
-8.53333333,39.23333333
-8.525,39.23333333
-8.525,39.225
-8.525,39.21666667
-8.53333333,39.21666667
-8.53333333,39.225
-8.54166667,39.225
-8.55,39.225
-8.55833333,39.225
-8.55833333,39.21666667
-8.55833333,39.20833333
-8.55833333,39.2
-8.56666667,39.2
-8.575,39.2
-8.575,39.19166667
-8.58333333,39.19166667
-8.59166667,39.19166667
-8.6,39.19166667
-8.6,39.18333333
-8.6,39.175
-8.59166667,39.175
-8.58333333,39.175
-8.58333333,39.16666667
-8.575,39.16666667
-8.575,39.175
-8.56666667,39.175
-8.56666667,39.16666667
-8.56666667,39.15833333
-8.56666667,39.15
-8.55833333,39.15
-8.55833333,39.14166667
-8.55,39.14166667
-8.54166667,39.14166667
-8.54166667,39.15
-8.53333333,39.15
-8.525,39.15
-8.525,39.15833333
-8.51666667,39.15833333
-8.51666667,39.16666667
-8.50833333,39.16666667
-8.50833333,39.175
-8.5,39.175
-8.49166667,39.175
-8.49166667,39.18333333
-8.48333333,39.18333333
-8.475,39.18333333
-8.475,39.19166667
-8.46666667,39.19166667
-8.45833333,39.19166667
-8.45,39.19166667
-8.45,39.2
-8.44166667,39.2
-8.44166667,39.20833333
-8.43333333,39.20833333
-8.43333333,39.21666667
-8.43333333,39.225
-8.44166667,39.225
-8.44166667,39.21666667
-8.45,39.21666667
-8.45,39.225
-8.45833333,39.225
-8.46666667,39.225
-8.46666667,39.23333333
-8.45833333,39.23333333
-8.45,39.23333333
-8.44166667,39.23333333
-8.43333333,39.23333333
-8.43333333,39.24166667
-8.43333333,39.25
-8.425,39.25
-8.425,39.24166667
-8.425,39.23333333
-8.41666667,39.23333333
-8.40833333,39.23333333
-8.40833333,39.225
-8.41666667,39.225
-8.425,39.225
-8.425,39.21666667
-8.425,39.20833333
-8.41666667,39.20833333
-8.40833333,39.20833333
-8.40833333,39.2
-8.40833333,39.19166667
-8.4,39.19166667
-8.4,39.18333333
-8.40833333,39.18333333
-8.41666667,39.18333333
-8.41666667,39.175
-8.40833333,39.175
-8.40833333,39.16666667
-8.41666667,39.16666667
-8.41666667,39.15833333
-8.425,39.15833333
-8.425,39.16666667
-8.43333333,39.16666667
-8.44166667,39.16666667
-8.44166667,39.15833333
-8.44166667,39.15
-8.44166667,39.14166667
-8.43333333,39.14166667
-8.425,39.14166667
-8.425,39.13333333
-8.41666667,39.13333333
-8.41666667,39.125
-8.41666667,39.11666667
-8.40833333,39.11666667
-8.40833333,39.10833333
-8.4,39.10833333
-8.4,39.1
-8.39166667,39.1
-8.39166667,39.09166667
-8.39166667,39.08333333
-8.38333333,39.08333333
-8.38333333,39.075
-8.375,39.075
-8.36666667,39.075
-8.36666667,39.08333333
-8.36666667,39.09166667
-8.375,39.09166667
-8.375,39.1
-8.38333333,39.1
-8.38333333,39.10833333
-8.38333333,39.11666667
-8.39166667,39.11666667
-8.4,39.11666667
-8.4,39.125
-8.39166667,39.125
-8.39166667,39.13333333
-8.39166667,39.14166667
-8.38333333,39.14166667
-8.375,39.14166667
-8.36666667,39.14166667
-8.36666667,39.15
-8.35833333,39.15
-8.35833333,39.14166667
-8.35833333,39.13333333
-8.35833333,39.125
-8.35833333,39.11666667
-8.35,39.11666667
-8.35,39.10833333
-8.35,39.1
-8.35833333,39.1
-8.35833333,39.09166667
-8.35833333,39.08333333
-8.35833333,39.075
-8.35,39.075
-8.35,39.06666667
-8.34166667,39.06666667
-8.33333333,39.06666667
-8.33333333,39.075
-8.33333333,39.08333333
-8.33333333,39.09166667
-8.325,39.09166667
-8.31666667,39.09166667
-8.31666667,39.08333333
-8.31666667,39.075
-8.31666667,39.06666667
-8.30833333,39.06666667
-8.30833333,39.05833333
-8.31666667,39.05833333
-8.31666667,39.05
-8.30833333,39.05
-8.3,39.05
-8.29166667,39.05
-8.28333333,39.05
-8.28333333,39.04166667
-8.29166667,39.04166667
-8.29166667,39.03333333
-8.29166667,39.025
-8.28333333,39.025
-8.28333333,39.03333333
-8.275,39.03333333
-8.26666667,39.03333333
-8.26666667,39.025
-8.25833333,39.025
-8.25833333,39.03333333
-8.25833333,39.04166667
-8.26666667,39.04166667
-8.26666667,39.05
-8.25833333,39.05
-8.25833333,39.05833333
-8.26666667,39.05833333
-8.275,39.05833333
-8.28333333,39.05833333
-8.29166667,39.05833333
-8.29166667,39.06666667
-8.29166667,39.075
-8.28333333,39.075
-8.275,39.075
-8.275,39.08333333
-8.28333333,39.08333333
-8.29166667,39.08333333
-8.29166667,39.09166667
-8.28333333,39.09166667
-8.28333333,39.1
-8.28333333,39.10833333
-8.275,39.10833333
-8.26666667,39.10833333
-8.26666667,39.11666667
-8.26666667,39.125
-8.26666667,39.13333333
-8.26666667,39.14166667
-8.25833333,39.14166667
-8.25833333,39.15
-8.25,39.15
-8.24166667,39.15
-8.24166667,39.14166667
-8.24166667,39.13333333
-8.23333333,39.13333333
-8.23333333,39.14166667
-8.225,39.14166667
-8.225,39.15
-8.225,39.15833333
-8.21666667,39.15833333
-8.21666667,39.15
-8.20833333,39.15
-8.20833333,39.14166667
-8.20833333,39.13333333
-8.21666667,39.13333333
-8.21666667,39.125
-8.21666667,39.11666667
-8.225,39.11666667
-8.225,39.10833333
-8.21666667,39.10833333
-8.21666667,39.1
-8.20833333,39.1
-8.20833333,39.10833333
-8.2,39.10833333
-8.2,39.11666667
-8.19166667,39.11666667
-8.19166667,39.125
-8.18333333,39.125
-8.18333333,39.11666667
-8.175,39.11666667
-8.175,39.125
-8.175,39.13333333
-8.16666667,39.13333333
-8.15833333,39.13333333
-8.15,39.13333333
-8.15,39.125
-8.14166667,39.125
-8.14166667,39.13333333
-8.13333333,39.13333333
-8.13333333,39.14166667
-8.13333333,39.15
-8.14166667,39.15
-8.14166667,39.15833333
-8.13333333,39.15833333
-8.13333333,39.16666667
-8.13333333,39.175
-8.125,39.175
-8.125,39.18333333
-8.125,39.19166667
-8.13333333,39.19166667
-8.14166667,39.19166667
-8.14166667,39.2
-8.13333333,39.2
-8.13333333,39.20833333
-8.125,39.20833333
-8.11666667,39.20833333
-8.10833333,39.20833333
-8.10833333,39.2
-8.10833333,39.19166667
-8.11666667,39.19166667
-8.11666667,39.18333333
-8.10833333,39.18333333
-8.1,39.18333333
-8.09166667,39.18333333
-8.08333333,39.18333333
-8.08333333,39.175
-8.075,39.175
-8.06666667,39.175
-8.05833333,39.175
-8.05833333,39.16666667
-8.05833333,39.15833333
-8.06666667,39.15833333
-8.06666667,39.15
-8.075,39.15
-8.075,39.14166667
-8.08333333,39.14166667
-8.08333333,39.13333333
-8.08333333,39.125
-8.09166667,39.125
-8.09166667,39.13333333
-8.09166667,39.14166667
-8.1,39.14166667
-8.1,39.13333333
-8.10833333,39.13333333
-8.11666667,39.13333333
-8.11666667,39.125
-8.11666667,39.11666667
-8.125,39.11666667
-8.125,39.10833333
-8.125,39.1
-8.11666667,39.1
-8.11666667,39.09166667
-8.10833333,39.09166667
-8.1,39.09166667
-8.1,39.08333333
-8.09166667,39.08333333
-8.08333333,39.08333333
-8.075,39.08333333
-8.06666667,39.08333333
-8.05833333,39.08333333
-8.05833333,39.075
-8.05833333,39.06666667
-8.06666667,39.06666667
-8.06666667,39.05833333
-8.075,39.05833333
-8.08333333,39.05833333
-8.08333333,39.05
-8.09166667,39.05
-8.09166667,39.04166667
-8.08333333,39.04166667
-8.075,39.04166667
-8.06666667,39.04166667
-8.06666667,39.05
-8.05833333,39.05
-8.05833333,39.04166667
-8.05833333,39.03333333
-8.05833333,39.025
-8.05833333,39.01666667
-8.05833333,39.00833333
-8.06666667,39.00833333
-8.06666667,39.01666667
-8.06666667,39.025
-8.075,39.025
-8.075,39.01666667
-8.08333333,39.01666667
-8.08333333,39.00833333
-8.08333333,39
-8.08333333,38.99166667
-8.075,38.99166667
-8.06666667,38.99166667
-8.05833333,38.99166667
-8.05833333,39
-8.05,39
-8.04166667,39
-8.04166667,38.99166667
-8.05,38.99166667
-8.05,38.98333333
-8.05833333,38.98333333
-8.05833333,38.975
-8.05833333,38.96666667
-8.05,38.96666667
-8.05,38.95833333
-8.05833333,38.95833333
-8.05833333,38.95
-8.05,38.95
-8.04166667,38.95
-8.04166667,38.94166667
-8.03333333,38.94166667
-8.03333333,38.95
-8.025,38.95
-8.025,38.95833333
-8.01666667,38.95833333
-8.01666667,38.96666667
-8.00833333,38.96666667
-8.00833333,38.975
-8,38.975
-8,38.96666667
-7.99166667,38.96666667
-7.98333333,38.96666667
-7.98333333,38.95833333
-7.99166667,38.95833333
-8,38.95833333
-8,38.95
-7.99166667,38.95
-7.98333333,38.95
-7.975,38.95
-7.96666667,38.95
-7.96666667,38.95833333
-7.96666667,38.96666667
-7.96666667,38.975
-7.95833333,38.975
-7.95,38.975
-7.95,38.98333333
-7.95833333,38.98333333
-7.96666667,38.98333333
-7.975,38.98333333
-7.975,38.975
-7.98333333,38.975
-7.99166667,38.975
-7.99166667,38.98333333
-7.98333333,38.98333333
-7.98333333,38.99166667
-7.975,38.99166667
-7.96666667,38.99166667
-7.95833333,38.99166667
-7.95833333,39
-7.95833333,39.00833333
-7.96666667,39.00833333
-7.975,39.00833333
-7.98333333,39.00833333
-7.98333333,39.01666667
-7.99166667,39.01666667
-7.99166667,39.025
-7.98333333,39.025
-7.98333333,39.03333333
-7.975,39.03333333
-7.96666667,39.03333333
-7.96666667,39.025
-7.95833333,39.025
-7.95,39.025
-7.95,39.01666667
-7.94166667,39.01666667
-7.93333333,39.01666667
-7.925,39.01666667
-7.925,39.00833333
-7.93333333,39.00833333
-7.94166667,39.00833333
-7.94166667,39
-7.94166667,38.99166667
-7.93333333,38.99166667
-7.925,38.99166667
-7.925,38.98333333
-7.91666667,38.98333333
-7.91666667,38.975
-7.90833333,38.975
-7.9,38.975
-7.89166667,38.975
-7.89166667,38.96666667
-7.9,38.96666667
-7.90833333,38.96666667
-7.90833333,38.95833333
-7.9,38.95833333
-7.9,38.95
-7.89166667,38.95
-7.88333333,38.95
-7.875,38.95
-7.875,38.94166667
-7.875,38.93333333
-7.875,38.925
-7.88333333,38.925
-7.88333333,38.93333333
-7.89166667,38.93333333
-7.9,38.93333333
-7.9,38.925
-7.89166667,38.925
-7.89166667,38.91666667
-7.88333333,38.91666667
-7.88333333,38.90833333
-7.88333333,38.9
-7.88333333,38.89166667
-7.89166667,38.89166667
-7.89166667,38.88333333
-7.9,38.88333333
-7.9,38.89166667
-7.90833333,38.89166667
-7.91666667,38.89166667
-7.91666667,38.88333333
-7.925,38.88333333
-7.93333333,38.88333333
-7.94166667,38.88333333
-7.95,38.88333333
-7.95,38.875
-7.94166667,38.875
-7.94166667,38.86666667
-7.93333333,38.86666667
-7.925,38.86666667
-7.925,38.85833333
-7.91666667,38.85833333
-7.91666667,38.85
-7.91666667,38.84166667
-7.925,38.84166667
-7.93333333,38.84166667
-7.93333333,38.83333333
-7.925,38.83333333
-7.925,38.825
-7.925,38.81666667
-7.93333333,38.81666667
-7.93333333,38.80833333
-7.93333333,38.8
-7.94166667,38.8
-7.95,38.8
-7.95,38.80833333
-7.95833333,38.80833333
-7.95833333,38.81666667
-7.95,38.81666667
-7.95,38.825
-7.95833333,38.825
-7.95833333,38.83333333
-7.95,38.83333333
-7.94166667,38.83333333
-7.94166667,38.84166667
-7.94166667,38.85
-7.95,38.85
-7.95,38.85833333
-7.95833333,38.85833333
-7.96666667,38.85833333
-7.96666667,38.86666667
-7.975,38.86666667
-7.98333333,38.86666667
-7.98333333,38.875
-7.98333333,38.88333333
-7.99166667,38.88333333
-7.99166667,38.875
-8,38.875
-8.00833333,38.875
-8.00833333,38.88333333
-8.00833333,38.89166667
-8.01666667,38.89166667
-8.01666667,38.9
-8.025,38.9
-8.03333333,38.9
-8.03333333,38.90833333
-8.03333333,38.91666667
-8.04166667,38.91666667
-8.05,38.91666667
-8.05833333,38.91666667
-8.05833333,38.90833333
-8.06666667,38.90833333
-8.06666667,38.9
-8.05833333,38.9
-8.05833333,38.89166667
-8.05833333,38.88333333
-8.05833333,38.875
-8.05,38.875
-8.05,38.88333333
-8.05,38.89166667
-8.04166667,38.89166667
-8.04166667,38.88333333
-8.04166667,38.875
-8.03333333,38.875
-8.03333333,38.88333333
-8.025,38.88333333
-8.025,38.875
-8.025,38.86666667
-8.025,38.85833333
-8.03333333,38.85833333
-8.04166667,38.85833333
-8.04166667,38.85
-8.04166667,38.84166667
-8.04166667,38.83333333
-8.03333333,38.83333333
-8.025,38.83333333
-8.01666667,38.83333333
-8.01666667,38.825
-8.01666667,38.81666667
-8.01666667,38.80833333
-8.00833333,38.80833333
-8,38.80833333
-7.99166667,38.80833333
-7.99166667,38.8
-8,38.8
-8,38.79166667
-8,38.78333333
-8.00833333,38.78333333
-8.00833333,38.79166667
-8.01666667,38.79166667
-8.025,38.79166667
-8.03333333,38.79166667
-8.04166667,38.79166667
-8.05,38.79166667
-8.05,38.78333333
-8.05,38.775
-8.05,38.76666667
-8.05833333,38.76666667
-8.05833333,38.75833333
-8.06666667,38.75833333
-8.075,38.75833333
-8.08333333,38.75833333
-8.08333333,38.75
-8.09166667,38.75
-8.1,38.75
-8.10833333,38.75
-8.11666667,38.75
-8.125,38.75
-8.13333333,38.75
-8.13333333,38.74166667
-8.14166667,38.74166667
-8.14166667,38.75
-8.15,38.75
-8.15,38.75833333
-8.15833333,38.75833333
-8.15833333,38.76666667
-8.15833333,38.775
-8.16666667,38.775
-8.16666667,38.78333333
-8.175,38.78333333
-8.175,38.775
-8.18333333,38.775
-8.19166667,38.775
-8.2,38.775
-8.20833333,38.775
-8.21666667,38.775
-8.225,38.775
-8.225,38.78333333
-8.225,38.79166667
-8.225,38.8
-8.21666667,38.8
-8.20833333,38.8
-8.2,38.8
-8.2,38.80833333
-8.20833333,38.80833333
-8.20833333,38.81666667
-8.20833333,38.825
-8.21666667,38.825
-8.225,38.825
-8.225,38.81666667
-8.225,38.80833333
-8.23333333,38.80833333
-8.24166667,38.80833333
-8.24166667,38.8
-8.25,38.8
-8.25,38.79166667
-8.25833333,38.79166667
-8.25833333,38.78333333
-8.26666667,38.78333333
-8.26666667,38.775
-8.26666667,38.76666667
-8.26666667,38.75833333
-8.26666667,38.75
-8.275,38.75
-8.28333333,38.75
-8.28333333,38.74166667
-8.275,38.74166667
-8.26666667,38.74166667
-8.26666667,38.73333333
-8.26666667,38.725
-8.275,38.725
-8.275,38.73333333
-8.28333333,38.73333333
-8.29166667,38.73333333
-8.29166667,38.74166667
-8.3,38.74166667
-8.3,38.73333333
-8.30833333,38.73333333
-8.30833333,38.74166667
-8.31666667,38.74166667
-8.325,38.74166667
-8.33333333,38.74166667
-8.33333333,38.75
-8.325,38.75
-8.325,38.75833333
-8.33333333,38.75833333
-8.34166667,38.75833333
-8.34166667,38.76666667
-8.33333333,38.76666667
-8.325,38.76666667
-8.325,38.775
-8.31666667,38.775
-8.30833333,38.775
-8.3,38.775
-8.29166667,38.775
-8.29166667,38.78333333
-8.28333333,38.78333333
-8.28333333,38.775
-8.275,38.775
-8.275,38.78333333
-8.275,38.79166667
-8.28333333,38.79166667
-8.28333333,38.8
-8.29166667,38.8
-8.3,38.8
-8.3,38.80833333
-8.29166667,38.80833333
-8.28333333,38.80833333
-8.28333333,38.81666667
-8.28333333,38.825
-8.29166667,38.825
-8.3,38.825
-8.3,38.83333333
-8.30833333,38.83333333
-8.30833333,38.825
-8.31666667,38.825
-8.31666667,38.83333333
-8.325,38.83333333
-8.325,38.84166667
-8.33333333,38.84166667
-8.33333333,38.85
-8.34166667,38.85
-8.34166667,38.84166667
-8.35,38.84166667
-8.35833333,38.84166667
-8.36666667,38.84166667
-8.375,38.84166667
-8.38333333,38.84166667
-8.38333333,38.83333333
-8.39166667,38.83333333
-8.4,38.83333333
-8.40833333,38.83333333
-8.40833333,38.825
-8.40833333,38.81666667
-8.40833333,38.80833333
-8.40833333,38.8
-8.4,38.8
-8.4,38.79166667
-8.40833333,38.79166667
-8.40833333,38.78333333
-8.40833333,38.775
-8.41666667,38.775
-8.425,38.775
-8.43333333,38.775
-8.43333333,38.76666667
-8.44166667,38.76666667
-8.45,38.76666667
-8.45,38.75833333
-8.45,38.75
-8.45833333,38.75
-8.45833333,38.74166667
-8.45833333,38.73333333
-8.45,38.73333333
-8.44166667,38.73333333
-8.43333333,38.73333333
-8.425,38.73333333
-8.41666667,38.73333333
-8.41666667,38.74166667
-8.41666667,38.75
-8.425,38.75
-8.43333333,38.75
-8.43333333,38.75833333
-8.425,38.75833333
-8.41666667,38.75833333
-8.41666667,38.76666667
-8.40833333,38.76666667
-8.40833333,38.75833333
-8.40833333,38.75
-8.40833333,38.74166667
-8.40833333,38.73333333
-8.4,38.73333333
-8.39166667,38.73333333
-8.39166667,38.725
-8.4,38.725
-8.4,38.71666667
-8.40833333,38.71666667
-8.40833333,38.70833333
-8.40833333,38.7
-8.4,38.7
-8.4,38.69166667
-8.39166667,38.69166667
-8.39166667,38.68333333
-8.4,38.68333333
-8.40833333,38.68333333
-8.40833333,38.675
-8.41666667,38.675
-8.41666667,38.68333333
-8.425,38.68333333
-8.425,38.69166667
-8.43333333,38.69166667
-8.43333333,38.7
-8.44166667,38.7
-8.44166667,38.69166667
-8.45,38.69166667
-8.45,38.7
-8.45833333,38.7
-8.45833333,38.69166667
-8.46666667,38.69166667
-8.475,38.69166667
-8.48333333,38.69166667
-8.49166667,38.69166667
-8.5,38.69166667
-8.5,38.7
-8.50833333,38.7
-8.51666667,38.7
-8.51666667,38.70833333
-8.525,38.70833333
-8.53333333,38.70833333
-8.53333333,38.71666667
-8.54166667,38.71666667
-8.54166667,38.725
-8.53333333,38.725
-8.53333333,38.73333333
-8.54166667,38.73333333
-8.55,38.73333333
-8.55,38.725
-8.55,38.71666667
-8.55833333,38.71666667
-8.56666667,38.71666667
-8.56666667,38.725
-8.56666667,38.73333333
-8.56666667,38.74166667
-8.56666667,38.75
-8.56666667,38.75833333
-8.56666667,38.76666667
-8.55833333,38.76666667
-8.55833333,38.75833333
-8.55,38.75833333
-8.54166667,38.75833333
-8.54166667,38.75
-8.55,38.75
-8.55833333,38.75
-8.55833333,38.74166667
-8.55,38.74166667
-8.54166667,38.74166667
-8.53333333,38.74166667
-8.525,38.74166667
-8.525,38.75
-8.53333333,38.75
-8.53333333,38.75833333
-8.53333333,38.76666667
-8.525,38.76666667
-8.525,38.75833333
-8.51666667,38.75833333
-8.51666667,38.75
-8.50833333,38.75
-8.50833333,38.75833333
-8.5,38.75833333
-8.5,38.75
-8.49166667,38.75
-8.49166667,38.75833333
-8.48333333,38.75833333
-8.48333333,38.75
-8.475,38.75
-8.475,38.75833333
-8.475,38.76666667
-8.475,38.775
-8.475,38.78333333
-8.475,38.79166667
-8.475,38.8
-8.48333333,38.8
-8.49166667,38.8
-8.5,38.8
-8.50833333,38.8
-8.50833333,38.80833333
-8.50833333,38.81666667
-8.51666667,38.81666667
-8.525,38.81666667
-8.525,38.80833333
-8.53333333,38.80833333
-8.53333333,38.8
-8.54166667,38.8
-8.54166667,38.80833333
-8.55,38.80833333
-8.55,38.8
-8.55833333,38.8
-8.56666667,38.8
-8.56666667,38.79166667
-8.575,38.79166667
-8.575,38.78333333
-8.56666667,38.78333333
-8.56666667,38.775
-8.575,38.775
-8.58333333,38.775
-8.58333333,38.76666667
-8.575,38.76666667
-8.575,38.75833333
-8.58333333,38.75833333
-8.58333333,38.75
-8.59166667,38.75
-8.6,38.75
-8.6,38.75833333
-8.60833333,38.75833333
-8.61666667,38.75833333
-8.61666667,38.75
-8.61666667,38.74166667
-8.625,38.74166667
-8.625,38.75
-8.625,38.75833333
-8.625,38.76666667
-8.625,38.775
-8.625,38.78333333
-8.63333333,38.78333333
-8.63333333,38.79166667
-8.64166667,38.79166667
-8.64166667,38.78333333
-8.65,38.78333333
-8.65833333,38.78333333
-8.65833333,38.775
-8.66666667,38.775
-8.66666667,38.78333333
-8.675,38.78333333
-8.68333333,38.78333333
-8.68333333,38.79166667
-8.68333333,38.8
-8.675,38.8
-8.675,38.79166667
-8.66666667,38.79166667
-8.66666667,38.8
-8.65833333,38.8
-8.65833333,38.80833333
-8.66666667,38.80833333
-8.675,38.80833333
-8.675,38.81666667
-8.68333333,38.81666667
-8.69166667,38.81666667
-8.69166667,38.825
-8.69166667,38.83333333
-8.68333333,38.83333333
-8.675,38.83333333
-8.675,38.825
-8.66666667,38.825
-8.66666667,38.83333333
-8.66666667,38.84166667
-8.675,38.84166667
-8.675,38.85
-8.66666667,38.85
-8.65833333,38.85
-8.65833333,38.85833333
-8.66666667,38.85833333
-8.675,38.85833333
-8.675,38.86666667
-8.66666667,38.86666667
-8.66666667,38.875
-8.66666667,38.88333333
-8.66666667,38.89166667
-8.66666667,38.9
-8.65833333,38.9
-8.65,38.9
-8.64166667,38.9
-8.63333333,38.9
-8.63333333,38.90833333
-8.64166667,38.90833333
-8.64166667,38.91666667
-8.64166667,38.925
-8.64166667,38.93333333
-8.65,38.93333333
-8.65833333,38.93333333
-8.65833333,38.925
-8.65,38.925
-8.65,38.91666667
-8.65833333,38.91666667
-8.66666667,38.91666667
-8.675,38.91666667
-8.68333333,38.91666667
-8.69166667,38.91666667
-8.7,38.91666667
-8.7,38.90833333
-8.7,38.9
-8.69166667,38.9
-8.69166667,38.89166667
-8.69166667,38.88333333
-8.69166667,38.875
-8.69166667,38.86666667
-8.7,38.86666667
-8.7,38.875
-8.70833333,38.875
-8.70833333,38.88333333
-8.71666667,38.88333333
-8.725,38.88333333
-8.725,38.875
-8.71666667,38.875
-8.71666667,38.86666667
-8.71666667,38.85833333
-8.71666667,38.85
-8.71666667,38.84166667
-8.71666667,38.83333333
-8.70833333,38.83333333
-8.7,38.83333333
-8.7,38.825
-8.70833333,38.825
-8.71666667,38.825
-8.71666667,38.81666667
-8.71666667,38.80833333
-8.71666667,38.8
-8.71666667,38.79166667
-8.725,38.79166667
-8.73333333,38.79166667
-8.73333333,38.8
-8.74166667,38.8
-8.75,38.8
-8.75833333,38.8
-8.75833333,38.80833333
-8.75,38.80833333
-8.75,38.81666667
-8.75833333,38.81666667
-8.76666667,38.81666667
-8.76666667,38.825
-8.75833333,38.825
-8.75833333,38.83333333
-8.75833333,38.84166667
-8.75,38.84166667
-8.74166667,38.84166667
-8.73333333,38.84166667
-8.73333333,38.85
-8.725,38.85
-8.725,38.85833333
-8.725,38.86666667
-8.73333333,38.86666667
-8.73333333,38.875
-8.74166667,38.875
-8.75,38.875
-8.75,38.86666667
-8.75,38.85833333
-8.74166667,38.85833333
-8.74166667,38.85
-8.75,38.85
-8.75833333,38.85
-8.75833333,38.85833333
-8.76666667,38.85833333
-8.76666667,38.86666667
-8.76666667,38.875
-8.75833333,38.875
-8.75833333,38.88333333
-8.76666667,38.88333333
-8.76666667,38.89166667
-8.76666667,38.9
-8.75833333,38.9
-8.75,38.9
-8.75,38.89166667
-8.74166667,38.89166667
-8.73333333,38.89166667
-8.73333333,38.9
-8.725,38.9
-8.725,38.90833333
-8.725,38.91666667
-8.73333333,38.91666667
-8.73333333,38.90833333
-8.74166667,38.90833333
-8.75,38.90833333
-8.75833333,38.90833333
-8.75833333,38.91666667
-8.75833333,38.925
-8.75,38.925
-8.75,38.93333333
-8.75833333,38.93333333
-8.76666667,38.93333333
-8.775,38.93333333
-8.78333333,38.93333333
-8.78333333,38.925
-8.79166667,38.925
-8.79166667,38.93333333
-8.8,38.93333333
-8.8,38.925
-8.8,38.91666667
-8.80833333,38.91666667
-8.81666667,38.91666667
-8.81666667,38.90833333
-8.825,38.90833333
-8.83333333,38.90833333
-8.84166667,38.90833333
-8.84166667,38.91666667
-8.84166667,38.925
-8.85,38.925
-8.85833333,38.925
-8.85833333,38.93333333
-8.86666667,38.93333333
-8.86666667,38.94166667
-8.875,38.94166667
-8.88333333,38.94166667
-8.88333333,38.93333333
-8.89166667,38.93333333
-8.9,38.93333333
-8.9,38.925
-8.9,38.91666667
-8.89166667,38.91666667
-8.88333333,38.91666667
-8.88333333,38.90833333
-8.89166667,38.90833333
-8.89166667,38.9
-8.88333333,38.9
-8.875,38.9
-8.875,38.89166667
-8.875,38.88333333
-8.88333333,38.88333333
-8.89166667,38.88333333
-8.9,38.88333333
-8.90833333,38.88333333
-8.91666667,38.88333333
-8.91666667,38.875
-8.925,38.875
-8.925,38.86666667
-8.93333333,38.86666667
-8.93333333,38.85833333
-8.925,38.85833333
-8.925,38.85
-8.93333333,38.85
-8.93333333,38.84166667
-8.94166667,38.84166667
-8.94166667,38.83333333
-8.95,38.83333333
-8.95,38.84166667
-8.95833333,38.84166667
</coordinates>
</LinearRing>
</outerBoundaryIs>
<innerBoundaryIs>
<LinearRing>
<coordinates>
-8.98333333,38.875
-8.98333333,38.86666667
-8.975,38.86666667
-8.975,38.875
-8.98333333,38.875
</coordinates>
</LinearRing>
</innerBoundaryIs>
<innerBoundaryIs>
<LinearRing>
<coordinates>
-8.95,38.96666667
-8.94166667,38.96666667
-8.94166667,38.975
-8.93333333,38.975
-8.93333333,38.98333333
-8.93333333,38.99166667
-8.93333333,39
-8.94166667,39
-8.94166667,38.99166667
-8.94166667,38.98333333
-8.95,38.98333333
-8.95,38.975
-8.95,38.96666667
</coordinates>
</LinearRing>
</innerBoundaryIs>
<innerBoundaryIs>
<LinearRing>
<coordinates>
-8.93333333,39
-8.925,39
-8.925,39.00833333
-8.925,39.01666667
-8.93333333,39.01666667
-8.93333333,39.00833333
-8.93333333,39
</coordinates>
</LinearRing>
</innerBoundaryIs>
<innerBoundaryIs>
<LinearRing>
<coordinates>
-8.925,39.01666667
-8.91666667,39.01666667
-8.91666667,39.025
-8.925,39.025
-8.925,39.01666667
</coordinates>
</LinearRing>
</innerBoundaryIs>
<innerBoundaryIs>
<LinearRing>
<coordinates>
-8.63333333,39.38333333
-8.63333333,39.375
-8.625,39.375
-8.625,39.38333333
-8.63333333,39.38333333
</coordinates>
</LinearRing>
</innerBoundaryIs>
<innerBoundaryIs>
<LinearRing>
<coordinates>
-8.425,39.38333333
-8.43333333,39.38333333
-8.43333333,39.39166667
-8.44166667,39.39166667
-8.45,39.39166667
-8.45,39.38333333
-8.44166667,39.38333333
-8.44166667,39.375
-8.43333333,39.375
-8.425,39.375
-8.425,39.38333333
</coordinates>
</LinearRing>
</innerBoundaryIs>
<innerBoundaryIs>
<LinearRing>
<coordinates>
-8.45,39.38333333
-8.45833333,39.38333333
-8.45833333,39.375
-8.46666667,39.375
-8.475,39.375
-8.48333333,39.375
-8.48333333,39.36666667
-8.49166667,39.36666667
-8.49166667,39.35833333
-8.49166667,39.35
-8.48333333,39.35
-8.475,39.35
-8.46666667,39.35
-8.46666667,39.35833333
-8.45833333,39.35833333
-8.45833333,39.36666667
-8.45,39.36666667
-8.45,39.375
-8.45,39.38333333
</coordinates>
</LinearRing>
</innerBoundaryIs>
<innerBoundaryIs>
<LinearRing>
<coordinates>
-8.43333333,39.26666667
-8.43333333,39.275
-8.43333333,39.28333333
-8.44166667,39.28333333
-8.44166667,39.275
-8.44166667,39.26666667
-8.43333333,39.26666667
</coordinates>
</LinearRing>
</innerBoundaryIs>
<innerBoundaryIs>
<LinearRing>
<coordinates>
-8.525,39.15
-8.525,39.14166667
-8.525,39.13333333
-8.525,39.125
-8.525,39.11666667
-8.51666667,39.11666667
-8.50833333,39.11666667
-8.50833333,39.125
-8.50833333,39.13333333
-8.50833333,39.14166667
-8.50833333,39.15
-8.51666667,39.15
-8.525,39.15
</coordinates>
</LinearRing>
</innerBoundaryIs>
<innerBoundaryIs>
<LinearRing>
<coordinates>
-8.45,39.19166667
-8.45,39.18333333
-8.44166667,39.18333333
-8.43333333,39.18333333
-8.425,39.18333333
-8.425,39.19166667
-8.425,39.2
-8.43333333,39.2
-8.43333333,39.19166667
-8.44166667,39.19166667
-8.45,39.19166667
</coordinates>
</LinearRing>
</innerBoundaryIs>
<innerBoundaryIs>
<LinearRing>
<coordinates>
-8.425,39.13333333
-8.43333333,39.13333333
-8.43333333,39.125
-8.425,39.125
-8.425,39.13333333
</coordinates>
</LinearRing>
</innerBoundaryIs>
<innerBoundaryIs>
<LinearRing>
<coordinates>
-8.2,39.10833333
-8.2,39.1
-8.2,39.09166667
-8.20833333,39.09166667
-8.20833333,39.08333333
-8.20833333,39.075
-8.2,39.075
-8.19166667,39.075
-8.18333333,39.075
-8.18333333,39.06666667
-8.175,39.06666667
-8.175,39.075
-8.16666667,39.075
-8.16666667,39.08333333
-8.175,39.08333333
-8.175,39.09166667
-8.18333333,39.09166667
-8.18333333,39.1
-8.18333333,39.10833333
-8.19166667,39.10833333
-8.2,39.10833333
</coordinates>
</LinearRing>
</innerBoundaryIs>
<innerBoundaryIs>
<LinearRing>
<coordinates>
-8.16666667,39.075
-8.16666667,39.06666667
-8.15833333,39.06666667
-8.15833333,39.075
-8.16666667,39.075
</coordinates>
</LinearRing>
</innerBoundaryIs>
<innerBoundaryIs>
<LinearRing>
<coordinates>
-8.175,39.11666667
-8.175,39.10833333
-8.16666667,39.10833333
-8.16666667,39.11666667
-8.175,39.11666667
</coordinates>
</LinearRing>
</innerBoundaryIs>
<innerBoundaryIs>
<LinearRing>
<coordinates>
-8.16666667,39.11666667
-8.15833333,39.11666667
-8.15833333,39.125
-8.16666667,39.125
-8.16666667,39.11666667
</coordinates>
</LinearRing>
</innerBoundaryIs>
<innerBoundaryIs>
<LinearRing>
<coordinates>
-8.125,39.11666667
-8.125,39.125
-8.13333333,39.125
-8.13333333,39.11666667
-8.125,39.11666667
</coordinates>
</LinearRing>
</innerBoundaryIs>
<innerBoundaryIs>
<LinearRing>
<coordinates>
-8.1,39.08333333
-8.10833333,39.08333333
-8.11666667,39.08333333
-8.11666667,39.075
-8.10833333,39.075
-8.10833333,39.06666667
-8.1,39.06666667
-8.1,39.075
-8.1,39.08333333
</coordinates>
</LinearRing>
</innerBoundaryIs>
<innerBoundaryIs>
<LinearRing>
<coordinates>
-8.11666667,39.075
-8.125,39.075
-8.125,39.08333333
-8.125,39.09166667
-8.13333333,39.09166667
-8.14166667,39.09166667
-8.14166667,39.08333333
-8.14166667,39.075
-8.14166667,39.06666667
-8.14166667,39.05833333
-8.13333333,39.05833333
-8.125,39.05833333
-8.125,39.06666667
-8.11666667,39.06666667
-8.11666667,39.075
</coordinates>
</LinearRing>
</innerBoundaryIs>
<innerBoundaryIs>
<LinearRing>
<coordinates>
-8.08333333,39.01666667
-8.08333333,39.025
-8.09166667,39.025
-8.09166667,39.01666667
-8.08333333,39.01666667
</coordinates>
</LinearRing>
</innerBoundaryIs>
<innerBoundaryIs>
<LinearRing>
<coordinates>
-8.09166667,39.01666667
-8.1,39.01666667
-8.1,39.00833333
-8.09166667,39.00833333
-8.09166667,39.01666667
</coordinates>
</LinearRing>
</innerBoundaryIs>
<innerBoundaryIs>
<LinearRing>
<coordinates>
-8.1,39.01666667
-8.1,39.025
-8.10833333,39.025
-8.11666667,39.025
-8.125,39.025
-8.13333333,39.025
-8.13333333,39.01666667
-8.13333333,39.00833333
-8.125,39.00833333
-8.11666667,39.00833333
-8.10833333,39.00833333
-8.10833333,39.01666667
-8.1,39.01666667
</coordinates>
</LinearRing>
</innerBoundaryIs>
<innerBoundaryIs>
<LinearRing>
<coordinates>
-7.9,38.925
-7.90833333,38.925
-7.90833333,38.91666667
-7.9,38.91666667
-7.9,38.925
</coordinates>
</LinearRing>
</innerBoundaryIs>
<innerBoundaryIs>
<LinearRing>
<coordinates>
-8.06666667,38.9
-8.075,38.9
-8.075,38.89166667
-8.06666667,38.89166667
-8.06666667,38.9
</coordinates>
</LinearRing>
</innerBoundaryIs>
<innerBoundaryIs>
<LinearRing>
<coordinates>
-8.05833333,38.875
-8.06666667,38.875
-8.075,38.875
-8.075,38.86666667
-8.06666667,38.86666667
-8.05833333,38.86666667
-8.05833333,38.875
</coordinates>
</LinearRing>
</innerBoundaryIs>
<innerBoundaryIs>
<LinearRing>
<coordinates>
-8.075,38.86666667
-8.08333333,38.86666667
-8.09166667,38.86666667
-8.09166667,38.85833333
-8.08333333,38.85833333
-8.075,38.85833333
-8.075,38.86666667
</coordinates>
</LinearRing>
</innerBoundaryIs>
<innerBoundaryIs>
<LinearRing>
<coordinates>
-8.15,38.75833333
-8.14166667,38.75833333
-8.14166667,38.76666667
-8.15,38.76666667
-8.15,38.75833333
</coordinates>
</LinearRing>
</innerBoundaryIs>
<innerBoundaryIs>
<LinearRing>
<coordinates>
-8.14166667,38.76666667
-8.13333333,38.76666667
-8.13333333,38.75833333
-8.125,38.75833333
-8.11666667,38.75833333
-8.10833333,38.75833333
-8.1,38.75833333
-8.1,38.76666667
-8.10833333,38.76666667
-8.11666667,38.76666667
-8.11666667,38.775
-8.125,38.775
-8.13333333,38.775
-8.14166667,38.775
-8.14166667,38.76666667
</coordinates>
</LinearRing>
</innerBoundaryIs>
<innerBoundaryIs>
<LinearRing>
<coordinates>
-8.1,38.76666667
-8.09166667,38.76666667
-8.09166667,38.775
-8.1,38.775
-8.1,38.76666667
</coordinates>
</LinearRing>
</innerBoundaryIs>
<innerBoundaryIs>
<LinearRing>
<coordinates>
-8.09166667,38.775
-8.08333333,38.775
-8.075,38.775
-8.06666667,38.775
-8.06666667,38.78333333
-8.05833333,38.78333333
-8.05833333,38.79166667
-8.06666667,38.79166667
-8.075,38.79166667
-8.08333333,38.79166667
-8.09166667,38.79166667
-8.09166667,38.78333333
-8.09166667,38.775
</coordinates>
</LinearRing>
</innerBoundaryIs>
<innerBoundaryIs>
<LinearRing>
<coordinates>
-8.2,38.8
-8.2,38.79166667
-8.2,38.78333333
-8.19166667,38.78333333
-8.18333333,38.78333333
-8.18333333,38.79166667
-8.18333333,38.8
-8.19166667,38.8
-8.2,38.8
</coordinates>
</LinearRing>
</innerBoundaryIs>
<innerBoundaryIs>
<LinearRing>
<coordinates>
-8.475,38.75
-8.475,38.74166667
-8.46666667,38.74166667
-8.46666667,38.75
-8.475,38.75
</coordinates>
</LinearRing>
</innerBoundaryIs>
<innerBoundaryIs>
<LinearRing>
<coordinates>
-8.73333333,38.91666667
-8.73333333,38.925
-8.74166667,38.925
-8.74166667,38.91666667
-8.73333333,38.91666667
</coordinates>
</LinearRing>
</innerBoundaryIs>
<innerBoundaryIs>
<LinearRing>
<coordinates>
-8.85833333,38.93333333
-8.85,38.93333333
-8.85,38.94166667
-8.85833333,38.94166667
-8.85833333,38.93333333
</coordinates>
</LinearRing>
</innerBoundaryIs>
<innerBoundaryIs>
<LinearRing>
<coordinates>
-8.925,38.875
-8.925,38.88333333
-8.93333333,38.88333333
-8.93333333,38.875
-8.925,38.875
</coordinates>
</LinearRing>
</innerBoundaryIs>
<innerBoundaryIs>
<LinearRing>
<coordinates>
-8.49166667,38.91666667
-8.48333333,38.91666667
-8.48333333,38.90833333
-8.475,38.90833333
-8.46666667,38.90833333
-8.45833333,38.90833333
-8.45833333,38.91666667
-8.45833333,38.925
-8.46666667,38.925
-8.475,38.925
-8.48333333,38.925
-8.48333333,38.93333333
-8.475,38.93333333
-8.46666667,38.93333333
-8.45833333,38.93333333
-8.45,38.93333333
-8.45,38.925
-8.45,38.91666667
-8.45,38.90833333
-8.44166667,38.90833333
-8.44166667,38.9
-8.43333333,38.9
-8.43333333,38.90833333
-8.425,38.90833333
-8.425,38.9
-8.41666667,38.9
-8.41666667,38.89166667
-8.41666667,38.88333333
-8.425,38.88333333
-8.425,38.875
-8.41666667,38.875
-8.40833333,38.875
-8.40833333,38.88333333
-8.4,38.88333333
-8.4,38.89166667
-8.39166667,38.89166667
-8.39166667,38.9
-8.38333333,38.9
-8.38333333,38.90833333
-8.38333333,38.91666667
-8.39166667,38.91666667
-8.4,38.91666667
-8.40833333,38.91666667
-8.40833333,38.925
-8.40833333,38.93333333
-8.4,38.93333333
-8.4,38.925
-8.39166667,38.925
-8.38333333,38.925
-8.38333333,38.93333333
-8.375,38.93333333
-8.375,38.94166667
-8.38333333,38.94166667
-8.38333333,38.95
-8.39166667,38.95
-8.39166667,38.95833333
-8.4,38.95833333
-8.4,38.95
-8.40833333,38.95
-8.40833333,38.95833333
-8.41666667,38.95833333
-8.41666667,38.96666667
-8.425,38.96666667
-8.43333333,38.96666667
-8.44166667,38.96666667
-8.45,38.96666667
-8.45,38.95833333
-8.45833333,38.95833333
-8.45833333,38.95
-8.46666667,38.95
-8.46666667,38.94166667
-8.475,38.94166667
-8.48333333,38.94166667
-8.49166667,38.94166667
-8.49166667,38.95
-8.5,38.95
-8.5,38.94166667
-8.50833333,38.94166667
-8.51666667,38.94166667
-8.525,38.94166667
-8.525,38.93333333
-8.525,38.925
-8.51666667,38.925
-8.51666667,38.93333333
-8.50833333,38.93333333
-8.50833333,38.925
-8.5,38.925
-8.5,38.93333333
-8.49166667,38.93333333
-8.49166667,38.925
-8.49166667,38.91666667
</coordinates>
</LinearRing>
</innerBoundaryIs>
<innerBoundaryIs>
<LinearRing>
<coordinates>
-8.425,38.875
-8.43333333,38.875
-8.43333333,38.86666667
-8.425,38.86666667
-8.425,38.875
</coordinates>
</LinearRing>
</innerBoundaryIs>
<innerBoundaryIs>
<LinearRing>
<coordinates>
-8.43333333,38.86666667
-8.44166667,38.86666667
-8.44166667,38.85833333
-8.43333333,38.85833333
-8.43333333,38.86666667
</coordinates>
</LinearRing>
</innerBoundaryIs>
<innerBoundaryIs>
<LinearRing>
<coordinates>
-8.43333333,38.85833333
-8.43333333,38.85
-8.425,38.85
-8.425,38.85833333
-8.43333333,38.85833333
</coordinates>
</LinearRing>
</innerBoundaryIs>
<innerBoundaryIs>
<LinearRing>
<coordinates>
-8.375,38.94166667
-8.36666667,38.94166667
-8.35833333,38.94166667
-8.35833333,38.95
-8.36666667,38.95
-8.375,38.95
-8.375,38.94166667
</coordinates>
</LinearRing>
</innerBoundaryIs>
<innerBoundaryIs>
<LinearRing>
<coordinates>
-8.35833333,38.95
-8.35,38.95
-8.34166667,38.95
-8.34166667,38.95833333
-8.35,38.95833333
-8.35833333,38.95833333
-8.35833333,38.95
</coordinates>
</LinearRing>
</innerBoundaryIs>
<innerBoundaryIs>
<LinearRing>
<coordinates>
-8.35833333,38.95833333
-8.35833333,38.96666667
-8.35,38.96666667
-8.35,38.975
-8.35,38.98333333
-8.35833333,38.98333333
-8.36666667,38.98333333
-8.375,38.98333333
-8.38333333,38.98333333
-8.38333333,38.975
-8.39166667,38.975
-8.39166667,38.96666667
-8.38333333,38.96666667
-8.375,38.96666667
-8.375,38.95833333
-8.36666667,38.95833333
-8.35833333,38.95833333
</coordinates>
</LinearRing>
</innerBoundaryIs>
<innerBoundaryIs>
<LinearRing>
<coordinates>
-8.35,38.98333333
-8.34166667,38.98333333
-8.33333333,38.98333333
-8.325,38.98333333
-8.325,38.99166667
-8.33333333,38.99166667
-8.33333333,39
-8.34166667,39
-8.34166667,38.99166667
-8.35,38.99166667
-8.35,38.98333333
</coordinates>
</LinearRing>
</innerBoundaryIs>
<innerBoundaryIs>
<LinearRing>
<coordinates>
-8.325,38.99166667
-8.31666667,38.99166667
-8.31666667,39
-8.325,39
-8.325,38.99166667
</coordinates>
</LinearRing>
</innerBoundaryIs>
<innerBoundaryIs>
<LinearRing>
<coordinates>
-8.35,38.91666667
-8.35,38.90833333
-8.34166667,38.90833333
-8.34166667,38.9
-8.34166667,38.89166667
-8.35,38.89166667
-8.35833333,38.89166667
-8.36666667,38.89166667
-8.36666667,38.88333333
-8.36666667,38.875
-8.35833333,38.875
-8.35833333,38.86666667
-8.35,38.86666667
-8.34166667,38.86666667
-8.34166667,38.875
-8.33333333,38.875
-8.33333333,38.88333333
-8.325,38.88333333
-8.325,38.89166667
-8.31666667,38.89166667
-8.30833333,38.89166667
-8.30833333,38.88333333
-8.3,38.88333333
-8.3,38.875
-8.29166667,38.875
-8.28333333,38.875
-8.28333333,38.88333333
-8.275,38.88333333
-8.275,38.89166667
-8.275,38.9
-8.275,38.90833333
-8.28333333,38.90833333
-8.29166667,38.90833333
-8.29166667,38.91666667
-8.28333333,38.91666667
-8.28333333,38.925
-8.29166667,38.925
-8.29166667,38.93333333
-8.29166667,38.94166667
-8.3,38.94166667
-8.3,38.93333333
-8.30833333,38.93333333
-8.30833333,38.925
-8.31666667,38.925
-8.31666667,38.93333333
-8.325,38.93333333
-8.325,38.925
-8.33333333,38.925
-8.34166667,38.925
-8.35,38.925
-8.35,38.91666667
</coordinates>
</LinearRing>
</innerBoundaryIs>
<innerBoundaryIs>
<LinearRing>
<coordinates>
-8.29166667,38.94166667
-8.28333333,38.94166667
-8.275,38.94166667
-8.275,38.93333333
-8.26666667,38.93333333
-8.25833333,38.93333333
-8.25,38.93333333
-8.24166667,38.93333333
-8.24166667,38.94166667
-8.24166667,38.95
-8.23333333,38.95
-8.23333333,38.95833333
-8.23333333,38.96666667
-8.24166667,38.96666667
-8.25,38.96666667
-8.25,38.975
-8.25,38.98333333
-8.25,38.99166667
-8.25833333,38.99166667
-8.26666667,38.99166667
-8.275,38.99166667
-8.275,38.98333333
-8.28333333,38.98333333
-8.28333333,38.99166667
-8.28333333,39
-8.29166667,39
-8.29166667,38.99166667
-8.3,38.99166667
-8.3,38.98333333
-8.3,38.975
-8.29166667,38.975
-8.29166667,38.96666667
-8.29166667,38.95833333
-8.3,38.95833333
-8.3,38.96666667
-8.30833333,38.96666667
-8.31666667,38.96666667
-8.325,38.96666667
-8.325,38.95833333
-8.31666667,38.95833333
-8.31666667,38.95
-8.30833333,38.95
-8.3,38.95
-8.29166667,38.95
-8.29166667,38.94166667
</coordinates>
</LinearRing>
</innerBoundaryIs>
<innerBoundaryIs>
<LinearRing>
<coordinates>
-8.125,38.91666667
-8.11666667,38.91666667
-8.11666667,38.925
-8.125,38.925
-8.125,38.91666667
</coordinates>
</LinearRing>
</innerBoundaryIs>
<innerBoundaryIs>
<LinearRing>
<coordinates>
-8.11666667,38.91666667
-8.11666667,38.90833333
-8.11666667,38.9
-8.10833333,38.9
-8.10833333,38.89166667
-8.1,38.89166667
-8.1,38.9
-8.09166667,38.9
-8.09166667,38.90833333
-8.1,38.90833333
-8.1,38.91666667
-8.10833333,38.91666667
-8.11666667,38.91666667
</coordinates>
</LinearRing>
</innerBoundaryIs>
<innerBoundaryIs>
<LinearRing>
<coordinates>
-8.09166667,38.90833333
-8.08333333,38.90833333
-8.075,38.90833333
-8.075,38.91666667
-8.075,38.925
-8.08333333,38.925
-8.08333333,38.91666667
-8.09166667,38.91666667
-8.09166667,38.90833333
</coordinates>
</LinearRing>
</innerBoundaryIs>
<innerBoundaryIs>
<LinearRing>
<coordinates>
-8.01666667,38.91666667
-8.00833333,38.91666667
-8.00833333,38.925
-8.00833333,38.93333333
-8.01666667,38.93333333
-8.025,38.93333333
-8.025,38.925
-8.01666667,38.925
-8.01666667,38.91666667
</coordinates>
</LinearRing>
</innerBoundaryIs>
<innerBoundaryIs>
<LinearRing>
<coordinates>
-8.00833333,38.91666667
-8.00833333,38.90833333
-8,38.90833333
-8,38.91666667
-8.00833333,38.91666667
</coordinates>
</LinearRing>
</innerBoundaryIs>
<innerBoundaryIs>
<LinearRing>
<coordinates>
-8,38.90833333
-8,38.9
-7.99166667,38.9
-7.98333333,38.9
-7.975,38.9
-7.975,38.90833333
-7.96666667,38.90833333
-7.96666667,38.9
-7.96666667,38.89166667
-7.95833333,38.89166667
-7.95,38.89166667
-7.94166667,38.89166667
-7.94166667,38.9
-7.95,38.9
-7.95,38.90833333
-7.95,38.91666667
-7.95,38.925
-7.95833333,38.925
-7.96666667,38.925
-7.96666667,38.91666667
-7.975,38.91666667
-7.975,38.925
-7.975,38.93333333
-7.96666667,38.93333333
-7.96666667,38.94166667
-7.975,38.94166667
-7.98333333,38.94166667
-7.99166667,38.94166667
-7.99166667,38.93333333
-7.99166667,38.925
-7.99166667,38.91666667
-7.99166667,38.90833333
-8,38.90833333
</coordinates>
</LinearRing>
</innerBoundaryIs>
<innerBoundaryIs>
<LinearRing>
<coordinates>
-8.625,38.89166667
-8.625,38.88333333
-8.61666667,38.88333333
-8.61666667,38.875
-8.625,38.875
-8.63333333,38.875
-8.63333333,38.86666667
-8.63333333,38.85833333
-8.625,38.85833333
-8.625,38.85
-8.61666667,38.85
-8.61666667,38.84166667
-8.61666667,38.83333333
-8.60833333,38.83333333
-8.60833333,38.825
-8.6,38.825
-8.59166667,38.825
-8.58333333,38.825
-8.575,38.825
-8.575,38.81666667
-8.56666667,38.81666667
-8.56666667,38.80833333
-8.55833333,38.80833333
-8.55833333,38.81666667
-8.55833333,38.825
-8.55,38.825
-8.55,38.83333333
-8.55833333,38.83333333
-8.56666667,38.83333333
-8.56666667,38.84166667
-8.575,38.84166667
-8.575,38.85
-8.58333333,38.85
-8.59166667,38.85
-8.59166667,38.85833333
-8.59166667,38.86666667
-8.58333333,38.86666667
-8.58333333,38.875
-8.575,38.875
-8.56666667,38.875
-8.56666667,38.88333333
-8.56666667,38.89166667
-8.575,38.89166667
-8.58333333,38.89166667
-8.58333333,38.9
-8.59166667,38.9
-8.59166667,38.90833333
-8.6,38.90833333
-8.60833333,38.90833333
-8.61666667,38.90833333
-8.61666667,38.9
-8.625,38.9
-8.625,38.89166667
</coordinates>
</LinearRing>
</innerBoundaryIs>
<innerBoundaryIs>
<LinearRing>
<coordinates>
-8.61666667,38.83333333
-8.625,38.83333333
-8.625,38.825
-8.61666667,38.825
-8.61666667,38.83333333
</coordinates>
</LinearRing>
</innerBoundaryIs>
<innerBoundaryIs>
<LinearRing>
<coordinates>
-8.56666667,38.84166667
-8.55833333,38.84166667
-8.55833333,38.85
-8.56666667,38.85
-8.56666667,38.84166667
</coordinates>
</LinearRing>
</innerBoundaryIs>
<innerBoundaryIs>
<LinearRing>
<coordinates>
-8.23333333,38.89166667
-8.23333333,38.88333333
-8.23333333,38.875
-8.23333333,38.86666667
-8.23333333,38.85833333
-8.23333333,38.85
-8.23333333,38.84166667
-8.225,38.84166667
-8.225,38.85
-8.21666667,38.85
-8.21666667,38.85833333
-8.21666667,38.86666667
-8.20833333,38.86666667
-8.20833333,38.875
-8.21666667,38.875
-8.225,38.875
-8.225,38.88333333
-8.21666667,38.88333333
-8.21666667,38.89166667
-8.21666667,38.9
-8.225,38.9
-8.23333333,38.9
-8.23333333,38.89166667
</coordinates>
</LinearRing>
</innerBoundaryIs>
<innerBoundaryIs>
<LinearRing>
<coordinates>
-8.20833333,38.86666667
-8.20833333,38.85833333
-8.2,38.85833333
-8.2,38.86666667
-8.20833333,38.86666667
</coordinates>
</LinearRing>
</innerBoundaryIs>
<innerBoundaryIs>
<LinearRing>
<coordinates>
-8.2,38.85833333
-8.2,38.85
-8.19166667,38.85
-8.18333333,38.85
-8.18333333,38.85833333
-8.19166667,38.85833333
-8.2,38.85833333
</coordinates>
</LinearRing>
</innerBoundaryIs>
<innerBoundaryIs>
<LinearRing>
<coordinates>
-8.18333333,38.85
-8.18333333,38.84166667
-8.18333333,38.83333333
-8.175,38.83333333
-8.175,38.84166667
-8.16666667,38.84166667
-8.16666667,38.85
-8.175,38.85
-8.18333333,38.85
</coordinates>
</LinearRing>
</innerBoundaryIs>
<innerBoundaryIs>
<LinearRing>
<coordinates>
-8.71666667,38.91666667
-8.70833333,38.91666667
-8.70833333,38.925
-8.7,38.925
-8.69166667,38.925
-8.69166667,38.93333333
-8.69166667,38.94166667
-8.7,38.94166667
-8.70833333,38.94166667
-8.70833333,38.93333333
-8.71666667,38.93333333
-8.71666667,38.925
-8.71666667,38.91666667
</coordinates>
</LinearRing>
</innerBoundaryIs>
<innerBoundaryIs>
<LinearRing>
<coordinates>
-8.70833333,38.94166667
-8.70833333,38.95
-8.70833333,38.95833333
-8.71666667,38.95833333
-8.725,38.95833333
-8.725,38.95
-8.725,38.94166667
-8.71666667,38.94166667
-8.70833333,38.94166667
</coordinates>
</LinearRing>
</innerBoundaryIs>
<innerBoundaryIs>
<LinearRing>
<coordinates>
-8.70833333,38.95833333
-8.7,38.95833333
-8.69166667,38.95833333
-8.68333333,38.95833333
-8.68333333,38.96666667
-8.675,38.96666667
-8.66666667,38.96666667
-8.66666667,38.975
-8.675,38.975
-8.675,38.98333333
-8.68333333,38.98333333
-8.68333333,38.99166667
-8.69166667,38.99166667
-8.69166667,39
-8.68333333,39
-8.675,39
-8.66666667,39
-8.65833333,39
-8.65833333,39.00833333
-8.65,39.00833333
-8.65,39
-8.64166667,39
-8.64166667,39.00833333
-8.63333333,39.00833333
-8.63333333,39
-8.63333333,38.99166667
-8.625,38.99166667
-8.61666667,38.99166667
-8.61666667,38.98333333
-8.61666667,38.975
-8.625,38.975
-8.63333333,38.975
-8.64166667,38.975
-8.64166667,38.96666667
-8.63333333,38.96666667
-8.63333333,38.95833333
-8.625,38.95833333
-8.625,38.96666667
-8.61666667,38.96666667
-8.60833333,38.96666667
-8.60833333,38.975
-8.6,38.975
-8.6,38.98333333
-8.59166667,38.98333333
-8.58333333,38.98333333
-8.58333333,38.99166667
-8.58333333,39
-8.58333333,39.00833333
-8.58333333,39.01666667
-8.59166667,39.01666667
-8.59166667,39.025
-8.58333333,39.025
-8.58333333,39.03333333
-8.575,39.03333333
-8.575,39.04166667
-8.575,39.05
-8.58333333,39.05
-8.58333333,39.05833333
-8.575,39.05833333
-8.575,39.06666667
-8.56666667,39.06666667
-8.56666667,39.075
-8.55833333,39.075
-8.55,39.075
-8.55,39.06666667
-8.55,39.05833333
-8.55833333,39.05833333
-8.55833333,39.05
-8.55833333,39.04166667
-8.55833333,39.03333333
-8.56666667,39.03333333
-8.56666667,39.025
-8.55833333,39.025
-8.55,39.025
-8.54166667,39.025
-8.54166667,39.03333333
-8.53333333,39.03333333
-8.53333333,39.04166667
-8.53333333,39.05
-8.525,39.05
-8.525,39.05833333
-8.51666667,39.05833333
-8.51666667,39.06666667
-8.525,39.06666667
-8.525,39.075
-8.525,39.08333333
-8.525,39.09166667
-8.525,39.1
-8.525,39.10833333
-8.53333333,39.10833333
-8.54166667,39.10833333
-8.55,39.10833333
-8.55833333,39.10833333
-8.55833333,39.11666667
-8.55833333,39.125
-8.56666667,39.125
-8.575,39.125
-8.58333333,39.125
-8.59166667,39.125
-8.6,39.125
-8.6,39.13333333
-8.59166667,39.13333333
-8.59166667,39.14166667
-8.59166667,39.15
-8.6,39.15
-8.60833333,39.15
-8.60833333,39.14166667
-8.60833333,39.13333333
-8.60833333,39.125
-8.61666667,39.125
-8.61666667,39.11666667
-8.61666667,39.10833333
-8.625,39.10833333
-8.63333333,39.10833333
-8.63333333,39.11666667
-8.64166667,39.11666667
-8.64166667,39.10833333
-8.65,39.10833333
-8.65,39.1
-8.65833333,39.1
-8.66666667,39.1
-8.66666667,39.09166667
-8.65833333,39.09166667
-8.65833333,39.08333333
-8.65,39.08333333
-8.65,39.09166667
-8.64166667,39.09166667
-8.64166667,39.08333333
-8.64166667,39.075
-8.64166667,39.06666667
-8.64166667,39.05833333
-8.65,39.05833333
-8.65,39.06666667
-8.65,39.075
-8.65833333,39.075
-8.65833333,39.06666667
-8.66666667,39.06666667
-8.675,39.06666667
-8.675,39.05833333
-8.675,39.05
-8.675,39.04166667
-8.68333333,39.04166667
-8.68333333,39.05
-8.68333333,39.05833333
-8.69166667,39.05833333
-8.69166667,39.05
-8.7,39.05
-8.7,39.05833333
-8.70833333,39.05833333
-8.71666667,39.05833333
-8.725,39.05833333
-8.725,39.05
-8.725,39.04166667
-8.71666667,39.04166667
-8.70833333,39.04166667
-8.7,39.04166667
-8.7,39.03333333
-8.7,39.025
-8.69166667,39.025
-8.68333333,39.025
-8.68333333,39.01666667
-8.69166667,39.01666667
-8.69166667,39.00833333
-8.7,39.00833333
-8.7,39.01666667
-8.70833333,39.01666667
-8.70833333,39.00833333
-8.70833333,39
-8.70833333,38.99166667
-8.7,38.99166667
-8.7,38.98333333
-8.69166667,38.98333333
-8.69166667,38.975
-8.69166667,38.96666667
-8.7,38.96666667
-8.70833333,38.96666667
-8.70833333,38.95833333
</coordinates>
</LinearRing>
</innerBoundaryIs>
<innerBoundaryIs>
<LinearRing>
<coordinates>
-8.64166667,38.975
-8.64166667,38.98333333
-8.65,38.98333333
-8.65,38.975
-8.64166667,38.975
</coordinates>
</LinearRing>
</innerBoundaryIs>
<innerBoundaryIs>
<LinearRing>
<coordinates>
-8.63333333,38.95833333
-8.64166667,38.95833333
-8.65,38.95833333
-8.65833333,38.95833333
-8.65833333,38.95
-8.65,38.95
-8.64166667,38.95
-8.63333333,38.95
-8.63333333,38.95833333
</coordinates>
</LinearRing>
</innerBoundaryIs>
<innerBoundaryIs>
<LinearRing>
<coordinates>
-8.725,38.94166667
-8.73333333,38.94166667
-8.73333333,38.93333333
-8.725,38.93333333
-8.725,38.94166667
</coordinates>
</LinearRing>
</innerBoundaryIs>
<innerBoundaryIs>
<LinearRing>
<coordinates>
-8.79166667,39.01666667
-8.78333333,39.01666667
-8.775,39.01666667
-8.775,39.025
-8.78333333,39.025
-8.79166667,39.025
-8.79166667,39.03333333
-8.8,39.03333333
-8.8,39.04166667
-8.80833333,39.04166667
-8.80833333,39.03333333
-8.80833333,39.025
-8.80833333,39.01666667
-8.8,39.01666667
-8.79166667,39.01666667
</coordinates>
</LinearRing>
</innerBoundaryIs>
<innerBoundaryIs>
<LinearRing>
<coordinates>
-8.8,39.04166667
-8.79166667,39.04166667
-8.79166667,39.05
-8.78333333,39.05
-8.775,39.05
-8.775,39.05833333
-8.78333333,39.05833333
-8.79166667,39.05833333
-8.8,39.05833333
-8.8,39.05
-8.8,39.04166667
</coordinates>
</LinearRing>
</innerBoundaryIs>
<innerBoundaryIs>
<LinearRing>
<coordinates>
-8.775,39.05833333
-8.76666667,39.05833333
-8.75833333,39.05833333
-8.75833333,39.06666667
-8.75,39.06666667
-8.75,39.075
-8.75833333,39.075
-8.76666667,39.075
-8.775,39.075
-8.775,39.06666667
-8.775,39.05833333
</coordinates>
</LinearRing>
</innerBoundaryIs>
<innerBoundaryIs>
<LinearRing>
<coordinates>
-8.75833333,39.00833333
-8.75833333,39
-8.75,39
-8.75,38.99166667
-8.75,38.98333333
-8.75,38.975
-8.74166667,38.975
-8.74166667,38.98333333
-8.73333333,38.98333333
-8.725,38.98333333
-8.725,38.99166667
-8.71666667,38.99166667
-8.71666667,39
-8.725,39
-8.725,39.00833333
-8.73333333,39.00833333
-8.73333333,39.01666667
-8.74166667,39.01666667
-8.75,39.01666667
-8.75833333,39.01666667
-8.75833333,39.00833333
</coordinates>
</LinearRing>
</innerBoundaryIs>
<innerBoundaryIs>
<LinearRing>
<coordinates>
-8.74166667,38.975
-8.74166667,38.96666667
-8.73333333,38.96666667
-8.725,38.96666667
-8.725,38.975
-8.73333333,38.975
-8.74166667,38.975
</coordinates>
</LinearRing>
</innerBoundaryIs>
<innerBoundaryIs>
<LinearRing>
<coordinates>
-8.84166667,38.95833333
-8.84166667,38.95
-8.84166667,38.94166667
-8.83333333,38.94166667
-8.825,38.94166667
-8.825,38.95
-8.83333333,38.95
-8.83333333,38.95833333
-8.84166667,38.95833333
</coordinates>
</LinearRing>
</innerBoundaryIs>
<innerBoundaryIs>
<LinearRing>
<coordinates>
-8.825,38.94166667
-8.825,38.93333333
-8.81666667,38.93333333
-8.81666667,38.94166667
-8.825,38.94166667
</coordinates>
</LinearRing>
</innerBoundaryIs>
<innerBoundaryIs>
<LinearRing>
<coordinates>
-8.7,39.075
-8.69166667,39.075
-8.69166667,39.06666667
-8.68333333,39.06666667
-8.68333333,39.075
-8.675,39.075
-8.675,39.08333333
-8.68333333,39.08333333
-8.69166667,39.08333333
-8.69166667,39.09166667
-8.7,39.09166667
-8.7,39.08333333
-8.7,39.075
</coordinates>
</LinearRing>
</innerBoundaryIs>
<innerBoundaryIs>
<LinearRing>
<coordinates>
-8.69166667,39.09166667
-8.68333333,39.09166667
-8.68333333,39.1
-8.69166667,39.1
-8.69166667,39.09166667
</coordinates>
</LinearRing>
</innerBoundaryIs>
<innerBoundaryIs>
<LinearRing>
<coordinates>
-8.50833333,39.00833333
-8.50833333,39
-8.50833333,38.99166667
-8.51666667,38.99166667
-8.51666667,39
-8.525,39
-8.525,38.99166667
-8.53333333,38.99166667
-8.54166667,38.99166667
-8.54166667,38.98333333
-8.53333333,38.98333333
-8.53333333,38.975
-8.54166667,38.975
-8.54166667,38.96666667
-8.55,38.96666667
-8.55,38.975
-8.55833333,38.975
-8.55833333,38.96666667
-8.56666667,38.96666667
-8.575,38.96666667
-8.575,38.95833333
-8.56666667,38.95833333
-8.56666667,38.95
-8.55833333,38.95
-8.55,38.95
-8.54166667,38.95
-8.53333333,38.95
-8.525,38.95
-8.525,38.95833333
-8.51666667,38.95833333
-8.51666667,38.96666667
-8.51666667,38.975
-8.51666667,38.98333333
-8.50833333,38.98333333
-8.5,38.98333333
-8.5,38.99166667
-8.5,39
-8.5,39.00833333
-8.50833333,39.00833333
</coordinates>
</LinearRing>
</innerBoundaryIs>
<innerBoundaryIs>
<LinearRing>
<coordinates>
-8.55833333,38.975
-8.55833333,38.98333333
-8.56666667,38.98333333
-8.575,38.98333333
-8.575,38.975
-8.56666667,38.975
-8.55833333,38.975
</coordinates>
</LinearRing>
</innerBoundaryIs>
<innerBoundaryIs>
<LinearRing>
<coordinates>
-8.49166667,39.00833333
-8.49166667,39
-8.49166667,38.99166667
-8.48333333,38.99166667
-8.475,38.99166667
-8.475,39
-8.46666667,39
-8.46666667,39.00833333
-8.46666667,39.01666667
-8.45833333,39.01666667
-8.45833333,39.025
-8.45833333,39.03333333
-8.46666667,39.03333333
-8.46666667,39.025
-8.475,39.025
-8.475,39.01666667
-8.48333333,39.01666667
-8.48333333,39.00833333
-8.49166667,39.00833333
</coordinates>
</LinearRing>
</innerBoundaryIs>
<innerBoundaryIs>
<LinearRing>
<coordinates>
-8.45833333,39.01666667
-8.45833333,39.00833333
-8.45,39.00833333
-8.44166667,39.00833333
-8.44166667,39
-8.43333333,39
-8.43333333,39.00833333
-8.425,39.00833333
-8.425,39.01666667
-8.41666667,39.01666667
-8.41666667,39.00833333
-8.40833333,39.00833333
-8.40833333,39
-8.4,39
-8.4,39.00833333
-8.39166667,39.00833333
-8.38333333,39.00833333
-8.38333333,39.01666667
-8.375,39.01666667
-8.375,39.00833333
-8.36666667,39.00833333
-8.36666667,39.01666667
-8.35833333,39.01666667
-8.35833333,39.025
-8.35833333,39.03333333
-8.36666667,39.03333333
-8.375,39.03333333
-8.38333333,39.03333333
-8.39166667,39.03333333
-8.39166667,39.025
-8.4,39.025
-8.40833333,39.025
-8.40833333,39.03333333
-8.41666667,39.03333333
-8.41666667,39.04166667
-8.425,39.04166667
-8.43333333,39.04166667
-8.43333333,39.03333333
-8.44166667,39.03333333
-8.44166667,39.025
-8.45,39.025
-8.45,39.01666667
-8.45833333,39.01666667
</coordinates>
</LinearRing>
</innerBoundaryIs>
<innerBoundaryIs>
<LinearRing>
<coordinates>
-8.44166667,39.03333333
-8.44166667,39.04166667
-8.44166667,39.05
-8.45,39.05
-8.45833333,39.05
-8.45833333,39.04166667
-8.45,39.04166667
-8.45,39.03333333
-8.44166667,39.03333333
</coordinates>
</LinearRing>
</innerBoundaryIs>
<innerBoundaryIs>
<LinearRing>
<coordinates>
-8.33333333,39.00833333
-8.325,39.00833333
-8.31666667,39.00833333
-8.31666667,39.01666667
-8.325,39.01666667
-8.33333333,39.01666667
-8.33333333,39.00833333
</coordinates>
</LinearRing>
</innerBoundaryIs>
<innerBoundaryIs>
<LinearRing>
<coordinates>
-8.33333333,39.01666667
-8.33333333,39.025
-8.33333333,39.03333333
-8.34166667,39.03333333
-8.34166667,39.025
-8.34166667,39.01666667
-8.33333333,39.01666667
</coordinates>
</LinearRing>
</innerBoundaryIs>
<innerBoundaryIs>
<LinearRing>
<coordinates>
-8.1,38.96666667
-8.1,38.95833333
-8.10833333,38.95833333
-8.10833333,38.95
-8.1,38.95
-8.09166667,38.95
-8.09166667,38.95833333
-8.09166667,38.96666667
-8.1,38.96666667
</coordinates>
</LinearRing>
</innerBoundaryIs>
<innerBoundaryIs>
<LinearRing>
<coordinates>
-8.10833333,38.95833333
-8.10833333,38.96666667
-8.10833333,38.975
-8.11666667,38.975
-8.125,38.975
-8.13333333,38.975
-8.13333333,38.96666667
-8.125,38.96666667
-8.125,38.95833333
-8.11666667,38.95833333
-8.10833333,38.95833333
</coordinates>
</LinearRing>
</innerBoundaryIs>
<innerBoundaryIs>
<LinearRing>
<coordinates>
-8.175,38.94166667
-8.175,38.93333333
-8.175,38.925
-8.16666667,38.925
-8.15833333,38.925
-8.15833333,38.93333333
-8.15,38.93333333
-8.15,38.94166667
-8.15833333,38.94166667
-8.15833333,38.95
-8.16666667,38.95
-8.175,38.95
-8.175,38.94166667
</coordinates>
</LinearRing>
</innerBoundaryIs>
<innerBoundaryIs>
<LinearRing>
<coordinates>
-8.15,38.93333333
-8.15,38.925
-8.14166667,38.925
-8.13333333,38.925
-8.13333333,38.93333333
-8.13333333,38.94166667
-8.14166667,38.94166667
-8.14166667,38.93333333
-8.15,38.93333333
</coordinates>
</LinearRing>
</innerBoundaryIs>
<innerBoundaryIs>
<LinearRing>
<coordinates>
-8.48333333,38.96666667
-8.48333333,38.95833333
-8.475,38.95833333
-8.46666667,38.95833333
-8.46666667,38.96666667
-8.475,38.96666667
-8.48333333,38.96666667
</coordinates>
</LinearRing>
</innerBoundaryIs>
<innerBoundaryIs>
<LinearRing>
<coordinates>
-8.46666667,38.96666667
-8.45833333,38.96666667
-8.45833333,38.975
-8.45833333,38.98333333
-8.46666667,38.98333333
-8.475,38.98333333
-8.475,38.975
-8.46666667,38.975
-8.46666667,38.96666667
</coordinates>
</LinearRing>
</innerBoundaryIs>
<innerBoundaryIs>
<LinearRing>
<coordinates>
-8.41666667,39.06666667
-8.41666667,39.05833333
-8.40833333,39.05833333
-8.4,39.05833333
-8.4,39.06666667
-8.39166667,39.06666667
-8.39166667,39.075
-8.4,39.075
-8.40833333,39.075
-8.40833333,39.06666667
-8.41666667,39.06666667
</coordinates>
</LinearRing>
</innerBoundaryIs>
<innerBoundaryIs>
<LinearRing>
<coordinates>
-8.39166667,39.06666667
-8.39166667,39.05833333
-8.38333333,39.05833333
-8.38333333,39.06666667
-8.39166667,39.06666667
</coordinates>
</LinearRing>
</innerBoundaryIs>
<innerBoundaryIs>
<LinearRing>
<coordinates>
-8.25833333,39.075
-8.25,39.075
-8.25,39.06666667
-8.25,39.05833333
-8.25,39.05
-8.24166667,39.05
-8.24166667,39.05833333
-8.24166667,39.06666667
-8.23333333,39.06666667
-8.225,39.06666667
-8.225,39.05833333
-8.23333333,39.05833333
-8.23333333,39.05
-8.225,39.05
-8.21666667,39.05
-8.20833333,39.05
-8.20833333,39.04166667
-8.21666667,39.04166667
-8.21666667,39.03333333
-8.20833333,39.03333333
-8.20833333,39.025
-8.2,39.025
-8.2,39.03333333
-8.19166667,39.03333333
-8.19166667,39.04166667
-8.2,39.04166667
-8.2,39.05
-8.2,39.05833333
-8.20833333,39.05833333
-8.20833333,39.06666667
-8.21666667,39.06666667
-8.21666667,39.075
-8.21666667,39.08333333
-8.225,39.08333333
-8.225,39.09166667
-8.225,39.1
-8.23333333,39.1
-8.24166667,39.1
-8.24166667,39.09166667
-8.24166667,39.08333333
-8.25,39.08333333
-8.25833333,39.08333333
-8.25833333,39.075
</coordinates>
</LinearRing>
</innerBoundaryIs>
<innerBoundaryIs>
<LinearRing>
<coordinates>
-8.21666667,39.03333333
-8.225,39.03333333
-8.23333333,39.03333333
-8.23333333,39.04166667
-8.24166667,39.04166667
-8.24166667,39.03333333
-8.25,39.03333333
-8.25,39.025
-8.24166667,39.025
-8.23333333,39.025
-8.225,39.025
-8.21666667,39.025
-8.21666667,39.03333333
</coordinates>
</LinearRing>
</innerBoundaryIs>
<innerBoundaryIs>
<LinearRing>
<coordinates>
-8.19166667,39.04166667
-8.18333333,39.04166667
-8.18333333,39.05
-8.19166667,39.05
-8.19166667,39.04166667
</coordinates>
</LinearRing>
</innerBoundaryIs>
<innerBoundaryIs>
<LinearRing>
<coordinates>
-8.25833333,39.08333333
-8.25833333,39.09166667
-8.26666667,39.09166667
-8.26666667,39.08333333
-8.25833333,39.08333333
</coordinates>
</LinearRing>
</innerBoundaryIs>
<innerBoundaryIs>
<LinearRing>
<coordinates>
-8.25833333,39.09166667
-8.25,39.09166667
-8.25,39.1
-8.25833333,39.1
-8.25833333,39.09166667
</coordinates>
</LinearRing>
</innerBoundaryIs>
<innerBoundaryIs>
<LinearRing>
<coordinates>
-8.5,39.03333333
-8.5,39.025
-8.49166667,39.025
-8.48333333,39.025
-8.48333333,39.03333333
-8.48333333,39.04166667
-8.48333333,39.05
-8.49166667,39.05
-8.49166667,39.04166667
-8.5,39.04166667
-8.5,39.03333333
</coordinates>
</LinearRing>
</innerBoundaryIs>
<innerBoundaryIs>
<LinearRing>
<coordinates>
-8.5,39.025
-8.50833333,39.025
-8.50833333,39.01666667
-8.5,39.01666667
-8.5,39.025
</coordinates>
</LinearRing>
</innerBoundaryIs>
<innerBoundaryIs>
<LinearRing>
<coordinates>
-8.25833333,39.125
-8.25,39.125
-8.25,39.13333333
-8.25833333,39.13333333
-8.25833333,39.125
</coordinates>
</LinearRing>
</innerBoundaryIs>
<innerBoundaryIs>
<LinearRing>
<coordinates>
-8.25,39.125
-8.25,39.11666667
-8.24166667,39.11666667
-8.24166667,39.125
-8.25,39.125
</coordinates>
</LinearRing>
</innerBoundaryIs>
<innerBoundaryIs>
<LinearRing>
<coordinates>
-8.64166667,39.3
-8.63333333,39.3
-8.625,39.3
-8.625,39.30833333
-8.61666667,39.30833333
-8.61666667,39.3
-8.60833333,39.3
-8.6,39.3
-8.6,39.30833333
-8.6,39.31666667
-8.60833333,39.31666667
-8.61666667,39.31666667
-8.61666667,39.325
-8.625,39.325
-8.63333333,39.325
-8.63333333,39.31666667
-8.63333333,39.30833333
-8.64166667,39.30833333
-8.64166667,39.3
</coordinates>
</LinearRing>
</innerBoundaryIs>
<innerBoundaryIs>
<LinearRing>
<coordinates>
-8.6,39.31666667
-8.59166667,39.31666667
-8.59166667,39.325
-8.59166667,39.33333333
-8.59166667,39.34166667
-8.6,39.34166667
-8.6,39.33333333
-8.60833333,39.33333333
-8.60833333,39.325
-8.6,39.325
-8.6,39.31666667
</coordinates>
</LinearRing>
</innerBoundaryIs>
<innerBoundaryIs>
<LinearRing>
<coordinates>
-8.48333333,39.31666667
-8.475,39.31666667
-8.46666667,39.31666667
-8.46666667,39.325
-8.46666667,39.33333333
-8.475,39.33333333
-8.475,39.325
-8.48333333,39.325
-8.48333333,39.31666667
</coordinates>
</LinearRing>
</innerBoundaryIs>
<innerBoundaryIs>
<LinearRing>
<coordinates>
-8.46666667,39.33333333
-8.45833333,39.33333333
-8.45833333,39.34166667
-8.46666667,39.34166667
-8.46666667,39.33333333
</coordinates>
</LinearRing>
</innerBoundaryIs>
<innerBoundaryIs>
<LinearRing>
<coordinates>
-8.95833333,38.89166667
-8.95,38.89166667
-8.94166667,38.89166667
-8.94166667,38.9
-8.94166667,38.90833333
-8.95,38.90833333
-8.95833333,38.90833333
-8.95833333,38.9
-8.95833333,38.89166667
</coordinates>
</LinearRing>
</innerBoundaryIs>
<innerBoundaryIs>
<LinearRing>
<coordinates>
-8.96666667,38.85
-8.95833333,38.85
-8.95833333,38.85833333
-8.96666667,38.85833333
-8.96666667,38.85
</coordinates>
</LinearRing>
</innerBoundaryIs>
<innerBoundaryIs>
<LinearRing>
<coordinates>
-8.56666667,38.91666667
-8.55833333,38.91666667
-8.55833333,38.925
-8.56666667,38.925
-8.56666667,38.91666667
</coordinates>
</LinearRing>
</innerBoundaryIs>
<innerBoundaryIs>
<LinearRing>
<coordinates>
-8.55,38.91666667
-8.55,38.90833333
-8.55,38.9
-8.54166667,38.9
-8.54166667,38.89166667
-8.55,38.89166667
-8.55,38.88333333
-8.55,38.875
-8.54166667,38.875
-8.54166667,38.88333333
-8.53333333,38.88333333
-8.53333333,38.89166667
-8.525,38.89166667
-8.51666667,38.89166667
-8.51666667,38.88333333
-8.50833333,38.88333333
-8.5,38.88333333
-8.49166667,38.88333333
-8.49166667,38.875
-8.48333333,38.875
-8.48333333,38.88333333
-8.48333333,38.89166667
-8.48333333,38.9
-8.49166667,38.9
-8.5,38.9
-8.5,38.90833333
-8.50833333,38.90833333
-8.51666667,38.90833333
-8.51666667,38.91666667
-8.525,38.91666667
-8.53333333,38.91666667
-8.54166667,38.91666667
-8.55,38.91666667
</coordinates>
</LinearRing>
</innerBoundaryIs>
<innerBoundaryIs>
<LinearRing>
<coordinates>
-7.925,38.925
-7.91666667,38.925
-7.91666667,38.93333333
-7.91666667,38.94166667
-7.925,38.94166667
-7.93333333,38.94166667
-7.93333333,38.93333333
-7.925,38.93333333
-7.925,38.925
</coordinates>
</LinearRing>
</innerBoundaryIs>
<innerBoundaryIs>
<LinearRing>
<coordinates>
-8.50833333,38.74166667
-8.50833333,38.73333333
-8.5,38.73333333
-8.5,38.74166667
-8.50833333,38.74166667
</coordinates>
</LinearRing>
</innerBoundaryIs>
<innerBoundaryIs>
<LinearRing>
<coordinates>
-8.28333333,38.76666667
-8.28333333,38.75833333
-8.275,38.75833333
-8.275,38.76666667
-8.28333333,38.76666667
</coordinates>
</LinearRing>
</innerBoundaryIs>
<innerBoundaryIs>
<LinearRing>
<coordinates>
-8.64166667,38.89166667
-8.64166667,38.88333333
-8.63333333,38.88333333
-8.63333333,38.89166667
-8.64166667,38.89166667
</coordinates>
</LinearRing>
</innerBoundaryIs>
<innerBoundaryIs>
<LinearRing>
<coordinates>
-8.46666667,38.89166667
-8.46666667,38.88333333
-8.475,38.88333333
-8.475,38.875
-8.475,38.86666667
-8.46666667,38.86666667
-8.45833333,38.86666667
-8.45,38.86666667
-8.45,38.875
-8.45,38.88333333
-8.45833333,38.88333333
-8.45833333,38.89166667
-8.46666667,38.89166667
</coordinates>
</LinearRing>
</innerBoundaryIs>
<innerBoundaryIs>
<LinearRing>
<coordinates>
-8.25833333,38.89166667
-8.25,38.89166667
-8.25,38.9
-8.25833333,38.9
-8.25833333,38.89166667
</coordinates>
</LinearRing>
</innerBoundaryIs>
<innerBoundaryIs>
<LinearRing>
<coordinates>
-8.2,38.89166667
-8.19166667,38.89166667
-8.19166667,38.9
-8.19166667,38.90833333
-8.2,38.90833333
-8.2,38.9
-8.2,38.89166667
</coordinates>
</LinearRing>
</innerBoundaryIs>
<innerBoundaryIs>
<LinearRing>
<coordinates>
-8.14166667,38.89166667
-8.14166667,38.88333333
-8.13333333,38.88333333
-8.13333333,38.89166667
-8.14166667,38.89166667
</coordinates>
</LinearRing>
</innerBoundaryIs>
<innerBoundaryIs>
<LinearRing>
<coordinates>
-8.25833333,38.84166667
-8.25833333,38.83333333
-8.25833333,38.825
-8.25,38.825
-8.24166667,38.825
-8.24166667,38.83333333
-8.25,38.83333333
-8.25,38.84166667
-8.25833333,38.84166667
</coordinates>
</LinearRing>
</innerBoundaryIs>
<innerBoundaryIs>
<LinearRing>
<coordinates>
-8.075,38.84166667
-8.075,38.83333333
-8.06666667,38.83333333
-8.06666667,38.84166667
-8.075,38.84166667
</coordinates>
</LinearRing>
</innerBoundaryIs>
<innerBoundaryIs>
<LinearRing>
<coordinates>
-8.20833333,38.84166667
-8.21666667,38.84166667
-8.21666667,38.83333333
-8.20833333,38.83333333
-8.20833333,38.84166667
</coordinates>
</LinearRing>
</innerBoundaryIs>
<innerBoundaryIs>
<LinearRing>
<coordinates>
-8.26666667,38.80833333
-8.26666667,38.8
-8.25833333,38.8
-8.25833333,38.80833333
-8.26666667,38.80833333
</coordinates>
</LinearRing>
</innerBoundaryIs>
<innerBoundaryIs>
<LinearRing>
<coordinates>
-8.16666667,38.81666667
-8.15833333,38.81666667
-8.15833333,38.825
-8.15833333,38.83333333
-8.16666667,38.83333333
-8.16666667,38.825
-8.16666667,38.81666667
</coordinates>
</LinearRing>
</innerBoundaryIs>
<innerBoundaryIs>
<LinearRing>
<coordinates>
-8.05833333,38.81666667
-8.05833333,38.80833333
-8.05833333,38.8
-8.05,38.8
-8.04166667,38.8
-8.03333333,38.8
-8.025,38.8
-8.025,38.80833333
-8.03333333,38.80833333
-8.04166667,38.80833333
-8.05,38.80833333
-8.05,38.81666667
-8.05833333,38.81666667
</coordinates>
</LinearRing>
</innerBoundaryIs>
<innerBoundaryIs>
<LinearRing>
<coordinates>
-8.15,38.78333333
-8.14166667,38.78333333
-8.14166667,38.79166667
-8.15,38.79166667
-8.15,38.78333333
</coordinates>
</LinearRing>
</innerBoundaryIs>
<innerBoundaryIs>
<LinearRing>
<coordinates>
-8.59166667,38.80833333
-8.59166667,38.8
-8.58333333,38.8
-8.58333333,38.80833333
-8.59166667,38.80833333
</coordinates>
</LinearRing>
</innerBoundaryIs>
<innerBoundaryIs>
<LinearRing>
<coordinates>
-8.6,38.79166667
-8.6,38.78333333
-8.59166667,38.78333333
-8.59166667,38.79166667
-8.6,38.79166667
</coordinates>
</LinearRing>
</innerBoundaryIs>
<innerBoundaryIs>
<LinearRing>
<coordinates>
-8.46666667,38.80833333
-8.46666667,38.8
-8.45833333,38.8
-8.45,38.8
-8.45,38.80833333
-8.45833333,38.80833333
-8.46666667,38.80833333
</coordinates>
</LinearRing>
</innerBoundaryIs>
<innerBoundaryIs>
<LinearRing>
<coordinates>
-8.43333333,38.81666667
-8.43333333,38.80833333
-8.425,38.80833333
-8.41666667,38.80833333
-8.41666667,38.81666667
-8.425,38.81666667
-8.43333333,38.81666667
</coordinates>
</LinearRing>
</innerBoundaryIs>
<innerBoundaryIs>
<LinearRing>
<coordinates>
-8.46666667,38.79166667
-8.46666667,38.78333333
-8.45833333,38.78333333
-8.45833333,38.79166667
-8.46666667,38.79166667
</coordinates>
</LinearRing>
</innerBoundaryIs>
<innerBoundaryIs>
<LinearRing>
<coordinates>
-8.45,38.79166667
-8.45,38.78333333
-8.44166667,38.78333333
-8.44166667,38.79166667
-8.45,38.79166667
</coordinates>
</LinearRing>
</innerBoundaryIs>
<innerBoundaryIs>
<LinearRing>
<coordinates>
-8.5,38.86666667
-8.50833333,38.86666667
-8.50833333,38.85833333
-8.5,38.85833333
-8.49166667,38.85833333
-8.49166667,38.86666667
-8.5,38.86666667
</coordinates>
</LinearRing>
</innerBoundaryIs>
<innerBoundaryIs>
<LinearRing>
<coordinates>
-8.45833333,38.85833333
-8.45833333,38.85
-8.45,38.85
-8.45,38.85833333
-8.45833333,38.85833333
</coordinates>
</LinearRing>
</innerBoundaryIs>
<innerBoundaryIs>
<LinearRing>
<coordinates>
-8.15833333,38.86666667
-8.15,38.86666667
-8.15,38.875
-8.15,38.88333333
-8.15833333,38.88333333
-8.15833333,38.875
-8.15833333,38.86666667
</coordinates>
</LinearRing>
</innerBoundaryIs>
<innerBoundaryIs>
<LinearRing>
<coordinates>
-8.18333333,38.9
-8.175,38.9
-8.175,38.90833333
-8.18333333,38.90833333
-8.18333333,38.9
</coordinates>
</LinearRing>
</innerBoundaryIs>
<innerBoundaryIs>
<LinearRing>
<coordinates>
-8.74166667,38.81666667
-8.73333333,38.81666667
-8.73333333,38.825
-8.74166667,38.825
-8.74166667,38.81666667
</coordinates>
</LinearRing>
</innerBoundaryIs>
<innerBoundaryIs>
<LinearRing>
<coordinates>
-8.725,39.14166667
-8.725,39.13333333
-8.725,39.125
-8.71666667,39.125
-8.71666667,39.13333333
-8.71666667,39.14166667
-8.725,39.14166667
</coordinates>
</LinearRing>
</innerBoundaryIs>
<innerBoundaryIs>
<LinearRing>
<coordinates>
-8.7,39.14166667
-8.7,39.13333333
-8.69166667,39.13333333
-8.68333333,39.13333333
-8.675,39.13333333
-8.675,39.14166667
-8.675,39.15
-8.68333333,39.15
-8.69166667,39.15
-8.7,39.15
-8.7,39.14166667
</coordinates>
</LinearRing>
</innerBoundaryIs>
<innerBoundaryIs>
<LinearRing>
<coordinates>
-8.85,39.00833333
-8.84166667,39.00833333
-8.83333333,39.00833333
-8.83333333,39.01666667
-8.84166667,39.01666667
-8.84166667,39.025
-8.85,39.025
-8.85,39.03333333
-8.85833333,39.03333333
-8.86666667,39.03333333
-8.86666667,39.04166667
-8.875,39.04166667
-8.875,39.03333333
-8.88333333,39.03333333
-8.89166667,39.03333333
-8.9,39.03333333
-8.90833333,39.03333333
-8.90833333,39.025
-8.9,39.025
-8.89166667,39.025
-8.88333333,39.025
-8.875,39.025
-8.86666667,39.025
-8.85833333,39.025
-8.85833333,39.01666667
-8.85,39.01666667
-8.85,39.00833333
</coordinates>
</LinearRing>
</innerBoundaryIs>
<innerBoundaryIs>
<LinearRing>
<coordinates>
-8.83333333,38.96666667
-8.825,38.96666667
-8.825,38.95833333
-8.81666667,38.95833333
-8.81666667,38.96666667
-8.80833333,38.96666667
-8.80833333,38.975
-8.8,38.975
-8.8,38.98333333
-8.8,38.99166667
-8.80833333,38.99166667
-8.81666667,38.99166667
-8.81666667,38.98333333
-8.825,38.98333333
-8.83333333,38.98333333
-8.83333333,38.975
-8.83333333,38.96666667
</coordinates>
</LinearRing>
</innerBoundaryIs>
<innerBoundaryIs>
<LinearRing>
<coordinates>
-8.78333333,38.96666667
-8.78333333,38.95833333
-8.775,38.95833333
-8.76666667,38.95833333
-8.76666667,38.96666667
-8.775,38.96666667
-8.78333333,38.96666667
</coordinates>
</LinearRing>
</innerBoundaryIs>
<innerBoundaryIs>
<LinearRing>
<coordinates>
-8.75833333,38.95833333
-8.75833333,38.95
-8.75,38.95
-8.75,38.95833333
-8.75833333,38.95833333
</coordinates>
</LinearRing>
</innerBoundaryIs>
<innerBoundaryIs>
<LinearRing>
<coordinates>
-8.825,39.025
-8.81666667,39.025
-8.81666667,39.03333333
-8.825,39.03333333
-8.825,39.025
</coordinates>
</LinearRing>
</innerBoundaryIs>
<innerBoundaryIs>
<LinearRing>
<coordinates>
-8.725,39.075
-8.71666667,39.075
-8.71666667,39.08333333
-8.725,39.08333333
-8.725,39.09166667
-8.71666667,39.09166667
-8.70833333,39.09166667
-8.70833333,39.1
-8.70833333,39.10833333
-8.70833333,39.11666667
-8.71666667,39.11666667
-8.71666667,39.10833333
-8.725,39.10833333
-8.73333333,39.10833333
-8.73333333,39.1
-8.74166667,39.1
-8.74166667,39.09166667
-8.75,39.09166667
-8.75,39.08333333
-8.74166667,39.08333333
-8.74166667,39.075
-8.73333333,39.075
-8.725,39.075
</coordinates>
</LinearRing>
</innerBoundaryIs>
<innerBoundaryIs>
<LinearRing>
<coordinates>
-8.66666667,39.125
-8.66666667,39.11666667
-8.65833333,39.11666667
-8.65833333,39.125
-8.65833333,39.13333333
-8.66666667,39.13333333
-8.66666667,39.125
</coordinates>
</LinearRing>
</innerBoundaryIs>
<innerBoundaryIs>
<LinearRing>
<coordinates>
-8.5,39.15
-8.49166667,39.15
-8.48333333,39.15
-8.48333333,39.14166667
-8.475,39.14166667
-8.475,39.15
-8.46666667,39.15
-8.46666667,39.15833333
-8.45833333,39.15833333
-8.45,39.15833333
-8.45,39.16666667
-8.45,39.175
-8.45833333,39.175
-8.46666667,39.175
-8.46666667,39.16666667
-8.475,39.16666667
-8.48333333,39.16666667
-8.49166667,39.16666667
-8.5,39.16666667
-8.5,39.15833333
-8.5,39.15
</coordinates>
</LinearRing>
</innerBoundaryIs>
<innerBoundaryIs>
<LinearRing>
<coordinates>
-8.55833333,39.00833333
-8.55,39.00833333
-8.55,39.01666667
-8.55833333,39.01666667
-8.55833333,39.00833333
</coordinates>
</LinearRing>
</innerBoundaryIs>
<innerBoundaryIs>
<LinearRing>
<coordinates>
-8.26666667,39.00833333
-8.25833333,39.00833333
-8.25833333,39
-8.25,39
-8.24166667,39
-8.23333333,39
-8.23333333,39.00833333
-8.24166667,39.00833333
-8.25,39.00833333
-8.25,39.01666667
-8.25833333,39.01666667
-8.26666667,39.01666667
-8.26666667,39.00833333
</coordinates>
</LinearRing>
</innerBoundaryIs>
<innerBoundaryIs>
<LinearRing>
<coordinates>
-8.15,39.00833333
-8.15,39
-8.14166667,39
-8.14166667,39.00833333
-8.14166667,39.01666667
-8.15,39.01666667
-8.15,39.00833333
</coordinates>
</LinearRing>
</innerBoundaryIs>
<innerBoundaryIs>
<LinearRing>
<coordinates>
-8.21666667,38.96666667
-8.21666667,38.95833333
-8.225,38.95833333
-8.225,38.95
-8.21666667,38.95
-8.20833333,38.95
-8.20833333,38.95833333
-8.20833333,38.96666667
-8.21666667,38.96666667
</coordinates>
</LinearRing>
</innerBoundaryIs>
<innerBoundaryIs>
<LinearRing>
<coordinates>
-8.14166667,38.95
-8.13333333,38.95
-8.13333333,38.95833333
-8.14166667,38.95833333
-8.14166667,38.95
</coordinates>
</LinearRing>
</innerBoundaryIs>
<innerBoundaryIs>
<LinearRing>
<coordinates>
-8.08333333,38.95
-8.075,38.95
-8.06666667,38.95
-8.06666667,38.95833333
-8.075,38.95833333
-8.08333333,38.95833333
-8.08333333,38.95
</coordinates>
</LinearRing>
</innerBoundaryIs>
<innerBoundaryIs>
<LinearRing>
<coordinates>
-8.6,38.96666667
-8.6,38.95833333
-8.59166667,38.95833333
-8.58333333,38.95833333
-8.58333333,38.96666667
-8.59166667,38.96666667
-8.6,38.96666667
</coordinates>
</LinearRing>
</innerBoundaryIs>
<innerBoundaryIs>
<LinearRing>
<coordinates>
-8.1,38.975
-8.09166667,38.975
-8.09166667,38.98333333
-8.1,38.98333333
-8.1,38.975
</coordinates>
</LinearRing>
</innerBoundaryIs>
<innerBoundaryIs>
<LinearRing>
<coordinates>
-8.50833333,39.06666667
-8.5,39.06666667
-8.5,39.075
-8.5,39.08333333
-8.50833333,39.08333333
-8.50833333,39.075
-8.50833333,39.06666667
</coordinates>
</LinearRing>
</innerBoundaryIs>
<innerBoundaryIs>
<LinearRing>
<coordinates>
-8.475,39.06666667
-8.475,39.05833333
-8.475,39.05
-8.46666667,39.05
-8.46666667,39.05833333
-8.45833333,39.05833333
-8.45833333,39.06666667
-8.45833333,39.075
-8.46666667,39.075
-8.475,39.075
-8.475,39.06666667
</coordinates>
</LinearRing>
</innerBoundaryIs>
<innerBoundaryIs>
<LinearRing>
<coordinates>
-8.10833333,39.04166667
-8.10833333,39.03333333
-8.1,39.03333333
-8.1,39.04166667
-8.1,39.05
-8.1,39.05833333
-8.10833333,39.05833333
-8.11666667,39.05833333
-8.11666667,39.05
-8.10833333,39.05
-8.10833333,39.04166667
</coordinates>
</LinearRing>
</innerBoundaryIs>
<innerBoundaryIs>
<LinearRing>
<coordinates>
-8.16666667,39.05
-8.15833333,39.05
-8.15,39.05
-8.15,39.05833333
-8.15833333,39.05833333
-8.16666667,39.05833333
-8.16666667,39.05
</coordinates>
</LinearRing>
</innerBoundaryIs>
<innerBoundaryIs>
<LinearRing>
<coordinates>
-8.48333333,39.10833333
-8.48333333,39.1
-8.475,39.1
-8.475,39.10833333
-8.48333333,39.10833333
</coordinates>
</LinearRing>
</innerBoundaryIs>
<innerBoundaryIs>
<LinearRing>
<coordinates>
-8.41666667,39.09166667
-8.40833333,39.09166667
-8.40833333,39.1
-8.41666667,39.1
-8.41666667,39.09166667
</coordinates>
</LinearRing>
</innerBoundaryIs>
<innerBoundaryIs>
<LinearRing>
<coordinates>
-8.5,39.125
-8.5,39.11666667
-8.49166667,39.11666667
-8.48333333,39.11666667
-8.48333333,39.125
-8.48333333,39.13333333
-8.49166667,39.13333333
-8.49166667,39.125
-8.5,39.125
</coordinates>
</LinearRing>
</innerBoundaryIs>
<innerBoundaryIs>
<LinearRing>
<coordinates>
-8.15833333,39.1
-8.15,39.1
-8.15,39.10833333
-8.15833333,39.10833333
-8.15833333,39.1
</coordinates>
</LinearRing>
</innerBoundaryIs>
<innerBoundaryIs>
<LinearRing>
<coordinates>
-8.64166667,39.36666667
-8.64166667,39.35833333
-8.63333333,39.35833333
-8.625,39.35833333
-8.61666667,39.35833333
-8.61666667,39.35
-8.60833333,39.35
-8.60833333,39.35833333
-8.6,39.35833333
-8.6,39.36666667
-8.60833333,39.36666667
-8.61666667,39.36666667
-8.625,39.36666667
-8.63333333,39.36666667
-8.64166667,39.36666667
</coordinates>
</LinearRing>
</innerBoundaryIs>
<innerBoundaryIs>
<LinearRing>
<coordinates>
-8.575,39.36666667
-8.575,39.35833333
-8.56666667,39.35833333
-8.55833333,39.35833333
-8.55833333,39.36666667
-8.56666667,39.36666667
-8.575,39.36666667
</coordinates>
</LinearRing>
</innerBoundaryIs>
<innerBoundaryIs>
<LinearRing>
<coordinates>
-8.53333333,39.36666667
-8.525,39.36666667
-8.525,39.375
-8.525,39.38333333
-8.53333333,39.38333333
-8.53333333,39.39166667
-8.525,39.39166667
-8.525,39.4
-8.53333333,39.4
-8.53333333,39.40833333
-8.54166667,39.40833333
-8.54166667,39.41666667
-8.55,39.41666667
-8.55,39.425
-8.55833333,39.425
-8.55833333,39.41666667
-8.56666667,39.41666667
-8.575,39.41666667
-8.575,39.40833333
-8.575,39.4
-8.58333333,39.4
-8.58333333,39.39166667
-8.575,39.39166667
-8.575,39.38333333
-8.56666667,39.38333333
-8.55833333,39.38333333
-8.55,39.38333333
-8.54166667,39.38333333
-8.54166667,39.375
-8.53333333,39.375
-8.53333333,39.36666667
</coordinates>
</LinearRing>
</innerBoundaryIs>
<innerBoundaryIs>
<LinearRing>
<coordinates>
-8.63333333,39.18333333
-8.625,39.18333333
-8.625,39.19166667
-8.61666667,39.19166667
-8.61666667,39.2
-8.60833333,39.2
-8.60833333,39.20833333
-8.6,39.20833333
-8.59166667,39.20833333
-8.59166667,39.21666667
-8.59166667,39.225
-8.6,39.225
-8.60833333,39.225
-8.61666667,39.225
-8.625,39.225
-8.63333333,39.225
-8.63333333,39.21666667
-8.64166667,39.21666667
-8.64166667,39.20833333
-8.64166667,39.2
-8.63333333,39.2
-8.63333333,39.19166667
-8.63333333,39.18333333
</coordinates>
</LinearRing>
</innerBoundaryIs>
<innerBoundaryIs>
<LinearRing>
<coordinates>
-8.53333333,39.3
-8.53333333,39.29166667
-8.525,39.29166667
-8.525,39.28333333
-8.51666667,39.28333333
-8.50833333,39.28333333
-8.50833333,39.29166667
-8.50833333,39.3
-8.51666667,39.3
-8.525,39.3
-8.53333333,39.3
</coordinates>
</LinearRing>
</innerBoundaryIs>
<innerBoundaryIs>
<LinearRing>
<coordinates>
-8.55833333,39.33333333
-8.55,39.33333333
-8.55,39.34166667
-8.55,39.35
-8.55833333,39.35
-8.55833333,39.34166667
-8.55833333,39.33333333
</coordinates>
</LinearRing>
</innerBoundaryIs>
<innerBoundaryIs>
<LinearRing>
<coordinates>
-8.54166667,39.35
-8.54166667,39.34166667
-8.53333333,39.34166667
-8.525,39.34166667
-8.525,39.35
-8.525,39.35833333
-8.53333333,39.35833333
-8.54166667,39.35833333
-8.54166667,39.35
</coordinates>
</LinearRing>
</innerBoundaryIs>
<innerBoundaryIs>
<LinearRing>
<coordinates>
-8.61666667,39.38333333
-8.61666667,39.375
-8.60833333,39.375
-8.60833333,39.38333333
-8.61666667,39.38333333
</coordinates>
</LinearRing>
</innerBoundaryIs>
<innerBoundaryIs>
<LinearRing>
<coordinates>
-8.6,39.39166667
-8.59166667,39.39166667
-8.59166667,39.4
-8.6,39.4
-8.6,39.39166667
</coordinates>
</LinearRing>
</innerBoundaryIs>
<innerBoundaryIs>
<LinearRing>
<coordinates>
-8.49166667,39.41666667
-8.5,39.41666667
-8.5,39.40833333
-8.5,39.4
-8.49166667,39.4
-8.48333333,39.4
-8.475,39.4
-8.46666667,39.4
-8.46666667,39.40833333
-8.475,39.40833333
-8.475,39.41666667
-8.48333333,39.41666667
-8.49166667,39.41666667
</coordinates>
</LinearRing>
</innerBoundaryIs>
<innerBoundaryIs>
<LinearRing>
<coordinates>
-8.09166667,39.15833333
-8.08333333,39.15833333
-8.08333333,39.16666667
-8.09166667,39.16666667
-8.09166667,39.15833333
</coordinates>
</LinearRing>
</innerBoundaryIs>
</Polygon>
<Polygon>
<outerBoundaryIs>
<LinearRing>
<coordinates>
-7.08333333,38.325
-7.09166667,38.325
-7.09166667,38.33333333
-7.1,38.33333333
-7.1,38.325
-7.10833333,38.325
-7.11666667,38.325
-7.11666667,38.33333333
-7.10833333,38.33333333
-7.10833333,38.34166667
-7.11666667,38.34166667
-7.11666667,38.35
-7.125,38.35
-7.13333333,38.35
-7.13333333,38.35833333
-7.13333333,38.36666667
-7.13333333,38.375
-7.13333333,38.38333333
-7.125,38.38333333
-7.11666667,38.38333333
-7.11666667,38.39166667
-7.11666667,38.4
-7.125,38.4
-7.125,38.39166667
-7.13333333,38.39166667
-7.13333333,38.4
-7.13333333,38.40833333
-7.14166667,38.40833333
-7.14166667,38.41666667
-7.15,38.41666667
-7.15833333,38.41666667
-7.16666667,38.41666667
-7.175,38.41666667
-7.175,38.425
-7.175,38.43333333
-7.175,38.44166667
-7.18333333,38.44166667
-7.18333333,38.45
-7.19166667,38.45
-7.2,38.45
-7.20833333,38.45
-7.21666667,38.45
-7.21666667,38.45833333
-7.225,38.45833333
-7.225,38.45
-7.23333333,38.45
-7.24166667,38.45
-7.25,38.45
-7.25833333,38.45
-7.26666667,38.45
-7.26666667,38.45833333
-7.275,38.45833333
-7.28333333,38.45833333
-7.28333333,38.46666667
-7.29166667,38.46666667
-7.29166667,38.45833333
-7.3,38.45833333
-7.30833333,38.45833333
-7.30833333,38.45
-7.31666667,38.45
-7.31666667,38.44166667
-7.30833333,38.44166667
-7.30833333,38.43333333
-7.31666667,38.43333333
-7.325,38.43333333
-7.33333333,38.43333333
-7.34166667,38.43333333
-7.35,38.43333333
-7.35,38.425
-7.34166667,38.425
-7.34166667,38.41666667
-7.35,38.41666667
-7.35833333,38.41666667
-7.35833333,38.40833333
-7.36666667,38.40833333
-7.375,38.40833333
-7.375,38.4
-7.38333333,38.4
-7.38333333,38.39166667
-7.38333333,38.38333333
-7.39166667,38.38333333
-7.39166667,38.39166667
-7.4,38.39166667
-7.4,38.4
-7.40833333,38.4
-7.40833333,38.40833333
-7.4,38.40833333
-7.4,38.41666667
-7.39166667,38.41666667
-7.39166667,38.425
-7.38333333,38.425
-7.38333333,38.43333333
-7.375,38.43333333
-7.36666667,38.43333333
-7.36666667,38.44166667
-7.35833333,38.44166667
-7.35,38.44166667
-7.34166667,38.44166667
-7.34166667,38.45
-7.35,38.45
-7.35833333,38.45
-7.36666667,38.45
-7.36666667,38.45833333
-7.35833333,38.45833333
-7.35,38.45833333
-7.34166667,38.45833333
-7.33333333,38.45833333
-7.325,38.45833333
-7.325,38.46666667
-7.31666667,38.46666667
-7.30833333,38.46666667
-7.30833333,38.475
-7.3,38.475
-7.3,38.48333333
-7.30833333,38.48333333
-7.31666667,38.48333333
-7.31666667,38.49166667
-7.30833333,38.49166667
-7.3,38.49166667
-7.29166667,38.49166667
-7.28333333,38.49166667
-7.28333333,38.5
-7.275,38.5
-7.26666667,38.5
-7.26666667,38.49166667
-7.25833333,38.49166667
-7.25,38.49166667
-7.25,38.5
-7.24166667,38.5
-7.24166667,38.49166667
-7.23333333,38.49166667
-7.23333333,38.5
-7.225,38.5
-7.225,38.50833333
-7.21666667,38.50833333
-7.21666667,38.51666667
-7.20833333,38.51666667
-7.20833333,38.525
-7.2,38.525
-7.19166667,38.525
-7.19166667,38.51666667
-7.18333333,38.51666667
-7.18333333,38.50833333
-7.18333333,38.5
-7.19166667,38.5
-7.2,38.5
-7.20833333,38.5
-7.20833333,38.49166667
-7.2,38.49166667
-7.19166667,38.49166667
-7.18333333,38.49166667
-7.175,38.49166667
-7.175,38.48333333
-7.16666667,38.48333333
-7.15833333,38.48333333
-7.15833333,38.475
-7.15,38.475
-7.15,38.48333333
-7.15,38.49166667
-7.14166667,38.49166667
-7.14166667,38.48333333
-7.13333333,38.48333333
-7.125,38.48333333
-7.125,38.475
-7.13333333,38.475
-7.14166667,38.475
-7.14166667,38.46666667
-7.15,38.46666667
-7.15833333,38.46666667
-7.15833333,38.45833333
-7.15,38.45833333
-7.14166667,38.45833333
-7.14166667,38.45
-7.14166667,38.44166667
-7.15,38.44166667
-7.15,38.43333333
-7.15,38.425
-7.14166667,38.425
-7.13333333,38.425
-7.125,38.425
-7.125,38.43333333
-7.11666667,38.43333333
-7.10833333,38.43333333
-7.10833333,38.425
-7.1,38.425
-7.09166667,38.425
-7.09166667,38.41666667
-7.1,38.41666667
-7.1,38.40833333
-7.1,38.4
-7.09166667,38.4
-7.09166667,38.39166667
-7.09166667,38.38333333
-7.09166667,38.375
-7.08333333,38.375
-7.075,38.375
-7.06666667,38.375
-7.06666667,38.36666667
-7.06666667,38.35833333
-7.075,38.35833333
-7.075,38.35
-7.08333333,38.35
-7.08333333,38.34166667
-7.075,38.34166667
-7.075,38.33333333
-7.075,38.325
-7.075,38.31666667
-7.08333333,38.31666667
-7.08333333,38.325
</coordinates>
</LinearRing>
</outerBoundaryIs>
<innerBoundaryIs>
<LinearRing>
<coordinates>
-7.225,38.5
-7.225,38.49166667
-7.21666667,38.49166667
-7.21666667,38.5
-7.225,38.5
</coordinates>
</LinearRing>
</innerBoundaryIs>
<innerBoundaryIs>
<LinearRing>
<coordinates>
-7.09166667,38.375
-7.1,38.375
-7.1,38.36666667
-7.1,38.35833333
-7.10833333,38.35833333
-7.10833333,38.35
-7.1,38.35
-7.09166667,38.35
-7.09166667,38.35833333
-7.08333333,38.35833333
-7.08333333,38.36666667
-7.09166667,38.36666667
-7.09166667,38.375
</coordinates>
</LinearRing>
</innerBoundaryIs>
<innerBoundaryIs>
<LinearRing>
<coordinates>
-7.16666667,38.45
-7.16666667,38.44166667
-7.15833333,38.44166667
-7.15833333,38.45
-7.16666667,38.45
</coordinates>
</LinearRing>
</innerBoundaryIs>
<innerBoundaryIs>
<LinearRing>
<coordinates>
-7.29166667,38.48333333
-7.29166667,38.475
-7.28333333,38.475
-7.28333333,38.48333333
-7.29166667,38.48333333
</coordinates>
</LinearRing>
</innerBoundaryIs>
<innerBoundaryIs>
<LinearRing>
<coordinates>
-7.275,38.48333333
-7.275,38.475
-7.26666667,38.475
-7.26666667,38.48333333
-7.275,38.48333333
</coordinates>
</LinearRing>
</innerBoundaryIs>
<innerBoundaryIs>
<LinearRing>
<coordinates>
-7.21666667,38.48333333
-7.21666667,38.475
-7.225,38.475
-7.225,38.46666667
-7.21666667,38.46666667
-7.20833333,38.46666667
-7.20833333,38.475
-7.20833333,38.48333333
-7.21666667,38.48333333
</coordinates>
</LinearRing>
</innerBoundaryIs>
<innerBoundaryIs>
<LinearRing>
<coordinates>
-7.2,38.475
-7.2,38.46666667
-7.19166667,38.46666667
-7.19166667,38.475
-7.2,38.475
</coordinates>
</LinearRing>
</innerBoundaryIs>
</Polygon>
<Polygon>
<outerBoundaryIs>
<LinearRing>
<coordinates>
-7.88333333,36.99166667
-7.875,36.99166667
-7.875,36.98333333
-7.88333333,36.98333333
-7.89166667,36.98333333
-7.89166667,36.99166667
-7.9,36.99166667
-7.9,37
-7.90833333,37
-7.91666667,37
-7.91666667,37.00833333
-7.90833333,37.00833333
-7.9,37.00833333
-7.9,37.01666667
-7.90833333,37.01666667
-7.90833333,37.025
-7.91666667,37.025
-7.91666667,37.03333333
-7.925,37.03333333
-7.925,37.04166667
-7.93333333,37.04166667
-7.93333333,37.03333333
-7.94166667,37.03333333
-7.94166667,37.04166667
-7.95,37.04166667
-7.95,37.05
-7.94166667,37.05
-7.94166667,37.05833333
-7.95,37.05833333
-7.95833333,37.05833333
-7.96666667,37.05833333
-7.96666667,37.05
-7.975,37.05
-7.98333333,37.05
-7.98333333,37.04166667
-7.99166667,37.04166667
-7.99166667,37.03333333
-8,37.03333333
-8,37.04166667
-8.00833333,37.04166667
-8.00833333,37.05
-8,37.05
-8,37.05833333
-8,37.06666667
-8.00833333,37.06666667
-8.01666667,37.06666667
-8.01666667,37.075
-8.025,37.075
-8.025,37.08333333
-8.01666667,37.08333333
-8.01666667,37.09166667
-8.01666667,37.1
-8.025,37.1
-8.03333333,37.1
-8.04166667,37.1
-8.05,37.1
-8.05,37.09166667
-8.05,37.08333333
-8.05,37.075
-8.04166667,37.075
-8.04166667,37.06666667
-8.05,37.06666667
-8.05833333,37.06666667
-8.05833333,37.075
-8.06666667,37.075
-8.06666667,37.06666667
-8.075,37.06666667
-8.075,37.075
-8.08333333,37.075
-8.09166667,37.075
-8.09166667,37.08333333
-8.08333333,37.08333333
-8.075,37.08333333
-8.06666667,37.08333333
-8.06666667,37.09166667
-8.06666667,37.1
-8.075,37.1
-8.08333333,37.1
-8.09166667,37.1
-8.1,37.1
-8.10833333,37.1
-8.10833333,37.10833333
-8.11666667,37.10833333
-8.11666667,37.11666667
-8.125,37.11666667
-8.13333333,37.11666667
-8.14166667,37.11666667
-8.15,37.11666667
-8.15,37.10833333
-8.15,37.1
-8.15,37.09166667
-8.15833333,37.09166667
-8.15833333,37.1
-8.16666667,37.1
-8.175,37.1
-8.175,37.10833333
-8.18333333,37.10833333
-8.19166667,37.10833333
-8.2,37.10833333
-8.2,37.11666667
-8.20833333,37.11666667
-8.21666667,37.11666667
-8.21666667,37.10833333
-8.21666667,37.1
-8.225,37.1
-8.225,37.10833333
-8.23333333,37.10833333
-8.23333333,37.11666667
-8.23333333,37.125
-8.225,37.125
-8.21666667,37.125
-8.21666667,37.13333333
-8.20833333,37.13333333
-8.20833333,37.14166667
-8.20833333,37.15
-8.21666667,37.15
-8.225,37.15
-8.23333333,37.15
-8.24166667,37.15
-8.24166667,37.14166667
-8.23333333,37.14166667
-8.23333333,37.13333333
-8.24166667,37.13333333
-8.25,37.13333333
-8.25,37.14166667
-8.25833333,37.14166667
-8.26666667,37.14166667
-8.26666667,37.13333333
-8.26666667,37.125
-8.25833333,37.125
-8.25833333,37.11666667
-8.25833333,37.10833333
-8.26666667,37.10833333
-8.275,37.10833333
-8.28333333,37.10833333
-8.28333333,37.1
-8.275,37.1
-8.275,37.09166667
-8.28333333,37.09166667
-8.29166667,37.09166667
-8.3,37.09166667
-8.3,37.1
-8.30833333,37.1
-8.31666667,37.1
-8.31666667,37.10833333
-8.325,37.10833333
-8.33333333,37.10833333
-8.33333333,37.1
-8.34166667,37.1
-8.35,37.1
-8.35,37.10833333
-8.35,37.11666667
-8.34166667,37.11666667
-8.34166667,37.125
-8.33333333,37.125
-8.33333333,37.13333333
-8.34166667,37.13333333
-8.35,37.13333333
-8.35833333,37.13333333
-8.35833333,37.125
-8.35833333,37.11666667
-8.36666667,37.11666667
-8.375,37.11666667
-8.38333333,37.11666667
-8.39166667,37.11666667
-8.4,37.11666667
-8.4,37.125
-8.4,37.13333333
-8.40833333,37.13333333
-8.41666667,37.13333333
-8.41666667,37.125
-8.40833333,37.125
-8.40833333,37.11666667
-8.40833333,37.10833333
-8.4,37.10833333
-8.4,37.1
-8.4,37.09166667
-8.40833333,37.09166667
-8.41666667,37.09166667
-8.41666667,37.08333333
-8.425,37.08333333
-8.43333333,37.08333333
-8.43333333,37.09166667
-8.43333333,37.1
-8.43333333,37.10833333
-8.44166667,37.10833333
-8.44166667,37.11666667
-8.45,37.11666667
-8.45833333,37.11666667
-8.46666667,37.11666667
-8.46666667,37.10833333
-8.475,37.10833333
-8.475,37.11666667
-8.475,37.125
-8.475,37.13333333
-8.46666667,37.13333333
-8.45833333,37.13333333
-8.45833333,37.125
-8.45,37.125
-8.44166667,37.125
-8.44166667,37.13333333
-8.44166667,37.14166667
-8.45,37.14166667
-8.45833333,37.14166667
-8.45833333,37.15
-8.46666667,37.15
-8.46666667,37.14166667
-8.475,37.14166667
-8.475,37.15
-8.48333333,37.15
-8.49166667,37.15
-8.49166667,37.15833333
-8.5,37.15833333
-8.50833333,37.15833333
-8.51666667,37.15833333
-8.51666667,37.15
-8.525,37.15
-8.525,37.15833333
-8.53333333,37.15833333
-8.53333333,37.16666667
-8.54166667,37.16666667
-8.55,37.16666667
-8.55,37.175
-8.54166667,37.175
-8.54166667,37.18333333
-8.53333333,37.18333333
-8.53333333,37.19166667
-8.54166667,37.19166667
-8.55,37.19166667
-8.55,37.18333333
-8.55833333,37.18333333
-8.56666667,37.18333333
-8.56666667,37.19166667
-8.56666667,37.2
-8.55833333,37.2
-8.55833333,37.20833333
-8.56666667,37.20833333
-8.56666667,37.21666667
-8.575,37.21666667
-8.575,37.20833333
-8.58333333,37.20833333
-8.59166667,37.20833333
-8.59166667,37.21666667
-8.58333333,37.21666667
-8.58333333,37.225
-8.59166667,37.225
-8.6,37.225
-8.6,37.21666667
-8.6,37.20833333
-8.6,37.2
-8.59166667,37.2
-8.58333333,37.2
-8.575,37.2
-8.575,37.19166667
-8.58333333,37.19166667
-8.59166667,37.19166667
-8.6,37.19166667
-8.6,37.18333333
-8.60833333,37.18333333
-8.60833333,37.19166667
-8.61666667,37.19166667
-8.625,37.19166667
-8.625,37.18333333
-8.63333333,37.18333333
-8.64166667,37.18333333
-8.65,37.18333333
-8.65,37.175
-8.65,37.16666667
-8.65833333,37.16666667
-8.65833333,37.175
-8.66666667,37.175
-8.675,37.175
-8.675,37.18333333
-8.68333333,37.18333333
-8.68333333,37.175
-8.69166667,37.175
-8.69166667,37.18333333
-8.7,37.18333333
-8.7,37.175
-8.7,37.16666667
-8.70833333,37.16666667
-8.70833333,37.15833333
-8.71666667,37.15833333
-8.71666667,37.16666667
-8.725,37.16666667
-8.725,37.15833333
-8.73333333,37.15833333
-8.74166667,37.15833333
-8.75,37.15833333
-8.75,37.15
-8.74166667,37.15
-8.73333333,37.15
-8.725,37.15
-8.71666667,37.15
-8.71666667,37.14166667
-8.71666667,37.13333333
-8.725,37.13333333
-8.725,37.125
-8.71666667,37.125
-8.71666667,37.11666667
-8.71666667,37.10833333
-8.71666667,37.1
-8.71666667,37.09166667
-8.725,37.09166667
-8.725,37.1
-8.73333333,37.1
-8.73333333,37.10833333
-8.73333333,37.11666667
-8.74166667,37.11666667
-8.74166667,37.10833333
-8.75,37.10833333
-8.75,37.11666667
-8.75,37.125
-8.75833333,37.125
-8.76666667,37.125
-8.76666667,37.11666667
-8.76666667,37.10833333
-8.775,37.10833333
-8.78333333,37.10833333
-8.79166667,37.10833333
-8.79166667,37.11666667
-8.8,37.11666667
-8.8,37.10833333
-8.80833333,37.10833333
-8.80833333,37.1
-8.81666667,37.1
-8.825,37.1
-8.825,37.09166667
-8.83333333,37.09166667
-8.84166667,37.09166667
-8.84166667,37.1
-8.85,37.1
-8.85,37.09166667
-8.85833333,37.09166667
-8.85833333,37.08333333
-8.85,37.08333333
-8.84166667,37.08333333
-8.83333333,37.08333333
-8.825,37.08333333
-8.81666667,37.08333333
-8.81666667,37.075
-8.81666667,37.06666667
-8.825,37.06666667
-8.825,37.075
-8.83333333,37.075
-8.83333333,37.06666667
-8.83333333,37.05833333
-8.84166667,37.05833333
-8.85,37.05833333
-8.85833333,37.05833333
-8.85833333,37.05
-8.85833333,37.04166667
-8.86666667,37.04166667
-8.86666667,37.05
-8.875,37.05
-8.875,37.05833333
-8.88333333,37.05833333
-8.89166667,37.05833333
-8.9,37.05833333
-8.90833333,37.05833333
-8.91666667,37.05833333
-8.925,37.05833333
-8.93333333,37.05833333
-8.93333333,37.06666667
-8.925,37.06666667
-8.925,37.075
-8.91666667,37.075
-8.90833333,37.075
-8.90833333,37.06666667
-8.9,37.06666667
-8.9,37.075
-8.89166667,37.075
-8.88333333,37.075
-8.875,37.075
-8.875,37.08333333
-8.875,37.09166667
-8.86666667,37.09166667
-8.86666667,37.1
-8.875,37.1
-8.88333333,37.1
-8.89166667,37.1
-8.89166667,37.09166667
-8.9,37.09166667
-8.9,37.1
-8.9,37.10833333
-8.89166667,37.10833333
-8.89166667,37.11666667
-8.9,37.11666667
-8.90833333,37.11666667
-8.90833333,37.125
-8.9,37.125
-8.9,37.13333333
-8.90833333,37.13333333
-8.91666667,37.13333333
-8.91666667,37.14166667
-8.90833333,37.14166667
-8.90833333,37.15
-8.90833333,37.15833333
-8.9,37.15833333
-8.9,37.16666667
-8.89166667,37.16666667
-8.89166667,37.175
-8.89166667,37.18333333
-8.89166667,37.19166667
-8.89166667,37.2
-8.88333333,37.2
-8.88333333,37.20833333
-8.88333333,37.21666667
-8.875,37.21666667
-8.875,37.225
-8.86666667,37.225
-8.86666667,37.23333333
-8.86666667,37.24166667
-8.86666667,37.25
-8.85833333,37.25
-8.85833333,37.25833333
-8.85833333,37.26666667
-8.85833333,37.275
-8.85833333,37.28333333
-8.85833333,37.29166667
-8.85,37.29166667
-8.84166667,37.29166667
-8.83333333,37.29166667
-8.825,37.29166667
-8.825,37.3
-8.83333333,37.3
-8.83333333,37.30833333
-8.84166667,37.30833333
-8.85,37.30833333
-8.85,37.31666667
-8.85,37.325
-8.84166667,37.325
-8.84166667,37.33333333
-8.84166667,37.34166667
-8.83333333,37.34166667
-8.825,37.34166667
-8.825,37.35
-8.81666667,37.35
-8.81666667,37.34166667
-8.80833333,37.34166667
-8.8,37.34166667
-8.8,37.33333333
-8.8,37.325
-8.80833333,37.325
-8.80833333,37.31666667
-8.8,37.31666667
-8.8,37.30833333
-8.79166667,37.30833333
-8.79166667,37.31666667
-8.79166667,37.325
-8.79166667,37.33333333
-8.78333333,37.33333333
-8.775,37.33333333
-8.775,37.34166667
-8.76666667,37.34166667
-8.75833333,37.34166667
-8.75,37.34166667
-8.75,37.35
-8.74166667,37.35
-8.73333333,37.35
-8.73333333,37.35833333
-8.73333333,37.36666667
-8.74166667,37.36666667
-8.75,37.36666667
-8.75,37.375
-8.75833333,37.375
-8.76666667,37.375
-8.76666667,37.38333333
-8.775,37.38333333
-8.775,37.39166667
-8.775,37.4
-8.775,37.40833333
-8.76666667,37.40833333
-8.76666667,37.41666667
-8.75833333,37.41666667
-8.75833333,37.40833333
-8.75833333,37.4
-8.75,37.4
-8.74166667,37.4
-8.74166667,37.40833333
-8.74166667,37.41666667
-8.75,37.41666667
-8.75,37.425
-8.75833333,37.425
-8.76666667,37.425
-8.76666667,37.43333333
-8.75833333,37.43333333
-8.75,37.43333333
-8.74166667,37.43333333
-8.74166667,37.44166667
-8.73333333,37.44166667
-8.73333333,37.45
-8.725,37.45
-8.71666667,37.45
-8.70833333,37.45
-8.70833333,37.45833333
-8.71666667,37.45833333
-8.71666667,37.46666667
-8.70833333,37.46666667
-8.70833333,37.475
-8.7,37.475
-8.69166667,37.475
-8.69166667,37.46666667
-8.68333333,37.46666667
-8.675,37.46666667
-8.66666667,37.46666667
-8.66666667,37.475
-8.65833333,37.475
-8.65833333,37.48333333
-8.65,37.48333333
-8.65,37.475
-8.64166667,37.475
-8.63333333,37.475
-8.63333333,37.48333333
-8.625,37.48333333
-8.625,37.49166667
-8.625,37.5
-8.63333333,37.5
-8.63333333,37.50833333
-8.625,37.50833333
-8.625,37.51666667
-8.61666667,37.51666667
-8.60833333,37.51666667
-8.60833333,37.525
-8.60833333,37.53333333
-8.61666667,37.53333333
-8.61666667,37.54166667
-8.61666667,37.55
-8.625,37.55
-8.63333333,37.55
-8.63333333,37.55833333
-8.625,37.55833333
-8.625,37.56666667
-8.61666667,37.56666667
-8.61666667,37.55833333
-8.60833333,37.55833333
-8.6,37.55833333
-8.6,37.56666667
-8.6,37.575
-8.59166667,37.575
-8.59166667,37.58333333
-8.6,37.58333333
-8.6,37.59166667
-8.6,37.6
-8.60833333,37.6
-8.60833333,37.60833333
-8.60833333,37.61666667
-8.6,37.61666667
-8.6,37.625
-8.59166667,37.625
-8.59166667,37.61666667
-8.59166667,37.60833333
-8.58333333,37.60833333
-8.575,37.60833333
-8.56666667,37.60833333
-8.55833333,37.60833333
-8.55833333,37.61666667
-8.55833333,37.625
-8.56666667,37.625
-8.575,37.625
-8.58333333,37.625
-8.58333333,37.63333333
-8.58333333,37.64166667
-8.59166667,37.64166667
-8.6,37.64166667
-8.60833333,37.64166667
-8.60833333,37.63333333
-8.61666667,37.63333333
-8.625,37.63333333
-8.625,37.625
-8.625,37.61666667
-8.63333333,37.61666667
-8.63333333,37.625
-8.64166667,37.625
-8.64166667,37.61666667
-8.65,37.61666667
-8.65833333,37.61666667
-8.65833333,37.625
-8.65,37.625
-8.65,37.63333333
-8.65833333,37.63333333
-8.66666667,37.63333333
-8.675,37.63333333
-8.675,37.625
-8.68333333,37.625
-8.69166667,37.625
-8.69166667,37.61666667
-8.7,37.61666667
-8.7,37.625
-8.70833333,37.625
-8.70833333,37.61666667
-8.71666667,37.61666667
-8.71666667,37.625
-8.71666667,37.63333333
-8.71666667,37.64166667
-8.725,37.64166667
-8.73333333,37.64166667
-8.73333333,37.65
-8.725,37.65
-8.725,37.65833333
-8.73333333,37.65833333
-8.74166667,37.65833333
-8.75,37.65833333
-8.75,37.66666667
-8.75,37.675
-8.74166667,37.675
-8.73333333,37.675
-8.725,37.675
-8.725,37.68333333
-8.71666667,37.68333333
-8.70833333,37.68333333
-8.70833333,37.675
-8.70833333,37.66666667
-8.7,37.66666667
-8.69166667,37.66666667
-8.69166667,37.675
-8.68333333,37.675
-8.68333333,37.66666667
-8.675,37.66666667
-8.66666667,37.66666667
-8.65833333,37.66666667
-8.65833333,37.65833333
-8.66666667,37.65833333
-8.675,37.65833333
-8.68333333,37.65833333
-8.69166667,37.65833333
-8.7,37.65833333
-8.7,37.65
-8.69166667,37.65
-8.69166667,37.64166667
-8.69166667,37.63333333
-8.68333333,37.63333333
-8.68333333,37.64166667
-8.68333333,37.65
-8.675,37.65
-8.66666667,37.65
-8.65833333,37.65
-8.65,37.65
-8.65,37.65833333
-8.64166667,37.65833333
-8.64166667,37.66666667
-8.64166667,37.675
-8.63333333,37.675
-8.625,37.675
-8.61666667,37.675
-8.61666667,37.66666667
-8.61666667,37.65833333
-8.60833333,37.65833333
-8.6,37.65833333
-8.59166667,37.65833333
-8.59166667,37.65
-8.58333333,37.65
-8.58333333,37.65833333
-8.58333333,37.66666667
-8.575,37.66666667
-8.56666667,37.66666667
-8.55833333,37.66666667
-8.55,37.66666667
-8.54166667,37.66666667
-8.53333333,37.66666667
-8.53333333,37.675
-8.525,37.675
-8.525,37.68333333
-8.51666667,37.68333333
-8.51666667,37.69166667
-8.50833333,37.69166667
-8.5,37.69166667
-8.49166667,37.69166667
-8.48333333,37.69166667
-8.48333333,37.68333333
-8.49166667,37.68333333
-8.5,37.68333333
-8.5,37.675
-8.5,37.66666667
-8.49166667,37.66666667
-8.49166667,37.65833333
-8.48333333,37.65833333
-8.48333333,37.66666667
-8.475,37.66666667
-8.46666667,37.66666667
-8.46666667,37.65833333
-8.45833333,37.65833333
-8.45833333,37.65
-8.45,37.65
-8.45,37.64166667
-8.45,37.63333333
-8.45833333,37.63333333
-8.45833333,37.625
-8.45,37.625
-8.44166667,37.625
-8.44166667,37.63333333
-8.43333333,37.63333333
-8.425,37.63333333
-8.425,37.625
-8.41666667,37.625
-8.40833333,37.625
-8.4,37.625
-8.39166667,37.625
-8.39166667,37.61666667
-8.39166667,37.60833333
-8.39166667,37.6
-8.39166667,37.59166667
-8.38333333,37.59166667
-8.38333333,37.58333333
-8.38333333,37.575
-8.375,37.575
-8.36666667,37.575
-8.35833333,37.575
-8.35833333,37.56666667
-8.35,37.56666667
-8.34166667,37.56666667
-8.34166667,37.575
-8.34166667,37.58333333
-8.34166667,37.59166667
-8.34166667,37.6
-8.35,37.6
-8.35,37.60833333
-8.35,37.61666667
-8.35,37.625
-8.35833333,37.625
-8.36666667,37.625
-8.36666667,37.63333333
-8.36666667,37.64166667
-8.375,37.64166667
-8.375,37.63333333
-8.375,37.625
-8.38333333,37.625
-8.38333333,37.63333333
-8.38333333,37.64166667
-8.38333333,37.65
-8.375,37.65
-8.36666667,37.65
-8.36666667,37.65833333
-8.35833333,37.65833333
-8.35833333,37.66666667
-8.35833333,37.675
-8.35,37.675
-8.35,37.68333333
-8.35833333,37.68333333
-8.36666667,37.68333333
-8.36666667,37.675
-8.375,37.675
-8.38333333,37.675
-8.38333333,37.68333333
-8.39166667,37.68333333
-8.4,37.68333333
-8.4,37.675
-8.40833333,37.675
-8.40833333,37.68333333
-8.41666667,37.68333333
-8.425,37.68333333
-8.43333333,37.68333333
-8.43333333,37.69166667
-8.425,37.69166667
-8.425,37.7
-8.425,37.70833333
-8.41666667,37.70833333
-8.41666667,37.7
-8.40833333,37.7
-8.4,37.7
-8.39166667,37.7
-8.38333333,37.7
-8.38333333,37.70833333
-8.38333333,37.71666667
-8.38333333,37.725
-8.38333333,37.73333333
-8.39166667,37.73333333
-8.4,37.73333333
-8.40833333,37.73333333
-8.40833333,37.74166667
-8.40833333,37.75
-8.4,37.75
-8.39166667,37.75
-8.39166667,37.75833333
-8.39166667,37.76666667
-8.39166667,37.775
-8.4,37.775
-8.40833333,37.775
-8.40833333,37.76666667
-8.41666667,37.76666667
-8.41666667,37.75833333
-8.425,37.75833333
-8.43333333,37.75833333
-8.43333333,37.75
-8.44166667,37.75
-8.44166667,37.74166667
-8.44166667,37.73333333
-8.45,37.73333333
-8.45,37.74166667
-8.45,37.75
-8.45833333,37.75
-8.45833333,37.74166667
-8.46666667,37.74166667
-8.46666667,37.73333333
-8.475,37.73333333
-8.475,37.725
-8.48333333,37.725
-8.49166667,37.725
-8.49166667,37.73333333
-8.5,37.73333333
-8.50833333,37.73333333
-8.50833333,37.74166667
-8.5,37.74166667
-8.49166667,37.74166667
-8.49166667,37.75
-8.5,37.75
-8.50833333,37.75
-8.50833333,37.75833333
-8.51666667,37.75833333
-8.51666667,37.76666667
-8.51666667,37.775
-8.50833333,37.775
-8.50833333,37.78333333
-8.51666667,37.78333333
-8.525,37.78333333
-8.525,37.79166667
-8.51666667,37.79166667
-8.51666667,37.8
-8.525,37.8
-8.53333333,37.8
-8.53333333,37.79166667
-8.53333333,37.78333333
-8.54166667,37.78333333
-8.55,37.78333333
-8.55833333,37.78333333
-8.55833333,37.775
-8.56666667,37.775
-8.56666667,37.78333333
-8.575,37.78333333
-8.575,37.775
-8.58333333,37.775
-8.58333333,37.78333333
-8.58333333,37.79166667
-8.575,37.79166667
-8.575,37.8
-8.575,37.80833333
-8.58333333,37.80833333
-8.59166667,37.80833333
-8.6,37.80833333
-8.60833333,37.80833333
-8.61666667,37.80833333
-8.61666667,37.81666667
-8.60833333,37.81666667
-8.60833333,37.825
-8.61666667,37.825
-8.61666667,37.83333333
-8.625,37.83333333
-8.63333333,37.83333333
-8.63333333,37.84166667
-8.64166667,37.84166667
-8.64166667,37.85
-8.64166667,37.85833333
-8.63333333,37.85833333
-8.63333333,37.86666667
-8.625,37.86666667
-8.625,37.875
-8.61666667,37.875
-8.60833333,37.875
-8.60833333,37.86666667
-8.6,37.86666667
-8.59166667,37.86666667
-8.59166667,37.85833333
-8.6,37.85833333
-8.60833333,37.85833333
-8.60833333,37.85
-8.60833333,37.84166667
-8.6,37.84166667
-8.6,37.83333333
-8.6,37.825
-8.59166667,37.825
-8.58333333,37.825
-8.575,37.825
-8.575,37.81666667
-8.56666667,37.81666667
-8.56666667,37.825
-8.56666667,37.83333333
-8.56666667,37.84166667
-8.55833333,37.84166667
-8.55833333,37.85
-8.55,37.85
-8.55,37.85833333
-8.55,37.86666667
-8.54166667,37.86666667
-8.54166667,37.85833333
-8.53333333,37.85833333
-8.53333333,37.86666667
-8.525,37.86666667
-8.525,37.85833333
-8.51666667,37.85833333
-8.50833333,37.85833333
-8.5,37.85833333
-8.5,37.85
-8.49166667,37.85
-8.48333333,37.85
-8.48333333,37.85833333
-8.49166667,37.85833333
-8.49166667,37.86666667
-8.5,37.86666667
-8.50833333,37.86666667
-8.50833333,37.875
-8.51666667,37.875
-8.51666667,37.88333333
-8.51666667,37.89166667
-8.51666667,37.9
-8.51666667,37.90833333
-8.50833333,37.90833333
-8.50833333,37.91666667
-8.51666667,37.91666667
-8.51666667,37.925
-8.525,37.925
-8.525,37.91666667
-8.53333333,37.91666667
-8.53333333,37.90833333
-8.54166667,37.90833333
-8.55,37.90833333
-8.55,37.91666667
-8.55,37.925
-8.55,37.93333333
-8.55,37.94166667
-8.55833333,37.94166667
-8.55833333,37.93333333
-8.56666667,37.93333333
-8.56666667,37.925
-8.55833333,37.925
-8.55833333,37.91666667
-8.56666667,37.91666667
-8.575,37.91666667
-8.575,37.90833333
-8.575,37.9
-8.58333333,37.9
-8.58333333,37.90833333
-8.59166667,37.90833333
-8.6,37.90833333
-8.6,37.9
-8.6,37.89166667
-8.60833333,37.89166667
-8.60833333,37.9
-8.61666667,37.9
-8.61666667,37.90833333
-8.60833333,37.90833333
-8.60833333,37.91666667
-8.60833333,37.925
-8.6,37.925
-8.59166667,37.925
-8.59166667,37.93333333
-8.59166667,37.94166667
-8.58333333,37.94166667
-8.58333333,37.93333333
-8.575,37.93333333
-8.575,37.94166667
-8.56666667,37.94166667
-8.56666667,37.95
-8.56666667,37.95833333
-8.56666667,37.96666667
-8.55833333,37.96666667
-8.55833333,37.975
-8.55,37.975
-8.54166667,37.975
-8.54166667,37.96666667
-8.54166667,37.95833333
-8.53333333,37.95833333
-8.53333333,37.95
-8.53333333,37.94166667
-8.525,37.94166667
-8.525,37.93333333
-8.51666667,37.93333333
-8.51666667,37.94166667
-8.50833333,37.94166667
-8.50833333,37.95
-8.51666667,37.95
-8.525,37.95
-8.525,37.95833333
-8.51666667,37.95833333
-8.50833333,37.95833333
-8.50833333,37.96666667
-8.5,37.96666667
-8.5,37.975
-8.5,37.98333333
-8.50833333,37.98333333
-8.50833333,37.99166667
-8.51666667,37.99166667
-8.525,37.99166667
-8.525,37.98333333
-8.53333333,37.98333333
-8.54166667,37.98333333
-8.55,37.98333333
-8.55,37.99166667
-8.55,38
-8.54166667,38
-8.54166667,37.99166667
-8.53333333,37.99166667
-8.53333333,38
-8.525,38
-8.525,38.00833333
-8.53333333,38.00833333
-8.53333333,38.01666667
-8.54166667,38.01666667
-8.54166667,38.025
-8.53333333,38.025
-8.525,38.025
-8.525,38.03333333
-8.525,38.04166667
-8.51666667,38.04166667
-8.51666667,38.05
-8.525,38.05
-8.525,38.05833333
-8.525,38.06666667
-8.51666667,38.06666667
-8.51666667,38.075
-8.50833333,38.075
-8.50833333,38.08333333
-8.5,38.08333333
-8.5,38.075
-8.49166667,38.075
-8.49166667,38.08333333
-8.48333333,38.08333333
-8.48333333,38.075
-8.48333333,38.06666667
-8.475,38.06666667
-8.46666667,38.06666667
-8.46666667,38.075
-8.46666667,38.08333333
-8.45833333,38.08333333
-8.45833333,38.09166667
-8.45833333,38.1
-8.46666667,38.1
-8.475,38.1
-8.475,38.10833333
-8.46666667,38.10833333
-8.46666667,38.11666667
-8.45833333,38.11666667
-8.45833333,38.125
-8.45833333,38.13333333
-8.46666667,38.13333333
-8.475,38.13333333
-8.48333333,38.13333333
-8.49166667,38.13333333
-8.5,38.13333333
-8.50833333,38.13333333
-8.50833333,38.14166667
-8.51666667,38.14166667
-8.51666667,38.15
-8.525,38.15
-8.525,38.15833333
-8.51666667,38.15833333
-8.50833333,38.15833333
-8.5,38.15833333
-8.5,38.16666667
-8.50833333,38.16666667
-8.50833333,38.175
-8.51666667,38.175
-8.525,38.175
-8.525,38.18333333
-8.53333333,38.18333333
-8.53333333,38.19166667
-8.54166667,38.19166667
-8.54166667,38.2
-8.55,38.2
-8.55833333,38.2
-8.55833333,38.20833333
-8.55833333,38.21666667
-8.55833333,38.225
-8.56666667,38.225
-8.56666667,38.23333333
-8.575,38.23333333
-8.58333333,38.23333333
-8.58333333,38.225
-8.59166667,38.225
-8.6,38.225
-8.60833333,38.225
-8.61666667,38.225
-8.625,38.225
-8.625,38.21666667
-8.63333333,38.21666667
-8.63333333,38.225
-8.63333333,38.23333333
-8.63333333,38.24166667
-8.63333333,38.25
-8.64166667,38.25
-8.65,38.25
-8.65,38.24166667
-8.65,38.23333333
-8.65,38.225
-8.65,38.21666667
-8.65833333,38.21666667
-8.66666667,38.21666667
-8.66666667,38.225
-8.675,38.225
-8.675,38.21666667
-8.675,38.20833333
-8.68333333,38.20833333
-8.69166667,38.20833333
-8.69166667,38.2
-8.7,38.2
-8.70833333,38.2
-8.70833333,38.20833333
-8.71666667,38.20833333
-8.71666667,38.2
-8.725,38.2
-8.725,38.19166667
-8.71666667,38.19166667
-8.70833333,38.19166667
-8.70833333,38.18333333
-8.7,38.18333333
-8.7,38.175
-8.70833333,38.175
-8.70833333,38.16666667
-8.70833333,38.15833333
-8.7,38.15833333
-8.7,38.15
-8.69166667,38.15
-8.68333333,38.15
-8.68333333,38.14166667
-8.675,38.14166667
-8.675,38.13333333
-8.68333333,38.13333333
-8.68333333,38.125
-8.69166667,38.125
-8.7,38.125
-8.70833333,38.125
-8.70833333,38.13333333
-8.70833333,38.14166667
-8.70833333,38.15
-8.71666667,38.15
-8.725,38.15
-8.725,38.15833333
-8.71666667,38.15833333
-8.71666667,38.16666667
-8.725,38.16666667
-8.725,38.175
-8.73333333,38.175
-8.73333333,38.16666667
-8.73333333,38.15833333
-8.74166667,38.15833333
-8.75,38.15833333
-8.75,38.15
-8.75833333,38.15
-8.76666667,38.15
-8.76666667,38.15833333
-8.76666667,38.16666667
-8.76666667,38.175
-8.75833333,38.175
-8.75833333,38.18333333
-8.75833333,38.19166667
-8.75833333,38.2
-8.76666667,38.2
-8.775,38.2
-8.775,38.20833333
-8.76666667,38.20833333
-8.76666667,38.21666667
-8.76666667,38.225
-8.76666667,38.23333333
-8.76666667,38.24166667
-8.76666667,38.25
-8.75833333,38.25
-8.75833333,38.24166667
-8.75,38.24166667
-8.74166667,38.24166667
-8.74166667,38.25
-8.73333333,38.25
-8.73333333,38.24166667
-8.725,38.24166667
-8.71666667,38.24166667
-8.70833333,38.24166667
-8.7,38.24166667
-8.7,38.25
-8.70833333,38.25
-8.71666667,38.25
-8.71666667,38.25833333
-8.725,38.25833333
-8.73333333,38.25833333
-8.73333333,38.26666667
-8.725,38.26666667
-8.71666667,38.26666667
-8.71666667,38.275
-8.725,38.275
-8.73333333,38.275
-8.74166667,38.275
-8.75,38.275
-8.75833333,38.275
-8.75833333,38.28333333
-8.76666667,38.28333333
-8.775,38.28333333
-8.775,38.29166667
-8.76666667,38.29166667
-8.76666667,38.3
-8.76666667,38.30833333
-8.75833333,38.30833333
-8.75,38.30833333
-8.74166667,38.30833333
-8.74166667,38.31666667
-8.75,38.31666667
-8.75833333,38.31666667
-8.75833333,38.325
-8.76666667,38.325
-8.76666667,38.33333333
-8.76666667,38.34166667
-8.775,38.34166667
-8.775,38.35
-8.775,38.35833333
-8.775,38.36666667
-8.76666667,38.36666667
-8.76666667,38.375
-8.75833333,38.375
-8.75833333,38.38333333
-8.76666667,38.38333333
-8.775,38.38333333
-8.78333333,38.38333333
-8.78333333,38.39166667
-8.775,38.39166667
-8.76666667,38.39166667
-8.75833333,38.39166667
-8.75,38.39166667
-8.75,38.4
-8.74166667,38.4
-8.74166667,38.40833333
-8.74166667,38.41666667
-8.73333333,38.41666667
-8.725,38.41666667
-8.71666667,38.41666667
-8.70833333,38.41666667
-8.7,38.41666667
-8.69166667,38.41666667
-8.68333333,38.41666667
-8.675,38.41666667
-8.675,38.40833333
-8.66666667,38.40833333
-8.66666667,38.41666667
-8.65833333,38.41666667
-8.65833333,38.425
-8.65,38.425
-8.64166667,38.425
-8.64166667,38.41666667
-8.63333333,38.41666667
-8.625,38.41666667
-8.625,38.425
-8.61666667,38.425
-8.61666667,38.41666667
-8.60833333,38.41666667
-8.60833333,38.425
-8.6,38.425
-8.6,38.41666667
-8.6,38.40833333
-8.59166667,38.40833333
-8.59166667,38.41666667
-8.59166667,38.425
-8.58333333,38.425
-8.58333333,38.41666667
-8.575,38.41666667
-8.56666667,38.41666667
-8.55833333,38.41666667
-8.55,38.41666667
-8.55,38.40833333
-8.54166667,38.40833333
-8.53333333,38.40833333
-8.53333333,38.4
-8.54166667,38.4
-8.54166667,38.39166667
-8.53333333,38.39166667
-8.525,38.39166667
-8.525,38.38333333
-8.53333333,38.38333333
-8.53333333,38.375
-8.525,38.375
-8.525,38.36666667
-8.525,38.35833333
-8.53333333,38.35833333
-8.53333333,38.36666667
-8.54166667,38.36666667
-8.55,38.36666667
-8.55,38.35833333
-8.55,38.35
-8.55833333,38.35
-8.56666667,38.35
-8.575,38.35
-8.575,38.34166667
-8.56666667,38.34166667
-8.56666667,38.33333333
-8.55833333,38.33333333
-8.55,38.33333333
-8.55,38.325
-8.55833333,38.325
-8.56666667,38.325
-8.56666667,38.31666667
-8.55833333,38.31666667
-8.55833333,38.30833333
-8.56666667,38.30833333
-8.575,38.30833333
-8.575,38.3
-8.58333333,38.3
-8.59166667,38.3
-8.6,38.3
-8.6,38.29166667
-8.59166667,38.29166667
-8.59166667,38.28333333
-8.59166667,38.275
-8.58333333,38.275
-8.58333333,38.28333333
-8.58333333,38.29166667
-8.575,38.29166667
-8.56666667,38.29166667
-8.55833333,38.29166667
-8.55833333,38.3
-8.55,38.3
-8.54166667,38.3
-8.53333333,38.3
-8.53333333,38.30833333
-8.525,38.30833333
-8.525,38.3
-8.51666667,38.3
-8.51666667,38.30833333
-8.50833333,38.30833333
-8.50833333,38.31666667
-8.50833333,38.325
-8.51666667,38.325
-8.51666667,38.31666667
-8.525,38.31666667
-8.525,38.325
-8.525,38.33333333
-8.525,38.34166667
-8.53333333,38.34166667
-8.54166667,38.34166667
-8.54166667,38.35
-8.53333333,38.35
-8.525,38.35
-8.51666667,38.35
-8.51666667,38.35833333
-8.51666667,38.36666667
-8.50833333,38.36666667
-8.50833333,38.35833333
-8.5,38.35833333
-8.5,38.35
-8.50833333,38.35
-8.50833333,38.34166667
-8.5,38.34166667
-8.49166667,38.34166667
-8.49166667,38.33333333
-8.5,38.33333333
-8.5,38.325
-8.5,38.31666667
-8.49166667,38.31666667
-8.49166667,38.30833333
-8.48333333,38.30833333
-8.475,38.30833333
-8.46666667,38.30833333
-8.45833333,38.30833333
-8.45,38.30833333
-8.45,38.3
-8.44166667,38.3
-8.44166667,38.29166667
-8.44166667,38.28333333
-8.44166667,38.275
-8.43333333,38.275
-8.43333333,38.26666667
-8.425,38.26666667
-8.425,38.275
-8.425,38.28333333
-8.43333333,38.28333333
-8.43333333,38.29166667
-8.425,38.29166667
-8.41666667,38.29166667
-8.41666667,38.28333333
-8.41666667,38.275
-8.40833333,38.275
-8.40833333,38.26666667
-8.4,38.26666667
-8.39166667,38.26666667
-8.38333333,38.26666667
-8.38333333,38.25833333
-8.39166667,38.25833333
-8.39166667,38.25
-8.4,38.25
-8.4,38.24166667
-8.4,38.23333333
-8.39166667,38.23333333
-8.38333333,38.23333333
-8.375,38.23333333
-8.36666667,38.23333333
-8.36666667,38.24166667
-8.35833333,38.24166667
-8.35833333,38.25
-8.36666667,38.25
-8.36666667,38.25833333
-8.36666667,38.26666667
-8.35833333,38.26666667
-8.35833333,38.25833333
-8.35,38.25833333
-8.34166667,38.25833333
-8.33333333,38.25833333
-8.325,38.25833333
-8.325,38.26666667
-8.325,38.275
-8.325,38.28333333
-8.33333333,38.28333333
-8.34166667,38.28333333
-8.35,38.28333333
-8.35,38.29166667
-8.34166667,38.29166667
-8.34166667,38.3
-8.33333333,38.3
-8.33333333,38.30833333
-8.34166667,38.30833333
-8.35,38.30833333
-8.35,38.31666667
-8.35833333,38.31666667
-8.35833333,38.325
-8.35833333,38.33333333
-8.36666667,38.33333333
-8.36666667,38.34166667
-8.35833333,38.34166667
-8.35833333,38.35
-8.35833333,38.35833333
-8.36666667,38.35833333
-8.375,38.35833333
-8.375,38.36666667
-8.375,38.375
-8.375,38.38333333
-8.36666667,38.38333333
-8.36666667,38.39166667
-8.35833333,38.39166667
-8.35833333,38.38333333
-8.35,38.38333333
-8.34166667,38.38333333
-8.33333333,38.38333333
-8.33333333,38.39166667
-8.33333333,38.4
-8.34166667,38.4
-8.35,38.4
-8.35,38.40833333
-8.35833333,38.40833333
-8.36666667,38.40833333
-8.36666667,38.4
-8.375,38.4
-8.375,38.39166667
-8.38333333,38.39166667
-8.38333333,38.4
-8.38333333,38.40833333
-8.39166667,38.40833333
-8.4,38.40833333
-8.40833333,38.40833333
-8.40833333,38.4
-8.40833333,38.39166667
-8.4,38.39166667
-8.4,38.38333333
-8.4,38.375
-8.39166667,38.375
-8.39166667,38.36666667
-8.38333333,38.36666667
-8.38333333,38.35833333
-8.39166667,38.35833333
-8.39166667,38.35
-8.4,38.35
-8.4,38.35833333
-8.40833333,38.35833333
-8.41666667,38.35833333
-8.41666667,38.35
-8.425,38.35
-8.425,38.35833333
-8.425,38.36666667
-8.43333333,38.36666667
-8.43333333,38.35833333
-8.44166667,38.35833333
-8.44166667,38.36666667
-8.44166667,38.375
-8.45,38.375
-8.45,38.38333333
-8.45,38.39166667
-8.45,38.4
-8.45833333,38.4
-8.45833333,38.39166667
-8.45833333,38.38333333
-8.45833333,38.375
-8.46666667,38.375
-8.475,38.375
-8.475,38.36666667
-8.48333333,38.36666667
-8.49166667,38.36666667
-8.49166667,38.375
-8.49166667,38.38333333
-8.5,38.38333333
-8.50833333,38.38333333
-8.50833333,38.39166667
-8.5,38.39166667
-8.5,38.4
-8.49166667,38.4
-8.49166667,38.40833333
-8.48333333,38.40833333
-8.475,38.40833333
-8.475,38.41666667
-8.475,38.425
-8.475,38.43333333
-8.46666667,38.43333333
-8.46666667,38.44166667
-8.45833333,38.44166667
-8.45,38.44166667
-8.45,38.43333333
-8.44166667,38.43333333
-8.44166667,38.425
-8.43333333,38.425
-8.425,38.425
-8.425,38.43333333
-8.41666667,38.43333333
-8.41666667,38.44166667
-8.425,38.44166667
-8.43333333,38.44166667
-8.43333333,38.45
-8.44166667,38.45
-8.44166667,38.45833333
-8.45,38.45833333
-8.45833333,38.45833333
-8.46666667,38.45833333
-8.475,38.45833333
-8.475,38.46666667
-8.46666667,38.46666667
-8.46666667,38.475
-8.45833333,38.475
-8.45833333,38.48333333
-8.45833333,38.49166667
-8.45833333,38.5
-8.45833333,38.50833333
-8.45833333,38.51666667
-8.45833333,38.525
-8.45833333,38.53333333
-8.45,38.53333333
-8.44166667,38.53333333
-8.43333333,38.53333333
-8.43333333,38.525
-8.44166667,38.525
-8.44166667,38.51666667
-8.45,38.51666667
-8.45,38.50833333
-8.44166667,38.50833333
-8.43333333,38.50833333
-8.425,38.50833333
-8.425,38.5
-8.43333333,38.5
-8.44166667,38.5
-8.44166667,38.49166667
-8.45,38.49166667
-8.45,38.48333333
-8.44166667,38.48333333
-8.44166667,38.475
-8.45,38.475
-8.45,38.46666667
-8.44166667,38.46666667
-8.43333333,38.46666667
-8.425,38.46666667
-8.41666667,38.46666667
-8.40833333,38.46666667
-8.4,38.46666667
-8.4,38.45833333
-8.4,38.45
-8.39166667,38.45
-8.39166667,38.45833333
-8.39166667,38.46666667
-8.38333333,38.46666667
-8.38333333,38.475
-8.39166667,38.475
-8.4,38.475
-8.4,38.48333333
-8.39166667,38.48333333
-8.38333333,38.48333333
-8.375,38.48333333
-8.375,38.49166667
-8.36666667,38.49166667
-8.36666667,38.5
-8.36666667,38.50833333
-8.35833333,38.50833333
-8.35,38.50833333
-8.34166667,38.50833333
-8.34166667,38.51666667
-8.34166667,38.525
-8.35,38.525
-8.35,38.53333333
-8.35,38.54166667
-8.35,38.55
-8.35,38.55833333
-8.34166667,38.55833333
-8.33333333,38.55833333
-8.325,38.55833333
-8.325,38.55
-8.31666667,38.55
-8.30833333,38.55
-8.30833333,38.55833333
-8.3,38.55833333
-8.3,38.55
-8.29166667,38.55
-8.28333333,38.55
-8.28333333,38.54166667
-8.275,38.54166667
-8.26666667,38.54166667
-8.26666667,38.53333333
-8.275,38.53333333
-8.28333333,38.53333333
-8.28333333,38.525
-8.275,38.525
-8.26666667,38.525
-8.25833333,38.525
-8.25833333,38.51666667
-8.25833333,38.50833333
-8.25,38.50833333
-8.25,38.5
-8.25833333,38.5
-8.25833333,38.49166667
-8.26666667,38.49166667
-8.26666667,38.48333333
-8.25833333,38.48333333
-8.25,38.48333333
-8.24166667,38.48333333
-8.24166667,38.49166667
-8.23333333,38.49166667
-8.225,38.49166667
-8.21666667,38.49166667
-8.20833333,38.49166667
-8.20833333,38.48333333
-8.20833333,38.475
-8.21666667,38.475
-8.225,38.475
-8.23333333,38.475
-8.23333333,38.46666667
-8.24166667,38.46666667
-8.25,38.46666667
-8.25,38.45833333
-8.24166667,38.45833333
-8.23333333,38.45833333
-8.225,38.45833333
-8.225,38.45
-8.21666667,38.45
-8.20833333,38.45
-8.20833333,38.44166667
-8.2,38.44166667
-8.19166667,38.44166667
-8.19166667,38.43333333
-8.2,38.43333333
-8.2,38.425
-8.20833333,38.425
-8.21666667,38.425
-8.225,38.425
-8.225,38.43333333
-8.23333333,38.43333333
-8.24166667,38.43333333
-8.24166667,38.425
-8.25,38.425
-8.25,38.41666667
-8.25,38.40833333
-8.24166667,38.40833333
-8.23333333,38.40833333
-8.23333333,38.4
-8.23333333,38.39166667
-8.24166667,38.39166667
-8.25,38.39166667
-8.25833333,38.39166667
-8.26666667,38.39166667
-8.26666667,38.38333333
-8.25833333,38.38333333
-8.25,38.38333333
-8.24166667,38.38333333
-8.23333333,38.38333333
-8.23333333,38.375
-8.225,38.375
-8.21666667,38.375
-8.21666667,38.36666667
-8.21666667,38.35833333
-8.20833333,38.35833333
-8.2,38.35833333
-8.2,38.35
-8.20833333,38.35
-8.20833333,38.34166667
-8.20833333,38.33333333
-8.2,38.33333333
-8.2,38.34166667
-8.19166667,38.34166667
-8.18333333,38.34166667
-8.175,38.34166667
-8.175,38.35
-8.16666667,38.35
-8.15833333,38.35
-8.15833333,38.35833333
-8.15833333,38.36666667
-8.15,38.36666667
-8.14166667,38.36666667
-8.14166667,38.35833333
-8.14166667,38.35
-8.13333333,38.35
-8.13333333,38.34166667
-8.125,38.34166667
-8.125,38.33333333
-8.13333333,38.33333333
-8.13333333,38.325
-8.14166667,38.325
-8.14166667,38.31666667
-8.13333333,38.31666667
-8.125,38.31666667
-8.11666667,38.31666667
-8.10833333,38.31666667
-8.10833333,38.325
-8.10833333,38.33333333
-8.10833333,38.34166667
-8.10833333,38.35
-8.1,38.35
-8.09166667,38.35
-8.08333333,38.35
-8.08333333,38.34166667
-8.09166667,38.34166667
-8.09166667,38.33333333
-8.1,38.33333333
-8.1,38.325
-8.09166667,38.325
-8.09166667,38.31666667
-8.08333333,38.31666667
-8.075,38.31666667
-8.075,38.325
-8.06666667,38.325
-8.06666667,38.33333333
-8.06666667,38.34166667
-8.06666667,38.35
-8.06666667,38.35833333
-8.05833333,38.35833333
-8.05,38.35833333
-8.05,38.35
-8.04166667,38.35
-8.03333333,38.35
-8.025,38.35
-8.01666667,38.35
-8.01666667,38.34166667
-8.01666667,38.33333333
-8.01666667,38.325
-8.01666667,38.31666667
-8.025,38.31666667
-8.03333333,38.31666667
-8.04166667,38.31666667
-8.04166667,38.30833333
-8.05,38.30833333
-8.05833333,38.30833333
-8.05833333,38.31666667
-8.06666667,38.31666667
-8.06666667,38.30833333
-8.06666667,38.3
-8.075,38.3
-8.08333333,38.3
-8.08333333,38.29166667
-8.08333333,38.28333333
-8.075,38.28333333
-8.075,38.275
-8.06666667,38.275
-8.06666667,38.26666667
-8.06666667,38.25833333
-8.05833333,38.25833333
-8.05833333,38.26666667
-8.05,38.26666667
-8.05,38.25833333
-8.04166667,38.25833333
-8.03333333,38.25833333
-8.03333333,38.25
-8.04166667,38.25
-8.04166667,38.24166667
-8.03333333,38.24166667
-8.025,38.24166667
-8.01666667,38.24166667
-8.00833333,38.24166667
-8,38.24166667
-8,38.25
-7.99166667,38.25
-7.99166667,38.24166667
-7.99166667,38.23333333
-7.98333333,38.23333333
-7.98333333,38.24166667
-7.98333333,38.25
-7.98333333,38.25833333
-7.99166667,38.25833333
-7.99166667,38.26666667
-8,38.26666667
-8,38.275
-8.00833333,38.275
-8.00833333,38.28333333
-8,38.28333333
-7.99166667,38.28333333
-7.98333333,38.28333333
-7.975,38.28333333
-7.975,38.29166667
-7.96666667,38.29166667
-7.96666667,38.3
-7.975,38.3
-7.98333333,38.3
-7.99166667,38.3
-8,38.3
-8.00833333,38.3
-8.00833333,38.30833333
-8.00833333,38.31666667
-8,38.31666667
-7.99166667,38.31666667
-7.98333333,38.31666667
-7.975,38.31666667
-7.975,38.30833333
-7.96666667,38.30833333
-7.96666667,38.31666667
-7.96666667,38.325
-7.975,38.325
-7.975,38.33333333
-7.96666667,38.33333333
-7.96666667,38.34166667
-7.95833333,38.34166667
-7.95833333,38.33333333
-7.95,38.33333333
-7.95,38.34166667
-7.94166667,38.34166667
-7.94166667,38.33333333
-7.93333333,38.33333333
-7.925,38.33333333
-7.925,38.325
-7.91666667,38.325
-7.90833333,38.325
-7.90833333,38.31666667
-7.9,38.31666667
-7.9,38.325
-7.89166667,38.325
-7.88333333,38.325
-7.875,38.325
-7.875,38.31666667
-7.88333333,38.31666667
-7.88333333,38.30833333
-7.88333333,38.3
-7.875,38.3
-7.875,38.29166667
-7.86666667,38.29166667
-7.86666667,38.28333333
-7.85833333,38.28333333
-7.85,38.28333333
-7.85,38.29166667
-7.84166667,38.29166667
-7.84166667,38.28333333
-7.83333333,38.28333333
-7.825,38.28333333
-7.825,38.275
-7.83333333,38.275
-7.84166667,38.275
-7.85,38.275
-7.85833333,38.275
-7.86666667,38.275
-7.875,38.275
-7.875,38.26666667
-7.875,38.25833333
-7.86666667,38.25833333
-7.86666667,38.25
-7.85833333,38.25
-7.85833333,38.24166667
-7.86666667,38.24166667
-7.875,38.24166667
-7.88333333,38.24166667
-7.89166667,38.24166667
-7.9,38.24166667
-7.9,38.25
-7.90833333,38.25
-7.91666667,38.25
-7.925,38.25
-7.93333333,38.25
-7.94166667,38.25
-7.95,38.25
-7.95,38.24166667
-7.94166667,38.24166667
-7.94166667,38.23333333
-7.95,38.23333333
-7.95,38.225
-7.95833333,38.225
-7.96666667,38.225
-7.96666667,38.23333333
-7.975,38.23333333
-7.975,38.225
-7.975,38.21666667
-7.98333333,38.21666667
-7.98333333,38.225
-7.99166667,38.225
-7.99166667,38.21666667
-8,38.21666667
-8,38.20833333
-8.00833333,38.20833333
-8.00833333,38.2
-8,38.2
-8,38.19166667
-7.99166667,38.19166667
-7.99166667,38.18333333
-8,38.18333333
-8,38.175
-7.99166667,38.175
-7.98333333,38.175
-7.98333333,38.18333333
-7.975,38.18333333
-7.96666667,38.18333333
-7.96666667,38.19166667
-7.96666667,38.2
-7.95833333,38.2
-7.95833333,38.19166667
-7.95,38.19166667
-7.95,38.18333333
-7.95833333,38.18333333
-7.95833333,38.175
-7.95833333,38.16666667
-7.96666667,38.16666667
-7.96666667,38.15833333
-7.95833333,38.15833333
-7.95,38.15833333
-7.95,38.15
-7.95,38.14166667
-7.95833333,38.14166667
-7.95833333,38.13333333
-7.96666667,38.13333333
-7.96666667,38.14166667
-7.975,38.14166667
-7.98333333,38.14166667
-7.99166667,38.14166667
-8,38.14166667
-8,38.13333333
-8,38.125
-7.99166667,38.125
-7.98333333,38.125
-7.98333333,38.11666667
-7.975,38.11666667
-7.975,38.10833333
-7.975,38.1
-7.96666667,38.1
-7.96666667,38.10833333
-7.95833333,38.10833333
-7.95,38.10833333
-7.95,38.1
-7.94166667,38.1
-7.94166667,38.09166667
-7.94166667,38.08333333
-7.94166667,38.075
-7.94166667,38.06666667
-7.95,38.06666667
-7.95,38.05833333
-7.94166667,38.05833333
-7.94166667,38.05
-7.93333333,38.05
-7.93333333,38.05833333
-7.925,38.05833333
-7.925,38.06666667
-7.91666667,38.06666667
-7.90833333,38.06666667
-7.90833333,38.075
-7.9,38.075
-7.9,38.08333333
-7.9,38.09166667
-7.90833333,38.09166667
-7.90833333,38.1
-7.91666667,38.1
-7.925,38.1
-7.925,38.10833333
-7.925,38.11666667
-7.925,38.125
-7.925,38.13333333
-7.91666667,38.13333333
-7.91666667,38.14166667
-7.91666667,38.15
-7.90833333,38.15
-7.90833333,38.15833333
-7.9,38.15833333
-7.89166667,38.15833333
-7.88333333,38.15833333
-7.88333333,38.16666667
-7.88333333,38.175
-7.88333333,38.18333333
-7.875,38.18333333
-7.875,38.19166667
-7.875,38.2
-7.86666667,38.2
-7.86666667,38.19166667
-7.85833333,38.19166667
-7.85,38.19166667
-7.85,38.2
-7.85,38.20833333
-7.84166667,38.20833333
-7.83333333,38.20833333
-7.83333333,38.2
-7.83333333,38.19166667
-7.83333333,38.18333333
-7.825,38.18333333
-7.825,38.19166667
-7.825,38.2
-7.81666667,38.2
-7.81666667,38.19166667
-7.80833333,38.19166667
-7.8,38.19166667
-7.8,38.18333333
-7.79166667,38.18333333
-7.79166667,38.175
-7.78333333,38.175
-7.78333333,38.16666667
-7.78333333,38.15833333
-7.79166667,38.15833333
-7.79166667,38.15
-7.78333333,38.15
-7.78333333,38.14166667
-7.775,38.14166667
-7.76666667,38.14166667
-7.75833333,38.14166667
-7.75,38.14166667
-7.74166667,38.14166667
-7.73333333,38.14166667
-7.73333333,38.13333333
-7.725,38.13333333
-7.71666667,38.13333333
-7.71666667,38.14166667
-7.71666667,38.15
-7.70833333,38.15
-7.70833333,38.14166667
-7.70833333,38.13333333
-7.7,38.13333333
-7.7,38.125
-7.69166667,38.125
-7.68333333,38.125
-7.68333333,38.11666667
-7.675,38.11666667
-7.675,38.10833333
-7.66666667,38.10833333
-7.65833333,38.10833333
-7.65,38.10833333
-7.65,38.11666667
-7.64166667,38.11666667
-7.64166667,38.125
-7.64166667,38.13333333
-7.64166667,38.14166667
-7.64166667,38.15
-7.65,38.15
-7.65,38.15833333
-7.65833333,38.15833333
-7.65833333,38.16666667
-7.65,38.16666667
-7.64166667,38.16666667
-7.64166667,38.15833333
-7.63333333,38.15833333
-7.63333333,38.15
-7.625,38.15
-7.61666667,38.15
-7.61666667,38.15833333
-7.61666667,38.16666667
-7.60833333,38.16666667
-7.60833333,38.175
-7.6,38.175
-7.59166667,38.175
-7.59166667,38.18333333
-7.59166667,38.19166667
-7.6,38.19166667
-7.6,38.18333333
-7.60833333,38.18333333
-7.60833333,38.19166667
-7.61666667,38.19166667
-7.625,38.19166667
-7.63333333,38.19166667
-7.64166667,38.19166667
-7.64166667,38.2
-7.65,38.2
-7.65833333,38.2
-7.66666667,38.2
-7.675,38.2
-7.675,38.20833333
-7.66666667,38.20833333
-7.65833333,38.20833333
-7.65,38.20833333
-7.64166667,38.20833333
-7.64166667,38.21666667
-7.64166667,38.225
-7.65,38.225
-7.65833333,38.225
-7.66666667,38.225
-7.66666667,38.23333333
-7.675,38.23333333
-7.675,38.24166667
-7.66666667,38.24166667
-7.65833333,38.24166667
-7.65,38.24166667
-7.65,38.25
-7.65833333,38.25
-7.66666667,38.25
-7.66666667,38.25833333
-7.66666667,38.26666667
-7.675,38.26666667
-7.675,38.25833333
-7.675,38.25
-7.68333333,38.25
-7.69166667,38.25
-7.69166667,38.25833333
-7.69166667,38.26666667
-7.7,38.26666667
-7.70833333,38.26666667
-7.70833333,38.275
-7.7,38.275
-7.69166667,38.275
-7.69166667,38.28333333
-7.68333333,38.28333333
-7.68333333,38.275
-7.675,38.275
-7.66666667,38.275
-7.66666667,38.28333333
-7.66666667,38.29166667
-7.66666667,38.3
-7.675,38.3
-7.675,38.30833333
-7.675,38.31666667
-7.675,38.325
-7.66666667,38.325
-7.66666667,38.31666667
-7.66666667,38.30833333
-7.65833333,38.30833333
-7.65833333,38.31666667
-7.65833333,38.325
-7.65833333,38.33333333
-7.66666667,38.33333333
-7.66666667,38.34166667
-7.675,38.34166667
-7.675,38.33333333
-7.68333333,38.33333333
-7.69166667,38.33333333
-7.7,38.33333333
-7.7,38.34166667
-7.7,38.35
-7.69166667,38.35
-7.69166667,38.35833333
-7.7,38.35833333
-7.70833333,38.35833333
-7.70833333,38.35
-7.71666667,38.35
-7.725,38.35
-7.73333333,38.35
-7.73333333,38.35833333
-7.74166667,38.35833333
-7.75,38.35833333
-7.75,38.36666667
-7.75833333,38.36666667
-7.75833333,38.375
-7.75833333,38.38333333
-7.76666667,38.38333333
-7.775,38.38333333
-7.775,38.39166667
-7.78333333,38.39166667
-7.79166667,38.39166667
-7.79166667,38.4
-7.8,38.4
-7.80833333,38.4
-7.81666667,38.4
-7.81666667,38.40833333
-7.80833333,38.40833333
-7.8,38.40833333
-7.8,38.41666667
-7.79166667,38.41666667
-7.79166667,38.40833333
-7.78333333,38.40833333
-7.775,38.40833333
-7.775,38.41666667
-7.76666667,38.41666667
-7.75833333,38.41666667
-7.75,38.41666667
-7.75,38.425
-7.75,38.43333333
-7.74166667,38.43333333
-7.74166667,38.44166667
-7.75,38.44166667
-7.75833333,38.44166667
-7.75833333,38.45
-7.75,38.45
-7.75,38.45833333
-7.75,38.46666667
-7.75833333,38.46666667
-7.75833333,38.475
-7.76666667,38.475
-7.76666667,38.48333333
-7.76666667,38.49166667
-7.76666667,38.5
-7.75833333,38.5
-7.75,38.5
-7.75,38.49166667
-7.75833333,38.49166667
-7.75833333,38.48333333
-7.75,38.48333333
-7.75,38.475
-7.74166667,38.475
-7.74166667,38.48333333
-7.73333333,38.48333333
-7.73333333,38.475
-7.725,38.475
-7.725,38.46666667
-7.725,38.45833333
-7.725,38.45
-7.71666667,38.45
-7.71666667,38.45833333
-7.70833333,38.45833333
-7.70833333,38.46666667
-7.71666667,38.46666667
-7.71666667,38.475
-7.71666667,38.48333333
-7.70833333,38.48333333
-7.70833333,38.49166667
-7.71666667,38.49166667
-7.71666667,38.5
-7.725,38.5
-7.725,38.50833333
-7.73333333,38.50833333
-7.74166667,38.50833333
-7.74166667,38.51666667
-7.74166667,38.525
-7.75,38.525
-7.75833333,38.525
-7.75833333,38.53333333
-7.76666667,38.53333333
-7.76666667,38.54166667
-7.775,38.54166667
-7.775,38.55
-7.76666667,38.55
-7.76666667,38.55833333
-7.76666667,38.56666667
-7.76666667,38.575
-7.75833333,38.575
-7.75,38.575
-7.74166667,38.575
-7.73333333,38.575
-7.73333333,38.58333333
-7.725,38.58333333
-7.725,38.575
-7.725,38.56666667
-7.725,38.55833333
-7.71666667,38.55833333
-7.71666667,38.55
-7.70833333,38.55
-7.7,38.55
-7.69166667,38.55
-7.69166667,38.55833333
-7.68333333,38.55833333
-7.675,38.55833333
-7.675,38.55
-7.66666667,38.55
-7.65833333,38.55
-7.65,38.55
-7.65,38.55833333
-7.65,38.56666667
-7.65,38.575
-7.65,38.58333333
-7.65833333,38.58333333
-7.65833333,38.59166667
-7.65,38.59166667
-7.64166667,38.59166667
-7.64166667,38.58333333
-7.63333333,38.58333333
-7.625,38.58333333
-7.625,38.575
-7.61666667,38.575
-7.61666667,38.56666667
-7.60833333,38.56666667
-7.6,38.56666667
-7.6,38.575
-7.59166667,38.575
-7.58333333,38.575
-7.58333333,38.58333333
-7.575,38.58333333
-7.56666667,38.58333333
-7.56666667,38.575
-7.55833333,38.575
-7.55,38.575
-7.55,38.56666667
-7.55,38.55833333
-7.55833333,38.55833333
-7.55833333,38.56666667
-7.56666667,38.56666667
-7.56666667,38.55833333
-7.575,38.55833333
-7.575,38.55
-7.56666667,38.55
-7.55833333,38.55
-7.55,38.55
-7.55,38.54166667
-7.55833333,38.54166667
-7.55833333,38.53333333
-7.56666667,38.53333333
-7.575,38.53333333
-7.58333333,38.53333333
-7.59166667,38.53333333
-7.6,38.53333333
-7.60833333,38.53333333
-7.60833333,38.525
-7.61666667,38.525
-7.625,38.525
-7.625,38.51666667
-7.61666667,38.51666667
-7.60833333,38.51666667
-7.60833333,38.50833333
-7.60833333,38.5
-7.61666667,38.5
-7.61666667,38.50833333
-7.625,38.50833333
-7.625,38.5
-7.625,38.49166667
-7.63333333,38.49166667
-7.63333333,38.5
-7.63333333,38.50833333
-7.64166667,38.50833333
-7.65,38.50833333
-7.65833333,38.50833333
-7.65833333,38.5
-7.65833333,38.49166667
-7.66666667,38.49166667
-7.66666667,38.48333333
-7.66666667,38.475
-7.65833333,38.475
-7.65833333,38.46666667
-7.65833333,38.45833333
-7.65833333,38.45
-7.65833333,38.44166667
-7.65,38.44166667
-7.65,38.43333333
-7.64166667,38.43333333
-7.64166667,38.425
-7.63333333,38.425
-7.63333333,38.43333333
-7.625,38.43333333
-7.61666667,38.43333333
-7.61666667,38.425
-7.61666667,38.41666667
-7.61666667,38.40833333
-7.60833333,38.40833333
-7.6,38.40833333
-7.6,38.4
-7.60833333,38.4
-7.61666667,38.4
-7.61666667,38.39166667
-7.60833333,38.39166667
-7.60833333,38.38333333
-7.6,38.38333333
-7.59166667,38.38333333
-7.58333333,38.38333333
-7.575,38.38333333
-7.575,38.39166667
-7.56666667,38.39166667
-7.55833333,38.39166667
-7.55833333,38.38333333
-7.55,38.38333333
-7.54166667,38.38333333
-7.54166667,38.375
-7.55,38.375
-7.55,38.36666667
-7.55,38.35833333
-7.54166667,38.35833333
-7.53333333,38.35833333
-7.53333333,38.35
-7.53333333,38.34166667
-7.54166667,38.34166667
-7.54166667,38.33333333
-7.54166667,38.325
-7.54166667,38.31666667
-7.53333333,38.31666667
-7.53333333,38.325
-7.525,38.325
-7.525,38.31666667
-7.51666667,38.31666667
-7.50833333,38.31666667
-7.50833333,38.30833333
-7.5,38.30833333
-7.5,38.3
-7.5,38.29166667
-7.5,38.28333333
-7.49166667,38.28333333
-7.49166667,38.29166667
-7.48333333,38.29166667
-7.48333333,38.28333333
-7.48333333,38.275
-7.475,38.275
-7.475,38.28333333
-7.475,38.29166667
-7.475,38.3
-7.46666667,38.3
-7.45833333,38.3
-7.45,38.3
-7.45,38.29166667
-7.45833333,38.29166667
-7.45833333,38.28333333
-7.46666667,38.28333333
-7.46666667,38.275
-7.46666667,38.26666667
-7.46666667,38.25833333
-7.475,38.25833333
-7.48333333,38.25833333
-7.49166667,38.25833333
-7.49166667,38.25
-7.5,38.25
-7.50833333,38.25
-7.50833333,38.24166667
-7.50833333,38.23333333
-7.50833333,38.225
-7.51666667,38.225
-7.51666667,38.21666667
-7.51666667,38.20833333
-7.525,38.20833333
-7.525,38.21666667
-7.525,38.225
-7.53333333,38.225
-7.53333333,38.21666667
-7.53333333,38.20833333
-7.53333333,38.2
-7.525,38.2
-7.525,38.19166667
-7.51666667,38.19166667
-7.51666667,38.2
-7.50833333,38.2
-7.50833333,38.19166667
-7.5,38.19166667
-7.49166667,38.19166667
-7.49166667,38.2
-7.48333333,38.2
-7.48333333,38.20833333
-7.475,38.20833333
-7.46666667,38.20833333
-7.45833333,38.20833333
-7.45833333,38.2
-7.45833333,38.19166667
-7.45,38.19166667
-7.44166667,38.19166667
-7.43333333,38.19166667
-7.425,38.19166667
-7.425,38.18333333
-7.41666667,38.18333333
-7.40833333,38.18333333
-7.40833333,38.175
-7.4,38.175
-7.4,38.16666667
-7.40833333,38.16666667
-7.40833333,38.15833333
-7.41666667,38.15833333
-7.425,38.15833333
-7.43333333,38.15833333
-7.44166667,38.15833333
-7.45,38.15833333
-7.45,38.15
-7.45833333,38.15
-7.45833333,38.15833333
-7.46666667,38.15833333
-7.475,38.15833333
-7.48333333,38.15833333
-7.49166667,38.15833333
-7.49166667,38.15
-7.5,38.15
-7.5,38.14166667
-7.5,38.13333333
-7.50833333,38.13333333
-7.50833333,38.14166667
-7.51666667,38.14166667
-7.525,38.14166667
-7.525,38.15
-7.51666667,38.15
-7.51666667,38.15833333
-7.50833333,38.15833333
-7.50833333,38.16666667
-7.50833333,38.175
-7.51666667,38.175
-7.525,38.175
-7.525,38.18333333
-7.53333333,38.18333333
-7.54166667,38.18333333
-7.55,38.18333333
-7.55833333,38.18333333
-7.56666667,38.18333333
-7.56666667,38.175
-7.55833333,38.175
-7.55833333,38.16666667
-7.55,38.16666667
-7.55,38.15833333
-7.55833333,38.15833333
-7.56666667,38.15833333
-7.56666667,38.16666667
-7.575,38.16666667
-7.58333333,38.16666667
-7.58333333,38.15833333
-7.59166667,38.15833333
-7.6,38.15833333
-7.6,38.15
-7.59166667,38.15
-7.59166667,38.14166667
-7.58333333,38.14166667
-7.575,38.14166667
-7.575,38.13333333
-7.58333333,38.13333333
-7.58333333,38.125
-7.58333333,38.11666667
-7.59166667,38.11666667
-7.59166667,38.10833333
-7.59166667,38.1
-7.6,38.1
-7.60833333,38.1
-7.60833333,38.09166667
-7.6,38.09166667
-7.6,38.08333333
-7.6,38.075
-7.60833333,38.075
-7.61666667,38.075
-7.61666667,38.06666667
-7.60833333,38.06666667
-7.6,38.06666667
-7.6,38.05833333
-7.6,38.05
-7.60833333,38.05
-7.61666667,38.05
-7.61666667,38.04166667
-7.61666667,38.03333333
-7.61666667,38.025
-7.61666667,38.01666667
-7.625,38.01666667
-7.625,38.00833333
-7.625,38
-7.625,37.99166667
-7.61666667,37.99166667
-7.60833333,37.99166667
-7.60833333,37.98333333
-7.6,37.98333333
-7.59166667,37.98333333
-7.58333333,37.98333333
-7.575,37.98333333
-7.575,37.99166667
-7.56666667,37.99166667
-7.56666667,37.98333333
-7.55833333,37.98333333
-7.55833333,37.99166667
-7.55,37.99166667
-7.55,37.98333333
-7.55,37.975
-7.54166667,37.975
-7.53333333,37.975
-7.525,37.975
-7.51666667,37.975
-7.51666667,37.98333333
-7.50833333,37.98333333
-7.50833333,37.975
-7.50833333,37.96666667
-7.5,37.96666667
-7.5,37.95833333
-7.50833333,37.95833333
-7.51666667,37.95833333
-7.525,37.95833333
-7.525,37.96666667
-7.53333333,37.96666667
-7.54166667,37.96666667
-7.54166667,37.95833333
-7.55,37.95833333
-7.55833333,37.95833333
-7.55833333,37.95
-7.56666667,37.95
-7.56666667,37.95833333
-7.56666667,37.96666667
-7.56666667,37.975
-7.575,37.975
-7.58333333,37.975
-7.58333333,37.96666667
-7.59166667,37.96666667
-7.59166667,37.95833333
-7.6,37.95833333
-7.60833333,37.95833333
-7.61666667,37.95833333
-7.61666667,37.95
-7.61666667,37.94166667
-7.61666667,37.93333333
-7.625,37.93333333
-7.625,37.925
-7.625,37.91666667
-7.625,37.90833333
-7.61666667,37.90833333
-7.61666667,37.9
-7.625,37.9
-7.625,37.89166667
-7.61666667,37.89166667
-7.60833333,37.89166667
-7.60833333,37.88333333
-7.6,37.88333333
-7.59166667,37.88333333
-7.59166667,37.89166667
-7.58333333,37.89166667
-7.58333333,37.9
-7.575,37.9
-7.575,37.90833333
-7.56666667,37.90833333
-7.55833333,37.90833333
-7.55,37.90833333
-7.54166667,37.90833333
-7.54166667,37.9
-7.55,37.9
-7.55,37.89166667
-7.54166667,37.89166667
-7.53333333,37.89166667
-7.525,37.89166667
-7.51666667,37.89166667
-7.50833333,37.89166667
-7.5,37.89166667
-7.5,37.9
-7.49166667,37.9
-7.48333333,37.9
-7.475,37.9
-7.46666667,37.9
-7.46666667,37.89166667
-7.46666667,37.88333333
-7.46666667,37.875
-7.475,37.875
-7.475,37.86666667
-7.475,37.85833333
-7.48333333,37.85833333
-7.49166667,37.85833333
-7.49166667,37.86666667
-7.5,37.86666667
-7.50833333,37.86666667
-7.50833333,37.875
-7.51666667,37.875
-7.51666667,37.86666667
-7.51666667,37.85833333
-7.51666667,37.85
-7.51666667,37.84166667
-7.525,37.84166667
-7.525,37.85
-7.53333333,37.85
-7.53333333,37.85833333
-7.54166667,37.85833333
-7.55,37.85833333
-7.55833333,37.85833333
-7.56666667,37.85833333
-7.575,37.85833333
-7.58333333,37.85833333
-7.58333333,37.85
-7.575,37.85
-7.575,37.84166667
-7.56666667,37.84166667
-7.55833333,37.84166667
-7.55833333,37.83333333
-7.55,37.83333333
-7.54166667,37.83333333
-7.54166667,37.825
-7.54166667,37.81666667
-7.55,37.81666667
-7.55,37.825
-7.55833333,37.825
-7.55833333,37.81666667
-7.55833333,37.80833333
-7.56666667,37.80833333
-7.56666667,37.8
-7.55833333,37.8
-7.55833333,37.79166667
-7.56666667,37.79166667
-7.575,37.79166667
-7.58333333,37.79166667
-7.59166667,37.79166667
-7.59166667,37.8
-7.6,37.8
-7.6,37.80833333
-7.6,37.81666667
-7.60833333,37.81666667
-7.60833333,37.80833333
-7.61666667,37.80833333
-7.61666667,37.8
-7.625,37.8
-7.625,37.79166667
-7.61666667,37.79166667
-7.61666667,37.78333333
-7.625,37.78333333
-7.63333333,37.78333333
-7.63333333,37.775
-7.625,37.775
-7.625,37.76666667
-7.61666667,37.76666667
-7.61666667,37.75833333
-7.60833333,37.75833333
-7.60833333,37.75
-7.6,37.75
-7.6,37.75833333
-7.59166667,37.75833333
-7.58333333,37.75833333
-7.58333333,37.75
-7.575,37.75
-7.575,37.74166667
-7.56666667,37.74166667
-7.56666667,37.73333333
-7.575,37.73333333
-7.58333333,37.73333333
-7.59166667,37.73333333
-7.6,37.73333333
-7.6,37.725
-7.6,37.71666667
-7.60833333,37.71666667
-7.61666667,37.71666667
-7.625,37.71666667
-7.63333333,37.71666667
-7.63333333,37.70833333
-7.625,37.70833333
-7.625,37.7
-7.63333333,37.7
-7.64166667,37.7
-7.64166667,37.69166667
-7.63333333,37.69166667
-7.625,37.69166667
-7.625,37.68333333
-7.61666667,37.68333333
-7.60833333,37.68333333
-7.60833333,37.675
-7.61666667,37.675
-7.61666667,37.66666667
-7.625,37.66666667
-7.63333333,37.66666667
-7.64166667,37.66666667
-7.65,37.66666667
-7.65833333,37.66666667
-7.65833333,37.675
-7.66666667,37.675
-7.675,37.675
-7.68333333,37.675
-7.69166667,37.675
-7.7,37.675
-7.7,37.66666667
-7.7,37.65833333
-7.69166667,37.65833333
-7.69166667,37.66666667
-7.68333333,37.66666667
-7.68333333,37.65833333
-7.68333333,37.65
-7.675,37.65
-7.675,37.64166667
-7.675,37.63333333
-7.68333333,37.63333333
-7.69166667,37.63333333
-7.7,37.63333333
-7.7,37.64166667
-7.70833333,37.64166667
-7.70833333,37.65
-7.71666667,37.65
-7.725,37.65
-7.73333333,37.65
-7.73333333,37.64166667
-7.74166667,37.64166667
-7.75,37.64166667
-7.75,37.63333333
-7.75,37.625
-7.75833333,37.625
-7.76666667,37.625
-7.775,37.625
-7.775,37.61666667
-7.78333333,37.61666667
-7.79166667,37.61666667
-7.79166667,37.625
-7.79166667,37.63333333
-7.8,37.63333333
-7.8,37.64166667
-7.8,37.65
-7.8,37.65833333
-7.79166667,37.65833333
-7.79166667,37.66666667
-7.79166667,37.675
-7.79166667,37.68333333
-7.78333333,37.68333333
-7.78333333,37.675
-7.775,37.675
-7.76666667,37.675
-7.76666667,37.68333333
-7.75833333,37.68333333
-7.75,37.68333333
-7.75,37.675
-7.74166667,37.675
-7.73333333,37.675
-7.73333333,37.68333333
-7.73333333,37.69166667
-7.74166667,37.69166667
-7.74166667,37.7
-7.73333333,37.7
-7.73333333,37.70833333
-7.725,37.70833333
-7.725,37.7
-7.725,37.69166667
-7.71666667,37.69166667
-7.70833333,37.69166667
-7.70833333,37.7
-7.7,37.7
-7.7,37.70833333
-7.70833333,37.70833333
-7.71666667,37.70833333
-7.71666667,37.71666667
-7.71666667,37.725
-7.70833333,37.725
-7.70833333,37.71666667
-7.7,37.71666667
-7.69166667,37.71666667
-7.68333333,37.71666667
-7.675,37.71666667
-7.66666667,37.71666667
-7.65833333,37.71666667
-7.65833333,37.725
-7.66666667,37.725
-7.66666667,37.73333333
-7.675,37.73333333
-7.68333333,37.73333333
-7.68333333,37.725
-7.69166667,37.725
-7.69166667,37.73333333
-7.69166667,37.74166667
-7.68333333,37.74166667
-7.675,37.74166667
-7.66666667,37.74166667
-7.65833333,37.74166667
-7.65833333,37.75
-7.65833333,37.75833333
-7.66666667,37.75833333
-7.675,37.75833333
-7.675,37.76666667
-7.66666667,37.76666667
-7.65833333,37.76666667
-7.65833333,37.775
-7.66666667,37.775
-7.675,37.775
-7.675,37.78333333
-7.66666667,37.78333333
-7.66666667,37.79166667
-7.65833333,37.79166667
-7.65,37.79166667
-7.65,37.8
-7.65833333,37.8
-7.66666667,37.8
-7.66666667,37.80833333
-7.675,37.80833333
-7.68333333,37.80833333
-7.69166667,37.80833333
-7.69166667,37.81666667
-7.7,37.81666667
-7.7,37.80833333
-7.70833333,37.80833333
-7.70833333,37.8
-7.71666667,37.8
-7.71666667,37.79166667
-7.725,37.79166667
-7.73333333,37.79166667
-7.74166667,37.79166667
-7.74166667,37.78333333
-7.75,37.78333333
-7.75,37.775
-7.74166667,37.775
-7.74166667,37.76666667
-7.74166667,37.75833333
-7.75,37.75833333
-7.75833333,37.75833333
-7.75833333,37.75
-7.75,37.75
-7.75,37.74166667
-7.75,37.73333333
-7.75833333,37.73333333
-7.75833333,37.74166667
-7.76666667,37.74166667
-7.76666667,37.73333333
-7.775,37.73333333
-7.78333333,37.73333333
-7.78333333,37.74166667
-7.79166667,37.74166667
-7.79166667,37.75
-7.8,37.75
-7.8,37.75833333
-7.79166667,37.75833333
-7.78333333,37.75833333
-7.78333333,37.76666667
-7.78333333,37.775
-7.78333333,37.78333333
-7.775,37.78333333
-7.775,37.79166667
-7.78333333,37.79166667
-7.78333333,37.8
-7.79166667,37.8
-7.79166667,37.80833333
-7.79166667,37.81666667
-7.8,37.81666667
-7.8,37.825
-7.80833333,37.825
-7.80833333,37.81666667
-7.81666667,37.81666667
-7.825,37.81666667
-7.825,37.80833333
-7.83333333,37.80833333
-7.83333333,37.8
-7.825,37.8
-7.825,37.79166667
-7.83333333,37.79166667
-7.84166667,37.79166667
-7.84166667,37.8
-7.85,37.8
-7.85,37.80833333
-7.85833333,37.80833333
-7.85833333,37.81666667
-7.86666667,37.81666667
-7.875,37.81666667
-7.88333333,37.81666667
-7.89166667,37.81666667
-7.89166667,37.80833333
-7.9,37.80833333
-7.90833333,37.80833333
-7.90833333,37.8
-7.9,37.8
-7.89166667,37.8
-7.88333333,37.8
-7.88333333,37.79166667
-7.875,37.79166667
-7.875,37.78333333
-7.88333333,37.78333333
-7.89166667,37.78333333
-7.9,37.78333333
-7.90833333,37.78333333
-7.90833333,37.775
-7.90833333,37.76666667
-7.90833333,37.75833333
-7.90833333,37.75
-7.91666667,37.75
-7.91666667,37.74166667
-7.925,37.74166667
-7.925,37.73333333
-7.93333333,37.73333333
-7.94166667,37.73333333
-7.94166667,37.725
-7.95,37.725
-7.95,37.71666667
-7.95833333,37.71666667
-7.95833333,37.70833333
-7.96666667,37.70833333
-7.96666667,37.71666667
-7.975,37.71666667
-7.975,37.70833333
-7.98333333,37.70833333
-7.98333333,37.7
-7.99166667,37.7
-7.99166667,37.69166667
-8,37.69166667
-8.00833333,37.69166667
-8.01666667,37.69166667
-8.01666667,37.7
-8.025,37.7
-8.025,37.70833333
-8.03333333,37.70833333
-8.03333333,37.71666667
-8.025,37.71666667
-8.01666667,37.71666667
-8.00833333,37.71666667
-8.00833333,37.725
-8.00833333,37.73333333
-8,37.73333333
-8,37.725
-8,37.71666667
-7.99166667,37.71666667
-7.99166667,37.725
-7.98333333,37.725
-7.98333333,37.73333333
-7.98333333,37.74166667
-7.98333333,37.75
-7.975,37.75
-7.96666667,37.75
-7.96666667,37.74166667
-7.95833333,37.74166667
-7.95833333,37.75
-7.95833333,37.75833333
-7.95,37.75833333
-7.94166667,37.75833333
-7.93333333,37.75833333
-7.93333333,37.76666667
-7.94166667,37.76666667
-7.94166667,37.775
-7.95,37.775
-7.95,37.78333333
-7.95,37.79166667
-7.94166667,37.79166667
-7.94166667,37.8
-7.93333333,37.8
-7.93333333,37.80833333
-7.94166667,37.80833333
-7.94166667,37.81666667
-7.95,37.81666667
-7.95,37.825
-7.95833333,37.825
-7.95833333,37.83333333
-7.96666667,37.83333333
-7.96666667,37.825
-7.96666667,37.81666667
-7.96666667,37.80833333
-7.95833333,37.80833333
-7.95,37.80833333
-7.95,37.8
-7.95833333,37.8
-7.96666667,37.8
-7.96666667,37.79166667
-7.96666667,37.78333333
-7.975,37.78333333
-7.975,37.79166667
-7.975,37.8
-7.98333333,37.8
-7.98333333,37.79166667
-7.99166667,37.79166667
-7.99166667,37.78333333
-8,37.78333333
-8,37.79166667
-8.00833333,37.79166667
-8.01666667,37.79166667
-8.025,37.79166667
-8.03333333,37.79166667
-8.03333333,37.8
-8.04166667,37.8
-8.05,37.8
-8.05,37.79166667
-8.05833333,37.79166667
-8.05833333,37.8
-8.06666667,37.8
-8.06666667,37.79166667
-8.075,37.79166667
-8.075,37.8
-8.075,37.80833333
-8.06666667,37.80833333
-8.06666667,37.81666667
-8.075,37.81666667
-8.08333333,37.81666667
-8.08333333,37.80833333
-8.08333333,37.8
-8.08333333,37.79166667
-8.08333333,37.78333333
-8.075,37.78333333
-8.075,37.775
-8.075,37.76666667
-8.08333333,37.76666667
-8.09166667,37.76666667
-8.1,37.76666667
-8.1,37.775
-8.10833333,37.775
-8.10833333,37.78333333
-8.1,37.78333333
-8.1,37.79166667
-8.1,37.8
-8.1,37.80833333
-8.1,37.81666667
-8.10833333,37.81666667
-8.10833333,37.825
-8.10833333,37.83333333
-8.1,37.83333333
-8.09166667,37.83333333
-8.09166667,37.84166667
-8.09166667,37.85
-8.1,37.85
-8.1,37.84166667
-8.10833333,37.84166667
-8.11666667,37.84166667
-8.125,37.84166667
-8.125,37.85
-8.13333333,37.85
-8.13333333,37.84166667
-8.13333333,37.83333333
-8.14166667,37.83333333
-8.14166667,37.825
-8.15,37.825
-8.15,37.83333333
-8.15,37.84166667
-8.15,37.85
-8.15833333,37.85
-8.16666667,37.85
-8.175,37.85
-8.18333333,37.85
-8.19166667,37.85
-8.2,37.85
-8.2,37.84166667
-8.2,37.83333333
-8.20833333,37.83333333
-8.21666667,37.83333333
-8.21666667,37.84166667
-8.225,37.84166667
-8.225,37.83333333
-8.225,37.825
-8.23333333,37.825
-8.23333333,37.83333333
-8.23333333,37.84166667
-8.24166667,37.84166667
-8.25,37.84166667
-8.25833333,37.84166667
-8.25833333,37.83333333
-8.25,37.83333333
-8.25,37.825
-8.25833333,37.825
-8.26666667,37.825
-8.275,37.825
-8.275,37.81666667
-8.28333333,37.81666667
-8.28333333,37.80833333
-8.28333333,37.8
-8.275,37.8
-8.26666667,37.8
-8.26666667,37.80833333
-8.26666667,37.81666667
-8.25833333,37.81666667
-8.25,37.81666667
-8.24166667,37.81666667
-8.23333333,37.81666667
-8.225,37.81666667
-8.21666667,37.81666667
-8.21666667,37.80833333
-8.20833333,37.80833333
-8.2,37.80833333
-8.2,37.8
-8.2,37.79166667
-8.19166667,37.79166667
-8.19166667,37.8
-8.18333333,37.8
-8.18333333,37.79166667
-8.18333333,37.78333333
-8.18333333,37.775
-8.18333333,37.76666667
-8.19166667,37.76666667
-8.19166667,37.75833333
-8.2,37.75833333
-8.2,37.75
-8.20833333,37.75
-8.21666667,37.75
-8.225,37.75
-8.225,37.75833333
-8.225,37.76666667
-8.23333333,37.76666667
-8.23333333,37.75833333
-8.24166667,37.75833333
-8.24166667,37.75
-8.23333333,37.75
-8.23333333,37.74166667
-8.225,37.74166667
-8.21666667,37.74166667
-8.21666667,37.73333333
-8.20833333,37.73333333
-8.20833333,37.725
-8.21666667,37.725
-8.225,37.725
-8.225,37.73333333
-8.23333333,37.73333333
-8.23333333,37.725
-8.23333333,37.71666667
-8.225,37.71666667
-8.225,37.70833333
-8.23333333,37.70833333
-8.23333333,37.7
-8.23333333,37.69166667
-8.23333333,37.68333333
-8.23333333,37.675
-8.225,37.675
-8.225,37.68333333
-8.225,37.69166667
-8.21666667,37.69166667
-8.21666667,37.68333333
-8.20833333,37.68333333
-8.20833333,37.675
-8.21666667,37.675
-8.21666667,37.66666667
-8.225,37.66666667
-8.23333333,37.66666667
-8.24166667,37.66666667
-8.25,37.66666667
-8.25,37.65833333
-8.25,37.65
-8.25,37.64166667
-8.25833333,37.64166667
-8.25833333,37.63333333
-8.25,37.63333333
-8.25,37.625
-8.25,37.61666667
-8.25,37.60833333
-8.25833333,37.60833333
-8.26666667,37.60833333
-8.26666667,37.6
-8.25833333,37.6
-8.25833333,37.59166667
-8.25,37.59166667
-8.24166667,37.59166667
-8.24166667,37.58333333
-8.23333333,37.58333333
-8.23333333,37.59166667
-8.23333333,37.6
-8.225,37.6
-8.225,37.59166667
-8.21666667,37.59166667
-8.21666667,37.58333333
-8.21666667,37.575
-8.20833333,37.575
-8.2,37.575
-8.2,37.56666667
-8.2,37.55833333
-8.19166667,37.55833333
-8.19166667,37.55
-8.19166667,37.54166667
-8.2,37.54166667
-8.2,37.53333333
-8.2,37.525
-8.2,37.51666667
-8.19166667,37.51666667
-8.18333333,37.51666667
-8.18333333,37.50833333
-8.175,37.50833333
-8.16666667,37.50833333
-8.15833333,37.50833333
-8.15833333,37.5
-8.15833333,37.49166667
-8.15833333,37.48333333
-8.15,37.48333333
-8.14166667,37.48333333
-8.14166667,37.475
-8.13333333,37.475
-8.125,37.475
-8.125,37.46666667
-8.11666667,37.46666667
-8.11666667,37.45833333
-8.125,37.45833333
-8.125,37.45
-8.125,37.44166667
-8.11666667,37.44166667
-8.11666667,37.43333333
-8.10833333,37.43333333
-8.10833333,37.425
-8.10833333,37.41666667
-8.11666667,37.41666667
-8.125,37.41666667
-8.125,37.425
-8.125,37.43333333
-8.13333333,37.43333333
-8.13333333,37.44166667
-8.14166667,37.44166667
-8.14166667,37.45
-8.15,37.45
-8.15,37.45833333
-8.15833333,37.45833333
-8.16666667,37.45833333
-8.175,37.45833333
-8.175,37.46666667
-8.18333333,37.46666667
-8.18333333,37.475
-8.19166667,37.475
-8.2,37.475
-8.20833333,37.475
-8.20833333,37.48333333
-8.21666667,37.48333333
-8.21666667,37.49166667
-8.21666667,37.5
-8.225,37.5
-8.225,37.49166667
-8.225,37.48333333
-8.225,37.475
-8.225,37.46666667
-8.23333333,37.46666667
-8.23333333,37.45833333
-8.24166667,37.45833333
-8.25,37.45833333
-8.25,37.46666667
-8.25833333,37.46666667
-8.26666667,37.46666667
-8.26666667,37.45833333
-8.275,37.45833333
-8.275,37.45
-8.275,37.44166667
-8.28333333,37.44166667
-8.28333333,37.43333333
-8.275,37.43333333
-8.26666667,37.43333333
-8.25833333,37.43333333
-8.25833333,37.44166667
-8.25,37.44166667
-8.24166667,37.44166667
-8.23333333,37.44166667
-8.225,37.44166667
-8.225,37.43333333
-8.21666667,37.43333333
-8.21666667,37.44166667
-8.20833333,37.44166667
-8.20833333,37.45
-8.2,37.45
-8.19166667,37.45
-8.19166667,37.44166667
-8.18333333,37.44166667
-8.18333333,37.43333333
-8.175,37.43333333
-8.16666667,37.43333333
-8.16666667,37.425
-8.175,37.425
-8.175,37.41666667
-8.16666667,37.41666667
-8.16666667,37.40833333
-8.175,37.40833333
-8.18333333,37.40833333
-8.18333333,37.41666667
-8.19166667,37.41666667
-8.19166667,37.425
-8.2,37.425
-8.20833333,37.425
-8.20833333,37.41666667
-8.20833333,37.40833333
-8.20833333,37.4
-8.2,37.4
-8.19166667,37.4
-8.19166667,37.39166667
-8.18333333,37.39166667
-8.18333333,37.38333333
-8.19166667,37.38333333
-8.19166667,37.375
-8.2,37.375
-8.2,37.36666667
-8.20833333,37.36666667
-8.21666667,37.36666667
-8.225,37.36666667
-8.225,37.35833333
-8.23333333,37.35833333
-8.24166667,37.35833333
-8.24166667,37.35
-8.23333333,37.35
-8.23333333,37.34166667
-8.225,37.34166667
-8.225,37.35
-8.21666667,37.35
-8.21666667,37.34166667
-8.20833333,37.34166667
-8.2,37.34166667
-8.2,37.33333333
-8.19166667,37.33333333
-8.18333333,37.33333333
-8.18333333,37.34166667
-8.175,37.34166667
-8.175,37.35
-8.16666667,37.35
-8.15833333,37.35
-8.15833333,37.34166667
-8.15,37.34166667
-8.15,37.33333333
-8.14166667,37.33333333
-8.14166667,37.325
-8.13333333,37.325
-8.125,37.325
-8.11666667,37.325
-8.11666667,37.31666667
-8.125,37.31666667
-8.125,37.30833333
-8.125,37.3
-8.13333333,37.3
-8.13333333,37.29166667
-8.13333333,37.28333333
-8.14166667,37.28333333
-8.14166667,37.29166667
-8.15,37.29166667
-8.15833333,37.29166667
-8.16666667,37.29166667
-8.16666667,37.3
-8.175,37.3
-8.175,37.30833333
-8.18333333,37.30833333
-8.18333333,37.3
-8.18333333,37.29166667
-8.175,37.29166667
-8.175,37.28333333
-8.175,37.275
-8.18333333,37.275
-8.18333333,37.26666667
-8.18333333,37.25833333
-8.18333333,37.25
-8.19166667,37.25
-8.19166667,37.24166667
-8.19166667,37.23333333
-8.18333333,37.23333333
-8.18333333,37.225
-8.175,37.225
-8.175,37.23333333
-8.16666667,37.23333333
-8.16666667,37.225
-8.15833333,37.225
-8.15,37.225
-8.14166667,37.225
-8.13333333,37.225
-8.125,37.225
-8.125,37.23333333
-8.11666667,37.23333333
-8.11666667,37.225
-8.10833333,37.225
-8.1,37.225
-8.09166667,37.225
-8.08333333,37.225
-8.075,37.225
-8.06666667,37.225
-8.05833333,37.225
-8.05833333,37.21666667
-8.05,37.21666667
-8.04166667,37.21666667
-8.04166667,37.20833333
-8.05,37.20833333
-8.05833333,37.20833333
-8.06666667,37.20833333
-8.06666667,37.2
-8.05833333,37.2
-8.05,37.2
-8.04166667,37.2
-8.03333333,37.2
-8.03333333,37.19166667
-8.04166667,37.19166667
-8.04166667,37.18333333
-8.05,37.18333333
-8.05833333,37.18333333
-8.05833333,37.19166667
-8.06666667,37.19166667
-8.075,37.19166667
-8.075,37.18333333
-8.08333333,37.18333333
-8.09166667,37.18333333
-8.1,37.18333333
-8.1,37.19166667
-8.10833333,37.19166667
-8.10833333,37.2
-8.11666667,37.2
-8.11666667,37.19166667
-8.125,37.19166667
-8.125,37.18333333
-8.125,37.175
-8.125,37.16666667
-8.13333333,37.16666667
-8.14166667,37.16666667
-8.15,37.16666667
-8.15,37.15833333
-8.15833333,37.15833333
-8.16666667,37.15833333
-8.175,37.15833333
-8.175,37.15
-8.16666667,37.15
-8.15833333,37.15
-8.15,37.15
-8.14166667,37.15
-8.13333333,37.15
-8.13333333,37.14166667
-8.125,37.14166667
-8.11666667,37.14166667
-8.10833333,37.14166667
-8.10833333,37.13333333
-8.10833333,37.125
-8.1,37.125
-8.1,37.13333333
-8.09166667,37.13333333
-8.09166667,37.14166667
-8.09166667,37.15
-8.08333333,37.15
-8.075,37.15
-8.06666667,37.15
-8.05833333,37.15
-8.05833333,37.14166667
-8.05,37.14166667
-8.04166667,37.14166667
-8.04166667,37.13333333
-8.03333333,37.13333333
-8.025,37.13333333
-8.025,37.125
-8.025,37.11666667
-8.01666667,37.11666667
-8.00833333,37.11666667
-8.00833333,37.10833333
-8,37.10833333
-7.99166667,37.10833333
-7.98333333,37.10833333
-7.975,37.10833333
-7.96666667,37.10833333
-7.95833333,37.10833333
-7.95,37.10833333
-7.94166667,37.10833333
-7.93333333,37.10833333
-7.925,37.10833333
-7.91666667,37.10833333
-7.91666667,37.11666667
-7.90833333,37.11666667
-7.90833333,37.125
-7.9,37.125
-7.9,37.11666667
-7.9,37.10833333
-7.9,37.1
-7.90833333,37.1
-7.90833333,37.09166667
-7.9,37.09166667
-7.89166667,37.09166667
-7.89166667,37.1
-7.88333333,37.1
-7.875,37.1
-7.86666667,37.1
-7.86666667,37.09166667
-7.85833333,37.09166667
-7.85833333,37.1
-7.85,37.1
-7.84166667,37.1
-7.84166667,37.09166667
-7.83333333,37.09166667
-7.825,37.09166667
-7.81666667,37.09166667
-7.80833333,37.09166667
-7.80833333,37.1
-7.80833333,37.10833333
-7.81666667,37.10833333
-7.81666667,37.11666667
-7.825,37.11666667
-7.825,37.125
-7.83333333,37.125
-7.83333333,37.13333333
-7.825,37.13333333
-7.825,37.14166667
-7.81666667,37.14166667
-7.81666667,37.15
-7.81666667,37.15833333
-7.825,37.15833333
-7.83333333,37.15833333
-7.83333333,37.16666667
-7.84166667,37.16666667
-7.85,37.16666667
-7.85833333,37.16666667
-7.85833333,37.175
-7.85,37.175
-7.85,37.18333333
-7.85,37.19166667
-7.84166667,37.19166667
-7.83333333,37.19166667
-7.825,37.19166667
-7.825,37.18333333
-7.81666667,37.18333333
-7.81666667,37.19166667
-7.80833333,37.19166667
-7.8,37.19166667
-7.8,37.18333333
-7.79166667,37.18333333
-7.79166667,37.19166667
-7.78333333,37.19166667
-7.78333333,37.2
-7.775,37.2
-7.775,37.20833333
-7.78333333,37.20833333
-7.79166667,37.20833333
-7.79166667,37.21666667
-7.78333333,37.21666667
-7.775,37.21666667
-7.76666667,37.21666667
-7.75833333,37.21666667
-7.75833333,37.225
-7.75,37.225
-7.75,37.21666667
-7.74166667,37.21666667
-7.74166667,37.225
-7.73333333,37.225
-7.73333333,37.21666667
-7.725,37.21666667
-7.725,37.225
-7.71666667,37.225
-7.70833333,37.225
-7.70833333,37.23333333
-7.7,37.23333333
-7.7,37.225
-7.7,37.21666667
-7.69166667,37.21666667
-7.68333333,37.21666667
-7.68333333,37.225
-7.68333333,37.23333333
-7.675,37.23333333
-7.675,37.24166667
-7.66666667,37.24166667
-7.66666667,37.23333333
-7.66666667,37.225
-7.66666667,37.21666667
-7.65833333,37.21666667
-7.65833333,37.225
-7.65,37.225
-7.64166667,37.225
-7.63333333,37.225
-7.63333333,37.23333333
-7.625,37.23333333
-7.625,37.225
-7.61666667,37.225
-7.61666667,37.23333333
-7.60833333,37.23333333
-7.6,37.23333333
-7.59166667,37.23333333
-7.59166667,37.225
-7.58333333,37.225
-7.575,37.225
-7.575,37.21666667
-7.575,37.20833333
-7.56666667,37.20833333
-7.56666667,37.2
-7.55833333,37.2
-7.55833333,37.19166667
-7.55833333,37.18333333
-7.56666667,37.18333333
-7.575,37.18333333
-7.575,37.175
-7.58333333,37.175
-7.58333333,37.16666667
-7.58333333,37.15833333
-7.58333333,37.15
-7.58333333,37.14166667
-7.59166667,37.14166667
-7.6,37.14166667
-7.6,37.15
-7.60833333,37.15
-7.60833333,37.15833333
-7.61666667,37.15833333
-7.61666667,37.15
-7.61666667,37.14166667
-7.60833333,37.14166667
-7.60833333,37.13333333
-7.61666667,37.13333333
-7.625,37.13333333
-7.625,37.14166667
-7.625,37.15
-7.63333333,37.15
-7.63333333,37.14166667
-7.64166667,37.14166667
-7.65,37.14166667
-7.65833333,37.14166667
-7.66666667,37.14166667
-7.66666667,37.13333333
-7.66666667,37.125
-7.66666667,37.11666667
-7.65833333,37.11666667
-7.65,37.11666667
-7.65,37.10833333
-7.65833333,37.10833333
-7.66666667,37.10833333
-7.675,37.10833333
-7.675,37.1
-7.68333333,37.1
-7.69166667,37.1
-7.69166667,37.09166667
-7.68333333,37.09166667
-7.68333333,37.08333333
-7.68333333,37.075
-7.69166667,37.075
-7.7,37.075
-7.7,37.08333333
-7.70833333,37.08333333
-7.70833333,37.075
-7.71666667,37.075
-7.71666667,37.06666667
-7.725,37.06666667
-7.73333333,37.06666667
-7.73333333,37.075
-7.74166667,37.075
-7.75,37.075
-7.75,37.06666667
-7.75833333,37.06666667
-7.75833333,37.05833333
-7.75833333,37.05
-7.75,37.05
-7.74166667,37.05
-7.74166667,37.04166667
-7.75,37.04166667
-7.75833333,37.04166667
-7.76666667,37.04166667
-7.76666667,37.03333333
-7.775,37.03333333
-7.78333333,37.03333333
-7.79166667,37.03333333
-7.8,37.03333333
-7.8,37.025
-7.80833333,37.025
-7.81666667,37.025
-7.825,37.025
-7.825,37.03333333
-7.81666667,37.03333333
-7.81666667,37.04166667
-7.825,37.04166667
-7.825,37.05
-7.83333333,37.05
-7.84166667,37.05
-7.85,37.05
-7.85,37.04166667
-7.85833333,37.04166667
-7.86666667,37.04166667
-7.86666667,37.03333333
-7.85833333,37.03333333
-7.85833333,37.025
-7.85833333,37.01666667
-7.85833333,37.00833333
-7.86666667,37.00833333
-7.875,37.00833333
-7.875,37
-7.88333333,37
-7.88333333,36.99166667
</coordinates>
</LinearRing>
</outerBoundaryIs>
<innerBoundaryIs>
<LinearRing>
<coordinates>
-8.3,37.1
-8.29166667,37.1
-8.29166667,37.10833333
-8.3,37.10833333
-8.3,37.1
</coordinates>
</LinearRing>
</innerBoundaryIs>
<innerBoundaryIs>
<LinearRing>
<coordinates>
-8.33333333,37.125
-8.33333333,37.11666667
-8.325,37.11666667
-8.31666667,37.11666667
-8.30833333,37.11666667
-8.30833333,37.125
-8.31666667,37.125
-8.325,37.125
-8.33333333,37.125
</coordinates>
</LinearRing>
</innerBoundaryIs>
<innerBoundaryIs>
<LinearRing>
<coordinates>
-8.30833333,37.125
-8.3,37.125
-8.3,37.11666667
-8.29166667,37.11666667
-8.29166667,37.125
-8.28333333,37.125
-8.28333333,37.13333333
-8.29166667,37.13333333
-8.3,37.13333333
-8.30833333,37.13333333
-8.30833333,37.125
</coordinates>
</LinearRing>
</innerBoundaryIs>
<innerBoundaryIs>
<LinearRing>
<coordinates>
-8.53333333,37.18333333
-8.53333333,37.175
-8.525,37.175
-8.525,37.18333333
-8.53333333,37.18333333
</coordinates>
</LinearRing>
</innerBoundaryIs>
<innerBoundaryIs>
<LinearRing>
<coordinates>
-8.76666667,37.125
-8.76666667,37.13333333
-8.75833333,37.13333333
-8.75833333,37.14166667
-8.76666667,37.14166667
-8.76666667,37.15
-8.775,37.15
-8.78333333,37.15
-8.78333333,37.14166667
-8.79166667,37.14166667
-8.79166667,37.13333333
-8.79166667,37.125
-8.78333333,37.125
-8.775,37.125
-8.76666667,37.125
</coordinates>
</LinearRing>
</innerBoundaryIs>
<innerBoundaryIs>
<LinearRing>
<coordinates>
-8.85833333,37.05833333
-8.85833333,37.06666667
-8.85833333,37.075
-8.86666667,37.075
-8.86666667,37.06666667
-8.86666667,37.05833333
-8.85833333,37.05833333
</coordinates>
</LinearRing>
</innerBoundaryIs>
<innerBoundaryIs>
<LinearRing>
<coordinates>
-8.89166667,37.11666667
-8.88333333,37.11666667
-8.88333333,37.125
-8.89166667,37.125
-8.89166667,37.11666667
</coordinates>
</LinearRing>
</innerBoundaryIs>
<innerBoundaryIs>
<LinearRing>
<coordinates>
-8.80833333,37.31666667
-8.81666667,37.31666667
-8.81666667,37.30833333
-8.80833333,37.30833333
-8.80833333,37.31666667
</coordinates>
</LinearRing>
</innerBoundaryIs>
<innerBoundaryIs>
<LinearRing>
<coordinates>
-8.79166667,37.30833333
-8.79166667,37.3
-8.78333333,37.3
-8.775,37.3
-8.775,37.30833333
-8.78333333,37.30833333
-8.79166667,37.30833333
</coordinates>
</LinearRing>
</innerBoundaryIs>
<innerBoundaryIs>
<LinearRing>
<coordinates>
-8.63333333,37.475
-8.63333333,37.46666667
-8.63333333,37.45833333
-8.625,37.45833333
-8.625,37.45
-8.625,37.44166667
-8.61666667,37.44166667
-8.61666667,37.45
-8.60833333,37.45
-8.60833333,37.45833333
-8.60833333,37.46666667
-8.61666667,37.46666667
-8.61666667,37.475
-8.625,37.475
-8.63333333,37.475
</coordinates>
</LinearRing>
</innerBoundaryIs>
<innerBoundaryIs>
<LinearRing>
<coordinates>
-8.61666667,37.44166667
-8.61666667,37.43333333
-8.625,37.43333333
-8.625,37.425
-8.625,37.41666667
-8.61666667,37.41666667
-8.60833333,37.41666667
-8.60833333,37.425
-8.6,37.425
-8.6,37.41666667
-8.59166667,37.41666667
-8.59166667,37.40833333
-8.6,37.40833333
-8.60833333,37.40833333
-8.61666667,37.40833333
-8.625,37.40833333
-8.63333333,37.40833333
-8.63333333,37.41666667
-8.63333333,37.425
-8.64166667,37.425
-8.65,37.425
-8.65,37.43333333
-8.64166667,37.43333333
-8.64166667,37.44166667
-8.65,37.44166667
-8.65,37.45
-8.65833333,37.45
-8.65833333,37.45833333
-8.66666667,37.45833333
-8.675,37.45833333
-8.675,37.45
-8.675,37.44166667
-8.66666667,37.44166667
-8.65833333,37.44166667
-8.65833333,37.43333333
-8.66666667,37.43333333
-8.675,37.43333333
-8.675,37.425
-8.675,37.41666667
-8.675,37.40833333
-8.66666667,37.40833333
-8.66666667,37.4
-8.65833333,37.4
-8.65833333,37.40833333
-8.65,37.40833333
-8.65,37.4
-8.65,37.39166667
-8.64166667,37.39166667
-8.63333333,37.39166667
-8.625,37.39166667
-8.625,37.4
-8.61666667,37.4
-8.60833333,37.4
-8.6,37.4
-8.6,37.39166667
-8.59166667,37.39166667
-8.58333333,37.39166667
-8.58333333,37.4
-8.575,37.4
-8.56666667,37.4
-8.55833333,37.4
-8.55833333,37.39166667
-8.55833333,37.38333333
-8.55833333,37.375
-8.56666667,37.375
-8.575,37.375
-8.58333333,37.375
-8.59166667,37.375
-8.59166667,37.38333333
-8.6,37.38333333
-8.60833333,37.38333333
-8.60833333,37.375
-8.6,37.375
-8.6,37.36666667
-8.59166667,37.36666667
-8.58333333,37.36666667
-8.58333333,37.35833333
-8.575,37.35833333
-8.575,37.35
-8.58333333,37.35
-8.59166667,37.35
-8.6,37.35
-8.6,37.34166667
-8.60833333,37.34166667
-8.60833333,37.35
-8.61666667,37.35
-8.625,37.35
-8.625,37.34166667
-8.625,37.33333333
-8.63333333,37.33333333
-8.64166667,37.33333333
-8.65,37.33333333
-8.65833333,37.33333333
-8.66666667,37.33333333
-8.66666667,37.325
-8.66666667,37.31666667
-8.675,37.31666667
-8.68333333,37.31666667
-8.69166667,37.31666667
-8.69166667,37.30833333
-8.69166667,37.3
-8.68333333,37.3
-8.68333333,37.29166667
-8.675,37.29166667
-8.66666667,37.29166667
-8.65833333,37.29166667
-8.65833333,37.28333333
-8.65,37.28333333
-8.65,37.275
-8.64166667,37.275
-8.63333333,37.275
-8.625,37.275
-8.61666667,37.275
-8.60833333,37.275
-8.60833333,37.28333333
-8.6,37.28333333
-8.59166667,37.28333333
-8.58333333,37.28333333
-8.575,37.28333333
-8.56666667,37.28333333
-8.55833333,37.28333333
-8.55833333,37.29166667
-8.55,37.29166667
-8.55,37.28333333
-8.54166667,37.28333333
-8.53333333,37.28333333
-8.53333333,37.29166667
-8.525,37.29166667
-8.51666667,37.29166667
-8.51666667,37.3
-8.50833333,37.3
-8.5,37.3
-8.49166667,37.3
-8.49166667,37.30833333
-8.49166667,37.31666667
-8.48333333,37.31666667
-8.48333333,37.325
-8.49166667,37.325
-8.49166667,37.33333333
-8.49166667,37.34166667
-8.5,37.34166667
-8.5,37.35
-8.50833333,37.35
-8.51666667,37.35
-8.525,37.35
-8.525,37.35833333
-8.51666667,37.35833333
-8.51666667,37.36666667
-8.50833333,37.36666667
-8.5,37.36666667
-8.5,37.375
-8.5,37.38333333
-8.49166667,37.38333333
-8.49166667,37.39166667
-8.49166667,37.4
-8.5,37.4
-8.50833333,37.4
-8.51666667,37.4
-8.51666667,37.39166667
-8.525,37.39166667
-8.53333333,37.39166667
-8.53333333,37.4
-8.54166667,37.4
-8.55,37.4
-8.55,37.40833333
-8.55833333,37.40833333
-8.56666667,37.40833333
-8.56666667,37.41666667
-8.575,37.41666667
-8.575,37.425
-8.575,37.43333333
-8.575,37.44166667
-8.58333333,37.44166667
-8.59166667,37.44166667
-8.59166667,37.43333333
-8.6,37.43333333
-8.6,37.44166667
-8.60833333,37.44166667
-8.61666667,37.44166667
</coordinates>
</LinearRing>
</innerBoundaryIs>
<innerBoundaryIs>
<LinearRing>
<coordinates>
-8.55833333,37.60833333
-8.55833333,37.6
-8.55833333,37.59166667
-8.55833333,37.58333333
-8.55833333,37.575
-8.55,37.575
-8.54166667,37.575
-8.54166667,37.58333333
-8.54166667,37.59166667
-8.54166667,37.6
-8.55,37.6
-8.55,37.60833333
-8.55833333,37.60833333
</coordinates>
</LinearRing>
</innerBoundaryIs>
<innerBoundaryIs>
<LinearRing>
<coordinates>
-8.35,37.625
-8.34166667,37.625
-8.33333333,37.625
-8.33333333,37.63333333
-8.33333333,37.64166667
-8.34166667,37.64166667
-8.35,37.64166667
-8.35833333,37.64166667
-8.35833333,37.63333333
-8.35,37.63333333
-8.35,37.625
</coordinates>
</LinearRing>
</innerBoundaryIs>
<innerBoundaryIs>
<LinearRing>
<coordinates>
-8.33333333,37.64166667
-8.325,37.64166667
-8.325,37.63333333
-8.31666667,37.63333333
-8.31666667,37.64166667
-8.31666667,37.65
-8.325,37.65
-8.33333333,37.65
-8.33333333,37.64166667
</coordinates>
</LinearRing>
</innerBoundaryIs>
<innerBoundaryIs>
<LinearRing>
<coordinates>
-8.35833333,37.65833333
-8.35833333,37.65
-8.35,37.65
-8.35,37.65833333
-8.35833333,37.65833333
</coordinates>
</LinearRing>
</innerBoundaryIs>
<innerBoundaryIs>
<LinearRing>
<coordinates>
-8.35,37.68333333
-8.34166667,37.68333333
-8.34166667,37.69166667
-8.35,37.69166667
-8.35,37.68333333
</coordinates>
</LinearRing>
</innerBoundaryIs>
<innerBoundaryIs>
<LinearRing>
<coordinates>
-8.39166667,37.775
-8.38333333,37.775
-8.375,37.775
-8.36666667,37.775
-8.35833333,37.775
-8.35833333,37.78333333
-8.36666667,37.78333333
-8.36666667,37.79166667
-8.375,37.79166667
-8.38333333,37.79166667
-8.38333333,37.78333333
-8.39166667,37.78333333
-8.39166667,37.775
</coordinates>
</LinearRing>
</innerBoundaryIs>
<innerBoundaryIs>
<LinearRing>
<coordinates>
-8.46666667,37.74166667
-8.46666667,37.75
-8.475,37.75
-8.475,37.74166667
-8.46666667,37.74166667
</coordinates>
</LinearRing>
</innerBoundaryIs>
<innerBoundaryIs>
<LinearRing>
<coordinates>
-8.475,37.75
-8.475,37.75833333
-8.48333333,37.75833333
-8.48333333,37.75
-8.475,37.75
</coordinates>
</LinearRing>
</innerBoundaryIs>
<innerBoundaryIs>
<LinearRing>
<coordinates>
-8.48333333,37.75833333
-8.48333333,37.76666667
-8.49166667,37.76666667
-8.49166667,37.75833333
-8.48333333,37.75833333
</coordinates>
</LinearRing>
</innerBoundaryIs>
<innerBoundaryIs>
<LinearRing>
<coordinates>
-8.48333333,37.76666667
-8.475,37.76666667
-8.475,37.775
-8.48333333,37.775
-8.48333333,37.76666667
</coordinates>
</LinearRing>
</innerBoundaryIs>
<innerBoundaryIs>
<LinearRing>
<coordinates>
-8.63333333,37.84166667
-8.625,37.84166667
-8.61666667,37.84166667
-8.61666667,37.85
-8.625,37.85
-8.63333333,37.85
-8.63333333,37.84166667
</coordinates>
</LinearRing>
</innerBoundaryIs>
<innerBoundaryIs>
<LinearRing>
<coordinates>
-8.53333333,37.94166667
-8.54166667,37.94166667
-8.54166667,37.93333333
-8.53333333,37.93333333
-8.53333333,37.94166667
</coordinates>
</LinearRing>
</innerBoundaryIs>
<innerBoundaryIs>
<LinearRing>
<coordinates>
-8.5,37.98333333
-8.49166667,37.98333333
-8.49166667,37.99166667
-8.49166667,38
-8.5,38
-8.5,37.99166667
-8.5,37.98333333
</coordinates>
</LinearRing>
</innerBoundaryIs>
<innerBoundaryIs>
<LinearRing>
<coordinates>
-8.49166667,38
-8.48333333,38
-8.48333333,38.00833333
-8.49166667,38.00833333
-8.49166667,38
</coordinates>
</LinearRing>
</innerBoundaryIs>
<innerBoundaryIs>
<LinearRing>
<coordinates>
-8.51666667,38.05
-8.50833333,38.05
-8.50833333,38.05833333
-8.51666667,38.05833333
-8.51666667,38.05
</coordinates>
</LinearRing>
</innerBoundaryIs>
<innerBoundaryIs>
<LinearRing>
<coordinates>
-8.50833333,38.05
-8.50833333,38.04166667
-8.5,38.04166667
-8.49166667,38.04166667
-8.49166667,38.05
-8.5,38.05
-8.50833333,38.05
</coordinates>
</LinearRing>
</innerBoundaryIs>
<innerBoundaryIs>
<LinearRing>
<coordinates>
-8.55833333,38.225
-8.55,38.225
-8.55,38.23333333
-8.55833333,38.23333333
-8.55833333,38.225
</coordinates>
</LinearRing>
</innerBoundaryIs>
<innerBoundaryIs>
<LinearRing>
<coordinates>
-8.55,38.225
-8.55,38.21666667
-8.54166667,38.21666667
-8.54166667,38.225
-8.55,38.225
</coordinates>
</LinearRing>
</innerBoundaryIs>
<innerBoundaryIs>
<LinearRing>
<coordinates>
-8.69166667,38.20833333
-8.69166667,38.21666667
-8.7,38.21666667
-8.7,38.20833333
-8.69166667,38.20833333
</coordinates>
</LinearRing>
</innerBoundaryIs>
<innerBoundaryIs>
<LinearRing>
<coordinates>
-8.71666667,38.275
-8.70833333,38.275
-8.7,38.275
-8.7,38.28333333
-8.70833333,38.28333333
-8.71666667,38.28333333
-8.71666667,38.275
</coordinates>
</LinearRing>
</innerBoundaryIs>
<innerBoundaryIs>
<LinearRing>
<coordinates>
-8.74166667,38.30833333
-8.74166667,38.3
-8.73333333,38.3
-8.73333333,38.30833333
-8.74166667,38.30833333
</coordinates>
</LinearRing>
</innerBoundaryIs>
<innerBoundaryIs>
<LinearRing>
<coordinates>
-8.66666667,38.40833333
-8.66666667,38.4
-8.65833333,38.4
-8.65833333,38.40833333
-8.66666667,38.40833333
</coordinates>
</LinearRing>
</innerBoundaryIs>
<innerBoundaryIs>
<LinearRing>
<coordinates>
-8.51666667,38.3
-8.51666667,38.29166667
-8.50833333,38.29166667
-8.50833333,38.3
-8.51666667,38.3
</coordinates>
</LinearRing>
</innerBoundaryIs>
<innerBoundaryIs>
<LinearRing>
<coordinates>
-8.50833333,38.29166667
-8.50833333,38.28333333
-8.5,38.28333333
-8.5,38.29166667
-8.50833333,38.29166667
</coordinates>
</LinearRing>
</innerBoundaryIs>
<innerBoundaryIs>
<LinearRing>
<coordinates>
-8.49166667,38.30833333
-8.5,38.30833333
-8.5,38.3
-8.49166667,38.3
-8.49166667,38.30833333
</coordinates>
</LinearRing>
</innerBoundaryIs>
<innerBoundaryIs>
<LinearRing>
<coordinates>
-8.35833333,38.35833333
-8.35,38.35833333
-8.34166667,38.35833333
-8.33333333,38.35833333
-8.33333333,38.36666667
-8.33333333,38.375
-8.34166667,38.375
-8.35,38.375
-8.35,38.36666667
-8.35833333,38.36666667
-8.35833333,38.35833333
</coordinates>
</LinearRing>
</innerBoundaryIs>
<innerBoundaryIs>
<LinearRing>
<coordinates>
-8.425,38.36666667
-8.41666667,38.36666667
-8.40833333,38.36666667
-8.40833333,38.375
-8.40833333,38.38333333
-8.41666667,38.38333333
-8.41666667,38.39166667
-8.425,38.39166667
-8.425,38.38333333
-8.425,38.375
-8.425,38.36666667
</coordinates>
</LinearRing>
</innerBoundaryIs>
<innerBoundaryIs>
<LinearRing>
<coordinates>
-8.475,38.375
-8.475,38.38333333
-8.48333333,38.38333333
-8.48333333,38.375
-8.475,38.375
</coordinates>
</LinearRing>
</innerBoundaryIs>
<innerBoundaryIs>
<LinearRing>
<coordinates>
-8.23333333,38.375
-8.24166667,38.375
-8.24166667,38.36666667
-8.23333333,38.36666667
-8.23333333,38.375
</coordinates>
</LinearRing>
</innerBoundaryIs>
<innerBoundaryIs>
<LinearRing>
<coordinates>
-8.24166667,38.36666667
-8.25,38.36666667
-8.25,38.35833333
-8.25,38.35
-8.24166667,38.35
-8.24166667,38.35833333
-8.24166667,38.36666667
</coordinates>
</LinearRing>
</innerBoundaryIs>
<innerBoundaryIs>
<LinearRing>
<coordinates>
-8.20833333,38.33333333
-8.21666667,38.33333333
-8.21666667,38.325
-8.20833333,38.325
-8.20833333,38.33333333
</coordinates>
</LinearRing>
</innerBoundaryIs>
<innerBoundaryIs>
<LinearRing>
<coordinates>
-7.95,38.1
-7.95833333,38.1
-7.95833333,38.09166667
-7.95833333,38.08333333
-7.95,38.08333333
-7.95,38.09166667
-7.95,38.1
</coordinates>
</LinearRing>
</innerBoundaryIs>
<innerBoundaryIs>
<LinearRing>
<coordinates>
-7.85,38.19166667
-7.85,38.18333333
-7.84166667,38.18333333
-7.84166667,38.19166667
-7.85,38.19166667
</coordinates>
</LinearRing>
</innerBoundaryIs>
<innerBoundaryIs>
<LinearRing>
<coordinates>
-7.65833333,38.33333333
-7.65,38.33333333
-7.65,38.325
-7.65,38.31666667
-7.64166667,38.31666667
-7.64166667,38.30833333
-7.64166667,38.3
-7.63333333,38.3
-7.625,38.3
-7.625,38.30833333
-7.625,38.31666667
-7.61666667,38.31666667
-7.60833333,38.31666667
-7.6,38.31666667
-7.6,38.325
-7.6,38.33333333
-7.60833333,38.33333333
-7.60833333,38.34166667
-7.61666667,38.34166667
-7.61666667,38.35
-7.625,38.35
-7.625,38.35833333
-7.63333333,38.35833333
-7.64166667,38.35833333
-7.64166667,38.36666667
-7.65,38.36666667
-7.65833333,38.36666667
-7.65833333,38.35833333
-7.66666667,38.35833333
-7.66666667,38.36666667
-7.66666667,38.375
-7.66666667,38.38333333
-7.675,38.38333333
-7.675,38.375
-7.675,38.36666667
-7.675,38.35833333
-7.675,38.35
-7.66666667,38.35
-7.65833333,38.35
-7.65833333,38.34166667
-7.65833333,38.33333333
</coordinates>
</LinearRing>
</innerBoundaryIs>
<innerBoundaryIs>
<LinearRing>
<coordinates>
-7.6,38.31666667
-7.6,38.30833333
-7.6,38.3
-7.59166667,38.3
-7.59166667,38.30833333
-7.58333333,38.30833333
-7.58333333,38.31666667
-7.59166667,38.31666667
-7.6,38.31666667
</coordinates>
</LinearRing>
</innerBoundaryIs>
<innerBoundaryIs>
<LinearRing>
<coordinates>
-7.75,38.41666667
-7.75,38.40833333
-7.74166667,38.40833333
-7.74166667,38.41666667
-7.75,38.41666667
</coordinates>
</LinearRing>
</innerBoundaryIs>
<innerBoundaryIs>
<LinearRing>
<coordinates>
-7.70833333,38.48333333
-7.70833333,38.475
-7.7,38.475
-7.7,38.48333333
-7.70833333,38.48333333
</coordinates>
</LinearRing>
</innerBoundaryIs>
<innerBoundaryIs>
<LinearRing>
<coordinates>
-7.61666667,38.56666667
-7.625,38.56666667
-7.625,38.55833333
-7.61666667,38.55833333
-7.61666667,38.56666667
</coordinates>
</LinearRing>
</innerBoundaryIs>
<innerBoundaryIs>
<LinearRing>
<coordinates>
-7.50833333,38.25
-7.50833333,38.25833333
-7.51666667,38.25833333
-7.51666667,38.25
-7.50833333,38.25
</coordinates>
</LinearRing>
</innerBoundaryIs>
<innerBoundaryIs>
<LinearRing>
<coordinates>
-7.51666667,38.25833333
-7.51666667,38.26666667
-7.525,38.26666667
-7.525,38.25833333
-7.51666667,38.25833333
</coordinates>
</LinearRing>
</innerBoundaryIs>
<innerBoundaryIs>
<LinearRing>
<coordinates>
-7.48333333,38.2
-7.48333333,38.19166667
-7.475,38.19166667
-7.475,38.2
-7.48333333,38.2
</coordinates>
</LinearRing>
</innerBoundaryIs>
<innerBoundaryIs>
<LinearRing>
<coordinates>
-7.58333333,37.85
-7.59166667,37.85
-7.6,37.85
-7.6,37.84166667
-7.59166667,37.84166667
-7.58333333,37.84166667
-7.58333333,37.85
</coordinates>
</LinearRing>
</innerBoundaryIs>
<innerBoundaryIs>
<LinearRing>
<coordinates>
-7.58333333,37.75
-7.59166667,37.75
-7.59166667,37.74166667
-7.58333333,37.74166667
-7.58333333,37.75
</coordinates>
</LinearRing>
</innerBoundaryIs>
<innerBoundaryIs>
<LinearRing>
<coordinates>
-7.64166667,37.69166667
-7.65,37.69166667
-7.65,37.68333333
-7.65,37.675
-7.64166667,37.675
-7.63333333,37.675
-7.63333333,37.68333333
-7.64166667,37.68333333
-7.64166667,37.69166667
</coordinates>
</LinearRing>
</innerBoundaryIs>
<innerBoundaryIs>
<LinearRing>
<coordinates>
-7.79166667,37.65833333
-7.79166667,37.65
-7.78333333,37.65
-7.775,37.65
-7.775,37.65833333
-7.775,37.66666667
-7.78333333,37.66666667
-7.78333333,37.65833333
-7.79166667,37.65833333
</coordinates>
</LinearRing>
</innerBoundaryIs>
<innerBoundaryIs>
<LinearRing>
<coordinates>
-7.775,37.65
-7.775,37.64166667
-7.76666667,37.64166667
-7.75833333,37.64166667
-7.75833333,37.65
-7.75,37.65
-7.74166667,37.65
-7.74166667,37.65833333
-7.75,37.65833333
-7.75833333,37.65833333
-7.76666667,37.65833333
-7.76666667,37.65
-7.775,37.65
</coordinates>
</LinearRing>
</innerBoundaryIs>
<innerBoundaryIs>
<LinearRing>
<coordinates>
-7.71666667,37.8
-7.71666667,37.80833333
-7.725,37.80833333
-7.725,37.8
-7.71666667,37.8
</coordinates>
</LinearRing>
</innerBoundaryIs>
<innerBoundaryIs>
<LinearRing>
<coordinates>
-7.78333333,37.75833333
-7.78333333,37.75
-7.775,37.75
-7.775,37.75833333
-7.78333333,37.75833333
</coordinates>
</LinearRing>
</innerBoundaryIs>
<innerBoundaryIs>
<LinearRing>
<coordinates>
-7.79166667,37.81666667
-7.78333333,37.81666667
-7.78333333,37.825
-7.79166667,37.825
-7.79166667,37.81666667
</coordinates>
</LinearRing>
</innerBoundaryIs>
<innerBoundaryIs>
<LinearRing>
<coordinates>
-8.08333333,37.78333333
-8.09166667,37.78333333
-8.09166667,37.775
-8.08333333,37.775
-8.08333333,37.78333333
</coordinates>
</LinearRing>
</innerBoundaryIs>
<innerBoundaryIs>
<LinearRing>
<coordinates>
-8.2,37.85
-8.2,37.85833333
-8.20833333,37.85833333
-8.20833333,37.85
-8.2,37.85
</coordinates>
</LinearRing>
</innerBoundaryIs>
<innerBoundaryIs>
<LinearRing>
<coordinates>
-8.225,37.76666667
-8.21666667,37.76666667
-8.21666667,37.775
-8.225,37.775
-8.225,37.76666667
</coordinates>
</LinearRing>
</innerBoundaryIs>
<innerBoundaryIs>
<LinearRing>
<coordinates>
-8.25833333,37.64166667
-8.25833333,37.65
-8.26666667,37.65
-8.26666667,37.64166667
-8.25833333,37.64166667
</coordinates>
</LinearRing>
</innerBoundaryIs>
<innerBoundaryIs>
<LinearRing>
<coordinates>
-8.26666667,37.6
-8.275,37.6
-8.275,37.59166667
-8.26666667,37.59166667
-8.26666667,37.6
</coordinates>
</LinearRing>
</innerBoundaryIs>
<innerBoundaryIs>
<LinearRing>
<coordinates>
-8.175,37.34166667
-8.175,37.33333333
-8.16666667,37.33333333
-8.16666667,37.34166667
-8.175,37.34166667
</coordinates>
</LinearRing>
</innerBoundaryIs>
<innerBoundaryIs>
<LinearRing>
<coordinates>
-8.18333333,37.225
-8.19166667,37.225
-8.2,37.225
-8.2,37.21666667
-8.19166667,37.21666667
-8.18333333,37.21666667
-8.18333333,37.225
</coordinates>
</LinearRing>
</innerBoundaryIs>
<innerBoundaryIs>
<LinearRing>
<coordinates>
-8.10833333,37.2
-8.1,37.2
-8.1,37.20833333
-8.10833333,37.20833333
-8.10833333,37.2
</coordinates>
</LinearRing>
</innerBoundaryIs>
<innerBoundaryIs>
<LinearRing>
<coordinates>
-8.11666667,37.2
-8.11666667,37.20833333
-8.11666667,37.21666667
-8.125,37.21666667
-8.13333333,37.21666667
-8.13333333,37.20833333
-8.13333333,37.2
-8.125,37.2
-8.11666667,37.2
</coordinates>
</LinearRing>
</innerBoundaryIs>
<innerBoundaryIs>
<LinearRing>
<coordinates>
-8.15,37.16666667
-8.15,37.175
-8.15833333,37.175
-8.15833333,37.16666667
-8.15,37.16666667
</coordinates>
</LinearRing>
</innerBoundaryIs>
<innerBoundaryIs>
<LinearRing>
<coordinates>
-8.04166667,37.13333333
-8.05,37.13333333
-8.05,37.125
-8.05,37.11666667
-8.04166667,37.11666667
-8.04166667,37.125
-8.04166667,37.13333333
</coordinates>
</LinearRing>
</innerBoundaryIs>
<innerBoundaryIs>
<LinearRing>
<coordinates>
-7.85833333,37.09166667
-7.85833333,37.08333333
-7.85,37.08333333
-7.85,37.09166667
-7.85833333,37.09166667
</coordinates>
</LinearRing>
</innerBoundaryIs>
<innerBoundaryIs>
<LinearRing>
<coordinates>
-7.85833333,37.08333333
-7.86666667,37.08333333
-7.86666667,37.075
-7.85833333,37.075
-7.85833333,37.08333333
</coordinates>
</LinearRing>
</innerBoundaryIs>
<innerBoundaryIs>
<LinearRing>
<coordinates>
-7.85,37.08333333
-7.85,37.075
-7.85,37.06666667
-7.84166667,37.06666667
-7.83333333,37.06666667
-7.83333333,37.075
-7.84166667,37.075
-7.84166667,37.08333333
-7.85,37.08333333
</coordinates>
</LinearRing>
</innerBoundaryIs>
<innerBoundaryIs>
<LinearRing>
<coordinates>
-7.81666667,37.15833333
-7.80833333,37.15833333
-7.8,37.15833333
-7.8,37.16666667
-7.79166667,37.16666667
-7.79166667,37.175
-7.8,37.175
-7.80833333,37.175
-7.80833333,37.16666667
-7.81666667,37.16666667
-7.81666667,37.15833333
</coordinates>
</LinearRing>
</innerBoundaryIs>
<innerBoundaryIs>
<LinearRing>
<coordinates>
-7.8,37.15833333
-7.8,37.15
-7.8,37.14166667
-7.79166667,37.14166667
-7.79166667,37.13333333
-7.79166667,37.125
-7.78333333,37.125
-7.78333333,37.13333333
-7.775,37.13333333
-7.775,37.14166667
-7.76666667,37.14166667
-7.76666667,37.15
-7.76666667,37.15833333
-7.775,37.15833333
-7.775,37.16666667
-7.78333333,37.16666667
-7.78333333,37.15833333
-7.79166667,37.15833333
-7.8,37.15833333
</coordinates>
</LinearRing>
</innerBoundaryIs>
<innerBoundaryIs>
<LinearRing>
<coordinates>
-7.76666667,37.15833333
-7.75833333,37.15833333
-7.75833333,37.16666667
-7.75,37.16666667
-7.74166667,37.16666667
-7.74166667,37.175
-7.74166667,37.18333333
-7.75,37.18333333
-7.75833333,37.18333333
-7.75833333,37.175
-7.76666667,37.175
-7.76666667,37.16666667
-7.76666667,37.15833333
</coordinates>
</LinearRing>
</innerBoundaryIs>
<innerBoundaryIs>
<LinearRing>
<coordinates>
-7.75833333,37.15833333
-7.75833333,37.15
-7.75833333,37.14166667
-7.75,37.14166667
-7.74166667,37.14166667
-7.74166667,37.13333333
-7.73333333,37.13333333
-7.725,37.13333333
-7.725,37.14166667
-7.73333333,37.14166667
-7.73333333,37.15
-7.73333333,37.15833333
-7.74166667,37.15833333
-7.75,37.15833333
-7.75833333,37.15833333
</coordinates>
</LinearRing>
</innerBoundaryIs>
<innerBoundaryIs>
<LinearRing>
<coordinates>
-7.775,37.2
-7.775,37.19166667
-7.76666667,37.19166667
-7.76666667,37.2
-7.775,37.2
</coordinates>
</LinearRing>
</innerBoundaryIs>
<innerBoundaryIs>
<LinearRing>
<coordinates>
-7.575,37.18333333
-7.575,37.19166667
-7.58333333,37.19166667
-7.58333333,37.18333333
-7.575,37.18333333
</coordinates>
</LinearRing>
</innerBoundaryIs>
<innerBoundaryIs>
<LinearRing>
<coordinates>
-7.8,37.03333333
-7.8,37.04166667
-7.80833333,37.04166667
-7.80833333,37.03333333
-7.8,37.03333333
</coordinates>
</LinearRing>
</innerBoundaryIs>
<innerBoundaryIs>
<LinearRing>
<coordinates>
-7.86666667,37.03333333
-7.875,37.03333333
-7.875,37.025
-7.86666667,37.025
-7.86666667,37.03333333
</coordinates>
</LinearRing>
</innerBoundaryIs>
<innerBoundaryIs>
<LinearRing>
<coordinates>
-7.89166667,38.05833333
-7.89166667,38.05
-7.88333333,38.05
-7.875,38.05
-7.875,38.05833333
-7.86666667,38.05833333
-7.86666667,38.06666667
-7.85833333,38.06666667
-7.85833333,38.05833333
-7.85833333,38.05
-7.85,38.05
-7.85,38.04166667
-7.84166667,38.04166667
-7.83333333,38.04166667
-7.83333333,38.05
-7.83333333,38.05833333
-7.825,38.05833333
-7.81666667,38.05833333
-7.81666667,38.05
-7.80833333,38.05
-7.80833333,38.05833333
-7.8,38.05833333
-7.79166667,38.05833333
-7.79166667,38.05
-7.79166667,38.04166667
-7.78333333,38.04166667
-7.775,38.04166667
-7.775,38.03333333
-7.76666667,38.03333333
-7.75833333,38.03333333
-7.75,38.03333333
-7.75,38.025
-7.75,38.01666667
-7.74166667,38.01666667
-7.73333333,38.01666667
-7.73333333,38.00833333
-7.725,38.00833333
-7.71666667,38.00833333
-7.70833333,38.00833333
-7.70833333,38
-7.7,38
-7.7,38.00833333
-7.7,38.01666667
-7.69166667,38.01666667
-7.69166667,38.025
-7.69166667,38.03333333
-7.68333333,38.03333333
-7.68333333,38.025
-7.68333333,38.01666667
-7.675,38.01666667
-7.675,38.00833333
-7.66666667,38.00833333
-7.66666667,38.01666667
-7.65833333,38.01666667
-7.65833333,38.025
-7.65833333,38.03333333
-7.66666667,38.03333333
-7.66666667,38.04166667
-7.66666667,38.05
-7.66666667,38.05833333
-7.66666667,38.06666667
-7.675,38.06666667
-7.675,38.075
-7.68333333,38.075
-7.68333333,38.06666667
-7.69166667,38.06666667
-7.69166667,38.075
-7.7,38.075
-7.70833333,38.075
-7.71666667,38.075
-7.725,38.075
-7.725,38.08333333
-7.725,38.09166667
-7.73333333,38.09166667
-7.73333333,38.08333333
-7.73333333,38.075
-7.74166667,38.075
-7.74166667,38.08333333
-7.75,38.08333333
-7.75,38.075
-7.75833333,38.075
-7.75833333,38.06666667
-7.75,38.06666667
-7.75,38.05833333
-7.75833333,38.05833333
-7.76666667,38.05833333
-7.775,38.05833333
-7.78333333,38.05833333
-7.78333333,38.06666667
-7.79166667,38.06666667
-7.8,38.06666667
-7.80833333,38.06666667
-7.80833333,38.075
-7.81666667,38.075
-7.825,38.075
-7.83333333,38.075
-7.83333333,38.08333333
-7.84166667,38.08333333
-7.84166667,38.09166667
-7.85,38.09166667
-7.85833333,38.09166667
-7.85833333,38.08333333
-7.85833333,38.075
-7.86666667,38.075
-7.875,38.075
-7.875,38.06666667
-7.88333333,38.06666667
-7.89166667,38.06666667
-7.89166667,38.05833333
</coordinates>
</LinearRing>
</innerBoundaryIs>
<innerBoundaryIs>
<LinearRing>
<coordinates>
-7.875,38.05
-7.875,38.04166667
-7.86666667,38.04166667
-7.86666667,38.05
-7.875,38.05
</coordinates>
</LinearRing>
</innerBoundaryIs>
<innerBoundaryIs>
<LinearRing>
<coordinates>
-7.875,38.04166667
-7.88333333,38.04166667
-7.88333333,38.03333333
-7.88333333,38.025
-7.88333333,38.01666667
-7.89166667,38.01666667
-7.9,38.01666667
-7.90833333,38.01666667
-7.90833333,38.025
-7.91666667,38.025
-7.925,38.025
-7.925,38.01666667
-7.925,38.00833333
-7.91666667,38.00833333
-7.91666667,38
-7.91666667,37.99166667
-7.925,37.99166667
-7.93333333,37.99166667
-7.93333333,37.98333333
-7.94166667,37.98333333
-7.94166667,37.99166667
-7.95,37.99166667
-7.95,37.98333333
-7.95833333,37.98333333
-7.96666667,37.98333333
-7.96666667,37.975
-7.95833333,37.975
-7.95,37.975
-7.94166667,37.975
-7.94166667,37.96666667
-7.94166667,37.95833333
-7.94166667,37.95
-7.94166667,37.94166667
-7.93333333,37.94166667
-7.93333333,37.95
-7.93333333,37.95833333
-7.93333333,37.96666667
-7.925,37.96666667
-7.925,37.95833333
-7.91666667,37.95833333
-7.91666667,37.96666667
-7.90833333,37.96666667
-7.9,37.96666667
-7.89166667,37.96666667
-7.88333333,37.96666667
-7.88333333,37.95833333
-7.89166667,37.95833333
-7.89166667,37.95
-7.89166667,37.94166667
-7.89166667,37.93333333
-7.88333333,37.93333333
-7.88333333,37.925
-7.875,37.925
-7.875,37.91666667
-7.86666667,37.91666667
-7.86666667,37.925
-7.86666667,37.93333333
-7.85833333,37.93333333
-7.85833333,37.94166667
-7.85,37.94166667
-7.85,37.95
-7.84166667,37.95
-7.83333333,37.95
-7.825,37.95
-7.825,37.94166667
-7.81666667,37.94166667
-7.81666667,37.93333333
-7.81666667,37.925
-7.825,37.925
-7.825,37.91666667
-7.81666667,37.91666667
-7.81666667,37.90833333
-7.81666667,37.9
-7.80833333,37.9
-7.80833333,37.90833333
-7.8,37.90833333
-7.8,37.91666667
-7.79166667,37.91666667
-7.78333333,37.91666667
-7.775,37.91666667
-7.76666667,37.91666667
-7.76666667,37.925
-7.75833333,37.925
-7.75833333,37.91666667
-7.75833333,37.90833333
-7.75,37.90833333
-7.75,37.9
-7.75,37.89166667
-7.74166667,37.89166667
-7.74166667,37.9
-7.74166667,37.90833333
-7.74166667,37.91666667
-7.73333333,37.91666667
-7.73333333,37.925
-7.74166667,37.925
-7.74166667,37.93333333
-7.73333333,37.93333333
-7.725,37.93333333
-7.71666667,37.93333333
-7.71666667,37.94166667
-7.70833333,37.94166667
-7.7,37.94166667
-7.7,37.95
-7.7,37.95833333
-7.70833333,37.95833333
-7.71666667,37.95833333
-7.725,37.95833333
-7.725,37.96666667
-7.73333333,37.96666667
-7.74166667,37.96666667
-7.75,37.96666667
-7.75,37.95833333
-7.74166667,37.95833333
-7.74166667,37.95
-7.75,37.95
-7.75,37.94166667
-7.75,37.93333333
-7.75833333,37.93333333
-7.75833333,37.94166667
-7.76666667,37.94166667
-7.775,37.94166667
-7.78333333,37.94166667
-7.78333333,37.93333333
-7.79166667,37.93333333
-7.8,37.93333333
-7.80833333,37.93333333
-7.80833333,37.94166667
-7.80833333,37.95
-7.8,37.95
-7.79166667,37.95
-7.79166667,37.95833333
-7.78333333,37.95833333
-7.78333333,37.96666667
-7.78333333,37.975
-7.79166667,37.975
-7.8,37.975
-7.8,37.96666667
-7.80833333,37.96666667
-7.80833333,37.95833333
-7.81666667,37.95833333
-7.825,37.95833333
-7.83333333,37.95833333
-7.83333333,37.96666667
-7.825,37.96666667
-7.825,37.975
-7.83333333,37.975
-7.83333333,37.98333333
-7.83333333,37.99166667
-7.84166667,37.99166667
-7.85,37.99166667
-7.85833333,37.99166667
-7.85833333,38
-7.85,38
-7.85,38.00833333
-7.85,38.01666667
-7.84166667,38.01666667
-7.84166667,38.025
-7.84166667,38.03333333
-7.85,38.03333333
-7.85833333,38.03333333
-7.86666667,38.03333333
-7.875,38.03333333
-7.875,38.04166667
</coordinates>
</LinearRing>
</innerBoundaryIs>
<innerBoundaryIs>
<LinearRing>
<coordinates>
-7.89166667,37.93333333
-7.9,37.93333333
-7.9,37.925
-7.90833333,37.925
-7.90833333,37.91666667
-7.90833333,37.90833333
-7.9,37.90833333
-7.9,37.9
-7.89166667,37.9
-7.89166667,37.90833333
-7.88333333,37.90833333
-7.88333333,37.91666667
-7.89166667,37.91666667
-7.89166667,37.925
-7.89166667,37.93333333
</coordinates>
</LinearRing>
</innerBoundaryIs>
<innerBoundaryIs>
<LinearRing>
<coordinates>
-7.90833333,37.90833333
-7.91666667,37.90833333
-7.91666667,37.9
-7.90833333,37.9
-7.90833333,37.90833333
</coordinates>
</LinearRing>
</innerBoundaryIs>
<innerBoundaryIs>
<LinearRing>
<coordinates>
-7.91666667,37.9
-7.925,37.9
-7.93333333,37.9
-7.93333333,37.89166667
-7.925,37.89166667
-7.91666667,37.89166667
-7.91666667,37.9
</coordinates>
</LinearRing>
</innerBoundaryIs>
<innerBoundaryIs>
<LinearRing>
<coordinates>
-7.75,37.89166667
-7.75833333,37.89166667
-7.75833333,37.88333333
-7.75,37.88333333
-7.75,37.89166667
</coordinates>
</LinearRing>
</innerBoundaryIs>
<innerBoundaryIs>
<LinearRing>
<coordinates>
-7.75,37.88333333
-7.75,37.875
-7.75,37.86666667
-7.75,37.85833333
-7.75,37.85
-7.74166667,37.85
-7.74166667,37.84166667
-7.75,37.84166667
-7.75,37.83333333
-7.74166667,37.83333333
-7.74166667,37.825
-7.73333333,37.825
-7.73333333,37.83333333
-7.725,37.83333333
-7.71666667,37.83333333
-7.70833333,37.83333333
-7.70833333,37.84166667
-7.7,37.84166667
-7.7,37.85
-7.70833333,37.85
-7.71666667,37.85
-7.725,37.85
-7.725,37.85833333
-7.725,37.86666667
-7.725,37.875
-7.73333333,37.875
-7.74166667,37.875
-7.74166667,37.88333333
-7.75,37.88333333
</coordinates>
</LinearRing>
</innerBoundaryIs>
<innerBoundaryIs>
<LinearRing>
<coordinates>
-7.74166667,37.825
-7.75,37.825
-7.75833333,37.825
-7.75833333,37.81666667
-7.75,37.81666667
-7.75,37.80833333
-7.74166667,37.80833333
-7.74166667,37.81666667
-7.74166667,37.825
</coordinates>
</LinearRing>
</innerBoundaryIs>
<innerBoundaryIs>
<LinearRing>
<coordinates>
-7.71666667,37.93333333
-7.71666667,37.925
-7.70833333,37.925
-7.70833333,37.93333333
-7.71666667,37.93333333
</coordinates>
</LinearRing>
</innerBoundaryIs>
<innerBoundaryIs>
<LinearRing>
<coordinates>
-7.725,37.96666667
-7.71666667,37.96666667
-7.71666667,37.975
-7.725,37.975
-7.725,37.96666667
</coordinates>
</LinearRing>
</innerBoundaryIs>
<innerBoundaryIs>
<LinearRing>
<coordinates>
-7.725,37.975
-7.725,37.98333333
-7.73333333,37.98333333
-7.74166667,37.98333333
-7.74166667,37.975
-7.73333333,37.975
-7.725,37.975
</coordinates>
</LinearRing>
</innerBoundaryIs>
<innerBoundaryIs>
<LinearRing>
<coordinates>
-7.74166667,37.98333333
-7.74166667,37.99166667
-7.75,37.99166667
-7.75,37.98333333
-7.74166667,37.98333333
</coordinates>
</LinearRing>
</innerBoundaryIs>
<innerBoundaryIs>
<LinearRing>
<coordinates>
-7.66666667,38.00833333
-7.66666667,38
-7.65833333,38
-7.65833333,38.00833333
-7.66666667,38.00833333
</coordinates>
</LinearRing>
</innerBoundaryIs>
<innerBoundaryIs>
<LinearRing>
<coordinates>
-7.66666667,38.06666667
-7.65833333,38.06666667
-7.65833333,38.075
-7.66666667,38.075
-7.66666667,38.06666667
</coordinates>
</LinearRing>
</innerBoundaryIs>
<innerBoundaryIs>
<LinearRing>
<coordinates>
-8.83333333,37.25
-8.83333333,37.24166667
-8.825,37.24166667
-8.825,37.25
-8.83333333,37.25
</coordinates>
</LinearRing>
</innerBoundaryIs>
<innerBoundaryIs>
<LinearRing>
<coordinates>
-8.825,37.24166667
-8.825,37.23333333
-8.81666667,37.23333333
-8.81666667,37.24166667
-8.825,37.24166667
</coordinates>
</LinearRing>
</innerBoundaryIs>
<innerBoundaryIs>
<LinearRing>
<coordinates>
-8.38333333,37.24166667
-8.38333333,37.23333333
-8.38333333,37.225
-8.39166667,37.225
-8.39166667,37.21666667
-8.38333333,37.21666667
-8.375,37.21666667
-8.36666667,37.21666667
-8.36666667,37.225
-8.375,37.225
-8.375,37.23333333
-8.375,37.24166667
-8.375,37.25
-8.38333333,37.25
-8.38333333,37.24166667
</coordinates>
</LinearRing>
</innerBoundaryIs>
<innerBoundaryIs>
<LinearRing>
<coordinates>
-8.36666667,37.21666667
-8.36666667,37.20833333
-8.35833333,37.20833333
-8.35833333,37.2
-8.35,37.2
-8.35,37.20833333
-8.35,37.21666667
-8.35833333,37.21666667
-8.36666667,37.21666667
</coordinates>
</LinearRing>
</innerBoundaryIs>
<innerBoundaryIs>
<LinearRing>
<coordinates>
-8.36666667,37.225
-8.35833333,37.225
-8.35,37.225
-8.35,37.23333333
-8.34166667,37.23333333
-8.33333333,37.23333333
-8.33333333,37.24166667
-8.325,37.24166667
-8.325,37.25
-8.325,37.25833333
-8.325,37.26666667
-8.33333333,37.26666667
-8.34166667,37.26666667
-8.34166667,37.25833333
-8.34166667,37.25
-8.35,37.25
-8.35,37.24166667
-8.35833333,37.24166667
-8.35833333,37.23333333
-8.36666667,37.23333333
-8.36666667,37.225
</coordinates>
</LinearRing>
</innerBoundaryIs>
<innerBoundaryIs>
<LinearRing>
<coordinates>
-8.24166667,37.24166667
-8.24166667,37.23333333
-8.23333333,37.23333333
-8.225,37.23333333
-8.21666667,37.23333333
-8.21666667,37.24166667
-8.20833333,37.24166667
-8.20833333,37.25
-8.2,37.25
-8.2,37.25833333
-8.20833333,37.25833333
-8.20833333,37.26666667
-8.20833333,37.275
-8.21666667,37.275
-8.225,37.275
-8.23333333,37.275
-8.23333333,37.26666667
-8.23333333,37.25833333
-8.24166667,37.25833333
-8.24166667,37.25
-8.23333333,37.25
-8.23333333,37.24166667
-8.24166667,37.24166667
</coordinates>
</LinearRing>
</innerBoundaryIs>
<innerBoundaryIs>
<LinearRing>
<coordinates>
-8.21666667,37.23333333
-8.21666667,37.225
-8.225,37.225
-8.225,37.21666667
-8.21666667,37.21666667
-8.20833333,37.21666667
-8.20833333,37.225
-8.20833333,37.23333333
-8.21666667,37.23333333
</coordinates>
</LinearRing>
</innerBoundaryIs>
<innerBoundaryIs>
<LinearRing>
<coordinates>
-8.48333333,37.16666667
-8.48333333,37.15833333
-8.475,37.15833333
-8.46666667,37.15833333
-8.46666667,37.16666667
-8.46666667,37.175
-8.46666667,37.18333333
-8.45833333,37.18333333
-8.45,37.18333333
-8.45,37.175
-8.44166667,37.175
-8.44166667,37.16666667
-8.43333333,37.16666667
-8.43333333,37.175
-8.43333333,37.18333333
-8.44166667,37.18333333
-8.44166667,37.19166667
-8.43333333,37.19166667
-8.425,37.19166667
-8.425,37.2
-8.41666667,37.2
-8.41666667,37.20833333
-8.40833333,37.20833333
-8.40833333,37.21666667
-8.41666667,37.21666667
-8.425,37.21666667
-8.425,37.20833333
-8.43333333,37.20833333
-8.44166667,37.20833333
-8.44166667,37.2
-8.45,37.2
-8.45833333,37.2
-8.45833333,37.19166667
-8.46666667,37.19166667
-8.475,37.19166667
-8.48333333,37.19166667
-8.48333333,37.18333333
-8.48333333,37.175
-8.475,37.175
-8.475,37.16666667
-8.48333333,37.16666667
</coordinates>
</LinearRing>
</innerBoundaryIs>
<innerBoundaryIs>
<LinearRing>
<coordinates>
-8.45833333,37.2
-8.45833333,37.20833333
-8.46666667,37.20833333
-8.475,37.20833333
-8.48333333,37.20833333
-8.48333333,37.2
-8.475,37.2
-8.46666667,37.2
-8.45833333,37.2
</coordinates>
</LinearRing>
</innerBoundaryIs>
<innerBoundaryIs>
<LinearRing>
<coordinates>
-8.45833333,37.20833333
-8.45,37.20833333
-8.45,37.21666667
-8.45833333,37.21666667
-8.45833333,37.20833333
</coordinates>
</LinearRing>
</innerBoundaryIs>
<innerBoundaryIs>
<LinearRing>
<coordinates>
-8.3,37.25
-8.29166667,37.25
-8.28333333,37.25
-8.28333333,37.25833333
-8.275,37.25833333
-8.26666667,37.25833333
-8.26666667,37.26666667
-8.275,37.26666667
-8.28333333,37.26666667
-8.29166667,37.26666667
-8.3,37.26666667
-8.3,37.25833333
-8.3,37.25
</coordinates>
</LinearRing>
</innerBoundaryIs>
<innerBoundaryIs>
<LinearRing>
<coordinates>
-8.26666667,37.25833333
-8.26666667,37.25
-8.25833333,37.25
-8.25,37.25
-8.25,37.25833333
-8.25,37.26666667
-8.25833333,37.26666667
-8.25833333,37.25833333
-8.26666667,37.25833333
</coordinates>
</LinearRing>
</innerBoundaryIs>
<innerBoundaryIs>
<LinearRing>
<coordinates>
-8.28333333,37.375
-8.28333333,37.36666667
-8.275,37.36666667
-8.26666667,37.36666667
-8.26666667,37.375
-8.26666667,37.38333333
-8.275,37.38333333
-8.28333333,37.38333333
-8.28333333,37.375
</coordinates>
</LinearRing>
</innerBoundaryIs>
<innerBoundaryIs>
<LinearRing>
<coordinates>
-8.28333333,37.38333333
-8.28333333,37.39166667
-8.28333333,37.4
-8.29166667,37.4
-8.3,37.4
-8.3,37.39166667
-8.3,37.38333333
-8.29166667,37.38333333
-8.28333333,37.38333333
</coordinates>
</LinearRing>
</innerBoundaryIs>
<innerBoundaryIs>
<LinearRing>
<coordinates>
-8.50833333,37.80833333
-8.5,37.80833333
-8.49166667,37.80833333
-8.49166667,37.81666667
-8.48333333,37.81666667
-8.48333333,37.825
-8.475,37.825
-8.46666667,37.825
-8.45833333,37.825
-8.45833333,37.83333333
-8.45833333,37.84166667
-8.45833333,37.85
-8.46666667,37.85
-8.46666667,37.84166667
-8.46666667,37.83333333
-8.475,37.83333333
-8.48333333,37.83333333
-8.49166667,37.83333333
-8.5,37.83333333
-8.5,37.825
-8.50833333,37.825
-8.50833333,37.83333333
-8.51666667,37.83333333
-8.51666667,37.84166667
-8.51666667,37.85
-8.525,37.85
-8.53333333,37.85
-8.53333333,37.84166667
-8.54166667,37.84166667
-8.54166667,37.83333333
-8.54166667,37.825
-8.55,37.825
-8.55,37.81666667
-8.54166667,37.81666667
-8.53333333,37.81666667
-8.525,37.81666667
-8.51666667,37.81666667
-8.50833333,37.81666667
-8.50833333,37.80833333
</coordinates>
</LinearRing>
</innerBoundaryIs>
<innerBoundaryIs>
<LinearRing>
<coordinates>
-8.45833333,37.85
-8.45,37.85
-8.45,37.85833333
-8.45,37.86666667
-8.45833333,37.86666667
-8.46666667,37.86666667
-8.46666667,37.85833333
-8.45833333,37.85833333
-8.45833333,37.85
</coordinates>
</LinearRing>
</innerBoundaryIs>
<innerBoundaryIs>
<LinearRing>
<coordinates>
-8.46666667,37.8
-8.46666667,37.79166667
-8.45833333,37.79166667
-8.45,37.79166667
-8.45,37.78333333
-8.44166667,37.78333333
-8.44166667,37.79166667
-8.43333333,37.79166667
-8.425,37.79166667
-8.41666667,37.79166667
-8.41666667,37.8
-8.425,37.8
-8.43333333,37.8
-8.43333333,37.80833333
-8.44166667,37.80833333
-8.45,37.80833333
-8.45,37.81666667
-8.45833333,37.81666667
-8.45833333,37.80833333
-8.45833333,37.8
-8.46666667,37.8
</coordinates>
</LinearRing>
</innerBoundaryIs>
<innerBoundaryIs>
<LinearRing>
<coordinates>
-8.41666667,37.8
-8.40833333,37.8
-8.4,37.8
-8.4,37.80833333
-8.40833333,37.80833333
-8.41666667,37.80833333
-8.41666667,37.8
</coordinates>
</LinearRing>
</innerBoundaryIs>
<innerBoundaryIs>
<LinearRing>
<coordinates>
-8.50833333,37.55833333
-8.50833333,37.55
-8.50833333,37.54166667
-8.5,37.54166667
-8.49166667,37.54166667
-8.49166667,37.55
-8.5,37.55
-8.5,37.55833333
-8.5,37.56666667
-8.5,37.575
-8.5,37.58333333
-8.49166667,37.58333333
-8.48333333,37.58333333
-8.48333333,37.59166667
-8.48333333,37.6
-8.475,37.6
-8.46666667,37.6
-8.46666667,37.59166667
-8.45833333,37.59166667
-8.45,37.59166667
-8.45,37.6
-8.44166667,37.6
-8.44166667,37.60833333
-8.44166667,37.61666667
-8.45,37.61666667
-8.45833333,37.61666667
-8.46666667,37.61666667
-8.46666667,37.625
-8.475,37.625
-8.48333333,37.625
-8.48333333,37.61666667
-8.49166667,37.61666667
-8.49166667,37.625
-8.49166667,37.63333333
-8.5,37.63333333
-8.5,37.64166667
-8.50833333,37.64166667
-8.50833333,37.63333333
-8.51666667,37.63333333
-8.51666667,37.625
-8.51666667,37.61666667
-8.525,37.61666667
-8.525,37.60833333
-8.525,37.6
-8.51666667,37.6
-8.51666667,37.59166667
-8.51666667,37.58333333
-8.525,37.58333333
-8.525,37.575
-8.51666667,37.575
-8.51666667,37.56666667
-8.50833333,37.56666667
-8.50833333,37.55833333
</coordinates>
</LinearRing>
</innerBoundaryIs>
<innerBoundaryIs>
<LinearRing>
<coordinates>
-8.48333333,37.58333333
-8.48333333,37.575
-8.48333333,37.56666667
-8.475,37.56666667
-8.475,37.575
-8.475,37.58333333
-8.48333333,37.58333333
</coordinates>
</LinearRing>
</innerBoundaryIs>
<innerBoundaryIs>
<LinearRing>
<coordinates>
-8.40833333,37.55833333
-8.40833333,37.55
-8.40833333,37.54166667
-8.4,37.54166667
-8.4,37.55
-8.4,37.55833333
-8.39166667,37.55833333
-8.39166667,37.56666667
-8.4,37.56666667
-8.4,37.575
-8.40833333,37.575
-8.40833333,37.56666667
-8.40833333,37.55833333
</coordinates>
</LinearRing>
</innerBoundaryIs>
<innerBoundaryIs>
<LinearRing>
<coordinates>
-8.40833333,37.54166667
-8.41666667,37.54166667
-8.41666667,37.53333333
-8.40833333,37.53333333
-8.40833333,37.54166667
</coordinates>
</LinearRing>
</innerBoundaryIs>
<innerBoundaryIs>
<LinearRing>
<coordinates>
-8.325,37.55833333
-8.31666667,37.55833333
-8.31666667,37.56666667
-8.325,37.56666667
-8.325,37.55833333
</coordinates>
</LinearRing>
</innerBoundaryIs>
<innerBoundaryIs>
<LinearRing>
<coordinates>
-8.325,37.56666667
-8.325,37.575
-8.33333333,37.575
-8.33333333,37.56666667
-8.325,37.56666667
</coordinates>
</LinearRing>
</innerBoundaryIs>
<innerBoundaryIs>
<LinearRing>
<coordinates>
-8.48333333,37.49166667
-8.475,37.49166667
-8.475,37.48333333
-8.46666667,37.48333333
-8.46666667,37.49166667
-8.46666667,37.5
-8.45833333,37.5
-8.45833333,37.50833333
-8.45833333,37.51666667
-8.46666667,37.51666667
-8.46666667,37.50833333
-8.475,37.50833333
-8.475,37.5
-8.48333333,37.5
-8.48333333,37.49166667
</coordinates>
</LinearRing>
</innerBoundaryIs>
<innerBoundaryIs>
<LinearRing>
<coordinates>
-8.475,37.50833333
-8.475,37.51666667
-8.475,37.525
-8.475,37.53333333
-8.48333333,37.53333333
-8.48333333,37.525
-8.48333333,37.51666667
-8.48333333,37.50833333
-8.475,37.50833333
</coordinates>
</LinearRing>
</innerBoundaryIs>
<innerBoundaryIs>
<LinearRing>
<coordinates>
-8.33333333,37.68333333
-8.325,37.68333333
-8.31666667,37.68333333
-8.30833333,37.68333333
-8.30833333,37.69166667
-8.30833333,37.7
-8.31666667,37.7
-8.31666667,37.69166667
-8.325,37.69166667
-8.325,37.7
-8.325,37.70833333
-8.33333333,37.70833333
-8.33333333,37.71666667
-8.34166667,37.71666667
-8.35,37.71666667
-8.35,37.725
-8.35,37.73333333
-8.34166667,37.73333333
-8.34166667,37.725
-8.33333333,37.725
-8.33333333,37.73333333
-8.325,37.73333333
-8.325,37.74166667
-8.33333333,37.74166667
-8.33333333,37.75
-8.34166667,37.75
-8.34166667,37.75833333
-8.35,37.75833333
-8.35833333,37.75833333
-8.35833333,37.75
-8.35833333,37.74166667
-8.36666667,37.74166667
-8.36666667,37.73333333
-8.35833333,37.73333333
-8.35833333,37.725
-8.35833333,37.71666667
-8.35833333,37.70833333
-8.35833333,37.7
-8.35,37.7
-8.34166667,37.7
-8.33333333,37.7
-8.33333333,37.69166667
-8.33333333,37.68333333
</coordinates>
</LinearRing>
</innerBoundaryIs>
<innerBoundaryIs>
<LinearRing>
<coordinates>
-8.33333333,37.75
-8.325,37.75
-8.325,37.75833333
-8.33333333,37.75833333
-8.33333333,37.75
</coordinates>
</LinearRing>
</innerBoundaryIs>
<innerBoundaryIs>
<LinearRing>
<coordinates>
-8.35833333,37.7
-8.36666667,37.7
-8.36666667,37.69166667
-8.35833333,37.69166667
-8.35833333,37.7
</coordinates>
</LinearRing>
</innerBoundaryIs>
<innerBoundaryIs>
<LinearRing>
<coordinates>
-8.28333333,37.68333333
-8.28333333,37.675
-8.275,37.675
-8.275,37.66666667
-8.26666667,37.66666667
-8.26666667,37.675
-8.26666667,37.68333333
-8.275,37.68333333
-8.275,37.69166667
-8.275,37.7
-8.26666667,37.7
-8.26666667,37.70833333
-8.26666667,37.71666667
-8.26666667,37.725
-8.25833333,37.725
-8.25,37.725
-8.25,37.71666667
-8.24166667,37.71666667
-8.24166667,37.725
-8.24166667,37.73333333
-8.25,37.73333333
-8.25,37.74166667
-8.25833333,37.74166667
-8.25833333,37.75
-8.25833333,37.75833333
-8.26666667,37.75833333
-8.26666667,37.76666667
-8.275,37.76666667
-8.275,37.75833333
-8.275,37.75
-8.275,37.74166667
-8.275,37.73333333
-8.275,37.725
-8.28333333,37.725
-8.29166667,37.725
-8.29166667,37.71666667
-8.3,37.71666667
-8.3,37.70833333
-8.29166667,37.70833333
-8.29166667,37.7
-8.28333333,37.7
-8.28333333,37.69166667
-8.28333333,37.68333333
</coordinates>
</LinearRing>
</innerBoundaryIs>
<innerBoundaryIs>
<LinearRing>
<coordinates>
-8.28333333,37.675
-8.29166667,37.675
-8.29166667,37.66666667
-8.29166667,37.65833333
-8.28333333,37.65833333
-8.28333333,37.66666667
-8.28333333,37.675
</coordinates>
</LinearRing>
</innerBoundaryIs>
<innerBoundaryIs>
<LinearRing>
<coordinates>
-8.49166667,37.89166667
-8.48333333,37.89166667
-8.48333333,37.9
-8.49166667,37.9
-8.49166667,37.89166667
</coordinates>
</LinearRing>
</innerBoundaryIs>
<innerBoundaryIs>
<LinearRing>
<coordinates>
-8.48333333,37.89166667
-8.48333333,37.88333333
-8.475,37.88333333
-8.475,37.89166667
-8.48333333,37.89166667
</coordinates>
</LinearRing>
</innerBoundaryIs>
<innerBoundaryIs>
<LinearRing>
<coordinates>
-8.48333333,37.88333333
-8.49166667,37.88333333
-8.49166667,37.875
-8.48333333,37.875
-8.48333333,37.88333333
</coordinates>
</LinearRing>
</innerBoundaryIs>
<innerBoundaryIs>
<LinearRing>
<coordinates>
-8.475,38.00833333
-8.475,38
-8.46666667,38
-8.46666667,38.00833333
-8.475,38.00833333
</coordinates>
</LinearRing>
</innerBoundaryIs>
<innerBoundaryIs>
<LinearRing>
<coordinates>
-8.46666667,38.00833333
-8.45833333,38.00833333
-8.45833333,38.01666667
-8.46666667,38.01666667
-8.46666667,38.00833333
</coordinates>
</LinearRing>
</innerBoundaryIs>
<innerBoundaryIs>
<LinearRing>
<coordinates>
-8.43333333,38.00833333
-8.425,38.00833333
-8.425,38
-8.41666667,38
-8.40833333,38
-8.40833333,38.00833333
-8.40833333,38.01666667
-8.41666667,38.01666667
-8.425,38.01666667
-8.425,38.025
-8.425,38.03333333
-8.41666667,38.03333333
-8.41666667,38.04166667
-8.425,38.04166667
-8.425,38.05
-8.43333333,38.05
-8.43333333,38.04166667
-8.43333333,38.03333333
-8.43333333,38.025
-8.43333333,38.01666667
-8.43333333,38.00833333
</coordinates>
</LinearRing>
</innerBoundaryIs>
<innerBoundaryIs>
<LinearRing>
<coordinates>
-8.40833333,38.01666667
-8.4,38.01666667
-8.4,38.025
-8.40833333,38.025
-8.40833333,38.01666667
</coordinates>
</LinearRing>
</innerBoundaryIs>
<innerBoundaryIs>
<LinearRing>
<coordinates>
-7.69166667,37.975
-7.69166667,37.96666667
-7.69166667,37.95833333
-7.68333333,37.95833333
-7.68333333,37.96666667
-7.675,37.96666667
-7.675,37.975
-7.675,37.98333333
-7.68333333,37.98333333
-7.68333333,37.99166667
-7.69166667,37.99166667
-7.69166667,37.98333333
-7.69166667,37.975
</coordinates>
</LinearRing>
</innerBoundaryIs>
<innerBoundaryIs>
<LinearRing>
<coordinates>
-7.68333333,37.95833333
-7.68333333,37.95
-7.675,37.95
-7.675,37.95833333
-7.68333333,37.95833333
</coordinates>
</LinearRing>
</innerBoundaryIs>
<innerBoundaryIs>
<LinearRing>
<coordinates>
-7.68333333,37.95
-7.69166667,37.95
-7.69166667,37.94166667
-7.68333333,37.94166667
-7.68333333,37.95
</coordinates>
</LinearRing>
</innerBoundaryIs>
<innerBoundaryIs>
<LinearRing>
<coordinates>
-8.53333333,38.225
-8.53333333,38.21666667
-8.525,38.21666667
-8.51666667,38.21666667
-8.51666667,38.225
-8.525,38.225
-8.53333333,38.225
</coordinates>
</LinearRing>
</innerBoundaryIs>
<innerBoundaryIs>
<LinearRing>
<coordinates>
-8.51666667,38.21666667
-8.51666667,38.20833333
-8.50833333,38.20833333
-8.50833333,38.21666667
-8.51666667,38.21666667
</coordinates>
</LinearRing>
</innerBoundaryIs>
<innerBoundaryIs>
<LinearRing>
<coordinates>
-8.50833333,38.20833333
-8.50833333,38.2
-8.50833333,38.19166667
-8.5,38.19166667
-8.5,38.2
-8.5,38.20833333
-8.50833333,38.20833333
</coordinates>
</LinearRing>
</innerBoundaryIs>
<innerBoundaryIs>
<LinearRing>
<coordinates>
-8.36666667,38.19166667
-8.36666667,38.18333333
-8.375,38.18333333
-8.375,38.175
-8.36666667,38.175
-8.35833333,38.175
-8.35833333,38.18333333
-8.35833333,38.19166667
-8.35,38.19166667
-8.35,38.2
-8.35833333,38.2
-8.36666667,38.2
-8.36666667,38.19166667
</coordinates>
</LinearRing>
</innerBoundaryIs>
<innerBoundaryIs>
<LinearRing>
<coordinates>
-8.35,38.19166667
-8.35,38.18333333
-8.34166667,38.18333333
-8.33333333,38.18333333
-8.33333333,38.175
-8.325,38.175
-8.31666667,38.175
-8.31666667,38.18333333
-8.30833333,38.18333333
-8.30833333,38.19166667
-8.31666667,38.19166667
-8.325,38.19166667
-8.33333333,38.19166667
-8.34166667,38.19166667
-8.35,38.19166667
</coordinates>
</LinearRing>
</innerBoundaryIs>
<innerBoundaryIs>
<LinearRing>
<coordinates>
-8.34166667,38.16666667
-8.34166667,38.15833333
-8.33333333,38.15833333
-8.325,38.15833333
-8.325,38.16666667
-8.33333333,38.16666667
-8.34166667,38.16666667
</coordinates>
</LinearRing>
</innerBoundaryIs>
<innerBoundaryIs>
<LinearRing>
<coordinates>
-8.34166667,38.15833333
-8.35,38.15833333
-8.35,38.15
-8.34166667,38.15
-8.34166667,38.15833333
</coordinates>
</LinearRing>
</innerBoundaryIs>
<innerBoundaryIs>
<LinearRing>
<coordinates>
-8.56666667,38.24166667
-8.55833333,38.24166667
-8.55,38.24166667
-8.55,38.25
-8.55,38.25833333
-8.54166667,38.25833333
-8.53333333,38.25833333
-8.525,38.25833333
-8.525,38.26666667
-8.53333333,38.26666667
-8.53333333,38.275
-8.54166667,38.275
-8.55,38.275
-8.55,38.28333333
-8.55833333,38.28333333
-8.56666667,38.28333333
-8.56666667,38.275
-8.56666667,38.26666667
-8.56666667,38.25833333
-8.56666667,38.25
-8.56666667,38.24166667
</coordinates>
</LinearRing>
</innerBoundaryIs>
<innerBoundaryIs>
<LinearRing>
<coordinates>
-8.525,38.25833333
-8.525,38.25
-8.53333333,38.25
-8.54166667,38.25
-8.54166667,38.24166667
-8.53333333,38.24166667
-8.525,38.24166667
-8.51666667,38.24166667
-8.50833333,38.24166667
-8.50833333,38.25
-8.50833333,38.25833333
-8.51666667,38.25833333
-8.525,38.25833333
</coordinates>
</LinearRing>
</innerBoundaryIs>
<innerBoundaryIs>
<LinearRing>
<coordinates>
-8.50833333,38.24166667
-8.50833333,38.23333333
-8.5,38.23333333
-8.5,38.24166667
-8.50833333,38.24166667
</coordinates>
</LinearRing>
</innerBoundaryIs>
<innerBoundaryIs>
<LinearRing>
<coordinates>
-8.31666667,38.38333333
-8.30833333,38.38333333
-8.30833333,38.39166667
-8.31666667,38.39166667
-8.31666667,38.38333333
</coordinates>
</LinearRing>
</innerBoundaryIs>
<innerBoundaryIs>
<LinearRing>
<coordinates>
-8.31666667,38.39166667
-8.31666667,38.4
-8.325,38.4
-8.325,38.39166667
-8.31666667,38.39166667
</coordinates>
</LinearRing>
</innerBoundaryIs>
<innerBoundaryIs>
<LinearRing>
<coordinates>
-8.34166667,38.55
-8.34166667,38.54166667
-8.33333333,38.54166667
-8.33333333,38.55
-8.34166667,38.55
</coordinates>
</LinearRing>
</innerBoundaryIs>
<innerBoundaryIs>
<LinearRing>
<coordinates>
-8.33333333,38.54166667
-8.33333333,38.53333333
-8.33333333,38.525
-8.325,38.525
-8.31666667,38.525
-8.30833333,38.525
-8.30833333,38.53333333
-8.31666667,38.53333333
-8.31666667,38.54166667
-8.325,38.54166667
-8.33333333,38.54166667
</coordinates>
</LinearRing>
</innerBoundaryIs>
<innerBoundaryIs>
<LinearRing>
<coordinates>
-8.64166667,38.375
-8.64166667,38.36666667
-8.63333333,38.36666667
-8.625,38.36666667
-8.625,38.35833333
-8.61666667,38.35833333
-8.60833333,38.35833333
-8.60833333,38.36666667
-8.60833333,38.375
-8.61666667,38.375
-8.61666667,38.38333333
-8.61666667,38.39166667
-8.625,38.39166667
-8.625,38.38333333
-8.625,38.375
-8.63333333,38.375
-8.63333333,38.38333333
-8.63333333,38.39166667
-8.63333333,38.4
-8.625,38.4
-8.61666667,38.4
-8.61666667,38.40833333
-8.625,38.40833333
-8.63333333,38.40833333
-8.64166667,38.40833333
-8.65,38.40833333
-8.65,38.4
-8.65,38.39166667
-8.64166667,38.39166667
-8.64166667,38.38333333
-8.64166667,38.375
</coordinates>
</LinearRing>
</innerBoundaryIs>
<innerBoundaryIs>
<LinearRing>
<coordinates>
-8.60833333,38.375
-8.6,38.375
-8.6,38.38333333
-8.60833333,38.38333333
-8.60833333,38.375
</coordinates>
</LinearRing>
</innerBoundaryIs>
<innerBoundaryIs>
<LinearRing>
<coordinates>
-8.58333333,38.375
-8.58333333,38.36666667
-8.575,38.36666667
-8.575,38.35833333
-8.56666667,38.35833333
-8.56666667,38.36666667
-8.55833333,38.36666667
-8.55833333,38.375
-8.56666667,38.375
-8.56666667,38.38333333
-8.56666667,38.39166667
-8.56666667,38.4
-8.575,38.4
-8.575,38.39166667
-8.58333333,38.39166667
-8.58333333,38.38333333
-8.58333333,38.375
</coordinates>
</LinearRing>
</innerBoundaryIs>
<innerBoundaryIs>
<LinearRing>
<coordinates>
-8.58333333,38.36666667
-8.59166667,38.36666667
-8.59166667,38.35833333
-8.58333333,38.35833333
-8.58333333,38.36666667
</coordinates>
</LinearRing>
</innerBoundaryIs>
<innerBoundaryIs>
<LinearRing>
<coordinates>
-7.61666667,38.225
-7.60833333,38.225
-7.60833333,38.23333333
-7.61666667,38.23333333
-7.61666667,38.225
</coordinates>
</LinearRing>
</innerBoundaryIs>
<innerBoundaryIs>
<LinearRing>
<coordinates>
-7.61666667,38.23333333
-7.61666667,38.24166667
-7.625,38.24166667
-7.63333333,38.24166667
-7.63333333,38.23333333
-7.625,38.23333333
-7.61666667,38.23333333
</coordinates>
</LinearRing>
</innerBoundaryIs>
<innerBoundaryIs>
<LinearRing>
<coordinates>
-7.56666667,38.225
-7.56666667,38.21666667
-7.575,38.21666667
-7.58333333,38.21666667
-7.58333333,38.20833333
-7.575,38.20833333
-7.56666667,38.20833333
-7.55833333,38.20833333
-7.55833333,38.21666667
-7.55833333,38.225
-7.56666667,38.225
</coordinates>
</LinearRing>
</innerBoundaryIs>
<innerBoundaryIs>
<LinearRing>
<coordinates>
-7.55833333,38.225
-7.55,38.225
-7.55,38.23333333
-7.55,38.24166667
-7.54166667,38.24166667
-7.54166667,38.25
-7.55,38.25
-7.55,38.25833333
-7.54166667,38.25833333
-7.54166667,38.26666667
-7.55,38.26666667
-7.55833333,38.26666667
-7.56666667,38.26666667
-7.575,38.26666667
-7.575,38.25833333
-7.56666667,38.25833333
-7.55833333,38.25833333
-7.55833333,38.25
-7.55833333,38.24166667
-7.55833333,38.23333333
-7.55833333,38.225
</coordinates>
</LinearRing>
</innerBoundaryIs>
<innerBoundaryIs>
<LinearRing>
<coordinates>
-7.55,38.225
-7.55,38.21666667
-7.55,38.20833333
-7.54166667,38.20833333
-7.54166667,38.21666667
-7.54166667,38.225
-7.55,38.225
</coordinates>
</LinearRing>
</innerBoundaryIs>
<innerBoundaryIs>
<LinearRing>
<coordinates>
-7.63333333,38.54166667
-7.625,38.54166667
-7.625,38.55
-7.63333333,38.55
-7.63333333,38.54166667
</coordinates>
</LinearRing>
</innerBoundaryIs>
<innerBoundaryIs>
<LinearRing>
<coordinates>
-7.625,38.54166667
-7.625,38.53333333
-7.61666667,38.53333333
-7.61666667,38.54166667
-7.625,38.54166667
</coordinates>
</LinearRing>
</innerBoundaryIs>
<innerBoundaryIs>
<LinearRing>
<coordinates>
-8.35833333,38.05833333
-8.35833333,38.05
-8.35,38.05
-8.34166667,38.05
-8.34166667,38.05833333
-8.35,38.05833333
-8.35833333,38.05833333
</coordinates>
</LinearRing>
</innerBoundaryIs>
<innerBoundaryIs>
<LinearRing>
<coordinates>
-8.13333333,38.05833333
-8.13333333,38.05
-8.125,38.05
-8.11666667,38.05
-8.11666667,38.05833333
-8.10833333,38.05833333
-8.10833333,38.06666667
-8.11666667,38.06666667
-8.125,38.06666667
-8.13333333,38.06666667
-8.13333333,38.05833333
</coordinates>
</LinearRing>
</innerBoundaryIs>
<innerBoundaryIs>
<LinearRing>
<coordinates>
-7.99166667,38.06666667
-7.99166667,38.05833333
-7.99166667,38.05
-8,38.05
-8,38.04166667
-8.00833333,38.04166667
-8.00833333,38.03333333
-8.01666667,38.03333333
-8.01666667,38.04166667
-8.025,38.04166667
-8.03333333,38.04166667
-8.04166667,38.04166667
-8.05,38.04166667
-8.05833333,38.04166667
-8.05833333,38.03333333
-8.05833333,38.025
-8.05,38.025
-8.05,38.01666667
-8.04166667,38.01666667
-8.03333333,38.01666667
-8.025,38.01666667
-8.01666667,38.01666667
-8.01666667,38.00833333
-8.01666667,38
-8.00833333,38
-8.00833333,38.00833333
-8.00833333,38.01666667
-8,38.01666667
-7.99166667,38.01666667
-7.99166667,38.025
-7.99166667,38.03333333
-7.98333333,38.03333333
-7.98333333,38.04166667
-7.975,38.04166667
-7.975,38.05
-7.975,38.05833333
-7.975,38.06666667
-7.98333333,38.06666667
-7.99166667,38.06666667
</coordinates>
</LinearRing>
</innerBoundaryIs>
<innerBoundaryIs>
<LinearRing>
<coordinates>
-8.55,37.41666667
-8.54166667,37.41666667
-8.53333333,37.41666667
-8.53333333,37.425
-8.54166667,37.425
-8.55,37.425
-8.55,37.41666667
</coordinates>
</LinearRing>
</innerBoundaryIs>
<innerBoundaryIs>
<LinearRing>
<coordinates>
-8.43333333,37.425
-8.43333333,37.41666667
-8.43333333,37.40833333
-8.425,37.40833333
-8.425,37.41666667
-8.41666667,37.41666667
-8.41666667,37.425
-8.425,37.425
-8.43333333,37.425
</coordinates>
</LinearRing>
</innerBoundaryIs>
<innerBoundaryIs>
<LinearRing>
<coordinates>
-8.58333333,37.25
-8.58333333,37.24166667
-8.58333333,37.23333333
-8.575,37.23333333
-8.575,37.225
-8.56666667,37.225
-8.56666667,37.23333333
-8.56666667,37.24166667
-8.575,37.24166667
-8.575,37.25
-8.58333333,37.25
</coordinates>
</LinearRing>
</innerBoundaryIs>
<innerBoundaryIs>
<LinearRing>
<coordinates>
-8.3,37.24166667
-8.3,37.23333333
-8.29166667,37.23333333
-8.29166667,37.24166667
-8.3,37.24166667
</coordinates>
</LinearRing>
</innerBoundaryIs>
<innerBoundaryIs>
<LinearRing>
<coordinates>
-8.31666667,37.16666667
-8.31666667,37.15833333
-8.30833333,37.15833333
-8.30833333,37.15
-8.3,37.15
-8.29166667,37.15
-8.29166667,37.15833333
-8.29166667,37.16666667
-8.3,37.16666667
-8.3,37.175
-8.30833333,37.175
-8.31666667,37.175
-8.31666667,37.16666667
</coordinates>
</LinearRing>
</innerBoundaryIs>
<innerBoundaryIs>
<LinearRing>
<coordinates>
-8.26666667,37.16666667
-8.26666667,37.15833333
-8.25833333,37.15833333
-8.25833333,37.16666667
-8.25,37.16666667
-8.25,37.175
-8.25833333,37.175
-8.26666667,37.175
-8.26666667,37.16666667
</coordinates>
</LinearRing>
</innerBoundaryIs>
<innerBoundaryIs>
<LinearRing>
<coordinates>
-8.24166667,37.16666667
-8.24166667,37.15833333
-8.23333333,37.15833333
-8.225,37.15833333
-8.225,37.16666667
-8.225,37.175
-8.23333333,37.175
-8.23333333,37.16666667
-8.24166667,37.16666667
</coordinates>
</LinearRing>
</innerBoundaryIs>
<innerBoundaryIs>
<LinearRing>
<coordinates>
-7.71666667,37.16666667
-7.71666667,37.15833333
-7.70833333,37.15833333
-7.7,37.15833333
-7.7,37.16666667
-7.70833333,37.16666667
-7.71666667,37.16666667
</coordinates>
</LinearRing>
</innerBoundaryIs>
<innerBoundaryIs>
<LinearRing>
<coordinates>
-7.64166667,37.16666667
-7.64166667,37.15833333
-7.63333333,37.15833333
-7.63333333,37.16666667
-7.64166667,37.16666667
</coordinates>
</LinearRing>
</innerBoundaryIs>
<innerBoundaryIs>
<LinearRing>
<coordinates>
-7.8,37.11666667
-7.8,37.10833333
-7.79166667,37.10833333
-7.78333333,37.10833333
-7.78333333,37.1
-7.775,37.1
-7.76666667,37.1
-7.76666667,37.10833333
-7.76666667,37.11666667
-7.775,37.11666667
-7.78333333,37.11666667
-7.79166667,37.11666667
-7.8,37.11666667
</coordinates>
</LinearRing>
</innerBoundaryIs>
<innerBoundaryIs>
<LinearRing>
<coordinates>
-7.75833333,37.125
-7.75833333,37.11666667
-7.75,37.11666667
-7.74166667,37.11666667
-7.74166667,37.125
-7.75,37.125
-7.75833333,37.125
</coordinates>
</LinearRing>
</innerBoundaryIs>
<innerBoundaryIs>
<LinearRing>
<coordinates>
-7.95,37.08333333
-7.94166667,37.08333333
-7.93333333,37.08333333
-7.93333333,37.09166667
-7.925,37.09166667
-7.925,37.1
-7.93333333,37.1
-7.94166667,37.1
-7.95,37.1
-7.95,37.09166667
-7.95,37.08333333
</coordinates>
</LinearRing>
</innerBoundaryIs>
<innerBoundaryIs>
<LinearRing>
<coordinates>
-7.8,37.08333333
-7.79166667,37.08333333
-7.78333333,37.08333333
-7.78333333,37.09166667
-7.79166667,37.09166667
-7.8,37.09166667
-7.8,37.08333333
</coordinates>
</LinearRing>
</innerBoundaryIs>
<innerBoundaryIs>
<LinearRing>
<coordinates>
-7.75833333,37.08333333
-7.75,37.08333333
-7.75,37.09166667
-7.75833333,37.09166667
-7.75833333,37.08333333
</coordinates>
</LinearRing>
</innerBoundaryIs>
<innerBoundaryIs>
<LinearRing>
<coordinates>
-7.90833333,37.04166667
-7.90833333,37.03333333
-7.9,37.03333333
-7.89166667,37.03333333
-7.89166667,37.04166667
-7.9,37.04166667
-7.90833333,37.04166667
</coordinates>
</LinearRing>
</innerBoundaryIs>
<innerBoundaryIs>
<LinearRing>
<coordinates>
-7.99166667,37.1
-7.99166667,37.09166667
-7.98333333,37.09166667
-7.98333333,37.1
-7.99166667,37.1
</coordinates>
</LinearRing>
</innerBoundaryIs>
<innerBoundaryIs>
<LinearRing>
<coordinates>
-8.16666667,37.125
-8.15833333,37.125
-8.15,37.125
-8.15,37.13333333
-8.15833333,37.13333333
-8.15833333,37.14166667
-8.16666667,37.14166667
-8.175,37.14166667
-8.175,37.13333333
-8.16666667,37.13333333
-8.16666667,37.125
</coordinates>
</LinearRing>
</innerBoundaryIs>
<innerBoundaryIs>
<LinearRing>
<coordinates>
-7.69166667,37.15
-7.69166667,37.14166667
-7.69166667,37.13333333
-7.68333333,37.13333333
-7.68333333,37.14166667
-7.675,37.14166667
-7.675,37.15
-7.68333333,37.15
-7.69166667,37.15
</coordinates>
</LinearRing>
</innerBoundaryIs>
<innerBoundaryIs>
<LinearRing>
<coordinates>
-7.66666667,37.15
-7.65833333,37.15
-7.65833333,37.15833333
-7.66666667,37.15833333
-7.66666667,37.15
</coordinates>
</LinearRing>
</innerBoundaryIs>
<innerBoundaryIs>
<LinearRing>
<coordinates>
-8.38333333,37.14166667
-8.38333333,37.13333333
-8.375,37.13333333
-8.375,37.14166667
-8.38333333,37.14166667
</coordinates>
</LinearRing>
</innerBoundaryIs>
<innerBoundaryIs>
<LinearRing>
<coordinates>
-8.2,37.14166667
-8.19166667,37.14166667
-8.19166667,37.13333333
-8.18333333,37.13333333
-8.18333333,37.14166667
-8.18333333,37.15
-8.19166667,37.15
-8.2,37.15
-8.2,37.14166667
</coordinates>
</LinearRing>
</innerBoundaryIs>
<innerBoundaryIs>
<LinearRing>
<coordinates>
-8.85,37.06666667
-8.84166667,37.06666667
-8.84166667,37.075
-8.85,37.075
-8.85,37.06666667
</coordinates>
</LinearRing>
</innerBoundaryIs>
<innerBoundaryIs>
<LinearRing>
<coordinates>
-8.89166667,37.14166667
-8.89166667,37.13333333
-8.88333333,37.13333333
-8.875,37.13333333
-8.875,37.14166667
-8.88333333,37.14166667
-8.89166667,37.14166667
</coordinates>
</LinearRing>
</innerBoundaryIs>
<innerBoundaryIs>
<LinearRing>
<coordinates>
-8.79166667,37.2
-8.79166667,37.19166667
-8.78333333,37.19166667
-8.775,37.19166667
-8.775,37.2
-8.78333333,37.2
-8.79166667,37.2
</coordinates>
</LinearRing>
</innerBoundaryIs>
<innerBoundaryIs>
<LinearRing>
<coordinates>
-8.74166667,37.2
-8.73333333,37.2
-8.73333333,37.20833333
-8.73333333,37.21666667
-8.74166667,37.21666667
-8.74166667,37.20833333
-8.74166667,37.2
</coordinates>
</LinearRing>
</innerBoundaryIs>
<innerBoundaryIs>
<LinearRing>
<coordinates>
-8.7,37.2
-8.69166667,37.2
-8.69166667,37.20833333
-8.7,37.20833333
-8.7,37.2
</coordinates>
</LinearRing>
</innerBoundaryIs>
<innerBoundaryIs>
<LinearRing>
<coordinates>
-8.73333333,37.18333333
-8.725,37.18333333
-8.725,37.19166667
-8.73333333,37.19166667
-8.73333333,37.18333333
</coordinates>
</LinearRing>
</innerBoundaryIs>
<innerBoundaryIs>
<LinearRing>
<coordinates>
-8.175,37.20833333
-8.16666667,37.20833333
-8.15833333,37.20833333
-8.15833333,37.21666667
-8.16666667,37.21666667
-8.175,37.21666667
-8.175,37.20833333
</coordinates>
</LinearRing>
</innerBoundaryIs>
<innerBoundaryIs>
<LinearRing>
<coordinates>
-8.175,37.19166667
-8.16666667,37.19166667
-8.16666667,37.18333333
-8.15833333,37.18333333
-8.15,37.18333333
-8.15,37.19166667
-8.15833333,37.19166667
-8.15833333,37.2
-8.16666667,37.2
-8.175,37.2
-8.18333333,37.2
-8.18333333,37.19166667
-8.175,37.19166667
</coordinates>
</LinearRing>
</innerBoundaryIs>
<innerBoundaryIs>
<LinearRing>
<coordinates>
-8.21666667,37.19166667
-8.21666667,37.2
-8.225,37.2
-8.23333333,37.2
-8.24166667,37.2
-8.25,37.2
-8.25,37.19166667
-8.24166667,37.19166667
-8.23333333,37.19166667
-8.225,37.19166667
-8.21666667,37.19166667
</coordinates>
</LinearRing>
</innerBoundaryIs>
<innerBoundaryIs>
<LinearRing>
<coordinates>
-8.53333333,37.20833333
-8.525,37.20833333
-8.525,37.21666667
-8.525,37.225
-8.53333333,37.225
-8.53333333,37.21666667
-8.53333333,37.20833333
</coordinates>
</LinearRing>
</innerBoundaryIs>
<innerBoundaryIs>
<LinearRing>
<coordinates>
-8.5,37.20833333
-8.49166667,37.20833333
-8.49166667,37.21666667
-8.5,37.21666667
-8.5,37.20833333
</coordinates>
</LinearRing>
</innerBoundaryIs>
<innerBoundaryIs>
<LinearRing>
<coordinates>
-8.48333333,37.225
-8.48333333,37.21666667
-8.475,37.21666667
-8.475,37.225
-8.48333333,37.225
</coordinates>
</LinearRing>
</innerBoundaryIs>
<innerBoundaryIs>
<LinearRing>
<coordinates>
-8.65,37.225
-8.65,37.21666667
-8.65,37.20833333
-8.64166667,37.20833333
-8.63333333,37.20833333
-8.63333333,37.21666667
-8.63333333,37.225
-8.64166667,37.225
-8.64166667,37.23333333
-8.65,37.23333333
-8.65,37.225
</coordinates>
</LinearRing>
</innerBoundaryIs>
<innerBoundaryIs>
<LinearRing>
<coordinates>
-8.60833333,37.23333333
-8.6,37.23333333
-8.6,37.24166667
-8.60833333,37.24166667
-8.60833333,37.23333333
</coordinates>
</LinearRing>
</innerBoundaryIs>
<innerBoundaryIs>
<LinearRing>
<coordinates>
-8.40833333,37.23333333
-8.4,37.23333333
-8.4,37.24166667
-8.40833333,37.24166667
-8.40833333,37.23333333
</coordinates>
</LinearRing>
</innerBoundaryIs>
<innerBoundaryIs>
<LinearRing>
<coordinates>
-8.48333333,37.23333333
-8.475,37.23333333
-8.475,37.24166667
-8.48333333,37.24166667
-8.48333333,37.23333333
</coordinates>
</LinearRing>
</innerBoundaryIs>
<innerBoundaryIs>
<LinearRing>
<coordinates>
-8.69166667,37.33333333
-8.69166667,37.325
-8.68333333,37.325
-8.675,37.325
-8.675,37.33333333
-8.68333333,37.33333333
-8.69166667,37.33333333
</coordinates>
</LinearRing>
</innerBoundaryIs>
<innerBoundaryIs>
<LinearRing>
<coordinates>
-8.46666667,37.33333333
-8.45833333,37.33333333
-8.45833333,37.34166667
-8.45833333,37.35
-8.46666667,37.35
-8.475,37.35
-8.475,37.34166667
-8.46666667,37.34166667
-8.46666667,37.33333333
</coordinates>
</LinearRing>
</innerBoundaryIs>
<innerBoundaryIs>
<LinearRing>
<coordinates>
-8.36666667,37.33333333
-8.36666667,37.325
-8.35833333,37.325
-8.35833333,37.33333333
-8.36666667,37.33333333
</coordinates>
</LinearRing>
</innerBoundaryIs>
<innerBoundaryIs>
<LinearRing>
<coordinates>
-8.34166667,37.33333333
-8.33333333,37.33333333
-8.33333333,37.34166667
-8.34166667,37.34166667
-8.34166667,37.33333333
</coordinates>
</LinearRing>
</innerBoundaryIs>
<innerBoundaryIs>
<LinearRing>
<coordinates>
-8.33333333,37.325
-8.33333333,37.31666667
-8.325,37.31666667
-8.325,37.325
-8.33333333,37.325
</coordinates>
</LinearRing>
</innerBoundaryIs>
<innerBoundaryIs>
<LinearRing>
<coordinates>
-8.275,37.33333333
-8.275,37.325
-8.26666667,37.325
-8.26666667,37.33333333
-8.275,37.33333333
</coordinates>
</LinearRing>
</innerBoundaryIs>
<innerBoundaryIs>
<LinearRing>
<coordinates>
-8.43333333,37.325
-8.44166667,37.325
-8.44166667,37.31666667
-8.44166667,37.30833333
-8.43333333,37.30833333
-8.425,37.30833333
-8.425,37.31666667
-8.43333333,37.31666667
-8.43333333,37.325
</coordinates>
</LinearRing>
</innerBoundaryIs>
<innerBoundaryIs>
<LinearRing>
<coordinates>
-8.78333333,37.28333333
-8.78333333,37.275
-8.775,37.275
-8.775,37.26666667
-8.76666667,37.26666667
-8.75833333,37.26666667
-8.75833333,37.275
-8.76666667,37.275
-8.76666667,37.28333333
-8.775,37.28333333
-8.78333333,37.28333333
</coordinates>
</LinearRing>
</innerBoundaryIs>
<innerBoundaryIs>
<LinearRing>
<coordinates>
-8.71666667,37.29166667
-8.71666667,37.28333333
-8.70833333,37.28333333
-8.70833333,37.29166667
-8.70833333,37.3
-8.71666667,37.3
-8.71666667,37.29166667
</coordinates>
</LinearRing>
</innerBoundaryIs>
<innerBoundaryIs>
<LinearRing>
<coordinates>
-8.48333333,37.29166667
-8.48333333,37.28333333
-8.475,37.28333333
-8.46666667,37.28333333
-8.45833333,37.28333333
-8.45833333,37.29166667
-8.45833333,37.3
-8.46666667,37.3
-8.475,37.3
-8.48333333,37.3
-8.48333333,37.29166667
</coordinates>
</LinearRing>
</innerBoundaryIs>
<innerBoundaryIs>
<LinearRing>
<coordinates>
-8.41666667,37.29166667
-8.41666667,37.28333333
-8.40833333,37.28333333
-8.40833333,37.29166667
-8.4,37.29166667
-8.4,37.3
-8.40833333,37.3
-8.41666667,37.3
-8.41666667,37.29166667
</coordinates>
</LinearRing>
</innerBoundaryIs>
<innerBoundaryIs>
<LinearRing>
<coordinates>
-8.25,37.28333333
-8.24166667,37.28333333
-8.24166667,37.29166667
-8.25,37.29166667
-8.25,37.28333333
</coordinates>
</LinearRing>
</innerBoundaryIs>
<innerBoundaryIs>
<LinearRing>
<coordinates>
-8.56666667,37.26666667
-8.55833333,37.26666667
-8.55833333,37.275
-8.56666667,37.275
-8.56666667,37.26666667
</coordinates>
</LinearRing>
</innerBoundaryIs>
<innerBoundaryIs>
<LinearRing>
<coordinates>
-8.36666667,37.26666667
-8.35833333,37.26666667
-8.35833333,37.275
-8.36666667,37.275
-8.36666667,37.26666667
</coordinates>
</LinearRing>
</innerBoundaryIs>
<innerBoundaryIs>
<LinearRing>
<coordinates>
-8.325,37.275
-8.31666667,37.275
-8.31666667,37.28333333
-8.325,37.28333333
-8.325,37.275
</coordinates>
</LinearRing>
</innerBoundaryIs>
<innerBoundaryIs>
<LinearRing>
<coordinates>
-8.25833333,37.30833333
-8.25833333,37.3
-8.25,37.3
-8.25,37.30833333
-8.25833333,37.30833333
</coordinates>
</LinearRing>
</innerBoundaryIs>
<innerBoundaryIs>
<LinearRing>
<coordinates>
-8.725,37.375
-8.725,37.36666667
-8.725,37.35833333
-8.71666667,37.35833333
-8.70833333,37.35833333
-8.70833333,37.36666667
-8.70833333,37.375
-8.71666667,37.375
-8.725,37.375
</coordinates>
</LinearRing>
</innerBoundaryIs>
<innerBoundaryIs>
<LinearRing>
<coordinates>
-8.73333333,37.39166667
-8.725,37.39166667
-8.725,37.38333333
-8.71666667,37.38333333
-8.71666667,37.39166667
-8.70833333,37.39166667
-8.7,37.39166667
-8.7,37.4
-8.7,37.40833333
-8.70833333,37.40833333
-8.71666667,37.40833333
-8.725,37.40833333
-8.73333333,37.40833333
-8.73333333,37.4
-8.73333333,37.39166667
</coordinates>
</LinearRing>
</innerBoundaryIs>
<innerBoundaryIs>
<LinearRing>
<coordinates>
-8.48333333,37.375
-8.475,37.375
-8.46666667,37.375
-8.45833333,37.375
-8.45833333,37.36666667
-8.45,37.36666667
-8.44166667,37.36666667
-8.44166667,37.35833333
-8.43333333,37.35833333
-8.43333333,37.36666667
-8.425,37.36666667
-8.425,37.35833333
-8.425,37.35
-8.41666667,37.35
-8.41666667,37.34166667
-8.40833333,37.34166667
-8.4,37.34166667
-8.4,37.35
-8.40833333,37.35
-8.40833333,37.35833333
-8.40833333,37.36666667
-8.41666667,37.36666667
-8.41666667,37.375
-8.425,37.375
-8.425,37.38333333
-8.43333333,37.38333333
-8.44166667,37.38333333
-8.45,37.38333333
-8.45833333,37.38333333
-8.46666667,37.38333333
-8.46666667,37.39166667
-8.475,37.39166667
-8.48333333,37.39166667
-8.48333333,37.38333333
-8.48333333,37.375
</coordinates>
</LinearRing>
</innerBoundaryIs>
<innerBoundaryIs>
<LinearRing>
<coordinates>
-8.375,37.38333333
-8.36666667,37.38333333
-8.35833333,37.38333333
-8.35833333,37.39166667
-8.36666667,37.39166667
-8.375,37.39166667
-8.375,37.38333333
</coordinates>
</LinearRing>
</innerBoundaryIs>
<innerBoundaryIs>
<LinearRing>
<coordinates>
-8.25,37.375
-8.25,37.36666667
-8.24166667,37.36666667
-8.23333333,37.36666667
-8.23333333,37.375
-8.23333333,37.38333333
-8.24166667,37.38333333
-8.25,37.38333333
-8.25,37.375
</coordinates>
</LinearRing>
</innerBoundaryIs>
<innerBoundaryIs>
<LinearRing>
<coordinates>
-8.39166667,37.35
-8.39166667,37.34166667
-8.38333333,37.34166667
-8.375,37.34166667
-8.375,37.35
-8.38333333,37.35
-8.39166667,37.35
</coordinates>
</LinearRing>
</innerBoundaryIs>
<innerBoundaryIs>
<LinearRing>
<coordinates>
-8.39166667,37.36666667
-8.38333333,37.36666667
-8.38333333,37.375
-8.39166667,37.375
-8.39166667,37.36666667
</coordinates>
</LinearRing>
</innerBoundaryIs>
<innerBoundaryIs>
<LinearRing>
<coordinates>
-8.325,37.39166667
-8.325,37.38333333
-8.31666667,37.38333333
-8.31666667,37.39166667
-8.325,37.39166667
</coordinates>
</LinearRing>
</innerBoundaryIs>
<innerBoundaryIs>
<LinearRing>
<coordinates>
-7.65833333,37.80833333
-7.65,37.80833333
-7.65,37.81666667
-7.65833333,37.81666667
-7.65833333,37.80833333
</coordinates>
</LinearRing>
</innerBoundaryIs>
<innerBoundaryIs>
<LinearRing>
<coordinates>
-7.68333333,37.69166667
-7.675,37.69166667
-7.66666667,37.69166667
-7.66666667,37.7
-7.675,37.7
-7.68333333,37.7
-7.68333333,37.69166667
</coordinates>
</LinearRing>
</innerBoundaryIs>
<innerBoundaryIs>
<LinearRing>
<coordinates>
-8.55833333,37.55
-8.55,37.55
-8.55,37.55833333
-8.54166667,37.55833333
-8.54166667,37.56666667
-8.55,37.56666667
-8.55833333,37.56666667
-8.55833333,37.55833333
-8.55833333,37.55
</coordinates>
</LinearRing>
</innerBoundaryIs>
<innerBoundaryIs>
<LinearRing>
<coordinates>
-8.36666667,37.55
-8.36666667,37.54166667
-8.35833333,37.54166667
-8.35,37.54166667
-8.35,37.55
-8.35833333,37.55
-8.36666667,37.55
</coordinates>
</LinearRing>
</innerBoundaryIs>
<innerBoundaryIs>
<LinearRing>
<coordinates>
-8.45833333,37.55
-8.46666667,37.55
-8.46666667,37.54166667
-8.45833333,37.54166667
-8.45833333,37.55
</coordinates>
</LinearRing>
</innerBoundaryIs>
<innerBoundaryIs>
<LinearRing>
<coordinates>
-8.45833333,37.45
-8.45833333,37.44166667
-8.45833333,37.43333333
-8.45,37.43333333
-8.44166667,37.43333333
-8.43333333,37.43333333
-8.43333333,37.44166667
-8.44166667,37.44166667
-8.45,37.44166667
-8.45,37.45
-8.45833333,37.45
</coordinates>
</LinearRing>
</innerBoundaryIs>
<innerBoundaryIs>
<LinearRing>
<coordinates>
-8.41666667,37.45
-8.40833333,37.45
-8.4,37.45
-8.4,37.45833333
-8.40833333,37.45833333
-8.41666667,37.45833333
-8.41666667,37.45
</coordinates>
</LinearRing>
</innerBoundaryIs>
<innerBoundaryIs>
<LinearRing>
<coordinates>
-8.29166667,37.45
-8.28333333,37.45
-8.28333333,37.45833333
-8.29166667,37.45833333
-8.29166667,37.45
</coordinates>
</LinearRing>
</innerBoundaryIs>
<innerBoundaryIs>
<LinearRing>
<coordinates>
-8.375,37.43333333
-8.36666667,37.43333333
-8.36666667,37.44166667
-8.375,37.44166667
-8.375,37.43333333
</coordinates>
</LinearRing>
</innerBoundaryIs>
<innerBoundaryIs>
<LinearRing>
<coordinates>
-8.51666667,37.49166667
-8.51666667,37.48333333
-8.51666667,37.475
-8.50833333,37.475
-8.5,37.475
-8.49166667,37.475
-8.49166667,37.48333333
-8.49166667,37.49166667
-8.5,37.49166667
-8.5,37.5
-8.50833333,37.5
-8.50833333,37.49166667
-8.51666667,37.49166667
</coordinates>
</LinearRing>
</innerBoundaryIs>
<innerBoundaryIs>
<LinearRing>
<coordinates>
-8.25833333,37.49166667
-8.25,37.49166667
-8.25,37.5
-8.25833333,37.5
-8.25833333,37.49166667
</coordinates>
</LinearRing>
</innerBoundaryIs>
<innerBoundaryIs>
<LinearRing>
<coordinates>
-8.26666667,37.49166667
-8.275,37.49166667
-8.275,37.48333333
-8.26666667,37.48333333
-8.26666667,37.49166667
</coordinates>
</LinearRing>
</innerBoundaryIs>
<innerBoundaryIs>
<LinearRing>
<coordinates>
-8.58333333,37.475
-8.58333333,37.46666667
-8.575,37.46666667
-8.56666667,37.46666667
-8.56666667,37.475
-8.56666667,37.48333333
-8.575,37.48333333
-8.575,37.475
-8.58333333,37.475
</coordinates>
</LinearRing>
</innerBoundaryIs>
<innerBoundaryIs>
<LinearRing>
<coordinates>
-8.48333333,37.475
-8.48333333,37.46666667
-8.475,37.46666667
-8.475,37.475
-8.48333333,37.475
</coordinates>
</LinearRing>
</innerBoundaryIs>
<innerBoundaryIs>
<LinearRing>
<coordinates>
-8.30833333,37.475
-8.3,37.475
-8.3,37.48333333
-8.30833333,37.48333333
-8.30833333,37.475
</coordinates>
</LinearRing>
</innerBoundaryIs>
<innerBoundaryIs>
<LinearRing>
<coordinates>
-8.2,37.49166667
-8.2,37.48333333
-8.19166667,37.48333333
-8.18333333,37.48333333
-8.175,37.48333333
-8.175,37.49166667
-8.18333333,37.49166667
-8.19166667,37.49166667
-8.2,37.49166667
</coordinates>
</LinearRing>
</innerBoundaryIs>
<innerBoundaryIs>
<LinearRing>
<coordinates>
-8.25,37.525
-8.25,37.51666667
-8.24166667,37.51666667
-8.24166667,37.525
-8.25,37.525
</coordinates>
</LinearRing>
</innerBoundaryIs>
<innerBoundaryIs>
<LinearRing>
<coordinates>
-8.225,37.525
-8.225,37.51666667
-8.21666667,37.51666667
-8.21666667,37.525
-8.225,37.525
</coordinates>
</LinearRing>
</innerBoundaryIs>
<innerBoundaryIs>
<LinearRing>
<coordinates>
-8.28333333,37.51666667
-8.28333333,37.50833333
-8.275,37.50833333
-8.275,37.51666667
-8.28333333,37.51666667
</coordinates>
</LinearRing>
</innerBoundaryIs>
<innerBoundaryIs>
<LinearRing>
<coordinates>
-8.53333333,37.50833333
-8.525,37.50833333
-8.525,37.51666667
-8.53333333,37.51666667
-8.54166667,37.51666667
-8.54166667,37.50833333
-8.53333333,37.50833333
</coordinates>
</LinearRing>
</innerBoundaryIs>
<innerBoundaryIs>
<LinearRing>
<coordinates>
-8.56666667,37.525
-8.56666667,37.53333333
-8.575,37.53333333
-8.575,37.525
-8.56666667,37.525
</coordinates>
</LinearRing>
</innerBoundaryIs>
<innerBoundaryIs>
<LinearRing>
<coordinates>
-8.45,37.54166667
-8.45,37.53333333
-8.44166667,37.53333333
-8.43333333,37.53333333
-8.43333333,37.54166667
-8.44166667,37.54166667
-8.45,37.54166667
</coordinates>
</LinearRing>
</innerBoundaryIs>
<innerBoundaryIs>
<LinearRing>
<coordinates>
-8.41666667,37.61666667
-8.41666667,37.60833333
-8.40833333,37.60833333
-8.4,37.60833333
-8.4,37.61666667
-8.40833333,37.61666667
-8.41666667,37.61666667
</coordinates>
</LinearRing>
</innerBoundaryIs>
<innerBoundaryIs>
<LinearRing>
<coordinates>
-8.45833333,37.58333333
-8.45833333,37.575
-8.45833333,37.56666667
-8.45,37.56666667
-8.44166667,37.56666667
-8.44166667,37.575
-8.45,37.575
-8.45,37.58333333
-8.45833333,37.58333333
</coordinates>
</LinearRing>
</innerBoundaryIs>
<innerBoundaryIs>
<LinearRing>
<coordinates>
-8.58333333,37.58333333
-8.58333333,37.575
-8.575,37.575
-8.56666667,37.575
-8.56666667,37.58333333
-8.575,37.58333333
-8.58333333,37.58333333
</coordinates>
</LinearRing>
</innerBoundaryIs>
<innerBoundaryIs>
<LinearRing>
<coordinates>
-8.29166667,37.63333333
-8.28333333,37.63333333
-8.28333333,37.64166667
-8.29166667,37.64166667
-8.29166667,37.63333333
</coordinates>
</LinearRing>
</innerBoundaryIs>
<innerBoundaryIs>
<LinearRing>
<coordinates>
-8.325,37.65833333
-8.31666667,37.65833333
-8.31666667,37.66666667
-8.325,37.66666667
-8.325,37.65833333
</coordinates>
</LinearRing>
</innerBoundaryIs>
<innerBoundaryIs>
<LinearRing>
<coordinates>
-8.53333333,37.625
-8.525,37.625
-8.525,37.63333333
-8.53333333,37.63333333
-8.53333333,37.64166667
-8.54166667,37.64166667
-8.55,37.64166667
-8.55,37.65
-8.55833333,37.65
-8.56666667,37.65
-8.575,37.65
-8.575,37.64166667
-8.575,37.63333333
-8.56666667,37.63333333
-8.55833333,37.63333333
-8.55,37.63333333
-8.55,37.625
-8.54166667,37.625
-8.53333333,37.625
</coordinates>
</LinearRing>
</innerBoundaryIs>
<innerBoundaryIs>
<LinearRing>
<coordinates>
-8.31666667,37.75833333
-8.31666667,37.75
-8.30833333,37.75
-8.3,37.75
-8.3,37.75833333
-8.30833333,37.75833333
-8.31666667,37.75833333
</coordinates>
</LinearRing>
</innerBoundaryIs>
<innerBoundaryIs>
<LinearRing>
<coordinates>
-8.375,37.71666667
-8.36666667,37.71666667
-8.36666667,37.725
-8.375,37.725
-8.375,37.71666667
</coordinates>
</LinearRing>
</innerBoundaryIs>
<innerBoundaryIs>
<LinearRing>
<coordinates>
-8.46666667,37.78333333
-8.46666667,37.775
-8.46666667,37.76666667
-8.45833333,37.76666667
-8.45,37.76666667
-8.45,37.775
-8.45833333,37.775
-8.45833333,37.78333333
-8.46666667,37.78333333
</coordinates>
</LinearRing>
</innerBoundaryIs>
<innerBoundaryIs>
<LinearRing>
<coordinates>
-8.55833333,37.79166667
-8.55,37.79166667
-8.55,37.8
-8.55833333,37.8
-8.55833333,37.79166667
</coordinates>
</LinearRing>
</innerBoundaryIs>
<innerBoundaryIs>
<LinearRing>
<coordinates>
-8.05833333,37.80833333
-8.05,37.80833333
-8.05,37.81666667
-8.05833333,37.81666667
-8.05833333,37.80833333
</coordinates>
</LinearRing>
</innerBoundaryIs>
<innerBoundaryIs>
<LinearRing>
<coordinates>
-8.44166667,37.89166667
-8.43333333,37.89166667
-8.43333333,37.9
-8.425,37.9
-8.425,37.90833333
-8.425,37.91666667
-8.43333333,37.91666667
-8.44166667,37.91666667
-8.45,37.91666667
-8.45833333,37.91666667
-8.45833333,37.925
-8.46666667,37.925
-8.46666667,37.91666667
-8.475,37.91666667
-8.475,37.90833333
-8.46666667,37.90833333
-8.45833333,37.90833333
-8.45,37.90833333
-8.45,37.9
-8.44166667,37.9
-8.44166667,37.89166667
</coordinates>
</LinearRing>
</innerBoundaryIs>
<innerBoundaryIs>
<LinearRing>
<coordinates>
-8.39166667,37.9
-8.38333333,37.9
-8.38333333,37.90833333
-8.39166667,37.90833333
-8.39166667,37.9
</coordinates>
</LinearRing>
</innerBoundaryIs>
<innerBoundaryIs>
<LinearRing>
<coordinates>
-8.225,37.9
-8.225,37.89166667
-8.21666667,37.89166667
-8.20833333,37.89166667
-8.20833333,37.9
-8.20833333,37.90833333
-8.21666667,37.90833333
-8.225,37.90833333
-8.225,37.9
</coordinates>
</LinearRing>
</innerBoundaryIs>
<innerBoundaryIs>
<LinearRing>
<coordinates>
-8.04166667,37.9
-8.04166667,37.89166667
-8.03333333,37.89166667
-8.03333333,37.9
-8.04166667,37.9
</coordinates>
</LinearRing>
</innerBoundaryIs>
<innerBoundaryIs>
<LinearRing>
<coordinates>
-7.88333333,37.89166667
-7.88333333,37.88333333
-7.875,37.88333333
-7.875,37.89166667
-7.875,37.9
-7.88333333,37.9
-7.88333333,37.89166667
</coordinates>
</LinearRing>
</innerBoundaryIs>
<innerBoundaryIs>
<LinearRing>
<coordinates>
-7.86666667,37.89166667
-7.85833333,37.89166667
-7.85,37.89166667
-7.85,37.9
-7.85833333,37.9
-7.86666667,37.9
-7.86666667,37.89166667
</coordinates>
</LinearRing>
</innerBoundaryIs>
<innerBoundaryIs>
<LinearRing>
<coordinates>
-7.79166667,37.9
-7.79166667,37.89166667
-7.78333333,37.89166667
-7.78333333,37.88333333
-7.775,37.88333333
-7.775,37.89166667
-7.76666667,37.89166667
-7.76666667,37.9
-7.775,37.9
-7.775,37.90833333
-7.78333333,37.90833333
-7.78333333,37.9
-7.79166667,37.9
</coordinates>
</LinearRing>
</innerBoundaryIs>
<innerBoundaryIs>
<LinearRing>
<coordinates>
-7.9,37.89166667
-7.90833333,37.89166667
-7.90833333,37.88333333
-7.9,37.88333333
-7.9,37.89166667
</coordinates>
</LinearRing>
</innerBoundaryIs>
<innerBoundaryIs>
<LinearRing>
<coordinates>
-8.2,37.88333333
-8.2,37.875
-8.19166667,37.875
-8.19166667,37.86666667
-8.18333333,37.86666667
-8.18333333,37.875
-8.18333333,37.88333333
-8.175,37.88333333
-8.175,37.875
-8.175,37.86666667
-8.175,37.85833333
-8.16666667,37.85833333
-8.15833333,37.85833333
-8.15,37.85833333
-8.15,37.86666667
-8.15,37.875
-8.15,37.88333333
-8.15833333,37.88333333
-8.15833333,37.89166667
-8.16666667,37.89166667
-8.175,37.89166667
-8.18333333,37.89166667
-8.19166667,37.89166667
-8.19166667,37.88333333
-8.2,37.88333333
</coordinates>
</LinearRing>
</innerBoundaryIs>
<innerBoundaryIs>
<LinearRing>
<coordinates>
-8.05833333,37.88333333
-8.05833333,37.875
-8.06666667,37.875
-8.06666667,37.86666667
-8.05833333,37.86666667
-8.05,37.86666667
-8.05,37.875
-8.05,37.88333333
-8.05833333,37.88333333
</coordinates>
</LinearRing>
</innerBoundaryIs>
<innerBoundaryIs>
<LinearRing>
<coordinates>
-7.875,37.875
-7.875,37.86666667
-7.86666667,37.86666667
-7.86666667,37.85833333
-7.85833333,37.85833333
-7.85833333,37.85
-7.85,37.85
-7.84166667,37.85
-7.83333333,37.85
-7.83333333,37.85833333
-7.84166667,37.85833333
-7.85,37.85833333
-7.85,37.86666667
-7.84166667,37.86666667
-7.84166667,37.875
-7.83333333,37.875
-7.83333333,37.88333333
-7.84166667,37.88333333
-7.85,37.88333333
-7.85833333,37.88333333
-7.86666667,37.88333333
-7.86666667,37.875
-7.875,37.875
</coordinates>
</LinearRing>
</innerBoundaryIs>
<innerBoundaryIs>
<LinearRing>
<coordinates>
-7.81666667,37.875
-7.81666667,37.86666667
-7.81666667,37.85833333
-7.80833333,37.85833333
-7.80833333,37.86666667
-7.8,37.86666667
-7.8,37.875
-7.80833333,37.875
-7.81666667,37.875
</coordinates>
</LinearRing>
</innerBoundaryIs>
<innerBoundaryIs>
<LinearRing>
<coordinates>
-7.95,37.84166667
-7.95,37.83333333
-7.94166667,37.83333333
-7.93333333,37.83333333
-7.93333333,37.825
-7.925,37.825
-7.91666667,37.825
-7.90833333,37.825
-7.9,37.825
-7.9,37.83333333
-7.90833333,37.83333333
-7.91666667,37.83333333
-7.91666667,37.84166667
-7.925,37.84166667
-7.93333333,37.84166667
-7.94166667,37.84166667
-7.95,37.84166667
</coordinates>
</LinearRing>
</innerBoundaryIs>
<innerBoundaryIs>
<LinearRing>
<coordinates>
-8.025,37.825
-8.01666667,37.825
-8.01666667,37.83333333
-8.025,37.83333333
-8.025,37.825
</coordinates>
</LinearRing>
</innerBoundaryIs>
<innerBoundaryIs>
<LinearRing>
<coordinates>
-8.06666667,37.83333333
-8.05833333,37.83333333
-8.05833333,37.84166667
-8.06666667,37.84166667
-8.06666667,37.83333333
</coordinates>
</LinearRing>
</innerBoundaryIs>
<innerBoundaryIs>
<LinearRing>
<coordinates>
-8.35833333,37.84166667
-8.35833333,37.83333333
-8.35,37.83333333
-8.35,37.84166667
-8.35833333,37.84166667
</coordinates>
</LinearRing>
</innerBoundaryIs>
<innerBoundaryIs>
<LinearRing>
<coordinates>
-8.39166667,37.825
-8.39166667,37.81666667
-8.38333333,37.81666667
-8.38333333,37.825
-8.38333333,37.83333333
-8.39166667,37.83333333
-8.39166667,37.825
</coordinates>
</LinearRing>
</innerBoundaryIs>
<innerBoundaryIs>
<LinearRing>
<coordinates>
-8.11666667,37.85833333
-8.10833333,37.85833333
-8.1,37.85833333
-8.1,37.86666667
-8.1,37.875
-8.10833333,37.875
-8.11666667,37.875
-8.11666667,37.86666667
-8.11666667,37.85833333
</coordinates>
</LinearRing>
</innerBoundaryIs>
<innerBoundaryIs>
<LinearRing>
<coordinates>
-7.96666667,37.85833333
-7.96666667,37.85
-7.95833333,37.85
-7.95833333,37.85833333
-7.95833333,37.86666667
-7.96666667,37.86666667
-7.96666667,37.85833333
</coordinates>
</LinearRing>
</innerBoundaryIs>
<innerBoundaryIs>
<LinearRing>
<coordinates>
-8.025,37.89166667
-8.025,37.88333333
-8.01666667,37.88333333
-8.01666667,37.89166667
-8.025,37.89166667
</coordinates>
</LinearRing>
</innerBoundaryIs>
<innerBoundaryIs>
<LinearRing>
<coordinates>
-7.81666667,37.88333333
-7.80833333,37.88333333
-7.80833333,37.89166667
-7.81666667,37.89166667
-7.81666667,37.88333333
</coordinates>
</LinearRing>
</innerBoundaryIs>
<innerBoundaryIs>
<LinearRing>
<coordinates>
-8.49166667,37.975
-8.49166667,37.96666667
-8.48333333,37.96666667
-8.475,37.96666667
-8.475,37.95833333
-8.46666667,37.95833333
-8.45833333,37.95833333
-8.45,37.95833333
-8.45,37.96666667
-8.45833333,37.96666667
-8.45833333,37.975
-8.45833333,37.98333333
-8.45833333,37.99166667
-8.46666667,37.99166667
-8.475,37.99166667
-8.48333333,37.99166667
-8.48333333,37.98333333
-8.475,37.98333333
-8.475,37.975
-8.48333333,37.975
-8.49166667,37.975
</coordinates>
</LinearRing>
</innerBoundaryIs>
<innerBoundaryIs>
<LinearRing>
<coordinates>
-8.45,37.975
-8.44166667,37.975
-8.44166667,37.96666667
-8.43333333,37.96666667
-8.43333333,37.95833333
-8.425,37.95833333
-8.41666667,37.95833333
-8.41666667,37.96666667
-8.425,37.96666667
-8.425,37.975
-8.43333333,37.975
-8.43333333,37.98333333
-8.44166667,37.98333333
-8.44166667,37.99166667
-8.45,37.99166667
-8.45,37.98333333
-8.45,37.975
</coordinates>
</LinearRing>
</innerBoundaryIs>
<innerBoundaryIs>
<LinearRing>
<coordinates>
-8.1,37.96666667
-8.1,37.95833333
-8.09166667,37.95833333
-8.08333333,37.95833333
-8.08333333,37.96666667
-8.08333333,37.975
-8.09166667,37.975
-8.1,37.975
-8.1,37.96666667
</coordinates>
</LinearRing>
</innerBoundaryIs>
<innerBoundaryIs>
<LinearRing>
<coordinates>
-8.04166667,37.96666667
-8.04166667,37.95833333
-8.03333333,37.95833333
-8.025,37.95833333
-8.025,37.96666667
-8.025,37.975
-8.03333333,37.975
-8.04166667,37.975
-8.04166667,37.96666667
</coordinates>
</LinearRing>
</innerBoundaryIs>
<innerBoundaryIs>
<LinearRing>
<coordinates>
-8.5,37.93333333
-8.49166667,37.93333333
-8.48333333,37.93333333
-8.475,37.93333333
-8.475,37.94166667
-8.48333333,37.94166667
-8.49166667,37.94166667
-8.5,37.94166667
-8.5,37.93333333
</coordinates>
</LinearRing>
</innerBoundaryIs>
<innerBoundaryIs>
<LinearRing>
<coordinates>
-8.49166667,37.925
-8.49166667,37.91666667
-8.48333333,37.91666667
-8.48333333,37.925
-8.49166667,37.925
</coordinates>
</LinearRing>
</innerBoundaryIs>
<innerBoundaryIs>
<LinearRing>
<coordinates>
-8.46666667,37.93333333
-8.45833333,37.93333333
-8.45,37.93333333
-8.44166667,37.93333333
-8.44166667,37.94166667
-8.45,37.94166667
-8.45833333,37.94166667
-8.46666667,37.94166667
-8.46666667,37.93333333
</coordinates>
</LinearRing>
</innerBoundaryIs>
<innerBoundaryIs>
<LinearRing>
<coordinates>
-8.40833333,37.93333333
-8.4,37.93333333
-8.39166667,37.93333333
-8.39166667,37.94166667
-8.4,37.94166667
-8.40833333,37.94166667
-8.40833333,37.93333333
</coordinates>
</LinearRing>
</innerBoundaryIs>
<innerBoundaryIs>
<LinearRing>
<coordinates>
-8.19166667,37.93333333
-8.18333333,37.93333333
-8.18333333,37.94166667
-8.175,37.94166667
-8.175,37.95
-8.18333333,37.95
-8.18333333,37.95833333
-8.19166667,37.95833333
-8.2,37.95833333
-8.2,37.95
-8.19166667,37.95
-8.19166667,37.94166667
-8.19166667,37.93333333
</coordinates>
</LinearRing>
</innerBoundaryIs>
<innerBoundaryIs>
<LinearRing>
<coordinates>
-8.075,37.93333333
-8.075,37.925
-8.06666667,37.925
-8.05833333,37.925
-8.05833333,37.93333333
-8.05833333,37.94166667
-8.06666667,37.94166667
-8.06666667,37.93333333
-8.075,37.93333333
</coordinates>
</LinearRing>
</innerBoundaryIs>
<innerBoundaryIs>
<LinearRing>
<coordinates>
-8.04166667,37.925
-8.04166667,37.91666667
-8.03333333,37.91666667
-8.03333333,37.925
-8.04166667,37.925
</coordinates>
</LinearRing>
</innerBoundaryIs>
<innerBoundaryIs>
<LinearRing>
<coordinates>
-8.01666667,37.91666667
-8.01666667,37.90833333
-8.00833333,37.90833333
-8.00833333,37.91666667
-8.01666667,37.91666667
</coordinates>
</LinearRing>
</innerBoundaryIs>
<innerBoundaryIs>
<LinearRing>
<coordinates>
-7.95,37.91666667
-7.95,37.90833333
-7.94166667,37.90833333
-7.94166667,37.91666667
-7.95,37.91666667
</coordinates>
</LinearRing>
</innerBoundaryIs>
<innerBoundaryIs>
<LinearRing>
<coordinates>
-8.05,37.95
-8.05,37.94166667
-8.04166667,37.94166667
-8.03333333,37.94166667
-8.03333333,37.95
-8.04166667,37.95
-8.05,37.95
</coordinates>
</LinearRing>
</innerBoundaryIs>
<innerBoundaryIs>
<LinearRing>
<coordinates>
-7.91666667,37.93333333
-7.90833333,37.93333333
-7.90833333,37.94166667
-7.91666667,37.94166667
-7.91666667,37.93333333
</coordinates>
</LinearRing>
</innerBoundaryIs>
<innerBoundaryIs>
<LinearRing>
<coordinates>
-8.175,38.00833333
-8.175,38
-8.16666667,38
-8.16666667,38.00833333
-8.175,38.00833333
</coordinates>
</LinearRing>
</innerBoundaryIs>
<innerBoundaryIs>
<LinearRing>
<coordinates>
-7.98333333,38.01666667
-7.98333333,38.00833333
-7.99166667,38.00833333
-8,38.00833333
-8,38
-7.99166667,38
-7.98333333,38
-7.975,38
-7.975,38.00833333
-7.96666667,38.00833333
-7.96666667,38.01666667
-7.975,38.01666667
-7.98333333,38.01666667
</coordinates>
</LinearRing>
</innerBoundaryIs>
<innerBoundaryIs>
<LinearRing>
<coordinates>
-7.94166667,38.00833333
-7.95,38.00833333
-7.95833333,38.00833333
-7.95833333,38
-7.95,38
-7.94166667,38
-7.94166667,38.00833333
</coordinates>
</LinearRing>
</innerBoundaryIs>
<innerBoundaryIs>
<LinearRing>
<coordinates>
-8.34166667,37.99166667
-8.33333333,37.99166667
-8.33333333,38
-8.34166667,38
-8.34166667,37.99166667
</coordinates>
</LinearRing>
</innerBoundaryIs>
<innerBoundaryIs>
<LinearRing>
<coordinates>
-8.375,38.03333333
-8.36666667,38.03333333
-8.35833333,38.03333333
-8.35833333,38.04166667
-8.36666667,38.04166667
-8.375,38.04166667
-8.375,38.03333333
</coordinates>
</LinearRing>
</innerBoundaryIs>
<innerBoundaryIs>
<LinearRing>
<coordinates>
-8.33333333,38.03333333
-8.325,38.03333333
-8.325,38.025
-8.31666667,38.025
-8.31666667,38.03333333
-8.31666667,38.04166667
-8.325,38.04166667
-8.33333333,38.04166667
-8.33333333,38.03333333
</coordinates>
</LinearRing>
</innerBoundaryIs>
<innerBoundaryIs>
<LinearRing>
<coordinates>
-8.36666667,38.01666667
-8.35833333,38.01666667
-8.35,38.01666667
-8.35,38.025
-8.35833333,38.025
-8.36666667,38.025
-8.36666667,38.01666667
</coordinates>
</LinearRing>
</innerBoundaryIs>
<innerBoundaryIs>
<LinearRing>
<coordinates>
-8.48333333,38.025
-8.48333333,38.01666667
-8.475,38.01666667
-8.475,38.025
-8.48333333,38.025
</coordinates>
</LinearRing>
</innerBoundaryIs>
<innerBoundaryIs>
<LinearRing>
<coordinates>
-7.85,37.925
-7.85,37.91666667
-7.84166667,37.91666667
-7.83333333,37.91666667
-7.83333333,37.925
-7.83333333,37.93333333
-7.83333333,37.94166667
-7.84166667,37.94166667
-7.84166667,37.93333333
-7.84166667,37.925
-7.85,37.925
</coordinates>
</LinearRing>
</innerBoundaryIs>
<innerBoundaryIs>
<LinearRing>
<coordinates>
-7.71666667,37.89166667
-7.725,37.89166667
-7.725,37.88333333
-7.71666667,37.88333333
-7.70833333,37.88333333
-7.70833333,37.89166667
-7.71666667,37.89166667
</coordinates>
</LinearRing>
</innerBoundaryIs>
<innerBoundaryIs>
<LinearRing>
<coordinates>
-7.56666667,37.89166667
-7.56666667,37.88333333
-7.55833333,37.88333333
-7.55833333,37.89166667
-7.55833333,37.9
-7.56666667,37.9
-7.56666667,37.89166667
</coordinates>
</LinearRing>
</innerBoundaryIs>
<innerBoundaryIs>
<LinearRing>
<coordinates>
-7.63333333,37.84166667
-7.63333333,37.83333333
-7.625,37.83333333
-7.625,37.84166667
-7.63333333,37.84166667
</coordinates>
</LinearRing>
</innerBoundaryIs>
<innerBoundaryIs>
<LinearRing>
<coordinates>
-7.61666667,37.85
-7.61666667,37.85833333
-7.625,37.85833333
-7.625,37.85
-7.61666667,37.85
</coordinates>
</LinearRing>
</innerBoundaryIs>
<innerBoundaryIs>
<LinearRing>
<coordinates>
-7.49166667,37.88333333
-7.49166667,37.875
-7.48333333,37.875
-7.48333333,37.88333333
-7.49166667,37.88333333
</coordinates>
</LinearRing>
</innerBoundaryIs>
<innerBoundaryIs>
<LinearRing>
<coordinates>
-7.70833333,37.975
-7.70833333,37.96666667
-7.7,37.96666667
-7.7,37.975
-7.70833333,37.975
</coordinates>
</LinearRing>
</innerBoundaryIs>
<innerBoundaryIs>
<LinearRing>
<coordinates>
-7.63333333,37.975
-7.63333333,37.96666667
-7.625,37.96666667
-7.625,37.975
-7.63333333,37.975
</coordinates>
</LinearRing>
</innerBoundaryIs>
<innerBoundaryIs>
<LinearRing>
<coordinates>
-7.675,37.925
-7.66666667,37.925
-7.66666667,37.93333333
-7.65833333,37.93333333
-7.65833333,37.94166667
-7.66666667,37.94166667
-7.675,37.94166667
-7.675,37.93333333
-7.675,37.925
</coordinates>
</LinearRing>
</innerBoundaryIs>
<innerBoundaryIs>
<LinearRing>
<coordinates>
-7.64166667,37.925
-7.64166667,37.91666667
-7.63333333,37.91666667
-7.63333333,37.925
-7.64166667,37.925
</coordinates>
</LinearRing>
</innerBoundaryIs>
<innerBoundaryIs>
<LinearRing>
<coordinates>
-7.68333333,37.91666667
-7.68333333,37.90833333
-7.675,37.90833333
-7.675,37.91666667
-7.68333333,37.91666667
</coordinates>
</LinearRing>
</innerBoundaryIs>
<innerBoundaryIs>
<LinearRing>
<coordinates>
-7.66666667,37.95
-7.65833333,37.95
-7.65833333,37.95833333
-7.65,37.95833333
-7.65,37.96666667
-7.65833333,37.96666667
-7.66666667,37.96666667
-7.66666667,37.95833333
-7.66666667,37.95
</coordinates>
</LinearRing>
</innerBoundaryIs>
<innerBoundaryIs>
<LinearRing>
<coordinates>
-7.64166667,37.95
-7.63333333,37.95
-7.63333333,37.95833333
-7.64166667,37.95833333
-7.64166667,37.95
</coordinates>
</LinearRing>
</innerBoundaryIs>
<innerBoundaryIs>
<LinearRing>
<coordinates>
-7.775,37.96666667
-7.775,37.95833333
-7.76666667,37.95833333
-7.75833333,37.95833333
-7.75833333,37.96666667
-7.76666667,37.96666667
-7.775,37.96666667
</coordinates>
</LinearRing>
</innerBoundaryIs>
<innerBoundaryIs>
<LinearRing>
<coordinates>
-7.825,38.01666667
-7.81666667,38.01666667
-7.80833333,38.01666667
-7.80833333,38.025
-7.80833333,38.03333333
-7.81666667,38.03333333
-7.825,38.03333333
-7.825,38.025
-7.825,38.01666667
</coordinates>
</LinearRing>
</innerBoundaryIs>
<innerBoundaryIs>
<LinearRing>
<coordinates>
-7.825,37.99166667
-7.825,37.98333333
-7.81666667,37.98333333
-7.80833333,37.98333333
-7.80833333,37.99166667
-7.81666667,37.99166667
-7.825,37.99166667
</coordinates>
</LinearRing>
</innerBoundaryIs>
<innerBoundaryIs>
<LinearRing>
<coordinates>
-7.79166667,37.99166667
-7.79166667,37.98333333
-7.78333333,37.98333333
-7.78333333,37.99166667
-7.79166667,37.99166667
</coordinates>
</LinearRing>
</innerBoundaryIs>
<innerBoundaryIs>
<LinearRing>
<coordinates>
-7.76666667,37.99166667
-7.75833333,37.99166667
-7.75833333,38
-7.76666667,38
-7.76666667,37.99166667
</coordinates>
</LinearRing>
</innerBoundaryIs>
<innerBoundaryIs>
<LinearRing>
<coordinates>
-7.75,38
-7.74166667,38
-7.74166667,38.00833333
-7.75,38.00833333
-7.75,38
</coordinates>
</LinearRing>
</innerBoundaryIs>
<innerBoundaryIs>
<LinearRing>
<coordinates>
-8.34166667,38.06666667
-8.34166667,38.075
-8.35,38.075
-8.35,38.06666667
-8.34166667,38.06666667
</coordinates>
</LinearRing>
</innerBoundaryIs>
<innerBoundaryIs>
<LinearRing>
<coordinates>
-8.68333333,38.325
-8.675,38.325
-8.66666667,38.325
-8.65833333,38.325
-8.65833333,38.33333333
-8.65833333,38.34166667
-8.65,38.34166667
-8.64166667,38.34166667
-8.63333333,38.34166667
-8.63333333,38.35
-8.63333333,38.35833333
-8.64166667,38.35833333
-8.64166667,38.35
-8.65,38.35
-8.65833333,38.35
-8.66666667,38.35
-8.66666667,38.34166667
-8.675,38.34166667
-8.675,38.33333333
-8.68333333,38.33333333
-8.68333333,38.325
</coordinates>
</LinearRing>
</innerBoundaryIs>
<innerBoundaryIs>
<LinearRing>
<coordinates>
-8.30833333,38.325
-8.3,38.325
-8.3,38.31666667
-8.29166667,38.31666667
-8.28333333,38.31666667
-8.28333333,38.325
-8.275,38.325
-8.275,38.33333333
-8.26666667,38.33333333
-8.26666667,38.34166667
-8.26666667,38.35
-8.275,38.35
-8.28333333,38.35
-8.29166667,38.35
-8.3,38.35
-8.3,38.34166667
-8.30833333,38.34166667
-8.30833333,38.33333333
-8.30833333,38.325
</coordinates>
</LinearRing>
</innerBoundaryIs>
<innerBoundaryIs>
<LinearRing>
<coordinates>
-8.5,38.225
-8.5,38.21666667
-8.49166667,38.21666667
-8.49166667,38.225
-8.5,38.225
</coordinates>
</LinearRing>
</innerBoundaryIs>
<innerBoundaryIs>
<LinearRing>
<coordinates>
-8.44166667,38.225
-8.44166667,38.21666667
-8.43333333,38.21666667
-8.43333333,38.225
-8.44166667,38.225
</coordinates>
</LinearRing>
</innerBoundaryIs>
<innerBoundaryIs>
<LinearRing>
<coordinates>
-8.41666667,38.225
-8.41666667,38.21666667
-8.40833333,38.21666667
-8.40833333,38.225
-8.41666667,38.225
</coordinates>
</LinearRing>
</innerBoundaryIs>
<innerBoundaryIs>
<LinearRing>
<coordinates>
-8.34166667,38.225
-8.33333333,38.225
-8.325,38.225
-8.325,38.23333333
-8.33333333,38.23333333
-8.34166667,38.23333333
-8.34166667,38.225
</coordinates>
</LinearRing>
</innerBoundaryIs>
<innerBoundaryIs>
<LinearRing>
<coordinates>
-8.275,38.225
-8.26666667,38.225
-8.25833333,38.225
-8.25833333,38.23333333
-8.25,38.23333333
-8.25,38.24166667
-8.25,38.25
-8.25,38.25833333
-8.25833333,38.25833333
-8.26666667,38.25833333
-8.275,38.25833333
-8.275,38.25
-8.28333333,38.25
-8.28333333,38.24166667
-8.28333333,38.23333333
-8.275,38.23333333
-8.275,38.225
</coordinates>
</LinearRing>
</innerBoundaryIs>
<innerBoundaryIs>
<LinearRing>
<coordinates>
-8.14166667,38.225
-8.14166667,38.21666667
-8.13333333,38.21666667
-8.125,38.21666667
-8.125,38.225
-8.13333333,38.225
-8.14166667,38.225
</coordinates>
</LinearRing>
</innerBoundaryIs>
<innerBoundaryIs>
<LinearRing>
<coordinates>
-8.10833333,38.225
-8.10833333,38.21666667
-8.11666667,38.21666667
-8.11666667,38.20833333
-8.10833333,38.20833333
-8.1,38.20833333
-8.1,38.21666667
-8.1,38.225
-8.10833333,38.225
</coordinates>
</LinearRing>
</innerBoundaryIs>
<innerBoundaryIs>
<LinearRing>
<coordinates>
-8.025,38.225
-8.025,38.21666667
-8.025,38.20833333
-8.025,38.2
-8.025,38.19166667
-8.025,38.18333333
-8.01666667,38.18333333
-8.01666667,38.19166667
-8.01666667,38.2
-8.01666667,38.20833333
-8.01666667,38.21666667
-8.01666667,38.225
-8.025,38.225
</coordinates>
</LinearRing>
</innerBoundaryIs>
<innerBoundaryIs>
<LinearRing>
<coordinates>
-8.475,38.15
-8.46666667,38.15
-8.46666667,38.15833333
-8.475,38.15833333
-8.475,38.15
</coordinates>
</LinearRing>
</innerBoundaryIs>
<innerBoundaryIs>
<LinearRing>
<coordinates>
-8.45,38.15
-8.45,38.14166667
-8.44166667,38.14166667
-8.44166667,38.15
-8.45,38.15
</coordinates>
</LinearRing>
</innerBoundaryIs>
<innerBoundaryIs>
<LinearRing>
<coordinates>
-8.425,38.10833333
-8.41666667,38.10833333
-8.41666667,38.11666667
-8.425,38.11666667
-8.425,38.10833333
</coordinates>
</LinearRing>
</innerBoundaryIs>
<innerBoundaryIs>
<LinearRing>
<coordinates>
-8.38333333,38.10833333
-8.38333333,38.1
-8.375,38.1
-8.36666667,38.1
-8.36666667,38.10833333
-8.375,38.10833333
-8.38333333,38.10833333
</coordinates>
</LinearRing>
</innerBoundaryIs>
<innerBoundaryIs>
<LinearRing>
<coordinates>
-8.21666667,38.1
-8.21666667,38.09166667
-8.20833333,38.09166667
-8.2,38.09166667
-8.2,38.1
-8.20833333,38.1
-8.21666667,38.1
</coordinates>
</LinearRing>
</innerBoundaryIs>
<innerBoundaryIs>
<LinearRing>
<coordinates>
-8.19166667,38.1
-8.18333333,38.1
-8.175,38.1
-8.175,38.10833333
-8.175,38.11666667
-8.18333333,38.11666667
-8.19166667,38.11666667
-8.19166667,38.10833333
-8.19166667,38.1
</coordinates>
</LinearRing>
</innerBoundaryIs>
<innerBoundaryIs>
<LinearRing>
<coordinates>
-8.34166667,38.08333333
-8.33333333,38.08333333
-8.33333333,38.09166667
-8.33333333,38.1
-8.34166667,38.1
-8.34166667,38.09166667
-8.34166667,38.08333333
</coordinates>
</LinearRing>
</innerBoundaryIs>
<innerBoundaryIs>
<LinearRing>
<coordinates>
-8.28333333,38.08333333
-8.275,38.08333333
-8.275,38.09166667
-8.28333333,38.09166667
-8.28333333,38.08333333
</coordinates>
</LinearRing>
</innerBoundaryIs>
<innerBoundaryIs>
<LinearRing>
<coordinates>
-8.1,38.08333333
-8.09166667,38.08333333
-8.08333333,38.08333333
-8.08333333,38.09166667
-8.09166667,38.09166667
-8.1,38.09166667
-8.1,38.08333333
</coordinates>
</LinearRing>
</innerBoundaryIs>
<innerBoundaryIs>
<LinearRing>
<coordinates>
-8.38333333,38.06666667
-8.375,38.06666667
-8.375,38.075
-8.38333333,38.075
-8.38333333,38.06666667
</coordinates>
</LinearRing>
</innerBoundaryIs>
<innerBoundaryIs>
<LinearRing>
<coordinates>
-8.35833333,38.125
-8.35833333,38.11666667
-8.35,38.11666667
-8.35,38.125
-8.35833333,38.125
</coordinates>
</LinearRing>
</innerBoundaryIs>
<innerBoundaryIs>
<LinearRing>
<coordinates>
-8.15,38.125
-8.15,38.11666667
-8.14166667,38.11666667
-8.13333333,38.11666667
-8.13333333,38.125
-8.14166667,38.125
-8.14166667,38.13333333
-8.15,38.13333333
-8.15,38.125
</coordinates>
</LinearRing>
</innerBoundaryIs>
<innerBoundaryIs>
<LinearRing>
<coordinates>
-8.075,38.125
-8.075,38.11666667
-8.06666667,38.11666667
-8.05833333,38.11666667
-8.05833333,38.125
-8.06666667,38.125
-8.075,38.125
</coordinates>
</LinearRing>
</innerBoundaryIs>
<innerBoundaryIs>
<LinearRing>
<coordinates>
-8.375,38.15
-8.375,38.15833333
-8.38333333,38.15833333
-8.38333333,38.15
-8.375,38.15
</coordinates>
</LinearRing>
</innerBoundaryIs>
<innerBoundaryIs>
<LinearRing>
<coordinates>
-8.1,38.19166667
-8.09166667,38.19166667
-8.09166667,38.2
-8.1,38.2
-8.1,38.19166667
</coordinates>
</LinearRing>
</innerBoundaryIs>
<innerBoundaryIs>
<LinearRing>
<coordinates>
-8.08333333,38.19166667
-8.08333333,38.18333333
-8.075,38.18333333
-8.075,38.19166667
-8.08333333,38.19166667
</coordinates>
</LinearRing>
</innerBoundaryIs>
<innerBoundaryIs>
<LinearRing>
<coordinates>
-8.4,38.18333333
-8.40833333,38.18333333
-8.41666667,38.18333333
-8.425,38.18333333
-8.425,38.175
-8.425,38.16666667
-8.41666667,38.16666667
-8.40833333,38.16666667
-8.40833333,38.175
-8.4,38.175
-8.4,38.18333333
</coordinates>
</LinearRing>
</innerBoundaryIs>
<innerBoundaryIs>
<LinearRing>
<coordinates>
-8.10833333,38.19166667
-8.10833333,38.2
-8.11666667,38.2
-8.11666667,38.19166667
-8.10833333,38.19166667
</coordinates>
</LinearRing>
</innerBoundaryIs>
<innerBoundaryIs>
<LinearRing>
<coordinates>
-8.49166667,38.19166667
-8.48333333,38.19166667
-8.48333333,38.2
-8.49166667,38.2
-8.49166667,38.19166667
</coordinates>
</LinearRing>
</innerBoundaryIs>
<innerBoundaryIs>
<LinearRing>
<coordinates>
-8.74166667,38.225
-8.73333333,38.225
-8.73333333,38.21666667
-8.73333333,38.20833333
-8.725,38.20833333
-8.725,38.21666667
-8.725,38.225
-8.725,38.23333333
-8.73333333,38.23333333
-8.74166667,38.23333333
-8.74166667,38.225
</coordinates>
</LinearRing>
</innerBoundaryIs>
<innerBoundaryIs>
<LinearRing>
<coordinates>
-8.675,38.24166667
-8.66666667,38.24166667
-8.65833333,38.24166667
-8.65833333,38.25
-8.66666667,38.25
-8.675,38.25
-8.675,38.24166667
</coordinates>
</LinearRing>
</innerBoundaryIs>
<innerBoundaryIs>
<LinearRing>
<coordinates>
-8.30833333,38.24166667
-8.3,38.24166667
-8.3,38.25
-8.3,38.25833333
-8.30833333,38.25833333
-8.30833333,38.25
-8.30833333,38.24166667
</coordinates>
</LinearRing>
</innerBoundaryIs>
<innerBoundaryIs>
<LinearRing>
<coordinates>
-8.125,38.23333333
-8.11666667,38.23333333
-8.11666667,38.24166667
-8.125,38.24166667
-8.125,38.23333333
</coordinates>
</LinearRing>
</innerBoundaryIs>
<innerBoundaryIs>
<LinearRing>
<coordinates>
-8.725,38.29166667
-8.71666667,38.29166667
-8.71666667,38.3
-8.725,38.3
-8.725,38.29166667
</coordinates>
</LinearRing>
</innerBoundaryIs>
<innerBoundaryIs>
<LinearRing>
<coordinates>
-8.7,38.29166667
-8.69166667,38.29166667
-8.69166667,38.3
-8.7,38.3
-8.7,38.29166667
</coordinates>
</LinearRing>
</innerBoundaryIs>
<innerBoundaryIs>
<LinearRing>
<coordinates>
-8.64166667,38.28333333
-8.63333333,38.28333333
-8.625,38.28333333
-8.61666667,38.28333333
-8.61666667,38.29166667
-8.61666667,38.3
-8.625,38.3
-8.625,38.30833333
-8.63333333,38.30833333
-8.63333333,38.3
-8.64166667,38.3
-8.64166667,38.29166667
-8.64166667,38.28333333
</coordinates>
</LinearRing>
</innerBoundaryIs>
<innerBoundaryIs>
<LinearRing>
<coordinates>
-8.61666667,38.26666667
-8.61666667,38.25833333
-8.60833333,38.25833333
-8.6,38.25833333
-8.59166667,38.25833333
-8.58333333,38.25833333
-8.575,38.25833333
-8.575,38.26666667
-8.58333333,38.26666667
-8.59166667,38.26666667
-8.6,38.26666667
-8.60833333,38.26666667
-8.60833333,38.275
-8.61666667,38.275
-8.61666667,38.26666667
</coordinates>
</LinearRing>
</innerBoundaryIs>
<innerBoundaryIs>
<LinearRing>
<coordinates>
-8.475,38.26666667
-8.475,38.25833333
-8.46666667,38.25833333
-8.46666667,38.26666667
-8.475,38.26666667
</coordinates>
</LinearRing>
</innerBoundaryIs>
<innerBoundaryIs>
<LinearRing>
<coordinates>
-7.93333333,38.26666667
-7.925,38.26666667
-7.925,38.275
-7.93333333,38.275
-7.93333333,38.26666667
</coordinates>
</LinearRing>
</innerBoundaryIs>
<innerBoundaryIs>
<LinearRing>
<coordinates>
-8.3,38.28333333
-8.3,38.275
-8.29166667,38.275
-8.29166667,38.28333333
-8.29166667,38.29166667
-8.3,38.29166667
-8.3,38.28333333
</coordinates>
</LinearRing>
</innerBoundaryIs>
<innerBoundaryIs>
<LinearRing>
<coordinates>
-8.28333333,38.28333333
-8.28333333,38.275
-8.275,38.275
-8.275,38.28333333
-8.28333333,38.28333333
</coordinates>
</LinearRing>
</innerBoundaryIs>
<innerBoundaryIs>
<LinearRing>
<coordinates>
-8.225,38.3
-8.23333333,38.3
-8.23333333,38.29166667
-8.225,38.29166667
-8.21666667,38.29166667
-8.21666667,38.3
-8.225,38.3
</coordinates>
</LinearRing>
</innerBoundaryIs>
<innerBoundaryIs>
<LinearRing>
<coordinates>
-8.325,38.36666667
-8.325,38.35833333
-8.31666667,38.35833333
-8.31666667,38.36666667
-8.325,38.36666667
</coordinates>
</LinearRing>
</innerBoundaryIs>
<innerBoundaryIs>
<LinearRing>
<coordinates>
-8.31666667,38.40833333
-8.30833333,38.40833333
-8.3,38.40833333
-8.3,38.41666667
-8.30833333,38.41666667
-8.31666667,38.41666667
-8.31666667,38.40833333
</coordinates>
</LinearRing>
</innerBoundaryIs>
<innerBoundaryIs>
<LinearRing>
<coordinates>
-8.33333333,38.50833333
-8.33333333,38.5
-8.34166667,38.5
-8.34166667,38.49166667
-8.34166667,38.48333333
-8.33333333,38.48333333
-8.325,38.48333333
-8.325,38.49166667
-8.325,38.5
-8.31666667,38.5
-8.31666667,38.49166667
-8.30833333,38.49166667
-8.30833333,38.48333333
-8.30833333,38.475
-8.3,38.475
-8.29166667,38.475
-8.29166667,38.48333333
-8.3,38.48333333
-8.3,38.49166667
-8.3,38.5
-8.29166667,38.5
-8.29166667,38.50833333
-8.28333333,38.50833333
-8.28333333,38.51666667
-8.29166667,38.51666667
-8.3,38.51666667
-8.30833333,38.51666667
-8.31666667,38.51666667
-8.31666667,38.50833333
-8.325,38.50833333
-8.33333333,38.50833333
</coordinates>
</LinearRing>
</innerBoundaryIs>
<innerBoundaryIs>
<LinearRing>
<coordinates>
-8.425,38.45833333
-8.425,38.45
-8.41666667,38.45
-8.40833333,38.45
-8.40833333,38.45833333
-8.41666667,38.45833333
-8.425,38.45833333
</coordinates>
</LinearRing>
</innerBoundaryIs>
<innerBoundaryIs>
<LinearRing>
<coordinates>
-8.325,38.46666667
-8.325,38.45833333
-8.31666667,38.45833333
-8.31666667,38.46666667
-8.325,38.46666667
</coordinates>
</LinearRing>
</innerBoundaryIs>
<innerBoundaryIs>
<LinearRing>
<coordinates>
-8.275,38.46666667
-8.275,38.45833333
-8.275,38.45
-8.26666667,38.45
-8.25833333,38.45
-8.25833333,38.45833333
-8.25833333,38.46666667
-8.26666667,38.46666667
-8.26666667,38.475
-8.275,38.475
-8.275,38.46666667
</coordinates>
</LinearRing>
</innerBoundaryIs>
<innerBoundaryIs>
<LinearRing>
<coordinates>
-8.375,38.44166667
-8.36666667,38.44166667
-8.35833333,38.44166667
-8.35833333,38.45
-8.36666667,38.45
-8.375,38.45
-8.375,38.44166667
</coordinates>
</LinearRing>
</innerBoundaryIs>
<innerBoundaryIs>
<LinearRing>
<coordinates>
-8.275,38.44166667
-8.275,38.43333333
-8.26666667,38.43333333
-8.25833333,38.43333333
-8.25,38.43333333
-8.25,38.44166667
-8.25833333,38.44166667
-8.26666667,38.44166667
-8.275,38.44166667
</coordinates>
</LinearRing>
</innerBoundaryIs>
<innerBoundaryIs>
<LinearRing>
<coordinates>
-8.61666667,38.35
-8.61666667,38.34166667
-8.61666667,38.33333333
-8.60833333,38.33333333
-8.6,38.33333333
-8.6,38.34166667
-8.59166667,38.34166667
-8.59166667,38.35
-8.6,38.35
-8.60833333,38.35
-8.61666667,38.35
</coordinates>
</LinearRing>
</innerBoundaryIs>
<innerBoundaryIs>
<LinearRing>
<coordinates>
-8.74166667,38.35833333
-8.73333333,38.35833333
-8.73333333,38.36666667
-8.74166667,38.36666667
-8.74166667,38.35833333
</coordinates>
</LinearRing>
</innerBoundaryIs>
<innerBoundaryIs>
<LinearRing>
<coordinates>
-8.65833333,38.35833333
-8.65,38.35833333
-8.65,38.36666667
-8.65833333,38.36666667
-8.65833333,38.35833333
</coordinates>
</LinearRing>
</innerBoundaryIs>
<innerBoundaryIs>
<LinearRing>
<coordinates>
-7.76666667,38.10833333
-7.76666667,38.1
-7.75833333,38.1
-7.75,38.1
-7.74166667,38.1
-7.74166667,38.10833333
-7.75,38.10833333
-7.75833333,38.10833333
-7.76666667,38.10833333
</coordinates>
</LinearRing>
</innerBoundaryIs>
<innerBoundaryIs>
<LinearRing>
<coordinates>
-7.725,38.10833333
-7.725,38.1
-7.71666667,38.1
-7.71666667,38.10833333
-7.725,38.10833333
</coordinates>
</LinearRing>
</innerBoundaryIs>
<innerBoundaryIs>
<LinearRing>
<coordinates>
-7.61666667,38.10833333
-7.60833333,38.10833333
-7.6,38.10833333
-7.6,38.11666667
-7.60833333,38.11666667
-7.61666667,38.11666667
-7.61666667,38.10833333
</coordinates>
</LinearRing>
</innerBoundaryIs>
<innerBoundaryIs>
<LinearRing>
<coordinates>
-7.44166667,38.16666667
-7.43333333,38.16666667
-7.43333333,38.175
-7.43333333,38.18333333
-7.44166667,38.18333333
-7.44166667,38.175
-7.44166667,38.16666667
</coordinates>
</LinearRing>
</innerBoundaryIs>
<innerBoundaryIs>
<LinearRing>
<coordinates>
-7.58333333,38.18333333
-7.58333333,38.175
-7.575,38.175
-7.575,38.18333333
-7.575,38.19166667
-7.58333333,38.19166667
-7.58333333,38.18333333
</coordinates>
</LinearRing>
</innerBoundaryIs>
<innerBoundaryIs>
<LinearRing>
<coordinates>
-7.65833333,38.28333333
-7.65,38.28333333
-7.65,38.29166667
-7.65833333,38.29166667
-7.65833333,38.28333333
</coordinates>
</LinearRing>
</innerBoundaryIs>
<innerBoundaryIs>
<LinearRing>
<coordinates>
-7.61666667,38.28333333
-7.60833333,38.28333333
-7.60833333,38.29166667
-7.61666667,38.29166667
-7.61666667,38.28333333
</coordinates>
</LinearRing>
</innerBoundaryIs>
<innerBoundaryIs>
<LinearRing>
<coordinates>
-7.6,38.28333333
-7.6,38.275
-7.59166667,38.275
-7.59166667,38.28333333
-7.6,38.28333333
</coordinates>
</LinearRing>
</innerBoundaryIs>
<innerBoundaryIs>
<LinearRing>
<coordinates>
-7.55833333,38.29166667
-7.55833333,38.28333333
-7.55833333,38.275
-7.55,38.275
-7.54166667,38.275
-7.54166667,38.28333333
-7.55,38.28333333
-7.55,38.29166667
-7.55833333,38.29166667
</coordinates>
</LinearRing>
</innerBoundaryIs>
<innerBoundaryIs>
<LinearRing>
<coordinates>
-7.5,38.26666667
-7.49166667,38.26666667
-7.49166667,38.275
-7.5,38.275
-7.5,38.26666667
</coordinates>
</LinearRing>
</innerBoundaryIs>
<innerBoundaryIs>
<LinearRing>
<coordinates>
-7.625,38.26666667
-7.625,38.25833333
-7.61666667,38.25833333
-7.61666667,38.26666667
-7.61666667,38.275
-7.625,38.275
-7.625,38.26666667
</coordinates>
</LinearRing>
</innerBoundaryIs>
<innerBoundaryIs>
<LinearRing>
<coordinates>
-7.56666667,38.375
-7.56666667,38.36666667
-7.55833333,38.36666667
-7.55833333,38.375
-7.56666667,38.375
</coordinates>
</LinearRing>
</innerBoundaryIs>
<innerBoundaryIs>
<LinearRing>
<coordinates>
-7.69166667,38.375
-7.68333333,38.375
-7.68333333,38.38333333
-7.69166667,38.38333333
-7.69166667,38.375
</coordinates>
</LinearRing>
</innerBoundaryIs>
<innerBoundaryIs>
<LinearRing>
<coordinates>
-7.73333333,38.40833333
-7.73333333,38.4
-7.725,38.4
-7.725,38.39166667
-7.71666667,38.39166667
-7.70833333,38.39166667
-7.70833333,38.4
-7.70833333,38.40833333
-7.71666667,38.40833333
-7.71666667,38.41666667
-7.725,38.41666667
-7.725,38.40833333
-7.73333333,38.40833333
</coordinates>
</LinearRing>
</innerBoundaryIs>
<innerBoundaryIs>
<LinearRing>
<coordinates>
-7.66666667,38.40833333
-7.66666667,38.4
-7.65833333,38.4
-7.65833333,38.40833333
-7.66666667,38.40833333
</coordinates>
</LinearRing>
</innerBoundaryIs>
<innerBoundaryIs>
<LinearRing>
<coordinates>
-7.70833333,38.43333333
-7.7,38.43333333
-7.7,38.44166667
-7.70833333,38.44166667
-7.70833333,38.43333333
</coordinates>
</LinearRing>
</innerBoundaryIs>
<innerBoundaryIs>
<LinearRing>
<coordinates>
-7.69166667,38.45833333
-7.69166667,38.45
-7.68333333,38.45
-7.68333333,38.45833333
-7.69166667,38.45833333
</coordinates>
</LinearRing>
</innerBoundaryIs>
<innerBoundaryIs>
<LinearRing>
<coordinates>
-7.75,38.55
-7.75,38.54166667
-7.74166667,38.54166667
-7.74166667,38.55
-7.75,38.55
</coordinates>
</LinearRing>
</innerBoundaryIs>
</Polygon>
<Polygon>
<outerBoundaryIs>
<LinearRing>
<coordinates>
-7.9,36.98333333
-7.9,36.975
-7.90833333,36.975
-7.91666667,36.975
-7.925,36.975
-7.93333333,36.975
-7.93333333,36.98333333
-7.94166667,36.98333333
-7.94166667,36.99166667
-7.95,36.99166667
-7.95833333,36.99166667
-7.95833333,37
-7.95,37
-7.94166667,37
-7.93333333,37
-7.93333333,36.99166667
-7.925,36.99166667
-7.925,37
-7.91666667,37
-7.91666667,36.99166667
-7.90833333,36.99166667
-7.9,36.99166667
-7.9,36.98333333
</coordinates>
</LinearRing>
</outerBoundaryIs>
</Polygon>
<Polygon>
<outerBoundaryIs>
<LinearRing>
<coordinates>
-7.86666667,37
-7.85833333,37
-7.85833333,36.99166667
-7.86666667,36.99166667
-7.875,36.99166667
-7.875,37
-7.86666667,37
</coordinates>
</LinearRing>
</outerBoundaryIs>
</Polygon>
<Polygon>
<outerBoundaryIs>
<LinearRing>
<coordinates>
-7.93333333,37.00833333
-7.925,37.00833333
-7.925,37
-7.93333333,37
-7.93333333,37.00833333
</coordinates>
</LinearRing>
</outerBoundaryIs>
</Polygon>
<Polygon>
<outerBoundaryIs>
<LinearRing>
<coordinates>
-8,37.025
-8,37.01666667
-8.00833333,37.01666667
-8.00833333,37.025
-8.00833333,37.03333333
-8,37.03333333
-8,37.025
</coordinates>
</LinearRing>
</outerBoundaryIs>
</Polygon>
<Polygon>
<outerBoundaryIs>
<LinearRing>
<coordinates>
-7.96666667,37.05
-7.95833333,37.05
-7.95833333,37.04166667
-7.96666667,37.04166667
-7.96666667,37.05
</coordinates>
</LinearRing>
</outerBoundaryIs>
</Polygon>
<Polygon>
<outerBoundaryIs>
<LinearRing>
<coordinates>
-7.75,37.06666667
-7.74166667,37.06666667
-7.74166667,37.05833333
-7.75,37.05833333
-7.75,37.06666667
</coordinates>
</LinearRing>
</outerBoundaryIs>
</Polygon>
<Polygon>
<outerBoundaryIs>
<LinearRing>
<coordinates>
-8.05,37.05833333
-8.04166667,37.05833333
-8.04166667,37.05
-8.05,37.05
-8.05,37.05833333
</coordinates>
</LinearRing>
</outerBoundaryIs>
</Polygon>
<Polygon>
<outerBoundaryIs>
<LinearRing>
<coordinates>
-8.04166667,37.06666667
-8.03333333,37.06666667
-8.03333333,37.05833333
-8.04166667,37.05833333
-8.04166667,37.06666667
</coordinates>
</LinearRing>
</outerBoundaryIs>
</Polygon>
<Polygon>
<outerBoundaryIs>
<LinearRing>
<coordinates>
-8.03333333,37.075
-8.025,37.075
-8.025,37.06666667
-8.03333333,37.06666667
-8.03333333,37.075
</coordinates>
</LinearRing>
</outerBoundaryIs>
</Polygon>
<Polygon>
<outerBoundaryIs>
<LinearRing>
<coordinates>
-7.675,37.1
-7.66666667,37.1
-7.65833333,37.1
-7.65833333,37.09166667
-7.66666667,37.09166667
-7.675,37.09166667
-7.675,37.1
</coordinates>
</LinearRing>
</outerBoundaryIs>
</Polygon>
<Polygon>
<outerBoundaryIs>
<LinearRing>
<coordinates>
-8.93333333,37.075
-8.93333333,37.06666667
-8.94166667,37.06666667
-8.94166667,37.075
-8.94166667,37.08333333
-8.94166667,37.09166667
-8.94166667,37.1
-8.93333333,37.1
-8.93333333,37.09166667
-8.925,37.09166667
-8.925,37.08333333
-8.93333333,37.08333333
-8.93333333,37.075
</coordinates>
</LinearRing>
</outerBoundaryIs>
</Polygon>
<Polygon>
<outerBoundaryIs>
<LinearRing>
<coordinates>
-8.90833333,37.08333333
-8.9,37.08333333
-8.9,37.075
-8.90833333,37.075
-8.90833333,37.08333333
</coordinates>
</LinearRing>
</outerBoundaryIs>
</Polygon>
<Polygon>
<outerBoundaryIs>
<LinearRing>
<coordinates>
-8.70833333,37.09166667
-8.7,37.09166667
-8.7,37.08333333
-8.70833333,37.08333333
-8.71666667,37.08333333
-8.71666667,37.09166667
-8.70833333,37.09166667
</coordinates>
</LinearRing>
</outerBoundaryIs>
</Polygon>
<Polygon>
<outerBoundaryIs>
<LinearRing>
<coordinates>
-8.15,37.09166667
-8.14166667,37.09166667
-8.14166667,37.08333333
-8.15,37.08333333
-8.15,37.09166667
</coordinates>
</LinearRing>
</outerBoundaryIs>
</Polygon>
<Polygon>
<outerBoundaryIs>
<LinearRing>
<coordinates>
-7.78333333,37.15
-7.775,37.15
-7.775,37.14166667
-7.78333333,37.14166667
-7.78333333,37.15
</coordinates>
</LinearRing>
</outerBoundaryIs>
</Polygon>
<Polygon>
<outerBoundaryIs>
<LinearRing>
<coordinates>
-8.00833333,37.125
-8,37.125
-8,37.11666667
-8.00833333,37.11666667
-8.00833333,37.125
</coordinates>
</LinearRing>
</outerBoundaryIs>
</Polygon>
<Polygon>
<outerBoundaryIs>
<LinearRing>
<coordinates>
-8.91666667,37.10833333
-8.91666667,37.1
-8.925,37.1
-8.93333333,37.1
-8.93333333,37.10833333
-8.93333333,37.11666667
-8.925,37.11666667
-8.91666667,37.11666667
-8.91666667,37.10833333
</coordinates>
</LinearRing>
</outerBoundaryIs>
</Polygon>
<Polygon>
<outerBoundaryIs>
<LinearRing>
<coordinates>
-7.38333333,37.18333333
-7.38333333,37.175
-7.39166667,37.175
-7.39166667,37.18333333
-7.4,37.18333333
-7.4,37.19166667
-7.39166667,37.19166667
-7.38333333,37.19166667
-7.38333333,37.18333333
</coordinates>
</LinearRing>
</outerBoundaryIs>
</Polygon>
<Polygon>
<outerBoundaryIs>
<LinearRing>
<coordinates>
-7.4,37.175
-7.4,37.16666667
-7.40833333,37.16666667
-7.40833333,37.175
-7.40833333,37.18333333
-7.4,37.18333333
-7.4,37.175
</coordinates>
</LinearRing>
</outerBoundaryIs>
</Polygon>
<Polygon>
<outerBoundaryIs>
<LinearRing>
<coordinates>
-7.43333333,37.225
-7.425,37.225
-7.425,37.21666667
-7.43333333,37.21666667
-7.43333333,37.225
</coordinates>
</LinearRing>
</outerBoundaryIs>
</Polygon>
<Polygon>
<outerBoundaryIs>
<LinearRing>
<coordinates>
-7.56666667,37.21666667
-7.55833333,37.21666667
-7.55833333,37.20833333
-7.56666667,37.20833333
-7.56666667,37.21666667
</coordinates>
</LinearRing>
</outerBoundaryIs>
</Polygon>
<Polygon>
<outerBoundaryIs>
<LinearRing>
<coordinates>
-8.60833333,37.175
-8.6,37.175
-8.6,37.16666667
-8.60833333,37.16666667
-8.61666667,37.16666667
-8.61666667,37.175
-8.61666667,37.18333333
-8.60833333,37.18333333
-8.60833333,37.175
</coordinates>
</LinearRing>
</outerBoundaryIs>
</Polygon>
<Polygon>
<outerBoundaryIs>
<LinearRing>
<coordinates>
-7.55833333,37.15833333
-7.55833333,37.15
-7.56666667,37.15
-7.56666667,37.15833333
-7.56666667,37.16666667
-7.55833333,37.16666667
-7.55,37.16666667
-7.55,37.175
-7.54166667,37.175
-7.54166667,37.16666667
-7.53333333,37.16666667
-7.53333333,37.15833333
-7.54166667,37.15833333
-7.55,37.15833333
-7.55833333,37.15833333
</coordinates>
</LinearRing>
</outerBoundaryIs>
</Polygon>
<Polygon>
<outerBoundaryIs>
<LinearRing>
<coordinates>
-8.66666667,37.16666667
-8.65833333,37.16666667
-8.65833333,37.15833333
-8.66666667,37.15833333
-8.66666667,37.16666667
</coordinates>
</LinearRing>
</outerBoundaryIs>
</Polygon>
<Polygon>
<outerBoundaryIs>
<LinearRing>
<coordinates>
-7.575,37.175
-7.56666667,37.175
-7.56666667,37.16666667
-7.575,37.16666667
-7.575,37.175
</coordinates>
</LinearRing>
</outerBoundaryIs>
</Polygon>
<Polygon>
<outerBoundaryIs>
<LinearRing>
<coordinates>
-7.83333333,37.26666667
-7.825,37.26666667
-7.825,37.25833333
-7.83333333,37.25833333
-7.84166667,37.25833333
-7.84166667,37.26666667
-7.83333333,37.26666667
</coordinates>
</LinearRing>
</outerBoundaryIs>
</Polygon>
<Polygon>
<outerBoundaryIs>
<LinearRing>
<coordinates>
-7.64166667,37.26666667
-7.63333333,37.26666667
-7.63333333,37.25833333
-7.64166667,37.25833333
-7.64166667,37.26666667
</coordinates>
</LinearRing>
</outerBoundaryIs>
</Polygon>
<Polygon>
<outerBoundaryIs>
<LinearRing>
<coordinates>
-7.65,37.275
-7.64166667,37.275
-7.64166667,37.26666667
-7.65,37.26666667
-7.65,37.275
</coordinates>
</LinearRing>
</outerBoundaryIs>
</Polygon>
<Polygon>
<outerBoundaryIs>
<LinearRing>
<coordinates>
-7.50833333,37.30833333
-7.5,37.30833333
-7.5,37.3
-7.50833333,37.3
-7.50833333,37.30833333
</coordinates>
</LinearRing>
</outerBoundaryIs>
</Polygon>
<Polygon>
<outerBoundaryIs>
<LinearRing>
<coordinates>
-8.13333333,37.28333333
-8.125,37.28333333
-8.11666667,37.28333333
-8.11666667,37.275
-8.125,37.275
-8.13333333,37.275
-8.13333333,37.28333333
</coordinates>
</LinearRing>
</outerBoundaryIs>
</Polygon>
<Polygon>
<outerBoundaryIs>
<LinearRing>
<coordinates>
-8.10833333,37.29166667
-8.1,37.29166667
-8.1,37.28333333
-8.10833333,37.28333333
-8.11666667,37.28333333
-8.11666667,37.29166667
-8.125,37.29166667
-8.125,37.3
-8.11666667,37.3
-8.10833333,37.3
-8.10833333,37.29166667
</coordinates>
</LinearRing>
</outerBoundaryIs>
</Polygon>
<Polygon>
<outerBoundaryIs>
<LinearRing>
<coordinates>
-8.83333333,37.35833333
-8.825,37.35833333
-8.825,37.35
-8.83333333,37.35
-8.83333333,37.35833333
</coordinates>
</LinearRing>
</outerBoundaryIs>
</Polygon>
<Polygon>
<outerBoundaryIs>
<LinearRing>
<coordinates>
-8.19166667,37.35
-8.19166667,37.34166667
-8.2,37.34166667
-8.2,37.35
-8.20833333,37.35
-8.20833333,37.35833333
-8.2,37.35833333
-8.19166667,37.35833333
-8.19166667,37.35
</coordinates>
</LinearRing>
</outerBoundaryIs>
</Polygon>
<Polygon>
<outerBoundaryIs>
<LinearRing>
<coordinates>
-8.175,37.35833333
-8.175,37.35
-8.18333333,37.35
-8.18333333,37.35833333
-8.18333333,37.36666667
-8.175,37.36666667
-8.175,37.35833333
</coordinates>
</LinearRing>
</outerBoundaryIs>
</Polygon>
<Polygon>
<outerBoundaryIs>
<LinearRing>
<coordinates>
-8.18333333,37.38333333
-8.175,37.38333333
-8.175,37.375
-8.18333333,37.375
-8.18333333,37.38333333
</coordinates>
</LinearRing>
</outerBoundaryIs>
</Polygon>
<Polygon>
<outerBoundaryIs>
<LinearRing>
<coordinates>
-8.55833333,37.375
-8.55,37.375
-8.54166667,37.375
-8.54166667,37.36666667
-8.55,37.36666667
-8.55833333,37.36666667
-8.55833333,37.375
</coordinates>
</LinearRing>
</outerBoundaryIs>
</Polygon>
<Polygon>
<outerBoundaryIs>
<LinearRing>
<coordinates>
-7.61666667,37.375
-7.60833333,37.375
-7.60833333,37.36666667
-7.61666667,37.36666667
-7.61666667,37.375
</coordinates>
</LinearRing>
</outerBoundaryIs>
</Polygon>
<Polygon>
<outerBoundaryIs>
<LinearRing>
<coordinates>
-8.15,37.35833333
-8.15,37.35
-8.15833333,37.35
-8.15833333,37.35833333
-8.15833333,37.36666667
-8.16666667,37.36666667
-8.16666667,37.375
-8.15833333,37.375
-8.15,37.375
-8.15,37.36666667
-8.15,37.35833333
</coordinates>
</LinearRing>
</outerBoundaryIs>
</Polygon>
<Polygon>
<outerBoundaryIs>
<LinearRing>
<coordinates>
-8.51666667,37.34166667
-8.50833333,37.34166667
-8.5,37.34166667
-8.5,37.33333333
-8.50833333,37.33333333
-8.51666667,37.33333333
-8.51666667,37.34166667
</coordinates>
</LinearRing>
</outerBoundaryIs>
</Polygon>
<Polygon>
<outerBoundaryIs>
<LinearRing>
<coordinates>
-7.86666667,37.34166667
-7.85833333,37.34166667
-7.85833333,37.33333333
-7.86666667,37.33333333
-7.86666667,37.34166667
</coordinates>
</LinearRing>
</outerBoundaryIs>
</Polygon>
<Polygon>
<outerBoundaryIs>
<LinearRing>
<coordinates>
-7.36666667,37.34166667
-7.36666667,37.33333333
-7.375,37.33333333
-7.375,37.34166667
-7.375,37.35
-7.36666667,37.35
-7.36666667,37.34166667
</coordinates>
</LinearRing>
</outerBoundaryIs>
</Polygon>
<Polygon>
<outerBoundaryIs>
<LinearRing>
<coordinates>
-7.69166667,37.24166667
-7.68333333,37.24166667
-7.68333333,37.23333333
-7.69166667,37.23333333
-7.69166667,37.24166667
</coordinates>
</LinearRing>
</outerBoundaryIs>
</Polygon>
<Polygon>
<outerBoundaryIs>
<LinearRing>
<coordinates>
-7.43333333,37.23333333
-7.43333333,37.225
-7.44166667,37.225
-7.44166667,37.23333333
-7.44166667,37.24166667
-7.43333333,37.24166667
-7.425,37.24166667
-7.425,37.23333333
-7.43333333,37.23333333
</coordinates>
</LinearRing>
</outerBoundaryIs>
</Polygon>
<Polygon>
<outerBoundaryIs>
<LinearRing>
<coordinates>
-8.76666667,37.46666667
-8.75833333,37.46666667
-8.75833333,37.45833333
-8.76666667,37.45833333
-8.76666667,37.46666667
</coordinates>
</LinearRing>
</outerBoundaryIs>
</Polygon>
<Polygon>
<outerBoundaryIs>
<LinearRing>
<coordinates>
-8.775,37.475
-8.76666667,37.475
-8.76666667,37.46666667
-8.775,37.46666667
-8.775,37.475
</coordinates>
</LinearRing>
</outerBoundaryIs>
</Polygon>
<Polygon>
<outerBoundaryIs>
<LinearRing>
<coordinates>
-8.71666667,37.48333333
-8.70833333,37.48333333
-8.70833333,37.475
-8.71666667,37.475
-8.71666667,37.48333333
</coordinates>
</LinearRing>
</outerBoundaryIs>
</Polygon>
<Polygon>
<outerBoundaryIs>
<LinearRing>
<coordinates>
-8.73333333,37.51666667
-8.73333333,37.50833333
-8.74166667,37.50833333
-8.74166667,37.51666667
-8.74166667,37.525
-8.73333333,37.525
-8.725,37.525
-8.725,37.51666667
-8.73333333,37.51666667
</coordinates>
</LinearRing>
</outerBoundaryIs>
</Polygon>
<Polygon>
<outerBoundaryIs>
<LinearRing>
<coordinates>
-7.43333333,37.53333333
-7.425,37.53333333
-7.425,37.525
-7.43333333,37.525
-7.43333333,37.53333333
</coordinates>
</LinearRing>
</outerBoundaryIs>
</Polygon>
<Polygon>
<outerBoundaryIs>
<LinearRing>
<coordinates>
-7.55,37.49166667
-7.54166667,37.49166667
-7.54166667,37.48333333
-7.55,37.48333333
-7.55,37.49166667
</coordinates>
</LinearRing>
</outerBoundaryIs>
</Polygon>
<Polygon>
<outerBoundaryIs>
<LinearRing>
<coordinates>
-8.775,37.45833333
-8.76666667,37.45833333
-8.76666667,37.45
-8.775,37.45
-8.775,37.45833333
</coordinates>
</LinearRing>
</outerBoundaryIs>
</Polygon>
<Polygon>
<outerBoundaryIs>
<LinearRing>
<coordinates>
-8.74166667,37.45833333
-8.73333333,37.45833333
-8.73333333,37.45
-8.74166667,37.45
-8.75,37.45
-8.75833333,37.45
-8.75833333,37.45833333
-8.75,37.45833333
-8.75,37.46666667
-8.75833333,37.46666667
-8.75833333,37.475
-8.75,37.475
-8.74166667,37.475
-8.73333333,37.475
-8.73333333,37.46666667
-8.74166667,37.46666667
-8.74166667,37.45833333
</coordinates>
</LinearRing>
</outerBoundaryIs>
</Polygon>
<Polygon>
<outerBoundaryIs>
<LinearRing>
<coordinates>
-7.41666667,37.575
-7.40833333,37.575
-7.40833333,37.56666667
-7.41666667,37.56666667
-7.41666667,37.575
</coordinates>
</LinearRing>
</outerBoundaryIs>
</Polygon>
<Polygon>
<outerBoundaryIs>
<LinearRing>
<coordinates>
-7.4,37.575
-7.39166667,37.575
-7.39166667,37.56666667
-7.4,37.56666667
-7.4,37.575
</coordinates>
</LinearRing>
</outerBoundaryIs>
</Polygon>
<Polygon>
<outerBoundaryIs>
<LinearRing>
<coordinates>
-7.29166667,37.58333333
-7.29166667,37.575
-7.3,37.575
-7.30833333,37.575
-7.30833333,37.58333333
-7.30833333,37.59166667
-7.3,37.59166667
-7.3,37.6
-7.29166667,37.6
-7.28333333,37.6
-7.28333333,37.59166667
-7.29166667,37.59166667
-7.29166667,37.58333333
</coordinates>
</LinearRing>
</outerBoundaryIs>
</Polygon>
<Polygon>
<outerBoundaryIs>
<LinearRing>
<coordinates>
-8.19166667,37.58333333
-8.19166667,37.575
-8.2,37.575
-8.2,37.58333333
-8.2,37.59166667
-8.19166667,37.59166667
-8.19166667,37.58333333
</coordinates>
</LinearRing>
</outerBoundaryIs>
</Polygon>
<Polygon>
<outerBoundaryIs>
<LinearRing>
<coordinates>
-7.38333333,37.58333333
-7.375,37.58333333
-7.375,37.575
-7.38333333,37.575
-7.39166667,37.575
-7.39166667,37.58333333
-7.38333333,37.58333333
</coordinates>
</LinearRing>
</outerBoundaryIs>
</Polygon>
<Polygon>
<outerBoundaryIs>
<LinearRing>
<coordinates>
-7.43333333,37.58333333
-7.425,37.58333333
-7.425,37.575
-7.43333333,37.575
-7.43333333,37.58333333
</coordinates>
</LinearRing>
</outerBoundaryIs>
</Polygon>
<Polygon>
<outerBoundaryIs>
<LinearRing>
<coordinates>
-7.675,37.59166667
-7.66666667,37.59166667
-7.66666667,37.58333333
-7.675,37.58333333
-7.675,37.59166667
</coordinates>
</LinearRing>
</outerBoundaryIs>
</Polygon>
<Polygon>
<outerBoundaryIs>
<LinearRing>
<coordinates>
-8.71666667,37.59166667
-8.70833333,37.59166667
-8.70833333,37.58333333
-8.71666667,37.58333333
-8.71666667,37.59166667
</coordinates>
</LinearRing>
</outerBoundaryIs>
</Polygon>
<Polygon>
<outerBoundaryIs>
<LinearRing>
<coordinates>
-7.66666667,37.6
-7.65833333,37.6
-7.65833333,37.59166667
-7.66666667,37.59166667
-7.66666667,37.6
</coordinates>
</LinearRing>
</outerBoundaryIs>
</Polygon>
<Polygon>
<outerBoundaryIs>
<LinearRing>
<coordinates>
-7.30833333,37.63333333
-7.3,37.63333333
-7.3,37.625
-7.30833333,37.625
-7.30833333,37.63333333
</coordinates>
</LinearRing>
</outerBoundaryIs>
</Polygon>
<Polygon>
<outerBoundaryIs>
<LinearRing>
<coordinates>
-8.39166667,37.675
-8.38333333,37.675
-8.38333333,37.66666667
-8.39166667,37.66666667
-8.39166667,37.675
</coordinates>
</LinearRing>
</outerBoundaryIs>
</Polygon>
<Polygon>
<outerBoundaryIs>
<LinearRing>
<coordinates>
-7.60833333,37.675
-7.6,37.675
-7.6,37.66666667
-7.60833333,37.66666667
-7.60833333,37.675
</coordinates>
</LinearRing>
</outerBoundaryIs>
</Polygon>
<Polygon>
<outerBoundaryIs>
<LinearRing>
<coordinates>
-8.76666667,37.66666667
-8.75833333,37.66666667
-8.75833333,37.65833333
-8.76666667,37.65833333
-8.76666667,37.66666667
</coordinates>
</LinearRing>
</outerBoundaryIs>
</Polygon>
<Polygon>
<outerBoundaryIs>
<LinearRing>
<coordinates>
-8.45833333,37.66666667
-8.45,37.66666667
-8.45,37.65833333
-8.45833333,37.65833333
-8.45833333,37.66666667
</coordinates>
</LinearRing>
</outerBoundaryIs>
</Polygon>
<Polygon>
<outerBoundaryIs>
<LinearRing>
<coordinates>
-8.775,37.61666667
-8.76666667,37.61666667
-8.75833333,37.61666667
-8.75833333,37.60833333
-8.76666667,37.60833333
-8.775,37.60833333
-8.775,37.61666667
</coordinates>
</LinearRing>
</outerBoundaryIs>
</Polygon>
<Polygon>
<outerBoundaryIs>
<LinearRing>
<coordinates>
-7.59166667,37.61666667
-7.58333333,37.61666667
-7.58333333,37.60833333
-7.59166667,37.60833333
-7.59166667,37.61666667
</coordinates>
</LinearRing>
</outerBoundaryIs>
</Polygon>
<Polygon>
<outerBoundaryIs>
<LinearRing>
<coordinates>
-8.79166667,37.60833333
-8.78333333,37.60833333
-8.78333333,37.6
-8.79166667,37.6
-8.79166667,37.60833333
</coordinates>
</LinearRing>
</outerBoundaryIs>
</Polygon>
<Polygon>
<outerBoundaryIs>
<LinearRing>
<coordinates>
-7.58333333,37.60833333
-7.575,37.60833333
-7.56666667,37.60833333
-7.56666667,37.6
-7.575,37.6
-7.58333333,37.6
-7.58333333,37.60833333
</coordinates>
</LinearRing>
</outerBoundaryIs>
</Polygon>
<Polygon>
<outerBoundaryIs>
<LinearRing>
<coordinates>
-8.45833333,37.60833333
-8.45,37.60833333
-8.45,37.6
-8.45833333,37.6
-8.45833333,37.60833333
</coordinates>
</LinearRing>
</outerBoundaryIs>
</Polygon>
<Polygon>
<outerBoundaryIs>
<LinearRing>
<coordinates>
-8.74166667,37.625
-8.74166667,37.61666667
-8.75,37.61666667
-8.75,37.625
-8.75833333,37.625
-8.75833333,37.63333333
-8.76666667,37.63333333
-8.76666667,37.64166667
-8.775,37.64166667
-8.78333333,37.64166667
-8.78333333,37.65
-8.775,37.65
-8.775,37.65833333
-8.76666667,37.65833333
-8.76666667,37.65
-8.75833333,37.65
-8.75,37.65
-8.75,37.64166667
-8.75,37.63333333
-8.74166667,37.63333333
-8.74166667,37.625
</coordinates>
</LinearRing>
</outerBoundaryIs>
</Polygon>
<Polygon>
<outerBoundaryIs>
<LinearRing>
<coordinates>
-7.3,37.74166667
-7.29166667,37.74166667
-7.28333333,37.74166667
-7.28333333,37.73333333
-7.29166667,37.73333333
-7.3,37.73333333
-7.3,37.74166667
</coordinates>
</LinearRing>
</outerBoundaryIs>
</Polygon>
<Polygon>
<outerBoundaryIs>
<LinearRing>
<coordinates>
-7.24166667,37.725
-7.23333333,37.725
-7.23333333,37.73333333
-7.225,37.73333333
-7.225,37.725
-7.225,37.71666667
-7.23333333,37.71666667
-7.24166667,37.71666667
-7.24166667,37.725
</coordinates>
</LinearRing>
</outerBoundaryIs>
</Polygon>
<Polygon>
<outerBoundaryIs>
<LinearRing>
<coordinates>
-8.41666667,37.71666667
-8.40833333,37.71666667
-8.4,37.71666667
-8.4,37.725
-8.39166667,37.725
-8.39166667,37.71666667
-8.39166667,37.70833333
-8.4,37.70833333
-8.40833333,37.70833333
-8.41666667,37.70833333
-8.41666667,37.71666667
</coordinates>
</LinearRing>
</outerBoundaryIs>
</Polygon>
<Polygon>
<outerBoundaryIs>
<LinearRing>
<coordinates>
-8.28333333,37.71666667
-8.275,37.71666667
-8.275,37.70833333
-8.28333333,37.70833333
-8.29166667,37.70833333
-8.29166667,37.71666667
-8.28333333,37.71666667
</coordinates>
</LinearRing>
</outerBoundaryIs>
</Polygon>
<Polygon>
<outerBoundaryIs>
<LinearRing>
<coordinates>
-7.25,37.73333333
-7.24166667,37.73333333
-7.24166667,37.725
-7.25,37.725
-7.25,37.73333333
</coordinates>
</LinearRing>
</outerBoundaryIs>
</Polygon>
<Polygon>
<outerBoundaryIs>
<LinearRing>
<coordinates>
-8.725,37.73333333
-8.71666667,37.73333333
-8.71666667,37.725
-8.725,37.725
-8.725,37.73333333
</coordinates>
</LinearRing>
</outerBoundaryIs>
</Polygon>
<Polygon>
<outerBoundaryIs>
<LinearRing>
<coordinates>
-7.31666667,37.73333333
-7.31666667,37.725
-7.325,37.725
-7.325,37.73333333
-7.325,37.74166667
-7.31666667,37.74166667
-7.31666667,37.73333333
</coordinates>
</LinearRing>
</outerBoundaryIs>
</Polygon>
<Polygon>
<outerBoundaryIs>
<LinearRing>
<coordinates>
-8.65833333,37.73333333
-8.65833333,37.725
-8.66666667,37.725
-8.675,37.725
-8.68333333,37.725
-8.68333333,37.73333333
-8.675,37.73333333
-8.66666667,37.73333333
-8.66666667,37.74166667
-8.65833333,37.74166667
-8.65833333,37.73333333
</coordinates>
</LinearRing>
</outerBoundaryIs>
</Polygon>
<Polygon>
<outerBoundaryIs>
<LinearRing>
<coordinates>
-8,37.775
-7.99166667,37.775
-7.99166667,37.76666667
-8,37.76666667
-8,37.775
</coordinates>
</LinearRing>
</outerBoundaryIs>
</Polygon>
<Polygon>
<outerBoundaryIs>
<LinearRing>
<coordinates>
-7.68333333,37.79166667
-7.675,37.79166667
-7.675,37.78333333
-7.68333333,37.78333333
-7.69166667,37.78333333
-7.69166667,37.79166667
-7.68333333,37.79166667
</coordinates>
</LinearRing>
</outerBoundaryIs>
</Polygon>
<Polygon>
<outerBoundaryIs>
<LinearRing>
<coordinates>
-8.53333333,37.78333333
-8.525,37.78333333
-8.525,37.775
-8.53333333,37.775
-8.53333333,37.78333333
</coordinates>
</LinearRing>
</outerBoundaryIs>
</Polygon>
<Polygon>
<outerBoundaryIs>
<LinearRing>
<coordinates>
-8.00833333,37.78333333
-8,37.78333333
-8,37.775
-8.00833333,37.775
-8.00833333,37.78333333
</coordinates>
</LinearRing>
</outerBoundaryIs>
</Polygon>
<Polygon>
<outerBoundaryIs>
<LinearRing>
<coordinates>
-8.05833333,37.78333333
-8.05833333,37.775
-8.06666667,37.775
-8.06666667,37.78333333
-8.06666667,37.79166667
-8.05833333,37.79166667
-8.05833333,37.78333333
</coordinates>
</LinearRing>
</outerBoundaryIs>
</Polygon>
<Polygon>
<outerBoundaryIs>
<LinearRing>
<coordinates>
-7.28333333,37.75
-7.275,37.75
-7.275,37.74166667
-7.28333333,37.74166667
-7.28333333,37.75
</coordinates>
</LinearRing>
</outerBoundaryIs>
</Polygon>
<Polygon>
<outerBoundaryIs>
<LinearRing>
<coordinates>
-7.31666667,37.75
-7.30833333,37.75
-7.30833333,37.74166667
-7.31666667,37.74166667
-7.31666667,37.75
</coordinates>
</LinearRing>
</outerBoundaryIs>
</Polygon>
<Polygon>
<outerBoundaryIs>
<LinearRing>
<coordinates>
-8.2,37.75
-8.19166667,37.75
-8.19166667,37.74166667
-8.2,37.74166667
-8.2,37.75
</coordinates>
</LinearRing>
</outerBoundaryIs>
</Polygon>
<Polygon>
<outerBoundaryIs>
<LinearRing>
<coordinates>
-8.51666667,37.75
-8.50833333,37.75
-8.50833333,37.74166667
-8.51666667,37.74166667
-8.51666667,37.75
</coordinates>
</LinearRing>
</outerBoundaryIs>
</Polygon>
<Polygon>
<outerBoundaryIs>
<LinearRing>
<coordinates>
-8.16666667,37.75833333
-8.16666667,37.75
-8.175,37.75
-8.175,37.75833333
-8.18333333,37.75833333
-8.18333333,37.76666667
-8.175,37.76666667
-8.16666667,37.76666667
-8.16666667,37.75833333
</coordinates>
</LinearRing>
</outerBoundaryIs>
</Polygon>
<Polygon>
<outerBoundaryIs>
<LinearRing>
<coordinates>
-7.58333333,37.76666667
-7.575,37.76666667
-7.575,37.75833333
-7.58333333,37.75833333
-7.58333333,37.76666667
</coordinates>
</LinearRing>
</outerBoundaryIs>
</Polygon>
<Polygon>
<outerBoundaryIs>
<LinearRing>
<coordinates>
-7.96666667,37.76666667
-7.95833333,37.76666667
-7.95833333,37.75833333
-7.96666667,37.75833333
-7.96666667,37.76666667
</coordinates>
</LinearRing>
</outerBoundaryIs>
</Polygon>
<Polygon>
<outerBoundaryIs>
<LinearRing>
<coordinates>
-7.60833333,37.69166667
-7.6,37.69166667
-7.6,37.68333333
-7.60833333,37.68333333
-7.60833333,37.69166667
</coordinates>
</LinearRing>
</outerBoundaryIs>
</Polygon>
<Polygon>
<outerBoundaryIs>
<LinearRing>
<coordinates>
-7.80833333,37.69166667
-7.80833333,37.68333333
-7.81666667,37.68333333
-7.825,37.68333333
-7.83333333,37.68333333
-7.84166667,37.68333333
-7.84166667,37.675
-7.85,37.675
-7.85,37.66666667
-7.85833333,37.66666667
-7.85833333,37.675
-7.85833333,37.68333333
-7.85,37.68333333
-7.85,37.69166667
-7.84166667,37.69166667
-7.84166667,37.7
-7.83333333,37.7
-7.825,37.7
-7.825,37.70833333
-7.825,37.71666667
-7.81666667,37.71666667
-7.80833333,37.71666667
-7.8,37.71666667
-7.8,37.70833333
-7.80833333,37.70833333
-7.81666667,37.70833333
-7.81666667,37.7
-7.80833333,37.7
-7.8,37.7
-7.8,37.69166667
-7.80833333,37.69166667
</coordinates>
</LinearRing>
</outerBoundaryIs>
</Polygon>
<Polygon>
<outerBoundaryIs>
<LinearRing>
<coordinates>
-8.76666667,37.68333333
-8.76666667,37.675
-8.775,37.675
-8.775,37.68333333
-8.78333333,37.68333333
-8.78333333,37.69166667
-8.775,37.69166667
-8.775,37.7
-8.76666667,37.7
-8.75833333,37.7
-8.75833333,37.70833333
-8.75833333,37.71666667
-8.75,37.71666667
-8.75,37.70833333
-8.75,37.7
-8.74166667,37.7
-8.73333333,37.7
-8.725,37.7
-8.71666667,37.7
-8.71666667,37.70833333
-8.70833333,37.70833333
-8.7,37.70833333
-8.7,37.71666667
-8.7,37.725
-8.7,37.73333333
-8.70833333,37.73333333
-8.71666667,37.73333333
-8.71666667,37.74166667
-8.71666667,37.75
-8.71666667,37.75833333
-8.70833333,37.75833333
-8.70833333,37.76666667
-8.7,37.76666667
-8.7,37.75833333
-8.69166667,37.75833333
-8.69166667,37.75
-8.68333333,37.75
-8.675,37.75
-8.675,37.74166667
-8.68333333,37.74166667
-8.68333333,37.73333333
-8.69166667,37.73333333
-8.69166667,37.725
-8.69166667,37.71666667
-8.68333333,37.71666667
-8.675,37.71666667
-8.675,37.70833333
-8.675,37.7
-8.68333333,37.7
-8.68333333,37.70833333
-8.69166667,37.70833333
-8.69166667,37.7
-8.69166667,37.69166667
-8.7,37.69166667
-8.70833333,37.69166667
-8.71666667,37.69166667
-8.725,37.69166667
-8.725,37.68333333
-8.73333333,37.68333333
-8.73333333,37.69166667
-8.74166667,37.69166667
-8.75,37.69166667
-8.75833333,37.69166667
-8.76666667,37.69166667
-8.76666667,37.68333333
</coordinates>
</LinearRing>
</outerBoundaryIs>
</Polygon>
<Polygon>
<outerBoundaryIs>
<LinearRing>
<coordinates>
-7.8,37.69166667
-7.79166667,37.69166667
-7.79166667,37.68333333
-7.8,37.68333333
-7.8,37.69166667
</coordinates>
</LinearRing>
</outerBoundaryIs>
</Polygon>
<Polygon>
<outerBoundaryIs>
<LinearRing>
<coordinates>
-7.60833333,37.7
-7.60833333,37.69166667
-7.61666667,37.69166667
-7.625,37.69166667
-7.625,37.7
-7.61666667,37.7
-7.61666667,37.70833333
-7.60833333,37.70833333
-7.60833333,37.7
</coordinates>
</LinearRing>
</outerBoundaryIs>
</Polygon>
<Polygon>
<outerBoundaryIs>
<LinearRing>
<coordinates>
-8.64166667,37.55
-8.63333333,37.55
-8.63333333,37.54166667
-8.64166667,37.54166667
-8.64166667,37.55
</coordinates>
</LinearRing>
</outerBoundaryIs>
</Polygon>
<Polygon>
<outerBoundaryIs>
<LinearRing>
<coordinates>
-7.40833333,37.56666667
-7.4,37.56666667
-7.4,37.55833333
-7.40833333,37.55833333
-7.40833333,37.56666667
</coordinates>
</LinearRing>
</outerBoundaryIs>
</Polygon>
<Polygon>
<outerBoundaryIs>
<LinearRing>
<coordinates>
-7.23333333,37.825
-7.225,37.825
-7.225,37.81666667
-7.23333333,37.81666667
-7.23333333,37.825
</coordinates>
</LinearRing>
</outerBoundaryIs>
</Polygon>
<Polygon>
<outerBoundaryIs>
<LinearRing>
<coordinates>
-7.4,37.825
-7.39166667,37.825
-7.39166667,37.81666667
-7.4,37.81666667
-7.4,37.825
</coordinates>
</LinearRing>
</outerBoundaryIs>
</Polygon>
<Polygon>
<outerBoundaryIs>
<LinearRing>
<coordinates>
-7.38333333,37.83333333
-7.375,37.83333333
-7.375,37.825
-7.38333333,37.825
-7.38333333,37.83333333
</coordinates>
</LinearRing>
</outerBoundaryIs>
</Polygon>
<Polygon>
<outerBoundaryIs>
<LinearRing>
<coordinates>
-8.13333333,37.83333333
-8.125,37.83333333
-8.125,37.825
-8.13333333,37.825
-8.13333333,37.83333333
</coordinates>
</LinearRing>
</outerBoundaryIs>
</Polygon>
<Polygon>
<outerBoundaryIs>
<LinearRing>
<coordinates>
-8.65833333,37.875
-8.65,37.875
-8.65,37.86666667
-8.65833333,37.86666667
-8.65833333,37.875
</coordinates>
</LinearRing>
</outerBoundaryIs>
</Polygon>
<Polygon>
<outerBoundaryIs>
<LinearRing>
<coordinates>
-8.65,37.86666667
-8.64166667,37.86666667
-8.64166667,37.85833333
-8.65,37.85833333
-8.65,37.86666667
</coordinates>
</LinearRing>
</outerBoundaryIs>
</Polygon>
<Polygon>
<outerBoundaryIs>
<LinearRing>
<coordinates>
-8.56666667,37.85
-8.56666667,37.84166667
-8.575,37.84166667
-8.575,37.85
-8.58333333,37.85
-8.58333333,37.85833333
-8.575,37.85833333
-8.56666667,37.85833333
-8.56666667,37.85
</coordinates>
</LinearRing>
</outerBoundaryIs>
</Polygon>
<Polygon>
<outerBoundaryIs>
<LinearRing>
<coordinates>
-8.175,37.83333333
-8.175,37.825
-8.18333333,37.825
-8.19166667,37.825
-8.2,37.825
-8.2,37.83333333
-8.19166667,37.83333333
-8.18333333,37.83333333
-8.18333333,37.84166667
-8.175,37.84166667
-8.175,37.83333333
</coordinates>
</LinearRing>
</outerBoundaryIs>
</Polygon>
<Polygon>
<outerBoundaryIs>
<LinearRing>
<coordinates>
-7.33333333,37.84166667
-7.33333333,37.83333333
-7.34166667,37.83333333
-7.35,37.83333333
-7.35,37.84166667
-7.35,37.85
-7.34166667,37.85
-7.33333333,37.85
-7.33333333,37.84166667
</coordinates>
</LinearRing>
</outerBoundaryIs>
</Polygon>
<Polygon>
<outerBoundaryIs>
<LinearRing>
<coordinates>
-8.58333333,37.84166667
-8.575,37.84166667
-8.575,37.83333333
-8.58333333,37.83333333
-8.59166667,37.83333333
-8.59166667,37.84166667
-8.58333333,37.84166667
</coordinates>
</LinearRing>
</outerBoundaryIs>
</Polygon>
<Polygon>
<outerBoundaryIs>
<LinearRing>
<coordinates>
-8.53333333,37.84166667
-8.525,37.84166667
-8.525,37.83333333
-8.53333333,37.83333333
-8.53333333,37.84166667
</coordinates>
</LinearRing>
</outerBoundaryIs>
</Polygon>
<Polygon>
<outerBoundaryIs>
<LinearRing>
<coordinates>
-8.525,37.91666667
-8.51666667,37.91666667
-8.51666667,37.90833333
-8.525,37.90833333
-8.525,37.91666667
</coordinates>
</LinearRing>
</outerBoundaryIs>
</Polygon>
<Polygon>
<outerBoundaryIs>
<LinearRing>
<coordinates>
-7.58333333,37.91666667
-7.575,37.91666667
-7.575,37.90833333
-7.58333333,37.90833333
-7.58333333,37.91666667
</coordinates>
</LinearRing>
</outerBoundaryIs>
</Polygon>
<Polygon>
<outerBoundaryIs>
<LinearRing>
<coordinates>
-7.125,37.95833333
-7.11666667,37.95833333
-7.10833333,37.95833333
-7.1,37.95833333
-7.1,37.95
-7.10833333,37.95
-7.11666667,37.95
-7.125,37.95
-7.125,37.95833333
</coordinates>
</LinearRing>
</outerBoundaryIs>
</Polygon>
<Polygon>
<outerBoundaryIs>
<LinearRing>
<coordinates>
-7.05833333,37.93333333
-7.05,37.93333333
-7.04166667,37.93333333
-7.04166667,37.925
-7.05,37.925
-7.05833333,37.925
-7.05833333,37.93333333
</coordinates>
</LinearRing>
</outerBoundaryIs>
</Polygon>
<Polygon>
<outerBoundaryIs>
<LinearRing>
<coordinates>
-7.575,38.00833333
-7.56666667,38.00833333
-7.56666667,38
-7.575,38
-7.575,38.00833333
</coordinates>
</LinearRing>
</outerBoundaryIs>
</Polygon>
<Polygon>
<outerBoundaryIs>
<LinearRing>
<coordinates>
-7.6,38
-7.59166667,38
-7.58333333,38
-7.575,38
-7.575,37.99166667
-7.58333333,37.99166667
-7.59166667,37.99166667
-7.6,37.99166667
-7.6,38
</coordinates>
</LinearRing>
</outerBoundaryIs>
</Polygon>
<Polygon>
<outerBoundaryIs>
<LinearRing>
<coordinates>
-8.55,38.00833333
-8.55,38
-8.55833333,38
-8.55833333,38.00833333
-8.55833333,38.01666667
-8.55,38.01666667
-8.54166667,38.01666667
-8.54166667,38.00833333
-8.55,38.00833333
</coordinates>
</LinearRing>
</outerBoundaryIs>
</Polygon>
<Polygon>
<outerBoundaryIs>
<LinearRing>
<coordinates>
-7.03333333,37.95833333
-7.03333333,37.95
-7.04166667,37.95
-7.04166667,37.95833333
-7.04166667,37.96666667
-7.05,37.96666667
-7.05,37.975
-7.05833333,37.975
-7.06666667,37.975
-7.075,37.975
-7.075,37.98333333
-7.08333333,37.98333333
-7.09166667,37.98333333
-7.09166667,37.975
-7.1,37.975
-7.1,37.98333333
-7.10833333,37.98333333
-7.10833333,37.99166667
-7.1,37.99166667
-7.09166667,37.99166667
-7.08333333,37.99166667
-7.08333333,38
-7.075,38
-7.075,37.99166667
-7.06666667,37.99166667
-7.05833333,37.99166667
-7.05833333,38
-7.05,38
-7.05,37.99166667
-7.05,37.98333333
-7.04166667,37.98333333
-7.03333333,37.98333333
-7.025,37.98333333
-7.01666667,37.98333333
-7.00833333,37.98333333
-7,37.98333333
-7,37.99166667
-6.99166667,37.99166667
-6.99166667,37.98333333
-6.98333333,37.98333333
-6.98333333,37.975
-6.99166667,37.975
-6.99166667,37.96666667
-7,37.96666667
-7.00833333,37.96666667
-7.00833333,37.95833333
-7.01666667,37.95833333
-7.025,37.95833333
-7.03333333,37.95833333
</coordinates>
</LinearRing>
</outerBoundaryIs>
</Polygon>
<Polygon>
<outerBoundaryIs>
<LinearRing>
<coordinates>
-7.85833333,37.95
-7.86666667,37.95
-7.86666667,37.95833333
-7.86666667,37.96666667
-7.86666667,37.975
-7.85833333,37.975
-7.85833333,37.96666667
-7.85,37.96666667
-7.85,37.95833333
-7.85,37.95
-7.85833333,37.95
</coordinates>
</LinearRing>
</outerBoundaryIs>
</Polygon>
<Polygon>
<outerBoundaryIs>
<LinearRing>
<coordinates>
-7.09166667,37.96666667
-7.08333333,37.96666667
-7.08333333,37.95833333
-7.09166667,37.95833333
-7.1,37.95833333
-7.1,37.96666667
-7.09166667,37.96666667
</coordinates>
</LinearRing>
</outerBoundaryIs>
</Polygon>
<Polygon>
<outerBoundaryIs>
<LinearRing>
<coordinates>
-7.875,37.98333333
-7.875,37.975
-7.88333333,37.975
-7.88333333,37.98333333
-7.88333333,37.99166667
-7.875,37.99166667
-7.86666667,37.99166667
-7.85833333,37.99166667
-7.85833333,37.98333333
-7.86666667,37.98333333
-7.875,37.98333333
</coordinates>
</LinearRing>
</outerBoundaryIs>
</Polygon>
<Polygon>
<outerBoundaryIs>
<LinearRing>
<coordinates>
-8.59166667,37.98333333
-8.58333333,37.98333333
-8.575,37.98333333
-8.575,37.99166667
-8.575,38
-8.58333333,38
-8.59166667,38
-8.59166667,38.00833333
-8.58333333,38.00833333
-8.575,38.00833333
-8.56666667,38.00833333
-8.56666667,38
-8.56666667,37.99166667
-8.55833333,37.99166667
-8.55833333,37.98333333
-8.55833333,37.975
-8.56666667,37.975
-8.575,37.975
-8.58333333,37.975
-8.59166667,37.975
-8.59166667,37.98333333
</coordinates>
</LinearRing>
</outerBoundaryIs>
</Polygon>
<Polygon>
<outerBoundaryIs>
<LinearRing>
<coordinates>
-8.54166667,37.9
-8.53333333,37.9
-8.53333333,37.89166667
-8.54166667,37.89166667
-8.55,37.89166667
-8.55,37.9
-8.54166667,37.9
</coordinates>
</LinearRing>
</outerBoundaryIs>
</Polygon>
<Polygon>
<outerBoundaryIs>
<LinearRing>
<coordinates>
-8.53333333,37.90833333
-8.525,37.90833333
-8.525,37.9
-8.53333333,37.9
-8.53333333,37.90833333
</coordinates>
</LinearRing>
</outerBoundaryIs>
</Polygon>
<Polygon>
<outerBoundaryIs>
<LinearRing>
<coordinates>
-7.23333333,37.79166667
-7.23333333,37.78333333
-7.24166667,37.78333333
-7.24166667,37.79166667
-7.24166667,37.8
-7.23333333,37.8
-7.23333333,37.79166667
</coordinates>
</LinearRing>
</outerBoundaryIs>
</Polygon>
<Polygon>
<outerBoundaryIs>
<LinearRing>
<coordinates>
-7.43333333,37.78333333
-7.43333333,37.775
-7.44166667,37.775
-7.44166667,37.78333333
-7.45,37.78333333
-7.45,37.79166667
-7.45,37.8
-7.45833333,37.8
-7.45833333,37.80833333
-7.45,37.80833333
-7.44166667,37.80833333
-7.44166667,37.8
-7.43333333,37.8
-7.425,37.8
-7.425,37.79166667
-7.425,37.78333333
-7.43333333,37.78333333
</coordinates>
</LinearRing>
</outerBoundaryIs>
</Polygon>
<Polygon>
<outerBoundaryIs>
<LinearRing>
<coordinates>
-8.125,37.8
-8.125,37.79166667
-8.13333333,37.79166667
-8.13333333,37.8
-8.13333333,37.80833333
-8.125,37.80833333
-8.125,37.81666667
-8.125,37.825
-8.11666667,37.825
-8.11666667,37.81666667
-8.10833333,37.81666667
-8.10833333,37.80833333
-8.11666667,37.80833333
-8.11666667,37.8
-8.125,37.8
</coordinates>
</LinearRing>
</outerBoundaryIs>
</Polygon>
<Polygon>
<outerBoundaryIs>
<LinearRing>
<coordinates>
-7.61666667,37.8
-7.60833333,37.8
-7.60833333,37.79166667
-7.61666667,37.79166667
-7.61666667,37.8
</coordinates>
</LinearRing>
</outerBoundaryIs>
</Polygon>
<Polygon>
<outerBoundaryIs>
<LinearRing>
<coordinates>
-7.85833333,37.8
-7.85,37.8
-7.85,37.79166667
-7.85833333,37.79166667
-7.86666667,37.79166667
-7.875,37.79166667
-7.875,37.8
-7.88333333,37.8
-7.88333333,37.80833333
-7.875,37.80833333
-7.86666667,37.80833333
-7.85833333,37.80833333
-7.85833333,37.8
</coordinates>
</LinearRing>
</outerBoundaryIs>
</Polygon>
<Polygon>
<outerBoundaryIs>
<LinearRing>
<coordinates>
-7.70833333,37.8
-7.7,37.8
-7.7,37.79166667
-7.70833333,37.79166667
-7.70833333,37.8
</coordinates>
</LinearRing>
</outerBoundaryIs>
</Polygon>
<Polygon>
<outerBoundaryIs>
<LinearRing>
<coordinates>
-8.2,37.81666667
-8.19166667,37.81666667
-8.19166667,37.80833333
-8.2,37.80833333
-8.2,37.81666667
</coordinates>
</LinearRing>
</outerBoundaryIs>
</Polygon>
<Polygon>
<outerBoundaryIs>
<LinearRing>
<coordinates>
-8.775,37.41666667
-8.775,37.40833333
-8.78333333,37.40833333
-8.78333333,37.41666667
-8.78333333,37.425
-8.775,37.425
-8.775,37.41666667
</coordinates>
</LinearRing>
</outerBoundaryIs>
</Polygon>
<Polygon>
<outerBoundaryIs>
<LinearRing>
<coordinates>
-7.9,37.4
-7.9,37.39166667
-7.90833333,37.39166667
-7.90833333,37.4
-7.91666667,37.4
-7.91666667,37.40833333
-7.90833333,37.40833333
-7.9,37.40833333
-7.9,37.41666667
-7.9,37.425
-7.90833333,37.425
-7.91666667,37.425
-7.91666667,37.43333333
-7.90833333,37.43333333
-7.90833333,37.44166667
-7.90833333,37.45
-7.9,37.45
-7.9,37.44166667
-7.89166667,37.44166667
-7.88333333,37.44166667
-7.875,37.44166667
-7.86666667,37.44166667
-7.85833333,37.44166667
-7.85833333,37.45
-7.85,37.45
-7.84166667,37.45
-7.84166667,37.44166667
-7.84166667,37.43333333
-7.85,37.43333333
-7.85,37.425
-7.85833333,37.425
-7.85833333,37.43333333
-7.86666667,37.43333333
-7.875,37.43333333
-7.875,37.425
-7.88333333,37.425
-7.88333333,37.41666667
-7.89166667,37.41666667
-7.89166667,37.40833333
-7.89166667,37.4
-7.9,37.4
</coordinates>
</LinearRing>
</outerBoundaryIs>
</Polygon>
<Polygon>
<outerBoundaryIs>
<LinearRing>
<coordinates>
-7.99166667,37.34166667
-7.99166667,37.33333333
-8,37.33333333
-8,37.34166667
-8.00833333,37.34166667
-8.00833333,37.35
-8.01666667,37.35
-8.01666667,37.35833333
-8.01666667,37.36666667
-8.01666667,37.375
-8.025,37.375
-8.03333333,37.375
-8.03333333,37.38333333
-8.025,37.38333333
-8.01666667,37.38333333
-8.00833333,37.38333333
-8.00833333,37.39166667
-8.01666667,37.39166667
-8.01666667,37.4
-8.00833333,37.4
-8,37.4
-8,37.39166667
-7.99166667,37.39166667
-7.99166667,37.4
-7.99166667,37.40833333
-7.98333333,37.40833333
-7.975,37.40833333
-7.975,37.41666667
-7.96666667,37.41666667
-7.95833333,37.41666667
-7.95,37.41666667
-7.94166667,37.41666667
-7.94166667,37.40833333
-7.93333333,37.40833333
-7.93333333,37.41666667
-7.925,37.41666667
-7.91666667,37.41666667
-7.91666667,37.40833333
-7.925,37.40833333
-7.925,37.4
-7.91666667,37.4
-7.91666667,37.39166667
-7.925,37.39166667
-7.925,37.38333333
-7.93333333,37.38333333
-7.93333333,37.39166667
-7.94166667,37.39166667
-7.94166667,37.38333333
-7.94166667,37.375
-7.95,37.375
-7.95833333,37.375
-7.96666667,37.375
-7.975,37.375
-7.98333333,37.375
-7.98333333,37.36666667
-7.98333333,37.35833333
-7.975,37.35833333
-7.975,37.35
-7.98333333,37.35
-7.98333333,37.34166667
-7.99166667,37.34166667
</coordinates>
</LinearRing>
</outerBoundaryIs>
<innerBoundaryIs>
<LinearRing>
<coordinates>
-7.98333333,37.38333333
-7.975,37.38333333
-7.96666667,37.38333333
-7.96666667,37.39166667
-7.95833333,37.39166667
-7.95833333,37.4
-7.96666667,37.4
-7.975,37.4
-7.98333333,37.4
-7.98333333,37.39166667
-7.98333333,37.38333333
</coordinates>
</LinearRing>
</innerBoundaryIs>
</Polygon>
<Polygon>
<outerBoundaryIs>
<LinearRing>
<coordinates>
-8.65833333,37.425
-8.65,37.425
-8.65,37.41666667
-8.65833333,37.41666667
-8.66666667,37.41666667
-8.66666667,37.425
-8.65833333,37.425
</coordinates>
</LinearRing>
</outerBoundaryIs>
</Polygon>
<Polygon>
<outerBoundaryIs>
<LinearRing>
<coordinates>
-8.61666667,37.43333333
-8.60833333,37.43333333
-8.60833333,37.425
-8.61666667,37.425
-8.61666667,37.43333333
</coordinates>
</LinearRing>
</outerBoundaryIs>
</Polygon>
<Polygon>
<outerBoundaryIs>
<LinearRing>
<coordinates>
-8.79166667,38.09166667
-8.79166667,38.08333333
-8.8,38.08333333
-8.8,38.09166667
-8.8,38.1
-8.79166667,38.1
-8.79166667,38.09166667
</coordinates>
</LinearRing>
</outerBoundaryIs>
</Polygon>
<Polygon>
<outerBoundaryIs>
<LinearRing>
<coordinates>
-8.74166667,38.11666667
-8.73333333,38.11666667
-8.73333333,38.10833333
-8.74166667,38.10833333
-8.74166667,38.11666667
</coordinates>
</LinearRing>
</outerBoundaryIs>
</Polygon>
<Polygon>
<outerBoundaryIs>
<LinearRing>
<coordinates>
-8.65833333,38.16666667
-8.65833333,38.15833333
-8.66666667,38.15833333
-8.66666667,38.16666667
-8.675,38.16666667
-8.675,38.175
-8.66666667,38.175
-8.65833333,38.175
-8.65,38.175
-8.65,38.16666667
-8.65833333,38.16666667
</coordinates>
</LinearRing>
</outerBoundaryIs>
</Polygon>
<Polygon>
<outerBoundaryIs>
<LinearRing>
<coordinates>
-7.525,38.16666667
-7.51666667,38.16666667
-7.51666667,38.15833333
-7.525,38.15833333
-7.525,38.16666667
</coordinates>
</LinearRing>
</outerBoundaryIs>
</Polygon>
<Polygon>
<outerBoundaryIs>
<LinearRing>
<coordinates>
-7.68333333,38.16666667
-7.675,38.16666667
-7.675,38.15833333
-7.68333333,38.15833333
-7.68333333,38.16666667
</coordinates>
</LinearRing>
</outerBoundaryIs>
</Polygon>
<Polygon>
<outerBoundaryIs>
<LinearRing>
<coordinates>
-7.53333333,38.175
-7.525,38.175
-7.525,38.16666667
-7.53333333,38.16666667
-7.53333333,38.175
</coordinates>
</LinearRing>
</outerBoundaryIs>
</Polygon>
<Polygon>
<outerBoundaryIs>
<LinearRing>
<coordinates>
-7.81666667,38.20833333
-7.80833333,38.20833333
-7.80833333,38.2
-7.81666667,38.2
-7.81666667,38.20833333
</coordinates>
</LinearRing>
</outerBoundaryIs>
</Polygon>
<Polygon>
<outerBoundaryIs>
<LinearRing>
<coordinates>
-7.89166667,38.20833333
-7.88333333,38.20833333
-7.88333333,38.2
-7.89166667,38.2
-7.89166667,38.20833333
</coordinates>
</LinearRing>
</outerBoundaryIs>
</Polygon>
<Polygon>
<outerBoundaryIs>
<LinearRing>
<coordinates>
-7.45833333,38.21666667
-7.45,38.21666667
-7.45,38.20833333
-7.45833333,38.20833333
-7.45833333,38.21666667
</coordinates>
</LinearRing>
</outerBoundaryIs>
</Polygon>
<Polygon>
<outerBoundaryIs>
<LinearRing>
<coordinates>
-7.50833333,38.21666667
-7.5,38.21666667
-7.5,38.20833333
-7.50833333,38.20833333
-7.50833333,38.21666667
</coordinates>
</LinearRing>
</outerBoundaryIs>
</Polygon>
<Polygon>
<outerBoundaryIs>
<LinearRing>
<coordinates>
-7.89166667,38.18333333
-7.89166667,38.175
-7.9,38.175
-7.9,38.18333333
-7.9,38.19166667
-7.89166667,38.19166667
-7.88333333,38.19166667
-7.88333333,38.18333333
-7.89166667,38.18333333
</coordinates>
</LinearRing>
</outerBoundaryIs>
</Polygon>
<Polygon>
<outerBoundaryIs>
<LinearRing>
<coordinates>
-8.575,38.19166667
-8.575,38.18333333
-8.58333333,38.18333333
-8.58333333,38.19166667
-8.58333333,38.2
-8.575,38.2
-8.56666667,38.2
-8.55833333,38.2
-8.55833333,38.19166667
-8.56666667,38.19166667
-8.575,38.19166667
</coordinates>
</LinearRing>
</outerBoundaryIs>
</Polygon>
<Polygon>
<outerBoundaryIs>
<LinearRing>
<coordinates>
-7.66666667,38.19166667
-7.65833333,38.19166667
-7.65833333,38.18333333
-7.66666667,38.18333333
-7.675,38.18333333
-7.68333333,38.18333333
-7.68333333,38.19166667
-7.68333333,38.2
-7.675,38.2
-7.675,38.19166667
-7.66666667,38.19166667
</coordinates>
</LinearRing>
</outerBoundaryIs>
</Polygon>
<Polygon>
<outerBoundaryIs>
<LinearRing>
<coordinates>
-7.93333333,38.2
-7.925,38.2
-7.925,38.19166667
-7.93333333,38.19166667
-7.93333333,38.2
</coordinates>
</LinearRing>
</outerBoundaryIs>
</Polygon>
<Polygon>
<outerBoundaryIs>
<LinearRing>
<coordinates>
-7.975,38.2
-7.975,38.19166667
-7.98333333,38.19166667
-7.99166667,38.19166667
-7.99166667,38.2
-8,38.2
-8,38.20833333
-7.99166667,38.20833333
-7.98333333,38.20833333
-7.975,38.20833333
-7.975,38.21666667
-7.96666667,38.21666667
-7.95833333,38.21666667
-7.95833333,38.20833333
-7.96666667,38.20833333
-7.96666667,38.2
-7.975,38.2
</coordinates>
</LinearRing>
</outerBoundaryIs>
</Polygon>
<Polygon>
<outerBoundaryIs>
<LinearRing>
<coordinates>
-7.4,38.15
-7.4,38.14166667
-7.40833333,38.14166667
-7.40833333,38.15
-7.40833333,38.15833333
-7.4,38.15833333
-7.4,38.15
</coordinates>
</LinearRing>
</outerBoundaryIs>
</Polygon>
<Polygon>
<outerBoundaryIs>
<LinearRing>
<coordinates>
-7.49166667,38.15
-7.48333333,38.15
-7.48333333,38.14166667
-7.49166667,38.14166667
-7.49166667,38.15
</coordinates>
</LinearRing>
</outerBoundaryIs>
</Polygon>
<Polygon>
<outerBoundaryIs>
<LinearRing>
<coordinates>
-8.73333333,38.15
-8.725,38.15
-8.725,38.14166667
-8.73333333,38.14166667
-8.73333333,38.15
</coordinates>
</LinearRing>
</outerBoundaryIs>
</Polygon>
<Polygon>
<outerBoundaryIs>
<LinearRing>
<coordinates>
-7.65833333,38.15
-7.65,38.15
-7.65,38.14166667
-7.65833333,38.14166667
-7.66666667,38.14166667
-7.66666667,38.15
-7.65833333,38.15
</coordinates>
</LinearRing>
</outerBoundaryIs>
</Polygon>
<Polygon>
<outerBoundaryIs>
<LinearRing>
<coordinates>
-8.66666667,38.15
-8.65833333,38.15
-8.65833333,38.14166667
-8.66666667,38.14166667
-8.675,38.14166667
-8.675,38.15
-8.675,38.15833333
-8.66666667,38.15833333
-8.66666667,38.15
</coordinates>
</LinearRing>
</outerBoundaryIs>
</Polygon>
<Polygon>
<outerBoundaryIs>
<LinearRing>
<coordinates>
-8.74166667,38.14166667
-8.73333333,38.14166667
-8.73333333,38.13333333
-8.74166667,38.13333333
-8.74166667,38.14166667
</coordinates>
</LinearRing>
</outerBoundaryIs>
</Polygon>
<Polygon>
<outerBoundaryIs>
<LinearRing>
<coordinates>
-8.56666667,38.14166667
-8.55833333,38.14166667
-8.55833333,38.13333333
-8.56666667,38.13333333
-8.56666667,38.14166667
</coordinates>
</LinearRing>
</outerBoundaryIs>
</Polygon>
<Polygon>
<outerBoundaryIs>
<LinearRing>
<coordinates>
-8.78333333,38.10833333
-8.78333333,38.1
-8.79166667,38.1
-8.79166667,38.10833333
-8.79166667,38.11666667
-8.79166667,38.125
-8.78333333,38.125
-8.78333333,38.13333333
-8.78333333,38.14166667
-8.78333333,38.15
-8.775,38.15
-8.775,38.14166667
-8.76666667,38.14166667
-8.76666667,38.13333333
-8.75833333,38.13333333
-8.75,38.13333333
-8.74166667,38.13333333
-8.74166667,38.125
-8.74166667,38.11666667
-8.75,38.11666667
-8.75833333,38.11666667
-8.76666667,38.11666667
-8.76666667,38.10833333
-8.775,38.10833333
-8.78333333,38.10833333
</coordinates>
</LinearRing>
</outerBoundaryIs>
</Polygon>
<Polygon>
<outerBoundaryIs>
<LinearRing>
<coordinates>
-8.51666667,38.10833333
-8.51666667,38.1
-8.525,38.1
-8.525,38.10833333
-8.53333333,38.10833333
-8.54166667,38.10833333
-8.55,38.10833333
-8.55,38.11666667
-8.54166667,38.11666667
-8.53333333,38.11666667
-8.53333333,38.125
-8.54166667,38.125
-8.54166667,38.13333333
-8.54166667,38.14166667
-8.55,38.14166667
-8.55833333,38.14166667
-8.55833333,38.15
-8.55,38.15
-8.54166667,38.15
-8.54166667,38.15833333
-8.54166667,38.16666667
-8.55,38.16666667
-8.55,38.175
-8.55,38.18333333
-8.55,38.19166667
-8.54166667,38.19166667
-8.54166667,38.18333333
-8.53333333,38.18333333
-8.53333333,38.175
-8.525,38.175
-8.525,38.16666667
-8.525,38.15833333
-8.53333333,38.15833333
-8.53333333,38.15
-8.53333333,38.14166667
-8.525,38.14166667
-8.525,38.13333333
-8.525,38.125
-8.525,38.11666667
-8.51666667,38.11666667
-8.51666667,38.10833333
</coordinates>
</LinearRing>
</outerBoundaryIs>
</Polygon>
<Polygon>
<outerBoundaryIs>
<LinearRing>
<coordinates>
-7.55,38.15833333
-7.54166667,38.15833333
-7.53333333,38.15833333
-7.53333333,38.15
-7.54166667,38.15
-7.55,38.15
-7.55,38.15833333
</coordinates>
</LinearRing>
</outerBoundaryIs>
</Polygon>
<Polygon>
<outerBoundaryIs>
<LinearRing>
<coordinates>
-7.075,38.29166667
-7.075,38.28333333
-7.08333333,38.28333333
-7.09166667,38.28333333
-7.1,38.28333333
-7.1,38.29166667
-7.10833333,38.29166667
-7.11666667,38.29166667
-7.125,38.29166667
-7.13333333,38.29166667
-7.13333333,38.3
-7.13333333,38.30833333
-7.125,38.30833333
-7.11666667,38.30833333
-7.10833333,38.30833333
-7.10833333,38.31666667
-7.1,38.31666667
-7.1,38.30833333
-7.09166667,38.30833333
-7.09166667,38.3
-7.08333333,38.3
-7.075,38.3
-7.075,38.29166667
</coordinates>
</LinearRing>
</outerBoundaryIs>
</Polygon>
<Polygon>
<outerBoundaryIs>
<LinearRing>
<coordinates>
-7.875,38.30833333
-7.86666667,38.30833333
-7.85833333,38.30833333
-7.85833333,38.3
-7.86666667,38.3
-7.875,38.3
-7.875,38.30833333
</coordinates>
</LinearRing>
</outerBoundaryIs>
</Polygon>
<Polygon>
<outerBoundaryIs>
<LinearRing>
<coordinates>
-7.40833333,38.30833333
-7.4,38.30833333
-7.4,38.3
-7.40833333,38.3
-7.40833333,38.30833333
</coordinates>
</LinearRing>
</outerBoundaryIs>
</Polygon>
<Polygon>
<outerBoundaryIs>
<LinearRing>
<coordinates>
-7.73333333,38.30833333
-7.725,38.30833333
-7.725,38.3
-7.73333333,38.3
-7.73333333,38.30833333
</coordinates>
</LinearRing>
</outerBoundaryIs>
</Polygon>
<Polygon>
<outerBoundaryIs>
<LinearRing>
<coordinates>
-7.09166667,38.31666667
-7.08333333,38.31666667
-7.08333333,38.30833333
-7.09166667,38.30833333
-7.09166667,38.31666667
</coordinates>
</LinearRing>
</outerBoundaryIs>
</Polygon>
<Polygon>
<outerBoundaryIs>
<LinearRing>
<coordinates>
-8.025,38.26666667
-8.025,38.25833333
-8.03333333,38.25833333
-8.03333333,38.26666667
-8.03333333,38.275
-8.04166667,38.275
-8.04166667,38.28333333
-8.03333333,38.28333333
-8.03333333,38.29166667
-8.025,38.29166667
-8.01666667,38.29166667
-8.01666667,38.28333333
-8.01666667,38.275
-8.01666667,38.26666667
-8.025,38.26666667
</coordinates>
</LinearRing>
</outerBoundaryIs>
</Polygon>
<Polygon>
<outerBoundaryIs>
<LinearRing>
<coordinates>
-7.775,38.28333333
-7.775,38.275
-7.78333333,38.275
-7.79166667,38.275
-7.8,38.275
-7.8,38.28333333
-7.80833333,38.28333333
-7.80833333,38.29166667
-7.81666667,38.29166667
-7.81666667,38.3
-7.81666667,38.30833333
-7.80833333,38.30833333
-7.80833333,38.3
-7.8,38.3
-7.8,38.30833333
-7.79166667,38.30833333
-7.78333333,38.30833333
-7.775,38.30833333
-7.76666667,38.30833333
-7.75833333,38.30833333
-7.75,38.30833333
-7.75,38.3
-7.74166667,38.3
-7.73333333,38.3
-7.73333333,38.29166667
-7.74166667,38.29166667
-7.75,38.29166667
-7.75833333,38.29166667
-7.75833333,38.28333333
-7.76666667,38.28333333
-7.775,38.28333333
</coordinates>
</LinearRing>
</outerBoundaryIs>
<innerBoundaryIs>
<LinearRing>
<coordinates>
-7.79166667,38.29166667
-7.78333333,38.29166667
-7.78333333,38.3
-7.79166667,38.3
-7.79166667,38.29166667
</coordinates>
</LinearRing>
</innerBoundaryIs>
</Polygon>
<Polygon>
<outerBoundaryIs>
<LinearRing>
<coordinates>
-8.06666667,38.29166667
-8.05833333,38.29166667
-8.05833333,38.28333333
-8.06666667,38.28333333
-8.075,38.28333333
-8.075,38.29166667
-8.06666667,38.29166667
</coordinates>
</LinearRing>
</outerBoundaryIs>
</Polygon>
<Polygon>
<outerBoundaryIs>
<LinearRing>
<coordinates>
-7.71666667,38.25
-7.70833333,38.25
-7.70833333,38.24166667
-7.71666667,38.24166667
-7.71666667,38.25
</coordinates>
</LinearRing>
</outerBoundaryIs>
</Polygon>
<Polygon>
<outerBoundaryIs>
<LinearRing>
<coordinates>
-7.40833333,38.225
-7.40833333,38.21666667
-7.41666667,38.21666667
-7.425,38.21666667
-7.425,38.225
-7.43333333,38.225
-7.43333333,38.21666667
-7.43333333,38.20833333
-7.44166667,38.20833333
-7.44166667,38.21666667
-7.45,38.21666667
-7.45,38.225
-7.45,38.23333333
-7.44166667,38.23333333
-7.43333333,38.23333333
-7.425,38.23333333
-7.425,38.24166667
-7.41666667,38.24166667
-7.40833333,38.24166667
-7.40833333,38.25
-7.4,38.25
-7.4,38.25833333
-7.4,38.26666667
-7.39166667,38.26666667
-7.39166667,38.25833333
-7.39166667,38.25
-7.39166667,38.24166667
-7.4,38.24166667
-7.4,38.23333333
-7.4,38.225
-7.40833333,38.225
</coordinates>
</LinearRing>
</outerBoundaryIs>
</Polygon>
<Polygon>
<outerBoundaryIs>
<LinearRing>
<coordinates>
-7.91666667,38.20833333
-7.91666667,38.2
-7.925,38.2
-7.925,38.20833333
-7.93333333,38.20833333
-7.93333333,38.2
-7.94166667,38.2
-7.95,38.2
-7.95833333,38.2
-7.95833333,38.20833333
-7.95,38.20833333
-7.95,38.21666667
-7.95,38.225
-7.94166667,38.225
-7.93333333,38.225
-7.925,38.225
-7.925,38.23333333
-7.91666667,38.23333333
-7.90833333,38.23333333
-7.90833333,38.225
-7.90833333,38.21666667
-7.9,38.21666667
-7.9,38.225
-7.9,38.23333333
-7.89166667,38.23333333
-7.88333333,38.23333333
-7.88333333,38.225
-7.88333333,38.21666667
-7.89166667,38.21666667
-7.89166667,38.20833333
-7.9,38.20833333
-7.90833333,38.20833333
-7.91666667,38.20833333
</coordinates>
</LinearRing>
</outerBoundaryIs>
</Polygon>
<Polygon>
<outerBoundaryIs>
<LinearRing>
<coordinates>
-7.80833333,38.225
-7.80833333,38.21666667
-7.81666667,38.21666667
-7.81666667,38.225
-7.81666667,38.23333333
-7.80833333,38.23333333
-7.8,38.23333333
-7.79166667,38.23333333
-7.79166667,38.225
-7.8,38.225
-7.80833333,38.225
</coordinates>
</LinearRing>
</outerBoundaryIs>
</Polygon>
<Polygon>
<outerBoundaryIs>
<LinearRing>
<coordinates>
-7.68333333,38.225
-7.675,38.225
-7.675,38.21666667
-7.68333333,38.21666667
-7.69166667,38.21666667
-7.69166667,38.225
-7.68333333,38.225
</coordinates>
</LinearRing>
</outerBoundaryIs>
</Polygon>
<Polygon>
<outerBoundaryIs>
<LinearRing>
<coordinates>
-7.48333333,38.225
-7.475,38.225
-7.475,38.21666667
-7.48333333,38.21666667
-7.48333333,38.225
</coordinates>
</LinearRing>
</outerBoundaryIs>
</Polygon>
<Polygon>
<outerBoundaryIs>
<LinearRing>
<coordinates>
-8.575,38.225
-8.56666667,38.225
-8.56666667,38.21666667
-8.575,38.21666667
-8.58333333,38.21666667
-8.58333333,38.225
-8.575,38.225
</coordinates>
</LinearRing>
</outerBoundaryIs>
</Polygon>
<Polygon>
<outerBoundaryIs>
<LinearRing>
<coordinates>
-7.725,38.18333333
-7.73333333,38.18333333
-7.73333333,38.19166667
-7.74166667,38.19166667
-7.74166667,38.2
-7.74166667,38.20833333
-7.75,38.20833333
-7.75833333,38.20833333
-7.75833333,38.2
-7.76666667,38.2
-7.76666667,38.19166667
-7.76666667,38.18333333
-7.775,38.18333333
-7.78333333,38.18333333
-7.79166667,38.18333333
-7.79166667,38.19166667
-7.78333333,38.19166667
-7.78333333,38.2
-7.79166667,38.2
-7.79166667,38.20833333
-7.79166667,38.21666667
-7.79166667,38.225
-7.78333333,38.225
-7.775,38.225
-7.775,38.23333333
-7.775,38.24166667
-7.76666667,38.24166667
-7.76666667,38.23333333
-7.75833333,38.23333333
-7.75833333,38.225
-7.75,38.225
-7.74166667,38.225
-7.73333333,38.225
-7.725,38.225
-7.725,38.21666667
-7.725,38.20833333
-7.71666667,38.20833333
-7.70833333,38.20833333
-7.70833333,38.2
-7.70833333,38.19166667
-7.7,38.19166667
-7.7,38.18333333
-7.69166667,38.18333333
-7.69166667,38.175
-7.68333333,38.175
-7.68333333,38.16666667
-7.69166667,38.16666667
-7.7,38.16666667
-7.70833333,38.16666667
-7.71666667,38.16666667
-7.725,38.16666667
-7.725,38.175
-7.725,38.18333333
</coordinates>
</LinearRing>
</outerBoundaryIs>
</Polygon>
<Polygon>
<outerBoundaryIs>
<LinearRing>
<coordinates>
-7.85,38.23333333
-7.85,38.225
-7.85833333,38.225
-7.85833333,38.23333333
-7.85833333,38.24166667
-7.85,38.24166667
-7.85,38.23333333
</coordinates>
</LinearRing>
</outerBoundaryIs>
</Polygon>
<Polygon>
<outerBoundaryIs>
<LinearRing>
<coordinates>
-7.7,38.24166667
-7.69166667,38.24166667
-7.69166667,38.23333333
-7.7,38.23333333
-7.7,38.24166667
</coordinates>
</LinearRing>
</outerBoundaryIs>
</Polygon>
<Polygon>
<outerBoundaryIs>
<LinearRing>
<coordinates>
-7.65833333,38.35833333
-7.65,38.35833333
-7.65,38.35
-7.65833333,38.35
-7.65833333,38.35833333
</coordinates>
</LinearRing>
</outerBoundaryIs>
</Polygon>
<Polygon>
<outerBoundaryIs>
<LinearRing>
<coordinates>
-7.90833333,38.35833333
-7.9,38.35833333
-7.89166667,38.35833333
-7.88333333,38.35833333
-7.88333333,38.35
-7.89166667,38.35
-7.9,38.35
-7.90833333,38.35
-7.90833333,38.35833333
</coordinates>
</LinearRing>
</outerBoundaryIs>
</Polygon>
<Polygon>
<outerBoundaryIs>
<LinearRing>
<coordinates>
-7.79166667,38.35833333
-7.78333333,38.35833333
-7.78333333,38.35
-7.79166667,38.35
-7.79166667,38.35833333
</coordinates>
</LinearRing>
</outerBoundaryIs>
</Polygon>
<Polygon>
<outerBoundaryIs>
<LinearRing>
<coordinates>
-7.85,38.35833333
-7.84166667,38.35833333
-7.84166667,38.35
-7.85,38.35
-7.85833333,38.35
-7.85833333,38.35833333
-7.86666667,38.35833333
-7.86666667,38.36666667
-7.85833333,38.36666667
-7.85,38.36666667
-7.85,38.35833333
</coordinates>
</LinearRing>
</outerBoundaryIs>
</Polygon>
<Polygon>
<outerBoundaryIs>
<LinearRing>
<coordinates>
-7.44166667,38.35
-7.43333333,38.35
-7.43333333,38.34166667
-7.44166667,38.34166667
-7.44166667,38.35
</coordinates>
</LinearRing>
</outerBoundaryIs>
</Polygon>
<Polygon>
<outerBoundaryIs>
<LinearRing>
<coordinates>
-8.11666667,38.35
-8.11666667,38.34166667
-8.125,38.34166667
-8.125,38.35
-8.125,38.35833333
-8.11666667,38.35833333
-8.10833333,38.35833333
-8.10833333,38.35
-8.11666667,38.35
</coordinates>
</LinearRing>
</outerBoundaryIs>
</Polygon>
<Polygon>
<outerBoundaryIs>
<LinearRing>
<coordinates>
-8.45,38.35833333
-8.44166667,38.35833333
-8.44166667,38.35
-8.45,38.35
-8.45,38.35833333
</coordinates>
</LinearRing>
</outerBoundaryIs>
</Polygon>
<Polygon>
<outerBoundaryIs>
<LinearRing>
<coordinates>
-7.925,38.36666667
-7.91666667,38.36666667
-7.91666667,38.35833333
-7.925,38.35833333
-7.925,38.36666667
</coordinates>
</LinearRing>
</outerBoundaryIs>
</Polygon>
<Polygon>
<outerBoundaryIs>
<LinearRing>
<coordinates>
-8.35833333,38.4
-8.35,38.4
-8.35,38.39166667
-8.35833333,38.39166667
-8.35833333,38.4
</coordinates>
</LinearRing>
</outerBoundaryIs>
</Polygon>
<Polygon>
<outerBoundaryIs>
<LinearRing>
<coordinates>
-7.90833333,38.41666667
-7.9,38.41666667
-7.9,38.40833333
-7.90833333,38.40833333
-7.90833333,38.41666667
</coordinates>
</LinearRing>
</outerBoundaryIs>
</Polygon>
<Polygon>
<outerBoundaryIs>
<LinearRing>
<coordinates>
-7.90833333,38.375
-7.90833333,38.36666667
-7.91666667,38.36666667
-7.91666667,38.375
-7.925,38.375
-7.925,38.36666667
-7.93333333,38.36666667
-7.93333333,38.375
-7.94166667,38.375
-7.94166667,38.38333333
-7.94166667,38.39166667
-7.93333333,38.39166667
-7.93333333,38.4
-7.925,38.4
-7.91666667,38.4
-7.90833333,38.4
-7.9,38.4
-7.89166667,38.4
-7.89166667,38.40833333
-7.88333333,38.40833333
-7.88333333,38.4
-7.88333333,38.39166667
-7.88333333,38.38333333
-7.89166667,38.38333333
-7.89166667,38.39166667
-7.9,38.39166667
-7.9,38.38333333
-7.90833333,38.38333333
-7.90833333,38.375
</coordinates>
</LinearRing>
</outerBoundaryIs>
</Polygon>
<Polygon>
<outerBoundaryIs>
<LinearRing>
<coordinates>
-7.60833333,38.48333333
-7.60833333,38.475
-7.61666667,38.475
-7.61666667,38.48333333
-7.625,38.48333333
-7.625,38.49166667
-7.61666667,38.49166667
-7.60833333,38.49166667
-7.60833333,38.48333333
</coordinates>
</LinearRing>
</outerBoundaryIs>
</Polygon>
<Polygon>
<outerBoundaryIs>
<LinearRing>
<coordinates>
-7.175,38.5
-7.16666667,38.5
-7.16666667,38.49166667
-7.175,38.49166667
-7.175,38.5
</coordinates>
</LinearRing>
</outerBoundaryIs>
</Polygon>
<Polygon>
<outerBoundaryIs>
<LinearRing>
<coordinates>
-8.21666667,38.46666667
-8.20833333,38.46666667
-8.20833333,38.45833333
-8.21666667,38.45833333
-8.21666667,38.46666667
</coordinates>
</LinearRing>
</outerBoundaryIs>
</Polygon>
<Polygon>
<outerBoundaryIs>
<LinearRing>
<coordinates>
-7.65,38.45
-7.64166667,38.45
-7.64166667,38.45833333
-7.63333333,38.45833333
-7.625,38.45833333
-7.61666667,38.45833333
-7.61666667,38.45
-7.61666667,38.44166667
-7.625,38.44166667
-7.63333333,38.44166667
-7.64166667,38.44166667
-7.65,38.44166667
-7.65,38.45
</coordinates>
</LinearRing>
</outerBoundaryIs>
</Polygon>
<Polygon>
<outerBoundaryIs>
<LinearRing>
<coordinates>
-8.20833333,38.45833333
-8.2,38.45833333
-8.2,38.45
-8.20833333,38.45
-8.20833333,38.45833333
</coordinates>
</LinearRing>
</outerBoundaryIs>
</Polygon>
<Polygon>
<outerBoundaryIs>
<LinearRing>
<coordinates>
-7.78333333,38.475
-7.775,38.475
-7.775,38.46666667
-7.78333333,38.46666667
-7.78333333,38.475
</coordinates>
</LinearRing>
</outerBoundaryIs>
</Polygon>
<Polygon>
<outerBoundaryIs>
<LinearRing>
<coordinates>
-7.66666667,38.6
-7.65833333,38.6
-7.65833333,38.59166667
-7.66666667,38.59166667
-7.675,38.59166667
-7.675,38.6
-7.66666667,38.6
</coordinates>
</LinearRing>
</outerBoundaryIs>
</Polygon>
<Polygon>
<outerBoundaryIs>
<LinearRing>
<coordinates>
-8.51666667,38.675
-8.50833333,38.675
-8.50833333,38.66666667
-8.51666667,38.66666667
-8.51666667,38.675
</coordinates>
</LinearRing>
</outerBoundaryIs>
</Polygon>
<Polygon>
<outerBoundaryIs>
<LinearRing>
<coordinates>
-8.46666667,38.64166667
-8.46666667,38.63333333
-8.475,38.63333333
-8.475,38.64166667
-8.48333333,38.64166667
-8.49166667,38.64166667
-8.5,38.64166667
-8.5,38.65
-8.49166667,38.65
-8.48333333,38.65
-8.475,38.65
-8.475,38.65833333
-8.46666667,38.65833333
-8.46666667,38.65
-8.45833333,38.65
-8.45833333,38.64166667
-8.46666667,38.64166667
</coordinates>
</LinearRing>
</outerBoundaryIs>
</Polygon>
<Polygon>
<outerBoundaryIs>
<LinearRing>
<coordinates>
-7.94166667,38.55
-7.93333333,38.55
-7.93333333,38.54166667
-7.94166667,38.54166667
-7.94166667,38.55
</coordinates>
</LinearRing>
</outerBoundaryIs>
</Polygon>
<Polygon>
<outerBoundaryIs>
<LinearRing>
<coordinates>
-8.38333333,38.55
-8.39166667,38.55
-8.39166667,38.55833333
-8.4,38.55833333
-8.40833333,38.55833333
-8.41666667,38.55833333
-8.425,38.55833333
-8.425,38.56666667
-8.41666667,38.56666667
-8.40833333,38.56666667
-8.4,38.56666667
-8.39166667,38.56666667
-8.38333333,38.56666667
-8.375,38.56666667
-8.36666667,38.56666667
-8.36666667,38.575
-8.36666667,38.58333333
-8.35833333,38.58333333
-8.35833333,38.575
-8.35833333,38.56666667
-8.35,38.56666667
-8.35,38.55833333
-8.35833333,38.55833333
-8.36666667,38.55833333
-8.36666667,38.55
-8.375,38.55
-8.38333333,38.55
</coordinates>
</LinearRing>
</outerBoundaryIs>
</Polygon>
<Polygon>
<outerBoundaryIs>
<LinearRing>
<coordinates>
-8.38333333,38.70833333
-8.375,38.70833333
-8.375,38.7
-8.38333333,38.7
-8.39166667,38.7
-8.39166667,38.70833333
-8.38333333,38.70833333
</coordinates>
</LinearRing>
</outerBoundaryIs>
</Polygon>
<Polygon>
<outerBoundaryIs>
<LinearRing>
<coordinates>
-8.54166667,38.70833333
-8.53333333,38.70833333
-8.53333333,38.7
-8.54166667,38.7
-8.54166667,38.70833333
</coordinates>
</LinearRing>
</outerBoundaryIs>
</Polygon>
<Polygon>
<outerBoundaryIs>
<LinearRing>
<coordinates>
-8.39166667,38.725
-8.38333333,38.725
-8.38333333,38.71666667
-8.39166667,38.71666667
-8.39166667,38.725
</coordinates>
</LinearRing>
</outerBoundaryIs>
</Polygon>
<Polygon>
<outerBoundaryIs>
<LinearRing>
<coordinates>
-8.4,38.71666667
-8.39166667,38.71666667
-8.39166667,38.70833333
-8.4,38.70833333
-8.4,38.71666667
</coordinates>
</LinearRing>
</outerBoundaryIs>
</Polygon>
<Polygon>
<outerBoundaryIs>
<LinearRing>
<coordinates>
-8.19166667,38.725
-8.19166667,38.71666667
-8.2,38.71666667
-8.20833333,38.71666667
-8.20833333,38.725
-8.21666667,38.725
-8.225,38.725
-8.23333333,38.725
-8.24166667,38.725
-8.24166667,38.73333333
-8.24166667,38.74166667
-8.25,38.74166667
-8.25833333,38.74166667
-8.26666667,38.74166667
-8.26666667,38.75
-8.25833333,38.75
-8.25,38.75
-8.25,38.75833333
-8.24166667,38.75833333
-8.24166667,38.75
-8.23333333,38.75
-8.23333333,38.74166667
-8.23333333,38.73333333
-8.225,38.73333333
-8.21666667,38.73333333
-8.20833333,38.73333333
-8.2,38.73333333
-8.2,38.74166667
-8.19166667,38.74166667
-8.19166667,38.75
-8.18333333,38.75
-8.175,38.75
-8.175,38.74166667
-8.16666667,38.74166667
-8.15833333,38.74166667
-8.15833333,38.73333333
-8.16666667,38.73333333
-8.16666667,38.725
-8.175,38.725
-8.18333333,38.725
-8.19166667,38.725
</coordinates>
</LinearRing>
</outerBoundaryIs>
</Polygon>
<Polygon>
<outerBoundaryIs>
<LinearRing>
<coordinates>
-8.53333333,38.63333333
-8.525,38.63333333
-8.525,38.64166667
-8.525,38.65
-8.53333333,38.65
-8.54166667,38.65
-8.54166667,38.65833333
-8.55,38.65833333
-8.55,38.66666667
-8.55,38.675
-8.55,38.68333333
-8.54166667,38.68333333
-8.54166667,38.69166667
-8.53333333,38.69166667
-8.53333333,38.7
-8.525,38.7
-8.51666667,38.7
-8.51666667,38.69166667
-8.50833333,38.69166667
-8.50833333,38.68333333
-8.51666667,38.68333333
-8.525,38.68333333
-8.525,38.675
-8.525,38.66666667
-8.51666667,38.66666667
-8.51666667,38.65833333
-8.51666667,38.65
-8.50833333,38.65
-8.50833333,38.64166667
-8.5,38.64166667
-8.5,38.63333333
-8.50833333,38.63333333
-8.50833333,38.625
-8.51666667,38.625
-8.525,38.625
-8.53333333,38.625
-8.53333333,38.63333333
</coordinates>
</LinearRing>
</outerBoundaryIs>
</Polygon>
<Polygon>
<outerBoundaryIs>
<LinearRing>
<coordinates>
-8.44166667,38.69166667
-8.43333333,38.69166667
-8.43333333,38.68333333
-8.44166667,38.68333333
-8.44166667,38.69166667
</coordinates>
</LinearRing>
</outerBoundaryIs>
</Polygon>
<Polygon>
<outerBoundaryIs>
<LinearRing>
<coordinates>
-7.825,38.50833333
-7.81666667,38.50833333
-7.81666667,38.5
-7.825,38.5
-7.825,38.50833333
</coordinates>
</LinearRing>
</outerBoundaryIs>
</Polygon>
<Polygon>
<outerBoundaryIs>
<LinearRing>
<coordinates>
-8.31666667,38.50833333
-8.30833333,38.50833333
-8.30833333,38.5
-8.31666667,38.5
-8.31666667,38.50833333
</coordinates>
</LinearRing>
</outerBoundaryIs>
</Polygon>
<Polygon>
<outerBoundaryIs>
<LinearRing>
<coordinates>
-7.85833333,38.5
-7.85833333,38.49166667
-7.86666667,38.49166667
-7.86666667,38.5
-7.875,38.5
-7.875,38.50833333
-7.86666667,38.50833333
-7.85833333,38.50833333
-7.85833333,38.5
</coordinates>
</LinearRing>
</outerBoundaryIs>
</Polygon>
<Polygon>
<outerBoundaryIs>
<LinearRing>
<coordinates>
-8.08333333,38.43333333
-8.08333333,38.425
-8.09166667,38.425
-8.1,38.425
-8.10833333,38.425
-8.11666667,38.425
-8.125,38.425
-8.125,38.41666667
-8.125,38.40833333
-8.11666667,38.40833333
-8.10833333,38.40833333
-8.10833333,38.4
-8.11666667,38.4
-8.11666667,38.39166667
-8.10833333,38.39166667
-8.10833333,38.38333333
-8.11666667,38.38333333
-8.125,38.38333333
-8.125,38.375
-8.13333333,38.375
-8.13333333,38.38333333
-8.13333333,38.39166667
-8.13333333,38.4
-8.14166667,38.4
-8.15,38.4
-8.15833333,38.4
-8.15833333,38.40833333
-8.15,38.40833333
-8.14166667,38.40833333
-8.14166667,38.41666667
-8.15,38.41666667
-8.15,38.425
-8.15833333,38.425
-8.16666667,38.425
-8.175,38.425
-8.18333333,38.425
-8.19166667,38.425
-8.19166667,38.43333333
-8.18333333,38.43333333
-8.18333333,38.44166667
-8.19166667,38.44166667
-8.19166667,38.45
-8.18333333,38.45
-8.175,38.45
-8.16666667,38.45
-8.15833333,38.45
-8.15833333,38.45833333
-8.15,38.45833333
-8.14166667,38.45833333
-8.14166667,38.45
-8.13333333,38.45
-8.13333333,38.44166667
-8.125,38.44166667
-8.125,38.43333333
-8.11666667,38.43333333
-8.10833333,38.43333333
-8.10833333,38.44166667
-8.1,38.44166667
-8.09166667,38.44166667
-8.08333333,38.44166667
-8.08333333,38.43333333
</coordinates>
</LinearRing>
</outerBoundaryIs>
</Polygon>
<Polygon>
<outerBoundaryIs>
<LinearRing>
<coordinates>
-7.86666667,38.43333333
-7.85833333,38.43333333
-7.85833333,38.425
-7.86666667,38.425
-7.875,38.425
-7.875,38.43333333
-7.88333333,38.43333333
-7.88333333,38.44166667
-7.875,38.44166667
-7.86666667,38.44166667
-7.86666667,38.43333333
</coordinates>
</LinearRing>
</outerBoundaryIs>
</Polygon>
<Polygon>
<outerBoundaryIs>
<LinearRing>
<coordinates>
-7.84166667,38.43333333
-7.84166667,38.425
-7.85,38.425
-7.85,38.43333333
-7.85,38.44166667
-7.84166667,38.44166667
-7.83333333,38.44166667
-7.825,38.44166667
-7.825,38.43333333
-7.83333333,38.43333333
[truncated: 30,841 more chars]
