# Supplementary material for: Species conservation profiles of spiders (Araneae) endemic to mainland Portugal
Source: Biodivers Data J. 2019 Oct 8;7:e39315. doi: 10.3897/BDJ.7.e39315 (PMC6794330; doi:10.3897/BDJ.7.e39315)
Supplement: Supplementary material 39 — Distribution of Zodarion costapratae (Pekár, 2011) [file bdj-07-e39315-s039.kml]

<?xml version="1.0" encoding="UTF-8"?>
<kml xmlns="http://earth.google.com/kml/2.2">
<Document>
<name></name>
<description><![CDATA[]]></description>

<Style id="1">
<LineStyle>
<width>2</width>
<color>ff0000ff</color>
</LineStyle>
<PolyStyle>
<color>aaffffff</color>
<fill>1</fill>
</PolyStyle>
</Style>

<Placemark>
<name>Zodarion costapratae_modelcorrected.kml</name>
<description><![CDATA[]]></description>
<styleUrl>#1</styleUrl>
<visibility>1</visibility>
<MultiGeometry>
<Polygon>
<outerBoundaryIs>
<LinearRing>
<coordinates>
-8.20833333,40.39166667
-8.20833333,40.38333333
-8.21666667,40.38333333
-8.225,40.38333333
-8.225,40.39166667
-8.21666667,40.39166667
-8.21666667,40.4
-8.20833333,40.4
-8.20833333,40.40833333
-8.20833333,40.41666667
-8.21666667,40.41666667
-8.21666667,40.425
-8.225,40.425
-8.225,40.43333333
-8.225,40.44166667
-8.225,40.45
-8.23333333,40.45
-8.23333333,40.45833333
-8.225,40.45833333
-8.21666667,40.45833333
-8.21666667,40.46666667
-8.21666667,40.475
-8.21666667,40.48333333
-8.20833333,40.48333333
-8.20833333,40.49166667
-8.20833333,40.5
-8.2,40.5
-8.2,40.49166667
-8.2,40.48333333
-8.19166667,40.48333333
-8.18333333,40.48333333
-8.18333333,40.49166667
-8.18333333,40.5
-8.19166667,40.5
-8.19166667,40.50833333
-8.19166667,40.51666667
-8.18333333,40.51666667
-8.18333333,40.525
-8.175,40.525
-8.16666667,40.525
-8.15833333,40.525
-8.15,40.525
-8.14166667,40.525
-8.14166667,40.51666667
-8.13333333,40.51666667
-8.13333333,40.525
-8.125,40.525
-8.125,40.51666667
-8.125,40.50833333
-8.11666667,40.50833333
-8.11666667,40.5
-8.11666667,40.49166667
-8.11666667,40.48333333
-8.11666667,40.475
-8.125,40.475
-8.125,40.46666667
-8.13333333,40.46666667
-8.13333333,40.45833333
-8.14166667,40.45833333
-8.14166667,40.45
-8.15,40.45
-8.15,40.44166667
-8.15,40.43333333
-8.15833333,40.43333333
-8.15833333,40.425
-8.15833333,40.41666667
-8.15833333,40.40833333
-8.15833333,40.4
-8.15833333,40.39166667
-8.16666667,40.39166667
-8.16666667,40.4
-8.175,40.4
-8.175,40.39166667
-8.18333333,40.39166667
-8.19166667,40.39166667
-8.19166667,40.4
-8.18333333,40.4
-8.18333333,40.40833333
-8.175,40.40833333
-8.175,40.41666667
-8.175,40.425
-8.18333333,40.425
-8.18333333,40.43333333
-8.175,40.43333333
-8.175,40.44166667
-8.175,40.45
-8.18333333,40.45
-8.18333333,40.45833333
-8.175,40.45833333
-8.175,40.46666667
-8.18333333,40.46666667
-8.19166667,40.46666667
-8.19166667,40.475
-8.2,40.475
-8.20833333,40.475
-8.20833333,40.46666667
-8.20833333,40.45833333
-8.20833333,40.45
-8.20833333,40.44166667
-8.2,40.44166667
-8.2,40.43333333
-8.2,40.425
-8.19166667,40.425
-8.19166667,40.41666667
-8.19166667,40.40833333
-8.2,40.40833333
-8.2,40.4
-8.2,40.39166667
-8.20833333,40.39166667
</coordinates>
</LinearRing>
</outerBoundaryIs>
<innerBoundaryIs>
<LinearRing>
<coordinates>
-8.18333333,40.51666667
-8.18333333,40.50833333
-8.175,40.50833333
-8.175,40.51666667
-8.18333333,40.51666667
</coordinates>
</LinearRing>
</innerBoundaryIs>
</Polygon>
<Polygon>
<outerBoundaryIs>
<LinearRing>
<coordinates>
-8.26666667,39.24166667
-8.26666667,39.23333333
-8.275,39.23333333
-8.275,39.24166667
-8.28333333,39.24166667
-8.28333333,39.23333333
-8.28333333,39.225
-8.29166667,39.225
-8.29166667,39.21666667
-8.28333333,39.21666667
-8.275,39.21666667
-8.275,39.225
-8.26666667,39.225
-8.26666667,39.21666667
-8.26666667,39.20833333
-8.25833333,39.20833333
-8.25833333,39.2
-8.25833333,39.19166667
-8.25,39.19166667
-8.25,39.18333333
-8.25833333,39.18333333
-8.26666667,39.18333333
-8.26666667,39.19166667
-8.26666667,39.2
-8.275,39.2
-8.275,39.20833333
-8.28333333,39.20833333
-8.29166667,39.20833333
-8.3,39.20833333
-8.3,39.21666667
-8.3,39.225
-8.30833333,39.225
-8.30833333,39.23333333
-8.3,39.23333333
-8.3,39.24166667
-8.3,39.25
-8.30833333,39.25
-8.30833333,39.25833333
-8.31666667,39.25833333
-8.325,39.25833333
-8.33333333,39.25833333
-8.34166667,39.25833333
-8.34166667,39.26666667
-8.33333333,39.26666667
-8.33333333,39.275
-8.33333333,39.28333333
-8.33333333,39.29166667
-8.34166667,39.29166667
-8.34166667,39.28333333
-8.34166667,39.275
-8.35,39.275
-8.35833333,39.275
-8.35833333,39.26666667
-8.35,39.26666667
-8.35,39.25833333
-8.35833333,39.25833333
-8.36666667,39.25833333
-8.36666667,39.25
-8.36666667,39.24166667
-8.375,39.24166667
-8.375,39.25
-8.38333333,39.25
-8.39166667,39.25
-8.39166667,39.25833333
-8.4,39.25833333
-8.4,39.25
-8.40833333,39.25
-8.40833333,39.24166667
-8.41666667,39.24166667
-8.41666667,39.25
-8.41666667,39.25833333
-8.425,39.25833333
-8.43333333,39.25833333
-8.43333333,39.26666667
-8.44166667,39.26666667
-8.45,39.26666667
-8.45,39.25833333
-8.45,39.25
-8.45833333,39.25
-8.46666667,39.25
-8.475,39.25
-8.48333333,39.25
-8.49166667,39.25
-8.49166667,39.25833333
-8.5,39.25833333
-8.5,39.26666667
-8.50833333,39.26666667
-8.51666667,39.26666667
-8.51666667,39.275
-8.50833333,39.275
-8.5,39.275
-8.49166667,39.275
-8.49166667,39.28333333
-8.5,39.28333333
-8.5,39.29166667
-8.49166667,39.29166667
-8.49166667,39.3
-8.5,39.3
-8.5,39.30833333
-8.49166667,39.30833333
-8.48333333,39.30833333
-8.48333333,39.31666667
-8.475,39.31666667
-8.46666667,39.31666667
-8.46666667,39.325
-8.45833333,39.325
-8.45833333,39.31666667
-8.45,39.31666667
-8.44166667,39.31666667
-8.43333333,39.31666667
-8.425,39.31666667
-8.425,39.30833333
-8.41666667,39.30833333
-8.41666667,39.31666667
-8.41666667,39.325
-8.425,39.325
-8.43333333,39.325
-8.44166667,39.325
-8.45,39.325
-8.45,39.33333333
-8.44166667,39.33333333
-8.43333333,39.33333333
-8.43333333,39.34166667
-8.43333333,39.35
-8.44166667,39.35
-8.44166667,39.35833333
-8.45,39.35833333
-8.45,39.35
-8.45833333,39.35
-8.46666667,39.35
-8.46666667,39.35833333
-8.46666667,39.36666667
-8.45833333,39.36666667
-8.45833333,39.375
-8.46666667,39.375
-8.46666667,39.38333333
-8.45833333,39.38333333
-8.45,39.38333333
-8.44166667,39.38333333
-8.43333333,39.38333333
-8.43333333,39.39166667
-8.43333333,39.4
-8.425,39.4
-8.425,39.40833333
-8.41666667,39.40833333
-8.40833333,39.40833333
-8.40833333,39.41666667
-8.40833333,39.425
-8.40833333,39.43333333
-8.4,39.43333333
-8.4,39.44166667
-8.4,39.45
-8.40833333,39.45
-8.40833333,39.45833333
-8.41666667,39.45833333
-8.41666667,39.46666667
-8.425,39.46666667
-8.43333333,39.46666667
-8.43333333,39.475
-8.44166667,39.475
-8.44166667,39.48333333
-8.45,39.48333333
-8.45,39.49166667
-8.45833333,39.49166667
-8.45833333,39.48333333
-8.46666667,39.48333333
-8.475,39.48333333
-8.475,39.49166667
-8.46666667,39.49166667
-8.46666667,39.5
-8.45833333,39.5
-8.45833333,39.50833333
-8.45,39.50833333
-8.44166667,39.50833333
-8.44166667,39.51666667
-8.43333333,39.51666667
-8.425,39.51666667
-8.425,39.525
-8.41666667,39.525
-8.40833333,39.525
-8.4,39.525
-8.39166667,39.525
-8.39166667,39.53333333
-8.38333333,39.53333333
-8.38333333,39.54166667
-8.375,39.54166667
-8.375,39.55
-8.36666667,39.55
-8.36666667,39.55833333
-8.35833333,39.55833333
-8.35833333,39.56666667
-8.36666667,39.56666667
-8.36666667,39.575
-8.35833333,39.575
-8.35833333,39.58333333
-8.35833333,39.59166667
-8.36666667,39.59166667
-8.36666667,39.6
-8.36666667,39.60833333
-8.36666667,39.61666667
-8.375,39.61666667
-8.375,39.625
-8.38333333,39.625
-8.39166667,39.625
-8.4,39.625
-8.40833333,39.625
-8.40833333,39.61666667
-8.40833333,39.60833333
-8.41666667,39.60833333
-8.41666667,39.6
-8.425,39.6
-8.425,39.60833333
-8.425,39.61666667
-8.41666667,39.61666667
-8.41666667,39.625
-8.425,39.625
-8.43333333,39.625
-8.44166667,39.625
-8.44166667,39.61666667
-8.43333333,39.61666667
-8.43333333,39.60833333
-8.43333333,39.6
-8.43333333,39.59166667
-8.44166667,39.59166667
-8.45,39.59166667
-8.45833333,39.59166667
-8.46666667,39.59166667
-8.46666667,39.6
-8.475,39.6
-8.48333333,39.6
-8.49166667,39.6
-8.5,39.6
-8.5,39.59166667
-8.49166667,39.59166667
-8.49166667,39.58333333
-8.49166667,39.575
-8.5,39.575
-8.5,39.58333333
-8.50833333,39.58333333
-8.51666667,39.58333333
-8.51666667,39.575
-8.50833333,39.575
-8.50833333,39.56666667
-8.51666667,39.56666667
-8.525,39.56666667
-8.525,39.55833333
-8.53333333,39.55833333
-8.53333333,39.55
-8.54166667,39.55
-8.54166667,39.55833333
-8.55,39.55833333
-8.55833333,39.55833333
-8.56666667,39.55833333
-8.56666667,39.55
-8.575,39.55
-8.575,39.54166667
-8.58333333,39.54166667
-8.58333333,39.53333333
-8.59166667,39.53333333
-8.59166667,39.525
-8.6,39.525
-8.6,39.51666667
-8.6,39.50833333
-8.60833333,39.50833333
-8.61666667,39.50833333
-8.61666667,39.5
-8.625,39.5
-8.63333333,39.5
-8.63333333,39.49166667
-8.64166667,39.49166667
-8.65,39.49166667
-8.65833333,39.49166667
-8.65833333,39.48333333
-8.66666667,39.48333333
-8.675,39.48333333
-8.675,39.475
-8.68333333,39.475
-8.69166667,39.475
-8.69166667,39.46666667
-8.69166667,39.45833333
-8.7,39.45833333
-8.7,39.46666667
-8.70833333,39.46666667
-8.71666667,39.46666667
-8.71666667,39.45833333
-8.71666667,39.45
-8.70833333,39.45
-8.70833333,39.44166667
-8.7,39.44166667
-8.7,39.43333333
-8.70833333,39.43333333
-8.71666667,39.43333333
-8.725,39.43333333
-8.725,39.425
-8.725,39.41666667
-8.725,39.40833333
-8.71666667,39.40833333
-8.70833333,39.40833333
-8.70833333,39.4
-8.70833333,39.39166667
-8.71666667,39.39166667
-8.71666667,39.38333333
-8.725,39.38333333
-8.73333333,39.38333333
-8.74166667,39.38333333
-8.74166667,39.375
-8.75,39.375
-8.75833333,39.375
-8.75833333,39.36666667
-8.76666667,39.36666667
-8.775,39.36666667
-8.78333333,39.36666667
-8.79166667,39.36666667
-8.8,39.36666667
-8.8,39.35833333
-8.8,39.35
-8.8,39.34166667
-8.80833333,39.34166667
-8.80833333,39.35
-8.80833333,39.35833333
-8.81666667,39.35833333
-8.81666667,39.35
-8.81666667,39.34166667
-8.81666667,39.33333333
-8.825,39.33333333
-8.825,39.34166667
-8.825,39.35
-8.83333333,39.35
-8.84166667,39.35
-8.84166667,39.34166667
-8.83333333,39.34166667
-8.83333333,39.33333333
-8.83333333,39.325
-8.83333333,39.31666667
-8.825,39.31666667
-8.81666667,39.31666667
-8.81666667,39.30833333
-8.825,39.30833333
-8.83333333,39.30833333
-8.84166667,39.30833333
-8.84166667,39.3
-8.85,39.3
-8.85,39.30833333
-8.85833333,39.30833333
-8.86666667,39.30833333
-8.875,39.30833333
-8.875,39.3
-8.875,39.29166667
-8.88333333,39.29166667
-8.88333333,39.28333333
-8.875,39.28333333
-8.86666667,39.28333333
-8.86666667,39.275
-8.85833333,39.275
-8.85833333,39.26666667
-8.86666667,39.26666667
-8.86666667,39.25833333
-8.875,39.25833333
-8.88333333,39.25833333
-8.88333333,39.25
-8.89166667,39.25
-8.9,39.25
-8.9,39.24166667
-8.9,39.23333333
-8.90833333,39.23333333
-8.90833333,39.225
-8.90833333,39.21666667
-8.90833333,39.20833333
-8.9,39.20833333
-8.89166667,39.20833333
-8.88333333,39.20833333
-8.88333333,39.2
-8.875,39.2
-8.875,39.19166667
-8.88333333,39.19166667
-8.88333333,39.18333333
-8.89166667,39.18333333
-8.89166667,39.175
-8.9,39.175
-8.90833333,39.175
-8.90833333,39.16666667
-8.91666667,39.16666667
-8.925,39.16666667
-8.925,39.175
-8.93333333,39.175
-8.94166667,39.175
-8.94166667,39.16666667
-8.94166667,39.15833333
-8.94166667,39.15
-8.95,39.15
-8.95,39.14166667
-8.95833333,39.14166667
-8.95833333,39.13333333
-8.95833333,39.125
-8.95833333,39.11666667
-8.96666667,39.11666667
-8.975,39.11666667
-8.975,39.125
-8.975,39.13333333
-8.975,39.14166667
-8.98333333,39.14166667
-8.99166667,39.14166667
-8.99166667,39.15
-8.99166667,39.15833333
-9,39.15833333
-9.00833333,39.15833333
-9.01666667,39.15833333
-9.01666667,39.16666667
-9.01666667,39.175
-9.025,39.175
-9.025,39.18333333
-9.03333333,39.18333333
-9.04166667,39.18333333
-9.04166667,39.19166667
-9.04166667,39.2
-9.05,39.2
-9.05,39.19166667
-9.05,39.18333333
-9.05833333,39.18333333
-9.06666667,39.18333333
-9.075,39.18333333
-9.075,39.175
-9.075,39.16666667
-9.06666667,39.16666667
-9.05833333,39.16666667
-9.05,39.16666667
-9.05,39.15833333
-9.05833333,39.15833333
-9.06666667,39.15833333
-9.075,39.15833333
-9.08333333,39.15833333
-9.08333333,39.16666667
-9.08333333,39.175
-9.09166667,39.175
-9.1,39.175
-9.1,39.16666667
-9.10833333,39.16666667
-9.10833333,39.15833333
-9.10833333,39.15
-9.11666667,39.15
-9.11666667,39.14166667
-9.11666667,39.13333333
-9.125,39.13333333
-9.125,39.125
-9.13333333,39.125
-9.13333333,39.11666667
-9.14166667,39.11666667
-9.14166667,39.10833333
-9.15,39.10833333
-9.15,39.1
-9.15833333,39.1
-9.16666667,39.1
-9.175,39.1
-9.175,39.09166667
-9.18333333,39.09166667
-9.19166667,39.09166667
-9.19166667,39.08333333
-9.19166667,39.075
-9.18333333,39.075
-9.175,39.075
-9.175,39.08333333
-9.16666667,39.08333333
-9.16666667,39.075
-9.16666667,39.06666667
-9.16666667,39.05833333
-9.16666667,39.05
-9.175,39.05
-9.175,39.05833333
-9.18333333,39.05833333
-9.19166667,39.05833333
-9.19166667,39.05
-9.18333333,39.05
-9.18333333,39.04166667
-9.19166667,39.04166667
-9.2,39.04166667
-9.20833333,39.04166667
-9.21666667,39.04166667
-9.21666667,39.05
-9.21666667,39.05833333
-9.225,39.05833333
-9.225,39.06666667
-9.23333333,39.06666667
-9.23333333,39.075
-9.24166667,39.075
-9.25,39.075
-9.25,39.06666667
-9.25833333,39.06666667
-9.25833333,39.075
-9.26666667,39.075
-9.26666667,39.08333333
-9.275,39.08333333
-9.28333333,39.08333333
-9.28333333,39.09166667
-9.28333333,39.1
-9.29166667,39.1
-9.3,39.1
-9.30833333,39.1
-9.30833333,39.09166667
-9.30833333,39.08333333
-9.3,39.08333333
-9.29166667,39.08333333
-9.29166667,39.075
-9.3,39.075
-9.3,39.06666667
-9.29166667,39.06666667
-9.29166667,39.05833333
-9.3,39.05833333
-9.30833333,39.05833333
-9.30833333,39.06666667
-9.31666667,39.06666667
-9.31666667,39.05833333
-9.31666667,39.05
-9.325,39.05
-9.33333333,39.05
-9.33333333,39.04166667
-9.325,39.04166667
-9.325,39.03333333
-9.33333333,39.03333333
-9.33333333,39.025
-9.325,39.025
-9.325,39.01666667
-9.31666667,39.01666667
-9.30833333,39.01666667
-9.3,39.01666667
-9.3,39.00833333
-9.29166667,39.00833333
-9.29166667,39
-9.3,39
-9.3,38.99166667
-9.29166667,38.99166667
-9.28333333,38.99166667
-9.28333333,38.98333333
-9.275,38.98333333
-9.275,38.975
-9.26666667,38.975
-9.25833333,38.975
-9.25,38.975
-9.25,38.96666667
-9.25,38.95833333
-9.25,38.95
-9.24166667,38.95
-9.24166667,38.94166667
-9.24166667,38.93333333
-9.24166667,38.925
-9.24166667,38.91666667
-9.25,38.91666667
-9.25833333,38.91666667
-9.26666667,38.91666667
-9.275,38.91666667
-9.275,38.925
-9.28333333,38.925
-9.29166667,38.925
-9.3,38.925
-9.30833333,38.925
-9.30833333,38.93333333
-9.31666667,38.93333333
-9.31666667,38.925
-9.325,38.925
-9.325,38.91666667
-9.325,38.90833333
-9.31666667,38.90833333
-9.31666667,38.91666667
-9.30833333,38.91666667
-9.30833333,38.90833333
-9.30833333,38.9
-9.31666667,38.9
-9.31666667,38.89166667
-9.30833333,38.89166667
-9.30833333,38.88333333
-9.30833333,38.875
-9.31666667,38.875
-9.325,38.875
-9.325,38.88333333
-9.33333333,38.88333333
-9.33333333,38.875
-9.34166667,38.875
-9.34166667,38.86666667
-9.35,38.86666667
-9.35,38.875
-9.35,38.88333333
-9.35833333,38.88333333
-9.35833333,38.89166667
-9.36666667,38.89166667
-9.375,38.89166667
-9.375,38.88333333
-9.375,38.875
-9.36666667,38.875
-9.36666667,38.86666667
-9.375,38.86666667
-9.375,38.85833333
-9.375,38.85
-9.36666667,38.85
-9.36666667,38.85833333
-9.35833333,38.85833333
-9.35833333,38.85
-9.35,38.85
-9.34166667,38.85
-9.34166667,38.84166667
-9.35,38.84166667
-9.35,38.83333333
-9.35,38.825
-9.35833333,38.825
-9.35833333,38.81666667
-9.36666667,38.81666667
-9.36666667,38.80833333
-9.36666667,38.8
-9.375,38.8
-9.375,38.79166667
-9.38333333,38.79166667
-9.38333333,38.78333333
-9.38333333,38.775
-9.375,38.775
-9.375,38.76666667
-9.38333333,38.76666667
-9.39166667,38.76666667
-9.39166667,38.75833333
-9.39166667,38.75
-9.4,38.75
-9.40833333,38.75
-9.40833333,38.74166667
-9.41666667,38.74166667
-9.41666667,38.73333333
-9.40833333,38.73333333
-9.4,38.73333333
-9.39166667,38.73333333
-9.39166667,38.725
-9.38333333,38.725
-9.375,38.725
-9.375,38.71666667
-9.36666667,38.71666667
-9.35833333,38.71666667
-9.35,38.71666667
-9.35,38.725
-9.34166667,38.725
-9.34166667,38.71666667
-9.33333333,38.71666667
-9.33333333,38.70833333
-9.325,38.70833333
-9.325,38.7
-9.31666667,38.7
-9.30833333,38.7
-9.3,38.7
-9.3,38.70833333
-9.29166667,38.70833333
-9.29166667,38.7
-9.29166667,38.69166667
-9.3,38.69166667
-9.3,38.68333333
-9.30833333,38.68333333
-9.31666667,38.68333333
-9.31666667,38.675
-9.325,38.675
-9.33333333,38.675
-9.33333333,38.68333333
-9.34166667,38.68333333
-9.35,38.68333333
-9.35833333,38.68333333
-9.35833333,38.69166667
-9.36666667,38.69166667
-9.375,38.69166667
-9.375,38.7
-9.38333333,38.7
-9.39166667,38.7
-9.4,38.7
-9.40833333,38.7
-9.41666667,38.7
-9.41666667,38.69166667
-9.425,38.69166667
-9.43333333,38.69166667
-9.44166667,38.69166667
-9.45,38.69166667
-9.45833333,38.69166667
-9.45833333,38.7
-9.46666667,38.7
-9.475,38.7
-9.48333333,38.7
-9.48333333,38.70833333
-9.48333333,38.71666667
-9.475,38.71666667
-9.475,38.725
-9.475,38.73333333
-9.475,38.74166667
-9.475,38.75
-9.475,38.75833333
-9.48333333,38.75833333
-9.49166667,38.75833333
-9.49166667,38.76666667
-9.49166667,38.775
-9.48333333,38.775
-9.475,38.775
-9.475,38.78333333
-9.46666667,38.78333333
-9.46666667,38.79166667
-9.475,38.79166667
-9.475,38.8
-9.48333333,38.8
-9.48333333,38.80833333
-9.475,38.80833333
-9.475,38.81666667
-9.475,38.825
-9.46666667,38.825
-9.46666667,38.83333333
-9.46666667,38.84166667
-9.45833333,38.84166667
-9.45833333,38.85
-9.45,38.85
-9.45,38.85833333
-9.45,38.86666667
-9.44166667,38.86666667
-9.44166667,38.875
-9.44166667,38.88333333
-9.43333333,38.88333333
-9.43333333,38.89166667
-9.43333333,38.9
-9.425,38.9
-9.425,38.90833333
-9.425,38.91666667
-9.41666667,38.91666667
-9.41666667,38.925
-9.41666667,38.93333333
-9.41666667,38.94166667
-9.40833333,38.94166667
-9.40833333,38.95
-9.40833333,38.95833333
-9.41666667,38.95833333
-9.41666667,38.96666667
-9.41666667,38.975
-9.41666667,38.98333333
-9.41666667,38.99166667
-9.41666667,39
-9.41666667,39.00833333
-9.41666667,39.01666667
-9.41666667,39.025
-9.41666667,39.03333333
-9.41666667,39.04166667
-9.41666667,39.05
-9.41666667,39.05833333
-9.41666667,39.06666667
-9.41666667,39.075
-9.41666667,39.08333333
-9.40833333,39.08333333
-9.40833333,39.09166667
-9.40833333,39.1
-9.4,39.1
-9.4,39.10833333
-9.39166667,39.10833333
-9.39166667,39.11666667
-9.39166667,39.125
-9.38333333,39.125
-9.38333333,39.13333333
-9.375,39.13333333
-9.375,39.14166667
-9.375,39.15
-9.36666667,39.15
-9.36666667,39.15833333
-9.36666667,39.16666667
-9.35833333,39.16666667
-9.35833333,39.175
-9.35833333,39.18333333
-9.35,39.18333333
-9.35,39.19166667
-9.35,39.2
-9.34166667,39.2
-9.34166667,39.20833333
-9.35,39.20833333
-9.35,39.21666667
-9.34166667,39.21666667
-9.34166667,39.225
-9.34166667,39.23333333
-9.34166667,39.24166667
-9.34166667,39.25
-9.33333333,39.25
-9.33333333,39.25833333
-9.33333333,39.26666667
-9.33333333,39.275
-9.33333333,39.28333333
-9.34166667,39.28333333
-9.34166667,39.29166667
-9.34166667,39.3
-9.34166667,39.30833333
-9.35,39.30833333
-9.35,39.31666667
-9.35833333,39.31666667
-9.35833333,39.325
-9.35833333,39.33333333
-9.35833333,39.34166667
-9.36666667,39.34166667
-9.36666667,39.35
-9.375,39.35
-9.38333333,39.35
-9.39166667,39.35
-9.4,39.35
-9.4,39.35833333
-9.4,39.36666667
-9.39166667,39.36666667
-9.38333333,39.36666667
-9.375,39.36666667
-9.36666667,39.36666667
-9.36666667,39.35833333
-9.35833333,39.35833333
-9.35,39.35833333
-9.34166667,39.35833333
-9.34166667,39.36666667
-9.33333333,39.36666667
-9.325,39.36666667
-9.325,39.375
-9.31666667,39.375
-9.30833333,39.375
-9.3,39.375
-9.3,39.38333333
-9.29166667,39.38333333
-9.29166667,39.39166667
-9.28333333,39.39166667
-9.275,39.39166667
-9.275,39.4
-9.26666667,39.4
-9.25833333,39.4
-9.25833333,39.40833333
-9.25,39.40833333
-9.25,39.41666667
-9.24166667,39.41666667
-9.24166667,39.425
-9.23333333,39.425
-9.225,39.425
-9.225,39.43333333
-9.225,39.44166667
-9.21666667,39.44166667
-9.21666667,39.45
-9.20833333,39.45
-9.20833333,39.45833333
-9.20833333,39.46666667
-9.2,39.46666667
-9.19166667,39.46666667
-9.19166667,39.45833333
-9.18333333,39.45833333
-9.18333333,39.46666667
-9.18333333,39.475
-9.18333333,39.48333333
-9.175,39.48333333
-9.175,39.49166667
-9.16666667,39.49166667
-9.15833333,39.49166667
-9.15833333,39.5
-9.15833333,39.50833333
-9.15,39.50833333
-9.15,39.5
-9.14166667,39.5
-9.13333333,39.5
-9.13333333,39.50833333
-9.13333333,39.51666667
-9.125,39.51666667
-9.125,39.525
-9.125,39.53333333
-9.11666667,39.53333333
-9.10833333,39.53333333
-9.10833333,39.54166667
-9.10833333,39.55
-9.1,39.55
-9.09166667,39.55
-9.09166667,39.55833333
-9.08333333,39.55833333
-9.08333333,39.56666667
-9.08333333,39.575
-9.075,39.575
-9.075,39.58333333
-9.06666667,39.58333333
-9.06666667,39.59166667
-9.06666667,39.6
-9.075,39.6
-9.075,39.60833333
-9.075,39.61666667
-9.075,39.625
-9.06666667,39.625
-9.06666667,39.63333333
-9.06666667,39.64166667
-9.06666667,39.65
-9.06666667,39.65833333
-9.05833333,39.65833333
-9.05833333,39.66666667
-9.05833333,39.675
-9.05833333,39.68333333
-9.05,39.68333333
-9.05,39.69166667
-9.05,39.7
-9.05,39.70833333
-9.05,39.71666667
-9.04166667,39.71666667
-9.04166667,39.725
-9.04166667,39.73333333
-9.03333333,39.73333333
-9.03333333,39.74166667
-9.03333333,39.75
-9.03333333,39.75833333
-9.025,39.75833333
-9.025,39.76666667
-9.025,39.775
-9.01666667,39.775
-9.01666667,39.78333333
-9.00833333,39.78333333
-9.00833333,39.79166667
-9.00833333,39.8
-9,39.8
-9,39.80833333
-9,39.81666667
-8.99166667,39.81666667
-8.99166667,39.825
-8.99166667,39.83333333
-8.99166667,39.84166667
-8.98333333,39.84166667
-8.98333333,39.85
-8.975,39.85
-8.975,39.85833333
-8.975,39.86666667
-8.96666667,39.86666667
-8.96666667,39.875
-8.96666667,39.88333333
-8.96666667,39.89166667
-8.95833333,39.89166667
-8.95833333,39.9
-8.95833333,39.90833333
-8.95,39.90833333
-8.95,39.91666667
-8.95,39.925
-8.94166667,39.925
-8.94166667,39.93333333
-8.94166667,39.94166667
-8.93333333,39.94166667
-8.93333333,39.95
-8.93333333,39.95833333
-8.925,39.95833333
-8.925,39.96666667
-8.925,39.975
-8.925,39.98333333
-8.91666667,39.98333333
-8.91666667,39.99166667
-8.91666667,40
-8.90833333,40
-8.90833333,40.00833333
-8.90833333,40.01666667
-8.9,40.01666667
-8.9,40.025
-8.9,40.03333333
-8.9,40.04166667
-8.89166667,40.04166667
-8.89166667,40.05
-8.89166667,40.05833333
-8.89166667,40.06666667
-8.88333333,40.06666667
-8.88333333,40.075
-8.88333333,40.08333333
-8.875,40.08333333
-8.875,40.09166667
-8.875,40.1
-8.86666667,40.1
-8.86666667,40.10833333
-8.86666667,40.11666667
-8.86666667,40.125
-8.86666667,40.13333333
-8.85833333,40.13333333
-8.85833333,40.14166667
-8.85,40.14166667
-8.85,40.13333333
-8.84166667,40.13333333
-8.84166667,40.14166667
-8.83333333,40.14166667
-8.825,40.14166667
-8.81666667,40.14166667
-8.81666667,40.15
-8.825,40.15
-8.83333333,40.15
-8.84166667,40.15
-8.85,40.15
-8.85833333,40.15
-8.86666667,40.15
-8.86666667,40.15833333
-8.875,40.15833333
-8.875,40.16666667
-8.88333333,40.16666667
-8.89166667,40.16666667
-8.89166667,40.175
-8.9,40.175
-8.9,40.18333333
-8.9,40.19166667
-8.9,40.2
-8.9,40.20833333
-8.9,40.21666667
-8.89166667,40.21666667
-8.89166667,40.225
-8.89166667,40.23333333
-8.88333333,40.23333333
-8.88333333,40.24166667
-8.875,40.24166667
-8.875,40.25
-8.875,40.25833333
-8.86666667,40.25833333
-8.86666667,40.26666667
-8.86666667,40.275
-8.86666667,40.28333333
-8.85833333,40.28333333
-8.85833333,40.29166667
-8.85833333,40.3
-8.85,40.3
-8.85,40.30833333
-8.85,40.31666667
-8.85,40.325
-8.84166667,40.325
-8.84166667,40.33333333
-8.84166667,40.34166667
-8.83333333,40.34166667
-8.83333333,40.35
-8.83333333,40.35833333
-8.83333333,40.36666667
-8.825,40.36666667
-8.825,40.375
-8.825,40.38333333
-8.825,40.39166667
-8.81666667,40.39166667
-8.81666667,40.4
-8.81666667,40.40833333
-8.81666667,40.41666667
-8.80833333,40.41666667
-8.80833333,40.425
-8.80833333,40.43333333
-8.80833333,40.44166667
-8.80833333,40.45
-8.8,40.45
-8.8,40.45833333
-8.8,40.46666667
-8.8,40.475
-8.8,40.48333333
-8.79166667,40.48333333
-8.79166667,40.49166667
-8.79166667,40.5
-8.79166667,40.50833333
-8.78333333,40.50833333
-8.78333333,40.51666667
-8.78333333,40.525
-8.78333333,40.53333333
-8.775,40.53333333
-8.775,40.54166667
-8.775,40.55
-8.775,40.55833333
-8.76666667,40.55833333
-8.76666667,40.56666667
-8.76666667,40.575
-8.76666667,40.58333333
-8.76666667,40.59166667
-8.75833333,40.59166667
-8.75833333,40.6
-8.75833333,40.60833333
-8.75833333,40.61666667
-8.75,40.61666667
-8.75,40.60833333
-8.75,40.6
-8.75,40.59166667
-8.75,40.58333333
-8.74166667,40.58333333
-8.74166667,40.59166667
-8.74166667,40.6
-8.74166667,40.60833333
-8.73333333,40.60833333
-8.73333333,40.61666667
-8.73333333,40.625
-8.73333333,40.63333333
-8.73333333,40.64166667
-8.73333333,40.65
-8.74166667,40.65
-8.75,40.65
-8.75,40.65833333
-8.74166667,40.65833333
-8.74166667,40.66666667
-8.74166667,40.675
-8.74166667,40.68333333
-8.73333333,40.68333333
-8.73333333,40.69166667
-8.73333333,40.7
-8.73333333,40.70833333
-8.725,40.70833333
-8.725,40.71666667
-8.725,40.725
-8.725,40.73333333
-8.725,40.74166667
-8.71666667,40.74166667
-8.71666667,40.75
-8.71666667,40.75833333
-8.70833333,40.75833333
-8.70833333,40.76666667
-8.70833333,40.775
-8.70833333,40.78333333
-8.7,40.78333333
-8.7,40.79166667
-8.7,40.8
-8.7,40.80833333
-8.69166667,40.80833333
-8.69166667,40.81666667
-8.69166667,40.825
-8.69166667,40.83333333
-8.68333333,40.83333333
-8.68333333,40.84166667
-8.68333333,40.85
-8.68333333,40.85833333
-8.68333333,40.86666667
-8.675,40.86666667
-8.675,40.875
-8.675,40.88333333
-8.675,40.89166667
-8.66666667,40.89166667
-8.66666667,40.9
-8.66666667,40.90833333
-8.66666667,40.91666667
-8.66666667,40.925
-8.65833333,40.925
-8.65833333,40.93333333
-8.65833333,40.94166667
-8.65833333,40.95
-8.65833333,40.95833333
-8.65,40.95833333
-8.65,40.96666667
-8.65,40.975
-8.65,40.98333333
-8.65,40.99166667
-8.65,41
-8.65,41.00833333
-8.65,41.01666667
-8.64166667,41.01666667
-8.64166667,41.025
-8.65,41.025
-8.65,41.03333333
-8.65,41.04166667
-8.65,41.05
-8.65833333,41.05
-8.65833333,41.05833333
-8.65833333,41.06666667
-8.65833333,41.075
-8.65833333,41.08333333
-8.65833333,41.09166667
-8.65833333,41.1
-8.65833333,41.10833333
-8.66666667,41.10833333
-8.66666667,41.11666667
-8.66666667,41.125
-8.66666667,41.13333333
-8.65833333,41.13333333
-8.65,41.13333333
-8.65,41.14166667
-8.64166667,41.14166667
-8.64166667,41.15
-8.65,41.15
-8.65833333,41.15
-8.66666667,41.15
-8.675,41.15
-8.68333333,41.15
-8.68333333,41.15833333
-8.68333333,41.16666667
-8.69166667,41.16666667
-8.69166667,41.175
-8.69166667,41.18333333
-8.69166667,41.19166667
-8.7,41.19166667
-8.70833333,41.19166667
-8.70833333,41.2
-8.71666667,41.2
-8.71666667,41.20833333
-8.71666667,41.21666667
-8.71666667,41.225
-8.71666667,41.23333333
-8.725,41.23333333
-8.725,41.24166667
-8.725,41.25
-8.725,41.25833333
-8.725,41.26666667
-8.725,41.275
-8.725,41.28333333
-8.73333333,41.28333333
-8.73333333,41.29166667
-8.73333333,41.3
-8.73333333,41.30833333
-8.74166667,41.30833333
-8.74166667,41.31666667
-8.74166667,41.325
-8.74166667,41.33333333
-8.74166667,41.34166667
-8.75,41.34166667
-8.75,41.35
-8.75,41.35833333
-8.75833333,41.35833333
-8.75833333,41.36666667
-8.75833333,41.375
-8.76666667,41.375
-8.76666667,41.38333333
-8.775,41.38333333
-8.775,41.39166667
-8.775,41.4
-8.78333333,41.4
-8.78333333,41.40833333
-8.78333333,41.41666667
-8.78333333,41.425
-8.775,41.425
-8.76666667,41.425
-8.76666667,41.41666667
-8.76666667,41.40833333
-8.75833333,41.40833333
-8.75833333,41.4
-8.75,41.4
-8.74166667,41.4
-8.74166667,41.39166667
-8.73333333,41.39166667
-8.73333333,41.38333333
-8.74166667,41.38333333
-8.74166667,41.375
-8.74166667,41.36666667
-8.73333333,41.36666667
-8.73333333,41.35833333
-8.725,41.35833333
-8.71666667,41.35833333
-8.71666667,41.35
-8.70833333,41.35
-8.70833333,41.35833333
-8.70833333,41.36666667
-8.7,41.36666667
-8.7,41.375
-8.70833333,41.375
-8.70833333,41.38333333
-8.70833333,41.39166667
-8.70833333,41.4
-8.71666667,41.4
-8.71666667,41.39166667
-8.725,41.39166667
-8.725,41.4
-8.725,41.40833333
-8.73333333,41.40833333
-8.73333333,41.41666667
-8.73333333,41.425
-8.74166667,41.425
-8.75,41.425
-8.75,41.43333333
-8.75,41.44166667
-8.74166667,41.44166667
-8.74166667,41.45
-8.74166667,41.45833333
-8.74166667,41.46666667
-8.74166667,41.475
-8.75,41.475
-8.75,41.48333333
-8.75,41.49166667
-8.74166667,41.49166667
-8.73333333,41.49166667
-8.73333333,41.5
-8.73333333,41.50833333
-8.74166667,41.50833333
-8.75,41.50833333
-8.75,41.5
-8.75833333,41.5
-8.76666667,41.5
-8.775,41.5
-8.775,41.49166667
-8.78333333,41.49166667
-8.78333333,41.5
-8.78333333,41.50833333
-8.78333333,41.51666667
-8.79166667,41.51666667
-8.79166667,41.525
-8.78333333,41.525
-8.775,41.525
-8.775,41.51666667
-8.76666667,41.51666667
-8.75833333,41.51666667
-8.75833333,41.525
-8.75,41.525
-8.75,41.53333333
-8.74166667,41.53333333
-8.74166667,41.525
-8.74166667,41.51666667
-8.73333333,41.51666667
-8.725,41.51666667
-8.71666667,41.51666667
-8.71666667,41.525
-8.725,41.525
-8.73333333,41.525
-8.73333333,41.53333333
-8.725,41.53333333
-8.71666667,41.53333333
-8.70833333,41.53333333
-8.70833333,41.54166667
-8.7,41.54166667
-8.7,41.55
-8.69166667,41.55
-8.69166667,41.55833333
-8.7,41.55833333
-8.70833333,41.55833333
-8.71666667,41.55833333
-8.725,41.55833333
-8.725,41.56666667
-8.73333333,41.56666667
-8.74166667,41.56666667
-8.74166667,41.55833333
-8.75,41.55833333
-8.75,41.55
-8.74166667,41.55
-8.74166667,41.54166667
-8.75,41.54166667
-8.75833333,41.54166667
-8.76666667,41.54166667
-8.76666667,41.55
-8.775,41.55
-8.775,41.55833333
-8.775,41.56666667
-8.78333333,41.56666667
-8.78333333,41.575
-8.78333333,41.58333333
-8.79166667,41.58333333
-8.79166667,41.59166667
-8.78333333,41.59166667
-8.775,41.59166667
-8.775,41.6
-8.775,41.60833333
-8.78333333,41.60833333
-8.78333333,41.61666667
-8.78333333,41.625
-8.775,41.625
-8.775,41.61666667
-8.76666667,41.61666667
-8.75833333,41.61666667
-8.75833333,41.60833333
-8.75,41.60833333
-8.75,41.6
-8.74166667,41.6
-8.73333333,41.6
-8.73333333,41.59166667
-8.725,41.59166667
-8.725,41.58333333
-8.71666667,41.58333333
-8.70833333,41.58333333
-8.70833333,41.59166667
-8.70833333,41.6
-8.7,41.6
-8.7,41.59166667
-8.7,41.58333333
-8.69166667,41.58333333
-8.68333333,41.58333333
-8.675,41.58333333
-8.66666667,41.58333333
-8.65833333,41.58333333
-8.65833333,41.59166667
-8.65833333,41.6
-8.65833333,41.60833333
-8.65,41.60833333
-8.64166667,41.60833333
-8.63333333,41.60833333
-8.63333333,41.61666667
-8.625,41.61666667
-8.625,41.625
-8.625,41.63333333
-8.625,41.64166667
-8.625,41.65
-8.61666667,41.65
-8.61666667,41.65833333
-8.61666667,41.66666667
-8.60833333,41.66666667
-8.60833333,41.65833333
-8.60833333,41.65
-8.60833333,41.64166667
-8.60833333,41.63333333
-8.60833333,41.625
-8.6,41.625
-8.6,41.63333333
-8.59166667,41.63333333
-8.59166667,41.64166667
-8.58333333,41.64166667
-8.58333333,41.65
-8.575,41.65
-8.56666667,41.65
-8.56666667,41.64166667
-8.55833333,41.64166667
-8.55,41.64166667
-8.55,41.65
-8.54166667,41.65
-8.54166667,41.64166667
-8.53333333,41.64166667
-8.53333333,41.63333333
-8.53333333,41.625
-8.525,41.625
-8.525,41.63333333
-8.51666667,41.63333333
-8.51666667,41.64166667
-8.50833333,41.64166667
-8.5,41.64166667
-8.5,41.65
-8.49166667,41.65
-8.49166667,41.64166667
-8.48333333,41.64166667
-8.48333333,41.63333333
-8.48333333,41.625
-8.49166667,41.625
-8.5,41.625
-8.5,41.61666667
-8.5,41.60833333
-8.50833333,41.60833333
-8.51666667,41.60833333
-8.525,41.60833333
-8.525,41.6
-8.53333333,41.6
-8.54166667,41.6
-8.54166667,41.59166667
-8.55,41.59166667
-8.55833333,41.59166667
-8.56666667,41.59166667
-8.56666667,41.58333333
-8.575,41.58333333
-8.575,41.59166667
-8.575,41.6
-8.56666667,41.6
-8.55833333,41.6
-8.55833333,41.60833333
-8.55833333,41.61666667
-8.56666667,41.61666667
-8.575,41.61666667
-8.575,41.60833333
-8.58333333,41.60833333
-8.59166667,41.60833333
-8.6,41.60833333
-8.6,41.6
-8.60833333,41.6
-8.60833333,41.60833333
-8.61666667,41.60833333
-8.61666667,41.6
-8.625,41.6
-8.63333333,41.6
-8.64166667,41.6
-8.64166667,41.59166667
-8.65,41.59166667
-8.65,41.58333333
-8.65,41.575
-8.65,41.56666667
-8.64166667,41.56666667
-8.63333333,41.56666667
-8.63333333,41.55833333
-8.64166667,41.55833333
-8.65,41.55833333
-8.65,41.55
-8.64166667,41.55
-8.64166667,41.54166667
-8.64166667,41.53333333
-8.65,41.53333333
-8.65,41.525
-8.64166667,41.525
-8.63333333,41.525
-8.63333333,41.53333333
-8.625,41.53333333
-8.61666667,41.53333333
-8.61666667,41.525
-8.625,41.525
-8.625,41.51666667
-8.63333333,41.51666667
-8.64166667,41.51666667
-8.64166667,41.50833333
-8.63333333,41.50833333
-8.63333333,41.5
-8.63333333,41.49166667
-8.63333333,41.48333333
-8.625,41.48333333
-8.625,41.475
-8.63333333,41.475
-8.64166667,41.475
-8.64166667,41.46666667
-8.64166667,41.45833333
-8.65,41.45833333
-8.65,41.45
-8.64166667,41.45
-8.64166667,41.44166667
-8.64166667,41.43333333
-8.65,41.43333333
-8.65833333,41.43333333
-8.66666667,41.43333333
-8.675,41.43333333
-8.68333333,41.43333333
-8.69166667,41.43333333
-8.69166667,41.425
-8.68333333,41.425
-8.675,41.425
-8.675,41.41666667
-8.66666667,41.41666667
-8.66666667,41.40833333
-8.66666667,41.4
-8.675,41.4
-8.68333333,41.4
-8.68333333,41.40833333
-8.69166667,41.40833333
-8.69166667,41.41666667
-8.7,41.41666667
-8.70833333,41.41666667
-8.70833333,41.40833333
-8.7,41.40833333
-8.7,41.4
-8.69166667,41.4
-8.69166667,41.39166667
-8.69166667,41.38333333
-8.69166667,41.375
-8.69166667,41.36666667
-8.68333333,41.36666667
-8.675,41.36666667
-8.66666667,41.36666667
-8.66666667,41.375
-8.675,41.375
-8.675,41.38333333
-8.675,41.39166667
-8.66666667,41.39166667
-8.65833333,41.39166667
-8.65833333,41.4
-8.65,41.4
-8.64166667,41.4
-8.63333333,41.4
-8.625,41.4
-8.61666667,41.4
-8.60833333,41.4
-8.60833333,41.40833333
-8.60833333,41.41666667
-8.6,41.41666667
-8.59166667,41.41666667
-8.59166667,41.425
-8.59166667,41.43333333
-8.59166667,41.44166667
-8.58333333,41.44166667
-8.58333333,41.43333333
-8.575,41.43333333
-8.575,41.425
-8.58333333,41.425
-8.58333333,41.41666667
-8.575,41.41666667
-8.56666667,41.41666667
-8.55833333,41.41666667
-8.55833333,41.425
-8.55,41.425
-8.54166667,41.425
-8.54166667,41.41666667
-8.54166667,41.40833333
-8.55,41.40833333
-8.55,41.4
-8.55,41.39166667
-8.54166667,41.39166667
-8.54166667,41.4
-8.53333333,41.4
-8.53333333,41.39166667
-8.53333333,41.38333333
-8.54166667,41.38333333
-8.55,41.38333333
-8.55,41.375
-8.55,41.36666667
-8.54166667,41.36666667
-8.53333333,41.36666667
-8.525,41.36666667
-8.51666667,41.36666667
-8.50833333,41.36666667
-8.50833333,41.35833333
-8.51666667,41.35833333
-8.51666667,41.35
-8.50833333,41.35
-8.5,41.35
-8.49166667,41.35
-8.49166667,41.35833333
-8.48333333,41.35833333
-8.475,41.35833333
-8.46666667,41.35833333
-8.46666667,41.35
-8.46666667,41.34166667
-8.46666667,41.33333333
-8.475,41.33333333
-8.475,41.325
-8.48333333,41.325
-8.48333333,41.31666667
-8.48333333,41.30833333
-8.49166667,41.30833333
-8.49166667,41.3
-8.48333333,41.3
-8.48333333,41.29166667
-8.48333333,41.28333333
-8.475,41.28333333
-8.475,41.275
-8.46666667,41.275
-8.46666667,41.26666667
-8.45833333,41.26666667
-8.45833333,41.25833333
-8.45833333,41.25
-8.45,41.25
-8.45,41.24166667
-8.44166667,41.24166667
-8.44166667,41.23333333
-8.43333333,41.23333333
-8.425,41.23333333
-8.425,41.225
-8.43333333,41.225
-8.43333333,41.21666667
-8.44166667,41.21666667
-8.44166667,41.225
-8.45,41.225
-8.45,41.23333333
-8.45833333,41.23333333
-8.45833333,41.225
-8.46666667,41.225
-8.46666667,41.21666667
-8.46666667,41.20833333
-8.46666667,41.2
-8.475,41.2
-8.48333333,41.2
-8.48333333,41.20833333
-8.49166667,41.20833333
-8.49166667,41.21666667
-8.5,41.21666667
-8.5,41.20833333
-8.50833333,41.20833333
-8.51666667,41.20833333
-8.525,41.20833333
-8.525,41.21666667
-8.51666667,41.21666667
-8.51666667,41.225
-8.525,41.225
-8.53333333,41.225
-8.53333333,41.21666667
-8.54166667,41.21666667
-8.54166667,41.20833333
-8.54166667,41.2
-8.54166667,41.19166667
-8.53333333,41.19166667
-8.525,41.19166667
-8.525,41.18333333
-8.51666667,41.18333333
-8.51666667,41.175
-8.525,41.175
-8.525,41.16666667
-8.51666667,41.16666667
-8.51666667,41.15833333
-8.50833333,41.15833333
-8.50833333,41.16666667
-8.50833333,41.175
-8.50833333,41.18333333
-8.5,41.18333333
-8.49166667,41.18333333
-8.48333333,41.18333333
-8.48333333,41.175
-8.475,41.175
-8.46666667,41.175
-8.46666667,41.16666667
-8.45833333,41.16666667
-8.45833333,41.175
-8.45,41.175
-8.44166667,41.175
-8.44166667,41.16666667
-8.44166667,41.15833333
-8.43333333,41.15833333
-8.43333333,41.16666667
-8.43333333,41.175
-8.43333333,41.18333333
-8.43333333,41.19166667
-8.425,41.19166667
-8.41666667,41.19166667
-8.41666667,41.18333333
-8.40833333,41.18333333
-8.40833333,41.175
-8.40833333,41.16666667
-8.4,41.16666667
-8.4,41.15833333
-8.39166667,41.15833333
-8.39166667,41.15
-8.39166667,41.14166667
-8.38333333,41.14166667
-8.38333333,41.13333333
-8.38333333,41.125
-8.38333333,41.11666667
-8.375,41.11666667
-8.36666667,41.11666667
-8.35833333,41.11666667
-8.35833333,41.10833333
-8.36666667,41.10833333
-8.375,41.10833333
-8.375,41.1
-8.375,41.09166667
-8.38333333,41.09166667
-8.39166667,41.09166667
-8.4,41.09166667
-8.4,41.08333333
-8.39166667,41.08333333
-8.38333333,41.08333333
-8.38333333,41.075
-8.375,41.075
-8.36666667,41.075
-8.35833333,41.075
-8.35833333,41.06666667
-8.35833333,41.05833333
-8.35,41.05833333
-8.34166667,41.05833333
-8.33333333,41.05833333
-8.33333333,41.06666667
-8.325,41.06666667
-8.31666667,41.06666667
-8.30833333,41.06666667
-8.30833333,41.075
-8.3,41.075
-8.3,41.08333333
-8.29166667,41.08333333
-8.29166667,41.09166667
-8.28333333,41.09166667
-8.28333333,41.1
-8.275,41.1
-8.26666667,41.1
-8.25833333,41.1
-8.25833333,41.09166667
-8.26666667,41.09166667
-8.275,41.09166667
-8.275,41.08333333
-8.275,41.075
-8.275,41.06666667
-8.275,41.05833333
-8.275,41.05
-8.28333333,41.05
-8.28333333,41.05833333
-8.28333333,41.06666667
-8.29166667,41.06666667
-8.3,41.06666667
-8.3,41.05833333
-8.30833333,41.05833333
-8.30833333,41.05
-8.31666667,41.05
-8.31666667,41.04166667
-8.30833333,41.04166667
-8.30833333,41.03333333
-8.3,41.03333333
-8.3,41.04166667
-8.3,41.05
-8.29166667,41.05
-8.29166667,41.04166667
-8.28333333,41.04166667
-8.275,41.04166667
-8.275,41.03333333
-8.26666667,41.03333333
-8.26666667,41.025
-8.25833333,41.025
-8.25,41.025
-8.24166667,41.025
-8.24166667,41.03333333
-8.23333333,41.03333333
-8.225,41.03333333
-8.225,41.025
-8.225,41.01666667
-8.21666667,41.01666667
-8.21666667,41.00833333
-8.225,41.00833333
-8.225,41
-8.21666667,41
-8.20833333,41
-8.20833333,41.00833333
-8.2,41.00833333
-8.2,41
-8.19166667,41
-8.19166667,40.99166667
-8.19166667,40.98333333
-8.18333333,40.98333333
-8.175,40.98333333
-8.175,40.975
-8.175,40.96666667
-8.18333333,40.96666667
-8.18333333,40.975
-8.19166667,40.975
-8.2,40.975
-8.2,40.98333333
-8.20833333,40.98333333
-8.21666667,40.98333333
-8.21666667,40.975
-8.225,40.975
-8.225,40.98333333
-8.23333333,40.98333333
-8.24166667,40.98333333
-8.24166667,40.99166667
-8.24166667,41
-8.24166667,41.00833333
-8.24166667,41.01666667
-8.25,41.01666667
-8.25833333,41.01666667
-8.26666667,41.01666667
-8.26666667,41.00833333
-8.26666667,41
-8.275,41
-8.28333333,41
-8.28333333,41.00833333
-8.29166667,41.00833333
-8.29166667,41.01666667
-8.3,41.01666667
-8.30833333,41.01666667
-8.30833333,41.00833333
-8.31666667,41.00833333
-8.31666667,41
-8.30833333,41
-8.30833333,40.99166667
-8.3,40.99166667
-8.29166667,40.99166667
-8.29166667,40.98333333
-8.28333333,40.98333333
-8.28333333,40.975
-8.28333333,40.96666667
-8.29166667,40.96666667
-8.3,40.96666667
-8.3,40.95833333
-8.29166667,40.95833333
-8.28333333,40.95833333
-8.28333333,40.95
-8.29166667,40.95
-8.3,40.95
-8.3,40.94166667
-8.30833333,40.94166667
-8.31666667,40.94166667
-8.31666667,40.93333333
-8.31666667,40.925
-8.325,40.925
-8.325,40.91666667
-8.31666667,40.91666667
-8.31666667,40.90833333
-8.325,40.90833333
-8.325,40.9
-8.33333333,40.9
-8.34166667,40.9
-8.34166667,40.90833333
-8.35,40.90833333
-8.35833333,40.90833333
-8.35833333,40.91666667
-8.36666667,40.91666667
-8.36666667,40.925
-8.36666667,40.93333333
-8.35833333,40.93333333
-8.35833333,40.94166667
-8.36666667,40.94166667
-8.375,40.94166667
-8.38333333,40.94166667
-8.38333333,40.95
-8.39166667,40.95
-8.39166667,40.95833333
-8.4,40.95833333
-8.4,40.95
-8.40833333,40.95
-8.40833333,40.94166667
-8.41666667,40.94166667
-8.41666667,40.93333333
-8.41666667,40.925
-8.425,40.925
-8.43333333,40.925
-8.44166667,40.925
-8.44166667,40.91666667
-8.45,40.91666667
-8.45833333,40.91666667
-8.46666667,40.91666667
-8.46666667,40.925
-8.475,40.925
-8.48333333,40.925
-8.49166667,40.925
-8.5,40.925
-8.50833333,40.925
-8.51666667,40.925
-8.51666667,40.93333333
-8.525,40.93333333
-8.53333333,40.93333333
-8.53333333,40.94166667
-8.54166667,40.94166667
-8.54166667,40.95
-8.55,40.95
-8.55,40.95833333
-8.55,40.96666667
-8.55833333,40.96666667
-8.55833333,40.95833333
-8.56666667,40.95833333
-8.56666667,40.95
-8.55833333,40.95
-8.55833333,40.94166667
-8.55,40.94166667
-8.55,40.93333333
-8.54166667,40.93333333
-8.54166667,40.925
-8.54166667,40.91666667
-8.55,40.91666667
-8.55,40.90833333
-8.54166667,40.90833333
-8.53333333,40.90833333
-8.53333333,40.9
-8.53333333,40.89166667
-8.525,40.89166667
-8.525,40.88333333
-8.51666667,40.88333333
-8.51666667,40.875
-8.50833333,40.875
-8.50833333,40.86666667
-8.5,40.86666667
-8.49166667,40.86666667
-8.49166667,40.85833333
-8.48333333,40.85833333
-8.475,40.85833333
-8.475,40.85
-8.46666667,40.85
-8.46666667,40.84166667
-8.46666667,40.83333333
-8.45833333,40.83333333
-8.45833333,40.84166667
-8.45833333,40.85
-8.45833333,40.85833333
-8.45833333,40.86666667
-8.46666667,40.86666667
-8.46666667,40.875
-8.45833333,40.875
-8.45,40.875
-8.45,40.88333333
-8.44166667,40.88333333
-8.43333333,40.88333333
-8.43333333,40.89166667
-8.425,40.89166667
-8.425,40.88333333
-8.425,40.875
-8.425,40.86666667
-8.41666667,40.86666667
-8.41666667,40.85833333
-8.41666667,40.85
-8.40833333,40.85
-8.40833333,40.84166667
-8.40833333,40.83333333
-8.40833333,40.825
-8.4,40.825
-8.4,40.81666667
-8.39166667,40.81666667
-8.38333333,40.81666667
-8.38333333,40.80833333
-8.39166667,40.80833333
-8.4,40.80833333
-8.40833333,40.80833333
-8.41666667,40.80833333
-8.41666667,40.8
-8.40833333,40.8
-8.40833333,40.79166667
-8.41666667,40.79166667
-8.41666667,40.78333333
-8.40833333,40.78333333
-8.4,40.78333333
-8.4,40.775
-8.4,40.76666667
-8.4,40.75833333
-8.39166667,40.75833333
-8.39166667,40.75
-8.38333333,40.75
-8.38333333,40.74166667
-8.38333333,40.73333333
-8.39166667,40.73333333
-8.39166667,40.725
-8.38333333,40.725
-8.38333333,40.71666667
-8.375,40.71666667
-8.36666667,40.71666667
-8.35833333,40.71666667
-8.35833333,40.725
-8.36666667,40.725
-8.36666667,40.73333333
-8.375,40.73333333
-8.375,40.74166667
-8.36666667,40.74166667
-8.35833333,40.74166667
-8.35,40.74166667
-8.35,40.75
-8.34166667,40.75
-8.33333333,40.75
-8.325,40.75
-8.325,40.75833333
-8.31666667,40.75833333
-8.31666667,40.75
-8.30833333,40.75
-8.3,40.75
-8.3,40.75833333
-8.30833333,40.75833333
-8.30833333,40.76666667
-8.3,40.76666667
-8.29166667,40.76666667
-8.29166667,40.775
-8.29166667,40.78333333
-8.28333333,40.78333333
-8.275,40.78333333
-8.26666667,40.78333333
-8.26666667,40.79166667
-8.25833333,40.79166667
-8.25833333,40.8
-8.25,40.8
-8.25,40.79166667
-8.25,40.78333333
-8.25,40.775
-8.25,40.76666667
-8.24166667,40.76666667
-8.23333333,40.76666667
-8.225,40.76666667
-8.225,40.75833333
-8.21666667,40.75833333
-8.21666667,40.75
-8.20833333,40.75
-8.2,40.75
-8.19166667,40.75
-8.18333333,40.75
-8.18333333,40.75833333
-8.175,40.75833333
-8.16666667,40.75833333
-8.16666667,40.75
-8.15833333,40.75
-8.15,40.75
-8.15,40.74166667
-8.15833333,40.74166667
-8.16666667,40.74166667
-8.175,40.74166667
-8.18333333,40.74166667
-8.19166667,40.74166667
-8.2,40.74166667
-8.2,40.73333333
-8.20833333,40.73333333
-8.21666667,40.73333333
-8.225,40.73333333
-8.23333333,40.73333333
-8.23333333,40.74166667
-8.24166667,40.74166667
-8.25,40.74166667
-8.25833333,40.74166667
-8.25833333,40.73333333
-8.25833333,40.725
-8.26666667,40.725
-8.26666667,40.73333333
-8.26666667,40.74166667
-8.275,40.74166667
-8.28333333,40.74166667
-8.28333333,40.73333333
-8.29166667,40.73333333
-8.29166667,40.74166667
-8.3,40.74166667
-8.30833333,40.74166667
-8.30833333,40.73333333
-8.31666667,40.73333333
-8.31666667,40.725
-8.325,40.725
-8.325,40.71666667
-8.325,40.70833333
-8.33333333,40.70833333
-8.33333333,40.7
-8.325,40.7
-8.325,40.69166667
-8.325,40.68333333
-8.33333333,40.68333333
-8.34166667,40.68333333
-8.34166667,40.675
-8.35,40.675
-8.35833333,40.675
-8.35833333,40.66666667
-8.35833333,40.65833333
-8.35,40.65833333
-8.35,40.66666667
-8.34166667,40.66666667
-8.34166667,40.65833333
-8.34166667,40.65
-8.34166667,40.64166667
-8.33333333,40.64166667
-8.33333333,40.65
-8.325,40.65
-8.325,40.65833333
-8.31666667,40.65833333
-8.31666667,40.65
-8.30833333,40.65
-8.30833333,40.65833333
-8.3,40.65833333
-8.3,40.66666667
-8.29166667,40.66666667
-8.28333333,40.66666667
-8.28333333,40.65833333
-8.275,40.65833333
-8.275,40.66666667
-8.26666667,40.66666667
-8.26666667,40.675
-8.25833333,40.675
-8.25833333,40.68333333
-8.25,40.68333333
-8.25,40.675
-8.24166667,40.675
-8.23333333,40.675
-8.225,40.675
-8.225,40.66666667
-8.23333333,40.66666667
-8.24166667,40.66666667
-8.24166667,40.65833333
-8.24166667,40.65
-8.23333333,40.65
-8.225,40.65
-8.225,40.64166667
-8.23333333,40.64166667
-8.24166667,40.64166667
-8.24166667,40.63333333
-8.25,40.63333333
-8.25833333,40.63333333
-8.26666667,40.63333333
-8.275,40.63333333
-8.275,40.64166667
-8.28333333,40.64166667
-8.29166667,40.64166667
-8.29166667,40.63333333
-8.28333333,40.63333333
-8.28333333,40.625
-8.29166667,40.625
-8.3,40.625
-8.3,40.61666667
-8.29166667,40.61666667
-8.28333333,40.61666667
-8.28333333,40.60833333
-8.275,40.60833333
-8.275,40.6
-8.28333333,40.6
-8.28333333,40.59166667
-8.28333333,40.58333333
-8.275,40.58333333
-8.275,40.575
-8.275,40.56666667
-8.28333333,40.56666667
-8.28333333,40.575
-8.29166667,40.575
-8.3,40.575
-8.3,40.56666667
-8.30833333,40.56666667
-8.31666667,40.56666667
-8.31666667,40.55833333
-8.30833333,40.55833333
-8.30833333,40.55
-8.30833333,40.54166667
-8.3,40.54166667
-8.3,40.53333333
-8.29166667,40.53333333
-8.29166667,40.525
-8.3,40.525
-8.3,40.51666667
-8.3,40.50833333
-8.30833333,40.50833333
-8.30833333,40.51666667
-8.31666667,40.51666667
-8.31666667,40.525
-8.325,40.525
-8.325,40.51666667
-8.325,40.50833333
-8.325,40.5
-8.325,40.49166667
-8.325,40.48333333
-8.31666667,40.48333333
-8.31666667,40.475
-8.30833333,40.475
-8.30833333,40.48333333
-8.3,40.48333333
-8.29166667,40.48333333
-8.29166667,40.475
-8.29166667,40.46666667
-8.28333333,40.46666667
-8.28333333,40.475
-8.275,40.475
-8.275,40.46666667
-8.275,40.45833333
-8.26666667,40.45833333
-8.26666667,40.46666667
-8.25833333,40.46666667
-8.25833333,40.45833333
-8.25,40.45833333
-8.25,40.45
-8.24166667,40.45
-8.24166667,40.44166667
-8.24166667,40.43333333
-8.23333333,40.43333333
-8.23333333,40.425
-8.23333333,40.41666667
-8.24166667,40.41666667
-8.25,40.41666667
-8.25833333,40.41666667
-8.26666667,40.41666667
-8.275,40.41666667
-8.28333333,40.41666667
-8.28333333,40.40833333
-8.275,40.40833333
-8.275,40.4
-8.275,40.39166667
-8.275,40.38333333
-8.28333333,40.38333333
-8.28333333,40.375
-8.28333333,40.36666667
-8.275,40.36666667
-8.275,40.35833333
-8.28333333,40.35833333
-8.29166667,40.35833333
-8.3,40.35833333
-8.3,40.35
-8.30833333,40.35
-8.31666667,40.35
-8.325,40.35
-8.325,40.35833333
-8.325,40.36666667
-8.33333333,40.36666667
-8.33333333,40.375
-8.34166667,40.375
-8.34166667,40.38333333
-8.34166667,40.39166667
-8.35,40.39166667
-8.35833333,40.39166667
-8.35833333,40.38333333
-8.36666667,40.38333333
-8.375,40.38333333
-8.375,40.39166667
-8.38333333,40.39166667
-8.38333333,40.38333333
-8.38333333,40.375
-8.375,40.375
-8.375,40.36666667
-8.375,40.35833333
-8.375,40.35
-8.375,40.34166667
-8.38333333,40.34166667
-8.38333333,40.33333333
-8.38333333,40.325
-8.38333333,40.31666667
-8.375,40.31666667
-8.36666667,40.31666667
-8.36666667,40.30833333
-8.36666667,40.3
-8.36666667,40.29166667
-8.36666667,40.28333333
-8.375,40.28333333
-8.375,40.275
-8.375,40.26666667
-8.36666667,40.26666667
-8.36666667,40.25833333
-8.36666667,40.25
-8.36666667,40.24166667
-8.36666667,40.23333333
-8.36666667,40.225
-8.35833333,40.225
-8.35833333,40.21666667
-8.35,40.21666667
-8.34166667,40.21666667
-8.34166667,40.225
-8.34166667,40.23333333
-8.33333333,40.23333333
-8.325,40.23333333
-8.325,40.24166667
-8.31666667,40.24166667
-8.30833333,40.24166667
-8.30833333,40.25
-8.30833333,40.25833333
-8.3,40.25833333
-8.3,40.25
-8.29166667,40.25
-8.28333333,40.25
-8.28333333,40.25833333
-8.28333333,40.26666667
-8.275,40.26666667
-8.275,40.275
-8.275,40.28333333
-8.26666667,40.28333333
-8.26666667,40.29166667
-8.25833333,40.29166667
-8.25833333,40.3
-8.26666667,40.3
-8.275,40.3
-8.28333333,40.3
-8.28333333,40.30833333
-8.28333333,40.31666667
-8.29166667,40.31666667
-8.3,40.31666667
-8.30833333,40.31666667
-8.30833333,40.325
-8.31666667,40.325
-8.31666667,40.33333333
-8.325,40.33333333
-8.325,40.34166667
-8.31666667,40.34166667
-8.30833333,40.34166667
-8.30833333,40.33333333
-8.3,40.33333333
-8.3,40.325
-8.29166667,40.325
-8.28333333,40.325
-8.275,40.325
-8.275,40.31666667
-8.275,40.30833333
-8.26666667,40.30833333
-8.25833333,40.30833333
-8.25833333,40.31666667
-8.26666667,40.31666667
-8.26666667,40.325
-8.26666667,40.33333333
-8.275,40.33333333
-8.275,40.34166667
-8.26666667,40.34166667
-8.25833333,40.34166667
-8.25833333,40.33333333
-8.25,40.33333333
-8.25,40.34166667
-8.24166667,40.34166667
-8.24166667,40.35
-8.23333333,40.35
-8.23333333,40.35833333
-8.225,40.35833333
-8.21666667,40.35833333
-8.21666667,40.35
-8.21666667,40.34166667
-8.20833333,40.34166667
-8.20833333,40.33333333
-8.21666667,40.33333333
-8.21666667,40.325
-8.20833333,40.325
-8.20833333,40.31666667
-8.2,40.31666667
-8.2,40.30833333
-8.19166667,40.30833333
-8.19166667,40.3
-8.18333333,40.3
-8.175,40.3
-8.175,40.29166667
-8.16666667,40.29166667
-8.16666667,40.28333333
-8.175,40.28333333
-8.18333333,40.28333333
-8.18333333,40.275
-8.175,40.275
-8.175,40.26666667
-8.16666667,40.26666667
-8.15833333,40.26666667
-8.15,40.26666667
-8.14166667,40.26666667
-8.13333333,40.26666667
-8.125,40.26666667
-8.125,40.25833333
-8.125,40.25
-8.11666667,40.25
-8.10833333,40.25
-8.10833333,40.25833333
-8.1,40.25833333
-8.1,40.26666667
-8.09166667,40.26666667
-8.08333333,40.26666667
-8.08333333,40.25833333
-8.075,40.25833333
-8.075,40.25
-8.08333333,40.25
-8.08333333,40.24166667
-8.08333333,40.23333333
-8.08333333,40.225
-8.08333333,40.21666667
-8.08333333,40.20833333
-8.075,40.20833333
-8.06666667,40.20833333
-8.06666667,40.2
-8.075,40.2
-8.08333333,40.2
-8.09166667,40.2
-8.1,40.2
-8.1,40.20833333
-8.1,40.21666667
-8.10833333,40.21666667
-8.10833333,40.225
-8.1,40.225
-8.1,40.23333333
-8.10833333,40.23333333
-8.11666667,40.23333333
-8.125,40.23333333
-8.13333333,40.23333333
-8.14166667,40.23333333
-8.15,40.23333333
-8.15833333,40.23333333
-8.16666667,40.23333333
-8.175,40.23333333
-8.18333333,40.23333333
-8.18333333,40.24166667
-8.19166667,40.24166667
-8.19166667,40.25
-8.2,40.25
-8.20833333,40.25
-8.21666667,40.25
-8.21666667,40.25833333
-8.20833333,40.25833333
-8.20833333,40.26666667
-8.20833333,40.275
-8.21666667,40.275
-8.225,40.275
-8.23333333,40.275
-8.24166667,40.275
-8.25,40.275
-8.25,40.28333333
-8.25833333,40.28333333
-8.25833333,40.275
-8.25833333,40.26666667
-8.26666667,40.26666667
-8.26666667,40.25833333
-8.26666667,40.25
-8.26666667,40.24166667
-8.25833333,40.24166667
-8.25833333,40.23333333
-8.26666667,40.23333333
-8.275,40.23333333
-8.28333333,40.23333333
-8.28333333,40.225
-8.29166667,40.225
-8.29166667,40.23333333
-8.3,40.23333333
-8.30833333,40.23333333
-8.31666667,40.23333333
-8.31666667,40.225
-8.325,40.225
-8.325,40.21666667
-8.33333333,40.21666667
-8.33333333,40.20833333
-8.34166667,40.20833333
-8.35,40.20833333
-8.35,40.2
-8.35833333,40.2
-8.36666667,40.2
-8.36666667,40.19166667
-8.36666667,40.18333333
-8.35833333,40.18333333
-8.35,40.18333333
-8.35,40.19166667
-8.34166667,40.19166667
-8.33333333,40.19166667
-8.33333333,40.2
-8.325,40.2
-8.325,40.19166667
-8.31666667,40.19166667
-8.30833333,40.19166667
-8.30833333,40.2
-8.3,40.2
-8.3,40.20833333
-8.29166667,40.20833333
-8.28333333,40.20833333
-8.275,40.20833333
-8.275,40.21666667
-8.26666667,40.21666667
-8.26666667,40.20833333
-8.26666667,40.2
-8.25833333,40.2
-8.25,40.2
-8.25,40.20833333
-8.24166667,40.20833333
-8.24166667,40.2
-8.24166667,40.19166667
-8.23333333,40.19166667
-8.23333333,40.18333333
-8.23333333,40.175
-8.225,40.175
-8.21666667,40.175
-8.20833333,40.175
-8.2,40.175
-8.19166667,40.175
-8.19166667,40.18333333
-8.18333333,40.18333333
-8.175,40.18333333
-8.16666667,40.18333333
-8.15833333,40.18333333
-8.15833333,40.175
-8.16666667,40.175
-8.175,40.175
-8.175,40.16666667
-8.175,40.15833333
-8.175,40.15
-8.175,40.14166667
-8.175,40.13333333
-8.18333333,40.13333333
-8.18333333,40.14166667
-8.19166667,40.14166667
-8.2,40.14166667
-8.20833333,40.14166667
-8.20833333,40.13333333
-8.21666667,40.13333333
-8.225,40.13333333
-8.23333333,40.13333333
-8.23333333,40.14166667
-8.24166667,40.14166667
-8.25,40.14166667
-8.25833333,40.14166667
-8.25833333,40.13333333
-8.26666667,40.13333333
-8.275,40.13333333
-8.275,40.125
-8.275,40.11666667
-8.275,40.10833333
-8.28333333,40.10833333
-8.28333333,40.1
-8.29166667,40.1
-8.29166667,40.09166667
-8.3,40.09166667
-8.3,40.08333333
-8.30833333,40.08333333
-8.31666667,40.08333333
-8.31666667,40.075
-8.30833333,40.075
-8.30833333,40.06666667
-8.30833333,40.05833333
-8.31666667,40.05833333
-8.325,40.05833333
-8.325,40.05
-8.33333333,40.05
-8.33333333,40.04166667
-8.34166667,40.04166667
-8.35,40.04166667
-8.35833333,40.04166667
-8.35833333,40.03333333
-8.35833333,40.025
-8.36666667,40.025
-8.36666667,40.03333333
-8.36666667,40.04166667
-8.375,40.04166667
-8.38333333,40.04166667
-8.39166667,40.04166667
-8.39166667,40.05
-8.38333333,40.05
-8.38333333,40.05833333
-8.38333333,40.06666667
-8.375,40.06666667
-8.375,40.075
-8.38333333,40.075
-8.38333333,40.08333333
-8.39166667,40.08333333
-8.39166667,40.075
-8.4,40.075
-8.4,40.06666667
-8.40833333,40.06666667
-8.41666667,40.06666667
-8.41666667,40.075
-8.41666667,40.08333333
-8.425,40.08333333
-8.43333333,40.08333333
-8.43333333,40.075
-8.43333333,40.06666667
-8.44166667,40.06666667
-8.45,40.06666667
-8.45833333,40.06666667
-8.46666667,40.06666667
-8.46666667,40.075
-8.45833333,40.075
-8.45833333,40.08333333
-8.46666667,40.08333333
-8.475,40.08333333
-8.475,40.09166667
-8.48333333,40.09166667
-8.48333333,40.08333333
-8.48333333,40.075
-8.49166667,40.075
-8.49166667,40.08333333
-8.5,40.08333333
-8.5,40.075
-8.50833333,40.075
-8.50833333,40.06666667
-8.50833333,40.05833333
-8.51666667,40.05833333
-8.525,40.05833333
-8.525,40.05
-8.51666667,40.05
-8.50833333,40.05
-8.5,40.05
-8.5,40.04166667
-8.50833333,40.04166667
-8.50833333,40.03333333
-8.51666667,40.03333333
-8.525,40.03333333
-8.525,40.025
-8.525,40.01666667
-8.53333333,40.01666667
-8.54166667,40.01666667
-8.54166667,40.00833333
-8.53333333,40.00833333
-8.53333333,40
-8.53333333,39.99166667
-8.54166667,39.99166667
-8.55,39.99166667
-8.55,39.98333333
-8.54166667,39.98333333
-8.54166667,39.975
-8.55,39.975
-8.55,39.96666667
-8.55833333,39.96666667
-8.55833333,39.95833333
-8.56666667,39.95833333
-8.56666667,39.95
-8.56666667,39.94166667
-8.575,39.94166667
-8.575,39.93333333
-8.58333333,39.93333333
-8.59166667,39.93333333
-8.59166667,39.925
-8.6,39.925
-8.6,39.91666667
-8.59166667,39.91666667
-8.58333333,39.91666667
-8.58333333,39.90833333
-8.575,39.90833333
-8.56666667,39.90833333
-8.56666667,39.9
-8.55833333,39.9
-8.55833333,39.89166667
-8.56666667,39.89166667
-8.575,39.89166667
-8.575,39.88333333
-8.56666667,39.88333333
-8.55833333,39.88333333
-8.55833333,39.875
-8.55,39.875
-8.55,39.86666667
-8.55833333,39.86666667
-8.56666667,39.86666667
-8.56666667,39.875
-8.575,39.875
-8.575,39.86666667
-8.58333333,39.86666667
-8.58333333,39.85833333
-8.59166667,39.85833333
-8.59166667,39.86666667
-8.6,39.86666667
-8.60833333,39.86666667
-8.60833333,39.85833333
-8.61666667,39.85833333
-8.61666667,39.86666667
-8.625,39.86666667
-8.625,39.85833333
-8.625,39.85
-8.63333333,39.85
-8.64166667,39.85
-8.65,39.85
-8.65833333,39.85
-8.65833333,39.84166667
-8.65,39.84166667
-8.64166667,39.84166667
-8.63333333,39.84166667
-8.625,39.84166667
-8.61666667,39.84166667
-8.60833333,39.84166667
-8.60833333,39.83333333
-8.61666667,39.83333333
-8.625,39.83333333
-8.625,39.825
-8.625,39.81666667
-8.63333333,39.81666667
-8.64166667,39.81666667
-8.65,39.81666667
-8.65,39.825
-8.65,39.83333333
-8.65833333,39.83333333
-8.65833333,39.825
-8.66666667,39.825
-8.675,39.825
-8.675,39.81666667
-8.66666667,39.81666667
-8.66666667,39.80833333
-8.65833333,39.80833333
-8.65833333,39.8
-8.65833333,39.79166667
-8.65,39.79166667
-8.64166667,39.79166667
-8.64166667,39.8
-8.63333333,39.8
-8.625,39.8
-8.61666667,39.8
-8.60833333,39.8
-8.60833333,39.80833333
-8.6,39.80833333
-8.6,39.81666667
-8.60833333,39.81666667
-8.61666667,39.81666667
-8.61666667,39.825
-8.60833333,39.825
-8.6,39.825
-8.6,39.83333333
-8.59166667,39.83333333
-8.59166667,39.84166667
-8.59166667,39.85
-8.58333333,39.85
-8.58333333,39.84166667
-8.575,39.84166667
-8.575,39.85
-8.56666667,39.85
-8.55833333,39.85
-8.55,39.85
-8.55,39.85833333
-8.54166667,39.85833333
-8.53333333,39.85833333
-8.525,39.85833333
-8.525,39.85
-8.51666667,39.85
-8.50833333,39.85
-8.5,39.85
-8.49166667,39.85
-8.49166667,39.85833333
-8.48333333,39.85833333
-8.48333333,39.86666667
-8.49166667,39.86666667
-8.5,39.86666667
-8.5,39.875
-8.5,39.88333333
-8.49166667,39.88333333
-8.49166667,39.875
-8.48333333,39.875
-8.475,39.875
-8.475,39.88333333
-8.475,39.89166667
-8.48333333,39.89166667
-8.48333333,39.9
-8.475,39.9
-8.46666667,39.9
-8.46666667,39.90833333
-8.45833333,39.90833333
-8.45833333,39.91666667
-8.45,39.91666667
-8.45,39.90833333
-8.45,39.9
-8.45833333,39.9
-8.45833333,39.89166667
-8.45833333,39.88333333
-8.45833333,39.875
-8.46666667,39.875
-8.46666667,39.86666667
-8.45833333,39.86666667
-8.45,39.86666667
-8.44166667,39.86666667
-8.44166667,39.85833333
-8.43333333,39.85833333
-8.43333333,39.85
-8.44166667,39.85
-8.45,39.85
-8.45833333,39.85
-8.45833333,39.84166667
-8.46666667,39.84166667
-8.46666667,39.83333333
-8.46666667,39.825
-8.45833333,39.825
-8.45,39.825
-8.45,39.83333333
-8.45,39.84166667
-8.44166667,39.84166667
-8.43333333,39.84166667
-8.425,39.84166667
-8.425,39.83333333
-8.425,39.825
-8.43333333,39.825
-8.43333333,39.81666667
-8.425,39.81666667
-8.41666667,39.81666667
-8.41666667,39.80833333
-8.40833333,39.80833333
-8.4,39.80833333
-8.4,39.8
-8.40833333,39.8
-8.41666667,39.8
-8.41666667,39.79166667
-8.40833333,39.79166667
-8.40833333,39.78333333
-8.4,39.78333333
-8.4,39.775
-8.39166667,39.775
-8.39166667,39.78333333
-8.38333333,39.78333333
-8.38333333,39.775
-8.38333333,39.76666667
-8.38333333,39.75833333
-8.375,39.75833333
-8.36666667,39.75833333
-8.36666667,39.75
-8.35833333,39.75
-8.35833333,39.74166667
-8.36666667,39.74166667
-8.36666667,39.73333333
-8.375,39.73333333
-8.375,39.725
-8.38333333,39.725
-8.38333333,39.73333333
-8.38333333,39.74166667
-8.38333333,39.75
-8.39166667,39.75
-8.39166667,39.74166667
-8.39166667,39.73333333
-8.39166667,39.725
-8.4,39.725
-8.4,39.71666667
-8.4,39.70833333
-8.39166667,39.70833333
-8.38333333,39.70833333
-8.375,39.70833333
-8.375,39.71666667
-8.36666667,39.71666667
-8.36666667,39.70833333
-8.36666667,39.7
-8.35833333,39.7
-8.35,39.7
-8.35,39.70833333
-8.34166667,39.70833333
-8.34166667,39.7
-8.34166667,39.69166667
-8.35,39.69166667
-8.35,39.68333333
-8.35833333,39.68333333
-8.35833333,39.69166667
-8.36666667,39.69166667
-8.36666667,39.68333333
-8.36666667,39.675
-8.35833333,39.675
-8.35833333,39.66666667
-8.35,39.66666667
-8.35,39.65833333
-8.34166667,39.65833333
-8.33333333,39.65833333
-8.325,39.65833333
-8.325,39.66666667
-8.325,39.675
-8.31666667,39.675
-8.30833333,39.675
-8.3,39.675
-8.29166667,39.675
-8.29166667,39.68333333
-8.28333333,39.68333333
-8.275,39.68333333
-8.275,39.69166667
-8.26666667,39.69166667
-8.26666667,39.7
-8.275,39.7
-8.275,39.70833333
-8.275,39.71666667
-8.26666667,39.71666667
-8.25833333,39.71666667
-8.25833333,39.725
-8.26666667,39.725
-8.275,39.725
-8.275,39.73333333
-8.275,39.74166667
-8.275,39.75
-8.28333333,39.75
-8.28333333,39.75833333
-8.275,39.75833333
-8.275,39.76666667
-8.28333333,39.76666667
-8.28333333,39.775
-8.28333333,39.78333333
-8.28333333,39.79166667
-8.29166667,39.79166667
-8.29166667,39.8
-8.3,39.8
-8.3,39.80833333
-8.29166667,39.80833333
-8.29166667,39.81666667
-8.28333333,39.81666667
-8.28333333,39.80833333
-8.28333333,39.8
-8.275,39.8
-8.275,39.79166667
-8.275,39.78333333
-8.275,39.775
-8.26666667,39.775
-8.26666667,39.78333333
-8.25833333,39.78333333
-8.25833333,39.79166667
-8.25,39.79166667
-8.25,39.8
-8.24166667,39.8
-8.23333333,39.8
-8.23333333,39.79166667
-8.225,39.79166667
-8.21666667,39.79166667
-8.20833333,39.79166667
-8.20833333,39.8
-8.2,39.8
-8.2,39.79166667
-8.2,39.78333333
-8.19166667,39.78333333
-8.19166667,39.79166667
-8.18333333,39.79166667
-8.18333333,39.8
-8.175,39.8
-8.16666667,39.8
-8.15833333,39.8
-8.15833333,39.80833333
-8.15,39.80833333
-8.15,39.8
-8.15,39.79166667
-8.14166667,39.79166667
-8.13333333,39.79166667
-8.125,39.79166667
-8.125,39.8
-8.13333333,39.8
-8.13333333,39.80833333
-8.13333333,39.81666667
-8.125,39.81666667
-8.11666667,39.81666667
-8.10833333,39.81666667
-8.1,39.81666667
-8.1,39.825
-8.1,39.83333333
-8.09166667,39.83333333
-8.09166667,39.825
-8.09166667,39.81666667
-8.08333333,39.81666667
-8.075,39.81666667
-8.075,39.80833333
-8.075,39.8
-8.075,39.79166667
-8.08333333,39.79166667
-8.08333333,39.8
-8.08333333,39.80833333
-8.09166667,39.80833333
-8.1,39.80833333
-8.1,39.8
-8.10833333,39.8
-8.11666667,39.8
-8.11666667,39.79166667
-8.11666667,39.78333333
-8.125,39.78333333
-8.13333333,39.78333333
-8.14166667,39.78333333
-8.14166667,39.775
-8.15,39.775
-8.15,39.76666667
-8.15,39.75833333
-8.14166667,39.75833333
-8.13333333,39.75833333
-8.13333333,39.76666667
-8.125,39.76666667
-8.11666667,39.76666667
-8.11666667,39.75833333
-8.10833333,39.75833333
-8.1,39.75833333
-8.1,39.76666667
-8.09166667,39.76666667
-8.09166667,39.75833333
-8.09166667,39.75
-8.08333333,39.75
-8.08333333,39.74166667
-8.075,39.74166667
-8.06666667,39.74166667
-8.05833333,39.74166667
-8.05,39.74166667
-8.05,39.75
-8.04166667,39.75
-8.03333333,39.75
-8.03333333,39.75833333
-8.025,39.75833333
-8.025,39.75
-8.025,39.74166667
-8.03333333,39.74166667
-8.04166667,39.74166667
-8.04166667,39.73333333
-8.05,39.73333333
-8.05833333,39.73333333
-8.05833333,39.725
-8.06666667,39.725
-8.06666667,39.73333333
-8.075,39.73333333
-8.075,39.725
-8.08333333,39.725
-8.09166667,39.725
-8.09166667,39.71666667
-8.09166667,39.70833333
-8.1,39.70833333
-8.10833333,39.70833333
-8.11666667,39.70833333
-8.125,39.70833333
-8.13333333,39.70833333
-8.13333333,39.71666667
-8.125,39.71666667
-8.11666667,39.71666667
-8.11666667,39.725
-8.11666667,39.73333333
-8.125,39.73333333
-8.13333333,39.73333333
-8.13333333,39.725
-8.14166667,39.725
-8.14166667,39.73333333
-8.15,39.73333333
-8.15,39.74166667
-8.15833333,39.74166667
-8.16666667,39.74166667
-8.16666667,39.73333333
-8.175,39.73333333
-8.175,39.725
-8.16666667,39.725
-8.16666667,39.71666667
-8.175,39.71666667
-8.18333333,39.71666667
-8.18333333,39.725
-8.19166667,39.725
-8.2,39.725
-8.20833333,39.725
-8.20833333,39.71666667
-8.21666667,39.71666667
-8.21666667,39.70833333
-8.20833333,39.70833333
-8.2,39.70833333
-8.2,39.7
-8.2,39.69166667
-8.19166667,39.69166667
-8.18333333,39.69166667
-8.175,39.69166667
-8.175,39.68333333
-8.16666667,39.68333333
-8.16666667,39.675
-8.16666667,39.66666667
-8.15833333,39.66666667
-8.15,39.66666667
-8.15,39.65833333
-8.14166667,39.65833333
-8.14166667,39.65
-8.13333333,39.65
-8.13333333,39.64166667
-8.13333333,39.63333333
-8.125,39.63333333
-8.125,39.64166667
-8.11666667,39.64166667
-8.10833333,39.64166667
-8.10833333,39.65
-8.10833333,39.65833333
-8.1,39.65833333
-8.1,39.65
-8.09166667,39.65
-8.08333333,39.65
-8.08333333,39.64166667
-8.08333333,39.63333333
-8.09166667,39.63333333
-8.09166667,39.625
-8.08333333,39.625
-8.075,39.625
-8.06666667,39.625
-8.05833333,39.625
-8.05,39.625
-8.05,39.61666667
-8.05,39.60833333
-8.05833333,39.60833333
-8.05833333,39.61666667
-8.06666667,39.61666667
-8.075,39.61666667
-8.075,39.60833333
-8.08333333,39.60833333
-8.09166667,39.60833333
-8.1,39.60833333
-8.1,39.6
-8.10833333,39.6
-8.11666667,39.6
-8.11666667,39.60833333
-8.125,39.60833333
-8.125,39.6
-8.125,39.59166667
-8.11666667,39.59166667
-8.10833333,39.59166667
-8.10833333,39.58333333
-8.1,39.58333333
-8.1,39.575
-8.1,39.56666667
-8.09166667,39.56666667
-8.09166667,39.575
-8.09166667,39.58333333
-8.09166667,39.59166667
-8.08333333,39.59166667
-8.08333333,39.58333333
-8.08333333,39.575
-8.08333333,39.56666667
-8.075,39.56666667
-8.075,39.575
-8.06666667,39.575
-8.05833333,39.575
-8.05833333,39.58333333
-8.05833333,39.59166667
-8.05833333,39.6
-8.05,39.6
-8.05,39.59166667
-8.04166667,39.59166667
-8.04166667,39.58333333
-8.03333333,39.58333333
-8.025,39.58333333
-8.025,39.575
-8.025,39.56666667
-8.025,39.55833333
-8.01666667,39.55833333
-8.01666667,39.55
-8.01666667,39.54166667
-8.01666667,39.53333333
-8.00833333,39.53333333
-8.00833333,39.525
-8,39.525
-8,39.53333333
-8,39.54166667
-7.99166667,39.54166667
-7.98333333,39.54166667
-7.98333333,39.53333333
-7.975,39.53333333
-7.975,39.525
-7.96666667,39.525
-7.96666667,39.51666667
-7.975,39.51666667
-7.975,39.50833333
-7.975,39.5
-7.975,39.49166667
-7.96666667,39.49166667
-7.95833333,39.49166667
-7.95,39.49166667
-7.94166667,39.49166667
-7.93333333,39.49166667
-7.925,39.49166667
-7.925,39.48333333
-7.93333333,39.48333333
-7.94166667,39.48333333
-7.95,39.48333333
-7.95833333,39.48333333
-7.95833333,39.475
-7.96666667,39.475
-7.96666667,39.46666667
-7.95833333,39.46666667
-7.95833333,39.45833333
-7.95,39.45833333
-7.95,39.45
-7.94166667,39.45
-7.94166667,39.44166667
-7.95,39.44166667
-7.95,39.43333333
-7.95,39.425
-7.95833333,39.425
-7.95833333,39.41666667
-7.95833333,39.40833333
-7.96666667,39.40833333
-7.96666667,39.4
-7.975,39.4
-7.975,39.39166667
-7.98333333,39.39166667
-7.99166667,39.39166667
-8,39.39166667
-8,39.38333333
-8.00833333,39.38333333
-8.00833333,39.375
-8.00833333,39.36666667
-8.01666667,39.36666667
-8.025,39.36666667
-8.03333333,39.36666667
-8.03333333,39.375
-8.04166667,39.375
-8.04166667,39.38333333
-8.05,39.38333333
-8.05833333,39.38333333
-8.05833333,39.375
-8.05,39.375
-8.05,39.36666667
-8.05833333,39.36666667
-8.05833333,39.35833333
-8.05,39.35833333
-8.05,39.35
-8.05833333,39.35
-8.05833333,39.34166667
-8.05833333,39.33333333
-8.05833333,39.325
-8.05,39.325
-8.05,39.31666667
-8.04166667,39.31666667
-8.04166667,39.30833333
-8.04166667,39.3
-8.04166667,39.29166667
-8.05,39.29166667
-8.05833333,39.29166667
-8.06666667,39.29166667
-8.06666667,39.3
-8.06666667,39.30833333
-8.075,39.30833333
-8.08333333,39.30833333
-8.09166667,39.30833333
-8.09166667,39.31666667
-8.1,39.31666667
-8.10833333,39.31666667
-8.10833333,39.30833333
-8.11666667,39.30833333
-8.125,39.30833333
-8.125,39.31666667
-8.11666667,39.31666667
-8.11666667,39.325
-8.125,39.325
-8.125,39.33333333
-8.13333333,39.33333333
-8.13333333,39.34166667
-8.125,39.34166667
-8.11666667,39.34166667
-8.11666667,39.35
-8.125,39.35
-8.13333333,39.35
-8.13333333,39.35833333
-8.13333333,39.36666667
-8.13333333,39.375
-8.13333333,39.38333333
-8.14166667,39.38333333
-8.14166667,39.39166667
-8.15,39.39166667
-8.15,39.4
-8.15833333,39.4
-8.15833333,39.40833333
-8.16666667,39.40833333
-8.16666667,39.41666667
-8.175,39.41666667
-8.175,39.425
-8.16666667,39.425
-8.16666667,39.43333333
-8.16666667,39.44166667
-8.15833333,39.44166667
-8.15,39.44166667
-8.15,39.45
-8.14166667,39.45
-8.13333333,39.45
-8.13333333,39.45833333
-8.125,39.45833333
-8.125,39.45
-8.11666667,39.45
-8.11666667,39.44166667
-8.10833333,39.44166667
-8.1,39.44166667
-8.09166667,39.44166667
-8.09166667,39.45
-8.09166667,39.45833333
-8.09166667,39.46666667
-8.1,39.46666667
-8.10833333,39.46666667
-8.11666667,39.46666667
-8.11666667,39.475
-8.125,39.475
-8.13333333,39.475
-8.13333333,39.48333333
-8.125,39.48333333
-8.125,39.49166667
-8.11666667,39.49166667
-8.11666667,39.48333333
-8.10833333,39.48333333
-8.10833333,39.49166667
-8.1,39.49166667
-8.1,39.48333333
-8.09166667,39.48333333
-8.08333333,39.48333333
-8.08333333,39.49166667
-8.08333333,39.5
-8.08333333,39.50833333
-8.08333333,39.51666667
-8.09166667,39.51666667
-8.09166667,39.525
-8.09166667,39.53333333
-8.1,39.53333333
-8.1,39.525
-8.10833333,39.525
-8.10833333,39.51666667
-8.10833333,39.50833333
-8.11666667,39.50833333
-8.125,39.50833333
-8.13333333,39.50833333
-8.13333333,39.51666667
-8.13333333,39.525
-8.125,39.525
-8.11666667,39.525
-8.11666667,39.53333333
-8.125,39.53333333
-8.125,39.54166667
-8.125,39.55
-8.13333333,39.55
-8.13333333,39.54166667
-8.14166667,39.54166667
-8.15,39.54166667
-8.15,39.55
-8.15,39.55833333
-8.15833333,39.55833333
-8.16666667,39.55833333
-8.16666667,39.55
-8.16666667,39.54166667
-8.16666667,39.53333333
-8.175,39.53333333
-8.175,39.525
-8.16666667,39.525
-8.15833333,39.525
-8.15833333,39.51666667
-8.16666667,39.51666667
-8.16666667,39.50833333
-8.175,39.50833333
-8.175,39.5
-8.18333333,39.5
-8.19166667,39.5
-8.2,39.5
-8.2,39.49166667
-8.20833333,39.49166667
-8.21666667,39.49166667
-8.21666667,39.48333333
-8.225,39.48333333
-8.225,39.475
-8.23333333,39.475
-8.23333333,39.46666667
-8.225,39.46666667
-8.225,39.45833333
-8.21666667,39.45833333
-8.21666667,39.45
-8.21666667,39.44166667
-8.225,39.44166667
-8.225,39.43333333
-8.225,39.425
-8.23333333,39.425
-8.24166667,39.425
-8.24166667,39.41666667
-8.23333333,39.41666667
-8.225,39.41666667
-8.21666667,39.41666667
-8.21666667,39.40833333
-8.20833333,39.40833333
-8.20833333,39.4
-8.21666667,39.4
-8.225,39.4
-8.225,39.39166667
-8.21666667,39.39166667
-8.21666667,39.38333333
-8.225,39.38333333
-8.23333333,39.38333333
-8.24166667,39.38333333
-8.24166667,39.375
-8.25,39.375
-8.25,39.38333333
-8.25,39.39166667
-8.25,39.4
-8.25,39.40833333
-8.25833333,39.40833333
-8.25833333,39.4
-8.26666667,39.4
-8.275,39.4
-8.275,39.40833333
-8.275,39.41666667
-8.28333333,39.41666667
-8.28333333,39.425
-8.29166667,39.425
-8.3,39.425
-8.30833333,39.425
-8.31666667,39.425
-8.31666667,39.41666667
-8.30833333,39.41666667
-8.3,39.41666667
-8.3,39.40833333
-8.29166667,39.40833333
-8.29166667,39.4
-8.3,39.4
-8.3,39.39166667
-8.3,39.38333333
-8.29166667,39.38333333
-8.29166667,39.375
-8.29166667,39.36666667
-8.28333333,39.36666667
-8.28333333,39.35833333
-8.275,39.35833333
-8.26666667,39.35833333
-8.26666667,39.35
-8.25833333,39.35
-8.25833333,39.34166667
-8.25,39.34166667
-8.25,39.35
-8.25,39.35833333
-8.24166667,39.35833333
-8.23333333,39.35833333
-8.23333333,39.36666667
-8.225,39.36666667
-8.225,39.35833333
-8.21666667,39.35833333
-8.21666667,39.35
-8.21666667,39.34166667
-8.225,39.34166667
-8.225,39.35
-8.23333333,39.35
-8.23333333,39.34166667
-8.24166667,39.34166667
-8.24166667,39.33333333
-8.24166667,39.325
-8.24166667,39.31666667
-8.24166667,39.30833333
-8.25,39.30833333
-8.25833333,39.30833333
-8.25833333,39.3
-8.25833333,39.29166667
-8.26666667,39.29166667
-8.26666667,39.28333333
-8.25833333,39.28333333
-8.25833333,39.275
-8.25833333,39.26666667
-8.25833333,39.25833333
-8.26666667,39.25833333
-8.275,39.25833333
-8.275,39.25
-8.26666667,39.25
-8.26666667,39.24166667
</coordinates>
</LinearRing>
</outerBoundaryIs>
<innerBoundaryIs>
<LinearRing>
<coordinates>
-8.30833333,39.25833333
-8.3,39.25833333
-8.3,39.26666667
-8.30833333,39.26666667
-8.30833333,39.25833333
</coordinates>
</LinearRing>
</innerBoundaryIs>
<innerBoundaryIs>
<LinearRing>
<coordinates>
-8.3,39.26666667
-8.29166667,39.26666667
-8.29166667,39.275
-8.3,39.275
-8.3,39.26666667
</coordinates>
</LinearRing>
</innerBoundaryIs>
<innerBoundaryIs>
<LinearRing>
<coordinates>
-8.41666667,39.325
-8.40833333,39.325
-8.4,39.325
-8.4,39.33333333
-8.40833333,39.33333333
-8.40833333,39.34166667
-8.4,39.34166667
-8.4,39.35
-8.40833333,39.35
-8.40833333,39.35833333
-8.41666667,39.35833333
-8.41666667,39.35
-8.41666667,39.34166667
-8.425,39.34166667
-8.425,39.33333333
-8.41666667,39.33333333
-8.41666667,39.325
</coordinates>
</LinearRing>
</innerBoundaryIs>
<innerBoundaryIs>
<LinearRing>
<coordinates>
-8.4,39.35
-8.39166667,39.35
-8.39166667,39.34166667
-8.39166667,39.33333333
-8.38333333,39.33333333
-8.38333333,39.325
-8.39166667,39.325
-8.39166667,39.31666667
-8.39166667,39.30833333
-8.38333333,39.30833333
-8.38333333,39.31666667
-8.375,39.31666667
-8.375,39.325
-8.375,39.33333333
-8.375,39.34166667
-8.38333333,39.34166667
-8.38333333,39.35
-8.375,39.35
-8.375,39.35833333
-8.36666667,39.35833333
-8.35833333,39.35833333
-8.35833333,39.36666667
-8.35833333,39.375
-8.35,39.375
-8.35,39.36666667
-8.34166667,39.36666667
-8.33333333,39.36666667
-8.33333333,39.375
-8.33333333,39.38333333
-8.33333333,39.39166667
-8.325,39.39166667
-8.325,39.4
-8.325,39.40833333
-8.33333333,39.40833333
-8.33333333,39.41666667
-8.34166667,39.41666667
-8.34166667,39.425
-8.35,39.425
-8.35,39.41666667
-8.35833333,39.41666667
-8.36666667,39.41666667
-8.36666667,39.425
-8.36666667,39.43333333
-8.375,39.43333333
-8.375,39.425
-8.375,39.41666667
-8.375,39.40833333
-8.38333333,39.40833333
-8.38333333,39.4
-8.375,39.4
-8.375,39.39166667
-8.38333333,39.39166667
-8.38333333,39.38333333
-8.38333333,39.375
-8.38333333,39.36666667
-8.39166667,39.36666667
-8.39166667,39.35833333
-8.4,39.35833333
-8.4,39.35
</coordinates>
</LinearRing>
</innerBoundaryIs>
<innerBoundaryIs>
<LinearRing>
<coordinates>
-8.325,39.39166667
-8.325,39.38333333
-8.325,39.375
-8.325,39.36666667
-8.31666667,39.36666667
-8.31666667,39.375
-8.31666667,39.38333333
-8.31666667,39.39166667
-8.325,39.39166667
</coordinates>
</LinearRing>
</innerBoundaryIs>
<innerBoundaryIs>
<LinearRing>
<coordinates>
-8.44166667,39.50833333
-8.44166667,39.5
-8.43333333,39.5
-8.425,39.5
-8.425,39.50833333
-8.43333333,39.50833333
-8.44166667,39.50833333
</coordinates>
</LinearRing>
</innerBoundaryIs>
<innerBoundaryIs>
<LinearRing>
<coordinates>
-8.375,39.54166667
-8.375,39.53333333
-8.36666667,39.53333333
-8.36666667,39.54166667
-8.375,39.54166667
</coordinates>
</LinearRing>
</innerBoundaryIs>
<innerBoundaryIs>
<LinearRing>
<coordinates>
-8.375,39.625
-8.36666667,39.625
-8.36666667,39.63333333
-8.36666667,39.64166667
-8.375,39.64166667
-8.375,39.63333333
-8.375,39.625
</coordinates>
</LinearRing>
</innerBoundaryIs>
<innerBoundaryIs>
<LinearRing>
<coordinates>
-8.36666667,39.64166667
-8.35833333,39.64166667
-8.35833333,39.65
-8.36666667,39.65
-8.36666667,39.64166667
</coordinates>
</LinearRing>
</innerBoundaryIs>
<innerBoundaryIs>
<LinearRing>
<coordinates>
-8.44166667,39.61666667
-8.45,39.61666667
-8.45833333,39.61666667
-8.45833333,39.60833333
-8.45,39.60833333
-8.44166667,39.60833333
-8.44166667,39.61666667
</coordinates>
</LinearRing>
</innerBoundaryIs>
<innerBoundaryIs>
<LinearRing>
<coordinates>
-9.19166667,39.09166667
-9.19166667,39.1
-9.2,39.1
-9.20833333,39.1
-9.20833333,39.09166667
-9.2,39.09166667
-9.19166667,39.09166667
</coordinates>
</LinearRing>
</innerBoundaryIs>
<innerBoundaryIs>
<LinearRing>
<coordinates>
-9.19166667,39.1
-9.18333333,39.1
-9.18333333,39.10833333
-9.19166667,39.10833333
-9.19166667,39.1
</coordinates>
</LinearRing>
</innerBoundaryIs>
<innerBoundaryIs>
<LinearRing>
<coordinates>
-9.19166667,39.075
-9.2,39.075
-9.2,39.06666667
-9.19166667,39.06666667
-9.19166667,39.075
</coordinates>
</LinearRing>
</innerBoundaryIs>
<innerBoundaryIs>
<LinearRing>
<coordinates>
-9.225,39.06666667
-9.21666667,39.06666667
-9.21666667,39.075
-9.225,39.075
-9.225,39.06666667
</coordinates>
</LinearRing>
</innerBoundaryIs>
<innerBoundaryIs>
<LinearRing>
<coordinates>
-9.36666667,38.81666667
-9.36666667,38.825
-9.375,38.825
-9.375,38.81666667
-9.36666667,38.81666667
</coordinates>
</LinearRing>
</innerBoundaryIs>
<innerBoundaryIs>
<LinearRing>
<coordinates>
-9.225,39.425
-9.225,39.41666667
-9.225,39.40833333
-9.21666667,39.40833333
-9.21666667,39.4
-9.21666667,39.39166667
-9.225,39.39166667
-9.225,39.38333333
-9.21666667,39.38333333
-9.20833333,39.38333333
-9.20833333,39.39166667
-9.2,39.39166667
-9.2,39.38333333
-9.19166667,39.38333333
-9.19166667,39.39166667
-9.19166667,39.4
-9.18333333,39.4
-9.18333333,39.40833333
-9.19166667,39.40833333
-9.2,39.40833333
-9.2,39.41666667
-9.20833333,39.41666667
-9.20833333,39.425
-9.21666667,39.425
-9.225,39.425
</coordinates>
</LinearRing>
</innerBoundaryIs>
<innerBoundaryIs>
<LinearRing>
<coordinates>
-9.13333333,39.5
-9.13333333,39.49166667
-9.125,39.49166667
-9.125,39.5
-9.13333333,39.5
</coordinates>
</LinearRing>
</innerBoundaryIs>
<innerBoundaryIs>
<LinearRing>
<coordinates>
-9.125,39.5
-9.11666667,39.5
-9.11666667,39.50833333
-9.125,39.50833333
-9.125,39.5
</coordinates>
</LinearRing>
</innerBoundaryIs>
<innerBoundaryIs>
<LinearRing>
<coordinates>
-8.81666667,40.14166667
-8.81666667,40.13333333
-8.80833333,40.13333333
-8.80833333,40.14166667
-8.81666667,40.14166667
</coordinates>
</LinearRing>
</innerBoundaryIs>
<innerBoundaryIs>
<LinearRing>
<coordinates>
-8.80833333,40.13333333
-8.80833333,40.125
-8.8,40.125
-8.8,40.13333333
-8.80833333,40.13333333
</coordinates>
</LinearRing>
</innerBoundaryIs>
<innerBoundaryIs>
<LinearRing>
<coordinates>
-8.8,40.125
-8.8,40.11666667
-8.79166667,40.11666667
-8.79166667,40.125
-8.8,40.125
</coordinates>
</LinearRing>
</innerBoundaryIs>
<innerBoundaryIs>
<LinearRing>
<coordinates>
-8.73333333,40.65
-8.725,40.65
-8.725,40.65833333
-8.73333333,40.65833333
-8.73333333,40.65
</coordinates>
</LinearRing>
</innerBoundaryIs>
<innerBoundaryIs>
<LinearRing>
<coordinates>
-8.725,40.65833333
-8.71666667,40.65833333
-8.71666667,40.66666667
-8.71666667,40.675
-8.725,40.675
-8.725,40.66666667
-8.725,40.65833333
</coordinates>
</LinearRing>
</innerBoundaryIs>
<innerBoundaryIs>
<LinearRing>
<coordinates>
-8.71666667,40.675
-8.70833333,40.675
-8.7,40.675
-8.69166667,40.675
-8.69166667,40.66666667
-8.68333333,40.66666667
-8.68333333,40.675
-8.675,40.675
-8.66666667,40.675
-8.66666667,40.68333333
-8.675,40.68333333
-8.675,40.69166667
-8.66666667,40.69166667
-8.65833333,40.69166667
-8.65833333,40.7
-8.66666667,40.7
-8.66666667,40.70833333
-8.66666667,40.71666667
-8.65833333,40.71666667
-8.65,40.71666667
-8.64166667,40.71666667
-8.64166667,40.725
-8.64166667,40.73333333
-8.65,40.73333333
-8.65833333,40.73333333
-8.66666667,40.73333333
-8.675,40.73333333
-8.675,40.74166667
-8.675,40.75
-8.675,40.75833333
-8.675,40.76666667
-8.68333333,40.76666667
-8.68333333,40.775
-8.68333333,40.78333333
-8.69166667,40.78333333
-8.69166667,40.775
-8.69166667,40.76666667
-8.7,40.76666667
-8.7,40.75833333
-8.7,40.75
-8.7,40.74166667
-8.7,40.73333333
-8.7,40.725
-8.7,40.71666667
-8.70833333,40.71666667
-8.70833333,40.70833333
-8.71666667,40.70833333
-8.71666667,40.7
-8.71666667,40.69166667
-8.71666667,40.68333333
-8.71666667,40.675
</coordinates>
</LinearRing>
</innerBoundaryIs>
<innerBoundaryIs>
<LinearRing>
<coordinates>
-8.69166667,40.66666667
-8.7,40.66666667
-8.70833333,40.66666667
-8.70833333,40.65833333
-8.7,40.65833333
-8.7,40.65
-8.7,40.64166667
-8.69166667,40.64166667
-8.69166667,40.65
-8.69166667,40.65833333
-8.69166667,40.66666667
</coordinates>
</LinearRing>
</innerBoundaryIs>
<innerBoundaryIs>
<LinearRing>
<coordinates>
-8.69166667,40.64166667
-8.69166667,40.63333333
-8.68333333,40.63333333
-8.675,40.63333333
-8.675,40.64166667
-8.68333333,40.64166667
-8.69166667,40.64166667
</coordinates>
</LinearRing>
</innerBoundaryIs>
<innerBoundaryIs>
<LinearRing>
<coordinates>
-8.68333333,40.78333333
-8.675,40.78333333
-8.675,40.79166667
-8.68333333,40.79166667
-8.68333333,40.78333333
</coordinates>
</LinearRing>
</innerBoundaryIs>
<innerBoundaryIs>
<LinearRing>
<coordinates>
-8.675,40.79166667
-8.66666667,40.79166667
-8.65833333,40.79166667
-8.65833333,40.8
-8.66666667,40.8
-8.66666667,40.80833333
-8.675,40.80833333
-8.675,40.8
-8.675,40.79166667
</coordinates>
</LinearRing>
</innerBoundaryIs>
<innerBoundaryIs>
<LinearRing>
<coordinates>
-8.65833333,40.8
-8.65,40.8
-8.65,40.80833333
-8.65833333,40.80833333
-8.65833333,40.8
</coordinates>
</LinearRing>
</innerBoundaryIs>
<innerBoundaryIs>
<LinearRing>
<coordinates>
-8.65,40.80833333
-8.64166667,40.80833333
-8.63333333,40.80833333
-8.63333333,40.81666667
-8.63333333,40.825
-8.64166667,40.825
-8.64166667,40.83333333
-8.64166667,40.84166667
-8.65,40.84166667
-8.65,40.83333333
-8.65,40.825
-8.65,40.81666667
-8.65,40.80833333
</coordinates>
</LinearRing>
</innerBoundaryIs>
<innerBoundaryIs>
<LinearRing>
<coordinates>
-8.725,41.28333333
-8.71666667,41.28333333
-8.71666667,41.29166667
-8.725,41.29166667
-8.725,41.28333333
</coordinates>
</LinearRing>
</innerBoundaryIs>
<innerBoundaryIs>
<LinearRing>
<coordinates>
-8.71666667,41.28333333
-8.71666667,41.275
-8.71666667,41.26666667
-8.71666667,41.25833333
-8.70833333,41.25833333
-8.70833333,41.26666667
-8.70833333,41.275
-8.70833333,41.28333333
-8.71666667,41.28333333
</coordinates>
</LinearRing>
</innerBoundaryIs>
<innerBoundaryIs>
<LinearRing>
<coordinates>
-8.70833333,41.25833333
-8.70833333,41.25
-8.70833333,41.24166667
-8.7,41.24166667
-8.7,41.25
-8.69166667,41.25
-8.69166667,41.25833333
-8.69166667,41.26666667
-8.7,41.26666667
-8.7,41.25833333
-8.70833333,41.25833333
</coordinates>
</LinearRing>
</innerBoundaryIs>
<innerBoundaryIs>
<LinearRing>
<coordinates>
-8.73333333,41.49166667
-8.73333333,41.48333333
-8.725,41.48333333
-8.71666667,41.48333333
-8.71666667,41.475
-8.70833333,41.475
-8.7,41.475
-8.69166667,41.475
-8.69166667,41.48333333
-8.7,41.48333333
-8.70833333,41.48333333
-8.70833333,41.49166667
-8.71666667,41.49166667
-8.725,41.49166667
-8.73333333,41.49166667
</coordinates>
</LinearRing>
</innerBoundaryIs>
<innerBoundaryIs>
<LinearRing>
<coordinates>
-8.70833333,41.53333333
-8.70833333,41.525
-8.7,41.525
-8.69166667,41.525
-8.68333333,41.525
-8.68333333,41.53333333
-8.675,41.53333333
-8.675,41.54166667
-8.68333333,41.54166667
-8.69166667,41.54166667
-8.69166667,41.53333333
-8.7,41.53333333
-8.70833333,41.53333333
</coordinates>
</LinearRing>
</innerBoundaryIs>
<innerBoundaryIs>
<LinearRing>
<coordinates>
-8.675,41.53333333
-8.675,41.525
-8.66666667,41.525
-8.66666667,41.53333333
-8.675,41.53333333
</coordinates>
</LinearRing>
</innerBoundaryIs>
<innerBoundaryIs>
<LinearRing>
<coordinates>
-8.74166667,41.56666667
-8.74166667,41.575
-8.73333333,41.575
-8.73333333,41.58333333
-8.74166667,41.58333333
-8.75,41.58333333
-8.75,41.575
-8.75833333,41.575
-8.76666667,41.575
-8.76666667,41.56666667
-8.75833333,41.56666667
-8.75,41.56666667
-8.74166667,41.56666667
</coordinates>
</LinearRing>
</innerBoundaryIs>
<innerBoundaryIs>
<LinearRing>
<coordinates>
-8.56666667,41.64166667
-8.575,41.64166667
-8.575,41.63333333
-8.56666667,41.63333333
-8.56666667,41.64166667
</coordinates>
</LinearRing>
</innerBoundaryIs>
<innerBoundaryIs>
<LinearRing>
<coordinates>
-8.525,41.625
-8.525,41.61666667
-8.51666667,41.61666667
-8.51666667,41.625
-8.525,41.625
</coordinates>
</LinearRing>
</innerBoundaryIs>
<innerBoundaryIs>
<LinearRing>
<coordinates>
-8.55833333,41.61666667
-8.55,41.61666667
-8.54166667,41.61666667
-8.54166667,41.625
-8.55,41.625
-8.55833333,41.625
-8.55833333,41.61666667
</coordinates>
</LinearRing>
</innerBoundaryIs>
<innerBoundaryIs>
<LinearRing>
<coordinates>
-8.66666667,41.36666667
-8.66666667,41.35833333
-8.65833333,41.35833333
-8.65833333,41.36666667
-8.66666667,41.36666667
</coordinates>
</LinearRing>
</innerBoundaryIs>
<innerBoundaryIs>
<LinearRing>
<coordinates>
-8.65833333,41.36666667
-8.65,41.36666667
-8.65,41.35833333
-8.64166667,41.35833333
-8.64166667,41.36666667
-8.64166667,41.375
-8.64166667,41.38333333
-8.65,41.38333333
-8.65,41.375
-8.65833333,41.375
-8.65833333,41.36666667
</coordinates>
</LinearRing>
</innerBoundaryIs>
<innerBoundaryIs>
<LinearRing>
<coordinates>
-8.475,41.33333333
-8.475,41.34166667
-8.48333333,41.34166667
-8.49166667,41.34166667
-8.49166667,41.33333333
-8.48333333,41.33333333
-8.475,41.33333333
</coordinates>
</LinearRing>
</innerBoundaryIs>
<innerBoundaryIs>
<LinearRing>
<coordinates>
-8.49166667,41.33333333
-8.5,41.33333333
-8.5,41.325
-8.49166667,41.325
-8.49166667,41.33333333
</coordinates>
</LinearRing>
</innerBoundaryIs>
<innerBoundaryIs>
<LinearRing>
<coordinates>
-8.5,41.33333333
-8.5,41.34166667
-8.50833333,41.34166667
-8.50833333,41.33333333
-8.5,41.33333333
</coordinates>
</LinearRing>
</innerBoundaryIs>
<innerBoundaryIs>
<LinearRing>
<coordinates>
-8.46666667,41.26666667
-8.475,41.26666667
-8.48333333,41.26666667
-8.49166667,41.26666667
-8.49166667,41.25833333
-8.5,41.25833333
-8.5,41.26666667
-8.50833333,41.26666667
-8.50833333,41.25833333
-8.50833333,41.25
-8.5,41.25
-8.49166667,41.25
-8.48333333,41.25
-8.475,41.25
-8.475,41.25833333
-8.46666667,41.25833333
-8.46666667,41.26666667
</coordinates>
</LinearRing>
</innerBoundaryIs>
<innerBoundaryIs>
<LinearRing>
<coordinates>
-8.50833333,41.25
-8.51666667,41.25
-8.51666667,41.25833333
-8.525,41.25833333
-8.525,41.25
-8.525,41.24166667
-8.51666667,41.24166667
-8.50833333,41.24166667
-8.50833333,41.25
</coordinates>
</LinearRing>
</innerBoundaryIs>
<innerBoundaryIs>
<LinearRing>
<coordinates>
-8.54166667,41.19166667
-8.55,41.19166667
-8.55,41.18333333
-8.54166667,41.18333333
-8.54166667,41.19166667
</coordinates>
</LinearRing>
</innerBoundaryIs>
<innerBoundaryIs>
<LinearRing>
<coordinates>
-8.55,41.19166667
-8.55,41.2
-8.55833333,41.2
-8.56666667,41.2
-8.56666667,41.19166667
-8.55833333,41.19166667
-8.55,41.19166667
</coordinates>
</LinearRing>
</innerBoundaryIs>
<innerBoundaryIs>
<LinearRing>
<coordinates>
-8.4,41.09166667
-8.4,41.1
-8.40833333,41.1
-8.41666667,41.1
-8.41666667,41.09166667
-8.40833333,41.09166667
-8.4,41.09166667
</coordinates>
</LinearRing>
</innerBoundaryIs>
<innerBoundaryIs>
<LinearRing>
<coordinates>
-8.31666667,41.00833333
-8.31666667,41.01666667
-8.31666667,41.025
-8.31666667,41.03333333
-8.325,41.03333333
-8.325,41.025
-8.325,41.01666667
-8.325,41.00833333
-8.31666667,41.00833333
</coordinates>
</LinearRing>
</innerBoundaryIs>
<innerBoundaryIs>
<LinearRing>
<coordinates>
-8.40833333,40.95
-8.40833333,40.95833333
-8.41666667,40.95833333
-8.425,40.95833333
-8.425,40.95
-8.41666667,40.95
-8.40833333,40.95
</coordinates>
</LinearRing>
</innerBoundaryIs>
<innerBoundaryIs>
<LinearRing>
<coordinates>
-8.425,40.95833333
-8.425,40.96666667
-8.43333333,40.96666667
-8.43333333,40.95833333
-8.425,40.95833333
</coordinates>
</LinearRing>
</innerBoundaryIs>
<innerBoundaryIs>
<LinearRing>
<coordinates>
-8.55,40.96666667
-8.54166667,40.96666667
-8.54166667,40.95833333
-8.53333333,40.95833333
-8.525,40.95833333
-8.525,40.95
-8.51666667,40.95
-8.50833333,40.95
-8.50833333,40.95833333
-8.50833333,40.96666667
-8.50833333,40.975
-8.5,40.975
-8.5,40.98333333
-8.49166667,40.98333333
-8.49166667,40.975
-8.48333333,40.975
-8.475,40.975
-8.475,40.98333333
-8.46666667,40.98333333
-8.46666667,40.99166667
-8.46666667,41
-8.45833333,41
-8.45833333,41.00833333
-8.46666667,41.00833333
-8.475,41.00833333
-8.475,41
-8.475,40.99166667
-8.48333333,40.99166667
-8.49166667,40.99166667
-8.5,40.99166667
-8.50833333,40.99166667
-8.50833333,41
-8.51666667,41
-8.51666667,41.00833333
-8.525,41.00833333
-8.525,41.01666667
-8.525,41.025
-8.51666667,41.025
-8.50833333,41.025
-8.50833333,41.03333333
-8.50833333,41.04166667
-8.51666667,41.04166667
-8.51666667,41.05
-8.525,41.05
-8.525,41.04166667
-8.53333333,41.04166667
-8.53333333,41.05
-8.54166667,41.05
-8.55,41.05
-8.55,41.05833333
-8.54166667,41.05833333
-8.54166667,41.06666667
-8.54166667,41.075
-8.54166667,41.08333333
-8.53333333,41.08333333
-8.53333333,41.09166667
-8.54166667,41.09166667
-8.55,41.09166667
-8.55,41.1
-8.55,41.10833333
-8.55833333,41.10833333
-8.55833333,41.1
-8.56666667,41.1
-8.575,41.1
-8.575,41.10833333
-8.58333333,41.10833333
-8.58333333,41.1
-8.59166667,41.1
-8.59166667,41.09166667
-8.59166667,41.08333333
-8.59166667,41.075
-8.59166667,41.06666667
-8.58333333,41.06666667
-8.575,41.06666667
-8.56666667,41.06666667
-8.56666667,41.05833333
-8.56666667,41.05
-8.55833333,41.05
-8.55833333,41.04166667
-8.55833333,41.03333333
-8.56666667,41.03333333
-8.575,41.03333333
-8.58333333,41.03333333
-8.58333333,41.025
-8.575,41.025
-8.575,41.01666667
-8.575,41.00833333
-8.58333333,41.00833333
-8.58333333,41
-8.575,41
-8.56666667,41
-8.55833333,41
-8.55,41
-8.54166667,41
-8.54166667,41.00833333
-8.54166667,41.01666667
-8.54166667,41.025
-8.53333333,41.025
-8.53333333,41.01666667
-8.53333333,41.00833333
-8.53333333,41
-8.53333333,40.99166667
-8.525,40.99166667
-8.525,40.98333333
-8.53333333,40.98333333
-8.54166667,40.98333333
-8.54166667,40.975
-8.55,40.975
-8.55,40.96666667
</coordinates>
</LinearRing>
</innerBoundaryIs>
<innerBoundaryIs>
<LinearRing>
<coordinates>
-8.525,40.88333333
-8.53333333,40.88333333
-8.53333333,40.875
-8.525,40.875
-8.525,40.88333333
</coordinates>
</LinearRing>
</innerBoundaryIs>
<innerBoundaryIs>
<LinearRing>
<coordinates>
-8.45,40.875
-8.45,40.86666667
-8.44166667,40.86666667
-8.44166667,40.875
-8.45,40.875
</coordinates>
</LinearRing>
</innerBoundaryIs>
<innerBoundaryIs>
<LinearRing>
<coordinates>
-8.44166667,40.86666667
-8.44166667,40.85833333
-8.44166667,40.85
-8.43333333,40.85
-8.43333333,40.85833333
-8.43333333,40.86666667
-8.44166667,40.86666667
</coordinates>
</LinearRing>
</innerBoundaryIs>
<innerBoundaryIs>
<LinearRing>
<coordinates>
-8.30833333,40.475
-8.30833333,40.46666667
-8.3,40.46666667
-8.3,40.475
-8.30833333,40.475
</coordinates>
</LinearRing>
</innerBoundaryIs>
<innerBoundaryIs>
<LinearRing>
<coordinates>
-8.28333333,40.38333333
-8.28333333,40.39166667
-8.29166667,40.39166667
-8.29166667,40.4
-8.29166667,40.40833333
-8.29166667,40.41666667
-8.29166667,40.425
-8.3,40.425
-8.3,40.43333333
-8.30833333,40.43333333
-8.31666667,40.43333333
-8.31666667,40.44166667
-8.30833333,40.44166667
-8.30833333,40.45
-8.31666667,40.45
-8.31666667,40.45833333
-8.31666667,40.46666667
-8.325,40.46666667
-8.33333333,40.46666667
-8.33333333,40.45833333
-8.325,40.45833333
-8.325,40.45
-8.33333333,40.45
-8.33333333,40.44166667
-8.33333333,40.43333333
-8.33333333,40.425
-8.33333333,40.41666667
-8.33333333,40.40833333
-8.33333333,40.4
-8.325,40.4
-8.325,40.39166667
-8.31666667,40.39166667
-8.31666667,40.38333333
-8.30833333,40.38333333
-8.3,40.38333333
-8.3,40.375
-8.3,40.36666667
-8.29166667,40.36666667
-8.29166667,40.375
-8.29166667,40.38333333
-8.28333333,40.38333333
</coordinates>
</LinearRing>
</innerBoundaryIs>
<innerBoundaryIs>
<LinearRing>
<coordinates>
-8.36666667,40.225
-8.375,40.225
-8.375,40.21666667
-8.375,40.20833333
-8.36666667,40.20833333
-8.36666667,40.21666667
-8.36666667,40.225
</coordinates>
</LinearRing>
</innerBoundaryIs>
<innerBoundaryIs>
<LinearRing>
<coordinates>
-8.25,40.33333333
-8.25,40.325
-8.24166667,40.325
-8.24166667,40.33333333
-8.25,40.33333333
</coordinates>
</LinearRing>
</innerBoundaryIs>
<innerBoundaryIs>
<LinearRing>
<coordinates>
-8.20833333,40.31666667
-8.21666667,40.31666667
-8.21666667,40.30833333
-8.20833333,40.30833333
-8.20833333,40.31666667
</coordinates>
</LinearRing>
</innerBoundaryIs>
<innerBoundaryIs>
<LinearRing>
<coordinates>
-8.19166667,40.25
-8.18333333,40.25
-8.175,40.25
-8.175,40.25833333
-8.18333333,40.25833333
-8.19166667,40.25833333
-8.19166667,40.25
</coordinates>
</LinearRing>
</innerBoundaryIs>
<innerBoundaryIs>
<LinearRing>
<coordinates>
-8.26666667,40.2
-8.275,40.2
-8.28333333,40.2
-8.28333333,40.19166667
-8.28333333,40.18333333
-8.275,40.18333333
-8.26666667,40.18333333
-8.26666667,40.19166667
-8.26666667,40.2
</coordinates>
</LinearRing>
</innerBoundaryIs>
<innerBoundaryIs>
<LinearRing>
<coordinates>
-8.24166667,40.19166667
-8.25,40.19166667
-8.25,40.18333333
-8.24166667,40.18333333
-8.24166667,40.19166667
</coordinates>
</LinearRing>
</innerBoundaryIs>
<innerBoundaryIs>
<LinearRing>
<coordinates>
-8.25,40.18333333
-8.25833333,40.18333333
-8.25833333,40.175
-8.25,40.175
-8.25,40.18333333
</coordinates>
</LinearRing>
</innerBoundaryIs>
<innerBoundaryIs>
<LinearRing>
<coordinates>
-8.20833333,40.14166667
-8.20833333,40.15
-8.20833333,40.15833333
-8.21666667,40.15833333
-8.21666667,40.15
-8.21666667,40.14166667
-8.20833333,40.14166667
</coordinates>
</LinearRing>
</innerBoundaryIs>
<innerBoundaryIs>
<LinearRing>
<coordinates>
-8.21666667,40.15833333
-8.21666667,40.16666667
-8.225,40.16666667
-8.225,40.15833333
-8.21666667,40.15833333
</coordinates>
</LinearRing>
</innerBoundaryIs>
<innerBoundaryIs>
<LinearRing>
<coordinates>
-8.31666667,40.08333333
-8.31666667,40.09166667
-8.31666667,40.1
-8.325,40.1
-8.325,40.10833333
-8.33333333,40.10833333
-8.33333333,40.1
-8.33333333,40.09166667
-8.325,40.09166667
-8.325,40.08333333
-8.31666667,40.08333333
</coordinates>
</LinearRing>
</innerBoundaryIs>
<innerBoundaryIs>
<LinearRing>
<coordinates>
-8.625,39.86666667
-8.625,39.875
-8.625,39.88333333
-8.63333333,39.88333333
-8.63333333,39.875
-8.63333333,39.86666667
-8.625,39.86666667
</coordinates>
</LinearRing>
</innerBoundaryIs>
<innerBoundaryIs>
<LinearRing>
<coordinates>
-8.65833333,39.85
-8.65833333,39.85833333
-8.66666667,39.85833333
-8.66666667,39.85
-8.65833333,39.85
</coordinates>
</LinearRing>
</innerBoundaryIs>
<innerBoundaryIs>
<LinearRing>
<coordinates>
-8.66666667,39.85833333
-8.66666667,39.86666667
-8.675,39.86666667
-8.68333333,39.86666667
-8.68333333,39.85833333
-8.675,39.85833333
-8.66666667,39.85833333
</coordinates>
</LinearRing>
</innerBoundaryIs>
<innerBoundaryIs>
<LinearRing>
<coordinates>
-8.4,39.725
-8.4,39.73333333
-8.4,39.74166667
-8.40833333,39.74166667
-8.40833333,39.73333333
-8.40833333,39.725
-8.4,39.725
</coordinates>
</LinearRing>
</innerBoundaryIs>
<innerBoundaryIs>
<LinearRing>
<coordinates>
-8.35833333,39.66666667
-8.36666667,39.66666667
-8.36666667,39.65833333
-8.35833333,39.65833333
-8.35833333,39.66666667
</coordinates>
</LinearRing>
</innerBoundaryIs>
<innerBoundaryIs>
<LinearRing>
<coordinates>
-8.16666667,39.66666667
-8.175,39.66666667
-8.18333333,39.66666667
-8.18333333,39.65833333
-8.175,39.65833333
-8.16666667,39.65833333
-8.16666667,39.66666667
</coordinates>
</LinearRing>
</innerBoundaryIs>
<innerBoundaryIs>
<LinearRing>
<coordinates>
-8.18333333,39.66666667
-8.18333333,39.675
-8.19166667,39.675
-8.19166667,39.66666667
-8.18333333,39.66666667
</coordinates>
</LinearRing>
</innerBoundaryIs>
<innerBoundaryIs>
<LinearRing>
<coordinates>
-8.00833333,39.525
-8.01666667,39.525
-8.01666667,39.51666667
-8.01666667,39.50833333
-8.00833333,39.50833333
-8.00833333,39.51666667
-8.00833333,39.525
</coordinates>
</LinearRing>
</innerBoundaryIs>
<innerBoundaryIs>
<LinearRing>
<coordinates>
-8.28333333,39.425
-8.275,39.425
-8.275,39.43333333
-8.28333333,39.43333333
-8.28333333,39.425
</coordinates>
</LinearRing>
</innerBoundaryIs>
<innerBoundaryIs>
<LinearRing>
<coordinates>
-8.28333333,39.43333333
-8.28333333,39.44166667
-8.275,39.44166667
-8.26666667,39.44166667
-8.26666667,39.45
-8.25833333,39.45
-8.25833333,39.44166667
-8.25833333,39.43333333
-8.26666667,39.43333333
-8.26666667,39.425
-8.25833333,39.425
-8.25,39.425
-8.25,39.43333333
-8.24166667,39.43333333
-8.24166667,39.44166667
-8.24166667,39.45
-8.25,39.45
-8.25,39.45833333
-8.25,39.46666667
-8.24166667,39.46666667
-8.24166667,39.475
-8.24166667,39.48333333
-8.25,39.48333333
-8.25833333,39.48333333
-8.25833333,39.49166667
-8.26666667,39.49166667
-8.275,39.49166667
-8.28333333,39.49166667
-8.29166667,39.49166667
-8.29166667,39.48333333
-8.3,39.48333333
-8.30833333,39.48333333
-8.31666667,39.48333333
-8.31666667,39.475
-8.31666667,39.46666667
-8.325,39.46666667
-8.325,39.475
-8.33333333,39.475
-8.33333333,39.46666667
-8.33333333,39.45833333
-8.325,39.45833333
-8.325,39.45
-8.325,39.44166667
-8.31666667,39.44166667
-8.30833333,39.44166667
-8.3,39.44166667
-8.3,39.43333333
-8.29166667,39.43333333
-8.28333333,39.43333333
</coordinates>
</LinearRing>
</innerBoundaryIs>
<innerBoundaryIs>
<LinearRing>
<coordinates>
-8.65,39.91666667
-8.65,39.90833333
-8.65,39.9
-8.64166667,39.9
-8.64166667,39.89166667
-8.63333333,39.89166667
-8.63333333,39.9
-8.625,39.9
-8.625,39.90833333
-8.61666667,39.90833333
-8.61666667,39.91666667
-8.625,39.91666667
-8.625,39.925
-8.63333333,39.925
-8.63333333,39.93333333
-8.625,39.93333333
-8.625,39.94166667
-8.63333333,39.94166667
-8.64166667,39.94166667
-8.64166667,39.93333333
-8.64166667,39.925
-8.64166667,39.91666667
-8.65,39.91666667
</coordinates>
</LinearRing>
</innerBoundaryIs>
<innerBoundaryIs>
<LinearRing>
<coordinates>
-8.625,39.9
-8.625,39.89166667
-8.61666667,39.89166667
-8.60833333,39.89166667
-8.60833333,39.9
-8.61666667,39.9
-8.625,39.9
</coordinates>
</LinearRing>
</innerBoundaryIs>
<innerBoundaryIs>
<LinearRing>
<coordinates>
-8.60833333,39.89166667
-8.60833333,39.88333333
-8.6,39.88333333
-8.6,39.875
-8.59166667,39.875
-8.59166667,39.88333333
-8.58333333,39.88333333
-8.58333333,39.89166667
-8.58333333,39.9
-8.59166667,39.9
-8.6,39.9
-8.6,39.89166667
-8.60833333,39.89166667
</coordinates>
</LinearRing>
</innerBoundaryIs>
<innerBoundaryIs>
<LinearRing>
<coordinates>
-8.35833333,39.30833333
-8.35833333,39.3
-8.35,39.3
-8.34166667,39.3
-8.34166667,39.30833333
-8.35,39.30833333
-8.35833333,39.30833333
</coordinates>
</LinearRing>
</innerBoundaryIs>
<innerBoundaryIs>
<LinearRing>
<coordinates>
-8.34166667,39.30833333
-8.33333333,39.30833333
-8.33333333,39.31666667
-8.34166667,39.31666667
-8.34166667,39.30833333
</coordinates>
</LinearRing>
</innerBoundaryIs>
<innerBoundaryIs>
<LinearRing>
<coordinates>
-8.31666667,39.3
-8.31666667,39.29166667
-8.30833333,39.29166667
-8.3,39.29166667
-8.29166667,39.29166667
-8.28333333,39.29166667
-8.28333333,39.3
-8.29166667,39.3
-8.3,39.3
-8.30833333,39.3
-8.31666667,39.3
</coordinates>
</LinearRing>
</innerBoundaryIs>
<innerBoundaryIs>
<LinearRing>
<coordinates>
-8.28333333,39.3
-8.275,39.3
-8.26666667,39.3
-8.26666667,39.30833333
-8.26666667,39.31666667
-8.26666667,39.325
-8.275,39.325
-8.28333333,39.325
-8.28333333,39.31666667
-8.28333333,39.30833333
-8.28333333,39.3
</coordinates>
</LinearRing>
</innerBoundaryIs>
<innerBoundaryIs>
<LinearRing>
<coordinates>
-8.95833333,39.50833333
-8.95833333,39.5
-8.96666667,39.5
-8.96666667,39.49166667
-8.975,39.49166667
-8.98333333,39.49166667
-8.98333333,39.48333333
-8.975,39.48333333
-8.96666667,39.48333333
-8.95833333,39.48333333
-8.95833333,39.475
-8.96666667,39.475
-8.975,39.475
-8.975,39.46666667
-8.98333333,39.46666667
-8.98333333,39.45833333
-8.98333333,39.45
-8.98333333,39.44166667
-8.98333333,39.43333333
-8.975,39.43333333
-8.975,39.425
-8.975,39.41666667
-8.98333333,39.41666667
-8.98333333,39.425
-8.99166667,39.425
-8.99166667,39.41666667
-9,39.41666667
-9,39.40833333
-8.99166667,39.40833333
-8.98333333,39.40833333
-8.975,39.40833333
-8.96666667,39.40833333
-8.96666667,39.41666667
-8.96666667,39.425
-8.95833333,39.425
-8.95833333,39.41666667
-8.95,39.41666667
-8.95,39.425
-8.94166667,39.425
-8.94166667,39.41666667
-8.94166667,39.40833333
-8.95,39.40833333
-8.95,39.4
-8.94166667,39.4
-8.93333333,39.4
-8.93333333,39.39166667
-8.925,39.39166667
-8.925,39.38333333
-8.91666667,39.38333333
-8.91666667,39.39166667
-8.90833333,39.39166667
-8.90833333,39.4
-8.9,39.4
-8.9,39.40833333
-8.89166667,39.40833333
-8.88333333,39.40833333
-8.875,39.40833333
-8.875,39.4
-8.875,39.39166667
-8.88333333,39.39166667
-8.89166667,39.39166667
-8.89166667,39.38333333
-8.89166667,39.375
-8.89166667,39.36666667
-8.89166667,39.35833333
-8.88333333,39.35833333
-8.88333333,39.36666667
-8.875,39.36666667
-8.875,39.375
-8.88333333,39.375
-8.88333333,39.38333333
-8.875,39.38333333
-8.86666667,39.38333333
-8.85833333,39.38333333
-8.85,39.38333333
-8.85,39.39166667
-8.85833333,39.39166667
-8.86666667,39.39166667
-8.86666667,39.4
-8.85833333,39.4
-8.85833333,39.40833333
-8.85,39.40833333
-8.85,39.41666667
-8.84166667,39.41666667
-8.83333333,39.41666667
-8.83333333,39.40833333
-8.825,39.40833333
-8.81666667,39.40833333
-8.81666667,39.41666667
-8.80833333,39.41666667
-8.8,39.41666667
-8.8,39.425
-8.79166667,39.425
-8.78333333,39.425
-8.78333333,39.41666667
-8.79166667,39.41666667
-8.79166667,39.40833333
-8.79166667,39.4
-8.78333333,39.4
-8.775,39.4
-8.775,39.40833333
-8.775,39.41666667
-8.76666667,39.41666667
-8.75833333,39.41666667
-8.75833333,39.425
-8.76666667,39.425
-8.76666667,39.43333333
-8.76666667,39.44166667
-8.75833333,39.44166667
-8.75833333,39.45
-8.76666667,39.45
-8.76666667,39.45833333
-8.75833333,39.45833333
-8.75,39.45833333
-8.75,39.46666667
-8.74166667,39.46666667
-8.73333333,39.46666667
-8.73333333,39.475
-8.725,39.475
-8.71666667,39.475
-8.70833333,39.475
-8.70833333,39.48333333
-8.7,39.48333333
-8.7,39.49166667
-8.69166667,39.49166667
-8.69166667,39.5
-8.69166667,39.50833333
-8.69166667,39.51666667
-8.69166667,39.525
-8.68333333,39.525
-8.675,39.525
-8.66666667,39.525
-8.66666667,39.51666667
-8.65833333,39.51666667
-8.65,39.51666667
-8.64166667,39.51666667
-8.63333333,39.51666667
-8.63333333,39.525
-8.625,39.525
-8.61666667,39.525
-8.61666667,39.53333333
-8.60833333,39.53333333
-8.60833333,39.54166667
-8.6,39.54166667
-8.6,39.55
-8.59166667,39.55
-8.59166667,39.55833333
-8.6,39.55833333
-8.6,39.56666667
-8.60833333,39.56666667
-8.60833333,39.55833333
-8.61666667,39.55833333
-8.61666667,39.55
-8.625,39.55
-8.63333333,39.55
-8.63333333,39.54166667
-8.64166667,39.54166667
-8.64166667,39.55
-8.65,39.55
-8.65,39.55833333
-8.65833333,39.55833333
-8.65833333,39.55
-8.65833333,39.54166667
-8.66666667,39.54166667
-8.675,39.54166667
-8.68333333,39.54166667
-8.68333333,39.55
-8.68333333,39.55833333
-8.675,39.55833333
-8.675,39.56666667
-8.675,39.575
-8.66666667,39.575
-8.66666667,39.56666667
-8.65833333,39.56666667
-8.65833333,39.575
-8.65833333,39.58333333
-8.66666667,39.58333333
-8.66666667,39.59166667
-8.675,39.59166667
-8.675,39.6
-8.68333333,39.6
-8.69166667,39.6
-8.69166667,39.59166667
-8.69166667,39.58333333
-8.7,39.58333333
-8.7,39.575
-8.70833333,39.575
-8.70833333,39.58333333
-8.70833333,39.59166667
-8.70833333,39.6
-8.71666667,39.6
-8.725,39.6
-8.73333333,39.6
-8.74166667,39.6
-8.74166667,39.60833333
-8.73333333,39.60833333
-8.73333333,39.61666667
-8.74166667,39.61666667
-8.74166667,39.625
-8.75,39.625
-8.75,39.61666667
-8.75,39.60833333
-8.75833333,39.60833333
-8.76666667,39.60833333
-8.775,39.60833333
-8.775,39.6
-8.775,39.59166667
-8.775,39.58333333
-8.775,39.575
-8.76666667,39.575
-8.75833333,39.575
-8.75833333,39.56666667
-8.75833333,39.55833333
-8.76666667,39.55833333
-8.76666667,39.56666667
-8.775,39.56666667
-8.775,39.55833333
-8.78333333,39.55833333
-8.78333333,39.56666667
-8.79166667,39.56666667
-8.79166667,39.575
-8.8,39.575
-8.8,39.58333333
-8.80833333,39.58333333
-8.80833333,39.575
-8.81666667,39.575
-8.825,39.575
-8.825,39.56666667
-8.83333333,39.56666667
-8.84166667,39.56666667
-8.84166667,39.575
-8.83333333,39.575
-8.83333333,39.58333333
-8.825,39.58333333
-8.81666667,39.58333333
-8.81666667,39.59166667
-8.825,39.59166667
-8.83333333,39.59166667
-8.84166667,39.59166667
-8.84166667,39.58333333
-8.85,39.58333333
-8.85,39.575
-8.85833333,39.575
-8.85833333,39.56666667
-8.85833333,39.55833333
-8.85,39.55833333
-8.85,39.55
-8.85833333,39.55
-8.86666667,39.55
-8.875,39.55
-8.875,39.54166667
-8.875,39.53333333
-8.88333333,39.53333333
-8.88333333,39.525
-8.89166667,39.525
-8.89166667,39.51666667
-8.9,39.51666667
-8.9,39.50833333
-8.9,39.5
-8.9,39.49166667
-8.90833333,39.49166667
-8.91666667,39.49166667
-8.91666667,39.48333333
-8.90833333,39.48333333
-8.90833333,39.475
-8.91666667,39.475
-8.91666667,39.46666667
-8.91666667,39.45833333
-8.90833333,39.45833333
-8.9,39.45833333
-8.9,39.45
-8.90833333,39.45
-8.90833333,39.44166667
-8.91666667,39.44166667
-8.925,39.44166667
-8.93333333,39.44166667
-8.94166667,39.44166667
-8.94166667,39.45
-8.93333333,39.45
-8.93333333,39.45833333
-8.94166667,39.45833333
-8.94166667,39.46666667
-8.93333333,39.46666667
-8.93333333,39.475
-8.93333333,39.48333333
-8.94166667,39.48333333
-8.94166667,39.49166667
-8.93333333,39.49166667
-8.93333333,39.5
-8.94166667,39.5
-8.94166667,39.50833333
-8.94166667,39.51666667
-8.95,39.51666667
-8.95833333,39.51666667
-8.95833333,39.50833333
</coordinates>
</LinearRing>
</innerBoundaryIs>
<innerBoundaryIs>
<LinearRing>
<coordinates>
-8.98333333,39.46666667
-8.98333333,39.475
-8.99166667,39.475
-9,39.475
-9,39.46666667
-9,39.45833333
-9,39.45
-8.99166667,39.45
-8.99166667,39.45833333
-8.99166667,39.46666667
-8.98333333,39.46666667
</coordinates>
</LinearRing>
</innerBoundaryIs>
<innerBoundaryIs>
<LinearRing>
<coordinates>
-8.83333333,39.40833333
-8.84166667,39.40833333
-8.84166667,39.4
-8.83333333,39.4
-8.83333333,39.40833333
</coordinates>
</LinearRing>
</innerBoundaryIs>
<innerBoundaryIs>
<LinearRing>
<coordinates>
-8.75833333,39.44166667
-8.75833333,39.43333333
-8.75,39.43333333
-8.75,39.44166667
-8.75833333,39.44166667
</coordinates>
</LinearRing>
</innerBoundaryIs>
<innerBoundaryIs>
<LinearRing>
<coordinates>
-8.6,39.56666667
-8.59166667,39.56666667
-8.58333333,39.56666667
-8.58333333,39.575
-8.58333333,39.58333333
-8.59166667,39.58333333
-8.6,39.58333333
-8.6,39.575
-8.6,39.56666667
</coordinates>
</LinearRing>
</innerBoundaryIs>
<innerBoundaryIs>
<LinearRing>
<coordinates>
-8.58333333,39.58333333
-8.575,39.58333333
-8.575,39.59166667
-8.58333333,39.59166667
-8.58333333,39.58333333
</coordinates>
</LinearRing>
</innerBoundaryIs>
<innerBoundaryIs>
<LinearRing>
<coordinates>
-8.60833333,39.56666667
-8.60833333,39.575
-8.61666667,39.575
-8.61666667,39.56666667
-8.60833333,39.56666667
</coordinates>
</LinearRing>
</innerBoundaryIs>
<innerBoundaryIs>
<LinearRing>
<coordinates>
-8.75,39.625
-8.75,39.63333333
-8.75,39.64166667
-8.74166667,39.64166667
-8.73333333,39.64166667
-8.73333333,39.65
-8.74166667,39.65
-8.75,39.65
-8.75833333,39.65
-8.75833333,39.64166667
-8.75833333,39.63333333
-8.75833333,39.625
-8.75,39.625
</coordinates>
</LinearRing>
</innerBoundaryIs>
<innerBoundaryIs>
<LinearRing>
<coordinates>
-8.9,39.51666667
-8.9,39.525
-8.90833333,39.525
-8.90833333,39.51666667
-8.9,39.51666667
</coordinates>
</LinearRing>
</innerBoundaryIs>
<innerBoundaryIs>
<LinearRing>
<coordinates>
-8.90833333,39.51666667
-8.91666667,39.51666667
-8.91666667,39.50833333
-8.90833333,39.50833333
-8.90833333,39.51666667
</coordinates>
</LinearRing>
</innerBoundaryIs>
<innerBoundaryIs>
<LinearRing>
<coordinates>
-9.20833333,39.30833333
-9.2,39.30833333
-9.19166667,39.30833333
-9.19166667,39.31666667
-9.19166667,39.325
-9.19166667,39.33333333
-9.2,39.33333333
-9.2,39.325
-9.2,39.31666667
-9.20833333,39.31666667
-9.20833333,39.30833333
</coordinates>
</LinearRing>
</innerBoundaryIs>
<innerBoundaryIs>
<LinearRing>
<coordinates>
-9.2,39.33333333
-9.2,39.34166667
-9.20833333,39.34166667
-9.21666667,39.34166667
-9.21666667,39.33333333
-9.20833333,39.33333333
-9.2,39.33333333
</coordinates>
</LinearRing>
</innerBoundaryIs>
<innerBoundaryIs>
<LinearRing>
<coordinates>
-9.20833333,39.31666667
-9.20833333,39.325
-9.21666667,39.325
-9.225,39.325
-9.225,39.31666667
-9.21666667,39.31666667
-9.20833333,39.31666667
</coordinates>
</LinearRing>
</innerBoundaryIs>
<innerBoundaryIs>
<LinearRing>
<coordinates>
-9.16666667,39.30833333
-9.16666667,39.3
-9.15833333,39.3
-9.15833333,39.29166667
-9.15,39.29166667
-9.15,39.28333333
-9.15833333,39.28333333
-9.15833333,39.275
-9.15,39.275
-9.15,39.26666667
-9.14166667,39.26666667
-9.14166667,39.25833333
-9.13333333,39.25833333
-9.13333333,39.25
-9.125,39.25
-9.125,39.24166667
-9.11666667,39.24166667
-9.11666667,39.25
-9.10833333,39.25
-9.10833333,39.24166667
-9.1,39.24166667
-9.1,39.25
-9.1,39.25833333
-9.1,39.26666667
-9.10833333,39.26666667
-9.10833333,39.275
-9.1,39.275
-9.09166667,39.275
-9.09166667,39.28333333
-9.08333333,39.28333333
-9.08333333,39.275
-9.08333333,39.26666667
-9.075,39.26666667
-9.075,39.25833333
-9.06666667,39.25833333
-9.05833333,39.25833333
-9.05,39.25833333
-9.05,39.25
-9.05,39.24166667
-9.04166667,39.24166667
-9.04166667,39.25
-9.04166667,39.25833333
-9.04166667,39.26666667
-9.04166667,39.275
-9.05,39.275
-9.05833333,39.275
-9.05833333,39.28333333
-9.05,39.28333333
-9.05,39.29166667
-9.05833333,39.29166667
-9.05833333,39.3
-9.06666667,39.3
-9.075,39.3
-9.08333333,39.3
-9.09166667,39.3
-9.09166667,39.30833333
-9.1,39.30833333
-9.10833333,39.30833333
-9.11666667,39.30833333
-9.11666667,39.31666667
-9.125,39.31666667
-9.13333333,39.31666667
-9.14166667,39.31666667
-9.14166667,39.325
-9.14166667,39.33333333
-9.14166667,39.34166667
-9.15,39.34166667
-9.15833333,39.34166667
-9.15833333,39.33333333
-9.15833333,39.325
-9.16666667,39.325
-9.16666667,39.31666667
-9.16666667,39.30833333
</coordinates>
</LinearRing>
</innerBoundaryIs>
<innerBoundaryIs>
<LinearRing>
<coordinates>
-9.16666667,39.3
-9.175,39.3
-9.175,39.29166667
-9.18333333,39.29166667
-9.19166667,39.29166667
-9.2,39.29166667
-9.20833333,39.29166667
-9.21666667,39.29166667
-9.21666667,39.28333333
-9.225,39.28333333
-9.23333333,39.28333333
-9.24166667,39.28333333
-9.25,39.28333333
-9.25833333,39.28333333
-9.26666667,39.28333333
-9.275,39.28333333
-9.275,39.275
-9.28333333,39.275
-9.29166667,39.275
-9.3,39.275
-9.3,39.26666667
-9.3,39.25833333
-9.30833333,39.25833333
-9.30833333,39.25
-9.3,39.25
-9.3,39.24166667
-9.29166667,39.24166667
-9.29166667,39.25
-9.29166667,39.25833333
-9.29166667,39.26666667
-9.28333333,39.26666667
-9.275,39.26666667
-9.26666667,39.26666667
-9.26666667,39.25833333
-9.26666667,39.25
-9.25833333,39.25
-9.25833333,39.24166667
-9.25833333,39.23333333
-9.26666667,39.23333333
-9.26666667,39.225
-9.25833333,39.225
-9.25833333,39.21666667
-9.25,39.21666667
-9.24166667,39.21666667
-9.23333333,39.21666667
-9.225,39.21666667
-9.225,39.225
-9.21666667,39.225
-9.21666667,39.23333333
-9.21666667,39.24166667
-9.20833333,39.24166667
-9.2,39.24166667
-9.2,39.25
-9.19166667,39.25
-9.18333333,39.25
-9.18333333,39.25833333
-9.18333333,39.26666667
-9.175,39.26666667
-9.16666667,39.26666667
-9.16666667,39.275
-9.175,39.275
-9.175,39.28333333
-9.16666667,39.28333333
-9.16666667,39.29166667
-9.16666667,39.3
</coordinates>
</LinearRing>
</innerBoundaryIs>
<innerBoundaryIs>
<LinearRing>
<coordinates>
-9.26666667,39.25
-9.275,39.25
-9.28333333,39.25
-9.28333333,39.24166667
-9.28333333,39.23333333
-9.275,39.23333333
-9.275,39.24166667
-9.26666667,39.24166667
-9.26666667,39.25
</coordinates>
</LinearRing>
</innerBoundaryIs>
<innerBoundaryIs>
<LinearRing>
<coordinates>
-9.26666667,39.225
-9.275,39.225
-9.275,39.21666667
-9.275,39.20833333
-9.26666667,39.20833333
-9.26666667,39.21666667
-9.26666667,39.225
</coordinates>
</LinearRing>
</innerBoundaryIs>
<innerBoundaryIs>
<LinearRing>
<coordinates>
-9.21666667,39.225
-9.21666667,39.21666667
-9.20833333,39.21666667
-9.20833333,39.225
-9.21666667,39.225
</coordinates>
</LinearRing>
</innerBoundaryIs>
<innerBoundaryIs>
<LinearRing>
<coordinates>
-9.05,39.24166667
-9.05833333,39.24166667
-9.05833333,39.23333333
-9.06666667,39.23333333
-9.075,39.23333333
-9.075,39.225
-9.08333333,39.225
-9.08333333,39.21666667
-9.08333333,39.20833333
-9.08333333,39.2
-9.075,39.2
-9.06666667,39.2
-9.06666667,39.20833333
-9.06666667,39.21666667
-9.06666667,39.225
-9.05833333,39.225
-9.05,39.225
-9.05,39.23333333
-9.05,39.24166667
</coordinates>
</LinearRing>
</innerBoundaryIs>
<innerBoundaryIs>
<LinearRing>
<coordinates>
-9.075,39.23333333
-9.075,39.24166667
-9.08333333,39.24166667
-9.08333333,39.23333333
-9.075,39.23333333
</coordinates>
</LinearRing>
</innerBoundaryIs>
<innerBoundaryIs>
<LinearRing>
<coordinates>
-9.08333333,39.2
-9.09166667,39.2
-9.1,39.2
-9.1,39.19166667
-9.09166667,39.19166667
-9.08333333,39.19166667
-9.08333333,39.2
</coordinates>
</LinearRing>
</innerBoundaryIs>
<innerBoundaryIs>
<LinearRing>
<coordinates>
-9.05,39.29166667
-9.04166667,39.29166667
-9.04166667,39.3
-9.05,39.3
-9.05,39.29166667
</coordinates>
</LinearRing>
</innerBoundaryIs>
<innerBoundaryIs>
<LinearRing>
<coordinates>
-9.09166667,39.30833333
-9.08333333,39.30833333
-9.075,39.30833333
-9.06666667,39.30833333
-9.05833333,39.30833333
-9.05833333,39.31666667
-9.06666667,39.31666667
-9.06666667,39.325
-9.075,39.325
-9.075,39.31666667
-9.08333333,39.31666667
-9.09166667,39.31666667
-9.09166667,39.30833333
</coordinates>
</LinearRing>
</innerBoundaryIs>
<innerBoundaryIs>
<LinearRing>
<coordinates>
-9.05,39.30833333
-9.04166667,39.30833333
-9.04166667,39.31666667
-9.05,39.31666667
-9.05,39.30833333
</coordinates>
</LinearRing>
</innerBoundaryIs>
<innerBoundaryIs>
<LinearRing>
<coordinates>
-9.04166667,39.31666667
-9.03333333,39.31666667
-9.03333333,39.325
-9.03333333,39.33333333
-9.04166667,39.33333333
-9.04166667,39.325
-9.04166667,39.31666667
</coordinates>
</LinearRing>
</innerBoundaryIs>
<innerBoundaryIs>
<LinearRing>
<coordinates>
-9.00833333,39.30833333
-9,39.30833333
-9,39.31666667
-9.00833333,39.31666667
-9.00833333,39.30833333
</coordinates>
</LinearRing>
</innerBoundaryIs>
<innerBoundaryIs>
<LinearRing>
<coordinates>
-9,39.31666667
-8.99166667,39.31666667
-8.99166667,39.325
-9,39.325
-9,39.31666667
</coordinates>
</LinearRing>
</innerBoundaryIs>
<innerBoundaryIs>
<LinearRing>
<coordinates>
-9,39.325
-9,39.33333333
-9.00833333,39.33333333
-9.01666667,39.33333333
-9.01666667,39.325
-9.00833333,39.325
-9,39.325
</coordinates>
</LinearRing>
</innerBoundaryIs>
<innerBoundaryIs>
<LinearRing>
<coordinates>
-9.4,38.85
-9.4,38.84166667
-9.39166667,38.84166667
-9.38333333,38.84166667
-9.38333333,38.85
-9.39166667,38.85
-9.4,38.85
</coordinates>
</LinearRing>
</innerBoundaryIs>
<innerBoundaryIs>
<LinearRing>
<coordinates>
-9.4,38.84166667
-9.40833333,38.84166667
-9.40833333,38.83333333
-9.40833333,38.825
-9.4,38.825
-9.4,38.83333333
-9.4,38.84166667
</coordinates>
</LinearRing>
</innerBoundaryIs>
<innerBoundaryIs>
<LinearRing>
<coordinates>
-8.975,39.20833333
-8.975,39.2
-8.98333333,39.2
-8.98333333,39.19166667
-8.975,39.19166667
-8.96666667,39.19166667
-8.96666667,39.18333333
-8.95833333,39.18333333
-8.95,39.18333333
-8.94166667,39.18333333
-8.94166667,39.19166667
-8.93333333,39.19166667
-8.925,39.19166667
-8.925,39.2
-8.925,39.20833333
-8.93333333,39.20833333
-8.93333333,39.21666667
-8.94166667,39.21666667
-8.95,39.21666667
-8.95833333,39.21666667
-8.95833333,39.225
-8.96666667,39.225
-8.975,39.225
-8.975,39.23333333
-8.98333333,39.23333333
-8.98333333,39.225
-8.99166667,39.225
-8.99166667,39.21666667
-8.98333333,39.21666667
-8.975,39.21666667
-8.96666667,39.21666667
-8.96666667,39.20833333
-8.975,39.20833333
</coordinates>
</LinearRing>
</innerBoundaryIs>
<innerBoundaryIs>
<LinearRing>
<coordinates>
-8.925,39.20833333
-8.91666667,39.20833333
-8.91666667,39.21666667
-8.925,39.21666667
-8.925,39.20833333
</coordinates>
</LinearRing>
</innerBoundaryIs>
<innerBoundaryIs>
<LinearRing>
<coordinates>
-8.875,39.275
-8.88333333,39.275
-8.89166667,39.275
-8.89166667,39.26666667
-8.88333333,39.26666667
-8.875,39.26666667
-8.875,39.275
</coordinates>
</LinearRing>
</innerBoundaryIs>
<innerBoundaryIs>
<LinearRing>
<coordinates>
-8.89166667,39.275
-8.89166667,39.28333333
-8.89166667,39.29166667
-8.89166667,39.3
-8.9,39.3
-8.90833333,39.3
-8.91666667,39.3
-8.91666667,39.29166667
-8.925,39.29166667
-8.93333333,39.29166667
-8.93333333,39.28333333
-8.925,39.28333333
-8.91666667,39.28333333
-8.90833333,39.28333333
-8.90833333,39.275
-8.9,39.275
-8.89166667,39.275
</coordinates>
</LinearRing>
</innerBoundaryIs>
<innerBoundaryIs>
<LinearRing>
<coordinates>
-8.125,39.4
-8.125,39.39166667
-8.125,39.38333333
-8.11666667,39.38333333
-8.11666667,39.375
-8.10833333,39.375
-8.10833333,39.36666667
-8.10833333,39.35833333
-8.1,39.35833333
-8.1,39.35
-8.1,39.34166667
-8.1,39.33333333
-8.09166667,39.33333333
-8.09166667,39.325
-8.08333333,39.325
-8.08333333,39.31666667
-8.075,39.31666667
-8.075,39.325
-8.06666667,39.325
-8.06666667,39.33333333
-8.075,39.33333333
-8.075,39.34166667
-8.06666667,39.34166667
-8.06666667,39.35
-8.075,39.35
-8.08333333,39.35
-8.08333333,39.35833333
-8.08333333,39.36666667
-8.075,39.36666667
-8.06666667,39.36666667
-8.06666667,39.375
-8.075,39.375
-8.08333333,39.375
-8.08333333,39.38333333
-8.08333333,39.39166667
-8.08333333,39.4
-8.075,39.4
-8.075,39.39166667
-8.06666667,39.39166667
-8.05833333,39.39166667
-8.05833333,39.4
-8.05833333,39.40833333
-8.05833333,39.41666667
-8.05833333,39.425
-8.06666667,39.425
-8.075,39.425
-8.075,39.43333333
-8.08333333,39.43333333
-8.09166667,39.43333333
-8.09166667,39.425
-8.1,39.425
-8.1,39.41666667
-8.1,39.40833333
-8.10833333,39.40833333
-8.11666667,39.40833333
-8.11666667,39.41666667
-8.125,39.41666667
-8.125,39.40833333
-8.125,39.4
</coordinates>
</LinearRing>
</innerBoundaryIs>
<innerBoundaryIs>
<LinearRing>
<coordinates>
-8.125,39.41666667
-8.125,39.425
-8.125,39.43333333
-8.13333333,39.43333333
-8.13333333,39.425
-8.14166667,39.425
-8.14166667,39.41666667
-8.14166667,39.40833333
-8.13333333,39.40833333
-8.13333333,39.41666667
-8.125,39.41666667
</coordinates>
</LinearRing>
</innerBoundaryIs>
<innerBoundaryIs>
<LinearRing>
<coordinates>
-8.85,39.69166667
-8.84166667,39.69166667
-8.83333333,39.69166667
-8.83333333,39.68333333
-8.825,39.68333333
-8.825,39.675
-8.83333333,39.675
-8.83333333,39.66666667
-8.83333333,39.65833333
-8.83333333,39.65
-8.83333333,39.64166667
-8.83333333,39.63333333
-8.83333333,39.625
-8.83333333,39.61666667
-8.825,39.61666667
-8.81666667,39.61666667
-8.81666667,39.625
-8.81666667,39.63333333
-8.80833333,39.63333333
-8.8,39.63333333
-8.8,39.64166667
-8.79166667,39.64166667
-8.79166667,39.65
-8.78333333,39.65
-8.78333333,39.65833333
-8.79166667,39.65833333
-8.79166667,39.66666667
-8.79166667,39.675
-8.78333333,39.675
-8.78333333,39.68333333
-8.79166667,39.68333333
-8.79166667,39.69166667
-8.79166667,39.7
-8.79166667,39.70833333
-8.8,39.70833333
-8.8,39.7
-8.8,39.69166667
-8.80833333,39.69166667
-8.81666667,39.69166667
-8.825,39.69166667
-8.825,39.7
-8.81666667,39.7
-8.81666667,39.70833333
-8.81666667,39.71666667
-8.825,39.71666667
-8.825,39.70833333
-8.83333333,39.70833333
-8.83333333,39.7
-8.84166667,39.7
-8.85,39.7
-8.85,39.69166667
</coordinates>
</LinearRing>
</innerBoundaryIs>
<innerBoundaryIs>
<LinearRing>
<coordinates>
-8.78333333,39.68333333
-8.775,39.68333333
-8.775,39.69166667
-8.775,39.7
-8.775,39.70833333
-8.78333333,39.70833333
-8.78333333,39.7
-8.78333333,39.69166667
-8.78333333,39.68333333
</coordinates>
</LinearRing>
</innerBoundaryIs>
<innerBoundaryIs>
<LinearRing>
<coordinates>
-8.85,39.7
-8.85,39.70833333
-8.85833333,39.70833333
-8.85833333,39.7
-8.85,39.7
</coordinates>
</LinearRing>
</innerBoundaryIs>
<innerBoundaryIs>
<LinearRing>
<coordinates>
-8.69166667,39.69166667
-8.69166667,39.68333333
-8.69166667,39.675
-8.68333333,39.675
-8.68333333,39.68333333
-8.68333333,39.69166667
-8.69166667,39.69166667
</coordinates>
</LinearRing>
</innerBoundaryIs>
<innerBoundaryIs>
<LinearRing>
<coordinates>
-8.68333333,39.675
-8.68333333,39.66666667
-8.675,39.66666667
-8.675,39.675
-8.68333333,39.675
</coordinates>
</LinearRing>
</innerBoundaryIs>
<innerBoundaryIs>
<LinearRing>
<coordinates>
-8.68333333,39.66666667
-8.69166667,39.66666667
-8.69166667,39.65833333
-8.69166667,39.65
-8.68333333,39.65
-8.68333333,39.64166667
-8.68333333,39.63333333
-8.68333333,39.625
-8.675,39.625
-8.675,39.61666667
-8.675,39.60833333
-8.66666667,39.60833333
-8.65833333,39.60833333
-8.65,39.60833333
-8.65,39.61666667
-8.65,39.625
-8.65833333,39.625
-8.65833333,39.63333333
-8.66666667,39.63333333
-8.66666667,39.64166667
-8.675,39.64166667
-8.675,39.65
-8.675,39.65833333
-8.68333333,39.65833333
-8.68333333,39.66666667
</coordinates>
</LinearRing>
</innerBoundaryIs>
<innerBoundaryIs>
<LinearRing>
<coordinates>
-8.625,39.7
-8.625,39.69166667
-8.625,39.68333333
-8.61666667,39.68333333
-8.61666667,39.69166667
-8.61666667,39.7
-8.60833333,39.7
-8.60833333,39.70833333
-8.6,39.70833333
-8.6,39.7
-8.6,39.69166667
-8.59166667,39.69166667
-8.59166667,39.68333333
-8.59166667,39.675
-8.58333333,39.675
-8.58333333,39.68333333
-8.575,39.68333333
-8.56666667,39.68333333
-8.56666667,39.69166667
-8.56666667,39.7
-8.56666667,39.70833333
-8.575,39.70833333
-8.575,39.7
-8.58333333,39.7
-8.59166667,39.7
-8.59166667,39.70833333
-8.59166667,39.71666667
-8.6,39.71666667
-8.60833333,39.71666667
-8.61666667,39.71666667
-8.61666667,39.70833333
-8.625,39.70833333
-8.625,39.7
</coordinates>
</LinearRing>
</innerBoundaryIs>
<innerBoundaryIs>
<LinearRing>
<coordinates>
-8.6,39.69166667
-8.60833333,39.69166667
-8.60833333,39.68333333
-8.6,39.68333333
-8.6,39.69166667
</coordinates>
</LinearRing>
</innerBoundaryIs>
<innerBoundaryIs>
<LinearRing>
<coordinates>
-8.59166667,39.675
-8.6,39.675
-8.60833333,39.675
-8.60833333,39.66666667
-8.6,39.66666667
-8.59166667,39.66666667
-8.59166667,39.675
</coordinates>
</LinearRing>
</innerBoundaryIs>
<innerBoundaryIs>
<LinearRing>
<coordinates>
-8.58333333,39.675
-8.58333333,39.66666667
-8.58333333,39.65833333
-8.59166667,39.65833333
-8.59166667,39.65
-8.58333333,39.65
-8.575,39.65
-8.56666667,39.65
-8.55833333,39.65
-8.55,39.65
-8.54166667,39.65
-8.53333333,39.65
-8.53333333,39.65833333
-8.53333333,39.66666667
-8.54166667,39.66666667
-8.55,39.66666667
-8.55,39.65833333
-8.55833333,39.65833333
-8.56666667,39.65833333
-8.575,39.65833333
-8.575,39.66666667
-8.575,39.675
-8.58333333,39.675
</coordinates>
</LinearRing>
</innerBoundaryIs>
<innerBoundaryIs>
<LinearRing>
<coordinates>
-8.53333333,39.65
-8.53333333,39.64166667
-8.525,39.64166667
-8.51666667,39.64166667
-8.51666667,39.65
-8.525,39.65
-8.53333333,39.65
</coordinates>
</LinearRing>
</innerBoundaryIs>
<innerBoundaryIs>
<LinearRing>
<coordinates>
-8.53333333,39.66666667
-8.525,39.66666667
-8.51666667,39.66666667
-8.51666667,39.65833333
-8.50833333,39.65833333
-8.50833333,39.66666667
-8.5,39.66666667
-8.5,39.675
-8.50833333,39.675
-8.50833333,39.68333333
-8.51666667,39.68333333
-8.525,39.68333333
-8.525,39.675
-8.53333333,39.675
-8.53333333,39.66666667
</coordinates>
</LinearRing>
</innerBoundaryIs>
<innerBoundaryIs>
<LinearRing>
<coordinates>
-8.55,39.66666667
-8.55,39.675
-8.55833333,39.675
-8.55833333,39.66666667
-8.55,39.66666667
</coordinates>
</LinearRing>
</innerBoundaryIs>
<innerBoundaryIs>
<LinearRing>
<coordinates>
-8.61666667,39.71666667
-8.61666667,39.725
-8.625,39.725
-8.63333333,39.725
-8.63333333,39.71666667
-8.625,39.71666667
-8.61666667,39.71666667
</coordinates>
</LinearRing>
</innerBoundaryIs>
<innerBoundaryIs>
<LinearRing>
<coordinates>
-8.425,39.7
-8.41666667,39.7
-8.41666667,39.70833333
-8.425,39.70833333
-8.425,39.7
</coordinates>
</LinearRing>
</innerBoundaryIs>
<innerBoundaryIs>
<LinearRing>
<coordinates>
-8.41666667,39.70833333
-8.40833333,39.70833333
-8.40833333,39.71666667
-8.41666667,39.71666667
-8.41666667,39.70833333
</coordinates>
</LinearRing>
</innerBoundaryIs>
<innerBoundaryIs>
<LinearRing>
<coordinates>
-8.34166667,39.55833333
-8.34166667,39.55
-8.33333333,39.55
-8.33333333,39.55833333
-8.34166667,39.55833333
</coordinates>
</LinearRing>
</innerBoundaryIs>
<innerBoundaryIs>
<LinearRing>
<coordinates>
-8.34166667,39.55
-8.35,39.55
-8.35,39.54166667
-8.34166667,39.54166667
-8.34166667,39.55
</coordinates>
</LinearRing>
</innerBoundaryIs>
<innerBoundaryIs>
<LinearRing>
<coordinates>
-8.28333333,39.59166667
-8.28333333,39.58333333
-8.275,39.58333333
-8.275,39.59166667
-8.28333333,39.59166667
</coordinates>
</LinearRing>
</innerBoundaryIs>
<innerBoundaryIs>
<LinearRing>
<coordinates>
-8.275,39.59166667
-8.26666667,39.59166667
-8.26666667,39.6
-8.275,39.6
-8.275,39.59166667
</coordinates>
</LinearRing>
</innerBoundaryIs>
<innerBoundaryIs>
<LinearRing>
<coordinates>
-8.60833333,39.60833333
-8.6,39.60833333
-8.59166667,39.60833333
-8.59166667,39.61666667
-8.58333333,39.61666667
-8.575,39.61666667
-8.56666667,39.61666667
-8.56666667,39.625
-8.56666667,39.63333333
-8.575,39.63333333
-8.58333333,39.63333333
-8.58333333,39.625
-8.59166667,39.625
-8.59166667,39.63333333
-8.6,39.63333333
-8.60833333,39.63333333
-8.60833333,39.625
-8.60833333,39.61666667
-8.60833333,39.60833333
</coordinates>
</LinearRing>
</innerBoundaryIs>
<innerBoundaryIs>
<LinearRing>
<coordinates>
-8.60833333,39.63333333
-8.60833333,39.64166667
-8.60833333,39.65
-8.61666667,39.65
-8.625,39.65
-8.625,39.64166667
-8.61666667,39.64166667
-8.61666667,39.63333333
-8.60833333,39.63333333
</coordinates>
</LinearRing>
</innerBoundaryIs>
<innerBoundaryIs>
<LinearRing>
<coordinates>
-8.93333333,39.55833333
-8.925,39.55833333
-8.925,39.56666667
-8.93333333,39.56666667
-8.93333333,39.55833333
</coordinates>
</LinearRing>
</innerBoundaryIs>
<innerBoundaryIs>
<LinearRing>
<coordinates>
-8.925,39.56666667
-8.91666667,39.56666667
-8.90833333,39.56666667
-8.90833333,39.575
-8.9,39.575
-8.9,39.58333333
-8.90833333,39.58333333
-8.91666667,39.58333333
-8.91666667,39.575
-8.925,39.575
-8.925,39.56666667
</coordinates>
</LinearRing>
</innerBoundaryIs>
<innerBoundaryIs>
<LinearRing>
<coordinates>
-8.90833333,39.56666667
-8.90833333,39.55833333
-8.9,39.55833333
-8.9,39.56666667
-8.90833333,39.56666667
</coordinates>
</LinearRing>
</innerBoundaryIs>
<innerBoundaryIs>
<LinearRing>
<coordinates>
-8.9,39.58333333
-8.89166667,39.58333333
-8.88333333,39.58333333
-8.88333333,39.59166667
-8.89166667,39.59166667
-8.9,39.59166667
-8.9,39.58333333
</coordinates>
</LinearRing>
</innerBoundaryIs>
<innerBoundaryIs>
<LinearRing>
<coordinates>
-8.88333333,39.59166667
-8.875,39.59166667
-8.875,39.6
-8.88333333,39.6
-8.88333333,39.59166667
</coordinates>
</LinearRing>
</innerBoundaryIs>
<innerBoundaryIs>
<LinearRing>
<coordinates>
-8.73333333,39.675
-8.73333333,39.66666667
-8.725,39.66666667
-8.725,39.675
-8.73333333,39.675
</coordinates>
</LinearRing>
</innerBoundaryIs>
<innerBoundaryIs>
<LinearRing>
<coordinates>
-8.73333333,39.66666667
-8.74166667,39.66666667
-8.74166667,39.65833333
-8.73333333,39.65833333
-8.73333333,39.66666667
</coordinates>
</LinearRing>
</innerBoundaryIs>
<innerBoundaryIs>
<LinearRing>
<coordinates>
-8.6,39.78333333
-8.59166667,39.78333333
-8.59166667,39.79166667
-8.6,39.79166667
-8.6,39.78333333
</coordinates>
</LinearRing>
</innerBoundaryIs>
<innerBoundaryIs>
<LinearRing>
<coordinates>
-8.59166667,39.79166667
-8.58333333,39.79166667
-8.58333333,39.8
-8.59166667,39.8
-8.59166667,39.79166667
</coordinates>
</LinearRing>
</innerBoundaryIs>
<innerBoundaryIs>
<LinearRing>
<coordinates>
-8.75833333,39.76666667
-8.75,39.76666667
-8.75,39.775
-8.75833333,39.775
-8.75833333,39.76666667
</coordinates>
</LinearRing>
</innerBoundaryIs>
<innerBoundaryIs>
<LinearRing>
<coordinates>
-8.75,39.76666667
-8.75,39.75833333
-8.74166667,39.75833333
-8.74166667,39.76666667
-8.75,39.76666667
</coordinates>
</LinearRing>
</innerBoundaryIs>
<innerBoundaryIs>
<LinearRing>
<coordinates>
-8.525,40.55833333
-8.525,40.55
-8.51666667,40.55
-8.51666667,40.55833333
-8.525,40.55833333
</coordinates>
</LinearRing>
</innerBoundaryIs>
<innerBoundaryIs>
<LinearRing>
<coordinates>
-8.51666667,40.55
-8.51666667,40.54166667
-8.51666667,40.53333333
-8.51666667,40.525
-8.50833333,40.525
-8.5,40.525
-8.5,40.51666667
-8.49166667,40.51666667
-8.49166667,40.50833333
-8.48333333,40.50833333
-8.48333333,40.51666667
-8.475,40.51666667
-8.46666667,40.51666667
-8.45833333,40.51666667
-8.45833333,40.525
-8.46666667,40.525
-8.46666667,40.53333333
-8.45833333,40.53333333
-8.45833333,40.54166667
-8.45,40.54166667
-8.45,40.55
-8.44166667,40.55
-8.43333333,40.55
-8.43333333,40.55833333
-8.425,40.55833333
-8.425,40.56666667
-8.41666667,40.56666667
-8.41666667,40.575
-8.41666667,40.58333333
-8.425,40.58333333
-8.425,40.575
-8.43333333,40.575
-8.44166667,40.575
-8.44166667,40.56666667
-8.44166667,40.55833333
-8.45,40.55833333
-8.45,40.56666667
-8.45,40.575
-8.45833333,40.575
-8.46666667,40.575
-8.475,40.575
-8.475,40.56666667
-8.48333333,40.56666667
-8.48333333,40.55833333
-8.49166667,40.55833333
-8.49166667,40.55
-8.49166667,40.54166667
-8.5,40.54166667
-8.5,40.55
-8.50833333,40.55
-8.51666667,40.55
</coordinates>
</LinearRing>
</innerBoundaryIs>
<innerBoundaryIs>
<LinearRing>
<coordinates>
-8.5,40.51666667
-8.50833333,40.51666667
-8.51666667,40.51666667
-8.51666667,40.50833333
-8.50833333,40.50833333
-8.5,40.50833333
-8.5,40.51666667
</coordinates>
</LinearRing>
</innerBoundaryIs>
<innerBoundaryIs>
<LinearRing>
<coordinates>
-8.45833333,40.51666667
-8.45833333,40.50833333
-8.45833333,40.5
-8.45833333,40.49166667
-8.46666667,40.49166667
-8.46666667,40.5
-8.475,40.5
-8.48333333,40.5
-8.48333333,40.49166667
-8.49166667,40.49166667
-8.5,40.49166667
-8.5,40.48333333
-8.50833333,40.48333333
-8.50833333,40.475
-8.51666667,40.475
-8.525,40.475
-8.525,40.48333333
-8.53333333,40.48333333
-8.53333333,40.49166667
-8.54166667,40.49166667
-8.54166667,40.5
-8.54166667,40.50833333
-8.55,40.50833333
-8.55,40.51666667
-8.55,40.525
-8.55833333,40.525
-8.55833333,40.53333333
-8.56666667,40.53333333
-8.56666667,40.525
-8.56666667,40.51666667
-8.575,40.51666667
-8.58333333,40.51666667
-8.58333333,40.525
-8.59166667,40.525
-8.59166667,40.53333333
-8.59166667,40.54166667
-8.6,40.54166667
-8.6,40.53333333
-8.60833333,40.53333333
-8.60833333,40.525
-8.60833333,40.51666667
-8.61666667,40.51666667
-8.61666667,40.50833333
-8.60833333,40.50833333
-8.60833333,40.5
-8.60833333,40.49166667
-8.6,40.49166667
-8.6,40.48333333
-8.59166667,40.48333333
-8.59166667,40.49166667
-8.58333333,40.49166667
-8.58333333,40.48333333
-8.58333333,40.475
-8.575,40.475
-8.575,40.46666667
-8.575,40.45833333
-8.58333333,40.45833333
-8.59166667,40.45833333
-8.59166667,40.45
-8.59166667,40.44166667
-8.59166667,40.43333333
-8.58333333,40.43333333
-8.58333333,40.44166667
-8.575,40.44166667
-8.56666667,40.44166667
-8.56666667,40.43333333
-8.55833333,40.43333333
-8.55833333,40.44166667
-8.55,40.44166667
-8.55,40.45
-8.54166667,40.45
-8.54166667,40.44166667
-8.53333333,40.44166667
-8.53333333,40.43333333
-8.53333333,40.425
-8.54166667,40.425
-8.54166667,40.41666667
-8.55,40.41666667
-8.55,40.40833333
-8.55,40.4
-8.54166667,40.4
-8.53333333,40.4
-8.525,40.4
-8.51666667,40.4
-8.50833333,40.4
-8.50833333,40.39166667
-8.51666667,40.39166667
-8.51666667,40.38333333
-8.51666667,40.375
-8.50833333,40.375
-8.50833333,40.36666667
-8.51666667,40.36666667
-8.525,40.36666667
-8.525,40.35833333
-8.525,40.35
-8.53333333,40.35
-8.53333333,40.35833333
-8.54166667,40.35833333
-8.54166667,40.36666667
-8.54166667,40.375
-8.55,40.375
-8.55833333,40.375
-8.56666667,40.375
-8.575,40.375
-8.58333333,40.375
-8.59166667,40.375
-8.59166667,40.36666667
-8.6,40.36666667
-8.6,40.35833333
-8.6,40.35
-8.60833333,40.35
-8.60833333,40.34166667
-8.60833333,40.33333333
-8.61666667,40.33333333
-8.61666667,40.325
-8.625,40.325
-8.63333333,40.325
-8.64166667,40.325
-8.65,40.325
-8.65,40.33333333
-8.65833333,40.33333333
-8.65833333,40.325
-8.65833333,40.31666667
-8.65,40.31666667
-8.65,40.30833333
-8.65,40.3
-8.64166667,40.3
-8.63333333,40.3
-8.63333333,40.29166667
-8.625,40.29166667
-8.625,40.28333333
-8.61666667,40.28333333
-8.60833333,40.28333333
-8.60833333,40.29166667
-8.6,40.29166667
-8.59166667,40.29166667
-8.59166667,40.3
-8.58333333,40.3
-8.575,40.3
-8.575,40.29166667
-8.56666667,40.29166667
-8.55833333,40.29166667
-8.55833333,40.28333333
-8.55,40.28333333
-8.54166667,40.28333333
-8.54166667,40.29166667
-8.54166667,40.3
-8.54166667,40.30833333
-8.55,40.30833333
-8.55,40.31666667
-8.55833333,40.31666667
-8.55833333,40.325
-8.55833333,40.33333333
-8.55,40.33333333
-8.54166667,40.33333333
-8.53333333,40.33333333
-8.53333333,40.325
-8.525,40.325
-8.525,40.33333333
-8.51666667,40.33333333
-8.51666667,40.34166667
-8.50833333,40.34166667
-8.50833333,40.33333333
-8.5,40.33333333
-8.49166667,40.33333333
-8.48333333,40.33333333
-8.475,40.33333333
-8.475,40.34166667
-8.46666667,40.34166667
-8.46666667,40.35
-8.45833333,40.35
-8.45,40.35
-8.45,40.34166667
-8.44166667,40.34166667
-8.44166667,40.35
-8.43333333,40.35
-8.43333333,40.34166667
-8.43333333,40.33333333
-8.425,40.33333333
-8.425,40.325
-8.41666667,40.325
-8.40833333,40.325
-8.4,40.325
-8.4,40.31666667
-8.39166667,40.31666667
-8.39166667,40.325
-8.39166667,40.33333333
-8.39166667,40.34166667
-8.4,40.34166667
-8.4,40.35
-8.4,40.35833333
-8.40833333,40.35833333
-8.40833333,40.36666667
-8.4,40.36666667
-8.4,40.375
-8.40833333,40.375
-8.40833333,40.38333333
-8.40833333,40.39166667
-8.40833333,40.4
-8.41666667,40.4
-8.425,40.4
-8.425,40.40833333
-8.41666667,40.40833333
-8.41666667,40.41666667
-8.40833333,40.41666667
-8.40833333,40.425
-8.41666667,40.425
-8.41666667,40.43333333
-8.40833333,40.43333333
-8.40833333,40.44166667
-8.4,40.44166667
-8.4,40.45
-8.40833333,40.45
-8.41666667,40.45
-8.425,40.45
-8.425,40.45833333
-8.43333333,40.45833333
-8.44166667,40.45833333
-8.45,40.45833333
-8.45,40.46666667
-8.44166667,40.46666667
-8.44166667,40.475
-8.44166667,40.48333333
-8.45,40.48333333
-8.45,40.49166667
-8.45,40.5
-8.45,40.50833333
-8.45,40.51666667
-8.45833333,40.51666667
</coordinates>
</LinearRing>
</innerBoundaryIs>
<innerBoundaryIs>
<LinearRing>
<coordinates>
-8.59166667,40.43333333
-8.6,40.43333333
-8.60833333,40.43333333
-8.61666667,40.43333333
-8.61666667,40.425
-8.60833333,40.425
-8.6,40.425
-8.59166667,40.425
-8.59166667,40.43333333
</coordinates>
</LinearRing>
</innerBoundaryIs>
<innerBoundaryIs>
<LinearRing>
<coordinates>
-8.59166667,40.425
-8.59166667,40.41666667
-8.58333333,40.41666667
-8.58333333,40.425
-8.59166667,40.425
</coordinates>
</LinearRing>
</innerBoundaryIs>
<innerBoundaryIs>
<LinearRing>
<coordinates>
-8.55833333,40.43333333
-8.55833333,40.425
-8.55,40.425
-8.55,40.43333333
-8.55833333,40.43333333
</coordinates>
</LinearRing>
</innerBoundaryIs>
<innerBoundaryIs>
<LinearRing>
<coordinates>
-8.55833333,40.425
-8.56666667,40.425
-8.575,40.425
-8.575,40.41666667
-8.56666667,40.41666667
-8.56666667,40.40833333
-8.56666667,40.4
-8.575,40.4
-8.575,40.40833333
-8.58333333,40.40833333
-8.58333333,40.4
-8.58333333,40.39166667
-8.575,40.39166667
-8.56666667,40.39166667
-8.55833333,40.39166667
-8.55833333,40.4
-8.55833333,40.40833333
-8.55833333,40.41666667
-8.55833333,40.425
</coordinates>
</LinearRing>
</innerBoundaryIs>
<innerBoundaryIs>
<LinearRing>
<coordinates>
-8.55833333,40.39166667
-8.55833333,40.38333333
-8.55,40.38333333
-8.55,40.39166667
-8.55833333,40.39166667
</coordinates>
</LinearRing>
</innerBoundaryIs>
<innerBoundaryIs>
<LinearRing>
<coordinates>
-8.70833333,40.23333333
-8.70833333,40.225
-8.7,40.225
-8.7,40.21666667
-8.69166667,40.21666667
-8.69166667,40.225
-8.69166667,40.23333333
-8.68333333,40.23333333
-8.68333333,40.24166667
-8.69166667,40.24166667
-8.7,40.24166667
-8.7,40.23333333
-8.70833333,40.23333333
</coordinates>
</LinearRing>
</innerBoundaryIs>
<innerBoundaryIs>
<LinearRing>
<coordinates>
-8.7,40.21666667
-8.70833333,40.21666667
-8.70833333,40.20833333
-8.7,40.20833333
-8.7,40.21666667
</coordinates>
</LinearRing>
</innerBoundaryIs>
<innerBoundaryIs>
<LinearRing>
<coordinates>
-8.68333333,40.24166667
-8.675,40.24166667
-8.675,40.25
-8.68333333,40.25
-8.68333333,40.24166667
</coordinates>
</LinearRing>
</innerBoundaryIs>
<innerBoundaryIs>
<LinearRing>
<coordinates>
-8.675,40.25
-8.66666667,40.25
-8.65833333,40.25
-8.65833333,40.25833333
-8.66666667,40.25833333
-8.675,40.25833333
-8.675,40.25
</coordinates>
</LinearRing>
</innerBoundaryIs>
<innerBoundaryIs>
<LinearRing>
<coordinates>
-8.60833333,40.23333333
-8.60833333,40.225
-8.6,40.225
-8.59166667,40.225
-8.59166667,40.21666667
-8.6,40.21666667
-8.60833333,40.21666667
-8.61666667,40.21666667
-8.625,40.21666667
-8.625,40.225
-8.63333333,40.225
-8.64166667,40.225
-8.64166667,40.23333333
-8.65,40.23333333
-8.65,40.225
-8.65833333,40.225
-8.65833333,40.21666667
-8.65833333,40.20833333
-8.65833333,40.2
-8.66666667,40.2
-8.66666667,40.19166667
-8.66666667,40.18333333
-8.675,40.18333333
-8.68333333,40.18333333
-8.68333333,40.175
-8.68333333,40.16666667
-8.69166667,40.16666667
-8.69166667,40.175
-8.69166667,40.18333333
-8.69166667,40.19166667
-8.7,40.19166667
-8.7,40.18333333
-8.7,40.175
-8.70833333,40.175
-8.70833333,40.16666667
-8.71666667,40.16666667
-8.725,40.16666667
-8.73333333,40.16666667
-8.73333333,40.15833333
-8.725,40.15833333
-8.71666667,40.15833333
-8.71666667,40.15
-8.70833333,40.15
-8.7,40.15
-8.69166667,40.15
-8.68333333,40.15
-8.68333333,40.15833333
-8.675,40.15833333
-8.675,40.16666667
-8.66666667,40.16666667
-8.65833333,40.16666667
-8.65833333,40.15833333
-8.65833333,40.15
-8.65,40.15
-8.64166667,40.15
-8.64166667,40.15833333
-8.63333333,40.15833333
-8.625,40.15833333
-8.625,40.16666667
-8.61666667,40.16666667
-8.61666667,40.15833333
-8.60833333,40.15833333
-8.60833333,40.16666667
-8.6,40.16666667
-8.6,40.15833333
-8.59166667,40.15833333
-8.58333333,40.15833333
-8.58333333,40.16666667
-8.575,40.16666667
-8.575,40.175
-8.56666667,40.175
-8.55833333,40.175
-8.55,40.175
-8.55,40.16666667
-8.55,40.15833333
-8.55,40.15
-8.54166667,40.15
-8.54166667,40.14166667
-8.53333333,40.14166667
-8.53333333,40.13333333
-8.54166667,40.13333333
-8.55,40.13333333
-8.55,40.14166667
-8.55833333,40.14166667
-8.55833333,40.15
-8.56666667,40.15
-8.56666667,40.14166667
-8.56666667,40.13333333
-8.55833333,40.13333333
-8.55833333,40.125
-8.55,40.125
-8.55,40.11666667
-8.54166667,40.11666667
-8.54166667,40.125
-8.53333333,40.125
-8.525,40.125
-8.525,40.13333333
-8.51666667,40.13333333
-8.51666667,40.125
-8.50833333,40.125
-8.50833333,40.11666667
-8.51666667,40.11666667
-8.51666667,40.10833333
-8.525,40.10833333
-8.525,40.1
-8.525,40.09166667
-8.51666667,40.09166667
-8.50833333,40.09166667
-8.5,40.09166667
-8.5,40.1
-8.49166667,40.1
-8.48333333,40.1
-8.48333333,40.10833333
-8.475,40.10833333
-8.475,40.11666667
-8.48333333,40.11666667
-8.48333333,40.125
-8.475,40.125
-8.46666667,40.125
-8.45833333,40.125
-8.45833333,40.13333333
-8.45,40.13333333
-8.44166667,40.13333333
-8.43333333,40.13333333
-8.43333333,40.125
-8.425,40.125
-8.425,40.11666667
-8.43333333,40.11666667
-8.43333333,40.10833333
-8.425,40.10833333
-8.41666667,40.10833333
-8.41666667,40.1
-8.40833333,40.1
-8.40833333,40.09166667
-8.4,40.09166667
-8.39166667,40.09166667
-8.38333333,40.09166667
-8.38333333,40.1
-8.38333333,40.10833333
-8.39166667,40.10833333
-8.39166667,40.11666667
-8.39166667,40.125
-8.38333333,40.125
-8.38333333,40.13333333
-8.38333333,40.14166667
-8.38333333,40.15
-8.39166667,40.15
-8.4,40.15
-8.4,40.15833333
-8.4,40.16666667
-8.4,40.175
-8.40833333,40.175
-8.40833333,40.16666667
-8.41666667,40.16666667
-8.41666667,40.175
-8.41666667,40.18333333
-8.425,40.18333333
-8.425,40.19166667
-8.43333333,40.19166667
-8.43333333,40.2
-8.43333333,40.20833333
-8.44166667,40.20833333
-8.44166667,40.21666667
-8.44166667,40.225
-8.43333333,40.225
-8.43333333,40.21666667
-8.425,40.21666667
-8.41666667,40.21666667
-8.40833333,40.21666667
-8.40833333,40.225
-8.40833333,40.23333333
-8.40833333,40.24166667
-8.41666667,40.24166667
-8.41666667,40.25
-8.425,40.25
-8.425,40.25833333
-8.425,40.26666667
-8.425,40.275
-8.425,40.28333333
-8.41666667,40.28333333
-8.41666667,40.29166667
-8.40833333,40.29166667
-8.40833333,40.3
-8.40833333,40.30833333
-8.41666667,40.30833333
-8.425,40.30833333
-8.425,40.31666667
-8.43333333,40.31666667
-8.43333333,40.30833333
-8.43333333,40.3
-8.44166667,40.3
-8.45,40.3
-8.45,40.29166667
-8.45833333,40.29166667
-8.45833333,40.28333333
-8.45833333,40.275
-8.45833333,40.26666667
-8.45833333,40.25833333
-8.46666667,40.25833333
-8.475,40.25833333
-8.48333333,40.25833333
-8.48333333,40.25
-8.49166667,40.25
-8.49166667,40.25833333
-8.49166667,40.26666667
-8.5,40.26666667
-8.5,40.275
-8.50833333,40.275
-8.51666667,40.275
-8.51666667,40.26666667
-8.50833333,40.26666667
-8.50833333,40.25833333
-8.5,40.25833333
-8.5,40.25
-8.50833333,40.25
-8.51666667,40.25
-8.525,40.25
-8.525,40.24166667
-8.53333333,40.24166667
-8.54166667,40.24166667
-8.55,40.24166667
-8.55,40.25
-8.55833333,40.25
-8.56666667,40.25
-8.56666667,40.24166667
-8.575,40.24166667
-8.575,40.23333333
-8.58333333,40.23333333
-8.58333333,40.24166667
-8.58333333,40.25
-8.59166667,40.25
-8.59166667,40.24166667
-8.59166667,40.23333333
-8.6,40.23333333
-8.6,40.24166667
-8.60833333,40.24166667
-8.60833333,40.23333333
</coordinates>
</LinearRing>
</innerBoundaryIs>
<innerBoundaryIs>
<LinearRing>
<coordinates>
-8.58333333,40.15833333
-8.58333333,40.15
-8.575,40.15
-8.575,40.15833333
-8.58333333,40.15833333
</coordinates>
</LinearRing>
</innerBoundaryIs>
<innerBoundaryIs>
<LinearRing>
<coordinates>
-8.54166667,40.11666667
-8.54166667,40.10833333
-8.53333333,40.10833333
-8.53333333,40.11666667
-8.54166667,40.11666667
</coordinates>
</LinearRing>
</innerBoundaryIs>
<innerBoundaryIs>
<LinearRing>
<coordinates>
-8.41666667,40.25
-8.40833333,40.25
-8.40833333,40.25833333
-8.40833333,40.26666667
-8.41666667,40.26666667
-8.41666667,40.25833333
-8.41666667,40.25
</coordinates>
</LinearRing>
</innerBoundaryIs>
<innerBoundaryIs>
<LinearRing>
<coordinates>
-8.59166667,40.25
-8.59166667,40.25833333
-8.6,40.25833333
-8.60833333,40.25833333
-8.60833333,40.25
-8.6,40.25
-8.59166667,40.25
</coordinates>
</LinearRing>
</innerBoundaryIs>
<innerBoundaryIs>
<LinearRing>
<coordinates>
-8.65,40.08333333
-8.64166667,40.08333333
-8.64166667,40.09166667
-8.63333333,40.09166667
-8.63333333,40.1
-8.64166667,40.1
-8.64166667,40.10833333
-8.64166667,40.11666667
-8.64166667,40.125
-8.65,40.125
-8.65,40.13333333
-8.65833333,40.13333333
-8.65833333,40.125
-8.65833333,40.11666667
-8.65833333,40.10833333
-8.65833333,40.1
-8.65833333,40.09166667
-8.65,40.09166667
-8.65,40.08333333
</coordinates>
</LinearRing>
</innerBoundaryIs>
<innerBoundaryIs>
<LinearRing>
<coordinates>
-8.65833333,40.13333333
-8.65833333,40.14166667
-8.66666667,40.14166667
-8.66666667,40.13333333
-8.65833333,40.13333333
</coordinates>
</LinearRing>
</innerBoundaryIs>
<innerBoundaryIs>
<LinearRing>
<coordinates>
-8.64166667,40.05
-8.63333333,40.05
-8.63333333,40.04166667
-8.625,40.04166667
-8.625,40.05
-8.61666667,40.05
-8.61666667,40.05833333
-8.625,40.05833333
-8.63333333,40.05833333
-8.64166667,40.05833333
-8.64166667,40.05
</coordinates>
</LinearRing>
</innerBoundaryIs>
<innerBoundaryIs>
<LinearRing>
<coordinates>
-8.63333333,40.04166667
-8.64166667,40.04166667
-8.64166667,40.03333333
-8.63333333,40.03333333
-8.63333333,40.04166667
</coordinates>
</LinearRing>
</innerBoundaryIs>
<innerBoundaryIs>
<LinearRing>
<coordinates>
-8.775,40.125
-8.775,40.11666667
-8.76666667,40.11666667
-8.76666667,40.125
-8.775,40.125
</coordinates>
</LinearRing>
</innerBoundaryIs>
<innerBoundaryIs>
<LinearRing>
<coordinates>
-8.775,40.11666667
-8.78333333,40.11666667
-8.78333333,40.10833333
-8.775,40.10833333
-8.775,40.11666667
</coordinates>
</LinearRing>
</innerBoundaryIs>
<innerBoundaryIs>
<LinearRing>
<coordinates>
-8.76666667,40.125
-8.75833333,40.125
-8.75833333,40.13333333
-8.76666667,40.13333333
-8.76666667,40.125
</coordinates>
</LinearRing>
</innerBoundaryIs>
<innerBoundaryIs>
<LinearRing>
<coordinates>
-8.8,40.18333333
-8.8,40.175
-8.79166667,40.175
-8.79166667,40.18333333
-8.8,40.18333333
</coordinates>
</LinearRing>
</innerBoundaryIs>
<innerBoundaryIs>
<LinearRing>
<coordinates>
-8.79166667,40.18333333
-8.78333333,40.18333333
-8.78333333,40.19166667
-8.79166667,40.19166667
-8.79166667,40.18333333
</coordinates>
</LinearRing>
</innerBoundaryIs>
<innerBoundaryIs>
<LinearRing>
<coordinates>
-8.25833333,40.15833333
-8.25,40.15833333
-8.25,40.16666667
-8.25833333,40.16666667
-8.25833333,40.15833333
</coordinates>
</LinearRing>
</innerBoundaryIs>
<innerBoundaryIs>
<LinearRing>
<coordinates>
-8.25,40.15833333
-8.25,40.15
-8.24166667,40.15
-8.23333333,40.15
-8.23333333,40.15833333
-8.24166667,40.15833333
-8.25,40.15833333
</coordinates>
</LinearRing>
</innerBoundaryIs>
<innerBoundaryIs>
<LinearRing>
<coordinates>
-8.41666667,40.2
-8.41666667,40.19166667
-8.40833333,40.19166667
-8.40833333,40.2
-8.41666667,40.2
</coordinates>
</LinearRing>
</innerBoundaryIs>
<innerBoundaryIs>
<LinearRing>
<coordinates>
-8.40833333,40.19166667
-8.40833333,40.18333333
-8.4,40.18333333
-8.4,40.19166667
-8.40833333,40.19166667
</coordinates>
</LinearRing>
</innerBoundaryIs>
<innerBoundaryIs>
<LinearRing>
<coordinates>
-8.40833333,40.2
-8.4,40.2
-8.39166667,40.2
-8.39166667,40.20833333
-8.4,40.20833333
-8.40833333,40.20833333
-8.40833333,40.2
</coordinates>
</LinearRing>
</innerBoundaryIs>
<innerBoundaryIs>
<LinearRing>
<coordinates>
-8.21666667,40.29166667
-8.20833333,40.29166667
-8.20833333,40.3
-8.21666667,40.3
-8.21666667,40.29166667
</coordinates>
</LinearRing>
</innerBoundaryIs>
<innerBoundaryIs>
<LinearRing>
<coordinates>
-8.20833333,40.29166667
-8.20833333,40.28333333
-8.2,40.28333333
-8.2,40.29166667
-8.20833333,40.29166667
</coordinates>
</LinearRing>
</innerBoundaryIs>
<innerBoundaryIs>
<LinearRing>
<coordinates>
-8.74166667,40.30833333
-8.74166667,40.3
-8.73333333,40.3
-8.73333333,40.30833333
-8.74166667,40.30833333
</coordinates>
</LinearRing>
</innerBoundaryIs>
<innerBoundaryIs>
<LinearRing>
<coordinates>
-8.73333333,40.3
-8.73333333,40.29166667
-8.73333333,40.28333333
-8.725,40.28333333
-8.725,40.275
-8.71666667,40.275
-8.70833333,40.275
-8.70833333,40.26666667
-8.7,40.26666667
-8.7,40.275
-8.7,40.28333333
-8.7,40.29166667
-8.70833333,40.29166667
-8.70833333,40.3
-8.71666667,40.3
-8.725,40.3
-8.73333333,40.3
</coordinates>
</LinearRing>
</innerBoundaryIs>
<innerBoundaryIs>
<LinearRing>
<coordinates>
-8.63333333,40.48333333
-8.63333333,40.475
-8.64166667,40.475
-8.65,40.475
-8.65,40.46666667
-8.64166667,40.46666667
-8.64166667,40.45833333
-8.63333333,40.45833333
-8.63333333,40.46666667
-8.625,40.46666667
-8.625,40.475
-8.625,40.48333333
-8.63333333,40.48333333
</coordinates>
</LinearRing>
</innerBoundaryIs>
<innerBoundaryIs>
<LinearRing>
<coordinates>
-8.625,40.46666667
-8.625,40.45833333
-8.61666667,40.45833333
-8.60833333,40.45833333
-8.60833333,40.46666667
-8.60833333,40.475
-8.61666667,40.475
-8.61666667,40.46666667
-8.625,40.46666667
</coordinates>
</LinearRing>
</innerBoundaryIs>
<innerBoundaryIs>
<LinearRing>
<coordinates>
-8.54166667,40.54166667
-8.53333333,40.54166667
-8.53333333,40.55
-8.54166667,40.55
-8.54166667,40.54166667
</coordinates>
</LinearRing>
</innerBoundaryIs>
<innerBoundaryIs>
<LinearRing>
<coordinates>
-8.53333333,40.54166667
-8.53333333,40.53333333
-8.525,40.53333333
-8.525,40.54166667
-8.53333333,40.54166667
</coordinates>
</LinearRing>
</innerBoundaryIs>
<innerBoundaryIs>
<LinearRing>
<coordinates>
-8.35833333,40.44166667
-8.35833333,40.43333333
-8.35,40.43333333
-8.35,40.44166667
-8.35,40.45
-8.35,40.45833333
-8.35833333,40.45833333
-8.35833333,40.45
-8.35833333,40.44166667
</coordinates>
</LinearRing>
</innerBoundaryIs>
<innerBoundaryIs>
<LinearRing>
<coordinates>
-8.35,40.45833333
-8.34166667,40.45833333
-8.34166667,40.46666667
-8.35,40.46666667
-8.35,40.45833333
</coordinates>
</LinearRing>
</innerBoundaryIs>
<innerBoundaryIs>
<LinearRing>
<coordinates>
-8.45,40.525
-8.44166667,40.525
-8.44166667,40.53333333
-8.45,40.53333333
-8.45,40.525
</coordinates>
</LinearRing>
</innerBoundaryIs>
<innerBoundaryIs>
<LinearRing>
<coordinates>
-8.44166667,40.525
-8.44166667,40.51666667
-8.43333333,40.51666667
-8.43333333,40.50833333
-8.425,40.50833333
-8.41666667,40.50833333
-8.40833333,40.50833333
-8.40833333,40.51666667
-8.41666667,40.51666667
-8.41666667,40.525
-8.425,40.525
-8.425,40.53333333
-8.43333333,40.53333333
-8.43333333,40.525
-8.44166667,40.525
</coordinates>
</LinearRing>
</innerBoundaryIs>
<innerBoundaryIs>
<LinearRing>
<coordinates>
-8.58333333,40.74166667
-8.575,40.74166667
-8.56666667,40.74166667
-8.56666667,40.75
-8.575,40.75
-8.58333333,40.75
-8.58333333,40.74166667
</coordinates>
</LinearRing>
</innerBoundaryIs>
<innerBoundaryIs>
<LinearRing>
<coordinates>
-8.56666667,40.75
-8.55833333,40.75
-8.55833333,40.75833333
-8.55833333,40.76666667
-8.56666667,40.76666667
-8.56666667,40.75833333
-8.56666667,40.75
</coordinates>
</LinearRing>
</innerBoundaryIs>
<innerBoundaryIs>
<LinearRing>
<coordinates>
-8.55833333,40.75
-8.55833333,40.74166667
-8.55833333,40.73333333
-8.56666667,40.73333333
-8.56666667,40.725
-8.55833333,40.725
-8.55,40.725
-8.55,40.71666667
-8.54166667,40.71666667
-8.54166667,40.725
-8.54166667,40.73333333
-8.54166667,40.74166667
-8.53333333,40.74166667
-8.525,40.74166667
-8.525,40.75
-8.53333333,40.75
-8.54166667,40.75
-8.54166667,40.75833333
-8.55,40.75833333
-8.55,40.75
-8.55833333,40.75
</coordinates>
</LinearRing>
</innerBoundaryIs>
<innerBoundaryIs>
<LinearRing>
<coordinates>
-8.55,40.71666667
-8.55833333,40.71666667
-8.55833333,40.70833333
-8.55,40.70833333
-8.55,40.71666667
</coordinates>
</LinearRing>
</innerBoundaryIs>
<innerBoundaryIs>
<LinearRing>
<coordinates>
-8.55,40.70833333
-8.55,40.7
-8.54166667,40.7
-8.54166667,40.70833333
-8.55,40.70833333
</coordinates>
</LinearRing>
</innerBoundaryIs>
<innerBoundaryIs>
<LinearRing>
<coordinates>
-8.64166667,40.775
-8.64166667,40.76666667
-8.63333333,40.76666667
-8.63333333,40.775
-8.64166667,40.775
</coordinates>
</LinearRing>
</innerBoundaryIs>
<innerBoundaryIs>
<LinearRing>
<coordinates>
-8.64166667,40.76666667
-8.65,40.76666667
-8.65,40.75833333
-8.64166667,40.75833333
-8.64166667,40.76666667
</coordinates>
</LinearRing>
</innerBoundaryIs>
<innerBoundaryIs>
<LinearRing>
<coordinates>
-8.64166667,41.23333333
-8.64166667,41.225
-8.63333333,41.225
-8.63333333,41.23333333
-8.64166667,41.23333333
</coordinates>
</LinearRing>
</innerBoundaryIs>
<innerBoundaryIs>
<LinearRing>
<coordinates>
-8.64166667,41.225
-8.65,41.225
-8.65833333,41.225
-8.65833333,41.21666667
-8.66666667,41.21666667
-8.675,41.21666667
-8.675,41.20833333
-8.675,41.2
-8.66666667,41.2
-8.65833333,41.2
-8.65833333,41.19166667
-8.65,41.19166667
-8.65,41.2
-8.64166667,41.2
-8.64166667,41.20833333
-8.64166667,41.21666667
-8.64166667,41.225
</coordinates>
</LinearRing>
</innerBoundaryIs>
<innerBoundaryIs>
<LinearRing>
<coordinates>
-8.59166667,41.23333333
-8.59166667,41.225
-8.58333333,41.225
-8.58333333,41.23333333
-8.58333333,41.24166667
-8.58333333,41.25
-8.575,41.25
-8.575,41.25833333
-8.56666667,41.25833333
-8.56666667,41.26666667
-8.55833333,41.26666667
-8.55833333,41.25833333
-8.55,41.25833333
-8.55,41.25
-8.55833333,41.25
-8.56666667,41.25
-8.56666667,41.24166667
-8.56666667,41.23333333
-8.56666667,41.225
-8.55833333,41.225
-8.55,41.225
-8.55,41.23333333
-8.55,41.24166667
-8.54166667,41.24166667
-8.54166667,41.25
-8.54166667,41.25833333
-8.54166667,41.26666667
-8.55,41.26666667
-8.55,41.275
-8.55833333,41.275
-8.55833333,41.28333333
-8.56666667,41.28333333
-8.56666667,41.29166667
-8.575,41.29166667
-8.575,41.28333333
-8.58333333,41.28333333
-8.58333333,41.275
-8.59166667,41.275
-8.6,41.275
-8.6,41.26666667
-8.60833333,41.26666667
-8.60833333,41.25833333
-8.60833333,41.25
-8.61666667,41.25
-8.61666667,41.25833333
-8.625,41.25833333
-8.625,41.25
-8.625,41.24166667
-8.61666667,41.24166667
-8.60833333,41.24166667
-8.6,41.24166667
-8.59166667,41.24166667
-8.59166667,41.23333333
</coordinates>
</LinearRing>
</innerBoundaryIs>
<innerBoundaryIs>
<LinearRing>
<coordinates>
-8.59166667,41.225
-8.6,41.225
-8.60833333,41.225
-8.61666667,41.225
-8.625,41.225
-8.625,41.21666667
-8.61666667,41.21666667
-8.60833333,41.21666667
-8.6,41.21666667
-8.59166667,41.21666667
-8.59166667,41.225
</coordinates>
</LinearRing>
</innerBoundaryIs>
<innerBoundaryIs>
<LinearRing>
<coordinates>
-8.6,41.275
-8.6,41.28333333
-8.60833333,41.28333333
-8.61666667,41.28333333
-8.61666667,41.275
-8.60833333,41.275
-8.6,41.275
</coordinates>
</LinearRing>
</innerBoundaryIs>
<innerBoundaryIs>
<LinearRing>
<coordinates>
-8.56666667,41.125
-8.55833333,41.125
-8.55833333,41.13333333
-8.56666667,41.13333333
-8.56666667,41.125
</coordinates>
</LinearRing>
</innerBoundaryIs>
<innerBoundaryIs>
<LinearRing>
<coordinates>
-8.56666667,41.13333333
-8.56666667,41.14166667
-8.56666667,41.15
-8.575,41.15
-8.575,41.14166667
-8.575,41.13333333
-8.56666667,41.13333333
</coordinates>
</LinearRing>
</innerBoundaryIs>
<innerBoundaryIs>
<LinearRing>
<coordinates>
-8.675,41.31666667
-8.675,41.30833333
-8.66666667,41.30833333
-8.66666667,41.31666667
-8.675,41.31666667
</coordinates>
</LinearRing>
</innerBoundaryIs>
<innerBoundaryIs>
<LinearRing>
<coordinates>
-8.675,41.30833333
-8.68333333,41.30833333
-8.68333333,41.3
-8.675,41.3
-8.675,41.30833333
</coordinates>
</LinearRing>
</innerBoundaryIs>
<innerBoundaryIs>
<LinearRing>
<coordinates>
-8.66666667,41.30833333
-8.66666667,41.3
-8.66666667,41.29166667
-8.65833333,41.29166667
-8.65833333,41.28333333
-8.65,41.28333333
-8.64166667,41.28333333
-8.63333333,41.28333333
-8.63333333,41.29166667
-8.64166667,41.29166667
-8.64166667,41.3
-8.64166667,41.30833333
-8.65,41.30833333
-8.65833333,41.30833333
-8.66666667,41.30833333
</coordinates>
</LinearRing>
</innerBoundaryIs>
<innerBoundaryIs>
<LinearRing>
<coordinates>
-8.66666667,41.29166667
-8.675,41.29166667
-8.675,41.28333333
-8.66666667,41.28333333
-8.66666667,41.29166667
</coordinates>
</LinearRing>
</innerBoundaryIs>
<innerBoundaryIs>
<LinearRing>
<coordinates>
-8.73333333,41.34166667
-8.725,41.34166667
-8.725,41.35
-8.73333333,41.35
-8.73333333,41.34166667
</coordinates>
</LinearRing>
</innerBoundaryIs>
<innerBoundaryIs>
<LinearRing>
<coordinates>
-8.725,41.34166667
-8.725,41.33333333
-8.71666667,41.33333333
-8.70833333,41.33333333
-8.70833333,41.34166667
-8.71666667,41.34166667
-8.725,41.34166667
</coordinates>
</LinearRing>
</innerBoundaryIs>
<innerBoundaryIs>
<LinearRing>
<coordinates>
-8.70833333,41.33333333
-8.70833333,41.325
-8.7,41.325
-8.7,41.33333333
-8.70833333,41.33333333
</coordinates>
</LinearRing>
</innerBoundaryIs>
<innerBoundaryIs>
<LinearRing>
<coordinates>
-8.38333333,39.51666667
-8.375,39.51666667
-8.375,39.525
-8.38333333,39.525
-8.38333333,39.51666667
</coordinates>
</LinearRing>
</innerBoundaryIs>
<innerBoundaryIs>
<LinearRing>
<coordinates>
-8.36666667,39.50833333
-8.375,39.50833333
-8.375,39.5
-8.375,39.49166667
-8.36666667,39.49166667
-8.36666667,39.5
-8.36666667,39.50833333
</coordinates>
</LinearRing>
</innerBoundaryIs>
<innerBoundaryIs>
<LinearRing>
<coordinates>
-8.475,39.30833333
-8.475,39.3
-8.46666667,39.3
-8.46666667,39.30833333
-8.475,39.30833333
</coordinates>
</LinearRing>
</innerBoundaryIs>
<innerBoundaryIs>
<LinearRing>
<coordinates>
-8.48333333,39.28333333
-8.475,39.28333333
-8.475,39.29166667
-8.48333333,39.29166667
-8.48333333,39.28333333
</coordinates>
</LinearRing>
</innerBoundaryIs>
<innerBoundaryIs>
<LinearRing>
<coordinates>
-8.45833333,39.28333333
-8.45833333,39.275
-8.45,39.275
-8.45,39.28333333
-8.45833333,39.28333333
</coordinates>
</LinearRing>
</innerBoundaryIs>
<innerBoundaryIs>
<LinearRing>
<coordinates>
-8.46666667,39.25833333
-8.45833333,39.25833333
-8.45833333,39.26666667
-8.46666667,39.26666667
-8.46666667,39.25833333
</coordinates>
</LinearRing>
</innerBoundaryIs>
<innerBoundaryIs>
<LinearRing>
<coordinates>
-8.4,39.3
-8.4,39.29166667
-8.39166667,39.29166667
-8.39166667,39.3
-8.4,39.3
</coordinates>
</LinearRing>
</innerBoundaryIs>
<innerBoundaryIs>
<LinearRing>
<coordinates>
-8.375,39.3
-8.375,39.29166667
-8.36666667,39.29166667
-8.36666667,39.3
-8.375,39.3
</coordinates>
</LinearRing>
</innerBoundaryIs>
<innerBoundaryIs>
<LinearRing>
<coordinates>
-8.3,39.33333333
-8.3,39.325
-8.30833333,39.325
-8.30833333,39.31666667
-8.3,39.31666667
-8.3,39.30833333
-8.29166667,39.30833333
-8.29166667,39.31666667
-8.29166667,39.325
-8.29166667,39.33333333
-8.3,39.33333333
</coordinates>
</LinearRing>
</innerBoundaryIs>
<innerBoundaryIs>
<LinearRing>
<coordinates>
-8.425,39.375
-8.41666667,39.375
-8.40833333,39.375
-8.40833333,39.38333333
-8.41666667,39.38333333
-8.425,39.38333333
-8.425,39.375
</coordinates>
</LinearRing>
</innerBoundaryIs>
<innerBoundaryIs>
<LinearRing>
<coordinates>
-8.39166667,39.45
-8.39166667,39.44166667
-8.38333333,39.44166667
-8.38333333,39.45
-8.39166667,39.45
</coordinates>
</LinearRing>
</innerBoundaryIs>
<innerBoundaryIs>
<LinearRing>
<coordinates>
-8.36666667,39.45833333
-8.35833333,39.45833333
-8.35833333,39.46666667
-8.36666667,39.46666667
-8.36666667,39.475
-8.375,39.475
-8.38333333,39.475
-8.39166667,39.475
-8.39166667,39.46666667
-8.38333333,39.46666667
-8.375,39.46666667
-8.375,39.45833333
-8.36666667,39.45833333
</coordinates>
</LinearRing>
</innerBoundaryIs>
<innerBoundaryIs>
<LinearRing>
<coordinates>
-9.01666667,39.50833333
-9.01666667,39.5
-9.00833333,39.5
-9,39.5
-9,39.50833333
-9,39.51666667
-9.00833333,39.51666667
-9.00833333,39.50833333
-9.01666667,39.50833333
</coordinates>
</LinearRing>
</innerBoundaryIs>
<innerBoundaryIs>
<LinearRing>
<coordinates>
-8.975,39.50833333
-8.96666667,39.50833333
-8.96666667,39.51666667
-8.975,39.51666667
-8.975,39.50833333
</coordinates>
</LinearRing>
</innerBoundaryIs>
<innerBoundaryIs>
<LinearRing>
<coordinates>
-9.325,39.15833333
-9.31666667,39.15833333
-9.30833333,39.15833333
-9.3,39.15833333
-9.3,39.16666667
-9.30833333,39.16666667
-9.31666667,39.16666667
-9.325,39.16666667
-9.325,39.15833333
</coordinates>
</LinearRing>
</innerBoundaryIs>
<innerBoundaryIs>
<LinearRing>
<coordinates>
-9.45833333,38.76666667
-9.45833333,38.75833333
-9.45,38.75833333
-9.45,38.76666667
-9.45833333,38.76666667
</coordinates>
</LinearRing>
</innerBoundaryIs>
<innerBoundaryIs>
<LinearRing>
<coordinates>
-9.25833333,38.93333333
-9.25,38.93333333
-9.25,38.94166667
-9.25833333,38.94166667
-9.25833333,38.93333333
</coordinates>
</LinearRing>
</innerBoundaryIs>
<innerBoundaryIs>
<LinearRing>
<coordinates>
-9.34166667,38.9
-9.34166667,38.89166667
-9.33333333,38.89166667
-9.33333333,38.9
-9.34166667,38.9
</coordinates>
</LinearRing>
</innerBoundaryIs>
<innerBoundaryIs>
<LinearRing>
<coordinates>
-9.39166667,38.875
-9.39166667,38.86666667
-9.38333333,38.86666667
-9.38333333,38.875
-9.39166667,38.875
</coordinates>
</LinearRing>
</innerBoundaryIs>
<innerBoundaryIs>
<LinearRing>
<coordinates>
-9.34166667,38.90833333
-9.33333333,38.90833333
-9.33333333,38.91666667
-9.34166667,38.91666667
-9.34166667,38.90833333
</coordinates>
</LinearRing>
</innerBoundaryIs>
<innerBoundaryIs>
<LinearRing>
<coordinates>
-9.20833333,39.05
-9.2,39.05
-9.2,39.05833333
-9.20833333,39.05833333
-9.20833333,39.05
</coordinates>
</LinearRing>
</innerBoundaryIs>
<innerBoundaryIs>
<LinearRing>
<coordinates>
-9.36666667,39.06666667
-9.36666667,39.05833333
-9.35833333,39.05833333
-9.35833333,39.06666667
-9.35833333,39.075
-9.36666667,39.075
-9.36666667,39.06666667
</coordinates>
</LinearRing>
</innerBoundaryIs>
<innerBoundaryIs>
<LinearRing>
<coordinates>
-9.35833333,39.025
-9.35833333,39.01666667
-9.35,39.01666667
-9.35,39.025
-9.34166667,39.025
-9.34166667,39.03333333
-9.35,39.03333333
-9.35,39.04166667
-9.35833333,39.04166667
-9.35833333,39.03333333
-9.35833333,39.025
</coordinates>
</LinearRing>
</innerBoundaryIs>
<innerBoundaryIs>
<LinearRing>
<coordinates>
-9.375,39.05
-9.375,39.04166667
-9.36666667,39.04166667
-9.36666667,39.05
-9.375,39.05
</coordinates>
</LinearRing>
</innerBoundaryIs>
<innerBoundaryIs>
<LinearRing>
<coordinates>
-9.225,39.08333333
-9.21666667,39.08333333
-9.21666667,39.09166667
-9.225,39.09166667
-9.225,39.08333333
</coordinates>
</LinearRing>
</innerBoundaryIs>
<innerBoundaryIs>
<LinearRing>
<coordinates>
-9.30833333,39.13333333
-9.3,39.13333333
-9.29166667,39.13333333
-9.29166667,39.14166667
-9.3,39.14166667
-9.3,39.15
-9.30833333,39.15
-9.31666667,39.15
-9.31666667,39.14166667
-9.30833333,39.14166667
-9.30833333,39.13333333
</coordinates>
</LinearRing>
</innerBoundaryIs>
<innerBoundaryIs>
<LinearRing>
<coordinates>
-8.95833333,39.24166667
-8.95833333,39.23333333
-8.95,39.23333333
-8.94166667,39.23333333
-8.94166667,39.24166667
-8.94166667,39.25
-8.95,39.25
-8.95,39.24166667
-8.95833333,39.24166667
</coordinates>
</LinearRing>
</innerBoundaryIs>
<innerBoundaryIs>
<LinearRing>
<coordinates>
-9.21666667,39.2
-9.225,39.2
-9.225,39.20833333
-9.23333333,39.20833333
-9.23333333,39.2
-9.23333333,39.19166667
-9.24166667,39.19166667
-9.24166667,39.18333333
-9.23333333,39.18333333
-9.225,39.18333333
-9.21666667,39.18333333
-9.20833333,39.18333333
-9.20833333,39.19166667
-9.2,39.19166667
-9.2,39.2
-9.20833333,39.2
-9.21666667,39.2
</coordinates>
</LinearRing>
</innerBoundaryIs>
<innerBoundaryIs>
<LinearRing>
<coordinates>
-9.25833333,39.2
-9.25833333,39.19166667
-9.25,39.19166667
-9.25,39.2
-9.25,39.20833333
-9.25833333,39.20833333
-9.25833333,39.2
</coordinates>
</LinearRing>
</innerBoundaryIs>
<innerBoundaryIs>
<LinearRing>
<coordinates>
-9.28333333,39.175
-9.275,39.175
-9.275,39.18333333
-9.275,39.19166667
-9.28333333,39.19166667
-9.28333333,39.18333333
-9.28333333,39.175
</coordinates>
</LinearRing>
</innerBoundaryIs>
<innerBoundaryIs>
<LinearRing>
<coordinates>
-9.31666667,39.225
-9.31666667,39.21666667
-9.30833333,39.21666667
-9.3,39.21666667
-9.3,39.225
-9.30833333,39.225
-9.31666667,39.225
</coordinates>
</LinearRing>
</innerBoundaryIs>
<innerBoundaryIs>
<LinearRing>
<coordinates>
-9.03333333,39.275
-9.025,39.275
-9.01666667,39.275
-9.01666667,39.28333333
-9.025,39.28333333
-9.03333333,39.28333333
-9.03333333,39.275
</coordinates>
</LinearRing>
</innerBoundaryIs>
<innerBoundaryIs>
<LinearRing>
<coordinates>
-9.00833333,39.3
-9.00833333,39.29166667
-9,39.29166667
-9,39.3
-9.00833333,39.3
</coordinates>
</LinearRing>
</innerBoundaryIs>
<innerBoundaryIs>
<LinearRing>
<coordinates>
-9.3,39.28333333
-9.29166667,39.28333333
-9.29166667,39.29166667
-9.3,39.29166667
-9.3,39.28333333
</coordinates>
</LinearRing>
</innerBoundaryIs>
<innerBoundaryIs>
<LinearRing>
<coordinates>
-9.01666667,39.4
-9.00833333,39.4
-9.00833333,39.40833333
-9.01666667,39.40833333
-9.01666667,39.4
</coordinates>
</LinearRing>
</innerBoundaryIs>
<innerBoundaryIs>
<LinearRing>
<coordinates>
-8.81666667,39.39166667
-8.81666667,39.38333333
-8.80833333,39.38333333
-8.8,39.38333333
-8.8,39.39166667
-8.8,39.4
-8.80833333,39.4
-8.80833333,39.39166667
-8.81666667,39.39166667
</coordinates>
</LinearRing>
</innerBoundaryIs>
<innerBoundaryIs>
<LinearRing>
<coordinates>
-8.95833333,39.35833333
-8.95,39.35833333
-8.95,39.36666667
-8.95833333,39.36666667
-8.96666667,39.36666667
-8.96666667,39.35833333
-8.95833333,39.35833333
</coordinates>
</LinearRing>
</innerBoundaryIs>
<innerBoundaryIs>
<LinearRing>
<coordinates>
-8.94166667,39.35833333
-8.93333333,39.35833333
-8.93333333,39.36666667
-8.94166667,39.36666667
-8.94166667,39.35833333
</coordinates>
</LinearRing>
</innerBoundaryIs>
<innerBoundaryIs>
<LinearRing>
<coordinates>
-9.29166667,39.33333333
-9.28333333,39.33333333
-9.28333333,39.34166667
-9.29166667,39.34166667
-9.29166667,39.33333333
</coordinates>
</LinearRing>
</innerBoundaryIs>
<innerBoundaryIs>
<LinearRing>
<coordinates>
-8.99166667,39.375
-8.99166667,39.36666667
-8.98333333,39.36666667
-8.975,39.36666667
-8.975,39.375
-8.96666667,39.375
-8.96666667,39.38333333
-8.975,39.38333333
-8.98333333,39.38333333
-8.98333333,39.375
-8.99166667,39.375
</coordinates>
</LinearRing>
</innerBoundaryIs>
<innerBoundaryIs>
<LinearRing>
<coordinates>
-9.14166667,39.375
-9.14166667,39.36666667
-9.13333333,39.36666667
-9.13333333,39.375
-9.14166667,39.375
</coordinates>
</LinearRing>
</innerBoundaryIs>
<innerBoundaryIs>
<LinearRing>
<coordinates>
-8.74166667,39.425
-8.74166667,39.41666667
-8.73333333,39.41666667
-8.73333333,39.425
-8.74166667,39.425
</coordinates>
</LinearRing>
</innerBoundaryIs>
<innerBoundaryIs>
<LinearRing>
<coordinates>
-9.00833333,39.43333333
-9,39.43333333
-8.99166667,39.43333333
-8.99166667,39.44166667
-9,39.44166667
-9.00833333,39.44166667
-9.00833333,39.43333333
</coordinates>
</LinearRing>
</innerBoundaryIs>
<innerBoundaryIs>
<LinearRing>
<coordinates>
-9.01666667,39.475
-9.00833333,39.475
-9.00833333,39.48333333
-9.01666667,39.48333333
-9.01666667,39.475
</coordinates>
</LinearRing>
</innerBoundaryIs>
<innerBoundaryIs>
<LinearRing>
<coordinates>
-8.03333333,39.4
-8.03333333,39.39166667
-8.025,39.39166667
-8.025,39.4
-8.03333333,39.4
</coordinates>
</LinearRing>
</innerBoundaryIs>
<innerBoundaryIs>
<LinearRing>
<coordinates>
-8.08333333,39.45833333
-8.08333333,39.45
-8.08333333,39.44166667
-8.075,39.44166667
-8.075,39.45
-8.06666667,39.45
-8.05833333,39.45
-8.05,39.45
-8.04166667,39.45
-8.03333333,39.45
-8.025,39.45
-8.01666667,39.45
-8.00833333,39.45
-8.00833333,39.45833333
-8.00833333,39.46666667
-8.01666667,39.46666667
-8.01666667,39.475
-8.025,39.475
-8.025,39.48333333
-8.01666667,39.48333333
-8.01666667,39.49166667
-8.025,39.49166667
-8.03333333,39.49166667
-8.03333333,39.48333333
-8.04166667,39.48333333
-8.05,39.48333333
-8.05833333,39.48333333
-8.06666667,39.48333333
-8.075,39.48333333
-8.075,39.475
-8.06666667,39.475
-8.06666667,39.46666667
-8.075,39.46666667
-8.075,39.45833333
-8.08333333,39.45833333
</coordinates>
</LinearRing>
</innerBoundaryIs>
<innerBoundaryIs>
<LinearRing>
<coordinates>
-8,39.45833333
-8,39.45
-7.99166667,39.45
-7.99166667,39.45833333
-8,39.45833333
</coordinates>
</LinearRing>
</innerBoundaryIs>
<innerBoundaryIs>
<LinearRing>
<coordinates>
-8.04166667,39.425
-8.04166667,39.41666667
-8.03333333,39.41666667
-8.03333333,39.425
-8.04166667,39.425
</coordinates>
</LinearRing>
</innerBoundaryIs>
<innerBoundaryIs>
<LinearRing>
<coordinates>
-7.98333333,39.425
-7.98333333,39.41666667
-7.975,39.41666667
-7.975,39.425
-7.98333333,39.425
</coordinates>
</LinearRing>
</innerBoundaryIs>
<innerBoundaryIs>
<LinearRing>
<coordinates>
-8.9,39.69166667
-8.89166667,39.69166667
-8.89166667,39.68333333
-8.88333333,39.68333333
-8.88333333,39.69166667
-8.88333333,39.7
-8.89166667,39.7
-8.9,39.7
-8.9,39.69166667
</coordinates>
</LinearRing>
</innerBoundaryIs>
<innerBoundaryIs>
<LinearRing>
<coordinates>
-8.55833333,39.69166667
-8.55,39.69166667
-8.55,39.7
-8.55833333,39.7
-8.55833333,39.69166667
</coordinates>
</LinearRing>
</innerBoundaryIs>
<innerBoundaryIs>
<LinearRing>
<coordinates>
-8.4,39.7
-8.4,39.69166667
-8.39166667,39.69166667
-8.39166667,39.7
-8.4,39.7
</coordinates>
</LinearRing>
</innerBoundaryIs>
<innerBoundaryIs>
<LinearRing>
<coordinates>
-8.33333333,39.60833333
-8.325,39.60833333
-8.325,39.6
-8.33333333,39.6
-8.33333333,39.59166667
-8.325,39.59166667
-8.31666667,39.59166667
-8.31666667,39.6
-8.31666667,39.60833333
-8.30833333,39.60833333
-8.30833333,39.6
-8.30833333,39.59166667
-8.3,39.59166667
-8.3,39.6
-8.3,39.60833333
-8.3,39.61666667
-8.30833333,39.61666667
-8.30833333,39.625
-8.31666667,39.625
-8.31666667,39.63333333
-8.325,39.63333333
-8.325,39.625
-8.325,39.61666667
-8.33333333,39.61666667
-8.33333333,39.60833333
</coordinates>
</LinearRing>
</innerBoundaryIs>
<innerBoundaryIs>
<LinearRing>
<coordinates>
-8.20833333,39.60833333
-8.2,39.60833333
-8.2,39.61666667
-8.2,39.625
-8.20833333,39.625
-8.20833333,39.61666667
-8.20833333,39.60833333
</coordinates>
</LinearRing>
</innerBoundaryIs>
<innerBoundaryIs>
<LinearRing>
<coordinates>
-8.35,39.56666667
-8.34166667,39.56666667
-8.34166667,39.575
-8.35,39.575
-8.35,39.56666667
</coordinates>
</LinearRing>
</innerBoundaryIs>
<innerBoundaryIs>
<LinearRing>
<coordinates>
-8.33333333,39.56666667
-8.325,39.56666667
-8.325,39.575
-8.33333333,39.575
-8.33333333,39.56666667
</coordinates>
</LinearRing>
</innerBoundaryIs>
<innerBoundaryIs>
<LinearRing>
<coordinates>
-8.3,39.56666667
-8.29166667,39.56666667
-8.29166667,39.575
-8.3,39.575
-8.3,39.56666667
</coordinates>
</LinearRing>
</innerBoundaryIs>
<innerBoundaryIs>
<LinearRing>
<coordinates>
-8.2,39.56666667
-8.19166667,39.56666667
-8.19166667,39.575
-8.2,39.575
-8.2,39.56666667
</coordinates>
</LinearRing>
</innerBoundaryIs>
<innerBoundaryIs>
<LinearRing>
<coordinates>
-8.15833333,39.56666667
-8.15,39.56666667
-8.15,39.575
-8.15,39.58333333
-8.15,39.59166667
-8.15833333,39.59166667
-8.15833333,39.58333333
-8.15833333,39.575
-8.15833333,39.56666667
</coordinates>
</LinearRing>
</innerBoundaryIs>
<innerBoundaryIs>
<LinearRing>
<coordinates>
-8.11666667,39.55833333
-8.10833333,39.55833333
-8.10833333,39.56666667
-8.11666667,39.56666667
-8.11666667,39.55833333
</coordinates>
</LinearRing>
</innerBoundaryIs>
<innerBoundaryIs>
<LinearRing>
<coordinates>
-8.30833333,39.53333333
-8.3,39.53333333
-8.3,39.54166667
-8.30833333,39.54166667
-8.30833333,39.53333333
</coordinates>
</LinearRing>
</innerBoundaryIs>
<innerBoundaryIs>
<LinearRing>
<coordinates>
-8.29166667,39.525
-8.29166667,39.51666667
-8.28333333,39.51666667
-8.28333333,39.525
-8.29166667,39.525
</coordinates>
</LinearRing>
</innerBoundaryIs>
<innerBoundaryIs>
<LinearRing>
<coordinates>
-8.05,39.54166667
-8.05,39.53333333
-8.04166667,39.53333333
-8.03333333,39.53333333
-8.03333333,39.54166667
-8.03333333,39.55
-8.04166667,39.55
-8.05,39.55
-8.05,39.54166667
</coordinates>
</LinearRing>
</innerBoundaryIs>
<innerBoundaryIs>
<LinearRing>
<coordinates>
-8.19166667,39.59166667
-8.19166667,39.58333333
-8.18333333,39.58333333
-8.18333333,39.59166667
-8.18333333,39.6
-8.19166667,39.6
-8.19166667,39.59166667
</coordinates>
</LinearRing>
</innerBoundaryIs>
<innerBoundaryIs>
<LinearRing>
<coordinates>
-8.725,39.60833333
-8.71666667,39.60833333
-8.71666667,39.61666667
-8.725,39.61666667
-8.725,39.60833333
</coordinates>
</LinearRing>
</innerBoundaryIs>
<innerBoundaryIs>
<LinearRing>
<coordinates>
-8.55833333,39.60833333
-8.55,39.60833333
-8.54166667,39.60833333
-8.54166667,39.61666667
-8.54166667,39.625
-8.55,39.625
-8.55833333,39.625
-8.55833333,39.61666667
-8.55833333,39.60833333
</coordinates>
</LinearRing>
</innerBoundaryIs>
<innerBoundaryIs>
<LinearRing>
<coordinates>
-8.48333333,39.60833333
-8.475,39.60833333
-8.475,39.61666667
-8.48333333,39.61666667
-8.48333333,39.60833333
</coordinates>
</LinearRing>
</innerBoundaryIs>
<innerBoundaryIs>
<LinearRing>
<coordinates>
-8.55,39.56666667
-8.54166667,39.56666667
-8.53333333,39.56666667
-8.53333333,39.575
-8.525,39.575
-8.525,39.58333333
-8.525,39.59166667
-8.53333333,39.59166667
-8.54166667,39.59166667
-8.54166667,39.58333333
-8.55,39.58333333
-8.55,39.575
-8.55,39.56666667
</coordinates>
</LinearRing>
</innerBoundaryIs>
<innerBoundaryIs>
<LinearRing>
<coordinates>
-8.63333333,39.56666667
-8.625,39.56666667
-8.625,39.575
-8.625,39.58333333
-8.63333333,39.58333333
-8.63333333,39.59166667
-8.63333333,39.6
-8.64166667,39.6
-8.65,39.6
-8.65833333,39.6
-8.65833333,39.59166667
-8.65,39.59166667
-8.65,39.58333333
-8.64166667,39.58333333
-8.64166667,39.575
-8.63333333,39.575
-8.63333333,39.56666667
</coordinates>
</LinearRing>
</innerBoundaryIs>
<innerBoundaryIs>
<LinearRing>
<coordinates>
-8.93333333,39.60833333
-8.925,39.60833333
-8.925,39.61666667
-8.93333333,39.61666667
-8.93333333,39.60833333
</coordinates>
</LinearRing>
</innerBoundaryIs>
<innerBoundaryIs>
<LinearRing>
<coordinates>
-8.85,39.61666667
-8.85,39.60833333
-8.84166667,39.60833333
-8.84166667,39.61666667
-8.85,39.61666667
</coordinates>
</LinearRing>
</innerBoundaryIs>
<innerBoundaryIs>
<LinearRing>
<coordinates>
-8.775,39.61666667
-8.76666667,39.61666667
-8.76666667,39.625
-8.775,39.625
-8.775,39.61666667
</coordinates>
</LinearRing>
</innerBoundaryIs>
<innerBoundaryIs>
<LinearRing>
<coordinates>
-8.89166667,39.56666667
-8.89166667,39.55833333
-8.88333333,39.55833333
-8.88333333,39.56666667
-8.89166667,39.56666667
</coordinates>
</LinearRing>
</innerBoundaryIs>
<innerBoundaryIs>
<LinearRing>
<coordinates>
-8.93333333,39.53333333
-8.93333333,39.525
-8.925,39.525
-8.925,39.53333333
-8.93333333,39.53333333
</coordinates>
</LinearRing>
</innerBoundaryIs>
<innerBoundaryIs>
<LinearRing>
<coordinates>
-8.83333333,39.6
-8.825,39.6
-8.825,39.60833333
-8.83333333,39.60833333
-8.83333333,39.6
</coordinates>
</LinearRing>
</innerBoundaryIs>
<innerBoundaryIs>
<LinearRing>
<coordinates>
-8.81666667,39.6
-8.80833333,39.6
-8.80833333,39.60833333
-8.81666667,39.60833333
-8.81666667,39.6
</coordinates>
</LinearRing>
</innerBoundaryIs>
<innerBoundaryIs>
<LinearRing>
<coordinates>
-8.3,39.65
-8.29166667,39.65
-8.29166667,39.64166667
-8.3,39.64166667
-8.30833333,39.64166667
-8.30833333,39.63333333
-8.3,39.63333333
-8.29166667,39.63333333
-8.28333333,39.63333333
-8.275,39.63333333
-8.275,39.64166667
-8.28333333,39.64166667
-8.28333333,39.65
-8.275,39.65
-8.275,39.65833333
-8.275,39.66666667
-8.28333333,39.66666667
-8.28333333,39.65833333
-8.29166667,39.65833333
-8.3,39.65833333
-8.3,39.65
</coordinates>
</LinearRing>
</innerBoundaryIs>
<innerBoundaryIs>
<LinearRing>
<coordinates>
-8.26666667,39.63333333
-8.25833333,39.63333333
-8.25833333,39.64166667
-8.26666667,39.64166667
-8.26666667,39.63333333
</coordinates>
</LinearRing>
</innerBoundaryIs>
<innerBoundaryIs>
<LinearRing>
<coordinates>
-8.38333333,39.65833333
-8.38333333,39.65
-8.375,39.65
-8.375,39.65833333
-8.38333333,39.65833333
</coordinates>
</LinearRing>
</innerBoundaryIs>
<innerBoundaryIs>
<LinearRing>
<coordinates>
-8.40833333,39.675
-8.4,39.675
-8.4,39.68333333
-8.40833333,39.68333333
-8.40833333,39.675
</coordinates>
</LinearRing>
</innerBoundaryIs>
<innerBoundaryIs>
<LinearRing>
<coordinates>
-8.66666667,39.68333333
-8.66666667,39.675
-8.65833333,39.675
-8.65833333,39.68333333
-8.66666667,39.68333333
</coordinates>
</LinearRing>
</innerBoundaryIs>
<innerBoundaryIs>
<LinearRing>
<coordinates>
-8.775,39.675
-8.775,39.66666667
-8.775,39.65833333
-8.76666667,39.65833333
-8.76666667,39.66666667
-8.76666667,39.675
-8.775,39.675
</coordinates>
</LinearRing>
</innerBoundaryIs>
<innerBoundaryIs>
<LinearRing>
<coordinates>
-8.86666667,39.63333333
-8.86666667,39.64166667
-8.875,39.64166667
-8.88333333,39.64166667
-8.88333333,39.63333333
-8.875,39.63333333
-8.86666667,39.63333333
</coordinates>
</LinearRing>
</innerBoundaryIs>
<innerBoundaryIs>
<LinearRing>
<coordinates>
-8.86666667,39.675
-8.85833333,39.675
-8.85833333,39.68333333
-8.86666667,39.68333333
-8.86666667,39.675
</coordinates>
</LinearRing>
</innerBoundaryIs>
<innerBoundaryIs>
<LinearRing>
<coordinates>
-8.81666667,39.78333333
-8.80833333,39.78333333
-8.80833333,39.79166667
-8.81666667,39.79166667
-8.81666667,39.78333333
</coordinates>
</LinearRing>
</innerBoundaryIs>
<innerBoundaryIs>
<LinearRing>
<coordinates>
-8.63333333,39.78333333
-8.63333333,39.775
-8.64166667,39.775
-8.64166667,39.76666667
-8.65,39.76666667
-8.65,39.775
-8.65833333,39.775
-8.65833333,39.76666667
-8.66666667,39.76666667
-8.66666667,39.75833333
-8.65833333,39.75833333
-8.65,39.75833333
-8.64166667,39.75833333
-8.63333333,39.75833333
-8.63333333,39.76666667
-8.625,39.76666667
-8.625,39.775
-8.625,39.78333333
-8.63333333,39.78333333
</coordinates>
</LinearRing>
</innerBoundaryIs>
<innerBoundaryIs>
<LinearRing>
<coordinates>
-8.46666667,39.78333333
-8.46666667,39.775
-8.46666667,39.76666667
-8.46666667,39.75833333
-8.46666667,39.75
-8.45833333,39.75
-8.45,39.75
-8.45,39.75833333
-8.45,39.76666667
-8.45,39.775
-8.45833333,39.775
-8.45833333,39.78333333
-8.46666667,39.78333333
</coordinates>
</LinearRing>
</innerBoundaryIs>
<innerBoundaryIs>
<LinearRing>
<coordinates>
-8.84166667,39.74166667
-8.84166667,39.73333333
-8.83333333,39.73333333
-8.83333333,39.74166667
-8.84166667,39.74166667
</coordinates>
</LinearRing>
</innerBoundaryIs>
<innerBoundaryIs>
<LinearRing>
<coordinates>
-8.825,39.74166667
-8.825,39.73333333
-8.825,39.725
-8.81666667,39.725
-8.80833333,39.725
-8.80833333,39.73333333
-8.81666667,39.73333333
-8.81666667,39.74166667
-8.81666667,39.75
-8.81666667,39.75833333
-8.825,39.75833333
-8.83333333,39.75833333
-8.83333333,39.76666667
-8.84166667,39.76666667
-8.84166667,39.75833333
-8.84166667,39.75
-8.83333333,39.75
-8.825,39.75
-8.825,39.74166667
</coordinates>
</LinearRing>
</innerBoundaryIs>
<innerBoundaryIs>
<LinearRing>
<coordinates>
-8.54166667,39.71666667
-8.54166667,39.70833333
-8.53333333,39.70833333
-8.525,39.70833333
-8.525,39.71666667
-8.53333333,39.71666667
-8.54166667,39.71666667
</coordinates>
</LinearRing>
</innerBoundaryIs>
<innerBoundaryIs>
<LinearRing>
<coordinates>
-8.5,39.71666667
-8.49166667,39.71666667
-8.48333333,39.71666667
-8.48333333,39.725
-8.49166667,39.725
-8.5,39.725
-8.5,39.71666667
</coordinates>
</LinearRing>
</innerBoundaryIs>
<innerBoundaryIs>
<LinearRing>
<coordinates>
-8.475,39.71666667
-8.46666667,39.71666667
-8.46666667,39.725
-8.475,39.725
-8.475,39.71666667
</coordinates>
</LinearRing>
</innerBoundaryIs>
<innerBoundaryIs>
<LinearRing>
<coordinates>
-8.5,39.76666667
-8.49166667,39.76666667
-8.48333333,39.76666667
-8.48333333,39.775
-8.49166667,39.775
-8.5,39.775
-8.5,39.76666667
</coordinates>
</LinearRing>
</innerBoundaryIs>
<innerBoundaryIs>
<LinearRing>
<coordinates>
-8.76666667,39.75833333
-8.76666667,39.75
-8.75833333,39.75
-8.75833333,39.75833333
-8.76666667,39.75833333
</coordinates>
</LinearRing>
</innerBoundaryIs>
<innerBoundaryIs>
<LinearRing>
<coordinates>
-8.54166667,39.75833333
-8.54166667,39.75
-8.53333333,39.75
-8.525,39.75
-8.51666667,39.75
-8.51666667,39.75833333
-8.525,39.75833333
-8.53333333,39.75833333
-8.54166667,39.75833333
</coordinates>
</LinearRing>
</innerBoundaryIs>
<innerBoundaryIs>
<LinearRing>
<coordinates>
-8.825,39.775
-8.825,39.76666667
-8.81666667,39.76666667
-8.81666667,39.775
-8.825,39.775
</coordinates>
</LinearRing>
</innerBoundaryIs>
<innerBoundaryIs>
<LinearRing>
<coordinates>
-8.7,39.84166667
-8.7,39.83333333
-8.69166667,39.83333333
-8.69166667,39.84166667
-8.69166667,39.85
-8.7,39.85
-8.7,39.84166667
</coordinates>
</LinearRing>
</innerBoundaryIs>
<innerBoundaryIs>
<LinearRing>
<coordinates>
-8.85,39.79166667
-8.84166667,39.79166667
-8.83333333,39.79166667
-8.83333333,39.8
-8.84166667,39.8
-8.84166667,39.80833333
-8.85,39.80833333
-8.85,39.8
-8.85,39.79166667
</coordinates>
</LinearRing>
</innerBoundaryIs>
<innerBoundaryIs>
<LinearRing>
<coordinates>
-8.75,39.80833333
-8.74166667,39.80833333
-8.74166667,39.81666667
-8.75,39.81666667
-8.75,39.80833333
</coordinates>
</LinearRing>
</innerBoundaryIs>
<innerBoundaryIs>
<LinearRing>
<coordinates>
-8.75,39.825
-8.74166667,39.825
-8.74166667,39.83333333
-8.75,39.83333333
-8.75,39.825
</coordinates>
</LinearRing>
</innerBoundaryIs>
<innerBoundaryIs>
<LinearRing>
<coordinates>
-8.9,39.875
-8.89166667,39.875
-8.89166667,39.88333333
-8.9,39.88333333
-8.9,39.875
</coordinates>
</LinearRing>
</innerBoundaryIs>
<innerBoundaryIs>
<LinearRing>
<coordinates>
-8.68333333,39.875
-8.675,39.875
-8.675,39.88333333
-8.68333333,39.88333333
-8.68333333,39.875
</coordinates>
</LinearRing>
</innerBoundaryIs>
<innerBoundaryIs>
<LinearRing>
<coordinates>
-8.875,39.85833333
-8.86666667,39.85833333
-8.85833333,39.85833333
-8.85833333,39.85
-8.85,39.85
-8.85,39.85833333
-8.85,39.86666667
-8.85833333,39.86666667
-8.86666667,39.86666667
-8.875,39.86666667
-8.875,39.85833333
</coordinates>
</LinearRing>
</innerBoundaryIs>
<innerBoundaryIs>
<LinearRing>
<coordinates>
-8.69166667,39.9
-8.68333333,39.9
-8.68333333,39.90833333
-8.69166667,39.90833333
-8.69166667,39.9
</coordinates>
</LinearRing>
</innerBoundaryIs>
<innerBoundaryIs>
<LinearRing>
<coordinates>
-8.26666667,39.76666667
-8.26666667,39.75833333
-8.25833333,39.75833333
-8.25,39.75833333
-8.25,39.76666667
-8.25833333,39.76666667
-8.26666667,39.76666667
</coordinates>
</LinearRing>
</innerBoundaryIs>
<innerBoundaryIs>
<LinearRing>
<coordinates>
-8.175,39.76666667
-8.16666667,39.76666667
-8.16666667,39.775
-8.175,39.775
-8.175,39.76666667
</coordinates>
</LinearRing>
</innerBoundaryIs>
<innerBoundaryIs>
<LinearRing>
<coordinates>
-8.625,40.55833333
-8.61666667,40.55833333
-8.61666667,40.56666667
-8.61666667,40.575
-8.60833333,40.575
-8.6,40.575
-8.59166667,40.575
-8.59166667,40.56666667
-8.58333333,40.56666667
-8.58333333,40.575
-8.575,40.575
-8.56666667,40.575
-8.56666667,40.58333333
-8.575,40.58333333
-8.58333333,40.58333333
-8.59166667,40.58333333
-8.59166667,40.59166667
-8.59166667,40.6
-8.58333333,40.6
-8.58333333,40.60833333
-8.58333333,40.61666667
-8.59166667,40.61666667
-8.59166667,40.625
-8.6,40.625
-8.6,40.63333333
-8.60833333,40.63333333
-8.61666667,40.63333333
-8.61666667,40.64166667
-8.625,40.64166667
-8.63333333,40.64166667
-8.63333333,40.63333333
-8.64166667,40.63333333
-8.65,40.63333333
-8.65,40.625
-8.65833333,40.625
-8.65833333,40.61666667
-8.66666667,40.61666667
-8.66666667,40.60833333
-8.65833333,40.60833333
-8.65833333,40.6
-8.65833333,40.59166667
-8.66666667,40.59166667
-8.675,40.59166667
-8.675,40.58333333
-8.66666667,40.58333333
-8.66666667,40.575
-8.65833333,40.575
-8.65,40.575
-8.64166667,40.575
-8.64166667,40.58333333
-8.65,40.58333333
-8.65,40.59166667
-8.64166667,40.59166667
-8.63333333,40.59166667
-8.63333333,40.58333333
-8.625,40.58333333
-8.625,40.575
-8.625,40.56666667
-8.625,40.55833333
</coordinates>
</LinearRing>
</innerBoundaryIs>
<innerBoundaryIs>
<LinearRing>
<coordinates>
-8.38333333,40.24166667
-8.38333333,40.23333333
-8.375,40.23333333
-8.375,40.24166667
-8.38333333,40.24166667
</coordinates>
</LinearRing>
</innerBoundaryIs>
<innerBoundaryIs>
<LinearRing>
<coordinates>
-8.375,40.08333333
-8.36666667,40.08333333
-8.36666667,40.09166667
-8.375,40.09166667
-8.375,40.08333333
</coordinates>
</LinearRing>
</innerBoundaryIs>
<innerBoundaryIs>
<LinearRing>
<coordinates>
-8.70833333,40.08333333
-8.70833333,40.075
-8.7,40.075
-8.69166667,40.075
-8.69166667,40.08333333
-8.7,40.08333333
-8.7,40.09166667
-8.7,40.1
-8.70833333,40.1
-8.70833333,40.09166667
-8.70833333,40.08333333
</coordinates>
</LinearRing>
</innerBoundaryIs>
<innerBoundaryIs>
<LinearRing>
<coordinates>
-8.68333333,40.08333333
-8.675,40.08333333
-8.675,40.09166667
-8.68333333,40.09166667
-8.68333333,40.08333333
</coordinates>
</LinearRing>
</innerBoundaryIs>
<innerBoundaryIs>
<LinearRing>
<coordinates>
-8.73333333,40.00833333
-8.73333333,40
-8.725,40
-8.725,40.00833333
-8.725,40.01666667
-8.73333333,40.01666667
-8.73333333,40.00833333
</coordinates>
</LinearRing>
</innerBoundaryIs>
<innerBoundaryIs>
<LinearRing>
<coordinates>
-8.64166667,39.96666667
-8.63333333,39.96666667
-8.63333333,39.975
-8.64166667,39.975
-8.64166667,39.96666667
</coordinates>
</LinearRing>
</innerBoundaryIs>
<innerBoundaryIs>
<LinearRing>
<coordinates>
-8.675,39.93333333
-8.66666667,39.93333333
-8.66666667,39.94166667
-8.675,39.94166667
-8.675,39.93333333
</coordinates>
</LinearRing>
</innerBoundaryIs>
<innerBoundaryIs>
<LinearRing>
<coordinates>
-8.78333333,39.99166667
-8.775,39.99166667
-8.775,40
-8.78333333,40
-8.78333333,39.99166667
</coordinates>
</LinearRing>
</innerBoundaryIs>
<innerBoundaryIs>
<LinearRing>
<coordinates>
-8.60833333,40.05
-8.60833333,40.04166667
-8.6,40.04166667
-8.6,40.05
-8.60833333,40.05
</coordinates>
</LinearRing>
</innerBoundaryIs>
<innerBoundaryIs>
<LinearRing>
<coordinates>
-8.58333333,40.00833333
-8.575,40.00833333
-8.575,40.01666667
-8.58333333,40.01666667
-8.58333333,40.00833333
</coordinates>
</LinearRing>
</innerBoundaryIs>
<innerBoundaryIs>
<LinearRing>
<coordinates>
-8.8,40.01666667
-8.79166667,40.01666667
-8.79166667,40.025
-8.8,40.025
-8.8,40.01666667
</coordinates>
</LinearRing>
</innerBoundaryIs>
<innerBoundaryIs>
<LinearRing>
<coordinates>
-8.825,40.06666667
-8.81666667,40.06666667
-8.81666667,40.075
-8.825,40.075
-8.825,40.06666667
</coordinates>
</LinearRing>
</innerBoundaryIs>
<innerBoundaryIs>
<LinearRing>
<coordinates>
-8.75833333,40.15833333
-8.75,40.15833333
-8.75,40.16666667
-8.75,40.175
-8.75833333,40.175
-8.76666667,40.175
-8.775,40.175
-8.775,40.16666667
-8.76666667,40.16666667
-8.75833333,40.16666667
-8.75833333,40.15833333
</coordinates>
</LinearRing>
</innerBoundaryIs>
<innerBoundaryIs>
<LinearRing>
<coordinates>
-8.84166667,40.125
-8.84166667,40.11666667
-8.83333333,40.11666667
-8.83333333,40.125
-8.84166667,40.125
</coordinates>
</LinearRing>
</innerBoundaryIs>
<innerBoundaryIs>
<LinearRing>
<coordinates>
-8.775,40.09166667
-8.76666667,40.09166667
-8.76666667,40.1
-8.775,40.1
-8.775,40.09166667
</coordinates>
</LinearRing>
</innerBoundaryIs>
<innerBoundaryIs>
<LinearRing>
<coordinates>
-8.45833333,40.1
-8.45833333,40.09166667
-8.45,40.09166667
-8.45,40.1
-8.45833333,40.1
</coordinates>
</LinearRing>
</innerBoundaryIs>
<innerBoundaryIs>
<LinearRing>
<coordinates>
-8.74166667,40.14166667
-8.74166667,40.13333333
-8.73333333,40.13333333
-8.73333333,40.14166667
-8.74166667,40.14166667
</coordinates>
</LinearRing>
</innerBoundaryIs>
<innerBoundaryIs>
<LinearRing>
<coordinates>
-8.7,40.125
-8.69166667,40.125
-8.69166667,40.13333333
-8.7,40.13333333
-8.7,40.125
</coordinates>
</LinearRing>
</innerBoundaryIs>
<innerBoundaryIs>
<LinearRing>
<coordinates>
-8.89166667,40.19166667
-8.89166667,40.18333333
-8.88333333,40.18333333
-8.875,40.18333333
-8.875,40.19166667
-8.88333333,40.19166667
-8.89166667,40.19166667
</coordinates>
</LinearRing>
</innerBoundaryIs>
<innerBoundaryIs>
<LinearRing>
<coordinates>
-8.725,40.18333333
-8.71666667,40.18333333
-8.71666667,40.19166667
-8.725,40.19166667
-8.725,40.18333333
</coordinates>
</LinearRing>
</innerBoundaryIs>
<innerBoundaryIs>
<LinearRing>
<coordinates>
-8.725,40.225
-8.725,40.21666667
-8.71666667,40.21666667
-8.71666667,40.225
-8.725,40.225
</coordinates>
</LinearRing>
</innerBoundaryIs>
<innerBoundaryIs>
<LinearRing>
<coordinates>
-8.2,40.15833333
-8.19166667,40.15833333
-8.19166667,40.16666667
-8.2,40.16666667
-8.2,40.15833333
</coordinates>
</LinearRing>
</innerBoundaryIs>
<innerBoundaryIs>
<LinearRing>
<coordinates>
-8.39166667,40.15833333
-8.38333333,40.15833333
-8.38333333,40.16666667
-8.39166667,40.16666667
-8.39166667,40.15833333
</coordinates>
</LinearRing>
</innerBoundaryIs>
<innerBoundaryIs>
<LinearRing>
<coordinates>
-8.375,40.15833333
-8.36666667,40.15833333
-8.36666667,40.15
-8.36666667,40.14166667
-8.35833333,40.14166667
-8.35,40.14166667
-8.35,40.13333333
-8.35,40.125
-8.35,40.11666667
-8.34166667,40.11666667
-8.34166667,40.125
-8.34166667,40.13333333
-8.33333333,40.13333333
-8.33333333,40.125
-8.325,40.125
-8.31666667,40.125
-8.31666667,40.13333333
-8.31666667,40.14166667
-8.31666667,40.15
-8.325,40.15
-8.325,40.15833333
-8.325,40.16666667
-8.33333333,40.16666667
-8.33333333,40.175
-8.33333333,40.18333333
-8.34166667,40.18333333
-8.34166667,40.175
-8.35,40.175
-8.35833333,40.175
-8.36666667,40.175
-8.36666667,40.16666667
-8.375,40.16666667
-8.375,40.15833333
</coordinates>
</LinearRing>
</innerBoundaryIs>
<innerBoundaryIs>
<LinearRing>
<coordinates>
-8.30833333,40.11666667
-8.3,40.11666667
-8.3,40.125
-8.30833333,40.125
-8.30833333,40.11666667
</coordinates>
</LinearRing>
</innerBoundaryIs>
<innerBoundaryIs>
<LinearRing>
<coordinates>
-8.25,40.30833333
-8.25,40.3
-8.24166667,40.3
-8.24166667,40.30833333
-8.25,40.30833333
</coordinates>
</LinearRing>
</innerBoundaryIs>
<innerBoundaryIs>
<LinearRing>
<coordinates>
-8.63333333,40.4
-8.625,40.4
-8.625,40.40833333
-8.625,40.41666667
-8.63333333,40.41666667
-8.64166667,40.41666667
-8.65,40.41666667
-8.65,40.40833333
-8.64166667,40.40833333
-8.63333333,40.40833333
-8.63333333,40.4
</coordinates>
</LinearRing>
</innerBoundaryIs>
<innerBoundaryIs>
<LinearRing>
<coordinates>
-8.5,40.30833333
-8.5,40.3
-8.5,40.29166667
-8.49166667,40.29166667
-8.48333333,40.29166667
-8.48333333,40.28333333
-8.48333333,40.275
-8.475,40.275
-8.475,40.28333333
-8.475,40.29166667
-8.46666667,40.29166667
-8.46666667,40.3
-8.46666667,40.30833333
-8.475,40.30833333
-8.48333333,40.30833333
-8.48333333,40.3
-8.49166667,40.3
-8.49166667,40.30833333
-8.5,40.30833333
</coordinates>
</LinearRing>
</innerBoundaryIs>
<innerBoundaryIs>
<LinearRing>
<coordinates>
-8.78333333,40.25833333
-8.78333333,40.25
-8.775,40.25
-8.76666667,40.25
-8.75833333,40.25
-8.75,40.25
-8.75,40.25833333
-8.75833333,40.25833333
-8.75833333,40.26666667
-8.76666667,40.26666667
-8.775,40.26666667
-8.775,40.275
-8.775,40.28333333
-8.775,40.29166667
-8.78333333,40.29166667
-8.78333333,40.28333333
-8.78333333,40.275
-8.78333333,40.26666667
-8.78333333,40.25833333
</coordinates>
</LinearRing>
</innerBoundaryIs>
<innerBoundaryIs>
<LinearRing>
<coordinates>
-8.725,40.26666667
-8.725,40.25833333
-8.725,40.25
-8.725,40.24166667
-8.71666667,40.24166667
-8.71666667,40.25
-8.71666667,40.25833333
-8.71666667,40.26666667
-8.725,40.26666667
</coordinates>
</LinearRing>
</innerBoundaryIs>
<innerBoundaryIs>
<LinearRing>
<coordinates>
-8.65833333,40.26666667
-8.65,40.26666667
-8.65,40.275
-8.64166667,40.275
-8.64166667,40.28333333
-8.64166667,40.29166667
-8.65,40.29166667
-8.65833333,40.29166667
-8.65833333,40.28333333
-8.66666667,40.28333333
-8.66666667,40.275
-8.65833333,40.275
-8.65833333,40.26666667
</coordinates>
</LinearRing>
</innerBoundaryIs>
<innerBoundaryIs>
<LinearRing>
<coordinates>
-8.53333333,40.275
-8.525,40.275
-8.525,40.28333333
-8.53333333,40.28333333
-8.53333333,40.275
</coordinates>
</LinearRing>
</innerBoundaryIs>
<innerBoundaryIs>
<LinearRing>
<coordinates>
-8.53333333,40.375
-8.525,40.375
-8.525,40.38333333
-8.53333333,40.38333333
-8.53333333,40.375
</coordinates>
</LinearRing>
</innerBoundaryIs>
<innerBoundaryIs>
<LinearRing>
<coordinates>
-8.46666667,40.33333333
-8.46666667,40.325
-8.45833333,40.325
-8.45833333,40.31666667
-8.45,40.31666667
-8.45,40.325
-8.45,40.33333333
-8.45833333,40.33333333
-8.46666667,40.33333333
</coordinates>
</LinearRing>
</innerBoundaryIs>
<innerBoundaryIs>
<LinearRing>
<coordinates>
-8.7,40.475
-8.7,40.46666667
-8.69166667,40.46666667
-8.69166667,40.475
-8.69166667,40.48333333
-8.68333333,40.48333333
-8.68333333,40.49166667
-8.68333333,40.5
-8.69166667,40.5
-8.69166667,40.49166667
-8.7,40.49166667
-8.7,40.48333333
-8.7,40.475
</coordinates>
</LinearRing>
</innerBoundaryIs>
<innerBoundaryIs>
<LinearRing>
<coordinates>
-8.66666667,40.475
-8.65833333,40.475
-8.65833333,40.48333333
-8.66666667,40.48333333
-8.66666667,40.475
</coordinates>
</LinearRing>
</innerBoundaryIs>
<innerBoundaryIs>
<LinearRing>
<coordinates>
-8.65,40.48333333
-8.64166667,40.48333333
-8.64166667,40.49166667
-8.64166667,40.5
-8.65,40.5
-8.65,40.49166667
-8.65,40.48333333
</coordinates>
</LinearRing>
</innerBoundaryIs>
<innerBoundaryIs>
<LinearRing>
<coordinates>
-8.69166667,40.43333333
-8.68333333,40.43333333
-8.68333333,40.44166667
-8.69166667,40.44166667
-8.69166667,40.43333333
</coordinates>
</LinearRing>
</innerBoundaryIs>
<innerBoundaryIs>
<LinearRing>
<coordinates>
-8.675,40.43333333
-8.675,40.425
-8.66666667,40.425
-8.66666667,40.43333333
-8.675,40.43333333
</coordinates>
</LinearRing>
</innerBoundaryIs>
<innerBoundaryIs>
<LinearRing>
<coordinates>
-8.65,40.44166667
-8.65,40.43333333
-8.64166667,40.43333333
-8.63333333,40.43333333
-8.63333333,40.44166667
-8.64166667,40.44166667
-8.65,40.44166667
</coordinates>
</LinearRing>
</innerBoundaryIs>
<innerBoundaryIs>
<LinearRing>
<coordinates>
-8.60833333,40.41666667
-8.60833333,40.40833333
-8.6,40.40833333
-8.6,40.41666667
-8.60833333,40.41666667
</coordinates>
</LinearRing>
</innerBoundaryIs>
<innerBoundaryIs>
<LinearRing>
<coordinates>
-8.6,40.475
-8.6,40.46666667
-8.59166667,40.46666667
-8.59166667,40.475
-8.6,40.475
</coordinates>
</LinearRing>
</innerBoundaryIs>
<innerBoundaryIs>
<LinearRing>
<coordinates>
-8.65833333,40.51666667
-8.65833333,40.50833333
-8.65,40.50833333
-8.64166667,40.50833333
-8.64166667,40.51666667
-8.64166667,40.525
-8.65,40.525
-8.65833333,40.525
-8.65833333,40.51666667
</coordinates>
</LinearRing>
</innerBoundaryIs>
<innerBoundaryIs>
<LinearRing>
<coordinates>
-8.675,40.5
-8.675,40.49166667
-8.66666667,40.49166667
-8.66666667,40.5
-8.66666667,40.50833333
-8.675,40.50833333
-8.675,40.5
</coordinates>
</LinearRing>
</innerBoundaryIs>
<innerBoundaryIs>
<LinearRing>
<coordinates>
-8.66666667,40.53333333
-8.65833333,40.53333333
-8.65,40.53333333
-8.64166667,40.53333333
-8.64166667,40.54166667
-8.65,40.54166667
-8.65833333,40.54166667
-8.66666667,40.54166667
-8.66666667,40.53333333
</coordinates>
</LinearRing>
</innerBoundaryIs>
<innerBoundaryIs>
<LinearRing>
<coordinates>
-8.63333333,40.54166667
-8.625,40.54166667
-8.625,40.55
-8.63333333,40.55
-8.63333333,40.54166667
</coordinates>
</LinearRing>
</innerBoundaryIs>
<innerBoundaryIs>
<LinearRing>
<coordinates>
-8.7,40.53333333
-8.7,40.525
-8.69166667,40.525
-8.68333333,40.525
-8.68333333,40.53333333
-8.69166667,40.53333333
-8.7,40.53333333
</coordinates>
</LinearRing>
</innerBoundaryIs>
<innerBoundaryIs>
<LinearRing>
<coordinates>
-8.425,40.475
-8.41666667,40.475
-8.40833333,40.475
-8.40833333,40.48333333
-8.41666667,40.48333333
-8.425,40.48333333
-8.425,40.475
</coordinates>
</LinearRing>
</innerBoundaryIs>
<innerBoundaryIs>
<LinearRing>
<coordinates>
-8.34166667,40.53333333
-8.33333333,40.53333333
-8.33333333,40.54166667
-8.34166667,40.54166667
-8.34166667,40.53333333
</coordinates>
</LinearRing>
</innerBoundaryIs>
<innerBoundaryIs>
<LinearRing>
<coordinates>
-8.45833333,40.93333333
-8.45,40.93333333
-8.44166667,40.93333333
-8.43333333,40.93333333
-8.43333333,40.94166667
-8.44166667,40.94166667
-8.45,40.94166667
-8.45,40.95
-8.45833333,40.95
-8.45833333,40.94166667
-8.45833333,40.93333333
</coordinates>
</LinearRing>
</innerBoundaryIs>
<innerBoundaryIs>
<LinearRing>
<coordinates>
-8.475,40.95
-8.46666667,40.95
-8.46666667,40.95833333
-8.475,40.95833333
-8.475,40.95
</coordinates>
</LinearRing>
</innerBoundaryIs>
<innerBoundaryIs>
<LinearRing>
<coordinates>
-8.49166667,40.94166667
-8.48333333,40.94166667
-8.48333333,40.95
-8.49166667,40.95
-8.49166667,40.94166667
</coordinates>
</LinearRing>
</innerBoundaryIs>
<innerBoundaryIs>
<LinearRing>
<coordinates>
-8.66666667,40.65
-8.66666667,40.64166667
-8.65833333,40.64166667
-8.65833333,40.65
-8.66666667,40.65
</coordinates>
</LinearRing>
</innerBoundaryIs>
<innerBoundaryIs>
<LinearRing>
<coordinates>
-8.55833333,40.65
-8.55833333,40.64166667
-8.56666667,40.64166667
-8.56666667,40.63333333
-8.56666667,40.625
-8.55833333,40.625
-8.55833333,40.63333333
-8.55,40.63333333
-8.55,40.64166667
-8.55,40.65
-8.55833333,40.65
</coordinates>
</LinearRing>
</innerBoundaryIs>
<innerBoundaryIs>
<LinearRing>
<coordinates>
-8.53333333,40.6
-8.53333333,40.59166667
-8.525,40.59166667
-8.525,40.6
-8.53333333,40.6
</coordinates>
</LinearRing>
</innerBoundaryIs>
<innerBoundaryIs>
<LinearRing>
<coordinates>
-8.51666667,40.6
-8.51666667,40.59166667
-8.51666667,40.58333333
-8.50833333,40.58333333
-8.50833333,40.59166667
-8.50833333,40.6
-8.51666667,40.6
</coordinates>
</LinearRing>
</innerBoundaryIs>
<innerBoundaryIs>
<LinearRing>
<coordinates>
-8.50833333,40.60833333
-8.5,40.60833333
-8.49166667,40.60833333
-8.49166667,40.61666667
-8.49166667,40.625
-8.5,40.625
-8.50833333,40.625
-8.50833333,40.61666667
-8.51666667,40.61666667
-8.51666667,40.60833333
-8.50833333,40.60833333
</coordinates>
</LinearRing>
</innerBoundaryIs>
<innerBoundaryIs>
<LinearRing>
<coordinates>
-8.44166667,40.60833333
-8.43333333,40.60833333
-8.43333333,40.61666667
-8.425,40.61666667
-8.425,40.625
-8.43333333,40.625
-8.43333333,40.63333333
-8.44166667,40.63333333
-8.45,40.63333333
-8.45,40.625
-8.44166667,40.625
-8.44166667,40.61666667
-8.44166667,40.60833333
</coordinates>
</LinearRing>
</innerBoundaryIs>
<innerBoundaryIs>
<LinearRing>
<coordinates>
-8.34166667,40.6
-8.33333333,40.6
-8.325,40.6
-8.31666667,40.6
-8.31666667,40.60833333
-8.30833333,40.60833333
-8.30833333,40.61666667
-8.31666667,40.61666667
-8.31666667,40.625
-8.325,40.625
-8.325,40.61666667
-8.33333333,40.61666667
-8.33333333,40.60833333
-8.34166667,40.60833333
-8.34166667,40.6
</coordinates>
</LinearRing>
</innerBoundaryIs>
<innerBoundaryIs>
<LinearRing>
<coordinates>
-8.53333333,40.56666667
-8.525,40.56666667
-8.525,40.575
-8.53333333,40.575
-8.53333333,40.56666667
</coordinates>
</LinearRing>
</innerBoundaryIs>
<innerBoundaryIs>
<LinearRing>
<coordinates>
-8.475,40.60833333
-8.46666667,40.60833333
-8.46666667,40.61666667
-8.475,40.61666667
-8.475,40.60833333
</coordinates>
</LinearRing>
</innerBoundaryIs>
<innerBoundaryIs>
<LinearRing>
<coordinates>
-8.59166667,40.63333333
-8.58333333,40.63333333
-8.58333333,40.64166667
-8.59166667,40.64166667
-8.59166667,40.63333333
</coordinates>
</LinearRing>
</innerBoundaryIs>
<innerBoundaryIs>
<LinearRing>
<coordinates>
-8.575,40.69166667
-8.575,40.68333333
-8.56666667,40.68333333
-8.56666667,40.69166667
-8.575,40.69166667
</coordinates>
</LinearRing>
</innerBoundaryIs>
<innerBoundaryIs>
<LinearRing>
<coordinates>
-8.51666667,40.69166667
-8.50833333,40.69166667
-8.5,40.69166667
-8.5,40.7
-8.50833333,40.7
-8.51666667,40.7
-8.51666667,40.69166667
</coordinates>
</LinearRing>
</innerBoundaryIs>
<innerBoundaryIs>
<LinearRing>
<coordinates>
-8.61666667,40.68333333
-8.61666667,40.675
-8.60833333,40.675
-8.60833333,40.68333333
-8.61666667,40.68333333
</coordinates>
</LinearRing>
</innerBoundaryIs>
<innerBoundaryIs>
<LinearRing>
<coordinates>
-8.625,40.71666667
-8.61666667,40.71666667
-8.61666667,40.725
-8.60833333,40.725
-8.60833333,40.73333333
-8.61666667,40.73333333
-8.625,40.73333333
-8.63333333,40.73333333
-8.63333333,40.725
-8.625,40.725
-8.625,40.71666667
</coordinates>
</LinearRing>
</innerBoundaryIs>
<innerBoundaryIs>
<LinearRing>
<coordinates>
-8.6,40.85
-8.6,40.84166667
-8.60833333,40.84166667
-8.60833333,40.83333333
-8.6,40.83333333
-8.6,40.825
-8.59166667,40.825
-8.59166667,40.81666667
-8.58333333,40.81666667
-8.58333333,40.80833333
-8.575,40.80833333
-8.575,40.81666667
-8.56666667,40.81666667
-8.56666667,40.825
-8.575,40.825
-8.575,40.83333333
-8.58333333,40.83333333
-8.58333333,40.84166667
-8.58333333,40.85
-8.58333333,40.85833333
-8.58333333,40.86666667
-8.58333333,40.875
-8.59166667,40.875
-8.6,40.875
-8.60833333,40.875
-8.60833333,40.86666667
-8.6,40.86666667
-8.6,40.85833333
-8.6,40.85
</coordinates>
</LinearRing>
</innerBoundaryIs>
<innerBoundaryIs>
<LinearRing>
<coordinates>
-8.48333333,40.775
-8.48333333,40.76666667
-8.48333333,40.75833333
-8.475,40.75833333
-8.475,40.76666667
-8.475,40.775
-8.48333333,40.775
</coordinates>
</LinearRing>
</innerBoundaryIs>
<innerBoundaryIs>
<LinearRing>
<coordinates>
-8.66666667,40.75
-8.65833333,40.75
-8.65833333,40.75833333
-8.66666667,40.75833333
-8.66666667,40.75
</coordinates>
</LinearRing>
</innerBoundaryIs>
<innerBoundaryIs>
<LinearRing>
<coordinates>
-8.43333333,40.81666667
-8.425,40.81666667
-8.425,40.825
-8.425,40.83333333
-8.43333333,40.83333333
-8.43333333,40.825
-8.43333333,40.81666667
</coordinates>
</LinearRing>
</innerBoundaryIs>
<innerBoundaryIs>
<LinearRing>
<coordinates>
-8.49166667,40.78333333
-8.48333333,40.78333333
-8.475,40.78333333
-8.475,40.79166667
-8.48333333,40.79166667
-8.49166667,40.79166667
-8.49166667,40.78333333
</coordinates>
</LinearRing>
</innerBoundaryIs>
<innerBoundaryIs>
<LinearRing>
<coordinates>
-8.66666667,40.84166667
-8.66666667,40.83333333
-8.66666667,40.825
-8.66666667,40.81666667
-8.65833333,40.81666667
-8.65833333,40.825
-8.65833333,40.83333333
-8.65833333,40.84166667
-8.66666667,40.84166667
</coordinates>
</LinearRing>
</innerBoundaryIs>
<innerBoundaryIs>
<LinearRing>
<coordinates>
-8.59166667,40.90833333
-8.59166667,40.9
-8.58333333,40.9
-8.58333333,40.90833333
-8.59166667,40.90833333
</coordinates>
</LinearRing>
</innerBoundaryIs>
<innerBoundaryIs>
<LinearRing>
<coordinates>
-8.5,41.23333333
-8.5,41.225
-8.49166667,41.225
-8.48333333,41.225
-8.48333333,41.23333333
-8.49166667,41.23333333
-8.5,41.23333333
</coordinates>
</LinearRing>
</innerBoundaryIs>
<innerBoundaryIs>
<LinearRing>
<coordinates>
-8.29166667,41.03333333
-8.29166667,41.025
-8.28333333,41.025
-8.28333333,41.03333333
-8.29166667,41.03333333
</coordinates>
</LinearRing>
</innerBoundaryIs>
<innerBoundaryIs>
<LinearRing>
<coordinates>
-8.39166667,41.00833333
-8.39166667,41
-8.38333333,41
-8.38333333,41.00833333
-8.39166667,41.00833333
</coordinates>
</LinearRing>
</innerBoundaryIs>
<innerBoundaryIs>
<LinearRing>
<coordinates>
-8.61666667,41.04166667
-8.60833333,41.04166667
-8.60833333,41.05
-8.61666667,41.05
-8.61666667,41.04166667
</coordinates>
</LinearRing>
</innerBoundaryIs>
<innerBoundaryIs>
<LinearRing>
<coordinates>
-8.60833333,41.15833333
-8.60833333,41.15
-8.6,41.15
-8.6,41.15833333
-8.59166667,41.15833333
-8.58333333,41.15833333
-8.58333333,41.16666667
-8.58333333,41.175
-8.59166667,41.175
-8.6,41.175
-8.60833333,41.175
-8.60833333,41.16666667
-8.60833333,41.15833333
</coordinates>
</LinearRing>
</innerBoundaryIs>
<innerBoundaryIs>
<LinearRing>
<coordinates>
-8.54166667,41.15833333
-8.53333333,41.15833333
-8.53333333,41.16666667
-8.54166667,41.16666667
-8.54166667,41.15833333
</coordinates>
</LinearRing>
</innerBoundaryIs>
<innerBoundaryIs>
<LinearRing>
<coordinates>
-8.54166667,41.125
-8.53333333,41.125
-8.53333333,41.11666667
-8.525,41.11666667
-8.525,41.10833333
-8.51666667,41.10833333
-8.51666667,41.11666667
-8.51666667,41.125
-8.525,41.125
-8.525,41.13333333
-8.53333333,41.13333333
-8.54166667,41.13333333
-8.54166667,41.125
</coordinates>
</LinearRing>
</innerBoundaryIs>
<innerBoundaryIs>
<LinearRing>
<coordinates>
-8.46666667,41.14166667
-8.45833333,41.14166667
-8.45833333,41.15
-8.46666667,41.15
-8.46666667,41.14166667
</coordinates>
</LinearRing>
</innerBoundaryIs>
<innerBoundaryIs>
<LinearRing>
<coordinates>
-8.73333333,41.325
-8.73333333,41.31666667
-8.725,41.31666667
-8.725,41.30833333
-8.71666667,41.30833333
-8.71666667,41.31666667
-8.71666667,41.325
-8.725,41.325
-8.73333333,41.325
</coordinates>
</LinearRing>
</innerBoundaryIs>
<innerBoundaryIs>
<LinearRing>
<coordinates>
-8.58333333,41.325
-8.575,41.325
-8.575,41.33333333
-8.56666667,41.33333333
-8.56666667,41.34166667
-8.55833333,41.34166667
-8.55833333,41.35
-8.55,41.35
-8.55,41.35833333
-8.55833333,41.35833333
-8.56666667,41.35833333
-8.56666667,41.35
-8.575,41.35
-8.58333333,41.35
-8.59166667,41.35
-8.59166667,41.35833333
-8.6,41.35833333
-8.6,41.35
-8.60833333,41.35
-8.60833333,41.34166667
-8.6,41.34166667
-8.59166667,41.34166667
-8.59166667,41.33333333
-8.59166667,41.325
-8.58333333,41.325
</coordinates>
</LinearRing>
</innerBoundaryIs>
<innerBoundaryIs>
<LinearRing>
<coordinates>
-8.55833333,41.325
-8.55,41.325
-8.54166667,41.325
-8.53333333,41.325
-8.525,41.325
-8.525,41.33333333
-8.525,41.34166667
-8.53333333,41.34166667
-8.54166667,41.34166667
-8.55,41.34166667
-8.55,41.33333333
-8.55833333,41.33333333
-8.55833333,41.325
</coordinates>
</LinearRing>
</innerBoundaryIs>
<innerBoundaryIs>
<LinearRing>
<coordinates>
-8.66666667,41.26666667
-8.65833333,41.26666667
-8.65,41.26666667
-8.64166667,41.26666667
-8.63333333,41.26666667
-8.63333333,41.275
-8.64166667,41.275
-8.65,41.275
-8.65833333,41.275
-8.66666667,41.275
-8.66666667,41.26666667
</coordinates>
</LinearRing>
</innerBoundaryIs>
<innerBoundaryIs>
<LinearRing>
<coordinates>
-8.60833333,41.3
-8.6,41.3
-8.6,41.29166667
-8.59166667,41.29166667
-8.59166667,41.3
-8.59166667,41.30833333
-8.6,41.30833333
-8.60833333,41.30833333
-8.60833333,41.3
</coordinates>
</LinearRing>
</innerBoundaryIs>
<innerBoundaryIs>
<LinearRing>
<coordinates>
-8.6,41.36666667
-8.59166667,41.36666667
-8.59166667,41.375
-8.59166667,41.38333333
-8.6,41.38333333
-8.6,41.375
-8.60833333,41.375
-8.60833333,41.36666667
-8.6,41.36666667
</coordinates>
</LinearRing>
</innerBoundaryIs>
<innerBoundaryIs>
<LinearRing>
<coordinates>
-8.65833333,41.325
-8.65,41.325
-8.65,41.33333333
-8.65833333,41.33333333
-8.65833333,41.325
</coordinates>
</LinearRing>
</innerBoundaryIs>
<innerBoundaryIs>
<LinearRing>
<coordinates>
-8.7,41.575
-8.7,41.56666667
-8.69166667,41.56666667
-8.69166667,41.575
-8.7,41.575
</coordinates>
</LinearRing>
</innerBoundaryIs>
<innerBoundaryIs>
<LinearRing>
<coordinates>
-8.68333333,41.48333333
-8.68333333,41.475
-8.675,41.475
-8.66666667,41.475
-8.66666667,41.48333333
-8.65833333,41.48333333
-8.65833333,41.49166667
-8.65833333,41.5
-8.65833333,41.50833333
-8.65833333,41.51666667
-8.66666667,41.51666667
-8.675,41.51666667
-8.68333333,41.51666667
-8.69166667,41.51666667
-8.69166667,41.50833333
-8.7,41.50833333
-8.7,41.5
-8.69166667,41.5
-8.69166667,41.49166667
-8.68333333,41.49166667
-8.68333333,41.5
-8.675,41.5
-8.66666667,41.5
-8.66666667,41.49166667
-8.675,41.49166667
-8.675,41.48333333
-8.68333333,41.48333333
</coordinates>
</LinearRing>
</innerBoundaryIs>
<innerBoundaryIs>
<LinearRing>
<coordinates>
-8.66666667,41.55833333
-8.65833333,41.55833333
-8.65833333,41.56666667
-8.66666667,41.56666667
-8.66666667,41.55833333
</coordinates>
</LinearRing>
</innerBoundaryIs>
</Polygon>
<Polygon>
<outerBoundaryIs>
<LinearRing>
<coordinates>
-9.49166667,38.8
-9.48333333,38.8
-9.48333333,38.79166667
-9.49166667,38.79166667
-9.49166667,38.8
</coordinates>
</LinearRing>
</outerBoundaryIs>
</Polygon>
<Polygon>
<outerBoundaryIs>
<LinearRing>
<coordinates>
-9.375,38.79166667
-9.36666667,38.79166667
-9.36666667,38.78333333
-9.375,38.78333333
-9.375,38.79166667
</coordinates>
</LinearRing>
</outerBoundaryIs>
</Polygon>
<Polygon>
<outerBoundaryIs>
<LinearRing>
<coordinates>
-9.29166667,38.89166667
-9.29166667,38.88333333
-9.3,38.88333333
-9.3,38.89166667
-9.3,38.9
-9.29166667,38.9
-9.29166667,38.90833333
-9.3,38.90833333
-9.3,38.91666667
-9.29166667,38.91666667
-9.28333333,38.91666667
-9.275,38.91666667
-9.275,38.90833333
-9.28333333,38.90833333
-9.28333333,38.9
-9.28333333,38.89166667
-9.29166667,38.89166667
</coordinates>
</LinearRing>
</outerBoundaryIs>
</Polygon>
<Polygon>
<outerBoundaryIs>
<LinearRing>
<coordinates>
-9.29166667,39.01666667
-9.28333333,39.01666667
-9.28333333,39.00833333
-9.29166667,39.00833333
-9.29166667,39.01666667
</coordinates>
</LinearRing>
</outerBoundaryIs>
</Polygon>
<Polygon>
<outerBoundaryIs>
<LinearRing>
<coordinates>
-9.325,39.03333333
-9.31666667,39.03333333
-9.31666667,39.025
-9.325,39.025
-9.325,39.03333333
</coordinates>
</LinearRing>
</outerBoundaryIs>
</Polygon>
<Polygon>
<outerBoundaryIs>
<LinearRing>
<coordinates>
-9.23333333,39.05833333
-9.23333333,39.05
-9.24166667,39.05
-9.24166667,39.05833333
-9.24166667,39.06666667
-9.23333333,39.06666667
-9.23333333,39.05833333
</coordinates>
</LinearRing>
</outerBoundaryIs>
</Polygon>
<Polygon>
<outerBoundaryIs>
<LinearRing>
<coordinates>
-9.29166667,39.05833333
-9.28333333,39.05833333
-9.28333333,39.05
-9.29166667,39.05
-9.29166667,39.05833333
</coordinates>
</LinearRing>
</outerBoundaryIs>
</Polygon>
<Polygon>
<outerBoundaryIs>
<LinearRing>
<coordinates>
-9.11666667,39.13333333
-9.10833333,39.13333333
-9.10833333,39.125
-9.11666667,39.125
-9.11666667,39.13333333
</coordinates>
</LinearRing>
</outerBoundaryIs>
</Polygon>
<Polygon>
<outerBoundaryIs>
<LinearRing>
<coordinates>
-8.93333333,39.1
-8.94166667,39.1
-8.95,39.1
-8.95,39.10833333
-8.94166667,39.10833333
-8.94166667,39.11666667
-8.93333333,39.11666667
-8.925,39.11666667
-8.925,39.10833333
-8.925,39.1
-8.91666667,39.1
-8.91666667,39.09166667
-8.91666667,39.08333333
-8.91666667,39.075
-8.91666667,39.06666667
-8.91666667,39.05833333
-8.925,39.05833333
-8.93333333,39.05833333
-8.93333333,39.05
-8.94166667,39.05
-8.94166667,39.05833333
-8.94166667,39.06666667
-8.93333333,39.06666667
-8.93333333,39.075
-8.93333333,39.08333333
-8.93333333,39.09166667
-8.93333333,39.1
</coordinates>
</LinearRing>
</outerBoundaryIs>
</Polygon>
<Polygon>
<outerBoundaryIs>
<LinearRing>
<coordinates>
-8.95833333,39.11666667
-8.95,39.11666667
-8.95,39.10833333
-8.95833333,39.10833333
-8.95833333,39.11666667
</coordinates>
</LinearRing>
</outerBoundaryIs>
</Polygon>
<Polygon>
<outerBoundaryIs>
<LinearRing>
<coordinates>
-8.26666667,39.23333333
-8.25833333,39.23333333
-8.25833333,39.225
-8.26666667,39.225
-8.26666667,39.23333333
</coordinates>
</LinearRing>
</outerBoundaryIs>
</Polygon>
<Polygon>
<outerBoundaryIs>
<LinearRing>
<coordinates>
-8.95833333,39.2
-8.95,39.2
-8.94166667,39.2
-8.94166667,39.19166667
-8.95,39.19166667
-8.95833333,39.19166667
-8.95833333,39.2
</coordinates>
</LinearRing>
</outerBoundaryIs>
</Polygon>
<Polygon>
<outerBoundaryIs>
<LinearRing>
<coordinates>
-8.88333333,39.21666667
-8.875,39.21666667
-8.86666667,39.21666667
-8.86666667,39.20833333
-8.875,39.20833333
-8.88333333,39.20833333
-8.88333333,39.21666667
</coordinates>
</LinearRing>
</outerBoundaryIs>
</Polygon>
<Polygon>
<outerBoundaryIs>
<LinearRing>
<coordinates>
-8.84166667,39.26666667
-8.84166667,39.25833333
-8.85,39.25833333
-8.85833333,39.25833333
-8.85833333,39.26666667
-8.85,39.26666667
-8.85,39.275
-8.85,39.28333333
-8.84166667,39.28333333
-8.84166667,39.275
-8.83333333,39.275
-8.83333333,39.26666667
-8.84166667,39.26666667
</coordinates>
</LinearRing>
</outerBoundaryIs>
</Polygon>
<Polygon>
<outerBoundaryIs>
<LinearRing>
<coordinates>
-9.125,39.26666667
-9.125,39.25833333
-9.13333333,39.25833333
-9.13333333,39.26666667
-9.14166667,39.26666667
-9.14166667,39.275
-9.13333333,39.275
-9.125,39.275
-9.125,39.26666667
</coordinates>
</LinearRing>
</outerBoundaryIs>
</Polygon>
<Polygon>
<outerBoundaryIs>
<LinearRing>
<coordinates>
-9.15,39.28333333
-9.14166667,39.28333333
-9.14166667,39.275
-9.15,39.275
-9.15,39.28333333
</coordinates>
</LinearRing>
</outerBoundaryIs>
</Polygon>
<Polygon>
<outerBoundaryIs>
<LinearRing>
<coordinates>
-8.48333333,39.19166667
-8.48333333,39.18333333
-8.49166667,39.18333333
-8.49166667,39.19166667
-8.49166667,39.2
-8.5,39.2
-8.5,39.20833333
-8.50833333,39.20833333
-8.51666667,39.20833333
-8.525,39.20833333
-8.525,39.21666667
-8.53333333,39.21666667
-8.53333333,39.225
-8.54166667,39.225
-8.54166667,39.23333333
-8.53333333,39.23333333
-8.53333333,39.24166667
-8.525,39.24166667
-8.525,39.25
-8.51666667,39.25
-8.50833333,39.25
-8.5,39.25
-8.49166667,39.25
-8.49166667,39.24166667
-8.48333333,39.24166667
-8.475,39.24166667
-8.46666667,39.24166667
-8.46666667,39.23333333
-8.475,39.23333333
-8.475,39.225
-8.48333333,39.225
-8.49166667,39.225
-8.49166667,39.21666667
-8.49166667,39.20833333
-8.48333333,39.20833333
-8.475,39.20833333
-8.46666667,39.20833333
-8.45833333,39.20833333
-8.45833333,39.21666667
-8.45,39.21666667
-8.45,39.20833333
-8.45,39.2
-8.45833333,39.2
-8.45833333,39.19166667
-8.46666667,39.19166667
-8.475,39.19166667
-8.48333333,39.19166667
</coordinates>
</LinearRing>
</outerBoundaryIs>
</Polygon>
<Polygon>
<outerBoundaryIs>
<LinearRing>
<coordinates>
-9.225,39.25
-9.21666667,39.25
-9.21666667,39.24166667
-9.225,39.24166667
-9.225,39.25
</coordinates>
</LinearRing>
</outerBoundaryIs>
</Polygon>
<Polygon>
<outerBoundaryIs>
<LinearRing>
<coordinates>
-8.14166667,39.33333333
-8.13333333,39.33333333
-8.13333333,39.325
-8.14166667,39.325
-8.14166667,39.33333333
</coordinates>
</LinearRing>
</outerBoundaryIs>
</Polygon>
<Polygon>
<outerBoundaryIs>
<LinearRing>
<coordinates>
-8.23333333,39.34166667
-8.225,39.34166667
-8.225,39.33333333
-8.23333333,39.33333333
-8.23333333,39.34166667
</coordinates>
</LinearRing>
</outerBoundaryIs>
</Polygon>
<Polygon>
<outerBoundaryIs>
<LinearRing>
<coordinates>
-8.225,39.375
-8.21666667,39.375
-8.21666667,39.36666667
-8.225,39.36666667
-8.225,39.375
</coordinates>
</LinearRing>
</outerBoundaryIs>
</Polygon>
<Polygon>
<outerBoundaryIs>
<LinearRing>
<coordinates>
-8.04166667,39.34166667
-8.03333333,39.34166667
-8.03333333,39.33333333
-8.04166667,39.33333333
-8.05,39.33333333
-8.05,39.34166667
-8.05,39.35
-8.04166667,39.35
-8.04166667,39.34166667
</coordinates>
</LinearRing>
</outerBoundaryIs>
</Polygon>
<Polygon>
<outerBoundaryIs>
<LinearRing>
<coordinates>
-8.25833333,39.36666667
-8.25,39.36666667
-8.25,39.35833333
-8.25833333,39.35833333
-8.25833333,39.36666667
</coordinates>
</LinearRing>
</outerBoundaryIs>
</Polygon>
<Polygon>
<outerBoundaryIs>
<LinearRing>
<coordinates>
-8.86666667,39.41666667
-8.86666667,39.40833333
-8.875,39.40833333
-8.875,39.41666667
-8.88333333,39.41666667
-8.89166667,39.41666667
-8.89166667,39.425
-8.88333333,39.425
-8.875,39.425
-8.875,39.43333333
-8.86666667,39.43333333
-8.86666667,39.425
-8.85833333,39.425
-8.85,39.425
-8.85,39.41666667
-8.85833333,39.41666667
-8.86666667,39.41666667
</coordinates>
</LinearRing>
</outerBoundaryIs>
</Polygon>
<Polygon>
<outerBoundaryIs>
<LinearRing>
<coordinates>
-7.90833333,39.48333333
-7.9,39.48333333
-7.9,39.475
-7.90833333,39.475
-7.91666667,39.475
-7.925,39.475
-7.925,39.48333333
-7.91666667,39.48333333
-7.90833333,39.48333333
</coordinates>
</LinearRing>
</outerBoundaryIs>
</Polygon>
<Polygon>
<outerBoundaryIs>
<LinearRing>
<coordinates>
-7.9,39.49166667
-7.89166667,39.49166667
-7.89166667,39.48333333
-7.9,39.48333333
-7.9,39.49166667
</coordinates>
</LinearRing>
</outerBoundaryIs>
</Polygon>
<Polygon>
<outerBoundaryIs>
<LinearRing>
<coordinates>
-8.95,39.475
-8.94166667,39.475
-8.94166667,39.46666667
-8.95,39.46666667
-8.95,39.475
</coordinates>
</LinearRing>
</outerBoundaryIs>
</Polygon>
<Polygon>
<outerBoundaryIs>
<LinearRing>
<coordinates>
-8.95,39.45833333
-8.94166667,39.45833333
-8.94166667,39.45
-8.95,39.45
-8.95,39.45833333
</coordinates>
</LinearRing>
</outerBoundaryIs>
</Polygon>
<Polygon>
<outerBoundaryIs>
<LinearRing>
<coordinates>
-8.775,39.43333333
-8.775,39.425
-8.78333333,39.425
-8.78333333,39.43333333
-8.79166667,39.43333333
-8.79166667,39.44166667
-8.79166667,39.45
-8.79166667,39.45833333
-8.78333333,39.45833333
-8.78333333,39.45
-8.78333333,39.44166667
-8.775,39.44166667
-8.775,39.43333333
</coordinates>
</LinearRing>
</outerBoundaryIs>
</Polygon>
<Polygon>
<outerBoundaryIs>
<LinearRing>
<coordinates>
-8.10833333,39.4
-8.1,39.4
-8.1,39.39166667
-8.10833333,39.39166667
-8.10833333,39.4
</coordinates>
</LinearRing>
</outerBoundaryIs>
</Polygon>
<Polygon>
<outerBoundaryIs>
<LinearRing>
<coordinates>
-8.28333333,39.4
-8.275,39.4
-8.275,39.39166667
-8.28333333,39.39166667
-8.28333333,39.4
</coordinates>
</LinearRing>
</outerBoundaryIs>
</Polygon>
<Polygon>
<outerBoundaryIs>
<LinearRing>
<coordinates>
-8.16666667,39.38333333
-8.16666667,39.375
-8.175,39.375
-8.18333333,39.375
-8.19166667,39.375
-8.19166667,39.38333333
-8.2,39.38333333
-8.2,39.39166667
-8.2,39.4
-8.2,39.40833333
-8.20833333,39.40833333
-8.20833333,39.41666667
-8.21666667,39.41666667
-8.21666667,39.425
-8.20833333,39.425
-8.2,39.425
-8.19166667,39.425
-8.19166667,39.41666667
-8.19166667,39.40833333
-8.19166667,39.4
-8.19166667,39.39166667
-8.18333333,39.39166667
-8.18333333,39.4
-8.175,39.4
-8.175,39.39166667
-8.16666667,39.39166667
-8.15833333,39.39166667
-8.15833333,39.38333333
-8.16666667,39.38333333
</coordinates>
</LinearRing>
</outerBoundaryIs>
</Polygon>
<Polygon>
<outerBoundaryIs>
<LinearRing>
<coordinates>
-8.375,39.39166667
-8.36666667,39.39166667
-8.36666667,39.38333333
-8.375,39.38333333
-8.375,39.39166667
</coordinates>
</LinearRing>
</outerBoundaryIs>
</Polygon>
<Polygon>
<outerBoundaryIs>
<LinearRing>
<coordinates>
-8.09166667,39.40833333
-8.08333333,39.40833333
-8.08333333,39.4
-8.09166667,39.4
-8.1,39.4
-8.1,39.40833333
-8.09166667,39.40833333
</coordinates>
</LinearRing>
</outerBoundaryIs>
</Polygon>
<Polygon>
<outerBoundaryIs>
<LinearRing>
<coordinates>
-9.15,39.30833333
-9.15,39.3
-9.15833333,39.3
-9.15833333,39.30833333
-9.15833333,39.31666667
-9.15,39.31666667
-9.15,39.30833333
</coordinates>
</LinearRing>
</outerBoundaryIs>
</Polygon>
<Polygon>
<outerBoundaryIs>
<LinearRing>
<coordinates>
-8.10833333,39.30833333
-8.1,39.30833333
-8.1,39.3
-8.10833333,39.3
-8.10833333,39.30833333
</coordinates>
</LinearRing>
</outerBoundaryIs>
</Polygon>
<Polygon>
<outerBoundaryIs>
<LinearRing>
<coordinates>
-8.66666667,39.53333333
-8.65833333,39.53333333
-8.65833333,39.525
-8.66666667,39.525
-8.66666667,39.53333333
</coordinates>
</LinearRing>
</outerBoundaryIs>
</Polygon>
<Polygon>
<outerBoundaryIs>
<LinearRing>
<coordinates>
-8.69166667,39.53333333
-8.69166667,39.525
-8.7,39.525
-8.7,39.53333333
-8.7,39.54166667
-8.69166667,39.54166667
-8.69166667,39.53333333
</coordinates>
</LinearRing>
</outerBoundaryIs>
</Polygon>
<Polygon>
<outerBoundaryIs>
<LinearRing>
<coordinates>
-7.96666667,39.54166667
-7.96666667,39.53333333
-7.975,39.53333333
-7.975,39.54166667
-7.975,39.55
-7.96666667,39.55
-7.96666667,39.54166667
</coordinates>
</LinearRing>
</outerBoundaryIs>
</Polygon>
<Polygon>
<outerBoundaryIs>
<LinearRing>
<coordinates>
-8.00833333,39.55
-8,39.55
-8,39.54166667
-8.00833333,39.54166667
-8.00833333,39.55
</coordinates>
</LinearRing>
</outerBoundaryIs>
</Polygon>
<Polygon>
<outerBoundaryIs>
<LinearRing>
<coordinates>
-8.375,39.58333333
-8.36666667,39.58333333
-8.36666667,39.575
-8.375,39.575
-8.375,39.58333333
</coordinates>
</LinearRing>
</outerBoundaryIs>
</Polygon>
<Polygon>
<outerBoundaryIs>
<LinearRing>
<coordinates>
-8.75833333,39.55833333
-8.75,39.55833333
-8.74166667,39.55833333
-8.74166667,39.55
-8.75,39.55
-8.75833333,39.55
-8.75833333,39.55833333
</coordinates>
</LinearRing>
</outerBoundaryIs>
</Polygon>
<Polygon>
<outerBoundaryIs>
<LinearRing>
<coordinates>
-8.8,39.56666667
-8.79166667,39.56666667
-8.79166667,39.55833333
-8.8,39.55833333
-8.8,39.56666667
</coordinates>
</LinearRing>
</outerBoundaryIs>
</Polygon>
<Polygon>
<outerBoundaryIs>
<LinearRing>
<coordinates>
-8.69166667,39.56666667
-8.68333333,39.56666667
-8.68333333,39.55833333
-8.69166667,39.55833333
-8.69166667,39.56666667
</coordinates>
</LinearRing>
</outerBoundaryIs>
</Polygon>
<Polygon>
<outerBoundaryIs>
<LinearRing>
<coordinates>
-8.51666667,39.675
-8.50833333,39.675
-8.50833333,39.66666667
-8.51666667,39.66666667
-8.51666667,39.675
</coordinates>
</LinearRing>
</outerBoundaryIs>
</Polygon>
<Polygon>
<outerBoundaryIs>
<LinearRing>
<coordinates>
-8.81666667,39.675
-8.80833333,39.675
-8.80833333,39.66666667
-8.81666667,39.66666667
-8.825,39.66666667
-8.825,39.675
-8.81666667,39.675
</coordinates>
</LinearRing>
</outerBoundaryIs>
</Polygon>
<Polygon>
<outerBoundaryIs>
<LinearRing>
<coordinates>
-8.33333333,39.68333333
-8.325,39.68333333
-8.325,39.675
-8.33333333,39.675
-8.33333333,39.68333333
</coordinates>
</LinearRing>
</outerBoundaryIs>
</Polygon>
<Polygon>
<outerBoundaryIs>
<LinearRing>
<coordinates>
-8.8,39.65
-8.8,39.64166667
-8.80833333,39.64166667
-8.81666667,39.64166667
-8.81666667,39.65
-8.825,39.65
-8.825,39.65833333
-8.81666667,39.65833333
-8.80833333,39.65833333
-8.8,39.65833333
-8.79166667,39.65833333
-8.79166667,39.65
-8.8,39.65
</coordinates>
</LinearRing>
</outerBoundaryIs>
</Polygon>
<Polygon>
<outerBoundaryIs>
<LinearRing>
<coordinates>
-8.15833333,39.71666667
-8.15,39.71666667
-8.15,39.70833333
-8.15833333,39.70833333
-8.16666667,39.70833333
-8.16666667,39.71666667
-8.15833333,39.71666667
</coordinates>
</LinearRing>
</outerBoundaryIs>
</Polygon>
<Polygon>
<outerBoundaryIs>
<LinearRing>
<coordinates>
-8.35,39.71666667
-8.35,39.70833333
-8.35833333,39.70833333
-8.35833333,39.71666667
-8.35833333,39.725
-8.35833333,39.73333333
-8.35,39.73333333
-8.35,39.725
-8.35,39.71666667
</coordinates>
</LinearRing>
</outerBoundaryIs>
</Polygon>
<Polygon>
<outerBoundaryIs>
<LinearRing>
<coordinates>
-8.05833333,39.81666667
-8.05833333,39.80833333
-8.06666667,39.80833333
-8.06666667,39.81666667
-8.075,39.81666667
-8.075,39.825
-8.06666667,39.825
-8.05833333,39.825
-8.05833333,39.81666667
</coordinates>
</LinearRing>
</outerBoundaryIs>
</Polygon>
<Polygon>
<outerBoundaryIs>
<LinearRing>
<coordinates>
-8.58333333,39.85833333
-8.575,39.85833333
-8.575,39.85
-8.58333333,39.85
-8.58333333,39.85833333
</coordinates>
</LinearRing>
</outerBoundaryIs>
</Polygon>
<Polygon>
<outerBoundaryIs>
<LinearRing>
<coordinates>
-8.25833333,39.80833333
-8.25833333,39.8
-8.26666667,39.8
-8.26666667,39.80833333
-8.275,39.80833333
-8.275,39.81666667
-8.28333333,39.81666667
-8.28333333,39.825
-8.28333333,39.83333333
-8.28333333,39.84166667
-8.275,39.84166667
-8.275,39.85
-8.26666667,39.85
-8.25833333,39.85
-8.25,39.85
-8.24166667,39.85
-8.24166667,39.85833333
-8.23333333,39.85833333
-8.225,39.85833333
-8.225,39.86666667
-8.21666667,39.86666667
-8.21666667,39.85833333
-8.21666667,39.85
-8.225,39.85
-8.225,39.84166667
-8.23333333,39.84166667
-8.24166667,39.84166667
-8.25,39.84166667
-8.25,39.83333333
-8.25833333,39.83333333
-8.25833333,39.825
-8.25,39.825
-8.24166667,39.825
-8.24166667,39.81666667
-8.24166667,39.80833333
-8.25,39.80833333
-8.25833333,39.80833333
</coordinates>
</LinearRing>
</outerBoundaryIs>
</Polygon>
<Polygon>
<outerBoundaryIs>
<LinearRing>
<coordinates>
-8.21666667,39.85
-8.20833333,39.85
-8.20833333,39.84166667
-8.21666667,39.84166667
-8.21666667,39.85
</coordinates>
</LinearRing>
</outerBoundaryIs>
</Polygon>
<Polygon>
<outerBoundaryIs>
<LinearRing>
<coordinates>
-8.4,39.79166667
-8.39166667,39.79166667
-8.39166667,39.78333333
-8.4,39.78333333
-8.4,39.79166667
</coordinates>
</LinearRing>
</outerBoundaryIs>
</Polygon>
<Polygon>
<outerBoundaryIs>
<LinearRing>
<coordinates>
-8.05,39.69166667
-8.05,39.68333333
-8.05833333,39.68333333
-8.05833333,39.69166667
-8.06666667,39.69166667
-8.06666667,39.68333333
-8.075,39.68333333
-8.08333333,39.68333333
-8.09166667,39.68333333
-8.1,39.68333333
-8.1,39.69166667
-8.09166667,39.69166667
-8.09166667,39.7
-8.09166667,39.70833333
-8.08333333,39.70833333
-8.08333333,39.71666667
-8.075,39.71666667
-8.075,39.70833333
-8.06666667,39.70833333
-8.05833333,39.70833333
-8.05,39.70833333
-8.04166667,39.70833333
-8.04166667,39.7
-8.05,39.7
-8.05,39.69166667
</coordinates>
</LinearRing>
</outerBoundaryIs>
</Polygon>
<Polygon>
<outerBoundaryIs>
<LinearRing>
<coordinates>
-8.325,39.69166667
-8.31666667,39.69166667
-8.31666667,39.68333333
-8.325,39.68333333
-8.325,39.69166667
</coordinates>
</LinearRing>
</outerBoundaryIs>
</Polygon>
<Polygon>
<outerBoundaryIs>
<LinearRing>
<coordinates>
-8.14166667,39.49166667
-8.13333333,39.49166667
-8.13333333,39.48333333
-8.14166667,39.48333333
-8.14166667,39.475
-8.14166667,39.46666667
-8.15,39.46666667
-8.15833333,39.46666667
-8.15833333,39.45833333
-8.16666667,39.45833333
-8.16666667,39.46666667
-8.16666667,39.475
-8.15833333,39.475
-8.15833333,39.48333333
-8.16666667,39.48333333
-8.16666667,39.49166667
-8.175,39.49166667
-8.175,39.5
-8.16666667,39.5
-8.16666667,39.50833333
-8.15833333,39.50833333
-8.15833333,39.5
-8.15833333,39.49166667
-8.15,39.49166667
-8.14166667,39.49166667
</coordinates>
</LinearRing>
</outerBoundaryIs>
</Polygon>
<Polygon>
<outerBoundaryIs>
<LinearRing>
<coordinates>
-8.15833333,39.51666667
-8.15,39.51666667
-8.15,39.50833333
-8.15833333,39.50833333
-8.15833333,39.51666667
</coordinates>
</LinearRing>
</outerBoundaryIs>
</Polygon>
<Polygon>
<outerBoundaryIs>
<LinearRing>
<coordinates>
-8.14166667,39.525
-8.14166667,39.51666667
-8.15,39.51666667
-8.15,39.525
-8.15833333,39.525
-8.15833333,39.53333333
-8.15,39.53333333
-8.14166667,39.53333333
-8.14166667,39.525
</coordinates>
</LinearRing>
</outerBoundaryIs>
</Polygon>
<Polygon>
<outerBoundaryIs>
<LinearRing>
<coordinates>
-8.2,39.95
-8.2,39.94166667
-8.20833333,39.94166667
-8.20833333,39.95
-8.20833333,39.95833333
-8.2,39.95833333
-8.19166667,39.95833333
-8.19166667,39.95
-8.2,39.95
</coordinates>
</LinearRing>
</outerBoundaryIs>
</Polygon>
<Polygon>
<outerBoundaryIs>
<LinearRing>
<coordinates>
-8.50833333,39.98333333
-8.50833333,39.975
-8.51666667,39.975
-8.525,39.975
-8.53333333,39.975
-8.53333333,39.98333333
-8.525,39.98333333
-8.525,39.99166667
-8.525,40
-8.51666667,40
-8.50833333,40
-8.50833333,39.99166667
-8.50833333,39.98333333
</coordinates>
</LinearRing>
</outerBoundaryIs>
</Polygon>
<Polygon>
<outerBoundaryIs>
<LinearRing>
<coordinates>
-8.20833333,40.13333333
-8.2,40.13333333
-8.2,40.125
-8.20833333,40.125
-8.20833333,40.13333333
</coordinates>
</LinearRing>
</outerBoundaryIs>
</Polygon>
<Polygon>
<outerBoundaryIs>
<LinearRing>
<coordinates>
-8.425,40.13333333
-8.41666667,40.13333333
-8.41666667,40.125
-8.425,40.125
-8.425,40.13333333
</coordinates>
</LinearRing>
</outerBoundaryIs>
</Polygon>
<Polygon>
<outerBoundaryIs>
<LinearRing>
<coordinates>
-8.45833333,40.15833333
-8.45,40.15833333
-8.45,40.15
-8.45833333,40.15
-8.46666667,40.15
-8.46666667,40.15833333
-8.46666667,40.16666667
-8.45833333,40.16666667
-8.45833333,40.15833333
</coordinates>
</LinearRing>
</outerBoundaryIs>
</Polygon>
<Polygon>
<outerBoundaryIs>
<LinearRing>
<coordinates>
-8.51666667,40.15833333
-8.525,40.15833333
-8.53333333,40.15833333
-8.53333333,40.16666667
-8.54166667,40.16666667
-8.54166667,40.175
-8.54166667,40.18333333
-8.53333333,40.18333333
-8.53333333,40.19166667
-8.525,40.19166667
-8.51666667,40.19166667
-8.50833333,40.19166667
-8.50833333,40.2
-8.5,40.2
-8.49166667,40.2
-8.48333333,40.2
-8.475,40.2
-8.46666667,40.2
-8.46666667,40.20833333
-8.45833333,40.20833333
-8.45833333,40.2
-8.45833333,40.19166667
-8.45833333,40.18333333
-8.45833333,40.175
-8.46666667,40.175
-8.46666667,40.16666667
-8.475,40.16666667
-8.475,40.15833333
-8.475,40.15
-8.48333333,40.15
-8.48333333,40.14166667
-8.49166667,40.14166667
-8.49166667,40.13333333
-8.48333333,40.13333333
-8.48333333,40.125
-8.49166667,40.125
-8.5,40.125
-8.5,40.13333333
-8.50833333,40.13333333
-8.50833333,40.14166667
-8.51666667,40.14166667
-8.51666667,40.15
-8.51666667,40.15833333
</coordinates>
</LinearRing>
</outerBoundaryIs>
<innerBoundaryIs>
<LinearRing>
<coordinates>
-8.50833333,40.15833333
-8.5,40.15833333
-8.5,40.16666667
-8.50833333,40.16666667
-8.50833333,40.15833333
</coordinates>
</LinearRing>
</innerBoundaryIs>
<innerBoundaryIs>
<LinearRing>
<coordinates>
-8.48333333,40.175
-8.49166667,40.175
-8.49166667,40.16666667
-8.48333333,40.16666667
-8.48333333,40.175
</coordinates>
</LinearRing>
</innerBoundaryIs>
</Polygon>
<Polygon>
<outerBoundaryIs>
<LinearRing>
<coordinates>
-8.45833333,40.175
-8.45,40.175
-8.45,40.16666667
-8.45833333,40.16666667
-8.45833333,40.175
</coordinates>
</LinearRing>
</outerBoundaryIs>
</Polygon>
<Polygon>
<outerBoundaryIs>
<LinearRing>
<coordinates>
-8.55833333,40.3
-8.55,40.3
-8.55,40.29166667
-8.55833333,40.29166667
-8.55833333,40.3
</coordinates>
</LinearRing>
</outerBoundaryIs>
</Polygon>
<Polygon>
<outerBoundaryIs>
<LinearRing>
<coordinates>
-8.31666667,40.26666667
-8.30833333,40.26666667
-8.30833333,40.25833333
-8.31666667,40.25833333
-8.31666667,40.26666667
</coordinates>
</LinearRing>
</outerBoundaryIs>
</Polygon>
<Polygon>
<outerBoundaryIs>
<LinearRing>
<coordinates>
-8.275,40.375
-8.26666667,40.375
-8.26666667,40.36666667
-8.275,40.36666667
-8.275,40.375
</coordinates>
</LinearRing>
</outerBoundaryIs>
</Polygon>
<Polygon>
<outerBoundaryIs>
<LinearRing>
<coordinates>
-8.25,40.35
-8.25,40.34166667
-8.25833333,40.34166667
-8.25833333,40.35
-8.25833333,40.35833333
-8.25833333,40.36666667
-8.25,40.36666667
-8.25,40.35833333
-8.24166667,40.35833333
-8.24166667,40.35
-8.25,40.35
</coordinates>
</LinearRing>
</outerBoundaryIs>
</Polygon>
<Polygon>
<outerBoundaryIs>
<LinearRing>
<coordinates>
-8.33333333,40.35
-8.325,40.35
-8.325,40.34166667
-8.33333333,40.34166667
-8.33333333,40.35
</coordinates>
</LinearRing>
</outerBoundaryIs>
</Polygon>
<Polygon>
<outerBoundaryIs>
<LinearRing>
<coordinates>
-8.41666667,40.35
-8.41666667,40.34166667
-8.425,40.34166667
-8.425,40.35
-8.43333333,40.35
-8.43333333,40.35833333
-8.43333333,40.36666667
-8.43333333,40.375
-8.425,40.375
-8.41666667,40.375
-8.41666667,40.36666667
-8.41666667,40.35833333
-8.41666667,40.35
</coordinates>
</LinearRing>
</outerBoundaryIs>
</Polygon>
<Polygon>
<outerBoundaryIs>
<LinearRing>
<coordinates>
-8.54166667,40.35
-8.53333333,40.35
-8.53333333,40.34166667
-8.54166667,40.34166667
-8.54166667,40.35
</coordinates>
</LinearRing>
</outerBoundaryIs>
</Polygon>
<Polygon>
<outerBoundaryIs>
<LinearRing>
<coordinates>
-8.275,40.35833333
-8.26666667,40.35833333
-8.26666667,40.35
-8.275,40.35
-8.275,40.35833333
</coordinates>
</LinearRing>
</outerBoundaryIs>
</Polygon>
<Polygon>
<outerBoundaryIs>
<LinearRing>
<coordinates>
-8.21666667,40.36666667
-8.20833333,40.36666667
-8.20833333,40.35833333
-8.21666667,40.35833333
-8.21666667,40.36666667
</coordinates>
</LinearRing>
</outerBoundaryIs>
</Polygon>
<Polygon>
<outerBoundaryIs>
<LinearRing>
<coordinates>
-8.56666667,40.30833333
-8.55833333,40.30833333
-8.55833333,40.3
-8.56666667,40.3
-8.56666667,40.30833333
</coordinates>
</LinearRing>
</outerBoundaryIs>
</Polygon>
<Polygon>
<outerBoundaryIs>
<LinearRing>
<coordinates>
-8.475,40.54166667
-8.475,40.53333333
-8.48333333,40.53333333
-8.49166667,40.53333333
-8.49166667,40.54166667
-8.48333333,40.54166667
-8.48333333,40.55
-8.475,40.55
-8.475,40.54166667
</coordinates>
</LinearRing>
</outerBoundaryIs>
</Polygon>
<Polygon>
<outerBoundaryIs>
<LinearRing>
<coordinates>
-8.46666667,40.55
-8.45833333,40.55
-8.45833333,40.54166667
-8.46666667,40.54166667
-8.46666667,40.55
</coordinates>
</LinearRing>
</outerBoundaryIs>
</Polygon>
<Polygon>
<outerBoundaryIs>
<LinearRing>
<coordinates>
-8.29166667,40.525
-8.28333333,40.525
-8.275,40.525
-8.26666667,40.525
-8.26666667,40.51666667
-8.275,40.51666667
-8.28333333,40.51666667
-8.29166667,40.51666667
-8.29166667,40.525
</coordinates>
</LinearRing>
</outerBoundaryIs>
</Polygon>
<Polygon>
<outerBoundaryIs>
<LinearRing>
<coordinates>
-8.5,40.53333333
-8.49166667,40.53333333
-8.49166667,40.525
-8.5,40.525
-8.5,40.53333333
</coordinates>
</LinearRing>
</outerBoundaryIs>
</Polygon>
<Polygon>
<outerBoundaryIs>
<LinearRing>
<coordinates>
-8.25833333,40.475
-8.25,40.475
-8.25,40.46666667
-8.25833333,40.46666667
-8.25833333,40.475
</coordinates>
</LinearRing>
</outerBoundaryIs>
</Polygon>
<Polygon>
<outerBoundaryIs>
<LinearRing>
<coordinates>
-8.175,40.39166667
-8.16666667,40.39166667
-8.16666667,40.38333333
-8.175,40.38333333
-8.175,40.39166667
</coordinates>
</LinearRing>
</outerBoundaryIs>
</Polygon>
<Polygon>
<outerBoundaryIs>
<LinearRing>
<coordinates>
-8.225,40.375
-8.21666667,40.375
-8.21666667,40.36666667
-8.225,40.36666667
-8.23333333,40.36666667
-8.24166667,40.36666667
-8.24166667,40.375
-8.25,40.375
-8.25833333,40.375
-8.26666667,40.375
-8.26666667,40.38333333
-8.26666667,40.39166667
-8.25833333,40.39166667
-8.25833333,40.38333333
-8.25,40.38333333
-8.24166667,40.38333333
-8.23333333,40.38333333
-8.225,40.38333333
-8.225,40.375
</coordinates>
</LinearRing>
</outerBoundaryIs>
</Polygon>
<Polygon>
<outerBoundaryIs>
<LinearRing>
<coordinates>
-8.30833333,40.4
-8.30833333,40.39166667
-8.31666667,40.39166667
-8.31666667,40.4
-8.31666667,40.40833333
-8.325,40.40833333
-8.325,40.41666667
-8.325,40.425
-8.31666667,40.425
-8.31666667,40.41666667
-8.30833333,40.41666667
-8.3,40.41666667
-8.3,40.40833333
-8.30833333,40.40833333
-8.30833333,40.4
</coordinates>
</LinearRing>
</outerBoundaryIs>
</Polygon>
<Polygon>
<outerBoundaryIs>
<LinearRing>
<coordinates>
-8.23333333,40.21666667
-8.23333333,40.20833333
-8.24166667,40.20833333
-8.24166667,40.21666667
-8.25,40.21666667
-8.25833333,40.21666667
-8.25833333,40.225
-8.25,40.225
-8.25,40.23333333
-8.25,40.24166667
-8.24166667,40.24166667
-8.24166667,40.23333333
-8.23333333,40.23333333
-8.225,40.23333333
-8.21666667,40.23333333
-8.21666667,40.225
-8.21666667,40.21666667
-8.225,40.21666667
-8.23333333,40.21666667
</coordinates>
</LinearRing>
</outerBoundaryIs>
</Polygon>
<Polygon>
<outerBoundaryIs>
<LinearRing>
<coordinates>
-8.2,40.24166667
-8.19166667,40.24166667
-8.19166667,40.23333333
-8.2,40.23333333
-8.2,40.24166667
</coordinates>
</LinearRing>
</outerBoundaryIs>
</Polygon>
<Polygon>
<outerBoundaryIs>
<LinearRing>
<coordinates>
-8.74166667,40.625
-8.74166667,40.61666667
-8.75,40.61666667
-8.75,40.625
-8.75,40.63333333
-8.75,40.64166667
-8.74166667,40.64166667
-8.74166667,40.63333333
-8.74166667,40.625
</coordinates>
</LinearRing>
</outerBoundaryIs>
</Polygon>
<Polygon>
<outerBoundaryIs>
<LinearRing>
<coordinates>
-8.59166667,40.83333333
-8.58333333,40.83333333
-8.58333333,40.825
-8.59166667,40.825
-8.59166667,40.83333333
</coordinates>
</LinearRing>
</outerBoundaryIs>
</Polygon>
<Polygon>
<outerBoundaryIs>
<LinearRing>
<coordinates>
-8.49166667,40.875
-8.48333333,40.875
-8.48333333,40.86666667
-8.49166667,40.86666667
-8.49166667,40.875
</coordinates>
</LinearRing>
</outerBoundaryIs>
</Polygon>
<Polygon>
<outerBoundaryIs>
<LinearRing>
<coordinates>
-8.46666667,40.9
-8.45833333,40.9
-8.45833333,40.89166667
-8.46666667,40.89166667
-8.475,40.89166667
-8.48333333,40.89166667
-8.48333333,40.88333333
-8.49166667,40.88333333
-8.49166667,40.875
-8.5,40.875
-8.50833333,40.875
-8.50833333,40.88333333
-8.50833333,40.89166667
-8.51666667,40.89166667
-8.525,40.89166667
-8.525,40.9
-8.525,40.90833333
-8.51666667,40.90833333
-8.50833333,40.90833333
-8.5,40.90833333
-8.5,40.91666667
-8.49166667,40.91666667
-8.48333333,40.91666667
-8.48333333,40.90833333
-8.475,40.90833333
-8.475,40.9
-8.46666667,40.9
</coordinates>
</LinearRing>
</outerBoundaryIs>
</Polygon>
<Polygon>
<outerBoundaryIs>
<LinearRing>
<coordinates>
-8.45833333,40.90833333
-8.45,40.90833333
-8.45,40.9
-8.45833333,40.9
-8.45833333,40.90833333
</coordinates>
</LinearRing>
</outerBoundaryIs>
</Polygon>
<Polygon>
<outerBoundaryIs>
<LinearRing>
<coordinates>
-8.28333333,40.96666667
-8.275,40.96666667
-8.275,40.95833333
-8.28333333,40.95833333
-8.28333333,40.96666667
</coordinates>
</LinearRing>
</outerBoundaryIs>
</Polygon>
<Polygon>
<outerBoundaryIs>
<LinearRing>
<coordinates>
-8.3,40.73333333
-8.29166667,40.73333333
-8.29166667,40.725
-8.3,40.725
-8.3,40.73333333
</coordinates>
</LinearRing>
</outerBoundaryIs>
</Polygon>
<Polygon>
<outerBoundaryIs>
<LinearRing>
<coordinates>
-8.11666667,40.73333333
-8.10833333,40.73333333
-8.1,40.73333333
-8.1,40.725
-8.10833333,40.725
-8.11666667,40.725
-8.125,40.725
-8.125,40.73333333
-8.13333333,40.73333333
-8.14166667,40.73333333
-8.15,40.73333333
-8.15,40.74166667
-8.14166667,40.74166667
-8.14166667,40.75
-8.13333333,40.75
-8.13333333,40.74166667
-8.125,40.74166667
-8.11666667,40.74166667
-8.11666667,40.73333333
</coordinates>
</LinearRing>
</outerBoundaryIs>
</Polygon>
<Polygon>
<outerBoundaryIs>
<LinearRing>
<coordinates>
-8.1,40.74166667
-8.09166667,40.74166667
-8.09166667,40.75
-8.08333333,40.75
-8.08333333,40.74166667
-8.08333333,40.73333333
-8.09166667,40.73333333
-8.1,40.73333333
-8.1,40.74166667
</coordinates>
</LinearRing>
</outerBoundaryIs>
</Polygon>
<Polygon>
<outerBoundaryIs>
<LinearRing>
<coordinates>
-8.35833333,41.125
-8.35,41.125
-8.35,41.11666667
-8.35833333,41.11666667
-8.35833333,41.125
</coordinates>
</LinearRing>
</outerBoundaryIs>
</Polygon>
<Polygon>
<outerBoundaryIs>
<LinearRing>
<coordinates>
-8.39166667,41.16666667
-8.38333333,41.16666667
-8.38333333,41.15833333
-8.39166667,41.15833333
-8.39166667,41.16666667
</coordinates>
</LinearRing>
</outerBoundaryIs>
</Polygon>
<Polygon>
<outerBoundaryIs>
<LinearRing>
<coordinates>
-8.38333333,41.15
-8.375,41.15
-8.375,41.14166667
-8.38333333,41.14166667
-8.38333333,41.15
</coordinates>
</LinearRing>
</outerBoundaryIs>
</Polygon>
<Polygon>
<outerBoundaryIs>
<LinearRing>
<coordinates>
-8.45,41.19166667
-8.45,41.18333333
-8.45833333,41.18333333
-8.46666667,41.18333333
-8.46666667,41.19166667
-8.46666667,41.2
-8.45833333,41.2
-8.45833333,41.20833333
-8.45,41.20833333
-8.45,41.2
-8.44166667,41.2
-8.44166667,41.19166667
-8.45,41.19166667
</coordinates>
</LinearRing>
</outerBoundaryIs>
</Polygon>
<Polygon>
<outerBoundaryIs>
<LinearRing>
<coordinates>
-8.45,41.21666667
-8.44166667,41.21666667
-8.44166667,41.20833333
-8.45,41.20833333
-8.45,41.21666667
</coordinates>
</LinearRing>
</outerBoundaryIs>
</Polygon>
<Polygon>
<outerBoundaryIs>
<LinearRing>
<coordinates>
-8.55,41.08333333
-8.55,41.075
-8.55833333,41.075
-8.56666667,41.075
-8.56666667,41.08333333
-8.575,41.08333333
-8.575,41.09166667
-8.56666667,41.09166667
-8.55833333,41.09166667
-8.55,41.09166667
-8.55,41.08333333
</coordinates>
</LinearRing>
</outerBoundaryIs>
</Polygon>
<Polygon>
<outerBoundaryIs>
<LinearRing>
<coordinates>
-8.65833333,41.3
-8.65,41.3
-8.65,41.29166667
-8.65833333,41.29166667
-8.65833333,41.3
</coordinates>
</LinearRing>
</outerBoundaryIs>
</Polygon>
<Polygon>
<outerBoundaryIs>
<LinearRing>
<coordinates>
-8.59166667,41.26666667
-8.58333333,41.26666667
-8.58333333,41.275
-8.575,41.275
-8.575,41.26666667
-8.575,41.25833333
-8.58333333,41.25833333
-8.59166667,41.25833333
-8.59166667,41.26666667
</coordinates>
</LinearRing>
</outerBoundaryIs>
</Polygon>
<Polygon>
<outerBoundaryIs>
<LinearRing>
<coordinates>
-8.725,41.375
-8.71666667,41.375
-8.71666667,41.36666667
-8.725,41.36666667
-8.73333333,41.36666667
-8.73333333,41.375
-8.725,41.375
</coordinates>
</LinearRing>
</outerBoundaryIs>
</Polygon>
<Polygon>
<outerBoundaryIs>
<LinearRing>
<coordinates>
-8.46666667,41.33333333
-8.45833333,41.33333333
-8.45833333,41.325
-8.46666667,41.325
-8.46666667,41.33333333
</coordinates>
</LinearRing>
</outerBoundaryIs>
</Polygon>
<Polygon>
<outerBoundaryIs>
<LinearRing>
<coordinates>
-8.76666667,41.43333333
-8.75833333,41.43333333
-8.75833333,41.425
-8.76666667,41.425
-8.76666667,41.43333333
</coordinates>
</LinearRing>
</outerBoundaryIs>
</Polygon>
<Polygon>
<outerBoundaryIs>
<LinearRing>
<coordinates>
-8.775,41.44166667
-8.76666667,41.44166667
-8.76666667,41.43333333
-8.775,41.43333333
-8.775,41.44166667
</coordinates>
</LinearRing>
</outerBoundaryIs>
</Polygon>
<Polygon>
<outerBoundaryIs>
<LinearRing>
<coordinates>
-8.61666667,41.44166667
-8.61666667,41.43333333
-8.625,41.43333333
-8.625,41.44166667
-8.63333333,41.44166667
-8.63333333,41.45
-8.625,41.45
-8.61666667,41.45
-8.61666667,41.45833333
-8.60833333,41.45833333
-8.6,41.45833333
-8.6,41.46666667
-8.59166667,41.46666667
-8.58333333,41.46666667
-8.575,41.46666667
-8.575,41.45833333
-8.575,41.45
-8.575,41.44166667
-8.58333333,41.44166667
-8.58333333,41.45
-8.59166667,41.45
-8.6,41.45
-8.6,41.44166667
-8.60833333,41.44166667
-8.61666667,41.44166667
</coordinates>
</LinearRing>
</outerBoundaryIs>
</Polygon>
<Polygon>
<outerBoundaryIs>
<LinearRing>
<coordinates>
-8.6,41.475
-8.6,41.46666667
-8.60833333,41.46666667
-8.61666667,41.46666667
-8.61666667,41.475
-8.60833333,41.475
-8.60833333,41.48333333
-8.61666667,41.48333333
-8.625,41.48333333
-8.625,41.49166667
-8.61666667,41.49166667
-8.61666667,41.5
-8.60833333,41.5
-8.60833333,41.50833333
-8.60833333,41.51666667
-8.60833333,41.525
-8.6,41.525
-8.6,41.51666667
-8.59166667,41.51666667
-8.59166667,41.50833333
-8.59166667,41.5
-8.58333333,41.5
-8.58333333,41.49166667
-8.58333333,41.48333333
-8.58333333,41.475
-8.59166667,41.475
-8.6,41.475
</coordinates>
</LinearRing>
</outerBoundaryIs>
</Polygon>
<Polygon>
<outerBoundaryIs>
<LinearRing>
<coordinates>
-8.76666667,41.45833333
-8.76666667,41.45
-8.775,41.45
-8.775,41.45833333
-8.775,41.46666667
-8.775,41.475
-8.775,41.48333333
-8.775,41.49166667
-8.76666667,41.49166667
-8.76666667,41.48333333
-8.76666667,41.475
-8.75833333,41.475
-8.75833333,41.46666667
-8.75833333,41.45833333
-8.76666667,41.45833333
</coordinates>
</LinearRing>
</outerBoundaryIs>
</Polygon>
<Polygon>
<outerBoundaryIs>
<LinearRing>
<coordinates>
-8.475,41.625
-8.46666667,41.625
-8.46666667,41.61666667
-8.475,41.61666667
-8.48333333,41.61666667
-8.48333333,41.625
-8.475,41.625
</coordinates>
</LinearRing>
</outerBoundaryIs>
</Polygon>
<Polygon>
<outerBoundaryIs>
<LinearRing>
<coordinates>
-8.5,41.60833333
-8.49166667,41.60833333
-8.49166667,41.6
-8.5,41.6
-8.5,41.60833333
</coordinates>
</LinearRing>
</outerBoundaryIs>
</Polygon>
<Polygon>
<outerBoundaryIs>
<LinearRing>
<coordinates>
-8.825,41.70833333
-8.81666667,41.70833333
-8.81666667,41.7
-8.825,41.7
-8.825,41.70833333
</coordinates>
</LinearRing>
</outerBoundaryIs>
</Polygon>
<Polygon>
<outerBoundaryIs>
<LinearRing>
<coordinates>
-8.75,41.7
-8.74166667,41.7
-8.74166667,41.69166667
-8.75,41.69166667
-8.75833333,41.69166667
-8.75833333,41.7
-8.75,41.7
</coordinates>
</LinearRing>
</outerBoundaryIs>
</Polygon>
<Polygon>
<outerBoundaryIs>
<LinearRing>
<coordinates>
-8.775,41.66666667
-8.775,41.65833333
-8.78333333,41.65833333
-8.78333333,41.66666667
-8.78333333,41.675
-8.79166667,41.675
-8.8,41.675
-8.8,41.68333333
-8.79166667,41.68333333
-8.79166667,41.69166667
-8.78333333,41.69166667
-8.775,41.69166667
-8.76666667,41.69166667
-8.75833333,41.69166667
-8.75833333,41.68333333
-8.76666667,41.68333333
-8.76666667,41.675
-8.76666667,41.66666667
-8.775,41.66666667
</coordinates>
</LinearRing>
</outerBoundaryIs>
</Polygon>
<Polygon>
<outerBoundaryIs>
<LinearRing>
<coordinates>
-8.74166667,41.66666667
-8.74166667,41.65833333
-8.75,41.65833333
-8.75833333,41.65833333
-8.75833333,41.66666667
-8.75833333,41.675
-8.75833333,41.68333333
-8.75,41.68333333
-8.74166667,41.68333333
-8.73333333,41.68333333
-8.73333333,41.69166667
-8.725,41.69166667
-8.71666667,41.69166667
-8.70833333,41.69166667
-8.70833333,41.68333333
-8.7,41.68333333
-8.7,41.675
-8.70833333,41.675
-8.70833333,41.66666667
-8.71666667,41.66666667
-8.725,41.66666667
-8.73333333,41.66666667
-8.74166667,41.66666667
</coordinates>
</LinearRing>
</outerBoundaryIs>
</Polygon>
<Polygon>
<outerBoundaryIs>
<LinearRing>
<coordinates>
-8.80833333,41.70833333
-8.8,41.70833333
-8.8,41.7
-8.80833333,41.7
-8.80833333,41.70833333
</coordinates>
</LinearRing>
</outerBoundaryIs>
</Polygon>
<Polygon>
<outerBoundaryIs>
<LinearRing>
<coordinates>
-8.78333333,41.63333333
-8.78333333,41.625
-8.79166667,41.625
-8.8,41.625
-8.8,41.63333333
-8.80833333,41.63333333
-8.80833333,41.64166667
-8.81666667,41.64166667
-8.825,41.64166667
-8.825,41.65
-8.825,41.65833333
-8.825,41.66666667
-8.825,41.675
-8.825,41.68333333
-8.83333333,41.68333333
-8.83333333,41.69166667
-8.825,41.69166667
-8.81666667,41.69166667
-8.81666667,41.7
-8.80833333,41.7
-8.80833333,41.69166667
-8.8,41.69166667
-8.8,41.68333333
-8.80833333,41.68333333
-8.80833333,41.675
-8.8,41.675
-8.8,41.66666667
-8.80833333,41.66666667
-8.80833333,41.65833333
-8.8,41.65833333
-8.8,41.65
-8.79166667,41.65
-8.79166667,41.64166667
-8.78333333,41.64166667
-8.78333333,41.63333333
</coordinates>
</LinearRing>
</outerBoundaryIs>
</Polygon>
<Polygon>
<outerBoundaryIs>
<LinearRing>
<coordinates>
-8.53333333,41.65833333
-8.525,41.65833333
-8.525,41.66666667
-8.51666667,41.66666667
-8.51666667,41.675
-8.50833333,41.675
-8.50833333,41.66666667
-8.5,41.66666667
-8.5,41.65833333
-8.5,41.65
-8.50833333,41.65
-8.51666667,41.65
-8.525,41.65
-8.53333333,41.65
-8.54166667,41.65
-8.54166667,41.65833333
-8.53333333,41.65833333
</coordinates>
</LinearRing>
</outerBoundaryIs>
</Polygon>
<Polygon>
<outerBoundaryIs>
<LinearRing>
<coordinates>
-8.775,41.65833333
-8.76666667,41.65833333
-8.75833333,41.65833333
-8.75833333,41.65
-8.76666667,41.65
-8.775,41.65
-8.775,41.65833333
</coordinates>
</LinearRing>
</outerBoundaryIs>
</Polygon>
<Polygon>
<outerBoundaryIs>
<LinearRing>
<coordinates>
-8.525,41.40833333
-8.525,41.4
-8.53333333,41.4
-8.53333333,41.40833333
-8.53333333,41.41666667
-8.525,41.41666667
-8.51666667,41.41666667
-8.51666667,41.40833333
-8.525,41.40833333
</coordinates>
</LinearRing>
</outerBoundaryIs>
</Polygon>
<Polygon>
<outerBoundaryIs>
<LinearRing>
<coordinates>
-8.525,40.98333333
-8.51666667,40.98333333
-8.51666667,40.975
-8.525,40.975
-8.525,40.98333333
</coordinates>
</LinearRing>
</outerBoundaryIs>
</Polygon>
<Polygon>
<outerBoundaryIs>
<LinearRing>
<coordinates>
-8.275,40.56666667
-8.26666667,40.56666667
-8.26666667,40.55833333
-8.275,40.55833333
-8.275,40.56666667
</coordinates>
</LinearRing>
</outerBoundaryIs>
</Polygon>
<Polygon>
<outerBoundaryIs>
<LinearRing>
<coordinates>
-8.16666667,39.91666667
-8.15833333,39.91666667
-8.15833333,39.90833333
-8.16666667,39.90833333
-8.16666667,39.91666667
</coordinates>
</LinearRing>
</outerBoundaryIs>
</Polygon>
<Polygon>
<outerBoundaryIs>
<LinearRing>
<coordinates>
-8.19166667,39.85833333
-8.19166667,39.85
-8.2,39.85
-8.20833333,39.85
-8.20833333,39.85833333
-8.2,39.85833333
-8.2,39.86666667
-8.2,39.875
-8.2,39.88333333
-8.20833333,39.88333333
-8.20833333,39.89166667
-8.2,39.89166667
-8.2,39.9
-8.20833333,39.9
-8.21666667,39.9
-8.21666667,39.90833333
-8.21666667,39.91666667
-8.21666667,39.925
-8.20833333,39.925
-8.20833333,39.91666667
-8.20833333,39.90833333
-8.2,39.90833333
-8.19166667,39.90833333
-8.19166667,39.9
-8.18333333,39.9
-8.18333333,39.89166667
-8.175,39.89166667
-8.16666667,39.89166667
-8.15833333,39.89166667
-8.15,39.89166667
-8.14166667,39.89166667
-8.14166667,39.9
-8.13333333,39.9
-8.13333333,39.89166667
-8.13333333,39.88333333
-8.14166667,39.88333333
-8.14166667,39.875
-8.15,39.875
-8.15833333,39.875
-8.15833333,39.86666667
-8.16666667,39.86666667
-8.175,39.86666667
-8.175,39.875
-8.18333333,39.875
-8.18333333,39.86666667
-8.19166667,39.86666667
-8.19166667,39.85833333
</coordinates>
</LinearRing>
</outerBoundaryIs>
</Polygon>
<Polygon>
<outerBoundaryIs>
<LinearRing>
<coordinates>
-8.175,39.925
-8.16666667,39.925
-8.16666667,39.91666667
-8.175,39.91666667
-8.18333333,39.91666667
-8.19166667,39.91666667
-8.2,39.91666667
-8.2,39.925
-8.20833333,39.925
-8.20833333,39.93333333
-8.2,39.93333333
-8.19166667,39.93333333
-8.19166667,39.94166667
-8.19166667,39.95
-8.18333333,39.95
-8.18333333,39.94166667
-8.18333333,39.93333333
-8.175,39.93333333
-8.175,39.925
</coordinates>
</LinearRing>
</outerBoundaryIs>
</Polygon>
</MultiGeometry>
</Placemark>
</Document>
</kml>
