# Supplementary material for: Species conservation profiles of spiders (Araneae) endemic to mainland Portugal
Source: Biodivers Data J. 2019 Oct 8;7:e39315. doi: 10.3897/BDJ.7.e39315 (PMC6794330; doi:10.3897/BDJ.7.e39315)
Supplement: Supplementary material 40 — Distribution of Zodarion duriense (Cardoso, 2003) [file bdj-07-e39315-s040.kml]

<?xml version="1.0" encoding="UTF-8"?>
<kml xmlns="http://earth.google.com/kml/2.2">
<Document>
<name></name>
<description><![CDATA[]]></description>

<Style id="1">
<LineStyle>
<width>2</width>
<color>ff0000ff</color>
</LineStyle>
<PolyStyle>
<color>aaffffff</color>
<fill>1</fill>
</PolyStyle>
</Style>

<Placemark>
<name>Zodarion duriense_modelcorrected.kml</name>
<description><![CDATA[]]></description>
<styleUrl>#1</styleUrl>
<visibility>1</visibility>
<MultiGeometry>
<Polygon>
<outerBoundaryIs>
<LinearRing>
<coordinates>
-6.01666667,40.7
-6.01666667,40.69166667
-6.025,40.69166667
-6.03333333,40.69166667
-6.03333333,40.7
-6.04166667,40.7
-6.04166667,40.70833333
-6.05,40.70833333
-6.05,40.71666667
-6.04166667,40.71666667
-6.03333333,40.71666667
-6.03333333,40.725
-6.03333333,40.73333333
-6.025,40.73333333
-6.025,40.725
-6.01666667,40.725
-6.01666667,40.71666667
-6.01666667,40.70833333
-6.01666667,40.7
</coordinates>
</LinearRing>
</outerBoundaryIs>
<innerBoundaryIs>
<LinearRing>
<coordinates>
-6.03333333,40.71666667
-6.03333333,40.70833333
-6.025,40.70833333
-6.025,40.71666667
-6.03333333,40.71666667
</coordinates>
</LinearRing>
</innerBoundaryIs>
</Polygon>
<Polygon>
<outerBoundaryIs>
<LinearRing>
<coordinates>
-7.44166667,42.43333333
-7.44166667,42.425
-7.44166667,42.41666667
-7.45,42.41666667
-7.45833333,42.41666667
-7.46666667,42.41666667
-7.475,42.41666667
-7.475,42.425
-7.48333333,42.425
-7.49166667,42.425
-7.5,42.425
-7.5,42.43333333
-7.50833333,42.43333333
-7.50833333,42.44166667
-7.5,42.44166667
-7.49166667,42.44166667
-7.48333333,42.44166667
-7.48333333,42.45
-7.475,42.45
-7.475,42.45833333
-7.46666667,42.45833333
-7.46666667,42.46666667
-7.45833333,42.46666667
-7.45,42.46666667
-7.45,42.475
-7.45,42.48333333
-7.45833333,42.48333333
-7.46666667,42.48333333
-7.46666667,42.49166667
-7.46666667,42.5
-7.45833333,42.5
-7.45833333,42.49166667
-7.45,42.49166667
-7.44166667,42.49166667
-7.44166667,42.48333333
-7.43333333,42.48333333
-7.43333333,42.475
-7.425,42.475
-7.425,42.46666667
-7.425,42.45833333
-7.43333333,42.45833333
-7.44166667,42.45833333
-7.44166667,42.45
-7.43333333,42.45
-7.425,42.45
-7.425,42.44166667
-7.41666667,42.44166667
-7.41666667,42.43333333
-7.41666667,42.425
-7.425,42.425
-7.43333333,42.425
-7.43333333,42.43333333
-7.44166667,42.43333333
</coordinates>
</LinearRing>
</outerBoundaryIs>
<innerBoundaryIs>
<LinearRing>
<coordinates>
-7.46666667,42.45833333
-7.46666667,42.45
-7.46666667,42.44166667
-7.45833333,42.44166667
-7.45833333,42.45
-7.45,42.45
-7.45,42.45833333
-7.45833333,42.45833333
-7.46666667,42.45833333
</coordinates>
</LinearRing>
</innerBoundaryIs>
<innerBoundaryIs>
<LinearRing>
<coordinates>
-7.45833333,42.425
-7.45,42.425
-7.45,42.43333333
-7.45833333,42.43333333
-7.45833333,42.425
</coordinates>
</LinearRing>
</innerBoundaryIs>
</Polygon>
<Polygon>
<outerBoundaryIs>
<LinearRing>
<coordinates>
-7.38333333,43.03333333
-7.375,43.03333333
-7.36666667,43.03333333
-7.36666667,43.04166667
-7.35833333,43.04166667
-7.35833333,43.03333333
-7.35833333,43.025
-7.36666667,43.025
-7.375,43.025
-7.38333333,43.025
-7.39166667,43.025
-7.4,43.025
-7.4,43.03333333
-7.4,43.04166667
-7.40833333,43.04166667
-7.41666667,43.04166667
-7.41666667,43.03333333
-7.425,43.03333333
-7.425,43.025
-7.43333333,43.025
-7.43333333,43.01666667
-7.44166667,43.01666667
-7.44166667,43.025
-7.44166667,43.03333333
-7.45,43.03333333
-7.45,43.04166667
-7.45,43.05
-7.45833333,43.05
-7.45833333,43.05833333
-7.46666667,43.05833333
-7.475,43.05833333
-7.48333333,43.05833333
-7.49166667,43.05833333
-7.49166667,43.06666667
-7.5,43.06666667
-7.50833333,43.06666667
-7.50833333,43.075
-7.51666667,43.075
-7.525,43.075
-7.525,43.08333333
-7.51666667,43.08333333
-7.50833333,43.08333333
-7.50833333,43.09166667
-7.5,43.09166667
-7.49166667,43.09166667
-7.48333333,43.09166667
-7.48333333,43.08333333
-7.475,43.08333333
-7.475,43.09166667
-7.46666667,43.09166667
-7.45833333,43.09166667
-7.45,43.09166667
-7.45,43.08333333
-7.45,43.075
-7.44166667,43.075
-7.44166667,43.08333333
-7.43333333,43.08333333
-7.43333333,43.09166667
-7.44166667,43.09166667
-7.44166667,43.1
-7.43333333,43.1
-7.43333333,43.10833333
-7.425,43.10833333
-7.41666667,43.10833333
-7.41666667,43.1
-7.41666667,43.09166667
-7.40833333,43.09166667
-7.4,43.09166667
-7.39166667,43.09166667
-7.39166667,43.08333333
-7.4,43.08333333
-7.4,43.075
-7.4,43.06666667
-7.40833333,43.06666667
-7.41666667,43.06666667
-7.425,43.06666667
-7.425,43.05833333
-7.41666667,43.05833333
-7.40833333,43.05833333
-7.40833333,43.05
-7.4,43.05
-7.39166667,43.05
-7.38333333,43.05
-7.38333333,43.04166667
-7.38333333,43.03333333
</coordinates>
</LinearRing>
</outerBoundaryIs>
<innerBoundaryIs>
<LinearRing>
<coordinates>
-7.44166667,43.03333333
-7.43333333,43.03333333
-7.43333333,43.04166667
-7.44166667,43.04166667
-7.44166667,43.03333333
</coordinates>
</LinearRing>
</innerBoundaryIs>
<innerBoundaryIs>
<LinearRing>
<coordinates>
-7.48333333,43.08333333
-7.49166667,43.08333333
-7.49166667,43.075
-7.48333333,43.075
-7.48333333,43.08333333
</coordinates>
</LinearRing>
</innerBoundaryIs>
</Polygon>
<Polygon>
<outerBoundaryIs>
<LinearRing>
<coordinates>
-8.10833333,40.26666667
-8.10833333,40.25833333
-8.11666667,40.25833333
-8.11666667,40.26666667
-8.125,40.26666667
-8.13333333,40.26666667
-8.13333333,40.275
-8.13333333,40.28333333
-8.125,40.28333333
-8.125,40.275
-8.11666667,40.275
-8.11666667,40.28333333
-8.11666667,40.29166667
-8.10833333,40.29166667
-8.1,40.29166667
-8.1,40.3
-8.1,40.30833333
-8.10833333,40.30833333
-8.10833333,40.31666667
-8.10833333,40.325
-8.1,40.325
-8.1,40.31666667
-8.09166667,40.31666667
-8.09166667,40.30833333
-8.08333333,40.30833333
-8.08333333,40.31666667
-8.075,40.31666667
-8.075,40.325
-8.08333333,40.325
-8.08333333,40.33333333
-8.08333333,40.34166667
-8.075,40.34166667
-8.06666667,40.34166667
-8.05833333,40.34166667
-8.05833333,40.35
-8.06666667,40.35
-8.075,40.35
-8.08333333,40.35
-8.08333333,40.35833333
-8.075,40.35833333
-8.06666667,40.35833333
-8.06666667,40.36666667
-8.05833333,40.36666667
-8.05,40.36666667
-8.05,40.375
-8.04166667,40.375
-8.04166667,40.38333333
-8.03333333,40.38333333
-8.03333333,40.39166667
-8.04166667,40.39166667
-8.05,40.39166667
-8.05,40.38333333
-8.05833333,40.38333333
-8.05833333,40.39166667
-8.06666667,40.39166667
-8.075,40.39166667
-8.075,40.4
-8.075,40.40833333
-8.08333333,40.40833333
-8.09166667,40.40833333
-8.09166667,40.4
-8.1,40.4
-8.1,40.40833333
-8.10833333,40.40833333
-8.11666667,40.40833333
-8.11666667,40.41666667
-8.125,40.41666667
-8.13333333,40.41666667
-8.13333333,40.425
-8.13333333,40.43333333
-8.14166667,40.43333333
-8.15,40.43333333
-8.15,40.425
-8.15,40.41666667
-8.15,40.40833333
-8.14166667,40.40833333
-8.14166667,40.4
-8.15,40.4
-8.15833333,40.4
-8.15833333,40.40833333
-8.15833333,40.41666667
-8.15833333,40.425
-8.15833333,40.43333333
-8.16666667,40.43333333
-8.16666667,40.425
-8.175,40.425
-8.175,40.41666667
-8.175,40.40833333
-8.18333333,40.40833333
-8.19166667,40.40833333
-8.2,40.40833333
-8.2,40.41666667
-8.20833333,40.41666667
-8.20833333,40.425
-8.21666667,40.425
-8.21666667,40.43333333
-8.21666667,40.44166667
-8.21666667,40.45
-8.225,40.45
-8.23333333,40.45
-8.23333333,40.44166667
-8.24166667,40.44166667
-8.24166667,40.43333333
-8.25,40.43333333
-8.25,40.44166667
-8.25,40.45
-8.25833333,40.45
-8.26666667,40.45
-8.275,40.45
-8.275,40.45833333
-8.28333333,40.45833333
-8.28333333,40.45
-8.29166667,40.45
-8.29166667,40.45833333
-8.29166667,40.46666667
-8.29166667,40.475
-8.3,40.475
-8.3,40.46666667
-8.30833333,40.46666667
-8.30833333,40.475
-8.31666667,40.475
-8.325,40.475
-8.325,40.46666667
-8.31666667,40.46666667
-8.31666667,40.45833333
-8.30833333,40.45833333
-8.30833333,40.45
-8.30833333,40.44166667
-8.30833333,40.43333333
-8.31666667,40.43333333
-8.31666667,40.425
-8.325,40.425
-8.325,40.43333333
-8.33333333,40.43333333
-8.34166667,40.43333333
-8.34166667,40.44166667
-8.33333333,40.44166667
-8.325,40.44166667
-8.325,40.45
-8.33333333,40.45
-8.34166667,40.45
-8.35,40.45
-8.35,40.44166667
-8.35,40.43333333
-8.35833333,40.43333333
-8.35833333,40.44166667
-8.36666667,40.44166667
-8.36666667,40.45
-8.35833333,40.45
-8.35833333,40.45833333
-8.35833333,40.46666667
-8.35,40.46666667
-8.35,40.475
-8.35,40.48333333
-8.35,40.49166667
-8.35,40.5
-8.34166667,40.5
-8.33333333,40.5
-8.33333333,40.50833333
-8.34166667,40.50833333
-8.34166667,40.51666667
-8.33333333,40.51666667
-8.33333333,40.525
-8.33333333,40.53333333
-8.34166667,40.53333333
-8.34166667,40.54166667
-8.34166667,40.55
-8.33333333,40.55
-8.33333333,40.54166667
-8.325,40.54166667
-8.325,40.53333333
-8.325,40.525
-8.31666667,40.525
-8.30833333,40.525
-8.30833333,40.51666667
-8.3,40.51666667
-8.3,40.525
-8.3,40.53333333
-8.30833333,40.53333333
-8.30833333,40.54166667
-8.30833333,40.55
-8.30833333,40.55833333
-8.31666667,40.55833333
-8.31666667,40.56666667
-8.30833333,40.56666667
-8.3,40.56666667
-8.3,40.575
-8.29166667,40.575
-8.28333333,40.575
-8.275,40.575
-8.275,40.58333333
-8.28333333,40.58333333
-8.28333333,40.59166667
-8.29166667,40.59166667
-8.29166667,40.58333333
-8.3,40.58333333
-8.30833333,40.58333333
-8.30833333,40.59166667
-8.3,40.59166667
-8.3,40.6
-8.29166667,40.6
-8.28333333,40.6
-8.28333333,40.60833333
-8.29166667,40.60833333
-8.3,40.60833333
-8.3,40.61666667
-8.30833333,40.61666667
-8.30833333,40.60833333
-8.30833333,40.6
-8.31666667,40.6
-8.31666667,40.59166667
-8.325,40.59166667
-8.33333333,40.59166667
-8.34166667,40.59166667
-8.35,40.59166667
-8.35,40.6
-8.35,40.60833333
-8.34166667,40.60833333
-8.34166667,40.61666667
-8.33333333,40.61666667
-8.33333333,40.625
-8.325,40.625
-8.325,40.63333333
-8.31666667,40.63333333
-8.30833333,40.63333333
-8.3,40.63333333
-8.3,40.64166667
-8.29166667,40.64166667
-8.28333333,40.64166667
-8.28333333,40.65
-8.29166667,40.65
-8.29166667,40.65833333
-8.3,40.65833333
-8.30833333,40.65833333
-8.30833333,40.65
-8.31666667,40.65
-8.31666667,40.65833333
-8.325,40.65833333
-8.325,40.65
-8.33333333,40.65
-8.34166667,40.65
-8.34166667,40.65833333
-8.35,40.65833333
-8.35833333,40.65833333
-8.35833333,40.65
-8.36666667,40.65
-8.375,40.65
-8.375,40.65833333
-8.36666667,40.65833333
-8.36666667,40.66666667
-8.36666667,40.675
-8.35833333,40.675
-8.35,40.675
-8.35,40.68333333
-8.34166667,40.68333333
-8.34166667,40.69166667
-8.34166667,40.7
-8.34166667,40.70833333
-8.33333333,40.70833333
-8.33333333,40.71666667
-8.33333333,40.725
-8.325,40.725
-8.325,40.73333333
-8.31666667,40.73333333
-8.31666667,40.725
-8.30833333,40.725
-8.3,40.725
-8.3,40.73333333
-8.29166667,40.73333333
-8.29166667,40.74166667
-8.28333333,40.74166667
-8.28333333,40.75
-8.275,40.75
-8.26666667,40.75
-8.25833333,40.75
-8.25,40.75
-8.24166667,40.75
-8.24166667,40.75833333
-8.23333333,40.75833333
-8.23333333,40.75
-8.23333333,40.74166667
-8.225,40.74166667
-8.21666667,40.74166667
-8.20833333,40.74166667
-8.2,40.74166667
-8.2,40.75
-8.20833333,40.75
-8.21666667,40.75
-8.225,40.75
-8.225,40.75833333
-8.225,40.76666667
-8.23333333,40.76666667
-8.24166667,40.76666667
-8.25,40.76666667
-8.25833333,40.76666667
-8.25833333,40.775
-8.25833333,40.78333333
-8.26666667,40.78333333
-8.275,40.78333333
-8.275,40.775
-8.275,40.76666667
-8.28333333,40.76666667
-8.28333333,40.75833333
-8.29166667,40.75833333
-8.3,40.75833333
-8.30833333,40.75833333
-8.31666667,40.75833333
-8.31666667,40.75
-8.325,40.75
-8.325,40.75833333
-8.33333333,40.75833333
-8.34166667,40.75833333
-8.35,40.75833333
-8.35,40.75
-8.34166667,40.75
-8.34166667,40.74166667
-8.35,40.74166667
-8.35833333,40.74166667
-8.36666667,40.74166667
-8.375,40.74166667
-8.375,40.75
-8.38333333,40.75
-8.38333333,40.75833333
-8.38333333,40.76666667
-8.39166667,40.76666667
-8.39166667,40.75833333
-8.4,40.75833333
-8.40833333,40.75833333
-8.40833333,40.76666667
-8.40833333,40.775
-8.41666667,40.775
-8.41666667,40.78333333
-8.41666667,40.79166667
-8.41666667,40.8
-8.425,40.8
-8.43333333,40.8
-8.43333333,40.80833333
-8.425,40.80833333
-8.41666667,40.80833333
-8.41666667,40.81666667
-8.41666667,40.825
-8.40833333,40.825
-8.40833333,40.81666667
-8.4,40.81666667
-8.39166667,40.81666667
-8.39166667,40.825
-8.39166667,40.83333333
-8.38333333,40.83333333
-8.38333333,40.84166667
-8.375,40.84166667
-8.375,40.85
-8.375,40.85833333
-8.38333333,40.85833333
-8.39166667,40.85833333
-8.4,40.85833333
-8.4,40.86666667
-8.40833333,40.86666667
-8.41666667,40.86666667
-8.41666667,40.85833333
-8.41666667,40.85
-8.41666667,40.84166667
-8.41666667,40.83333333
-8.425,40.83333333
-8.425,40.84166667
-8.43333333,40.84166667
-8.43333333,40.85
-8.44166667,40.85
-8.44166667,40.85833333
-8.44166667,40.86666667
-8.44166667,40.875
-8.45,40.875
-8.45,40.88333333
-8.44166667,40.88333333
-8.43333333,40.88333333
-8.43333333,40.89166667
-8.44166667,40.89166667
-8.45,40.89166667
-8.45,40.9
-8.45833333,40.9
-8.45833333,40.90833333
-8.46666667,40.90833333
-8.46666667,40.91666667
-8.45833333,40.91666667
-8.45833333,40.925
-8.46666667,40.925
-8.46666667,40.93333333
-8.475,40.93333333
-8.475,40.94166667
-8.475,40.95
-8.48333333,40.95
-8.49166667,40.95
-8.49166667,40.95833333
-8.49166667,40.96666667
-8.49166667,40.975
-8.48333333,40.975
-8.48333333,40.96666667
-8.475,40.96666667
-8.475,40.975
-8.46666667,40.975
-8.45833333,40.975
-8.45,40.975
-8.45,40.98333333
-8.45,40.99166667
-8.44166667,40.99166667
-8.44166667,41
-8.43333333,41
-8.425,41
-8.425,40.99166667
-8.43333333,40.99166667
-8.43333333,40.98333333
-8.425,40.98333333
-8.41666667,40.98333333
-8.41666667,40.99166667
-8.41666667,41
-8.41666667,41.00833333
-8.41666667,41.01666667
-8.40833333,41.01666667
-8.40833333,41.025
-8.40833333,41.03333333
-8.40833333,41.04166667
-8.4,41.04166667
-8.4,41.03333333
-8.4,41.025
-8.39166667,41.025
-8.39166667,41.03333333
-8.39166667,41.04166667
-8.38333333,41.04166667
-8.375,41.04166667
-8.375,41.03333333
-8.38333333,41.03333333
-8.38333333,41.025
-8.375,41.025
-8.375,41.01666667
-8.375,41.00833333
-8.36666667,41.00833333
-8.36666667,41
-8.375,41
-8.375,40.99166667
-8.36666667,40.99166667
-8.36666667,40.98333333
-8.35833333,40.98333333
-8.35,40.98333333
-8.34166667,40.98333333
-8.34166667,40.975
-8.35,40.975
-8.35,40.96666667
-8.34166667,40.96666667
-8.34166667,40.95833333
-8.34166667,40.95
-8.34166667,40.94166667
-8.34166667,40.93333333
-8.33333333,40.93333333
-8.33333333,40.94166667
-8.33333333,40.95
-8.33333333,40.95833333
-8.33333333,40.96666667
-8.33333333,40.975
-8.33333333,40.98333333
-8.33333333,40.99166667
-8.34166667,40.99166667
-8.34166667,41
-8.35,41
-8.35,41.00833333
-8.35,41.01666667
-8.35,41.025
-8.35833333,41.025
-8.35833333,41.03333333
-8.35,41.03333333
-8.34166667,41.03333333
-8.33333333,41.03333333
-8.33333333,41.04166667
-8.325,41.04166667
-8.325,41.05
-8.31666667,41.05
-8.30833333,41.05
-8.30833333,41.05833333
-8.3,41.05833333
-8.3,41.05
-8.29166667,41.05
-8.29166667,41.04166667
-8.28333333,41.04166667
-8.28333333,41.05
-8.28333333,41.05833333
-8.275,41.05833333
-8.26666667,41.05833333
-8.25833333,41.05833333
-8.25833333,41.05
-8.25,41.05
-8.25,41.05833333
-8.24166667,41.05833333
-8.24166667,41.05
-8.24166667,41.04166667
-8.24166667,41.03333333
-8.24166667,41.025
-8.24166667,41.01666667
-8.23333333,41.01666667
-8.23333333,41.025
-8.225,41.025
-8.225,41.03333333
-8.21666667,41.03333333
-8.20833333,41.03333333
-8.20833333,41.04166667
-8.21666667,41.04166667
-8.225,41.04166667
-8.23333333,41.04166667
-8.23333333,41.05
-8.225,41.05
-8.21666667,41.05
-8.20833333,41.05
-8.20833333,41.05833333
-8.21666667,41.05833333
-8.225,41.05833333
-8.23333333,41.05833333
-8.23333333,41.06666667
-8.23333333,41.075
-8.225,41.075
-8.21666667,41.075
-8.21666667,41.08333333
-8.20833333,41.08333333
-8.20833333,41.09166667
-8.2,41.09166667
-8.19166667,41.09166667
-8.19166667,41.08333333
-8.18333333,41.08333333
-8.175,41.08333333
-8.16666667,41.08333333
-8.15833333,41.08333333
-8.15,41.08333333
-8.15,41.075
-8.15,41.06666667
-8.14166667,41.06666667
-8.13333333,41.06666667
-8.13333333,41.075
-8.125,41.075
-8.11666667,41.075
-8.10833333,41.075
-8.1,41.075
-8.1,41.08333333
-8.09166667,41.08333333
-8.08333333,41.08333333
-8.075,41.08333333
-8.075,41.075
-8.075,41.06666667
-8.06666667,41.06666667
-8.06666667,41.075
-8.06666667,41.08333333
-8.05833333,41.08333333
-8.05833333,41.09166667
-8.05833333,41.1
-8.06666667,41.1
-8.075,41.1
-8.075,41.10833333
-8.08333333,41.10833333
-8.08333333,41.11666667
-8.09166667,41.11666667
-8.09166667,41.125
-8.1,41.125
-8.1,41.13333333
-8.10833333,41.13333333
-8.11666667,41.13333333
-8.11666667,41.125
-8.11666667,41.11666667
-8.10833333,41.11666667
-8.10833333,41.10833333
-8.11666667,41.10833333
-8.125,41.10833333
-8.125,41.1
-8.13333333,41.1
-8.13333333,41.09166667
-8.14166667,41.09166667
-8.15,41.09166667
-8.15,41.1
-8.15833333,41.1
-8.16666667,41.1
-8.16666667,41.10833333
-8.16666667,41.11666667
-8.175,41.11666667
-8.175,41.10833333
-8.18333333,41.10833333
-8.19166667,41.10833333
-8.2,41.10833333
-8.20833333,41.10833333
-8.20833333,41.11666667
-8.2,41.11666667
-8.2,41.125
-8.2,41.13333333
-8.20833333,41.13333333
-8.20833333,41.14166667
-8.21666667,41.14166667
-8.21666667,41.15
-8.225,41.15
-8.225,41.15833333
-8.225,41.16666667
-8.23333333,41.16666667
-8.24166667,41.16666667
-8.24166667,41.15833333
-8.24166667,41.15
-8.25,41.15
-8.25,41.14166667
-8.25,41.13333333
-8.25,41.125
-8.25,41.11666667
-8.25833333,41.11666667
-8.26666667,41.11666667
-8.275,41.11666667
-8.275,41.125
-8.28333333,41.125
-8.28333333,41.13333333
-8.29166667,41.13333333
-8.29166667,41.14166667
-8.28333333,41.14166667
-8.28333333,41.15
-8.28333333,41.15833333
-8.29166667,41.15833333
-8.29166667,41.16666667
-8.29166667,41.175
-8.3,41.175
-8.3,41.18333333
-8.29166667,41.18333333
-8.29166667,41.19166667
-8.28333333,41.19166667
-8.28333333,41.2
-8.275,41.2
-8.275,41.19166667
-8.26666667,41.19166667
-8.26666667,41.2
-8.26666667,41.20833333
-8.26666667,41.21666667
-8.25833333,41.21666667
-8.25,41.21666667
-8.25,41.225
-8.25833333,41.225
-8.25833333,41.23333333
-8.26666667,41.23333333
-8.26666667,41.24166667
-8.25833333,41.24166667
-8.25833333,41.25
-8.25,41.25
-8.24166667,41.25
-8.23333333,41.25
-8.23333333,41.25833333
-8.225,41.25833333
-8.225,41.26666667
-8.21666667,41.26666667
-8.20833333,41.26666667
-8.2,41.26666667
-8.2,41.25833333
-8.20833333,41.25833333
-8.20833333,41.25
-8.2,41.25
-8.19166667,41.25
-8.18333333,41.25
-8.18333333,41.24166667
-8.175,41.24166667
-8.175,41.25
-8.175,41.25833333
-8.16666667,41.25833333
-8.16666667,41.26666667
-8.15833333,41.26666667
-8.15833333,41.275
-8.15,41.275
-8.15,41.28333333
-8.15833333,41.28333333
-8.16666667,41.28333333
-8.175,41.28333333
-8.175,41.29166667
-8.16666667,41.29166667
-8.16666667,41.3
-8.15833333,41.3
-8.15,41.3
-8.15,41.30833333
-8.14166667,41.30833333
-8.13333333,41.30833333
-8.13333333,41.31666667
-8.14166667,41.31666667
-8.14166667,41.325
-8.15,41.325
-8.15,41.33333333
-8.15,41.34166667
-8.15833333,41.34166667
-8.16666667,41.34166667
-8.175,41.34166667
-8.175,41.35
-8.18333333,41.35
-8.18333333,41.35833333
-8.18333333,41.36666667
-8.18333333,41.375
-8.19166667,41.375
-8.2,41.375
-8.20833333,41.375
-8.20833333,41.38333333
-8.21666667,41.38333333
-8.225,41.38333333
-8.225,41.375
-8.23333333,41.375
-8.23333333,41.36666667
-8.24166667,41.36666667
-8.24166667,41.35833333
-8.24166667,41.35
-8.25,41.35
-8.25,41.34166667
-8.25833333,41.34166667
-8.25833333,41.33333333
-8.25,41.33333333
-8.24166667,41.33333333
-8.23333333,41.33333333
-8.23333333,41.325
-8.23333333,41.31666667
-8.23333333,41.30833333
-8.225,41.30833333
-8.225,41.3
-8.23333333,41.3
-8.24166667,41.3
-8.25,41.3
-8.25,41.30833333
-8.25833333,41.30833333
-8.26666667,41.30833333
-8.26666667,41.3
-8.275,41.3
-8.28333333,41.3
-8.28333333,41.29166667
-8.28333333,41.28333333
-8.29166667,41.28333333
-8.3,41.28333333
-8.3,41.29166667
-8.30833333,41.29166667
-8.30833333,41.3
-8.31666667,41.3
-8.31666667,41.29166667
-8.31666667,41.28333333
-8.325,41.28333333
-8.325,41.29166667
-8.33333333,41.29166667
-8.33333333,41.3
-8.34166667,41.3
-8.34166667,41.29166667
-8.35,41.29166667
-8.35833333,41.29166667
-8.35833333,41.3
-8.35833333,41.30833333
-8.35,41.30833333
-8.34166667,41.30833333
-8.33333333,41.30833333
-8.325,41.30833333
-8.325,41.31666667
-8.33333333,41.31666667
-8.33333333,41.325
-8.34166667,41.325
-8.34166667,41.31666667
-8.35,41.31666667
-8.35,41.325
-8.35833333,41.325
-8.35833333,41.31666667
-8.36666667,41.31666667
-8.36666667,41.30833333
-8.375,41.30833333
-8.375,41.3
-8.375,41.29166667
-8.38333333,41.29166667
-8.39166667,41.29166667
-8.4,41.29166667
-8.40833333,41.29166667
-8.40833333,41.28333333
-8.40833333,41.275
-8.41666667,41.275
-8.41666667,41.26666667
-8.425,41.26666667
-8.43333333,41.26666667
-8.43333333,41.275
-8.44166667,41.275
-8.44166667,41.26666667
-8.45,41.26666667
-8.45833333,41.26666667
-8.45833333,41.275
-8.45,41.275
-8.45,41.28333333
-8.45,41.29166667
-8.45,41.3
-8.45833333,41.3
-8.45833333,41.30833333
-8.45833333,41.31666667
-8.45833333,41.325
-8.45833333,41.33333333
-8.45,41.33333333
-8.45,41.34166667
-8.44166667,41.34166667
-8.44166667,41.35
-8.43333333,41.35
-8.43333333,41.34166667
-8.425,41.34166667
-8.41666667,41.34166667
-8.41666667,41.35
-8.40833333,41.35
-8.40833333,41.34166667
-8.4,41.34166667
-8.4,41.35
-8.39166667,41.35
-8.38333333,41.35
-8.38333333,41.34166667
-8.375,41.34166667
-8.36666667,41.34166667
-8.35833333,41.34166667
-8.35833333,41.35
-8.35,41.35
-8.35,41.35833333
-8.34166667,41.35833333
-8.33333333,41.35833333
-8.33333333,41.36666667
-8.33333333,41.375
-8.325,41.375
-8.325,41.36666667
-8.31666667,41.36666667
-8.31666667,41.35833333
-8.31666667,41.35
-8.30833333,41.35
-8.3,41.35
-8.29166667,41.35
-8.29166667,41.35833333
-8.28333333,41.35833333
-8.28333333,41.36666667
-8.275,41.36666667
-8.26666667,41.36666667
-8.26666667,41.375
-8.25833333,41.375
-8.25,41.375
-8.25,41.38333333
-8.25,41.39166667
-8.25,41.4
-8.25833333,41.4
-8.25833333,41.39166667
-8.26666667,41.39166667
-8.275,41.39166667
-8.275,41.38333333
-8.28333333,41.38333333
-8.28333333,41.375
-8.29166667,41.375
-8.3,41.375
-8.3,41.38333333
-8.30833333,41.38333333
-8.30833333,41.39166667
-8.30833333,41.4
-8.3,41.4
-8.29166667,41.4
-8.29166667,41.40833333
-8.29166667,41.41666667
-8.29166667,41.425
-8.29166667,41.43333333
-8.28333333,41.43333333
-8.28333333,41.44166667
-8.275,41.44166667
-8.275,41.45
-8.26666667,41.45
-8.25833333,41.45
-8.25833333,41.45833333
-8.25833333,41.46666667
-8.25,41.46666667
-8.25,41.475
-8.25833333,41.475
-8.25833333,41.48333333
-8.25833333,41.49166667
-8.26666667,41.49166667
-8.26666667,41.48333333
-8.275,41.48333333
-8.28333333,41.48333333
-8.29166667,41.48333333
-8.29166667,41.475
-8.29166667,41.46666667
-8.3,41.46666667
-8.30833333,41.46666667
-8.30833333,41.475
-8.30833333,41.48333333
-8.31666667,41.48333333
-8.31666667,41.49166667
-8.30833333,41.49166667
-8.3,41.49166667
-8.3,41.5
-8.29166667,41.5
-8.29166667,41.50833333
-8.29166667,41.51666667
-8.28333333,41.51666667
-8.275,41.51666667
-8.275,41.525
-8.26666667,41.525
-8.26666667,41.53333333
-8.25833333,41.53333333
-8.25,41.53333333
-8.25,41.54166667
-8.24166667,41.54166667
-8.24166667,41.55
-8.25,41.55
-8.25833333,41.55
-8.26666667,41.55
-8.275,41.55
-8.28333333,41.55
-8.29166667,41.55
-8.29166667,41.54166667
-8.29166667,41.53333333
-8.3,41.53333333
-8.30833333,41.53333333
-8.30833333,41.525
-8.30833333,41.51666667
-8.31666667,41.51666667
-8.31666667,41.525
-8.325,41.525
-8.325,41.53333333
-8.33333333,41.53333333
-8.34166667,41.53333333
-8.34166667,41.525
-8.34166667,41.51666667
-8.35,41.51666667
-8.35,41.525
-8.35833333,41.525
-8.36666667,41.525
-8.36666667,41.51666667
-8.375,41.51666667
-8.375,41.50833333
-8.36666667,41.50833333
-8.36666667,41.5
-8.36666667,41.49166667
-8.375,41.49166667
-8.375,41.48333333
-8.36666667,41.48333333
-8.36666667,41.475
-8.35833333,41.475
-8.35833333,41.46666667
-8.36666667,41.46666667
-8.375,41.46666667
-8.375,41.45833333
-8.375,41.45
-8.38333333,41.45
-8.39166667,41.45
-8.4,41.45
-8.40833333,41.45
-8.41666667,41.45
-8.425,41.45
-8.425,41.44166667
-8.43333333,41.44166667
-8.43333333,41.43333333
-8.44166667,41.43333333
-8.44166667,41.425
-8.45,41.425
-8.45833333,41.425
-8.46666667,41.425
-8.475,41.425
-8.475,41.43333333
-8.475,41.44166667
-8.46666667,41.44166667
-8.45833333,41.44166667
-8.45833333,41.45
-8.45,41.45
-8.44166667,41.45
-8.44166667,41.45833333
-8.45,41.45833333
-8.45833333,41.45833333
-8.46666667,41.45833333
-8.475,41.45833333
-8.48333333,41.45833333
-8.48333333,41.45
-8.49166667,41.45
-8.5,41.45
-8.50833333,41.45
-8.51666667,41.45
-8.51666667,41.45833333
-8.51666667,41.46666667
-8.50833333,41.46666667
-8.50833333,41.45833333
-8.5,41.45833333
-8.49166667,41.45833333
-8.49166667,41.46666667
-8.48333333,41.46666667
-8.475,41.46666667
-8.475,41.475
-8.46666667,41.475
-8.46666667,41.48333333
-8.46666667,41.49166667
-8.46666667,41.5
-8.45833333,41.5
-8.45,41.5
-8.44166667,41.5
-8.44166667,41.49166667
-8.43333333,41.49166667
-8.43333333,41.48333333
-8.425,41.48333333
-8.425,41.49166667
-8.41666667,41.49166667
-8.41666667,41.5
-8.41666667,41.50833333
-8.41666667,41.51666667
-8.41666667,41.525
-8.40833333,41.525
-8.4,41.525
-8.4,41.53333333
-8.39166667,41.53333333
-8.39166667,41.54166667
-8.39166667,41.55
-8.38333333,41.55
-8.38333333,41.55833333
-8.375,41.55833333
-8.375,41.56666667
-8.36666667,41.56666667
-8.35833333,41.56666667
-8.35833333,41.575
-8.35833333,41.58333333
-8.36666667,41.58333333
-8.36666667,41.59166667
-8.35833333,41.59166667
-8.35833333,41.6
-8.35,41.6
-8.34166667,41.6
-8.34166667,41.60833333
-8.33333333,41.60833333
-8.325,41.60833333
-8.31666667,41.60833333
-8.30833333,41.60833333
-8.3,41.60833333
-8.3,41.61666667
-8.29166667,41.61666667
-8.29166667,41.625
-8.29166667,41.63333333
-8.29166667,41.64166667
-8.28333333,41.64166667
-8.275,41.64166667
-8.26666667,41.64166667
-8.26666667,41.65
-8.25833333,41.65
-8.25,41.65
-8.25,41.64166667
-8.24166667,41.64166667
-8.24166667,41.65
-8.24166667,41.65833333
-8.25,41.65833333
-8.25833333,41.65833333
-8.25833333,41.66666667
-8.26666667,41.66666667
-8.275,41.66666667
-8.275,41.65833333
-8.28333333,41.65833333
-8.28333333,41.66666667
-8.29166667,41.66666667
-8.3,41.66666667
-8.3,41.65833333
-8.30833333,41.65833333
-8.31666667,41.65833333
-8.31666667,41.66666667
-8.325,41.66666667
-8.33333333,41.66666667
-8.33333333,41.65833333
-8.325,41.65833333
-8.325,41.65
-8.33333333,41.65
-8.33333333,41.64166667
-8.34166667,41.64166667
-8.35,41.64166667
-8.35,41.65
-8.35833333,41.65
-8.35833333,41.64166667
-8.36666667,41.64166667
-8.375,41.64166667
-8.38333333,41.64166667
-8.38333333,41.65
-8.375,41.65
-8.375,41.65833333
-8.375,41.66666667
-8.375,41.675
-8.36666667,41.675
-8.36666667,41.68333333
-8.35833333,41.68333333
-8.35833333,41.69166667
-8.35,41.69166667
-8.34166667,41.69166667
-8.33333333,41.69166667
-8.33333333,41.7
-8.325,41.7
-8.325,41.70833333
-8.31666667,41.70833333
-8.30833333,41.70833333
-8.30833333,41.71666667
-8.3,41.71666667
-8.29166667,41.71666667
-8.29166667,41.725
-8.28333333,41.725
-8.28333333,41.73333333
-8.275,41.73333333
-8.26666667,41.73333333
-8.25833333,41.73333333
-8.25833333,41.74166667
-8.26666667,41.74166667
-8.275,41.74166667
-8.28333333,41.74166667
-8.29166667,41.74166667
-8.29166667,41.73333333
-8.3,41.73333333
-8.3,41.725
-8.30833333,41.725
-8.30833333,41.73333333
-8.31666667,41.73333333
-8.325,41.73333333
-8.33333333,41.73333333
-8.34166667,41.73333333
-8.34166667,41.725
-8.33333333,41.725
-8.33333333,41.71666667
-8.34166667,41.71666667
-8.35,41.71666667
-8.35833333,41.71666667
-8.35833333,41.70833333
-8.35833333,41.7
-8.36666667,41.7
-8.375,41.7
-8.375,41.69166667
-8.38333333,41.69166667
-8.39166667,41.69166667
-8.4,41.69166667
-8.4,41.7
-8.39166667,41.7
-8.39166667,41.70833333
-8.39166667,41.71666667
-8.4,41.71666667
-8.40833333,41.71666667
-8.40833333,41.725
-8.41666667,41.725
-8.41666667,41.71666667
-8.425,41.71666667
-8.43333333,41.71666667
-8.43333333,41.70833333
-8.425,41.70833333
-8.425,41.7
-8.43333333,41.7
-8.44166667,41.7
-8.44166667,41.69166667
-8.44166667,41.68333333
-8.44166667,41.675
-8.45,41.675
-8.45833333,41.675
-8.46666667,41.675
-8.475,41.675
-8.475,41.66666667
-8.48333333,41.66666667
-8.49166667,41.66666667
-8.5,41.66666667
-8.5,41.65833333
-8.50833333,41.65833333
-8.51666667,41.65833333
-8.525,41.65833333
-8.525,41.66666667
-8.51666667,41.66666667
-8.51666667,41.675
-8.51666667,41.68333333
-8.50833333,41.68333333
-8.5,41.68333333
-8.5,41.69166667
-8.49166667,41.69166667
-8.48333333,41.69166667
-8.475,41.69166667
-8.475,41.7
-8.48333333,41.7
-8.49166667,41.7
-8.5,41.7
-8.50833333,41.7
-8.51666667,41.7
-8.525,41.7
-8.525,41.70833333
-8.53333333,41.70833333
-8.53333333,41.7
-8.53333333,41.69166667
-8.53333333,41.68333333
-8.54166667,41.68333333
-8.54166667,41.69166667
-8.55,41.69166667
-8.55,41.68333333
-8.55833333,41.68333333
-8.55833333,41.675
-8.56666667,41.675
-8.575,41.675
-8.575,41.68333333
-8.575,41.69166667
-8.575,41.7
-8.58333333,41.7
-8.58333333,41.69166667
-8.59166667,41.69166667
-8.6,41.69166667
-8.60833333,41.69166667
-8.61666667,41.69166667
-8.61666667,41.7
-8.60833333,41.7
-8.60833333,41.70833333
-8.60833333,41.71666667
-8.60833333,41.725
-8.60833333,41.73333333
-8.6,41.73333333
-8.59166667,41.73333333
-8.59166667,41.725
-8.58333333,41.725
-8.58333333,41.71666667
-8.575,41.71666667
-8.575,41.70833333
-8.56666667,41.70833333
-8.56666667,41.71666667
-8.55833333,41.71666667
-8.55,41.71666667
-8.55,41.70833333
-8.54166667,41.70833333
-8.54166667,41.71666667
-8.53333333,41.71666667
-8.53333333,41.725
-8.525,41.725
-8.525,41.73333333
-8.53333333,41.73333333
-8.54166667,41.73333333
-8.54166667,41.74166667
-8.53333333,41.74166667
-8.525,41.74166667
-8.525,41.75
-8.53333333,41.75
-8.54166667,41.75
-8.54166667,41.75833333
-8.54166667,41.76666667
-8.53333333,41.76666667
-8.525,41.76666667
-8.525,41.75833333
-8.51666667,41.75833333
-8.50833333,41.75833333
-8.5,41.75833333
-8.49166667,41.75833333
-8.49166667,41.76666667
-8.48333333,41.76666667
-8.475,41.76666667
-8.475,41.775
-8.475,41.78333333
-8.46666667,41.78333333
-8.45833333,41.78333333
-8.45,41.78333333
-8.45,41.79166667
-8.44166667,41.79166667
-8.43333333,41.79166667
-8.43333333,41.78333333
-8.43333333,41.775
-8.44166667,41.775
-8.44166667,41.76666667
-8.45,41.76666667
-8.45,41.75833333
-8.44166667,41.75833333
-8.44166667,41.75
-8.43333333,41.75
-8.43333333,41.74166667
-8.425,41.74166667
-8.425,41.73333333
-8.41666667,41.73333333
-8.41666667,41.74166667
-8.41666667,41.75
-8.41666667,41.75833333
-8.41666667,41.76666667
-8.41666667,41.775
-8.40833333,41.775
-8.4,41.775
-8.4,41.78333333
-8.39166667,41.78333333
-8.39166667,41.79166667
-8.4,41.79166667
-8.4,41.8
-8.39166667,41.8
-8.38333333,41.8
-8.38333333,41.79166667
-8.375,41.79166667
-8.375,41.8
-8.36666667,41.8
-8.35833333,41.8
-8.35,41.8
-8.35,41.80833333
-8.34166667,41.80833333
-8.33333333,41.80833333
-8.325,41.80833333
-8.325,41.8
-8.31666667,41.8
-8.30833333,41.8
-8.30833333,41.80833333
-8.30833333,41.81666667
-8.3,41.81666667
-8.29166667,41.81666667
-8.29166667,41.825
-8.3,41.825
-8.3,41.83333333
-8.29166667,41.83333333
-8.28333333,41.83333333
-8.28333333,41.84166667
-8.28333333,41.85
-8.28333333,41.85833333
-8.275,41.85833333
-8.26666667,41.85833333
-8.25833333,41.85833333
-8.25,41.85833333
-8.25,41.86666667
-8.25833333,41.86666667
-8.25833333,41.875
-8.25833333,41.88333333
-8.26666667,41.88333333
-8.275,41.88333333
-8.275,41.875
-8.28333333,41.875
-8.28333333,41.86666667
-8.29166667,41.86666667
-8.29166667,41.85833333
-8.29166667,41.85
-8.3,41.85
-8.3,41.84166667
-8.30833333,41.84166667
-8.30833333,41.83333333
-8.31666667,41.83333333
-8.325,41.83333333
-8.33333333,41.83333333
-8.33333333,41.825
-8.34166667,41.825
-8.35,41.825
-8.35833333,41.825
-8.36666667,41.825
-8.375,41.825
-8.375,41.83333333
-8.36666667,41.83333333
-8.36666667,41.84166667
-8.36666667,41.85
-8.375,41.85
-8.38333333,41.85
-8.39166667,41.85
-8.39166667,41.84166667
-8.4,41.84166667
-8.4,41.85
-8.4,41.85833333
-8.4,41.86666667
-8.39166667,41.86666667
-8.38333333,41.86666667
-8.375,41.86666667
-8.375,41.875
-8.36666667,41.875
-8.36666667,41.88333333
-8.375,41.88333333
-8.38333333,41.88333333
-8.39166667,41.88333333
-8.39166667,41.875
-8.4,41.875
-8.4,41.88333333
-8.40833333,41.88333333
-8.40833333,41.89166667
-8.41666667,41.89166667
-8.41666667,41.9
-8.425,41.9
-8.425,41.90833333
-8.425,41.91666667
-8.425,41.925
-8.41666667,41.925
-8.41666667,41.93333333
-8.40833333,41.93333333
-8.40833333,41.94166667
-8.40833333,41.95
-8.4,41.95
-8.4,41.95833333
-8.39166667,41.95833333
-8.39166667,41.96666667
-8.4,41.96666667
-8.40833333,41.96666667
-8.40833333,41.95833333
-8.41666667,41.95833333
-8.41666667,41.95
-8.425,41.95
-8.43333333,41.95
-8.44166667,41.95
-8.44166667,41.94166667
-8.45,41.94166667
-8.45,41.95
-8.45833333,41.95
-8.45833333,41.95833333
-8.46666667,41.95833333
-8.46666667,41.95
-8.46666667,41.94166667
-8.46666667,41.93333333
-8.475,41.93333333
-8.475,41.925
-8.46666667,41.925
-8.46666667,41.91666667
-8.46666667,41.90833333
-8.475,41.90833333
-8.475,41.9
-8.475,41.89166667
-8.46666667,41.89166667
-8.46666667,41.88333333
-8.46666667,41.875
-8.45833333,41.875
-8.45833333,41.88333333
-8.45,41.88333333
-8.45,41.875
-8.45,41.86666667
-8.45833333,41.86666667
-8.46666667,41.86666667
-8.475,41.86666667
-8.48333333,41.86666667
-8.48333333,41.85833333
-8.48333333,41.85
-8.475,41.85
-8.475,41.84166667
-8.475,41.83333333
-8.48333333,41.83333333
-8.48333333,41.825
-8.49166667,41.825
-8.49166667,41.81666667
-8.5,41.81666667
-8.50833333,41.81666667
-8.51666667,41.81666667
-8.525,41.81666667
-8.525,41.80833333
-8.53333333,41.80833333
-8.54166667,41.80833333
-8.55,41.80833333
-8.55,41.8
-8.55833333,41.8
-8.55833333,41.80833333
-8.55833333,41.81666667
-8.56666667,41.81666667
-8.575,41.81666667
-8.575,41.825
-8.575,41.83333333
-8.575,41.84166667
-8.575,41.85
-8.58333333,41.85
-8.59166667,41.85
-8.6,41.85
-8.6,41.85833333
-8.60833333,41.85833333
-8.60833333,41.85
-8.60833333,41.84166667
-8.60833333,41.83333333
-8.60833333,41.825
-8.61666667,41.825
-8.625,41.825
-8.625,41.83333333
-8.625,41.84166667
-8.63333333,41.84166667
-8.63333333,41.85
-8.625,41.85
-8.625,41.85833333
-8.625,41.86666667
-8.61666667,41.86666667
-8.61666667,41.875
-8.61666667,41.88333333
-8.61666667,41.89166667
-8.61666667,41.9
-8.60833333,41.9
-8.6,41.9
-8.59166667,41.9
-8.58333333,41.9
-8.58333333,41.90833333
-8.58333333,41.91666667
-8.575,41.91666667
-8.575,41.90833333
-8.56666667,41.90833333
-8.55833333,41.90833333
-8.55833333,41.9
-8.55,41.9
-8.55,41.89166667
-8.54166667,41.89166667
-8.54166667,41.9
-8.53333333,41.9
-8.53333333,41.90833333
-8.525,41.90833333
-8.525,41.91666667
-8.53333333,41.91666667
-8.53333333,41.925
-8.53333333,41.93333333
-8.54166667,41.93333333
-8.54166667,41.925
-8.55,41.925
-8.55833333,41.925
-8.56666667,41.925
-8.575,41.925
-8.58333333,41.925
-8.58333333,41.93333333
-8.575,41.93333333
-8.575,41.94166667
-8.58333333,41.94166667
-8.59166667,41.94166667
-8.6,41.94166667
-8.6,41.93333333
-8.60833333,41.93333333
-8.61666667,41.93333333
-8.625,41.93333333
-8.625,41.94166667
-8.625,41.95
-8.61666667,41.95
-8.61666667,41.95833333
-8.60833333,41.95833333
-8.60833333,41.96666667
-8.6,41.96666667
-8.59166667,41.96666667
-8.59166667,41.975
-8.59166667,41.98333333
-8.58333333,41.98333333
-8.58333333,41.99166667
-8.58333333,42
-8.59166667,42
-8.59166667,41.99166667
-8.6,41.99166667
-8.6,42
-8.6,42.00833333
-8.59166667,42.00833333
-8.59166667,42.01666667
-8.6,42.01666667
-8.60833333,42.01666667
-8.60833333,42.025
-8.60833333,42.03333333
-8.6,42.03333333
-8.59166667,42.03333333
-8.58333333,42.03333333
-8.575,42.03333333
-8.575,42.025
-8.58333333,42.025
-8.58333333,42.01666667
-8.575,42.01666667
-8.575,42.00833333
-8.56666667,42.00833333
-8.55833333,42.00833333
-8.55833333,42
-8.55,42
-8.55,42.00833333
-8.54166667,42.00833333
-8.53333333,42.00833333
-8.53333333,42
-8.53333333,41.99166667
-8.525,41.99166667
-8.51666667,41.99166667
-8.50833333,41.99166667
-8.50833333,41.98333333
-8.5,41.98333333
-8.5,41.99166667
-8.49166667,41.99166667
-8.49166667,41.98333333
-8.48333333,41.98333333
-8.475,41.98333333
-8.475,41.975
-8.46666667,41.975
-8.46666667,41.98333333
-8.45833333,41.98333333
-8.45833333,41.99166667
-8.46666667,41.99166667
-8.475,41.99166667
-8.475,42
-8.46666667,42
-8.46666667,42.00833333
-8.46666667,42.01666667
-8.45833333,42.01666667
-8.45833333,42.025
-8.45833333,42.03333333
-8.45,42.03333333
-8.45,42.04166667
-8.44166667,42.04166667
-8.43333333,42.04166667
-8.425,42.04166667
-8.425,42.05
-8.41666667,42.05
-8.41666667,42.04166667
-8.40833333,42.04166667
-8.40833333,42.03333333
-8.40833333,42.025
-8.40833333,42.01666667
-8.4,42.01666667
-8.4,42.00833333
-8.39166667,42.00833333
-8.39166667,42
-8.38333333,42
-8.38333333,41.99166667
-8.375,41.99166667
-8.375,42
-8.36666667,42
-8.35833333,42
-8.35,42
-8.35,42.00833333
-8.35833333,42.00833333
-8.35833333,42.01666667
-8.35,42.01666667
-8.35,42.025
-8.34166667,42.025
-8.33333333,42.025
-8.325,42.025
-8.325,42.03333333
-8.325,42.04166667
-8.33333333,42.04166667
-8.34166667,42.04166667
-8.35,42.04166667
-8.35833333,42.04166667
-8.35833333,42.05
-8.35,42.05
-8.35,42.05833333
-8.35,42.06666667
-8.35,42.075
-8.34166667,42.075
-8.33333333,42.075
-8.325,42.075
-8.31666667,42.075
-8.30833333,42.075
-8.30833333,42.08333333
-8.3,42.08333333
-8.3,42.09166667
-8.29166667,42.09166667
-8.28333333,42.09166667
-8.28333333,42.08333333
-8.275,42.08333333
-8.26666667,42.08333333
-8.25833333,42.08333333
-8.25833333,42.09166667
-8.25,42.09166667
-8.25,42.1
-8.24166667,42.1
-8.24166667,42.10833333
-8.24166667,42.11666667
-8.25,42.11666667
-8.25,42.125
-8.24166667,42.125
-8.24166667,42.13333333
-8.23333333,42.13333333
-8.23333333,42.125
-8.225,42.125
-8.21666667,42.125
-8.21666667,42.13333333
-8.20833333,42.13333333
-8.2,42.13333333
-8.2,42.125
-8.19166667,42.125
-8.18333333,42.125
-8.18333333,42.13333333
-8.18333333,42.14166667
-8.18333333,42.15
-8.175,42.15
-8.175,42.15833333
-8.16666667,42.15833333
-8.16666667,42.16666667
-8.15833333,42.16666667
-8.15833333,42.175
-8.15,42.175
-8.15,42.16666667
-8.14166667,42.16666667
-8.14166667,42.15833333
-8.14166667,42.15
-8.13333333,42.15
-8.125,42.15
-8.11666667,42.15
-8.11666667,42.15833333
-8.11666667,42.16666667
-8.11666667,42.175
-8.11666667,42.18333333
-8.125,42.18333333
-8.13333333,42.18333333
-8.13333333,42.19166667
-8.14166667,42.19166667
-8.14166667,42.2
-8.15,42.2
-8.15833333,42.2
-8.15833333,42.19166667
-8.16666667,42.19166667
-8.175,42.19166667
-8.175,42.2
-8.16666667,42.2
-8.16666667,42.20833333
-8.15833333,42.20833333
-8.15833333,42.21666667
-8.15833333,42.225
-8.15833333,42.23333333
-8.15833333,42.24166667
-8.15,42.24166667
-8.14166667,42.24166667
-8.14166667,42.23333333
-8.13333333,42.23333333
-8.13333333,42.225
-8.125,42.225
-8.11666667,42.225
-8.10833333,42.225
-8.10833333,42.23333333
-8.11666667,42.23333333
-8.125,42.23333333
-8.125,42.24166667
-8.125,42.25
-8.13333333,42.25
-8.13333333,42.25833333
-8.13333333,42.26666667
-8.14166667,42.26666667
-8.14166667,42.275
-8.13333333,42.275
-8.125,42.275
-8.125,42.28333333
-8.11666667,42.28333333
-8.10833333,42.28333333
-8.1,42.28333333
-8.1,42.275
-8.09166667,42.275
-8.09166667,42.28333333
-8.08333333,42.28333333
-8.075,42.28333333
-8.075,42.29166667
-8.06666667,42.29166667
-8.05833333,42.29166667
-8.05833333,42.3
-8.05,42.3
-8.05,42.30833333
-8.04166667,42.30833333
-8.03333333,42.30833333
-8.03333333,42.3
-8.025,42.3
-8.025,42.30833333
-8.01666667,42.30833333
-8.00833333,42.30833333
-8.00833333,42.31666667
-8,42.31666667
-8,42.30833333
-7.99166667,42.30833333
-7.98333333,42.30833333
-7.98333333,42.3
-7.975,42.3
-7.975,42.30833333
-7.96666667,42.30833333
-7.96666667,42.31666667
-7.95833333,42.31666667
-7.95,42.31666667
-7.95,42.325
-7.94166667,42.325
-7.93333333,42.325
-7.93333333,42.33333333
-7.925,42.33333333
-7.91666667,42.33333333
-7.91666667,42.34166667
-7.90833333,42.34166667
-7.90833333,42.33333333
-7.90833333,42.325
-7.9,42.325
-7.9,42.31666667
-7.90833333,42.31666667
-7.90833333,42.30833333
-7.91666667,42.30833333
-7.925,42.30833333
-7.925,42.3
-7.93333333,42.3
-7.93333333,42.29166667
-7.925,42.29166667
-7.91666667,42.29166667
-7.91666667,42.28333333
-7.90833333,42.28333333
-7.9,42.28333333
-7.9,42.275
-7.90833333,42.275
-7.90833333,42.26666667
-7.90833333,42.25833333
-7.90833333,42.25
-7.91666667,42.25
-7.91666667,42.24166667
-7.925,42.24166667
-7.93333333,42.24166667
-7.94166667,42.24166667
-7.95,42.24166667
-7.95833333,42.24166667
-7.96666667,42.24166667
-7.975,42.24166667
-7.975,42.23333333
-7.96666667,42.23333333
-7.95833333,42.23333333
-7.95,42.23333333
-7.95,42.225
-7.94166667,42.225
-7.94166667,42.21666667
-7.93333333,42.21666667
-7.925,42.21666667
-7.91666667,42.21666667
-7.91666667,42.20833333
-7.925,42.20833333
-7.93333333,42.20833333
-7.94166667,42.20833333
-7.95,42.20833333
-7.95,42.21666667
-7.95833333,42.21666667
-7.96666667,42.21666667
-7.975,42.21666667
-7.98333333,42.21666667
-7.98333333,42.20833333
-7.99166667,42.20833333
-7.99166667,42.2
-7.98333333,42.2
-7.975,42.2
-7.975,42.19166667
-7.98333333,42.19166667
-7.98333333,42.18333333
-7.98333333,42.175
-7.975,42.175
-7.975,42.18333333
-7.96666667,42.18333333
-7.95833333,42.18333333
-7.95,42.18333333
-7.95,42.175
-7.95833333,42.175
-7.95833333,42.16666667
-7.96666667,42.16666667
-7.96666667,42.15833333
-7.96666667,42.15
-7.95833333,42.15
-7.95833333,42.14166667
-7.95,42.14166667
-7.95,42.13333333
-7.94166667,42.13333333
-7.93333333,42.13333333
-7.925,42.13333333
-7.91666667,42.13333333
-7.91666667,42.14166667
-7.91666667,42.15
-7.90833333,42.15
-7.9,42.15
-7.89166667,42.15
-7.88333333,42.15
-7.88333333,42.15833333
-7.88333333,42.16666667
-7.88333333,42.175
-7.89166667,42.175
-7.9,42.175
-7.90833333,42.175
-7.90833333,42.18333333
-7.9,42.18333333
-7.9,42.19166667
-7.89166667,42.19166667
-7.89166667,42.2
-7.88333333,42.2
-7.875,42.2
-7.86666667,42.2
-7.85833333,42.2
-7.85833333,42.19166667
-7.85,42.19166667
-7.84166667,42.19166667
-7.83333333,42.19166667
-7.825,42.19166667
-7.81666667,42.19166667
-7.81666667,42.18333333
-7.80833333,42.18333333
-7.80833333,42.175
-7.8,42.175
-7.8,42.18333333
-7.79166667,42.18333333
-7.79166667,42.19166667
-7.78333333,42.19166667
-7.775,42.19166667
-7.76666667,42.19166667
-7.75833333,42.19166667
-7.75833333,42.2
-7.75833333,42.20833333
-7.75,42.20833333
-7.74166667,42.20833333
-7.74166667,42.2
-7.74166667,42.19166667
-7.73333333,42.19166667
-7.73333333,42.2
-7.725,42.2
-7.725,42.20833333
-7.73333333,42.20833333
-7.73333333,42.21666667
-7.74166667,42.21666667
-7.74166667,42.225
-7.73333333,42.225
-7.725,42.225
-7.725,42.21666667
-7.71666667,42.21666667
-7.71666667,42.20833333
-7.70833333,42.20833333
-7.70833333,42.21666667
-7.70833333,42.225
-7.71666667,42.225
-7.71666667,42.23333333
-7.70833333,42.23333333
-7.70833333,42.24166667
-7.7,42.24166667
-7.69166667,42.24166667
-7.69166667,42.25
-7.7,42.25
-7.70833333,42.25
-7.71666667,42.25
-7.725,42.25
-7.73333333,42.25
-7.73333333,42.24166667
-7.74166667,42.24166667
-7.75,42.24166667
-7.75,42.23333333
-7.75833333,42.23333333
-7.76666667,42.23333333
-7.76666667,42.225
-7.75833333,42.225
-7.75833333,42.21666667
-7.76666667,42.21666667
-7.76666667,42.20833333
-7.775,42.20833333
-7.78333333,42.20833333
-7.78333333,42.21666667
-7.78333333,42.225
-7.79166667,42.225
-7.8,42.225
-7.8,42.21666667
-7.80833333,42.21666667
-7.81666667,42.21666667
-7.81666667,42.20833333
-7.825,42.20833333
-7.825,42.21666667
-7.83333333,42.21666667
-7.84166667,42.21666667
-7.84166667,42.225
-7.85,42.225
-7.85,42.23333333
-7.84166667,42.23333333
-7.83333333,42.23333333
-7.825,42.23333333
-7.825,42.24166667
-7.81666667,42.24166667
-7.80833333,42.24166667
-7.8,42.24166667
-7.8,42.25
-7.79166667,42.25
-7.78333333,42.25
-7.775,42.25
-7.76666667,42.25
-7.75833333,42.25
-7.75,42.25
-7.75,42.25833333
-7.75,42.26666667
-7.74166667,42.26666667
-7.73333333,42.26666667
-7.73333333,42.275
-7.73333333,42.28333333
-7.73333333,42.29166667
-7.74166667,42.29166667
-7.75,42.29166667
-7.75,42.3
-7.75833333,42.3
-7.75833333,42.30833333
-7.75,42.30833333
-7.74166667,42.30833333
-7.73333333,42.30833333
-7.725,42.30833333
-7.725,42.31666667
-7.725,42.325
-7.73333333,42.325
-7.73333333,42.33333333
-7.74166667,42.33333333
-7.75,42.33333333
-7.75,42.325
-7.75833333,42.325
-7.75833333,42.33333333
-7.75833333,42.34166667
-7.75,42.34166667
-7.75,42.35
-7.74166667,42.35
-7.73333333,42.35
-7.73333333,42.35833333
-7.74166667,42.35833333
-7.75,42.35833333
-7.75,42.36666667
-7.74166667,42.36666667
-7.73333333,42.36666667
-7.725,42.36666667
-7.71666667,42.36666667
-7.71666667,42.375
-7.725,42.375
-7.73333333,42.375
-7.74166667,42.375
-7.75,42.375
-7.75,42.38333333
-7.75833333,42.38333333
-7.75833333,42.39166667
-7.76666667,42.39166667
-7.76666667,42.38333333
-7.775,42.38333333
-7.775,42.39166667
-7.775,42.4
-7.775,42.40833333
-7.775,42.41666667
-7.76666667,42.41666667
-7.75833333,42.41666667
-7.75833333,42.425
-7.75,42.425
-7.74166667,42.425
-7.74166667,42.43333333
-7.74166667,42.44166667
-7.73333333,42.44166667
-7.73333333,42.45
-7.725,42.45
-7.71666667,42.45
-7.71666667,42.44166667
-7.70833333,42.44166667
-7.70833333,42.43333333
-7.7,42.43333333
-7.7,42.425
-7.69166667,42.425
-7.69166667,42.41666667
-7.68333333,42.41666667
-7.675,42.41666667
-7.66666667,42.41666667
-7.65833333,42.41666667
-7.65833333,42.40833333
-7.65,42.40833333
-7.65,42.4
-7.64166667,42.4
-7.63333333,42.4
-7.63333333,42.39166667
-7.625,42.39166667
-7.625,42.38333333
-7.61666667,42.38333333
-7.61666667,42.375
-7.60833333,42.375
-7.60833333,42.38333333
-7.6,42.38333333
-7.6,42.39166667
-7.59166667,42.39166667
-7.58333333,42.39166667
-7.58333333,42.4
-7.575,42.4
-7.56666667,42.4
-7.56666667,42.39166667
-7.55833333,42.39166667
-7.55833333,42.38333333
-7.55833333,42.375
-7.55,42.375
-7.54166667,42.375
-7.53333333,42.375
-7.525,42.375
-7.51666667,42.375
-7.50833333,42.375
-7.5,42.375
-7.5,42.36666667
-7.49166667,42.36666667
-7.49166667,42.375
-7.48333333,42.375
-7.475,42.375
-7.46666667,42.375
-7.46666667,42.38333333
-7.45833333,42.38333333
-7.45,42.38333333
-7.44166667,42.38333333
-7.43333333,42.38333333
-7.425,42.38333333
-7.41666667,42.38333333
-7.41666667,42.39166667
-7.425,42.39166667
-7.425,42.4
-7.43333333,42.4
-7.43333333,42.40833333
-7.425,42.40833333
-7.425,42.41666667
-7.41666667,42.41666667
-7.40833333,42.41666667
-7.4,42.41666667
-7.39166667,42.41666667
-7.39166667,42.425
-7.39166667,42.43333333
-7.39166667,42.44166667
-7.38333333,42.44166667
-7.38333333,42.45
-7.375,42.45
-7.36666667,42.45
-7.35833333,42.45
-7.35,42.45
-7.34166667,42.45
-7.33333333,42.45
-7.33333333,42.44166667
-7.325,42.44166667
-7.325,42.45
-7.31666667,42.45
-7.31666667,42.45833333
-7.30833333,42.45833333
-7.3,42.45833333
-7.3,42.45
-7.29166667,42.45
-7.28333333,42.45
-7.275,42.45
-7.26666667,42.45
-7.25833333,42.45
-7.25833333,42.44166667
-7.25,42.44166667
-7.24166667,42.44166667
-7.23333333,42.44166667
-7.225,42.44166667
-7.225,42.43333333
-7.225,42.425
-7.225,42.41666667
-7.23333333,42.41666667
-7.23333333,42.40833333
-7.23333333,42.4
-7.225,42.4
-7.225,42.39166667
-7.225,42.38333333
-7.21666667,42.38333333
-7.20833333,42.38333333
-7.2,42.38333333
-7.2,42.375
-7.19166667,42.375
-7.19166667,42.38333333
-7.18333333,42.38333333
-7.175,42.38333333
-7.16666667,42.38333333
-7.15833333,42.38333333
-7.15833333,42.39166667
-7.16666667,42.39166667
-7.16666667,42.4
-7.175,42.4
-7.175,42.39166667
-7.18333333,42.39166667
-7.18333333,42.4
-7.19166667,42.4
-7.2,42.4
-7.20833333,42.4
-7.20833333,42.40833333
-7.21666667,42.40833333
-7.21666667,42.41666667
-7.21666667,42.425
-7.21666667,42.43333333
-7.20833333,42.43333333
-7.20833333,42.44166667
-7.2,42.44166667
-7.2,42.45
-7.20833333,42.45
-7.20833333,42.45833333
-7.21666667,42.45833333
-7.225,42.45833333
-7.225,42.45
-7.23333333,42.45
-7.23333333,42.45833333
-7.23333333,42.46666667
-7.23333333,42.475
-7.23333333,42.48333333
-7.225,42.48333333
-7.225,42.49166667
-7.21666667,42.49166667
-7.20833333,42.49166667
-7.20833333,42.5
-7.21666667,42.5
-7.225,42.5
-7.23333333,42.5
-7.24166667,42.5
-7.24166667,42.49166667
-7.25,42.49166667
-7.25833333,42.49166667
-7.25833333,42.48333333
-7.26666667,42.48333333
-7.275,42.48333333
-7.28333333,42.48333333
-7.28333333,42.475
-7.29166667,42.475
-7.29166667,42.48333333
-7.3,42.48333333
-7.30833333,42.48333333
-7.31666667,42.48333333
-7.31666667,42.475
-7.325,42.475
-7.33333333,42.475
-7.33333333,42.48333333
-7.33333333,42.49166667
-7.34166667,42.49166667
-7.34166667,42.5
-7.33333333,42.5
-7.33333333,42.50833333
-7.33333333,42.51666667
-7.33333333,42.525
-7.34166667,42.525
-7.35,42.525
-7.35,42.51666667
-7.35833333,42.51666667
-7.35833333,42.50833333
-7.35,42.50833333
-7.35,42.5
-7.35833333,42.5
-7.35833333,42.49166667
-7.35833333,42.48333333
-7.35,42.48333333
-7.35,42.475
-7.35,42.46666667
-7.35833333,42.46666667
-7.36666667,42.46666667
-7.36666667,42.45833333
-7.375,42.45833333
-7.38333333,42.45833333
-7.38333333,42.46666667
-7.38333333,42.475
-7.39166667,42.475
-7.4,42.475
-7.4,42.46666667
-7.4,42.45833333
-7.40833333,42.45833333
-7.40833333,42.46666667
-7.41666667,42.46666667
-7.41666667,42.475
-7.425,42.475
-7.425,42.48333333
-7.425,42.49166667
-7.43333333,42.49166667
-7.43333333,42.5
-7.43333333,42.50833333
-7.425,42.50833333
-7.41666667,42.50833333
-7.41666667,42.51666667
-7.40833333,42.51666667
-7.40833333,42.525
-7.40833333,42.53333333
-7.4,42.53333333
-7.4,42.525
-7.39166667,42.525
-7.39166667,42.51666667
-7.38333333,42.51666667
-7.38333333,42.525
-7.375,42.525
-7.36666667,42.525
-7.36666667,42.53333333
-7.35833333,42.53333333
-7.35833333,42.54166667
-7.35,42.54166667
-7.34166667,42.54166667
-7.34166667,42.55
-7.34166667,42.55833333
-7.35,42.55833333
-7.35833333,42.55833333
-7.36666667,42.55833333
-7.36666667,42.56666667
-7.375,42.56666667
-7.375,42.575
-7.375,42.58333333
-7.375,42.59166667
-7.375,42.6
-7.38333333,42.6
-7.38333333,42.60833333
-7.39166667,42.60833333
-7.4,42.60833333
-7.4,42.61666667
-7.39166667,42.61666667
-7.39166667,42.625
-7.4,42.625
-7.4,42.63333333
-7.4,42.64166667
-7.39166667,42.64166667
-7.38333333,42.64166667
-7.375,42.64166667
-7.375,42.65
-7.38333333,42.65
-7.39166667,42.65
-7.39166667,42.65833333
-7.39166667,42.66666667
-7.38333333,42.66666667
-7.375,42.66666667
-7.36666667,42.66666667
-7.36666667,42.675
-7.375,42.675
-7.38333333,42.675
-7.39166667,42.675
-7.39166667,42.68333333
-7.38333333,42.68333333
-7.38333333,42.69166667
-7.38333333,42.7
-7.375,42.7
-7.375,42.70833333
-7.36666667,42.70833333
-7.36666667,42.7
-7.35833333,42.7
-7.35833333,42.70833333
-7.35833333,42.71666667
-7.35833333,42.725
-7.35,42.725
-7.35,42.73333333
-7.34166667,42.73333333
-7.34166667,42.725
-7.33333333,42.725
-7.33333333,42.73333333
-7.325,42.73333333
-7.31666667,42.73333333
-7.31666667,42.74166667
-7.30833333,42.74166667
-7.30833333,42.73333333
-7.3,42.73333333
-7.3,42.74166667
-7.3,42.75
-7.29166667,42.75
-7.29166667,42.74166667
-7.28333333,42.74166667
-7.28333333,42.75
-7.28333333,42.75833333
-7.29166667,42.75833333
-7.29166667,42.76666667
-7.29166667,42.775
-7.29166667,42.78333333
-7.29166667,42.79166667
-7.29166667,42.8
-7.29166667,42.80833333
-7.28333333,42.80833333
-7.28333333,42.81666667
-7.28333333,42.825
-7.29166667,42.825
-7.3,42.825
-7.3,42.83333333
-7.3,42.84166667
-7.30833333,42.84166667
-7.31666667,42.84166667
-7.325,42.84166667
-7.325,42.83333333
-7.33333333,42.83333333
-7.33333333,42.84166667
-7.34166667,42.84166667
-7.34166667,42.85
-7.33333333,42.85
-7.33333333,42.85833333
-7.33333333,42.86666667
-7.325,42.86666667
-7.325,42.875
-7.31666667,42.875
-7.31666667,42.88333333
-7.325,42.88333333
-7.33333333,42.88333333
-7.33333333,42.89166667
-7.34166667,42.89166667
-7.34166667,42.9
-7.35,42.9
-7.35833333,42.9
-7.36666667,42.9
-7.375,42.9
-7.38333333,42.9
-7.38333333,42.90833333
-7.38333333,42.91666667
-7.39166667,42.91666667
-7.39166667,42.925
-7.38333333,42.925
-7.375,42.925
-7.375,42.93333333
-7.375,42.94166667
-7.375,42.95
-7.36666667,42.95
-7.36666667,42.95833333
-7.35833333,42.95833333
-7.35833333,42.96666667
-7.35,42.96666667
-7.35,42.975
-7.34166667,42.975
-7.34166667,42.96666667
-7.33333333,42.96666667
-7.33333333,42.975
-7.325,42.975
-7.31666667,42.975
-7.31666667,42.98333333
-7.30833333,42.98333333
-7.3,42.98333333
-7.29166667,42.98333333
-7.28333333,42.98333333
-7.28333333,42.99166667
-7.275,42.99166667
-7.275,43
-7.275,43.00833333
-7.28333333,43.00833333
-7.28333333,43.01666667
-7.29166667,43.01666667
-7.29166667,43.025
-7.3,43.025
-7.3,43.03333333
-7.29166667,43.03333333
-7.29166667,43.04166667
-7.3,43.04166667
-7.3,43.05
-7.30833333,43.05
-7.30833333,43.05833333
-7.30833333,43.06666667
-7.30833333,43.075
-7.31666667,43.075
-7.325,43.075
-7.325,43.06666667
-7.33333333,43.06666667
-7.34166667,43.06666667
-7.34166667,43.05833333
-7.34166667,43.05
-7.35,43.05
-7.35,43.05833333
-7.35,43.06666667
-7.35833333,43.06666667
-7.35833333,43.05833333
-7.36666667,43.05833333
-7.36666667,43.05
-7.36666667,43.04166667
-7.375,43.04166667
-7.375,43.05
-7.38333333,43.05
-7.38333333,43.05833333
-7.39166667,43.05833333
-7.39166667,43.06666667
-7.38333333,43.06666667
-7.38333333,43.075
-7.38333333,43.08333333
-7.375,43.08333333
-7.375,43.09166667
-7.36666667,43.09166667
-7.36666667,43.1
-7.375,43.1
-7.375,43.10833333
-7.375,43.11666667
-7.375,43.125
-7.36666667,43.125
-7.35833333,43.125
-7.35,43.125
-7.34166667,43.125
-7.33333333,43.125
-7.33333333,43.13333333
-7.325,43.13333333
-7.325,43.125
-7.325,43.11666667
-7.31666667,43.11666667
-7.30833333,43.11666667
-7.30833333,43.10833333
-7.31666667,43.10833333
-7.325,43.10833333
-7.33333333,43.10833333
-7.34166667,43.10833333
-7.35,43.10833333
-7.35833333,43.10833333
-7.35833333,43.1
-7.35,43.1
-7.35,43.09166667
-7.35833333,43.09166667
-7.35833333,43.08333333
-7.35,43.08333333
-7.34166667,43.08333333
-7.34166667,43.09166667
-7.33333333,43.09166667
-7.325,43.09166667
-7.31666667,43.09166667
-7.30833333,43.09166667
-7.30833333,43.1
-7.3,43.1
-7.29166667,43.1
-7.29166667,43.09166667
-7.28333333,43.09166667
-7.28333333,43.08333333
-7.28333333,43.075
-7.28333333,43.06666667
-7.275,43.06666667
-7.26666667,43.06666667
-7.26666667,43.075
-7.26666667,43.08333333
-7.26666667,43.09166667
-7.275,43.09166667
-7.275,43.1
-7.275,43.10833333
-7.275,43.11666667
-7.28333333,43.11666667
-7.28333333,43.125
-7.29166667,43.125
-7.29166667,43.13333333
-7.29166667,43.14166667
-7.28333333,43.14166667
-7.28333333,43.15
-7.29166667,43.15
-7.29166667,43.15833333
-7.28333333,43.15833333
-7.28333333,43.16666667
-7.29166667,43.16666667
-7.3,43.16666667
-7.3,43.15833333
-7.30833333,43.15833333
-7.30833333,43.15
-7.30833333,43.14166667
-7.31666667,43.14166667
-7.325,43.14166667
-7.33333333,43.14166667
-7.33333333,43.15
-7.33333333,43.15833333
-7.325,43.15833333
-7.325,43.16666667
-7.325,43.175
-7.31666667,43.175
-7.30833333,43.175
-7.3,43.175
-7.3,43.18333333
-7.3,43.19166667
-7.3,43.2
-7.30833333,43.2
-7.30833333,43.20833333
-7.3,43.20833333
-7.29166667,43.20833333
-7.28333333,43.20833333
-7.28333333,43.2
-7.28333333,43.19166667
-7.275,43.19166667
-7.275,43.18333333
-7.26666667,43.18333333
-7.25833333,43.18333333
-7.25833333,43.19166667
-7.26666667,43.19166667
-7.26666667,43.2
-7.25833333,43.2
-7.25833333,43.20833333
-7.25833333,43.21666667
-7.26666667,43.21666667
-7.26666667,43.225
-7.275,43.225
-7.275,43.23333333
-7.275,43.24166667
-7.28333333,43.24166667
-7.28333333,43.25
-7.275,43.25
-7.275,43.25833333
-7.275,43.26666667
-7.26666667,43.26666667
-7.26666667,43.25833333
-7.25833333,43.25833333
-7.25833333,43.25
-7.25,43.25
-7.25,43.24166667
-7.24166667,43.24166667
-7.24166667,43.23333333
-7.24166667,43.225
-7.24166667,43.21666667
-7.23333333,43.21666667
-7.225,43.21666667
-7.225,43.20833333
-7.23333333,43.20833333
-7.23333333,43.2
-7.225,43.2
-7.225,43.19166667
-7.225,43.18333333
-7.21666667,43.18333333
-7.21666667,43.175
-7.21666667,43.16666667
-7.21666667,43.15833333
-7.225,43.15833333
-7.225,43.15
-7.225,43.14166667
-7.21666667,43.14166667
-7.21666667,43.15
-7.20833333,43.15
-7.2,43.15
-7.19166667,43.15
-7.18333333,43.15
-7.18333333,43.15833333
-7.18333333,43.16666667
-7.175,43.16666667
-7.175,43.175
-7.16666667,43.175
-7.16666667,43.16666667
-7.15833333,43.16666667
-7.15833333,43.175
-7.15833333,43.18333333
-7.15833333,43.19166667
-7.15,43.19166667
-7.14166667,43.19166667
-7.13333333,43.19166667
-7.13333333,43.2
-7.125,43.2
-7.125,43.20833333
-7.11666667,43.20833333
-7.11666667,43.21666667
-7.125,43.21666667
-7.125,43.225
-7.13333333,43.225
-7.13333333,43.23333333
-7.125,43.23333333
-7.11666667,43.23333333
-7.10833333,43.23333333
-7.1,43.23333333
-7.1,43.24166667
-7.1,43.25
-7.1,43.25833333
-7.09166667,43.25833333
-7.09166667,43.26666667
-7.08333333,43.26666667
-7.08333333,43.25833333
-7.08333333,43.25
-7.08333333,43.24166667
-7.075,43.24166667
-7.075,43.23333333
-7.075,43.225
-7.06666667,43.225
-7.05833333,43.225
-7.05,43.225
-7.04166667,43.225
-7.03333333,43.225
-7.025,43.225
-7.025,43.23333333
-7.03333333,43.23333333
-7.04166667,43.23333333
-7.05,43.23333333
-7.05,43.24166667
-7.05,43.25
-7.04166667,43.25
-7.04166667,43.25833333
-7.05,43.25833333
-7.05833333,43.25833333
-7.06666667,43.25833333
-7.06666667,43.26666667
-7.05833333,43.26666667
-7.05,43.26666667
-7.04166667,43.26666667
-7.03333333,43.26666667
-7.03333333,43.25833333
-7.03333333,43.25
-7.025,43.25
-7.01666667,43.25
-7.01666667,43.24166667
-7.01666667,43.23333333
-7.01666667,43.225
-7.00833333,43.225
-7,43.225
-6.99166667,43.225
-6.99166667,43.21666667
-7,43.21666667
-7.00833333,43.21666667
-7.00833333,43.20833333
-7.00833333,43.2
-7.01666667,43.2
-7.01666667,43.19166667
-7.00833333,43.19166667
-7.00833333,43.18333333
-7,43.18333333
-6.99166667,43.18333333
-6.99166667,43.175
-7,43.175
-7,43.16666667
-6.99166667,43.16666667
-6.99166667,43.15833333
-6.98333333,43.15833333
-6.98333333,43.16666667
-6.975,43.16666667
-6.975,43.175
-6.98333333,43.175
-6.98333333,43.18333333
-6.975,43.18333333
-6.975,43.19166667
-6.96666667,43.19166667
-6.96666667,43.18333333
-6.95833333,43.18333333
-6.95833333,43.175
-6.95,43.175
-6.94166667,43.175
-6.93333333,43.175
-6.925,43.175
-6.925,43.16666667
-6.93333333,43.16666667
-6.93333333,43.15833333
-6.93333333,43.15
-6.93333333,43.14166667
-6.925,43.14166667
-6.925,43.15
-6.91666667,43.15
-6.90833333,43.15
-6.90833333,43.14166667
-6.90833333,43.13333333
-6.91666667,43.13333333
-6.91666667,43.125
-6.90833333,43.125
-6.90833333,43.11666667
-6.91666667,43.11666667
-6.925,43.11666667
-6.925,43.10833333
-6.93333333,43.10833333
-6.93333333,43.11666667
-6.94166667,43.11666667
-6.94166667,43.10833333
-6.95,43.10833333
-6.95833333,43.10833333
-6.95833333,43.11666667
-6.96666667,43.11666667
-6.96666667,43.125
-6.96666667,43.13333333
-6.975,43.13333333
-6.98333333,43.13333333
-6.98333333,43.125
-6.975,43.125
-6.975,43.11666667
-6.975,43.10833333
-6.975,43.1
-6.975,43.09166667
-6.96666667,43.09166667
-6.95833333,43.09166667
-6.95,43.09166667
-6.95,43.08333333
-6.95833333,43.08333333
-6.96666667,43.08333333
-6.96666667,43.075
-6.975,43.075
-6.98333333,43.075
-6.98333333,43.08333333
-6.99166667,43.08333333
-6.99166667,43.09166667
-7,43.09166667
-7.00833333,43.09166667
-7.01666667,43.09166667
-7.01666667,43.1
-7.01666667,43.10833333
-7.025,43.10833333
-7.025,43.11666667
-7.03333333,43.11666667
-7.04166667,43.11666667
-7.04166667,43.10833333
-7.03333333,43.10833333
-7.03333333,43.1
-7.03333333,43.09166667
-7.04166667,43.09166667
-7.04166667,43.1
-7.05,43.1
-7.05,43.09166667
-7.05,43.08333333
-7.05833333,43.08333333
-7.05833333,43.075
-7.06666667,43.075
-7.075,43.075
-7.075,43.06666667
-7.06666667,43.06666667
-7.05833333,43.06666667
-7.05833333,43.05833333
-7.05,43.05833333
-7.05,43.06666667
-7.05,43.075
-7.04166667,43.075
-7.04166667,43.08333333
-7.03333333,43.08333333
-7.025,43.08333333
-7.01666667,43.08333333
-7.01666667,43.075
-7.01666667,43.06666667
-7.01666667,43.05833333
-7.00833333,43.05833333
-7,43.05833333
-7,43.05
-7,43.04166667
-6.99166667,43.04166667
-6.98333333,43.04166667
-6.975,43.04166667
-6.975,43.03333333
-6.975,43.025
-6.98333333,43.025
-6.98333333,43.03333333
-6.99166667,43.03333333
-6.99166667,43.025
-7,43.025
-7,43.01666667
-7.00833333,43.01666667
-7.00833333,43.00833333
-7.00833333,43
-7.01666667,43
-7.01666667,42.99166667
-7.025,42.99166667
-7.025,43
-7.03333333,43
-7.04166667,43
-7.04166667,42.99166667
-7.05,42.99166667
-7.05,42.98333333
-7.05,42.975
-7.05,42.96666667
-7.04166667,42.96666667
-7.03333333,42.96666667
-7.03333333,42.95833333
-7.04166667,42.95833333
-7.05,42.95833333
-7.05,42.95
-7.05,42.94166667
-7.05833333,42.94166667
-7.05833333,42.93333333
-7.06666667,42.93333333
-7.06666667,42.925
-7.075,42.925
-7.08333333,42.925
-7.09166667,42.925
-7.09166667,42.91666667
-7.08333333,42.91666667
-7.075,42.91666667
-7.075,42.90833333
-7.08333333,42.90833333
-7.09166667,42.90833333
-7.09166667,42.9
-7.1,42.9
-7.10833333,42.9
-7.11666667,42.9
-7.11666667,42.89166667
-7.10833333,42.89166667
-7.10833333,42.88333333
-7.1,42.88333333
-7.1,42.875
-7.09166667,42.875
-7.08333333,42.875
-7.08333333,42.86666667
-7.075,42.86666667
-7.075,42.875
-7.06666667,42.875
-7.05833333,42.875
-7.05833333,42.86666667
-7.05,42.86666667
-7.05,42.875
-7.04166667,42.875
-7.03333333,42.875
-7.03333333,42.88333333
-7.04166667,42.88333333
-7.04166667,42.89166667
-7.05,42.89166667
-7.05,42.9
-7.05,42.90833333
-7.05833333,42.90833333
-7.05833333,42.91666667
-7.05833333,42.925
-7.05,42.925
-7.05,42.91666667
-7.04166667,42.91666667
-7.04166667,42.90833333
-7.03333333,42.90833333
-7.03333333,42.9
-7.025,42.9
-7.025,42.89166667
-7.01666667,42.89166667
-7.00833333,42.89166667
-7.00833333,42.88333333
-7,42.88333333
-6.99166667,42.88333333
-6.99166667,42.875
-6.98333333,42.875
-6.98333333,42.88333333
-6.975,42.88333333
-6.975,42.89166667
-6.975,42.9
-6.975,42.90833333
-6.98333333,42.90833333
-6.98333333,42.9
-6.99166667,42.9
-6.99166667,42.89166667
-7,42.89166667
-7,42.9
-7.00833333,42.9
-7.00833333,42.90833333
-7.00833333,42.91666667
-7,42.91666667
-7,42.925
-6.99166667,42.925
-6.99166667,42.91666667
-6.98333333,42.91666667
-6.98333333,42.925
-6.98333333,42.93333333
-6.975,42.93333333
-6.975,42.925
-6.96666667,42.925
-6.96666667,42.93333333
-6.96666667,42.94166667
-6.96666667,42.95
-6.95833333,42.95
-6.95833333,42.94166667
-6.95833333,42.93333333
-6.95,42.93333333
-6.95,42.94166667
-6.95,42.95
-6.95,42.95833333
-6.95833333,42.95833333
-6.96666667,42.95833333
-6.96666667,42.96666667
-6.96666667,42.975
-6.95833333,42.975
-6.95,42.975
-6.94166667,42.975
-6.94166667,42.96666667
-6.93333333,42.96666667
-6.925,42.96666667
-6.91666667,42.96666667
-6.91666667,42.975
-6.91666667,42.98333333
-6.925,42.98333333
-6.925,42.975
-6.93333333,42.975
-6.93333333,42.98333333
-6.94166667,42.98333333
-6.94166667,42.99166667
-6.95,42.99166667
-6.95,43
-6.95,43.00833333
-6.94166667,43.00833333
-6.94166667,43.01666667
-6.93333333,43.01666667
-6.93333333,43.025
-6.925,43.025
-6.925,43.03333333
-6.91666667,43.03333333
-6.90833333,43.03333333
-6.90833333,43.04166667
-6.91666667,43.04166667
-6.91666667,43.05
-6.91666667,43.05833333
-6.91666667,43.06666667
-6.91666667,43.075
-6.90833333,43.075
-6.90833333,43.06666667
-6.9,43.06666667
-6.9,43.05833333
-6.9,43.05
-6.9,43.04166667
-6.9,43.03333333
-6.89166667,43.03333333
-6.89166667,43.025
-6.88333333,43.025
-6.875,43.025
-6.875,43.01666667
-6.875,43.00833333
-6.875,43
-6.86666667,43
-6.86666667,42.99166667
-6.86666667,42.98333333
-6.85833333,42.98333333
-6.85833333,42.99166667
-6.85,42.99166667
-6.85,42.98333333
-6.84166667,42.98333333
-6.84166667,42.99166667
-6.83333333,42.99166667
-6.825,42.99166667
-6.81666667,42.99166667
-6.80833333,42.99166667
-6.8,42.99166667
-6.8,43
-6.80833333,43
-6.80833333,43.00833333
-6.80833333,43.01666667
-6.8,43.01666667
-6.8,43.00833333
-6.79166667,43.00833333
-6.79166667,43
-6.78333333,43
-6.775,43
-6.775,42.99166667
-6.76666667,42.99166667
-6.76666667,42.98333333
-6.75833333,42.98333333
-6.75833333,42.975
-6.75,42.975
-6.74166667,42.975
-6.73333333,42.975
-6.73333333,42.96666667
-6.74166667,42.96666667
-6.74166667,42.95833333
-6.75,42.95833333
-6.75833333,42.95833333
-6.75833333,42.96666667
-6.76666667,42.96666667
-6.76666667,42.95833333
-6.775,42.95833333
-6.78333333,42.95833333
-6.78333333,42.96666667
-6.79166667,42.96666667
-6.79166667,42.95833333
-6.8,42.95833333
-6.8,42.95
-6.8,42.94166667
-6.8,42.93333333
-6.8,42.925
-6.80833333,42.925
-6.80833333,42.91666667
-6.81666667,42.91666667
-6.81666667,42.925
-6.81666667,42.93333333
-6.825,42.93333333
-6.83333333,42.93333333
-6.84166667,42.93333333
-6.85,42.93333333
-6.85,42.925
-6.84166667,42.925
-6.83333333,42.925
-6.83333333,42.91666667
-6.825,42.91666667
-6.825,42.90833333
-6.825,42.9
-6.81666667,42.9
-6.80833333,42.9
-6.80833333,42.89166667
-6.81666667,42.89166667
-6.825,42.89166667
-6.83333333,42.89166667
-6.84166667,42.89166667
-6.84166667,42.9
-6.85,42.9
-6.85,42.89166667
-6.85833333,42.89166667
-6.86666667,42.89166667
-6.86666667,42.9
-6.875,42.9
-6.88333333,42.9
-6.88333333,42.90833333
-6.89166667,42.90833333
-6.89166667,42.91666667
-6.9,42.91666667
-6.90833333,42.91666667
-6.90833333,42.90833333
-6.90833333,42.9
-6.90833333,42.89166667
-6.9,42.89166667
-6.9,42.9
-6.89166667,42.9
-6.89166667,42.89166667
-6.88333333,42.89166667
-6.875,42.89166667
-6.875,42.88333333
-6.875,42.875
-6.86666667,42.875
-6.85833333,42.875
-6.85833333,42.86666667
-6.85,42.86666667
-6.85,42.85833333
-6.85,42.85
-6.85833333,42.85
-6.86666667,42.85
-6.86666667,42.84166667
-6.875,42.84166667
-6.88333333,42.84166667
-6.88333333,42.83333333
-6.875,42.83333333
-6.875,42.825
-6.86666667,42.825
-6.86666667,42.81666667
-6.875,42.81666667
-6.88333333,42.81666667
-6.88333333,42.825
-6.89166667,42.825
-6.9,42.825
-6.9,42.83333333
-6.90833333,42.83333333
-6.90833333,42.825
-6.91666667,42.825
-6.925,42.825
-6.93333333,42.825
-6.94166667,42.825
-6.94166667,42.83333333
-6.95,42.83333333
-6.95833333,42.83333333
-6.95833333,42.825
-6.95833333,42.81666667
-6.95,42.81666667
-6.94166667,42.81666667
-6.93333333,42.81666667
-6.925,42.81666667
-6.91666667,42.81666667
-6.91666667,42.80833333
-6.90833333,42.80833333
-6.9,42.80833333
-6.89166667,42.80833333
-6.89166667,42.8
-6.9,42.8
-6.90833333,42.8
-6.90833333,42.79166667
-6.9,42.79166667
-6.89166667,42.79166667
-6.89166667,42.78333333
-6.9,42.78333333
-6.90833333,42.78333333
-6.91666667,42.78333333
-6.91666667,42.775
-6.91666667,42.76666667
-6.91666667,42.75833333
-6.91666667,42.75
-6.925,42.75
-6.925,42.74166667
-6.91666667,42.74166667
-6.91666667,42.73333333
-6.90833333,42.73333333
-6.90833333,42.74166667
-6.9,42.74166667
-6.9,42.73333333
-6.89166667,42.73333333
-6.88333333,42.73333333
-6.88333333,42.725
-6.875,42.725
-6.875,42.71666667
-6.875,42.70833333
-6.875,42.7
-6.86666667,42.7
-6.86666667,42.69166667
-6.85833333,42.69166667
-6.85,42.69166667
-6.85,42.7
-6.85833333,42.7
-6.85833333,42.70833333
-6.85,42.70833333
-6.84166667,42.70833333
-6.84166667,42.71666667
-6.85,42.71666667
-6.85833333,42.71666667
-6.85833333,42.725
-6.85833333,42.73333333
-6.86666667,42.73333333
-6.86666667,42.74166667
-6.875,42.74166667
-6.875,42.75
-6.875,42.75833333
-6.88333333,42.75833333
-6.88333333,42.76666667
-6.875,42.76666667
-6.86666667,42.76666667
-6.85833333,42.76666667
-6.85833333,42.75833333
-6.85,42.75833333
-6.84166667,42.75833333
-6.83333333,42.75833333
-6.83333333,42.76666667
-6.825,42.76666667
-6.81666667,42.76666667
-6.80833333,42.76666667
-6.8,42.76666667
-6.8,42.775
-6.8,42.78333333
-6.8,42.79166667
-6.79166667,42.79166667
-6.78333333,42.79166667
-6.78333333,42.78333333
-6.775,42.78333333
-6.775,42.79166667
-6.775,42.8
-6.76666667,42.8
-6.76666667,42.79166667
-6.75833333,42.79166667
-6.75,42.79166667
-6.75,42.78333333
-6.75833333,42.78333333
-6.75833333,42.775
-6.75,42.775
-6.75,42.76666667
-6.75833333,42.76666667
-6.75833333,42.75833333
-6.75,42.75833333
-6.74166667,42.75833333
-6.74166667,42.75
-6.75,42.75
-6.75,42.74166667
-6.75,42.73333333
-6.74166667,42.73333333
-6.74166667,42.725
-6.74166667,42.71666667
-6.75,42.71666667
-6.75833333,42.71666667
-6.75833333,42.70833333
-6.75,42.70833333
-6.74166667,42.70833333
-6.73333333,42.70833333
-6.73333333,42.7
-6.74166667,42.7
-6.74166667,42.69166667
-6.74166667,42.68333333
-6.73333333,42.68333333
-6.73333333,42.675
-6.74166667,42.675
-6.75,42.675
-6.75,42.68333333
-6.75833333,42.68333333
-6.76666667,42.68333333
-6.76666667,42.675
-6.76666667,42.66666667
-6.775,42.66666667
-6.78333333,42.66666667
-6.78333333,42.65833333
-6.79166667,42.65833333
-6.8,42.65833333
-6.8,42.65
-6.8,42.64166667
-6.80833333,42.64166667
-6.81666667,42.64166667
-6.81666667,42.63333333
-6.81666667,42.625
-6.825,42.625
-6.825,42.63333333
-6.83333333,42.63333333
-6.84166667,42.63333333
-6.85,42.63333333
-6.85,42.64166667
-6.85833333,42.64166667
-6.85833333,42.65
-6.86666667,42.65
-6.875,42.65
-6.875,42.65833333
-6.875,42.66666667
-6.88333333,42.66666667
-6.88333333,42.65833333
-6.89166667,42.65833333
-6.89166667,42.66666667
-6.9,42.66666667
-6.9,42.65833333
-6.90833333,42.65833333
-6.90833333,42.65
-6.9,42.65
-6.89166667,42.65
-6.89166667,42.64166667
-6.88333333,42.64166667
-6.875,42.64166667
-6.875,42.63333333
-6.86666667,42.63333333
-6.85833333,42.63333333
-6.85833333,42.625
-6.85,42.625
-6.85,42.61666667
-6.84166667,42.61666667
-6.83333333,42.61666667
-6.83333333,42.60833333
-6.83333333,42.6
-6.84166667,42.6
-6.84166667,42.59166667
-6.85,42.59166667
-6.85833333,42.59166667
-6.85833333,42.58333333
-6.86666667,42.58333333
-6.86666667,42.575
-6.875,42.575
-6.88333333,42.575
-6.88333333,42.56666667
-6.89166667,42.56666667
-6.89166667,42.575
-6.89166667,42.58333333
-6.9,42.58333333
-6.90833333,42.58333333
-6.90833333,42.575
-6.90833333,42.56666667
-6.90833333,42.55833333
-6.91666667,42.55833333
-6.925,42.55833333
-6.925,42.55
-6.93333333,42.55
-6.93333333,42.54166667
-6.925,42.54166667
-6.91666667,42.54166667
-6.90833333,42.54166667
-6.90833333,42.53333333
-6.9,42.53333333
-6.89166667,42.53333333
-6.89166667,42.525
-6.88333333,42.525
-6.875,42.525
-6.86666667,42.525
-6.86666667,42.51666667
-6.875,42.51666667
-6.875,42.50833333
-6.88333333,42.50833333
-6.88333333,42.5
-6.875,42.5
-6.86666667,42.5
-6.85833333,42.5
-6.85833333,42.49166667
-6.85,42.49166667
-6.84166667,42.49166667
-6.84166667,42.48333333
-6.84166667,42.475
-6.84166667,42.46666667
-6.83333333,42.46666667
-6.825,42.46666667
-6.825,42.45833333
-6.83333333,42.45833333
-6.83333333,42.45
-6.84166667,42.45
-6.85,42.45
-6.85,42.44166667
-6.85,42.43333333
-6.85,42.425
-6.85,42.41666667
-6.85,42.40833333
-6.85833333,42.40833333
-6.85833333,42.4
-6.85,42.4
-6.84166667,42.4
-6.83333333,42.4
-6.83333333,42.40833333
-6.825,42.40833333
-6.825,42.4
-6.81666667,42.4
-6.80833333,42.4
-6.80833333,42.39166667
-6.81666667,42.39166667
-6.825,42.39166667
-6.825,42.38333333
-6.825,42.375
-6.83333333,42.375
-6.83333333,42.38333333
-6.84166667,42.38333333
-6.84166667,42.375
-6.85,42.375
-6.85,42.36666667
-6.84166667,42.36666667
-6.84166667,42.35833333
-6.83333333,42.35833333
-6.825,42.35833333
-6.825,42.35
-6.83333333,42.35
-6.84166667,42.35
-6.84166667,42.34166667
-6.84166667,42.33333333
-6.83333333,42.33333333
-6.83333333,42.325
-6.825,42.325
-6.825,42.31666667
-6.81666667,42.31666667
-6.80833333,42.31666667
-6.8,42.31666667
-6.8,42.325
-6.79166667,42.325
-6.79166667,42.31666667
-6.78333333,42.31666667
-6.775,42.31666667
-6.775,42.325
-6.76666667,42.325
-6.75833333,42.325
-6.75833333,42.31666667
-6.75,42.31666667
-6.75,42.30833333
-6.75833333,42.30833333
-6.75833333,42.3
-6.75833333,42.29166667
-6.76666667,42.29166667
-6.76666667,42.28333333
-6.76666667,42.275
-6.775,42.275
-6.775,42.26666667
-6.78333333,42.26666667
-6.79166667,42.26666667
-6.79166667,42.25833333
-6.8,42.25833333
-6.80833333,42.25833333
-6.80833333,42.26666667
-6.8,42.26666667
-6.8,42.275
-6.80833333,42.275
-6.80833333,42.28333333
-6.81666667,42.28333333
-6.825,42.28333333
-6.825,42.29166667
-6.83333333,42.29166667
-6.84166667,42.29166667
-6.85,42.29166667
-6.85833333,42.29166667
-6.86666667,42.29166667
-6.86666667,42.28333333
-6.85833333,42.28333333
-6.85833333,42.275
-6.85833333,42.26666667
-6.85,42.26666667
-6.84166667,42.26666667
-6.83333333,42.26666667
-6.825,42.26666667
-6.825,42.25833333
-6.83333333,42.25833333
-6.83333333,42.25
-6.825,42.25
-6.825,42.24166667
-6.825,42.23333333
-6.83333333,42.23333333
-6.84166667,42.23333333
-6.85,42.23333333
-6.85833333,42.23333333
-6.86666667,42.23333333
-6.86666667,42.225
-6.875,42.225
-6.88333333,42.225
-6.88333333,42.21666667
-6.89166667,42.21666667
-6.9,42.21666667
-6.90833333,42.21666667
-6.90833333,42.20833333
-6.91666667,42.20833333
-6.91666667,42.2
-6.90833333,42.2
-6.90833333,42.19166667
-6.91666667,42.19166667
-6.91666667,42.18333333
-6.91666667,42.175
-6.90833333,42.175
-6.90833333,42.16666667
-6.9,42.16666667
-6.9,42.175
-6.89166667,42.175
-6.88333333,42.175
-6.88333333,42.18333333
-6.875,42.18333333
-6.875,42.19166667
-6.875,42.2
-6.86666667,42.2
-6.86666667,42.20833333
-6.86666667,42.21666667
-6.85833333,42.21666667
-6.85833333,42.225
-6.85,42.225
-6.85,42.21666667
-6.84166667,42.21666667
-6.83333333,42.21666667
-6.825,42.21666667
-6.81666667,42.21666667
-6.80833333,42.21666667
-6.80833333,42.20833333
-6.81666667,42.20833333
-6.825,42.20833333
-6.825,42.2
-6.83333333,42.2
-6.84166667,42.2
-6.84166667,42.20833333
-6.85,42.20833333
-6.85833333,42.20833333
-6.85833333,42.2
-6.85833333,42.19166667
-6.85833333,42.18333333
-6.85833333,42.175
-6.85833333,42.16666667
-6.85833333,42.15833333
-6.85,42.15833333
-6.84166667,42.15833333
-6.83333333,42.15833333
-6.825,42.15833333
-6.81666667,42.15833333
-6.81666667,42.15
-6.81666667,42.14166667
-6.80833333,42.14166667
-6.8,42.14166667
-6.79166667,42.14166667
-6.79166667,42.13333333
-6.78333333,42.13333333
-6.78333333,42.14166667
-6.775,42.14166667
-6.76666667,42.14166667
-6.76666667,42.15
-6.76666667,42.15833333
-6.775,42.15833333
-6.775,42.16666667
-6.775,42.175
-6.78333333,42.175
-6.79166667,42.175
-6.79166667,42.18333333
-6.79166667,42.19166667
-6.79166667,42.2
-6.78333333,42.2
-6.78333333,42.19166667
-6.775,42.19166667
-6.775,42.2
-6.76666667,42.2
-6.76666667,42.19166667
-6.76666667,42.18333333
-6.76666667,42.175
-6.76666667,42.16666667
-6.75833333,42.16666667
-6.75833333,42.15833333
-6.75,42.15833333
-6.75,42.15
-6.75833333,42.15
-6.75833333,42.14166667
-6.75,42.14166667
-6.74166667,42.14166667
-6.74166667,42.13333333
-6.73333333,42.13333333
-6.725,42.13333333
-6.71666667,42.13333333
-6.71666667,42.14166667
-6.71666667,42.15
-6.70833333,42.15
-6.7,42.15
-6.69166667,42.15
-6.68333333,42.15
-6.675,42.15
-6.675,42.15833333
-6.68333333,42.15833333
-6.68333333,42.16666667
-6.68333333,42.175
-6.69166667,42.175
-6.69166667,42.18333333
-6.68333333,42.18333333
-6.675,42.18333333
-6.66666667,42.18333333
-6.66666667,42.19166667
-6.66666667,42.2
-6.65833333,42.2
-6.65,42.2
-6.64166667,42.2
-6.63333333,42.2
-6.63333333,42.19166667
-6.64166667,42.19166667
-6.64166667,42.18333333
-6.63333333,42.18333333
-6.63333333,42.175
-6.625,42.175
-6.625,42.18333333
-6.61666667,42.18333333
-6.60833333,42.18333333
-6.60833333,42.175
-6.6,42.175
-6.59166667,42.175
-6.59166667,42.18333333
-6.59166667,42.19166667
-6.58333333,42.19166667
-6.575,42.19166667
-6.56666667,42.19166667
-6.55833333,42.19166667
-6.55,42.19166667
-6.54166667,42.19166667
-6.53333333,42.19166667
-6.53333333,42.18333333
-6.525,42.18333333
-6.525,42.175
-6.525,42.16666667
-6.51666667,42.16666667
-6.51666667,42.175
-6.50833333,42.175
-6.50833333,42.16666667
-6.5,42.16666667
-6.49166667,42.16666667
-6.48333333,42.16666667
-6.475,42.16666667
-6.46666667,42.16666667
-6.46666667,42.175
-6.45833333,42.175
-6.45,42.175
-6.44166667,42.175
-6.43333333,42.175
-6.43333333,42.18333333
-6.425,42.18333333
-6.425,42.175
-6.41666667,42.175
-6.41666667,42.18333333
-6.40833333,42.18333333
-6.4,42.18333333
-6.39166667,42.18333333
-6.38333333,42.18333333
-6.38333333,42.19166667
-6.375,42.19166667
-6.375,42.2
-6.36666667,42.2
-6.35833333,42.2
-6.35833333,42.19166667
-6.35,42.19166667
-6.34166667,42.19166667
-6.33333333,42.19166667
-6.325,42.19166667
-6.31666667,42.19166667
-6.31666667,42.2
-6.30833333,42.2
-6.30833333,42.20833333
-6.3,42.20833333
-6.29166667,42.20833333
-6.28333333,42.20833333
-6.275,42.20833333
-6.275,42.21666667
-6.275,42.225
-6.28333333,42.225
-6.29166667,42.225
-6.3,42.225
-6.3,42.21666667
-6.30833333,42.21666667
-6.31666667,42.21666667
-6.31666667,42.225
-6.325,42.225
-6.325,42.21666667
-6.33333333,42.21666667
-6.33333333,42.20833333
-6.34166667,42.20833333
-6.34166667,42.21666667
-6.35,42.21666667
-6.35833333,42.21666667
-6.36666667,42.21666667
-6.36666667,42.20833333
-6.375,42.20833333
-6.375,42.21666667
-6.38333333,42.21666667
-6.39166667,42.21666667
-6.4,42.21666667
-6.40833333,42.21666667
-6.40833333,42.20833333
-6.41666667,42.20833333
-6.41666667,42.21666667
-6.425,42.21666667
-6.43333333,42.21666667
-6.44166667,42.21666667
-6.44166667,42.20833333
-6.45,42.20833333
-6.45,42.21666667
-6.45,42.225
-6.45833333,42.225
-6.46666667,42.225
-6.46666667,42.21666667
-6.45833333,42.21666667
-6.45833333,42.20833333
-6.46666667,42.20833333
-6.475,42.20833333
-6.475,42.2
-6.48333333,42.2
-6.48333333,42.20833333
-6.49166667,42.20833333
-6.5,42.20833333
-6.5,42.21666667
-6.50833333,42.21666667
-6.50833333,42.20833333
-6.51666667,42.20833333
-6.525,42.20833333
-6.525,42.21666667
-6.53333333,42.21666667
-6.53333333,42.225
-6.525,42.225
-6.51666667,42.225
-6.50833333,42.225
-6.50833333,42.23333333
-6.5,42.23333333
-6.5,42.24166667
-6.49166667,42.24166667
-6.49166667,42.25
-6.5,42.25
-6.50833333,42.25
-6.50833333,42.24166667
-6.51666667,42.24166667
-6.51666667,42.25
-6.525,42.25
-6.525,42.24166667
-6.53333333,42.24166667
-6.54166667,42.24166667
-6.54166667,42.23333333
-6.55,42.23333333
-6.55833333,42.23333333
-6.56666667,42.23333333
-6.56666667,42.225
-6.56666667,42.21666667
-6.575,42.21666667
-6.575,42.225
-6.58333333,42.225
-6.59166667,42.225
-6.59166667,42.21666667
-6.6,42.21666667
-6.6,42.225
-6.60833333,42.225
-6.60833333,42.23333333
-6.61666667,42.23333333
-6.61666667,42.225
-6.625,42.225
-6.625,42.23333333
-6.63333333,42.23333333
-6.64166667,42.23333333
-6.65,42.23333333
-6.65,42.24166667
-6.65833333,42.24166667
-6.65833333,42.23333333
-6.65833333,42.225
-6.66666667,42.225
-6.675,42.225
-6.68333333,42.225
-6.69166667,42.225
-6.69166667,42.21666667
-6.7,42.21666667
-6.70833333,42.21666667
-6.71666667,42.21666667
-6.71666667,42.225
-6.70833333,42.225
-6.7,42.225
-6.7,42.23333333
-6.70833333,42.23333333
-6.71666667,42.23333333
-6.71666667,42.24166667
-6.725,42.24166667
-6.73333333,42.24166667
-6.73333333,42.25
-6.73333333,42.25833333
-6.74166667,42.25833333
-6.74166667,42.25
-6.75,42.25
-6.75,42.24166667
-6.75833333,42.24166667
-6.75833333,42.25
-6.76666667,42.25
-6.76666667,42.25833333
-6.75833333,42.25833333
-6.75833333,42.26666667
-6.75,42.26666667
-6.74166667,42.26666667
-6.73333333,42.26666667
-6.73333333,42.275
-6.725,42.275
-6.725,42.28333333
-6.73333333,42.28333333
-6.74166667,42.28333333
-6.74166667,42.29166667
-6.73333333,42.29166667
-6.73333333,42.3
-6.725,42.3
-6.71666667,42.3
-6.70833333,42.3
-6.70833333,42.29166667
-6.70833333,42.28333333
-6.7,42.28333333
-6.69166667,42.28333333
-6.69166667,42.275
-6.69166667,42.26666667
-6.68333333,42.26666667
-6.68333333,42.275
-6.68333333,42.28333333
-6.675,42.28333333
-6.66666667,42.28333333
-6.66666667,42.275
-6.65833333,42.275
-6.65,42.275
-6.65,42.26666667
-6.64166667,42.26666667
-6.64166667,42.275
-6.63333333,42.275
-6.625,42.275
-6.61666667,42.275
-6.60833333,42.275
-6.6,42.275
-6.59166667,42.275
-6.58333333,42.275
-6.575,42.275
-6.56666667,42.275
-6.56666667,42.28333333
-6.55833333,42.28333333
-6.55,42.28333333
-6.55,42.29166667
-6.54166667,42.29166667
-6.53333333,42.29166667
-6.53333333,42.3
-6.525,42.3
-6.51666667,42.3
-6.50833333,42.3
-6.50833333,42.29166667
-6.51666667,42.29166667
-6.51666667,42.28333333
-6.525,42.28333333
-6.525,42.275
-6.525,42.26666667
-6.51666667,42.26666667
-6.50833333,42.26666667
-6.50833333,42.25833333
-6.5,42.25833333
-6.49166667,42.25833333
-6.48333333,42.25833333
-6.48333333,42.26666667
-6.475,42.26666667
-6.46666667,42.26666667
-6.46666667,42.25833333
-6.45833333,42.25833333
-6.45833333,42.26666667
-6.45,42.26666667
-6.44166667,42.26666667
-6.44166667,42.25833333
-6.43333333,42.25833333
-6.425,42.25833333
-6.425,42.25
-6.41666667,42.25
-6.40833333,42.25
-6.40833333,42.25833333
-6.41666667,42.25833333
-6.41666667,42.26666667
-6.40833333,42.26666667
-6.4,42.26666667
-6.4,42.25833333
-6.39166667,42.25833333
-6.38333333,42.25833333
-6.375,42.25833333
-6.375,42.25
-6.375,42.24166667
-6.36666667,42.24166667
-6.35833333,42.24166667
-6.35833333,42.25
-6.35,42.25
-6.34166667,42.25
-6.33333333,42.25
-6.33333333,42.25833333
-6.325,42.25833333
-6.31666667,42.25833333
-6.31666667,42.26666667
-6.325,42.26666667
-6.325,42.275
-6.31666667,42.275
-6.30833333,42.275
-6.3,42.275
-6.29166667,42.275
-6.28333333,42.275
-6.28333333,42.26666667
-6.275,42.26666667
-6.26666667,42.26666667
-6.26666667,42.25833333
-6.25833333,42.25833333
-6.25833333,42.25
-6.25,42.25
-6.25,42.24166667
-6.24166667,42.24166667
-6.24166667,42.25
-6.24166667,42.25833333
-6.24166667,42.26666667
-6.23333333,42.26666667
-6.23333333,42.275
-6.23333333,42.28333333
-6.24166667,42.28333333
-6.24166667,42.29166667
-6.25,42.29166667
-6.25833333,42.29166667
-6.26666667,42.29166667
-6.26666667,42.3
-6.26666667,42.30833333
-6.26666667,42.31666667
-6.275,42.31666667
-6.28333333,42.31666667
-6.29166667,42.31666667
-6.29166667,42.325
-6.3,42.325
-6.30833333,42.325
-6.30833333,42.33333333
-6.30833333,42.34166667
-6.30833333,42.35
-6.3,42.35
-6.29166667,42.35
-6.28333333,42.35
-6.275,42.35
-6.26666667,42.35
-6.25833333,42.35
-6.25,42.35
-6.24166667,42.35
-6.23333333,42.35
-6.225,42.35
-6.21666667,42.35
-6.21666667,42.34166667
-6.21666667,42.33333333
-6.20833333,42.33333333
-6.20833333,42.325
-6.20833333,42.31666667
-6.2,42.31666667
-6.2,42.30833333
-6.19166667,42.30833333
-6.18333333,42.30833333
-6.18333333,42.31666667
-6.175,42.31666667
-6.16666667,42.31666667
-6.15833333,42.31666667
-6.15,42.31666667
-6.14166667,42.31666667
-6.14166667,42.30833333
-6.13333333,42.30833333
-6.125,42.30833333
-6.11666667,42.30833333
-6.10833333,42.30833333
-6.10833333,42.3
-6.11666667,42.3
-6.11666667,42.29166667
-6.10833333,42.29166667
-6.10833333,42.28333333
-6.1,42.28333333
-6.09166667,42.28333333
-6.08333333,42.28333333
-6.08333333,42.275
-6.09166667,42.275
-6.09166667,42.26666667
-6.1,42.26666667
-6.1,42.25833333
-6.10833333,42.25833333
-6.11666667,42.25833333
-6.125,42.25833333
-6.125,42.25
-6.11666667,42.25
-6.10833333,42.25
-6.10833333,42.24166667
-6.1,42.24166667
-6.1,42.25
-6.09166667,42.25
-6.09166667,42.24166667
-6.08333333,42.24166667
-6.08333333,42.23333333
-6.075,42.23333333
-6.075,42.225
-6.075,42.21666667
-6.075,42.20833333
-6.08333333,42.20833333
-6.08333333,42.2
-6.09166667,42.2
-6.1,42.2
-6.10833333,42.2
-6.11666667,42.2
-6.125,42.2
-6.13333333,42.2
-6.14166667,42.2
-6.14166667,42.19166667
-6.15,42.19166667
-6.15833333,42.19166667
-6.15833333,42.18333333
-6.15,42.18333333
-6.15,42.175
-6.15,42.16666667
-6.15833333,42.16666667
-6.16666667,42.16666667
-6.175,42.16666667
-6.18333333,42.16666667
-6.18333333,42.15833333
-6.175,42.15833333
-6.16666667,42.15833333
-6.15833333,42.15833333
-6.15,42.15833333
-6.14166667,42.15833333
-6.14166667,42.15
-6.14166667,42.14166667
-6.14166667,42.13333333
-6.14166667,42.125
-6.13333333,42.125
-6.125,42.125
-6.125,42.11666667
-6.11666667,42.11666667
-6.11666667,42.10833333
-6.10833333,42.10833333
-6.10833333,42.11666667
-6.1,42.11666667
-6.09166667,42.11666667
-6.08333333,42.11666667
-6.08333333,42.10833333
-6.08333333,42.1
-6.075,42.1
-6.075,42.09166667
-6.06666667,42.09166667
-6.06666667,42.1
-6.06666667,42.10833333
-6.05833333,42.10833333
-6.05833333,42.1
-6.05,42.1
-6.05,42.09166667
-6.05,42.08333333
-6.05,42.075
-6.05833333,42.075
-6.05833333,42.08333333
-6.06666667,42.08333333
-6.06666667,42.075
-6.06666667,42.06666667
-6.06666667,42.05833333
-6.075,42.05833333
-6.08333333,42.05833333
-6.09166667,42.05833333
-6.09166667,42.06666667
-6.1,42.06666667
-6.10833333,42.06666667
-6.11666667,42.06666667
-6.125,42.06666667
-6.125,42.05833333
-6.11666667,42.05833333
-6.11666667,42.05
-6.10833333,42.05
-6.1,42.05
-6.1,42.04166667
-6.1,42.03333333
-6.10833333,42.03333333
-6.10833333,42.025
-6.1,42.025
-6.09166667,42.025
-6.08333333,42.025
-6.08333333,42.01666667
-6.075,42.01666667
-6.06666667,42.01666667
-6.06666667,42.025
-6.05833333,42.025
-6.05833333,42.01666667
-6.05,42.01666667
-6.05,42.00833333
-6.05833333,42.00833333
-6.05833333,42
-6.06666667,42
-6.06666667,41.99166667
-6.075,41.99166667
-6.08333333,41.99166667
-6.08333333,41.98333333
-6.08333333,41.975
-6.075,41.975
-6.06666667,41.975
-6.06666667,41.98333333
-6.05833333,41.98333333
-6.05833333,41.975
-6.05,41.975
-6.04166667,41.975
-6.04166667,41.96666667
-6.03333333,41.96666667
-6.03333333,41.95833333
-6.025,41.95833333
-6.01666667,41.95833333
-6.00833333,41.95833333
-6,41.95833333
-6,41.96666667
-5.99166667,41.96666667
-5.98333333,41.96666667
-5.975,41.96666667
-5.975,41.975
-5.96666667,41.975
-5.95833333,41.975
-5.95,41.975
-5.94166667,41.975
-5.93333333,41.975
-5.93333333,41.96666667
-5.925,41.96666667
-5.91666667,41.96666667
-5.91666667,41.975
-5.90833333,41.975
-5.9,41.975
-5.89166667,41.975
-5.88333333,41.975
-5.88333333,41.96666667
-5.875,41.96666667
-5.86666667,41.96666667
-5.85833333,41.96666667
-5.85,41.96666667
-5.84166667,41.96666667
-5.83333333,41.96666667
-5.83333333,41.95833333
-5.84166667,41.95833333
-5.85,41.95833333
-5.85833333,41.95833333
-5.86666667,41.95833333
-5.875,41.95833333
-5.88333333,41.95833333
-5.89166667,41.95833333
-5.89166667,41.95
-5.9,41.95
-5.90833333,41.95
-5.91666667,41.95
-5.925,41.95
-5.93333333,41.95
-5.94166667,41.95
-5.95,41.95
-5.95,41.94166667
-5.95833333,41.94166667
-5.96666667,41.94166667
-5.975,41.94166667
-5.98333333,41.94166667
-5.98333333,41.93333333
-5.99166667,41.93333333
-5.99166667,41.925
-5.98333333,41.925
-5.975,41.925
-5.975,41.91666667
-5.96666667,41.91666667
-5.96666667,41.925
-5.95833333,41.925
-5.95,41.925
-5.94166667,41.925
-5.93333333,41.925
-5.925,41.925
-5.925,41.91666667
-5.925,41.90833333
-5.91666667,41.90833333
-5.91666667,41.9
-5.90833333,41.9
-5.9,41.9
-5.89166667,41.9
-5.89166667,41.90833333
-5.88333333,41.90833333
-5.88333333,41.9
-5.875,41.9
-5.875,41.89166667
-5.86666667,41.89166667
-5.86666667,41.88333333
-5.85833333,41.88333333
-5.85,41.88333333
-5.84166667,41.88333333
-5.84166667,41.875
-5.85,41.875
-5.85833333,41.875
-5.86666667,41.875
-5.875,41.875
-5.875,41.88333333
-5.88333333,41.88333333
-5.89166667,41.88333333
-5.89166667,41.89166667
-5.9,41.89166667
-5.9,41.88333333
-5.90833333,41.88333333
-5.90833333,41.89166667
-5.91666667,41.89166667
-5.91666667,41.88333333
-5.91666667,41.875
-5.90833333,41.875
-5.9,41.875
-5.89166667,41.875
-5.89166667,41.86666667
-5.88333333,41.86666667
-5.875,41.86666667
-5.86666667,41.86666667
-5.85833333,41.86666667
-5.85,41.86666667
-5.85,41.85833333
-5.85,41.85
-5.85833333,41.85
-5.85833333,41.84166667
-5.86666667,41.84166667
-5.86666667,41.85
-5.875,41.85
-5.88333333,41.85
-5.89166667,41.85
-5.9,41.85
-5.9,41.85833333
-5.90833333,41.85833333
-5.91666667,41.85833333
-5.91666667,41.85
-5.925,41.85
-5.925,41.85833333
-5.93333333,41.85833333
-5.94166667,41.85833333
-5.94166667,41.85
-5.95,41.85
-5.95,41.85833333
-5.95833333,41.85833333
-5.95833333,41.86666667
-5.96666667,41.86666667
-5.975,41.86666667
-5.98333333,41.86666667
-5.99166667,41.86666667
-6,41.86666667
-6,41.85833333
-6,41.85
-5.99166667,41.85
-5.98333333,41.85
-5.98333333,41.84166667
-5.975,41.84166667
-5.975,41.83333333
-5.975,41.825
-5.98333333,41.825
-5.98333333,41.81666667
-5.99166667,41.81666667
-5.99166667,41.80833333
-5.98333333,41.80833333
-5.98333333,41.8
-5.975,41.8
-5.975,41.80833333
-5.96666667,41.80833333
-5.96666667,41.8
-5.95833333,41.8
-5.95833333,41.79166667
-5.95,41.79166667
-5.94166667,41.79166667
-5.94166667,41.78333333
-5.94166667,41.775
-5.93333333,41.775
-5.93333333,41.78333333
-5.925,41.78333333
-5.925,41.775
-5.91666667,41.775
-5.90833333,41.775
-5.9,41.775
-5.9,41.76666667
-5.89166667,41.76666667
-5.88333333,41.76666667
-5.875,41.76666667
-5.875,41.75833333
-5.86666667,41.75833333
-5.85833333,41.75833333
-5.85,41.75833333
-5.84166667,41.75833333
-5.84166667,41.75
-5.84166667,41.74166667
-5.85,41.74166667
-5.85833333,41.74166667
-5.85833333,41.73333333
-5.86666667,41.73333333
-5.86666667,41.74166667
-5.875,41.74166667
-5.88333333,41.74166667
-5.89166667,41.74166667
-5.9,41.74166667
-5.9,41.73333333
-5.89166667,41.73333333
-5.89166667,41.725
-5.88333333,41.725
-5.875,41.725
-5.875,41.71666667
-5.86666667,41.71666667
-5.85833333,41.71666667
-5.85,41.71666667
-5.84166667,41.71666667
-5.84166667,41.725
-5.83333333,41.725
-5.825,41.725
-5.825,41.71666667
-5.83333333,41.71666667
-5.83333333,41.70833333
-5.825,41.70833333
-5.81666667,41.70833333
-5.81666667,41.7
-5.825,41.7
-5.825,41.69166667
-5.825,41.68333333
-5.83333333,41.68333333
-5.83333333,41.675
-5.84166667,41.675
-5.85,41.675
-5.85,41.68333333
-5.85833333,41.68333333
-5.86666667,41.68333333
-5.875,41.68333333
-5.875,41.675
-5.875,41.66666667
-5.86666667,41.66666667
-5.86666667,41.65833333
-5.85833333,41.65833333
-5.85833333,41.65
-5.86666667,41.65
-5.86666667,41.64166667
-5.875,41.64166667
-5.875,41.63333333
-5.88333333,41.63333333
-5.89166667,41.63333333
-5.89166667,41.625
-5.89166667,41.61666667
-5.89166667,41.60833333
-5.89166667,41.6
-5.9,41.6
-5.9,41.60833333
-5.90833333,41.60833333
-5.91666667,41.60833333
-5.91666667,41.61666667
-5.925,41.61666667
-5.925,41.60833333
-5.925,41.6
-5.93333333,41.6
-5.94166667,41.6
-5.94166667,41.59166667
-5.95,41.59166667
-5.95833333,41.59166667
-5.96666667,41.59166667
-5.96666667,41.58333333
-5.95833333,41.58333333
-5.95833333,41.575
-5.95,41.575
-5.95,41.58333333
-5.94166667,41.58333333
-5.94166667,41.575
-5.93333333,41.575
-5.93333333,41.56666667
-5.925,41.56666667
-5.925,41.55833333
-5.93333333,41.55833333
-5.94166667,41.55833333
-5.95,41.55833333
-5.95,41.55
-5.95,41.54166667
-5.95,41.53333333
-5.95833333,41.53333333
-5.96666667,41.53333333
-5.96666667,41.525
-5.975,41.525
-5.975,41.53333333
-5.98333333,41.53333333
-5.98333333,41.525
-5.98333333,41.51666667
-5.975,41.51666667
-5.975,41.50833333
-5.975,41.5
-5.975,41.49166667
-5.975,41.48333333
-5.98333333,41.48333333
-5.98333333,41.475
-5.98333333,41.46666667
-5.975,41.46666667
-5.96666667,41.46666667
-5.95833333,41.46666667
-5.95,41.46666667
-5.95,41.45833333
-5.94166667,41.45833333
-5.93333333,41.45833333
-5.93333333,41.45
-5.925,41.45
-5.925,41.44166667
-5.91666667,41.44166667
-5.91666667,41.45
-5.91666667,41.45833333
-5.90833333,41.45833333
-5.90833333,41.46666667
-5.9,41.46666667
-5.9,41.475
-5.90833333,41.475
-5.91666667,41.475
-5.925,41.475
-5.925,41.48333333
-5.91666667,41.48333333
-5.90833333,41.48333333
-5.90833333,41.49166667
-5.90833333,41.5
-5.91666667,41.5
-5.925,41.5
-5.925,41.50833333
-5.93333333,41.50833333
-5.93333333,41.51666667
-5.925,41.51666667
-5.925,41.525
-5.93333333,41.525
-5.93333333,41.53333333
-5.94166667,41.53333333
-5.94166667,41.54166667
-5.93333333,41.54166667
-5.93333333,41.55
-5.925,41.55
-5.925,41.54166667
-5.91666667,41.54166667
-5.91666667,41.53333333
-5.90833333,41.53333333
-5.9,41.53333333
-5.9,41.54166667
-5.89166667,41.54166667
-5.88333333,41.54166667
-5.88333333,41.53333333
-5.875,41.53333333
-5.86666667,41.53333333
-5.85833333,41.53333333
-5.85833333,41.525
-5.85,41.525
-5.84166667,41.525
-5.84166667,41.53333333
-5.84166667,41.54166667
-5.84166667,41.55
-5.85,41.55
-5.85,41.55833333
-5.85833333,41.55833333
-5.85833333,41.56666667
-5.85,41.56666667
-5.84166667,41.56666667
-5.83333333,41.56666667
-5.825,41.56666667
-5.825,41.55833333
-5.81666667,41.55833333
-5.81666667,41.55
-5.81666667,41.54166667
-5.825,41.54166667
-5.825,41.53333333
-5.825,41.525
-5.825,41.51666667
-5.825,41.50833333
-5.83333333,41.50833333
-5.84166667,41.50833333
-5.84166667,41.5
-5.83333333,41.5
-5.83333333,41.49166667
-5.83333333,41.48333333
-5.825,41.48333333
-5.825,41.475
-5.825,41.46666667
-5.825,41.45833333
-5.825,41.45
-5.825,41.44166667
-5.83333333,41.44166667
-5.84166667,41.44166667
-5.85,41.44166667
-5.85,41.45
-5.85833333,41.45
-5.85833333,41.45833333
-5.86666667,41.45833333
-5.875,41.45833333
-5.88333333,41.45833333
-5.88333333,41.45
-5.875,41.45
-5.875,41.44166667
-5.88333333,41.44166667
-5.88333333,41.43333333
-5.89166667,41.43333333
-5.89166667,41.425
-5.9,41.425
-5.90833333,41.425
-5.90833333,41.41666667
-5.90833333,41.40833333
-5.9,41.40833333
-5.9,41.4
-5.89166667,41.4
-5.88333333,41.4
-5.88333333,41.39166667
-5.89166667,41.39166667
-5.89166667,41.38333333
-5.9,41.38333333
-5.9,41.375
-5.90833333,41.375
-5.90833333,41.36666667
-5.9,41.36666667
-5.9,41.35833333
-5.9,41.35
-5.90833333,41.35
-5.91666667,41.35
-5.91666667,41.35833333
-5.925,41.35833333
-5.925,41.36666667
-5.93333333,41.36666667
-5.93333333,41.375
-5.94166667,41.375
-5.94166667,41.38333333
-5.94166667,41.39166667
-5.93333333,41.39166667
-5.93333333,41.4
-5.94166667,41.4
-5.94166667,41.40833333
-5.95,41.40833333
-5.95833333,41.40833333
-5.95833333,41.4
-5.96666667,41.4
-5.96666667,41.39166667
-5.975,41.39166667
-5.975,41.4
-5.98333333,41.4
-5.98333333,41.40833333
-5.99166667,41.40833333
-6,41.40833333
-6.00833333,41.40833333
-6.01666667,41.40833333
-6.025,41.40833333
-6.03333333,41.40833333
-6.03333333,41.41666667
-6.03333333,41.425
-6.04166667,41.425
-6.04166667,41.41666667
-6.05,41.41666667
-6.05,41.425
-6.05833333,41.425
-6.06666667,41.425
-6.06666667,41.43333333
-6.075,41.43333333
-6.08333333,41.43333333
-6.09166667,41.43333333
-6.09166667,41.425
-6.09166667,41.41666667
-6.1,41.41666667
-6.1,41.425
-6.10833333,41.425
-6.11666667,41.425
-6.125,41.425
-6.13333333,41.425
-6.13333333,41.43333333
-6.125,41.43333333
-6.11666667,41.43333333
-6.11666667,41.44166667
-6.125,41.44166667
-6.13333333,41.44166667
-6.13333333,41.45
-6.14166667,41.45
-6.14166667,41.45833333
-6.15,41.45833333
-6.15,41.45
-6.15833333,41.45
-6.16666667,41.45
-6.16666667,41.44166667
-6.15833333,41.44166667
-6.15,41.44166667
-6.15,41.43333333
-6.15833333,41.43333333
-6.15833333,41.425
-6.15833333,41.41666667
-6.16666667,41.41666667
-6.16666667,41.40833333
-6.15833333,41.40833333
-6.15833333,41.4
-6.16666667,41.4
-6.16666667,41.39166667
-6.175,41.39166667
-6.18333333,41.39166667
-6.19166667,41.39166667
-6.19166667,41.4
-6.2,41.4
-6.2,41.39166667
-6.20833333,41.39166667
-6.20833333,41.38333333
-6.2,41.38333333
-6.2,41.375
-6.19166667,41.375
-6.19166667,41.36666667
-6.19166667,41.35833333
-6.2,41.35833333
-6.2,41.35
-6.2,41.34166667
-6.2,41.33333333
-6.20833333,41.33333333
-6.20833333,41.325
-6.2,41.325
-6.19166667,41.325
-6.18333333,41.325
-6.175,41.325
-6.175,41.33333333
-6.16666667,41.33333333
-6.16666667,41.325
-6.15833333,41.325
-6.15833333,41.33333333
-6.15,41.33333333
-6.14166667,41.33333333
-6.14166667,41.34166667
-6.14166667,41.35
-6.15,41.35
-6.15833333,41.35
-6.16666667,41.35
-6.16666667,41.34166667
-6.175,41.34166667
-6.18333333,41.34166667
-6.19166667,41.34166667
-6.19166667,41.35
-6.18333333,41.35
-6.18333333,41.35833333
-6.175,41.35833333
-6.175,41.36666667
-6.16666667,41.36666667
-6.16666667,41.35833333
-6.15833333,41.35833333
-6.15,41.35833333
-6.15,41.36666667
-6.14166667,41.36666667
-6.13333333,41.36666667
-6.125,41.36666667
-6.11666667,41.36666667
-6.11666667,41.35833333
-6.125,41.35833333
-6.13333333,41.35833333
-6.13333333,41.35
-6.125,41.35
-6.11666667,41.35
-6.11666667,41.34166667
-6.11666667,41.33333333
-6.10833333,41.33333333
-6.10833333,41.34166667
-6.1,41.34166667
-6.1,41.33333333
-6.1,41.325
-6.10833333,41.325
-6.10833333,41.31666667
-6.1,41.31666667
-6.09166667,41.31666667
-6.09166667,41.30833333
-6.09166667,41.3
-6.08333333,41.3
-6.075,41.3
-6.075,41.29166667
-6.06666667,41.29166667
-6.05833333,41.29166667
-6.05833333,41.28333333
-6.06666667,41.28333333
-6.06666667,41.275
-6.075,41.275
-6.075,41.28333333
-6.08333333,41.28333333
-6.08333333,41.275
-6.09166667,41.275
-6.1,41.275
-6.10833333,41.275
-6.11666667,41.275
-6.125,41.275
-6.125,41.28333333
-6.13333333,41.28333333
-6.14166667,41.28333333
-6.15,41.28333333
-6.15,41.29166667
-6.15833333,41.29166667
-6.15833333,41.28333333
-6.16666667,41.28333333
-6.16666667,41.275
-6.15833333,41.275
-6.15833333,41.26666667
-6.15833333,41.25833333
-6.15,41.25833333
-6.15,41.25
-6.14166667,41.25
-6.14166667,41.24166667
-6.14166667,41.23333333
-6.15,41.23333333
-6.15,41.24166667
-6.15833333,41.24166667
-6.15833333,41.23333333
-6.15833333,41.225
-6.15833333,41.21666667
-6.15,41.21666667
-6.14166667,41.21666667
-6.13333333,41.21666667
-6.13333333,41.225
-6.13333333,41.23333333
-6.125,41.23333333
-6.125,41.24166667
-6.11666667,41.24166667
-6.11666667,41.25
-6.10833333,41.25
-6.10833333,41.25833333
-6.1,41.25833333
-6.09166667,41.25833333
-6.08333333,41.25833333
-6.075,41.25833333
-6.075,41.25
-6.08333333,41.25
-6.09166667,41.25
-6.09166667,41.24166667
-6.08333333,41.24166667
-6.08333333,41.23333333
-6.075,41.23333333
-6.075,41.225
-6.06666667,41.225
-6.06666667,41.23333333
-6.05833333,41.23333333
-6.05,41.23333333
-6.04166667,41.23333333
-6.04166667,41.225
-6.05,41.225
-6.05833333,41.225
-6.05833333,41.21666667
-6.05833333,41.20833333
-6.05,41.20833333
-6.05,41.21666667
-6.04166667,41.21666667
-6.04166667,41.20833333
-6.03333333,41.20833333
-6.03333333,41.21666667
-6.025,41.21666667
-6.01666667,41.21666667
-6.00833333,41.21666667
-6.00833333,41.20833333
-6.00833333,41.2
-6,41.2
-6,41.19166667
-6.00833333,41.19166667
-6.01666667,41.19166667
-6.01666667,41.2
-6.01666667,41.20833333
-6.025,41.20833333
-6.025,41.2
-6.03333333,41.2
-6.03333333,41.19166667
-6.04166667,41.19166667
-6.05,41.19166667
-6.05833333,41.19166667
-6.05833333,41.18333333
-6.05833333,41.175
-6.06666667,41.175
-6.06666667,41.16666667
-6.06666667,41.15833333
-6.05833333,41.15833333
-6.05,41.15833333
-6.05,41.15
-6.05,41.14166667
-6.05,41.13333333
-6.04166667,41.13333333
-6.03333333,41.13333333
-6.03333333,41.125
-6.025,41.125
-6.025,41.11666667
-6.01666667,41.11666667
-6.01666667,41.125
-6.01666667,41.13333333
-6.025,41.13333333
-6.025,41.14166667
-6.01666667,41.14166667
-6.00833333,41.14166667
-6.00833333,41.15
-6,41.15
-6,41.14166667
-6,41.13333333
-5.99166667,41.13333333
-5.99166667,41.125
-5.98333333,41.125
-5.975,41.125
-5.975,41.11666667
-5.96666667,41.11666667
-5.95833333,41.11666667
-5.95833333,41.10833333
-5.95833333,41.1
-5.96666667,41.1
-5.975,41.1
-5.98333333,41.1
-5.99166667,41.1
-6,41.1
-6.00833333,41.1
-6.01666667,41.1
-6.01666667,41.09166667
-6.025,41.09166667
-6.025,41.1
-6.03333333,41.1
-6.03333333,41.10833333
-6.04166667,41.10833333
-6.04166667,41.11666667
-6.05,41.11666667
-6.05833333,41.11666667
-6.05833333,41.10833333
-6.05833333,41.1
-6.06666667,41.1
-6.075,41.1
-6.075,41.09166667
-6.08333333,41.09166667
-6.08333333,41.08333333
-6.09166667,41.08333333
-6.09166667,41.09166667
-6.09166667,41.1
-6.08333333,41.1
-6.08333333,41.10833333
-6.075,41.10833333
-6.075,41.11666667
-6.075,41.125
-6.075,41.13333333
-6.075,41.14166667
-6.08333333,41.14166667
-6.08333333,41.15
-6.09166667,41.15
-6.09166667,41.15833333
-6.1,41.15833333
-6.10833333,41.15833333
-6.10833333,41.15
-6.11666667,41.15
-6.125,41.15
-6.125,41.14166667
-6.125,41.13333333
-6.13333333,41.13333333
-6.13333333,41.125
-6.14166667,41.125
-6.14166667,41.13333333
-6.15,41.13333333
-6.15,41.14166667
-6.15833333,41.14166667
-6.15833333,41.15
-6.15833333,41.15833333
-6.15833333,41.16666667
-6.15833333,41.175
-6.16666667,41.175
-6.175,41.175
-6.18333333,41.175
-6.19166667,41.175
-6.2,41.175
-6.20833333,41.175
-6.20833333,41.16666667
-6.20833333,41.15833333
-6.20833333,41.15
-6.21666667,41.15
-6.21666667,41.14166667
-6.21666667,41.13333333
-6.21666667,41.125
-6.225,41.125
-6.23333333,41.125
-6.24166667,41.125
-6.24166667,41.13333333
-6.24166667,41.14166667
-6.23333333,41.14166667
-6.225,41.14166667
-6.225,41.15
-6.225,41.15833333
-6.23333333,41.15833333
-6.24166667,41.15833333
-6.24166667,41.15
-6.25,41.15
-6.25,41.15833333
-6.25833333,41.15833333
-6.25833333,41.15
-6.26666667,41.15
-6.275,41.15
-6.28333333,41.15
-6.28333333,41.14166667
-6.28333333,41.13333333
-6.275,41.13333333
-6.275,41.125
-6.26666667,41.125
-6.25833333,41.125
-6.25,41.125
-6.25,41.11666667
-6.25,41.10833333
-6.25833333,41.10833333
-6.25833333,41.1
-6.25,41.1
-6.24166667,41.1
-6.24166667,41.09166667
-6.23333333,41.09166667
-6.225,41.09166667
-6.225,41.08333333
-6.23333333,41.08333333
-6.24166667,41.08333333
-6.25,41.08333333
-6.25,41.09166667
-6.25833333,41.09166667
-6.26666667,41.09166667
-6.26666667,41.1
-6.275,41.1
-6.275,41.09166667
-6.275,41.08333333
-6.26666667,41.08333333
-6.26666667,41.075
-6.25833333,41.075
-6.25833333,41.06666667
-6.25833333,41.05833333
-6.26666667,41.05833333
-6.26666667,41.06666667
-6.275,41.06666667
-6.275,41.05833333
-6.275,41.05
-6.28333333,41.05
-6.28333333,41.05833333
-6.29166667,41.05833333
-6.3,41.05833333
-6.3,41.06666667
-6.3,41.075
-6.29166667,41.075
-6.29166667,41.08333333
-6.3,41.08333333
-6.30833333,41.08333333
-6.31666667,41.08333333
-6.325,41.08333333
-6.325,41.075
-6.31666667,41.075
-6.31666667,41.06666667
-6.325,41.06666667
-6.33333333,41.06666667
-6.33333333,41.05833333
-6.325,41.05833333
-6.325,41.05
-6.31666667,41.05
-6.31666667,41.04166667
-6.30833333,41.04166667
-6.30833333,41.03333333
-6.3,41.03333333
-6.3,41.025
-6.29166667,41.025
-6.29166667,41.03333333
-6.28333333,41.03333333
-6.275,41.03333333
-6.275,41.025
-6.26666667,41.025
-6.26666667,41.01666667
-6.25833333,41.01666667
-6.25833333,41.00833333
-6.25833333,41
-6.26666667,41
-6.26666667,40.99166667
-6.26666667,40.98333333
-6.25833333,40.98333333
-6.25833333,40.975
-6.25833333,40.96666667
-6.26666667,40.96666667
-6.275,40.96666667
-6.275,40.95833333
-6.26666667,40.95833333
-6.26666667,40.95
-6.275,40.95
-6.28333333,40.95
-6.29166667,40.95
-6.29166667,40.95833333
-6.3,40.95833333
-6.3,40.96666667
-6.3,40.975
-6.30833333,40.975
-6.31666667,40.975
-6.31666667,40.96666667
-6.31666667,40.95833333
-6.30833333,40.95833333
-6.30833333,40.95
-6.31666667,40.95
-6.31666667,40.94166667
-6.325,40.94166667
-6.33333333,40.94166667
-6.33333333,40.93333333
-6.33333333,40.925
-6.325,40.925
-6.325,40.91666667
-6.325,40.90833333
-6.31666667,40.90833333
-6.31666667,40.91666667
-6.30833333,40.91666667
-6.3,40.91666667
-6.3,40.925
-6.29166667,40.925
-6.28333333,40.925
-6.28333333,40.93333333
-6.275,40.93333333
-6.275,40.94166667
-6.26666667,40.94166667
-6.26666667,40.93333333
-6.26666667,40.925
-6.25833333,40.925
-6.25,40.925
-6.24166667,40.925
-6.24166667,40.91666667
-6.25,40.91666667
-6.25,40.90833333
-6.24166667,40.90833333
-6.23333333,40.90833333
-6.23333333,40.9
-6.24166667,40.9
-6.24166667,40.89166667
-6.24166667,40.88333333
-6.23333333,40.88333333
-6.225,40.88333333
-6.225,40.875
-6.23333333,40.875
-6.24166667,40.875
-6.24166667,40.86666667
-6.24166667,40.85833333
-6.23333333,40.85833333
-6.225,40.85833333
-6.225,40.86666667
-6.21666667,40.86666667
-6.21666667,40.85833333
-6.20833333,40.85833333
-6.20833333,40.85
-6.21666667,40.85
-6.21666667,40.84166667
-6.20833333,40.84166667
-6.2,40.84166667
-6.2,40.83333333
-6.19166667,40.83333333
-6.18333333,40.83333333
-6.18333333,40.84166667
-6.175,40.84166667
-6.175,40.83333333
-6.16666667,40.83333333
-6.16666667,40.825
-6.16666667,40.81666667
-6.16666667,40.80833333
-6.15833333,40.80833333
-6.15833333,40.8
-6.16666667,40.8
-6.16666667,40.79166667
-6.16666667,40.78333333
-6.175,40.78333333
-6.175,40.79166667
-6.18333333,40.79166667
-6.18333333,40.8
-6.19166667,40.8
-6.2,40.8
-6.2,40.79166667
-6.20833333,40.79166667
-6.20833333,40.8
-6.20833333,40.80833333
-6.2,40.80833333
-6.19166667,40.80833333
-6.18333333,40.80833333
-6.18333333,40.81666667
-6.19166667,40.81666667
-6.2,40.81666667
-6.2,40.825
-6.20833333,40.825
-6.21666667,40.825
-6.225,40.825
-6.23333333,40.825
-6.24166667,40.825
-6.24166667,40.81666667
-6.25,40.81666667
-6.25833333,40.81666667
-6.26666667,40.81666667
-6.275,40.81666667
-6.275,40.825
-6.28333333,40.825
-6.28333333,40.81666667
-6.29166667,40.81666667
-6.29166667,40.825
-6.3,40.825
-6.3,40.81666667
-6.30833333,40.81666667
-6.31666667,40.81666667
-6.31666667,40.80833333
-6.30833333,40.80833333
-6.30833333,40.8
-6.3,40.8
-6.29166667,40.8
-6.29166667,40.79166667
-6.28333333,40.79166667
-6.28333333,40.8
-6.275,40.8
-6.26666667,40.8
-6.26666667,40.79166667
-6.275,40.79166667
-6.275,40.78333333
-6.26666667,40.78333333
-6.26666667,40.775
-6.25833333,40.775
-6.25833333,40.76666667
-6.25833333,40.75833333
-6.25,40.75833333
-6.24166667,40.75833333
-6.23333333,40.75833333
-6.225,40.75833333
-6.21666667,40.75833333
-6.21666667,40.76666667
-6.20833333,40.76666667
-6.2,40.76666667
-6.2,40.775
-6.2,40.78333333
-6.19166667,40.78333333
-6.18333333,40.78333333
-6.18333333,40.775
-6.175,40.775
-6.175,40.76666667
-6.18333333,40.76666667
-6.19166667,40.76666667
-6.19166667,40.75833333
-6.19166667,40.75
-6.2,40.75
-6.2,40.74166667
-6.20833333,40.74166667
-6.21666667,40.74166667
-6.21666667,40.73333333
-6.20833333,40.73333333
-6.2,40.73333333
-6.2,40.725
-6.19166667,40.725
-6.18333333,40.725
-6.18333333,40.73333333
-6.175,40.73333333
-6.175,40.74166667
-6.16666667,40.74166667
-6.15833333,40.74166667
-6.15,40.74166667
-6.15,40.73333333
-6.14166667,40.73333333
-6.14166667,40.74166667
-6.14166667,40.75
-6.15,40.75
-6.15,40.75833333
-6.15833333,40.75833333
-6.15833333,40.76666667
-6.15,40.76666667
-6.14166667,40.76666667
-6.13333333,40.76666667
-6.13333333,40.75833333
-6.13333333,40.75
-6.13333333,40.74166667
-6.125,40.74166667
-6.125,40.75
-6.125,40.75833333
-6.125,40.76666667
-6.11666667,40.76666667
-6.10833333,40.76666667
-6.1,40.76666667
-6.09166667,40.76666667
-6.09166667,40.75833333
-6.08333333,40.75833333
-6.08333333,40.75
-6.075,40.75
-6.075,40.74166667
-6.06666667,40.74166667
-6.06666667,40.75
-6.05833333,40.75
-6.05833333,40.75833333
-6.05,40.75833333
-6.05,40.75
-6.05,40.74166667
-6.05,40.73333333
-6.05833333,40.73333333
-6.05833333,40.725
-6.05,40.725
-6.05,40.71666667
-6.05833333,40.71666667
-6.06666667,40.71666667
-6.075,40.71666667
-6.075,40.70833333
-6.06666667,40.70833333
-6.05833333,40.70833333
-6.05833333,40.7
-6.05833333,40.69166667
-6.05833333,40.68333333
-6.05833333,40.675
-6.05833333,40.66666667
-6.05,40.66666667
-6.05,40.65833333
-6.05,40.65
-6.05,40.64166667
-6.04166667,40.64166667
-6.04166667,40.63333333
-6.04166667,40.625
-6.04166667,40.61666667
-6.04166667,40.60833333
-6.05,40.60833333
-6.05,40.6
-6.04166667,40.6
-6.03333333,40.6
-6.03333333,40.59166667
-6.025,40.59166667
-6.025,40.6
-6.01666667,40.6
-6.00833333,40.6
-6,40.6
-6,40.60833333
-6,40.61666667
-6.00833333,40.61666667
-6.01666667,40.61666667
-6.01666667,40.625
-6.025,40.625
-6.025,40.63333333
-6.025,40.64166667
-6.03333333,40.64166667
-6.03333333,40.65
-6.04166667,40.65
-6.04166667,40.65833333
-6.04166667,40.66666667
-6.04166667,40.675
-6.04166667,40.68333333
-6.03333333,40.68333333
-6.025,40.68333333
-6.01666667,40.68333333
-6.01666667,40.675
-6.025,40.675
-6.025,40.66666667
-6.01666667,40.66666667
-6.00833333,40.66666667
-6.00833333,40.65833333
-6,40.65833333
-6,40.65
-5.99166667,40.65
-5.99166667,40.64166667
-5.98333333,40.64166667
-5.975,40.64166667
-5.975,40.65
-5.98333333,40.65
-5.98333333,40.65833333
-5.975,40.65833333
-5.96666667,40.65833333
-5.96666667,40.65
-5.95833333,40.65
-5.95833333,40.64166667
-5.95,40.64166667
-5.95,40.63333333
-5.95833333,40.63333333
-5.95833333,40.625
-5.95833333,40.61666667
-5.95,40.61666667
-5.94166667,40.61666667
-5.94166667,40.625
-5.93333333,40.625
-5.93333333,40.63333333
-5.925,40.63333333
-5.91666667,40.63333333
-5.91666667,40.625
-5.925,40.625
-5.925,40.61666667
-5.93333333,40.61666667
-5.93333333,40.60833333
-5.925,40.60833333
-5.925,40.6
-5.91666667,40.6
-5.91666667,40.59166667
-5.90833333,40.59166667
-5.9,40.59166667
-5.89166667,40.59166667
-5.89166667,40.58333333
-5.88333333,40.58333333
-5.88333333,40.59166667
-5.875,40.59166667
-5.86666667,40.59166667
-5.86666667,40.6
-5.86666667,40.60833333
-5.85833333,40.60833333
-5.85833333,40.6
-5.85833333,40.59166667
-5.85833333,40.58333333
-5.85,40.58333333
-5.84166667,40.58333333
-5.84166667,40.59166667
-5.83333333,40.59166667
-5.825,40.59166667
-5.825,40.58333333
-5.83333333,40.58333333
-5.83333333,40.575
-5.83333333,40.56666667
-5.825,40.56666667
-5.825,40.55833333
-5.825,40.55
-5.83333333,40.55
-5.83333333,40.54166667
-5.83333333,40.53333333
-5.83333333,40.525
-5.83333333,40.51666667
-5.825,40.51666667
-5.825,40.525
-5.825,40.53333333
-5.81666667,40.53333333
-5.81666667,40.525
-5.80833333,40.525
-5.8,40.525
-5.8,40.53333333
-5.79166667,40.53333333
-5.79166667,40.525
-5.79166667,40.51666667
-5.78333333,40.51666667
-5.78333333,40.50833333
-5.775,40.50833333
-5.775,40.5
-5.76666667,40.5
-5.76666667,40.50833333
-5.75833333,40.50833333
-5.75833333,40.5
-5.75,40.5
-5.74166667,40.5
-5.74166667,40.50833333
-5.73333333,40.50833333
-5.73333333,40.51666667
-5.73333333,40.525
-5.725,40.525
-5.71666667,40.525
-5.71666667,40.51666667
-5.70833333,40.51666667
-5.70833333,40.50833333
-5.7,40.50833333
-5.7,40.5
-5.69166667,40.5
-5.69166667,40.49166667
-5.69166667,40.48333333
-5.69166667,40.475
-5.69166667,40.46666667
-5.69166667,40.45833333
-5.7,40.45833333
-5.7,40.45
-5.70833333,40.45
-5.70833333,40.44166667
-5.7,40.44166667
-5.7,40.43333333
-5.69166667,40.43333333
-5.69166667,40.44166667
-5.68333333,40.44166667
-5.68333333,40.45
-5.675,40.45
-5.66666667,40.45
-5.65833333,40.45
-5.65833333,40.45833333
-5.66666667,40.45833333
-5.66666667,40.46666667
-5.65833333,40.46666667
-5.65833333,40.475
-5.65833333,40.48333333
-5.65,40.48333333
-5.65,40.49166667
-5.65,40.5
-5.64166667,40.5
-5.63333333,40.5
-5.625,40.5
-5.625,40.49166667
-5.63333333,40.49166667
-5.63333333,40.48333333
-5.63333333,40.475
-5.625,40.475
-5.61666667,40.475
-5.61666667,40.48333333
-5.60833333,40.48333333
-5.6,40.48333333
-5.59166667,40.48333333
-5.58333333,40.48333333
-5.58333333,40.475
-5.58333333,40.46666667
-5.575,40.46666667
-5.575,40.45833333
-5.58333333,40.45833333
-5.59166667,40.45833333
-5.6,40.45833333
-5.6,40.45
-5.59166667,40.45
-5.59166667,40.44166667
-5.6,40.44166667
-5.6,40.43333333
-5.59166667,40.43333333
-5.59166667,40.425
-5.58333333,40.425
-5.575,40.425
-5.56666667,40.425
-5.56666667,40.41666667
-5.56666667,40.40833333
-5.55833333,40.40833333
-5.55833333,40.41666667
-5.55,40.41666667
-5.55,40.425
-5.54166667,40.425
-5.54166667,40.43333333
-5.53333333,40.43333333
-5.525,40.43333333
-5.51666667,40.43333333
-5.51666667,40.44166667
-5.50833333,40.44166667
-5.50833333,40.43333333
-5.50833333,40.425
-5.5,40.425
-5.5,40.41666667
-5.5,40.40833333
-5.49166667,40.40833333
-5.49166667,40.41666667
-5.48333333,40.41666667
-5.48333333,40.40833333
-5.48333333,40.4
-5.49166667,40.4
-5.49166667,40.39166667
-5.5,40.39166667
-5.5,40.38333333
-5.5,40.375
-5.5,40.36666667
-5.50833333,40.36666667
-5.51666667,40.36666667
-5.525,40.36666667
-5.525,40.35833333
-5.53333333,40.35833333
-5.53333333,40.35
-5.53333333,40.34166667
-5.53333333,40.33333333
-5.525,40.33333333
-5.51666667,40.33333333
-5.50833333,40.33333333
-5.50833333,40.34166667
-5.5,40.34166667
-5.5,40.35
-5.49166667,40.35
-5.49166667,40.35833333
-5.48333333,40.35833333
-5.48333333,40.36666667
-5.475,40.36666667
-5.475,40.35833333
-5.46666667,40.35833333
-5.46666667,40.36666667
-5.45833333,40.36666667
-5.45,40.36666667
-5.44166667,40.36666667
-5.43333333,40.36666667
-5.425,40.36666667
-5.425,40.375
-5.41666667,40.375
-5.40833333,40.375
-5.40833333,40.38333333
-5.4,40.38333333
-5.39166667,40.38333333
-5.39166667,40.39166667
-5.4,40.39166667
-5.4,40.4
-5.39166667,40.4
-5.39166667,40.40833333
-5.39166667,40.41666667
-5.4,40.41666667
-5.4,40.425
-5.4,40.43333333
-5.39166667,40.43333333
-5.38333333,40.43333333
-5.38333333,40.425
-5.375,40.425
-5.36666667,40.425
-5.35833333,40.425
-5.35833333,40.43333333
-5.35,40.43333333
-5.34166667,40.43333333
-5.34166667,40.44166667
-5.33333333,40.44166667
-5.325,40.44166667
-5.325,40.45
-5.31666667,40.45
-5.30833333,40.45
-5.3,40.45
-5.3,40.45833333
-5.29166667,40.45833333
-5.29166667,40.46666667
-5.28333333,40.46666667
-5.275,40.46666667
-5.26666667,40.46666667
-5.26666667,40.475
-5.25833333,40.475
-5.25,40.475
-5.24166667,40.475
-5.24166667,40.46666667
-5.25,40.46666667
-5.25,40.45833333
-5.25833333,40.45833333
-5.26666667,40.45833333
-5.26666667,40.45
-5.275,40.45
-5.28333333,40.45
-5.28333333,40.44166667
-5.29166667,40.44166667
-5.29166667,40.43333333
-5.3,40.43333333
-5.3,40.425
-5.30833333,40.425
-5.31666667,40.425
-5.325,40.425
-5.325,40.41666667
-5.33333333,40.41666667
-5.33333333,40.40833333
-5.34166667,40.40833333
-5.34166667,40.4
-5.35,40.4
-5.35833333,40.4
-5.35833333,40.39166667
-5.35833333,40.38333333
-5.36666667,40.38333333
-5.375,40.38333333
-5.375,40.375
-5.38333333,40.375
-5.38333333,40.36666667
-5.39166667,40.36666667
-5.39166667,40.35833333
-5.38333333,40.35833333
-5.38333333,40.35
-5.375,40.35
-5.375,40.34166667
-5.36666667,40.34166667
-5.35833333,40.34166667
-5.35,40.34166667
-5.35,40.35
-5.34166667,40.35
-5.34166667,40.35833333
-5.33333333,40.35833333
-5.33333333,40.35
-5.325,40.35
-5.31666667,40.35
-5.30833333,40.35
-5.3,40.35
-5.29166667,40.35
-5.28333333,40.35
-5.275,40.35
-5.26666667,40.35
-5.25833333,40.35
-5.25,40.35
-5.24166667,40.35
-5.23333333,40.35
-5.225,40.35
-5.225,40.34166667
-5.23333333,40.34166667
-5.23333333,40.33333333
-5.225,40.33333333
-5.225,40.325
-5.21666667,40.325
-5.21666667,40.31666667
-5.225,40.31666667
-5.225,40.30833333
-5.21666667,40.30833333
-5.20833333,40.30833333
-5.2,40.30833333
-5.2,40.3
-5.19166667,40.3
-5.18333333,40.3
-5.175,40.3
-5.175,40.29166667
-5.18333333,40.29166667
-5.18333333,40.28333333
-5.19166667,40.28333333
-5.2,40.28333333
-5.20833333,40.28333333
-5.21666667,40.28333333
-5.21666667,40.29166667
-5.225,40.29166667
-5.23333333,40.29166667
-5.23333333,40.3
-5.24166667,40.3
-5.25,40.3
-5.25,40.30833333
-5.24166667,40.30833333
-5.24166667,40.31666667
-5.24166667,40.325
-5.24166667,40.33333333
-5.25,40.33333333
-5.25,40.34166667
-5.25833333,40.34166667
-5.25833333,40.33333333
-5.25833333,40.325
-5.26666667,40.325
-5.275,40.325
-5.275,40.31666667
-5.26666667,40.31666667
-5.26666667,40.30833333
-5.275,40.30833333
-5.28333333,40.30833333
-5.28333333,40.3
-5.29166667,40.3
-5.29166667,40.30833333
-5.29166667,40.31666667
-5.28333333,40.31666667
-5.28333333,40.325
-5.29166667,40.325
-5.3,40.325
-5.30833333,40.325
-5.30833333,40.33333333
-5.31666667,40.33333333
-5.31666667,40.325
-5.31666667,40.31666667
-5.30833333,40.31666667
-5.3,40.31666667
-5.3,40.30833333
-5.3,40.3
-5.30833333,40.3
-5.30833333,40.29166667
-5.31666667,40.29166667
-5.31666667,40.3
-5.325,40.3
-5.33333333,40.3
-5.33333333,40.29166667
-5.34166667,40.29166667
-5.34166667,40.3
-5.35,40.3
-5.35833333,40.3
-5.36666667,40.3
-5.36666667,40.30833333
-5.375,40.30833333
-5.38333333,40.30833333
-5.39166667,40.30833333
-5.39166667,40.3
-5.38333333,40.3
-5.375,40.3
-5.375,40.29166667
-5.38333333,40.29166667
-5.38333333,40.28333333
-5.375,40.28333333
-5.36666667,40.28333333
-5.35833333,40.28333333
-5.35833333,40.275
-5.36666667,40.275
-5.375,40.275
-5.38333333,40.275
-5.38333333,40.26666667
-5.375,40.26666667
-5.36666667,40.26666667
-5.36666667,40.25833333
-5.375,40.25833333
-5.38333333,40.25833333
-5.39166667,40.25833333
-5.4,40.25833333
-5.40833333,40.25833333
-5.40833333,40.26666667
-5.41666667,40.26666667
-5.425,40.26666667
-5.43333333,40.26666667
-5.44166667,40.26666667
-5.44166667,40.275
-5.45,40.275
-5.45,40.26666667
-5.45833333,40.26666667
-5.45833333,40.25833333
-5.45833333,40.25
-5.46666667,40.25
-5.46666667,40.24166667
-5.475,40.24166667
-5.48333333,40.24166667
-5.48333333,40.23333333
-5.48333333,40.225
-5.49166667,40.225
-5.49166667,40.21666667
-5.5,40.21666667
-5.50833333,40.21666667
-5.50833333,40.20833333
-5.51666667,40.20833333
-5.525,40.20833333
-5.525,40.21666667
-5.53333333,40.21666667
-5.53333333,40.20833333
-5.54166667,40.20833333
-5.55,40.20833333
-5.55833333,40.20833333
-5.55833333,40.21666667
-5.55,40.21666667
-5.55,40.225
-5.55,40.23333333
-5.55833333,40.23333333
-5.55833333,40.24166667
-5.56666667,40.24166667
-5.56666667,40.25
-5.56666667,40.25833333
-5.575,40.25833333
-5.58333333,40.25833333
-5.58333333,40.25
-5.59166667,40.25
-5.6,40.25
-5.6,40.25833333
-5.60833333,40.25833333
-5.61666667,40.25833333
-5.61666667,40.25
-5.625,40.25
-5.63333333,40.25
-5.64166667,40.25
-5.65,40.25
-5.65,40.24166667
-5.64166667,40.24166667
-5.63333333,40.24166667
-5.625,40.24166667
-5.625,40.23333333
-5.63333333,40.23333333
-5.63333333,40.225
-5.64166667,40.225
-5.64166667,40.23333333
-5.65,40.23333333
-5.65833333,40.23333333
-5.65833333,40.225
-5.65833333,40.21666667
-5.66666667,40.21666667
-5.675,40.21666667
-5.68333333,40.21666667
-5.68333333,40.20833333
-5.675,40.20833333
-5.675,40.2
-5.68333333,40.2
-5.68333333,40.19166667
-5.69166667,40.19166667
-5.7,40.19166667
-5.7,40.18333333
-5.69166667,40.18333333
-5.68333333,40.18333333
-5.68333333,40.175
-5.675,40.175
-5.66666667,40.175
-5.66666667,40.18333333
-5.65833333,40.18333333
-5.65,40.18333333
-5.65,40.19166667
-5.64166667,40.19166667
-5.63333333,40.19166667
-5.63333333,40.18333333
-5.625,40.18333333
-5.625,40.175
-5.625,40.16666667
-5.61666667,40.16666667
-5.60833333,40.16666667
-5.60833333,40.175
-5.61666667,40.175
-5.61666667,40.18333333
-5.60833333,40.18333333
-5.60833333,40.19166667
-5.60833333,40.2
-5.6,40.2
-5.59166667,40.2
-5.58333333,40.2
-5.58333333,40.19166667
-5.575,40.19166667
-5.575,40.18333333
-5.56666667,40.18333333
-5.55833333,40.18333333
-5.55,40.18333333
-5.55,40.175
-5.54166667,40.175
-5.53333333,40.175
-5.53333333,40.16666667
-5.525,40.16666667
-5.525,40.15833333
-5.53333333,40.15833333
-5.53333333,40.15
-5.525,40.15
-5.51666667,40.15
-5.51666667,40.15833333
-5.51666667,40.16666667
-5.51666667,40.175
-5.50833333,40.175
-5.50833333,40.18333333
-5.5,40.18333333
-5.49166667,40.18333333
-5.48333333,40.18333333
-5.475,40.18333333
-5.475,40.175
-5.46666667,40.175
-5.46666667,40.16666667
-5.45833333,40.16666667
-5.45,40.16666667
-5.44166667,40.16666667
-5.44166667,40.15833333
-5.44166667,40.15
-5.45,40.15
-5.45,40.14166667
-5.45833333,40.14166667
-5.46666667,40.14166667
-5.46666667,40.13333333
-5.475,40.13333333
-5.48333333,40.13333333
-5.49166667,40.13333333
-5.5,40.13333333
-5.5,40.14166667
-5.50833333,40.14166667
-5.51666667,40.14166667
-5.51666667,40.13333333
-5.525,40.13333333
-5.53333333,40.13333333
-5.53333333,40.125
-5.54166667,40.125
-5.54166667,40.13333333
-5.54166667,40.14166667
-5.55,40.14166667
-5.55,40.13333333
-5.55,40.125
-5.55833333,40.125
-5.56666667,40.125
-5.56666667,40.13333333
-5.56666667,40.14166667
-5.56666667,40.15
-5.575,40.15
-5.58333333,40.15
-5.59166667,40.15
-5.59166667,40.14166667
-5.58333333,40.14166667
-5.575,40.14166667
-5.575,40.13333333
-5.58333333,40.13333333
-5.59166667,40.13333333
-5.6,40.13333333
-5.6,40.14166667
-5.60833333,40.14166667
-5.60833333,40.13333333
-5.61666667,40.13333333
-5.625,40.13333333
-5.63333333,40.13333333
-5.63333333,40.125
-5.64166667,40.125
-5.64166667,40.13333333
-5.65,40.13333333
-5.65,40.14166667
-5.65833333,40.14166667
-5.65833333,40.15
-5.66666667,40.15
-5.66666667,40.15833333
-5.675,40.15833333
-5.675,40.15
-5.675,40.14166667
-5.68333333,40.14166667
-5.69166667,40.14166667
-5.7,40.14166667
-5.7,40.15
-5.70833333,40.15
-5.70833333,40.14166667
-5.71666667,40.14166667
-5.71666667,40.13333333
-5.71666667,40.125
-5.725,40.125
-5.725,40.11666667
-5.73333333,40.11666667
-5.73333333,40.10833333
-5.73333333,40.1
-5.74166667,40.1
-5.75,40.1
-5.75833333,40.1
-5.75833333,40.10833333
-5.76666667,40.10833333
-5.775,40.10833333
-5.78333333,40.10833333
-5.78333333,40.1
-5.775,40.1
-5.775,40.09166667
-5.775,40.08333333
-5.775,40.075
-5.76666667,40.075
-5.76666667,40.06666667
-5.76666667,40.05833333
-5.775,40.05833333
-5.78333333,40.05833333
-5.79166667,40.05833333
-5.8,40.05833333
-5.80833333,40.05833333
-5.80833333,40.06666667
-5.80833333,40.075
-5.81666667,40.075
-5.81666667,40.06666667
-5.825,40.06666667
-5.825,40.05833333
-5.825,40.05
-5.83333333,40.05
-5.84166667,40.05
-5.84166667,40.05833333
-5.85,40.05833333
-5.85833333,40.05833333
-5.85833333,40.06666667
-5.86666667,40.06666667
-5.875,40.06666667
-5.875,40.075
-5.88333333,40.075
-5.88333333,40.06666667
-5.89166667,40.06666667
-5.89166667,40.075
-5.89166667,40.08333333
-5.9,40.08333333
-5.90833333,40.08333333
-5.91666667,40.08333333
-5.925,40.08333333
-5.93333333,40.08333333
-5.93333333,40.075
-5.94166667,40.075
-5.94166667,40.06666667
-5.95,40.06666667
-5.95833333,40.06666667
-5.95833333,40.075
-5.95,40.075
-5.95,40.08333333
-5.95833333,40.08333333
-5.95833333,40.09166667
-5.95,40.09166667
-5.95,40.1
-5.94166667,40.1
-5.93333333,40.1
-5.93333333,40.10833333
-5.925,40.10833333
-5.91666667,40.10833333
-5.91666667,40.11666667
-5.90833333,40.11666667
-5.9,40.11666667
-5.9,40.125
-5.89166667,40.125
-5.88333333,40.125
-5.88333333,40.13333333
-5.875,40.13333333
-5.875,40.14166667
-5.86666667,40.14166667
-5.85833333,40.14166667
-5.85833333,40.15
-5.85,40.15
-5.85,40.15833333
-5.84166667,40.15833333
-5.83333333,40.15833333
-5.83333333,40.16666667
-5.83333333,40.175
-5.825,40.175
-5.81666667,40.175
-5.81666667,40.18333333
-5.80833333,40.18333333
-5.8,40.18333333
-5.8,40.19166667
-5.79166667,40.19166667
-5.79166667,40.2
-5.79166667,40.20833333
-5.8,40.20833333
-5.80833333,40.20833333
-5.80833333,40.2
-5.81666667,40.2
-5.81666667,40.19166667
-5.825,40.19166667
-5.83333333,40.19166667
-5.83333333,40.18333333
-5.84166667,40.18333333
-5.84166667,40.175
-5.85,40.175
-5.85833333,40.175
-5.86666667,40.175
-5.875,40.175
-5.875,40.16666667
-5.88333333,40.16666667
-5.88333333,40.15833333
-5.88333333,40.15
-5.89166667,40.15
-5.89166667,40.15833333
-5.9,40.15833333
-5.9,40.15
-5.90833333,40.15
-5.90833333,40.14166667
-5.91666667,40.14166667
-5.925,40.14166667
-5.93333333,40.14166667
-5.94166667,40.14166667
-5.94166667,40.13333333
-5.94166667,40.125
-5.95,40.125
-5.95833333,40.125
-5.95833333,40.11666667
-5.96666667,40.11666667
-5.975,40.11666667
-5.98333333,40.11666667
-5.99166667,40.11666667
-6,40.11666667
-6.00833333,40.11666667
-6.01666667,40.11666667
-6.025,40.11666667
-6.025,40.125
-6.025,40.13333333
-6.025,40.14166667
-6.01666667,40.14166667
-6.01666667,40.15
-6.00833333,40.15
-6.00833333,40.15833333
-6,40.15833333
-5.99166667,40.15833333
-5.99166667,40.16666667
-5.99166667,40.175
-5.99166667,40.18333333
-5.99166667,40.19166667
-5.98333333,40.19166667
-5.975,40.19166667
-5.975,40.2
-5.96666667,40.2
-5.95833333,40.2
-5.95833333,40.20833333
-5.95833333,40.21666667
-5.95833333,40.225
-5.95,40.225
-5.95,40.23333333
-5.94166667,40.23333333
-5.94166667,40.24166667
-5.93333333,40.24166667
-5.925,40.24166667
-5.925,40.25
-5.925,40.25833333
-5.91666667,40.25833333
-5.90833333,40.25833333
-5.9,40.25833333
-5.89166667,40.25833333
-5.89166667,40.26666667
-5.88333333,40.26666667
-5.875,40.26666667
-5.86666667,40.26666667
-5.86666667,40.275
-5.85833333,40.275
-5.85833333,40.28333333
-5.86666667,40.28333333
-5.875,40.28333333
-5.875,40.275
-5.88333333,40.275
-5.89166667,40.275
-5.89166667,40.28333333
-5.88333333,40.28333333
-5.88333333,40.29166667
-5.88333333,40.3
-5.89166667,40.3
-5.89166667,40.29166667
-5.9,40.29166667
-5.9,40.28333333
-5.90833333,40.28333333
-5.91666667,40.28333333
-5.91666667,40.275
-5.90833333,40.275
-5.9,40.275
-5.9,40.26666667
-5.90833333,40.26666667
-5.91666667,40.26666667
-5.925,40.26666667
-5.925,40.275
-5.93333333,40.275
-5.94166667,40.275
-5.95,40.275
-5.95833333,40.275
-5.96666667,40.275
-5.975,40.275
-5.98333333,40.275
-5.99166667,40.275
-6,40.275
-6.00833333,40.275
-6.01666667,40.275
-6.01666667,40.28333333
-6.01666667,40.29166667
-6.025,40.29166667
-6.03333333,40.29166667
-6.04166667,40.29166667
-6.04166667,40.3
-6.05,40.3
-6.05833333,40.3
-6.05833333,40.29166667
-6.06666667,40.29166667
-6.075,40.29166667
-6.08333333,40.29166667
-6.09166667,40.29166667
-6.09166667,40.3
-6.08333333,40.3
-6.08333333,40.30833333
-6.09166667,40.30833333
-6.09166667,40.31666667
-6.1,40.31666667
-6.10833333,40.31666667
-6.11666667,40.31666667
-6.11666667,40.325
-6.11666667,40.33333333
-6.11666667,40.34166667
-6.10833333,40.34166667
-6.1,40.34166667
-6.1,40.35
-6.09166667,40.35
-6.09166667,40.35833333
-6.08333333,40.35833333
-6.075,40.35833333
-6.075,40.36666667
-6.075,40.375
-6.075,40.38333333
-6.08333333,40.38333333
-6.08333333,40.375
-6.08333333,40.36666667
-6.09166667,40.36666667
-6.1,40.36666667
-6.1,40.35833333
-6.10833333,40.35833333
-6.11666667,40.35833333
-6.11666667,40.36666667
-6.125,40.36666667
-6.13333333,40.36666667
-6.13333333,40.35833333
-6.125,40.35833333
-6.125,40.35
-6.125,40.34166667
-6.13333333,40.34166667
-6.13333333,40.33333333
-6.14166667,40.33333333
-6.15,40.33333333
-6.15,40.34166667
-6.15833333,40.34166667
-6.16666667,40.34166667
-6.175,40.34166667
-6.175,40.35
-6.18333333,40.35
-6.19166667,40.35
-6.19166667,40.34166667
-6.2,40.34166667
-6.2,40.33333333
-6.20833333,40.33333333
-6.21666667,40.33333333
-6.225,40.33333333
-6.225,40.325
-6.225,40.31666667
-6.21666667,40.31666667
-6.20833333,40.31666667
-6.20833333,40.30833333
-6.2,40.30833333
-6.19166667,40.30833333
-6.19166667,40.31666667
-6.18333333,40.31666667
-6.18333333,40.325
-6.175,40.325
-6.175,40.31666667
-6.16666667,40.31666667
-6.16666667,40.325
-6.15833333,40.325
-6.15833333,40.31666667
-6.15,40.31666667
-6.15,40.30833333
-6.15833333,40.30833333
-6.16666667,40.30833333
-6.16666667,40.3
-6.175,40.3
-6.175,40.29166667
-6.18333333,40.29166667
-6.19166667,40.29166667
-6.19166667,40.28333333
-6.2,40.28333333
-6.2,40.29166667
-6.20833333,40.29166667
-6.21666667,40.29166667
-6.21666667,40.28333333
-6.225,40.28333333
-6.23333333,40.28333333
-6.24166667,40.28333333
-6.25,40.28333333
-6.25,40.275
-6.24166667,40.275
-6.24166667,40.26666667
-6.25,40.26666667
-6.25833333,40.26666667
-6.25833333,40.25833333
-6.26666667,40.25833333
-6.275,40.25833333
-6.275,40.26666667
-6.26666667,40.26666667
-6.26666667,40.275
-6.275,40.275
-6.28333333,40.275
-6.29166667,40.275
-6.29166667,40.26666667
-6.29166667,40.25833333
-6.3,40.25833333
-6.30833333,40.25833333
-6.31666667,40.25833333
-6.325,40.25833333
-6.325,40.26666667
-6.33333333,40.26666667
-6.33333333,40.275
-6.34166667,40.275
-6.34166667,40.26666667
-6.35,40.26666667
-6.35,40.25833333
-6.34166667,40.25833333
-6.34166667,40.25
-6.35,40.25
-6.35,40.24166667
-6.35,40.23333333
-6.35833333,40.23333333
-6.35833333,40.225
-6.35833333,40.21666667
-6.35,40.21666667
-6.35,40.20833333
-6.35833333,40.20833333
-6.36666667,40.20833333
-6.36666667,40.2
-6.35833333,40.2
-6.35833333,40.19166667
-6.35,40.19166667
-6.35,40.18333333
-6.34166667,40.18333333
-6.33333333,40.18333333
-6.33333333,40.175
-6.34166667,40.175
-6.34166667,40.16666667
-6.35,40.16666667
-6.35833333,40.16666667
-6.36666667,40.16666667
-6.375,40.16666667
-6.38333333,40.16666667
-6.39166667,40.16666667
-6.4,40.16666667
-6.4,40.175
-6.40833333,40.175
-6.41666667,40.175
-6.41666667,40.18333333
-6.41666667,40.19166667
-6.41666667,40.2
-6.40833333,40.2
-6.4,40.2
-6.39166667,40.2
-6.39166667,40.20833333
-6.39166667,40.21666667
-6.4,40.21666667
-6.4,40.225
-6.4,40.23333333
-6.40833333,40.23333333
-6.40833333,40.24166667
-6.40833333,40.25
-6.41666667,40.25
-6.425,40.25
-6.43333333,40.25
-6.43333333,40.24166667
-6.44166667,40.24166667
-6.45,40.24166667
-6.45,40.23333333
-6.45833333,40.23333333
-6.46666667,40.23333333
-6.475,40.23333333
-6.475,40.225
-6.48333333,40.225
-6.48333333,40.23333333
-6.49166667,40.23333333
-6.49166667,40.225
-6.5,40.225
-6.50833333,40.225
-6.51666667,40.225
-6.525,40.225
-6.53333333,40.225
-6.53333333,40.23333333
-6.54166667,40.23333333
-6.54166667,40.24166667
-6.55,40.24166667
-6.55,40.23333333
-6.55,40.225
-6.55833333,40.225
-6.56666667,40.225
-6.56666667,40.21666667
-6.55833333,40.21666667
-6.55833333,40.20833333
-6.56666667,40.20833333
-6.56666667,40.2
-6.575,40.2
-6.575,40.19166667
-6.58333333,40.19166667
-6.58333333,40.18333333
-6.59166667,40.18333333
-6.59166667,40.19166667
-6.6,40.19166667
-6.60833333,40.19166667
-6.60833333,40.18333333
-6.61666667,40.18333333
-6.625,40.18333333
-6.63333333,40.18333333
-6.64166667,40.18333333
-6.64166667,40.175
-6.65,40.175
-6.65833333,40.175
-6.66666667,40.175
-6.66666667,40.16666667
-6.675,40.16666667
-6.68333333,40.16666667
-6.69166667,40.16666667
-6.69166667,40.15833333
-6.7,40.15833333
-6.7,40.16666667
-6.7,40.175
-6.70833333,40.175
-6.70833333,40.16666667
-6.70833333,40.15833333
-6.71666667,40.15833333
-6.71666667,40.15
-6.70833333,40.15
-6.70833333,40.14166667
-6.71666667,40.14166667
-6.71666667,40.13333333
-6.725,40.13333333
-6.73333333,40.13333333
-6.73333333,40.14166667
-6.74166667,40.14166667
-6.75,40.14166667
-6.75,40.13333333
-6.75833333,40.13333333
-6.76666667,40.13333333
-6.775,40.13333333
-6.775,40.14166667
-6.76666667,40.14166667
-6.76666667,40.15
-6.75833333,40.15
-6.75833333,40.15833333
-6.76666667,40.15833333
-6.76666667,40.16666667
-6.775,40.16666667
-6.78333333,40.16666667
-6.78333333,40.175
-6.78333333,40.18333333
-6.78333333,40.19166667
-6.79166667,40.19166667
-6.79166667,40.18333333
-6.79166667,40.175
-6.8,40.175
-6.80833333,40.175
-6.80833333,40.18333333
-6.81666667,40.18333333
-6.81666667,40.19166667
-6.81666667,40.2
-6.80833333,40.2
-6.80833333,40.20833333
-6.8,40.20833333
-6.8,40.21666667
-6.80833333,40.21666667
-6.81666667,40.21666667
-6.825,40.21666667
-6.83333333,40.21666667
-6.84166667,40.21666667
-6.85,40.21666667
-6.85,40.225
-6.85833333,40.225
-6.86666667,40.225
-6.86666667,40.23333333
-6.875,40.23333333
-6.875,40.225
-6.88333333,40.225
-6.88333333,40.21666667
-6.89166667,40.21666667
-6.89166667,40.20833333
-6.9,40.20833333
-6.9,40.2
-6.90833333,40.2
-6.91666667,40.2
-6.925,40.2
-6.925,40.19166667
-6.93333333,40.19166667
-6.94166667,40.19166667
-6.95,40.19166667
-6.95833333,40.19166667
-6.96666667,40.19166667
-6.96666667,40.18333333
-6.975,40.18333333
-6.98333333,40.18333333
-6.99166667,40.18333333
-7,40.18333333
-7,40.175
-7.00833333,40.175
-7.00833333,40.16666667
-7.01666667,40.16666667
-7.025,40.16666667
-7.03333333,40.16666667
-7.03333333,40.175
-7.04166667,40.175
-7.05,40.175
-7.05,40.16666667
-7.04166667,40.16666667
-7.04166667,40.15833333
-7.04166667,40.15
-7.05,40.15
-7.05,40.15833333
-7.05833333,40.15833333
-7.05833333,40.15
-7.06666667,40.15
-7.075,40.15
-7.075,40.15833333
-7.08333333,40.15833333
-7.09166667,40.15833333
-7.09166667,40.15
-7.1,40.15
-7.10833333,40.15
-7.10833333,40.14166667
-7.10833333,40.13333333
-7.10833333,40.125
-7.11666667,40.125
-7.11666667,40.11666667
-7.125,40.11666667
-7.13333333,40.11666667
-7.13333333,40.125
-7.13333333,40.13333333
-7.13333333,40.14166667
-7.14166667,40.14166667
-7.14166667,40.15
-7.13333333,40.15
-7.13333333,40.15833333
-7.14166667,40.15833333
-7.14166667,40.16666667
-7.15,40.16666667
-7.15,40.175
-7.15833333,40.175
-7.16666667,40.175
-7.175,40.175
-7.175,40.18333333
-7.18333333,40.18333333
-7.18333333,40.175
-7.18333333,40.16666667
-7.19166667,40.16666667
-7.2,40.16666667
-7.20833333,40.16666667
-7.21666667,40.16666667
-7.225,40.16666667
-7.23333333,40.16666667
-7.23333333,40.175
-7.24166667,40.175
-7.25,40.175
-7.25833333,40.175
-7.26666667,40.175
-7.275,40.175
-7.275,40.16666667
-7.28333333,40.16666667
-7.29166667,40.16666667
-7.29166667,40.175
-7.3,40.175
-7.30833333,40.175
-7.31666667,40.175
-7.31666667,40.16666667
-7.31666667,40.15833333
-7.325,40.15833333
-7.33333333,40.15833333
-7.33333333,40.15
-7.33333333,40.14166667
-7.325,40.14166667
-7.325,40.13333333
-7.33333333,40.13333333
-7.34166667,40.13333333
-7.34166667,40.125
-7.35,40.125
-7.35833333,40.125
-7.35833333,40.11666667
-7.35833333,40.10833333
-7.36666667,40.10833333
-7.375,40.10833333
-7.38333333,40.10833333
-7.39166667,40.10833333
-7.39166667,40.11666667
-7.4,40.11666667
-7.40833333,40.11666667
-7.41666667,40.11666667
-7.425,40.11666667
-7.425,40.10833333
-7.43333333,40.10833333
-7.43333333,40.1
-7.43333333,40.09166667
-7.43333333,40.08333333
-7.44166667,40.08333333
-7.45,40.08333333
-7.45,40.09166667
-7.45,40.1
-7.45833333,40.1
-7.45833333,40.09166667
-7.46666667,40.09166667
-7.46666667,40.08333333
-7.46666667,40.075
-7.475,40.075
-7.48333333,40.075
-7.48333333,40.06666667
-7.475,40.06666667
-7.475,40.05833333
-7.475,40.05
-7.48333333,40.05
-7.48333333,40.04166667
-7.49166667,40.04166667
-7.5,40.04166667
-7.5,40.03333333
-7.50833333,40.03333333
-7.50833333,40.04166667
-7.51666667,40.04166667
-7.51666667,40.03333333
-7.525,40.03333333
-7.525,40.025
-7.53333333,40.025
-7.54166667,40.025
-7.54166667,40.01666667
-7.54166667,40.00833333
-7.54166667,40
-7.55,40
-7.55833333,40
-7.55833333,39.99166667
-7.55,39.99166667
-7.55,39.98333333
-7.55833333,39.98333333
-7.55833333,39.975
-7.55833333,39.96666667
-7.56666667,39.96666667
-7.56666667,39.95833333
-7.55833333,39.95833333
-7.55,39.95833333
-7.54166667,39.95833333
-7.53333333,39.95833333
-7.53333333,39.95
-7.54166667,39.95
-7.54166667,39.94166667
-7.53333333,39.94166667
-7.53333333,39.93333333
-7.525,39.93333333
-7.525,39.925
-7.525,39.91666667
-7.53333333,39.91666667
-7.53333333,39.925
-7.54166667,39.925
-7.54166667,39.93333333
-7.55,39.93333333
-7.55,39.94166667
-7.55,39.95
-7.55833333,39.95
-7.56666667,39.95
-7.56666667,39.94166667
-7.575,39.94166667
-7.575,39.93333333
-7.58333333,39.93333333
-7.59166667,39.93333333
-7.59166667,39.94166667
-7.59166667,39.95
-7.59166667,39.95833333
-7.58333333,39.95833333
-7.58333333,39.96666667
-7.575,39.96666667
-7.575,39.975
-7.58333333,39.975
-7.59166667,39.975
-7.6,39.975
-7.6,39.96666667
-7.60833333,39.96666667
-7.61666667,39.96666667
-7.61666667,39.975
-7.625,39.975
-7.625,39.98333333
-7.63333333,39.98333333
-7.63333333,39.975
-7.63333333,39.96666667
-7.64166667,39.96666667
-7.64166667,39.95833333
-7.63333333,39.95833333
-7.63333333,39.95
-7.63333333,39.94166667
-7.64166667,39.94166667
-7.65,39.94166667
-7.65,39.93333333
-7.65833333,39.93333333
-7.66666667,39.93333333
-7.66666667,39.925
-7.675,39.925
-7.68333333,39.925
-7.68333333,39.91666667
-7.68333333,39.90833333
-7.68333333,39.9
-7.69166667,39.9
-7.69166667,39.89166667
-7.68333333,39.89166667
-7.68333333,39.88333333
-7.69166667,39.88333333
-7.7,39.88333333
-7.70833333,39.88333333
-7.70833333,39.89166667
-7.7,39.89166667
-7.7,39.9
-7.70833333,39.9
-7.71666667,39.9
-7.725,39.9
-7.725,39.89166667
-7.725,39.88333333
-7.73333333,39.88333333
-7.73333333,39.875
-7.74166667,39.875
-7.74166667,39.88333333
-7.75,39.88333333
-7.75,39.875
-7.75,39.86666667
-7.75,39.85833333
-7.75833333,39.85833333
-7.75833333,39.85
-7.75833333,39.84166667
-7.75833333,39.83333333
-7.76666667,39.83333333
-7.76666667,39.84166667
-7.775,39.84166667
-7.78333333,39.84166667
-7.78333333,39.83333333
-7.79166667,39.83333333
-7.8,39.83333333
-7.8,39.825
-7.8,39.81666667
-7.79166667,39.81666667
-7.79166667,39.80833333
-7.8,39.80833333
-7.8,39.8
-7.8,39.79166667
-7.8,39.78333333
-7.80833333,39.78333333
-7.81666667,39.78333333
-7.825,39.78333333
-7.825,39.775
-7.83333333,39.775
-7.83333333,39.76666667
-7.84166667,39.76666667
-7.85,39.76666667
-7.85,39.75833333
-7.85833333,39.75833333
-7.85833333,39.75
-7.86666667,39.75
-7.875,39.75
-7.88333333,39.75
-7.89166667,39.75
-7.89166667,39.74166667
-7.89166667,39.73333333
-7.9,39.73333333
-7.9,39.725
-7.90833333,39.725
-7.91666667,39.725
-7.925,39.725
-7.925,39.71666667
-7.925,39.70833333
-7.93333333,39.70833333
-7.93333333,39.7
-7.94166667,39.7
-7.95,39.7
-7.95,39.70833333
-7.95,39.71666667
-7.95833333,39.71666667
-7.95833333,39.70833333
-7.95833333,39.7
-7.96666667,39.7
-7.96666667,39.69166667
-7.975,39.69166667
-7.98333333,39.69166667
-7.99166667,39.69166667
-8,39.69166667
-8,39.68333333
-8.00833333,39.68333333
-8.00833333,39.69166667
-8.01666667,39.69166667
-8.01666667,39.7
-8.01666667,39.70833333
-8.025,39.70833333
-8.025,39.71666667
-8.03333333,39.71666667
-8.04166667,39.71666667
-8.04166667,39.70833333
-8.05,39.70833333
-8.05,39.71666667
-8.05833333,39.71666667
-8.06666667,39.71666667
-8.06666667,39.725
-8.05833333,39.725
-8.05,39.725
-8.04166667,39.725
-8.04166667,39.73333333
-8.03333333,39.73333333
-8.03333333,39.74166667
-8.025,39.74166667
-8.01666667,39.74166667
-8.01666667,39.75
-8.01666667,39.75833333
-8.025,39.75833333
-8.03333333,39.75833333
-8.03333333,39.75
-8.04166667,39.75
-8.05,39.75
-8.05,39.74166667
-8.05833333,39.74166667
-8.06666667,39.74166667
-8.06666667,39.75
-8.075,39.75
-8.075,39.75833333
-8.08333333,39.75833333
-8.08333333,39.76666667
-8.075,39.76666667
-8.075,39.775
-8.08333333,39.775
-8.09166667,39.775
-8.1,39.775
-8.10833333,39.775
-8.10833333,39.76666667
-8.11666667,39.76666667
-8.125,39.76666667
-8.125,39.775
-8.11666667,39.775
-8.11666667,39.78333333
-8.10833333,39.78333333
-8.10833333,39.79166667
-8.1,39.79166667
-8.09166667,39.79166667
-8.08333333,39.79166667
-8.075,39.79166667
-8.075,39.8
-8.06666667,39.8
-8.06666667,39.80833333
-8.05833333,39.80833333
-8.05833333,39.81666667
-8.05833333,39.825
-8.06666667,39.825
-8.06666667,39.81666667
-8.075,39.81666667
-8.075,39.80833333
-8.08333333,39.80833333
-8.09166667,39.80833333
-8.1,39.80833333
-8.1,39.81666667
-8.10833333,39.81666667
-8.10833333,39.80833333
-8.10833333,39.8
-8.11666667,39.8
-8.11666667,39.80833333
-8.125,39.80833333
-8.125,39.8
-8.125,39.79166667
-8.13333333,39.79166667
-8.13333333,39.78333333
-8.14166667,39.78333333
-8.14166667,39.775
-8.15,39.775
-8.15833333,39.775
-8.15833333,39.76666667
-8.16666667,39.76666667
-8.175,39.76666667
-8.175,39.775
-8.16666667,39.775
-8.16666667,39.78333333
-8.15833333,39.78333333
-8.15833333,39.79166667
-8.16666667,39.79166667
-8.175,39.79166667
-8.18333333,39.79166667
-8.18333333,39.78333333
-8.18333333,39.775
-8.19166667,39.775
-8.2,39.775
-8.20833333,39.775
-8.21666667,39.775
-8.21666667,39.78333333
-8.225,39.78333333
-8.225,39.775
-8.23333333,39.775
-8.23333333,39.78333333
-8.23333333,39.79166667
-8.24166667,39.79166667
-8.24166667,39.8
-8.25,39.8
-8.25,39.80833333
-8.24166667,39.80833333
-8.24166667,39.81666667
-8.25,39.81666667
-8.25,39.825
-8.25833333,39.825
-8.25833333,39.83333333
-8.25,39.83333333
-8.25,39.84166667
-8.25,39.85
-8.25833333,39.85
-8.26666667,39.85
-8.26666667,39.85833333
-8.275,39.85833333
-8.275,39.86666667
-8.28333333,39.86666667
-8.29166667,39.86666667
-8.29166667,39.875
-8.29166667,39.88333333
-8.29166667,39.89166667
-8.3,39.89166667
-8.3,39.88333333
-8.30833333,39.88333333
-8.30833333,39.89166667
-8.31666667,39.89166667
-8.31666667,39.9
-8.31666667,39.90833333
-8.31666667,39.91666667
-8.325,39.91666667
-8.325,39.90833333
-8.325,39.9
-8.33333333,39.9
-8.33333333,39.90833333
-8.34166667,39.90833333
-8.35,39.90833333
-8.35,39.91666667
-8.35,39.925
-8.35,39.93333333
-8.35,39.94166667
-8.35833333,39.94166667
-8.35833333,39.95
-8.35833333,39.95833333
-8.35833333,39.96666667
-8.35,39.96666667
-8.35,39.975
-8.35833333,39.975
-8.35833333,39.98333333
-8.35,39.98333333
-8.35,39.99166667
-8.35,40
-8.34166667,40
-8.34166667,40.00833333
-8.33333333,40.00833333
-8.33333333,40.01666667
-8.34166667,40.01666667
-8.34166667,40.025
-8.34166667,40.03333333
-8.33333333,40.03333333
-8.33333333,40.04166667
-8.33333333,40.05
-8.325,40.05
-8.31666667,40.05
-8.31666667,40.05833333
-8.30833333,40.05833333
-8.30833333,40.06666667
-8.3,40.06666667
-8.3,40.075
-8.29166667,40.075
-8.29166667,40.08333333
-8.28333333,40.08333333
-8.28333333,40.09166667
-8.275,40.09166667
-8.26666667,40.09166667
-8.26666667,40.1
-8.25833333,40.1
-8.25,40.1
-8.24166667,40.1
-8.23333333,40.1
-8.23333333,40.10833333
-8.225,40.10833333
-8.225,40.11666667
-8.21666667,40.11666667
-8.20833333,40.11666667
-8.20833333,40.125
-8.2,40.125
-8.19166667,40.125
-8.18333333,40.125
-8.18333333,40.13333333
-8.175,40.13333333
-8.16666667,40.13333333
-8.16666667,40.14166667
-8.16666667,40.15
-8.175,40.15
-8.175,40.15833333
-8.175,40.16666667
-8.16666667,40.16666667
-8.16666667,40.175
-8.15833333,40.175
-8.15,40.175
-8.15,40.16666667
-8.15,40.15833333
-8.14166667,40.15833333
-8.14166667,40.16666667
-8.14166667,40.175
-8.13333333,40.175
-8.13333333,40.16666667
-8.125,40.16666667
-8.11666667,40.16666667
-8.11666667,40.15833333
-8.125,40.15833333
-8.125,40.15
-8.11666667,40.15
-8.11666667,40.14166667
-8.11666667,40.13333333
-8.10833333,40.13333333
-8.10833333,40.14166667
-8.10833333,40.15
-8.10833333,40.15833333
-8.1,40.15833333
-8.1,40.16666667
-8.09166667,40.16666667
-8.09166667,40.175
-8.08333333,40.175
-8.075,40.175
-8.075,40.18333333
-8.08333333,40.18333333
-8.09166667,40.18333333
-8.09166667,40.19166667
-8.08333333,40.19166667
-8.075,40.19166667
-8.06666667,40.19166667
-8.06666667,40.2
-8.05833333,40.2
-8.05833333,40.20833333
-8.05,40.20833333
-8.05,40.2
-8.04166667,40.2
-8.04166667,40.20833333
-8.04166667,40.21666667
-8.05,40.21666667
-8.05,40.225
-8.04166667,40.225
-8.03333333,40.225
-8.03333333,40.23333333
-8.025,40.23333333
-8.025,40.24166667
-8.01666667,40.24166667
-8.01666667,40.25
-8.00833333,40.25
-8,40.25
-7.99166667,40.25
-7.99166667,40.25833333
-8,40.25833333
-8.00833333,40.25833333
-8.00833333,40.26666667
-8.01666667,40.26666667
-8.01666667,40.25833333
-8.025,40.25833333
-8.03333333,40.25833333
-8.04166667,40.25833333
-8.04166667,40.25
-8.05,40.25
-8.05,40.24166667
-8.05833333,40.24166667
-8.06666667,40.24166667
-8.06666667,40.25
-8.075,40.25
-8.08333333,40.25
-8.08333333,40.25833333
-8.09166667,40.25833333
-8.1,40.25833333
-8.1,40.26666667
-8.10833333,40.26666667
</coordinates>
</LinearRing>
</outerBoundaryIs>
<innerBoundaryIs>
<LinearRing>
<coordinates>
-8.13333333,40.43333333
-8.125,40.43333333
-8.11666667,40.43333333
-8.11666667,40.44166667
-8.125,40.44166667
-8.125,40.45
-8.13333333,40.45
-8.13333333,40.44166667
-8.13333333,40.43333333
</coordinates>
</LinearRing>
</innerBoundaryIs>
<innerBoundaryIs>
<LinearRing>
<coordinates>
-8.125,40.45
-8.11666667,40.45
-8.11666667,40.45833333
-8.125,40.45833333
-8.125,40.45
</coordinates>
</LinearRing>
</innerBoundaryIs>
<innerBoundaryIs>
<LinearRing>
<coordinates>
-8.45,40.9
-8.44166667,40.9
-8.43333333,40.9
-8.43333333,40.90833333
-8.425,40.90833333
-8.41666667,40.90833333
-8.41666667,40.91666667
-8.41666667,40.925
-8.425,40.925
-8.43333333,40.925
-8.44166667,40.925
-8.45,40.925
-8.45,40.91666667
-8.45,40.90833333
-8.45,40.9
</coordinates>
</LinearRing>
</innerBoundaryIs>
<innerBoundaryIs>
<LinearRing>
<coordinates>
-8.45,40.975
-8.45,40.96666667
-8.44166667,40.96666667
-8.44166667,40.975
-8.45,40.975
</coordinates>
</LinearRing>
</innerBoundaryIs>
<innerBoundaryIs>
<LinearRing>
<coordinates>
-8.41666667,40.98333333
-8.41666667,40.975
-8.40833333,40.975
-8.40833333,40.98333333
-8.41666667,40.98333333
</coordinates>
</LinearRing>
</innerBoundaryIs>
<innerBoundaryIs>
<LinearRing>
<coordinates>
-8.34166667,40.93333333
-8.35,40.93333333
-8.35,40.925
-8.35,40.91666667
-8.34166667,40.91666667
-8.34166667,40.925
-8.34166667,40.93333333
</coordinates>
</LinearRing>
</innerBoundaryIs>
<innerBoundaryIs>
<LinearRing>
<coordinates>
-8.25833333,41.05
-8.26666667,41.05
-8.275,41.05
-8.275,41.04166667
-8.275,41.03333333
-8.26666667,41.03333333
-8.25833333,41.03333333
-8.25833333,41.04166667
-8.25833333,41.05
</coordinates>
</LinearRing>
</innerBoundaryIs>
<innerBoundaryIs>
<LinearRing>
<coordinates>
-8.15,41.06666667
-8.15833333,41.06666667
-8.15833333,41.05833333
-8.15,41.05833333
-8.15,41.06666667
</coordinates>
</LinearRing>
</innerBoundaryIs>
<innerBoundaryIs>
<LinearRing>
<coordinates>
-8.1,41.075
-8.1,41.06666667
-8.09166667,41.06666667
-8.09166667,41.075
-8.1,41.075
</coordinates>
</LinearRing>
</innerBoundaryIs>
<innerBoundaryIs>
<LinearRing>
<coordinates>
-8.275,41.125
-8.26666667,41.125
-8.25833333,41.125
-8.25833333,41.13333333
-8.25833333,41.14166667
-8.25833333,41.15
-8.26666667,41.15
-8.26666667,41.14166667
-8.275,41.14166667
-8.275,41.13333333
-8.275,41.125
</coordinates>
</LinearRing>
</innerBoundaryIs>
<innerBoundaryIs>
<LinearRing>
<coordinates>
-8.225,41.25833333
-8.225,41.25
-8.225,41.24166667
-8.21666667,41.24166667
-8.21666667,41.25
-8.21666667,41.25833333
-8.225,41.25833333
</coordinates>
</LinearRing>
</innerBoundaryIs>
<innerBoundaryIs>
<LinearRing>
<coordinates>
-8.18333333,41.24166667
-8.19166667,41.24166667
-8.2,41.24166667
-8.2,41.23333333
-8.20833333,41.23333333
-8.21666667,41.23333333
-8.225,41.23333333
-8.225,41.225
-8.21666667,41.225
-8.20833333,41.225
-8.2,41.225
-8.2,41.21666667
-8.19166667,41.21666667
-8.19166667,41.20833333
-8.18333333,41.20833333
-8.175,41.20833333
-8.175,41.2
-8.175,41.19166667
-8.16666667,41.19166667
-8.16666667,41.18333333
-8.175,41.18333333
-8.175,41.175
-8.175,41.16666667
-8.175,41.15833333
-8.16666667,41.15833333
-8.15833333,41.15833333
-8.15,41.15833333
-8.15,41.16666667
-8.14166667,41.16666667
-8.13333333,41.16666667
-8.125,41.16666667
-8.125,41.175
-8.125,41.18333333
-8.11666667,41.18333333
-8.11666667,41.19166667
-8.125,41.19166667
-8.125,41.2
-8.13333333,41.2
-8.14166667,41.2
-8.14166667,41.20833333
-8.14166667,41.21666667
-8.13333333,41.21666667
-8.13333333,41.225
-8.14166667,41.225
-8.15,41.225
-8.15833333,41.225
-8.16666667,41.225
-8.16666667,41.23333333
-8.175,41.23333333
-8.18333333,41.23333333
-8.18333333,41.24166667
</coordinates>
</LinearRing>
</innerBoundaryIs>
<innerBoundaryIs>
<LinearRing>
<coordinates>
-8.16666667,41.23333333
-8.15833333,41.23333333
-8.15833333,41.24166667
-8.16666667,41.24166667
-8.16666667,41.23333333
</coordinates>
</LinearRing>
</innerBoundaryIs>
<innerBoundaryIs>
<LinearRing>
<coordinates>
-8.13333333,41.30833333
-8.13333333,41.3
-8.125,41.3
-8.11666667,41.3
-8.11666667,41.29166667
-8.10833333,41.29166667
-8.10833333,41.28333333
-8.10833333,41.275
-8.10833333,41.26666667
-8.11666667,41.26666667
-8.11666667,41.25833333
-8.10833333,41.25833333
-8.1,41.25833333
-8.09166667,41.25833333
-8.09166667,41.25
-8.08333333,41.25
-8.075,41.25
-8.075,41.25833333
-8.06666667,41.25833333
-8.05833333,41.25833333
-8.05833333,41.25
-8.05,41.25
-8.04166667,41.25
-8.03333333,41.25
-8.03333333,41.25833333
-8.04166667,41.25833333
-8.05,41.25833333
-8.05,41.26666667
-8.05833333,41.26666667
-8.05833333,41.275
-8.05833333,41.28333333
-8.05833333,41.29166667
-8.06666667,41.29166667
-8.06666667,41.28333333
-8.075,41.28333333
-8.075,41.29166667
-8.08333333,41.29166667
-8.09166667,41.29166667
-8.09166667,41.3
-8.1,41.3
-8.1,41.30833333
-8.10833333,41.30833333
-8.10833333,41.31666667
-8.11666667,41.31666667
-8.11666667,41.30833333
-8.125,41.30833333
-8.13333333,41.30833333
</coordinates>
</LinearRing>
</innerBoundaryIs>
<innerBoundaryIs>
<LinearRing>
<coordinates>
-8.11666667,41.25833333
-8.125,41.25833333
-8.125,41.25
-8.11666667,41.25
-8.11666667,41.25833333
</coordinates>
</LinearRing>
</innerBoundaryIs>
<innerBoundaryIs>
<LinearRing>
<coordinates>
-8.075,41.25
-8.075,41.24166667
-8.06666667,41.24166667
-8.06666667,41.25
-8.075,41.25
</coordinates>
</LinearRing>
</innerBoundaryIs>
<innerBoundaryIs>
<LinearRing>
<coordinates>
-8.03333333,41.25
-8.03333333,41.24166667
-8.025,41.24166667
-8.025,41.25
-8.03333333,41.25
</coordinates>
</LinearRing>
</innerBoundaryIs>
<innerBoundaryIs>
<LinearRing>
<coordinates>
-8.225,41.38333333
-8.225,41.39166667
-8.23333333,41.39166667
-8.23333333,41.38333333
-8.225,41.38333333
</coordinates>
</LinearRing>
</innerBoundaryIs>
<innerBoundaryIs>
<LinearRing>
<coordinates>
-8.25833333,41.33333333
-8.26666667,41.33333333
-8.26666667,41.325
-8.25833333,41.325
-8.25833333,41.33333333
</coordinates>
</LinearRing>
</innerBoundaryIs>
<innerBoundaryIs>
<LinearRing>
<coordinates>
-8.33333333,41.325
-8.325,41.325
-8.325,41.33333333
-8.33333333,41.33333333
-8.33333333,41.325
</coordinates>
</LinearRing>
</innerBoundaryIs>
<innerBoundaryIs>
<LinearRing>
<coordinates>
-8.24166667,41.55
-8.23333333,41.55
-8.23333333,41.54166667
-8.23333333,41.53333333
-8.225,41.53333333
-8.225,41.54166667
-8.21666667,41.54166667
-8.20833333,41.54166667
-8.2,41.54166667
-8.2,41.55
-8.20833333,41.55
-8.21666667,41.55
-8.225,41.55
-8.225,41.55833333
-8.21666667,41.55833333
-8.21666667,41.56666667
-8.225,41.56666667
-8.23333333,41.56666667
-8.24166667,41.56666667
-8.24166667,41.55833333
-8.24166667,41.55
</coordinates>
</LinearRing>
</innerBoundaryIs>
<innerBoundaryIs>
<LinearRing>
<coordinates>
-8.24166667,41.56666667
-8.24166667,41.575
-8.24166667,41.58333333
-8.25,41.58333333
-8.25833333,41.58333333
-8.26666667,41.58333333
-8.275,41.58333333
-8.28333333,41.58333333
-8.29166667,41.58333333
-8.29166667,41.575
-8.28333333,41.575
-8.28333333,41.56666667
-8.275,41.56666667
-8.26666667,41.56666667
-8.26666667,41.55833333
-8.25833333,41.55833333
-8.25833333,41.56666667
-8.25833333,41.575
-8.25,41.575
-8.25,41.56666667
-8.24166667,41.56666667
</coordinates>
</LinearRing>
</innerBoundaryIs>
<innerBoundaryIs>
<LinearRing>
<coordinates>
-8.3,41.60833333
-8.3,41.6
-8.30833333,41.6
-8.31666667,41.6
-8.31666667,41.59166667
-8.30833333,41.59166667
-8.3,41.59166667
-8.29166667,41.59166667
-8.29166667,41.6
-8.29166667,41.60833333
-8.3,41.60833333
</coordinates>
</LinearRing>
</innerBoundaryIs>
<innerBoundaryIs>
<LinearRing>
<coordinates>
-8.43333333,41.71666667
-8.43333333,41.725
-8.44166667,41.725
-8.44166667,41.71666667
-8.43333333,41.71666667
</coordinates>
</LinearRing>
</innerBoundaryIs>
<innerBoundaryIs>
<LinearRing>
<coordinates>
-7.95,42.31666667
-7.95,42.30833333
-7.94166667,42.30833333
-7.94166667,42.31666667
-7.95,42.31666667
</coordinates>
</LinearRing>
</innerBoundaryIs>
<innerBoundaryIs>
<LinearRing>
<coordinates>
-7.8,42.24166667
-7.8,42.23333333
-7.79166667,42.23333333
-7.79166667,42.24166667
-7.8,42.24166667
</coordinates>
</LinearRing>
</innerBoundaryIs>
<innerBoundaryIs>
<LinearRing>
<coordinates>
-7.73333333,42.29166667
-7.725,42.29166667
-7.725,42.3
-7.73333333,42.3
-7.73333333,42.29166667
</coordinates>
</LinearRing>
</innerBoundaryIs>
<innerBoundaryIs>
<LinearRing>
<coordinates>
-7.65833333,42.40833333
-7.66666667,42.40833333
-7.66666667,42.4
-7.65833333,42.4
-7.65833333,42.40833333
</coordinates>
</LinearRing>
</innerBoundaryIs>
<innerBoundaryIs>
<LinearRing>
<coordinates>
-7.49166667,42.36666667
-7.49166667,42.35833333
-7.48333333,42.35833333
-7.48333333,42.36666667
-7.49166667,42.36666667
</coordinates>
</LinearRing>
</innerBoundaryIs>
<innerBoundaryIs>
<LinearRing>
<coordinates>
-7.46666667,42.375
-7.46666667,42.36666667
-7.45833333,42.36666667
-7.45833333,42.35833333
-7.45,42.35833333
-7.44166667,42.35833333
-7.44166667,42.36666667
-7.45,42.36666667
-7.45,42.375
-7.45833333,42.375
-7.46666667,42.375
</coordinates>
</LinearRing>
</innerBoundaryIs>
<innerBoundaryIs>
<LinearRing>
<coordinates>
-7.38333333,42.44166667
-7.38333333,42.43333333
-7.375,42.43333333
-7.375,42.44166667
-7.38333333,42.44166667
</coordinates>
</LinearRing>
</innerBoundaryIs>
<innerBoundaryIs>
<LinearRing>
<coordinates>
-7.225,42.38333333
-7.23333333,42.38333333
-7.24166667,42.38333333
-7.24166667,42.375
-7.23333333,42.375
-7.23333333,42.36666667
-7.225,42.36666667
-7.225,42.375
-7.225,42.38333333
</coordinates>
</LinearRing>
</innerBoundaryIs>
<innerBoundaryIs>
<LinearRing>
<coordinates>
-7.20833333,42.45833333
-7.2,42.45833333
-7.2,42.46666667
-7.20833333,42.46666667
-7.20833333,42.45833333
</coordinates>
</LinearRing>
</innerBoundaryIs>
<innerBoundaryIs>
<LinearRing>
<coordinates>
-7.4,42.475
-7.4,42.48333333
-7.40833333,42.48333333
-7.40833333,42.475
-7.4,42.475
</coordinates>
</LinearRing>
</innerBoundaryIs>
<innerBoundaryIs>
<LinearRing>
<coordinates>
-7.40833333,42.48333333
-7.40833333,42.49166667
-7.41666667,42.49166667
-7.41666667,42.48333333
-7.40833333,42.48333333
</coordinates>
</LinearRing>
</innerBoundaryIs>
<innerBoundaryIs>
<LinearRing>
<coordinates>
-7.34166667,42.54166667
-7.34166667,42.53333333
-7.33333333,42.53333333
-7.33333333,42.54166667
-7.34166667,42.54166667
</coordinates>
</LinearRing>
</innerBoundaryIs>
<innerBoundaryIs>
<LinearRing>
<coordinates>
-7.31666667,42.875
-7.31666667,42.86666667
-7.30833333,42.86666667
-7.3,42.86666667
-7.29166667,42.86666667
-7.29166667,42.875
-7.29166667,42.88333333
-7.3,42.88333333
-7.30833333,42.88333333
-7.30833333,42.875
-7.31666667,42.875
</coordinates>
</LinearRing>
</innerBoundaryIs>
<innerBoundaryIs>
<LinearRing>
<coordinates>
-7.26666667,43.06666667
-7.26666667,43.05833333
-7.275,43.05833333
-7.275,43.05
-7.275,43.04166667
-7.26666667,43.04166667
-7.26666667,43.03333333
-7.25833333,43.03333333
-7.25833333,43.04166667
-7.25833333,43.05
-7.25833333,43.05833333
-7.25833333,43.06666667
-7.26666667,43.06666667
</coordinates>
</LinearRing>
</innerBoundaryIs>
<innerBoundaryIs>
<LinearRing>
<coordinates>
-7.25833333,43.03333333
-7.25833333,43.025
-7.25833333,43.01666667
-7.25,43.01666667
-7.25,43.025
-7.25,43.03333333
-7.25833333,43.03333333
</coordinates>
</LinearRing>
</innerBoundaryIs>
<innerBoundaryIs>
<LinearRing>
<coordinates>
-7.28333333,43.14166667
-7.28333333,43.13333333
-7.275,43.13333333
-7.275,43.14166667
-7.28333333,43.14166667
</coordinates>
</LinearRing>
</innerBoundaryIs>
<innerBoundaryIs>
<LinearRing>
<coordinates>
-7.225,43.14166667
-7.23333333,43.14166667
-7.24166667,43.14166667
-7.25,43.14166667
-7.25,43.13333333
-7.24166667,43.13333333
-7.24166667,43.125
-7.23333333,43.125
-7.23333333,43.13333333
-7.225,43.13333333
-7.225,43.14166667
</coordinates>
</LinearRing>
</innerBoundaryIs>
<innerBoundaryIs>
<LinearRing>
<coordinates>
-7.11666667,43.21666667
-7.10833333,43.21666667
-7.10833333,43.225
-7.11666667,43.225
-7.11666667,43.21666667
</coordinates>
</LinearRing>
</innerBoundaryIs>
<innerBoundaryIs>
<LinearRing>
<coordinates>
-6.95833333,43.175
-6.96666667,43.175
-6.96666667,43.16666667
-6.95833333,43.16666667
-6.95833333,43.175
</coordinates>
</LinearRing>
</innerBoundaryIs>
<innerBoundaryIs>
<LinearRing>
<coordinates>
-7.05,43.05833333
-7.05,43.05
-7.04166667,43.05
-7.04166667,43.05833333
-7.05,43.05833333
</coordinates>
</LinearRing>
</innerBoundaryIs>
<innerBoundaryIs>
<LinearRing>
<coordinates>
-7.08333333,42.86666667
-7.09166667,42.86666667
-7.1,42.86666667
-7.1,42.85833333
-7.09166667,42.85833333
-7.08333333,42.85833333
-7.08333333,42.86666667
</coordinates>
</LinearRing>
</innerBoundaryIs>
<innerBoundaryIs>
<LinearRing>
<coordinates>
-7.05,42.86666667
-7.05,42.85833333
-7.04166667,42.85833333
-7.04166667,42.86666667
-7.05,42.86666667
</coordinates>
</LinearRing>
</innerBoundaryIs>
<innerBoundaryIs>
<LinearRing>
<coordinates>
-6.86666667,42.98333333
-6.875,42.98333333
-6.88333333,42.98333333
-6.89166667,42.98333333
-6.89166667,42.975
-6.9,42.975
-6.90833333,42.975
-6.90833333,42.96666667
-6.9,42.96666667
-6.89166667,42.96666667
-6.88333333,42.96666667
-6.88333333,42.975
-6.875,42.975
-6.86666667,42.975
-6.86666667,42.98333333
</coordinates>
</LinearRing>
</innerBoundaryIs>
<innerBoundaryIs>
<LinearRing>
<coordinates>
-6.8,42.99166667
-6.8,42.98333333
-6.79166667,42.98333333
-6.78333333,42.98333333
-6.78333333,42.99166667
-6.79166667,42.99166667
-6.8,42.99166667
</coordinates>
</LinearRing>
</innerBoundaryIs>
<innerBoundaryIs>
<LinearRing>
<coordinates>
-6.78333333,42.98333333
-6.78333333,42.975
-6.775,42.975
-6.775,42.98333333
-6.78333333,42.98333333
</coordinates>
</LinearRing>
</innerBoundaryIs>
<innerBoundaryIs>
<LinearRing>
<coordinates>
-6.90833333,42.89166667
-6.91666667,42.89166667
-6.91666667,42.88333333
-6.90833333,42.88333333
-6.90833333,42.89166667
</coordinates>
</LinearRing>
</innerBoundaryIs>
<innerBoundaryIs>
<LinearRing>
<coordinates>
-6.75833333,42.71666667
-6.75833333,42.725
-6.76666667,42.725
-6.76666667,42.71666667
-6.75833333,42.71666667
</coordinates>
</LinearRing>
</innerBoundaryIs>
<innerBoundaryIs>
<LinearRing>
<coordinates>
-6.75833333,42.70833333
-6.76666667,42.70833333
-6.775,42.70833333
-6.775,42.7
-6.76666667,42.7
-6.75833333,42.7
-6.75833333,42.70833333
</coordinates>
</LinearRing>
</innerBoundaryIs>
<innerBoundaryIs>
<LinearRing>
<coordinates>
-6.89166667,42.58333333
-6.88333333,42.58333333
-6.88333333,42.59166667
-6.89166667,42.59166667
-6.89166667,42.58333333
</coordinates>
</LinearRing>
</innerBoundaryIs>
<innerBoundaryIs>
<LinearRing>
<coordinates>
-6.78333333,42.13333333
-6.78333333,42.125
-6.775,42.125
-6.775,42.13333333
-6.78333333,42.13333333
</coordinates>
</LinearRing>
</innerBoundaryIs>
<innerBoundaryIs>
<LinearRing>
<coordinates>
-6.71666667,42.24166667
-6.70833333,42.24166667
-6.70833333,42.25
-6.71666667,42.25
-6.71666667,42.24166667
</coordinates>
</LinearRing>
</innerBoundaryIs>
<innerBoundaryIs>
<LinearRing>
<coordinates>
-6.23333333,42.28333333
-6.225,42.28333333
-6.225,42.29166667
-6.23333333,42.29166667
-6.23333333,42.28333333
</coordinates>
</LinearRing>
</innerBoundaryIs>
<innerBoundaryIs>
<LinearRing>
<coordinates>
-6.125,42.25833333
-6.125,42.26666667
-6.13333333,42.26666667
-6.13333333,42.25833333
-6.125,42.25833333
</coordinates>
</LinearRing>
</innerBoundaryIs>
<innerBoundaryIs>
<LinearRing>
<coordinates>
-6.15833333,42.18333333
-6.16666667,42.18333333
-6.16666667,42.175
-6.15833333,42.175
-6.15833333,42.18333333
</coordinates>
</LinearRing>
</innerBoundaryIs>
<innerBoundaryIs>
<LinearRing>
<coordinates>
-6.125,42.06666667
-6.125,42.075
-6.13333333,42.075
-6.13333333,42.06666667
-6.125,42.06666667
</coordinates>
</LinearRing>
</innerBoundaryIs>
<innerBoundaryIs>
<LinearRing>
<coordinates>
-6.13333333,42.075
-6.13333333,42.08333333
-6.13333333,42.09166667
-6.14166667,42.09166667
-6.14166667,42.1
-6.15,42.1
-6.15833333,42.1
-6.15833333,42.09166667
-6.15833333,42.08333333
-6.16666667,42.08333333
-6.16666667,42.075
-6.15833333,42.075
-6.15,42.075
-6.15,42.06666667
-6.14166667,42.06666667
-6.14166667,42.075
-6.13333333,42.075
</coordinates>
</LinearRing>
</innerBoundaryIs>
<innerBoundaryIs>
<LinearRing>
<coordinates>
-6.125,42.05833333
-6.13333333,42.05833333
-6.13333333,42.05
-6.125,42.05
-6.125,42.05833333
</coordinates>
</LinearRing>
</innerBoundaryIs>
<innerBoundaryIs>
<LinearRing>
<coordinates>
-5.99166667,41.81666667
-5.99166667,41.825
-6,41.825
-6.00833333,41.825
-6.00833333,41.81666667
-6,41.81666667
-5.99166667,41.81666667
</coordinates>
</LinearRing>
</innerBoundaryIs>
<innerBoundaryIs>
<LinearRing>
<coordinates>
-5.83333333,41.70833333
-5.84166667,41.70833333
-5.84166667,41.7
-5.84166667,41.69166667
-5.83333333,41.69166667
-5.83333333,41.7
-5.83333333,41.70833333
</coordinates>
</LinearRing>
</innerBoundaryIs>
<innerBoundaryIs>
<LinearRing>
<coordinates>
-5.925,41.61666667
-5.925,41.625
-5.91666667,41.625
-5.91666667,41.63333333
-5.925,41.63333333
-5.93333333,41.63333333
-5.93333333,41.625
-5.93333333,41.61666667
-5.925,41.61666667
</coordinates>
</LinearRing>
</innerBoundaryIs>
<innerBoundaryIs>
<LinearRing>
<coordinates>
-5.91666667,41.63333333
-5.90833333,41.63333333
-5.9,41.63333333
-5.9,41.64166667
-5.9,41.65
-5.90833333,41.65
-5.90833333,41.64166667
-5.91666667,41.64166667
-5.91666667,41.63333333
</coordinates>
</LinearRing>
</innerBoundaryIs>
<innerBoundaryIs>
<LinearRing>
<coordinates>
-5.94166667,41.6
-5.94166667,41.60833333
-5.95,41.60833333
-5.95,41.6
-5.94166667,41.6
</coordinates>
</LinearRing>
</innerBoundaryIs>
<innerBoundaryIs>
<LinearRing>
<coordinates>
-5.96666667,41.59166667
-5.96666667,41.6
-5.975,41.6
-5.98333333,41.6
-5.98333333,41.59166667
-5.98333333,41.58333333
-5.975,41.58333333
-5.975,41.59166667
-5.96666667,41.59166667
</coordinates>
</LinearRing>
</innerBoundaryIs>
<innerBoundaryIs>
<LinearRing>
<coordinates>
-5.825,41.55833333
-5.83333333,41.55833333
-5.83333333,41.55
-5.825,41.55
-5.825,41.55833333
</coordinates>
</LinearRing>
</innerBoundaryIs>
<innerBoundaryIs>
<LinearRing>
<coordinates>
-5.95833333,41.40833333
-5.95833333,41.41666667
-5.96666667,41.41666667
-5.96666667,41.40833333
-5.95833333,41.40833333
</coordinates>
</LinearRing>
</innerBoundaryIs>
<innerBoundaryIs>
<LinearRing>
<coordinates>
-6.14166667,41.45833333
-6.13333333,41.45833333
-6.13333333,41.46666667
-6.14166667,41.46666667
-6.14166667,41.45833333
</coordinates>
</LinearRing>
</innerBoundaryIs>
<innerBoundaryIs>
<LinearRing>
<coordinates>
-6.13333333,41.46666667
-6.125,41.46666667
-6.11666667,41.46666667
-6.10833333,41.46666667
-6.10833333,41.475
-6.11666667,41.475
-6.125,41.475
-6.13333333,41.475
-6.13333333,41.46666667
</coordinates>
</LinearRing>
</innerBoundaryIs>
<innerBoundaryIs>
<LinearRing>
<coordinates>
-6.15,41.45833333
-6.15,41.46666667
-6.15833333,41.46666667
-6.15833333,41.45833333
-6.15,41.45833333
</coordinates>
</LinearRing>
</innerBoundaryIs>
<innerBoundaryIs>
<LinearRing>
<coordinates>
-6.15833333,41.46666667
-6.15833333,41.475
-6.16666667,41.475
-6.16666667,41.46666667
-6.15833333,41.46666667
</coordinates>
</LinearRing>
</innerBoundaryIs>
<innerBoundaryIs>
<LinearRing>
<coordinates>
-6.20833333,41.39166667
-6.20833333,41.4
-6.21666667,41.4
-6.21666667,41.39166667
-6.20833333,41.39166667
</coordinates>
</LinearRing>
</innerBoundaryIs>
<innerBoundaryIs>
<LinearRing>
<coordinates>
-6.20833333,41.325
-6.21666667,41.325
-6.21666667,41.31666667
-6.20833333,41.31666667
-6.20833333,41.325
</coordinates>
</LinearRing>
</innerBoundaryIs>
<innerBoundaryIs>
<LinearRing>
<coordinates>
-6.20833333,41.31666667
-6.20833333,41.30833333
-6.2,41.30833333
-6.2,41.31666667
-6.20833333,41.31666667
</coordinates>
</LinearRing>
</innerBoundaryIs>
<innerBoundaryIs>
<LinearRing>
<coordinates>
-6.08333333,41.28333333
-6.08333333,41.29166667
-6.09166667,41.29166667
-6.09166667,41.28333333
-6.08333333,41.28333333
</coordinates>
</LinearRing>
</innerBoundaryIs>
<innerBoundaryIs>
<LinearRing>
<coordinates>
-6.10833333,41.15833333
-6.10833333,41.16666667
-6.11666667,41.16666667
-6.11666667,41.15833333
-6.10833333,41.15833333
</coordinates>
</LinearRing>
</innerBoundaryIs>
<innerBoundaryIs>
<LinearRing>
<coordinates>
-6.15,41.14166667
-6.14166667,41.14166667
-6.14166667,41.15
-6.15,41.15
-6.15,41.14166667
</coordinates>
</LinearRing>
</innerBoundaryIs>
<innerBoundaryIs>
<LinearRing>
<coordinates>
-6.20833333,41.175
-6.20833333,41.18333333
-6.21666667,41.18333333
-6.225,41.18333333
-6.225,41.175
-6.21666667,41.175
-6.20833333,41.175
</coordinates>
</LinearRing>
</innerBoundaryIs>
<innerBoundaryIs>
<LinearRing>
<coordinates>
-6.25833333,41.10833333
-6.25833333,41.11666667
-6.26666667,41.11666667
-6.26666667,41.10833333
-6.25833333,41.10833333
</coordinates>
</LinearRing>
</innerBoundaryIs>
<innerBoundaryIs>
<LinearRing>
<coordinates>
-6.325,41.08333333
-6.325,41.09166667
-6.33333333,41.09166667
-6.33333333,41.1
-6.34166667,41.1
-6.34166667,41.09166667
-6.34166667,41.08333333
-6.33333333,41.08333333
-6.325,41.08333333
</coordinates>
</LinearRing>
</innerBoundaryIs>
<innerBoundaryIs>
<LinearRing>
<coordinates>
-6.29166667,40.95833333
-6.28333333,40.95833333
-6.28333333,40.96666667
-6.29166667,40.96666667
-6.29166667,40.95833333
</coordinates>
</LinearRing>
</innerBoundaryIs>
<innerBoundaryIs>
<LinearRing>
<coordinates>
-6.33333333,40.94166667
-6.33333333,40.95
-6.34166667,40.95
-6.34166667,40.95833333
-6.34166667,40.96666667
-6.35,40.96666667
-6.35,40.95833333
-6.35833333,40.95833333
-6.35833333,40.95
-6.35,40.95
-6.35,40.94166667
-6.34166667,40.94166667
-6.33333333,40.94166667
</coordinates>
</LinearRing>
</innerBoundaryIs>
<innerBoundaryIs>
<LinearRing>
<coordinates>
-6.35,40.96666667
-6.35,40.975
-6.35833333,40.975
-6.35833333,40.96666667
-6.35,40.96666667
</coordinates>
</LinearRing>
</innerBoundaryIs>
<innerBoundaryIs>
<LinearRing>
<coordinates>
-6.24166667,40.85833333
-6.25,40.85833333
-6.25,40.85
-6.25,40.84166667
-6.25,40.83333333
-6.24166667,40.83333333
-6.24166667,40.84166667
-6.24166667,40.85
-6.24166667,40.85833333
</coordinates>
</LinearRing>
</innerBoundaryIs>
<innerBoundaryIs>
<LinearRing>
<coordinates>
-6.29166667,40.79166667
-6.3,40.79166667
-6.3,40.78333333
-6.30833333,40.78333333
-6.31666667,40.78333333
-6.31666667,40.775
-6.30833333,40.775
-6.3,40.775
-6.29166667,40.775
-6.29166667,40.78333333
-6.29166667,40.79166667
</coordinates>
</LinearRing>
</innerBoundaryIs>
<innerBoundaryIs>
<LinearRing>
<coordinates>
-6.18333333,40.725
-6.18333333,40.71666667
-6.18333333,40.70833333
-6.175,40.70833333
-6.175,40.71666667
-6.175,40.725
-6.18333333,40.725
</coordinates>
</LinearRing>
</innerBoundaryIs>
<innerBoundaryIs>
<LinearRing>
<coordinates>
-6.14166667,40.73333333
-6.14166667,40.725
-6.15,40.725
-6.15,40.71666667
-6.15,40.70833333
-6.15,40.7
-6.14166667,40.7
-6.13333333,40.7
-6.125,40.7
-6.125,40.70833333
-6.11666667,40.70833333
-6.11666667,40.71666667
-6.125,40.71666667
-6.125,40.725
-6.13333333,40.725
-6.13333333,40.73333333
-6.14166667,40.73333333
</coordinates>
</LinearRing>
</innerBoundaryIs>
<innerBoundaryIs>
<LinearRing>
<coordinates>
-6.05,40.60833333
-6.05,40.61666667
-6.05833333,40.61666667
-6.05833333,40.60833333
-6.05,40.60833333
</coordinates>
</LinearRing>
</innerBoundaryIs>
<innerBoundaryIs>
<LinearRing>
<coordinates>
-5.79166667,40.51666667
-5.8,40.51666667
-5.8,40.50833333
-5.79166667,40.50833333
-5.79166667,40.51666667
</coordinates>
</LinearRing>
</innerBoundaryIs>
<innerBoundaryIs>
<LinearRing>
<coordinates>
-5.55833333,40.40833333
-5.55833333,40.4
-5.55833333,40.39166667
-5.55,40.39166667
-5.54166667,40.39166667
-5.54166667,40.38333333
-5.53333333,40.38333333
-5.525,40.38333333
-5.51666667,40.38333333
-5.51666667,40.39166667
-5.525,40.39166667
-5.525,40.4
-5.525,40.40833333
-5.53333333,40.40833333
-5.54166667,40.40833333
-5.54166667,40.4
-5.55,40.4
-5.55,40.40833333
-5.55833333,40.40833333
</coordinates>
</LinearRing>
</innerBoundaryIs>
<innerBoundaryIs>
<LinearRing>
<coordinates>
-5.51666667,40.39166667
-5.50833333,40.39166667
-5.50833333,40.4
-5.51666667,40.4
-5.51666667,40.39166667
</coordinates>
</LinearRing>
</innerBoundaryIs>
<innerBoundaryIs>
<LinearRing>
<coordinates>
-5.54166667,40.425
-5.54166667,40.41666667
-5.53333333,40.41666667
-5.525,40.41666667
-5.525,40.425
-5.53333333,40.425
-5.54166667,40.425
</coordinates>
</LinearRing>
</innerBoundaryIs>
<innerBoundaryIs>
<LinearRing>
<coordinates>
-5.39166667,40.36666667
-5.39166667,40.375
-5.4,40.375
-5.4,40.36666667
-5.39166667,40.36666667
</coordinates>
</LinearRing>
</innerBoundaryIs>
<innerBoundaryIs>
<LinearRing>
<coordinates>
-5.45,40.275
-5.45,40.28333333
-5.45,40.29166667
-5.45833333,40.29166667
-5.46666667,40.29166667
-5.475,40.29166667
-5.475,40.28333333
-5.475,40.275
-5.46666667,40.275
-5.45833333,40.275
-5.45,40.275
</coordinates>
</LinearRing>
</innerBoundaryIs>
<innerBoundaryIs>
<LinearRing>
<coordinates>
-5.45,40.15
-5.45,40.15833333
-5.45833333,40.15833333
-5.45833333,40.15
-5.45,40.15
</coordinates>
</LinearRing>
</innerBoundaryIs>
<innerBoundaryIs>
<LinearRing>
<coordinates>
-5.95833333,40.125
-5.95833333,40.13333333
-5.96666667,40.13333333
-5.96666667,40.125
-5.95833333,40.125
</coordinates>
</LinearRing>
</innerBoundaryIs>
<innerBoundaryIs>
<LinearRing>
<coordinates>
-5.88333333,40.3
-5.875,40.3
-5.875,40.30833333
-5.88333333,40.30833333
-5.88333333,40.3
</coordinates>
</LinearRing>
</innerBoundaryIs>
<innerBoundaryIs>
<LinearRing>
<coordinates>
-6.71666667,40.15833333
-6.71666667,40.16666667
-6.725,40.16666667
-6.725,40.15833333
-6.71666667,40.15833333
</coordinates>
</LinearRing>
</innerBoundaryIs>
<innerBoundaryIs>
<LinearRing>
<coordinates>
-6.85,40.225
-6.84166667,40.225
-6.84166667,40.23333333
-6.85,40.23333333
-6.85,40.225
</coordinates>
</LinearRing>
</innerBoundaryIs>
<innerBoundaryIs>
<LinearRing>
<coordinates>
-7.45,40.1
-7.44166667,40.1
-7.44166667,40.10833333
-7.45,40.10833333
-7.45,40.1
</coordinates>
</LinearRing>
</innerBoundaryIs>
<innerBoundaryIs>
<LinearRing>
<coordinates>
-7.45833333,40.1
-7.45833333,40.10833333
-7.46666667,40.10833333
-7.46666667,40.1
-7.45833333,40.1
</coordinates>
</LinearRing>
</innerBoundaryIs>
<innerBoundaryIs>
<LinearRing>
<coordinates>
-8.10833333,39.81666667
-8.10833333,39.825
-8.11666667,39.825
-8.11666667,39.81666667
-8.10833333,39.81666667
</coordinates>
</LinearRing>
</innerBoundaryIs>
<innerBoundaryIs>
<LinearRing>
<coordinates>
-8.14166667,39.78333333
-8.14166667,39.79166667
-8.15,39.79166667
-8.15,39.78333333
-8.14166667,39.78333333
</coordinates>
</LinearRing>
</innerBoundaryIs>
<innerBoundaryIs>
<LinearRing>
<coordinates>
-8.31666667,39.91666667
-8.30833333,39.91666667
-8.30833333,39.925
-8.31666667,39.925
-8.31666667,39.91666667
</coordinates>
</LinearRing>
</innerBoundaryIs>
<innerBoundaryIs>
<LinearRing>
<coordinates>
-8.28333333,40.08333333
-8.28333333,40.075
-8.275,40.075
-8.275,40.08333333
-8.28333333,40.08333333
</coordinates>
</LinearRing>
</innerBoundaryIs>
<innerBoundaryIs>
<LinearRing>
<coordinates>
-8.10833333,40.13333333
-8.10833333,40.125
-8.1,40.125
-8.09166667,40.125
-8.08333333,40.125
-8.08333333,40.13333333
-8.09166667,40.13333333
-8.1,40.13333333
-8.10833333,40.13333333
</coordinates>
</LinearRing>
</innerBoundaryIs>
<innerBoundaryIs>
<LinearRing>
<coordinates>
-8.06666667,40.19166667
-8.06666667,40.18333333
-8.05833333,40.18333333
-8.05833333,40.19166667
-8.06666667,40.19166667
</coordinates>
</LinearRing>
</innerBoundaryIs>
<innerBoundaryIs>
<LinearRing>
<coordinates>
-7.99166667,40.25833333
-7.98333333,40.25833333
-7.98333333,40.25
-7.975,40.25
-7.96666667,40.25
-7.95833333,40.25
-7.95833333,40.25833333
-7.96666667,40.25833333
-7.975,40.25833333
-7.975,40.26666667
-7.975,40.275
-7.96666667,40.275
-7.95833333,40.275
-7.95833333,40.28333333
-7.95833333,40.29166667
-7.96666667,40.29166667
-7.975,40.29166667
-7.975,40.28333333
-7.98333333,40.28333333
-7.98333333,40.275
-7.99166667,40.275
-8,40.275
-8,40.26666667
-7.99166667,40.26666667
-7.99166667,40.25833333
</coordinates>
</LinearRing>
</innerBoundaryIs>
<innerBoundaryIs>
<LinearRing>
<coordinates>
-7.95833333,40.29166667
-7.95,40.29166667
-7.95,40.28333333
-7.94166667,40.28333333
-7.94166667,40.29166667
-7.94166667,40.3
-7.95,40.3
-7.95833333,40.3
-7.95833333,40.29166667
</coordinates>
</LinearRing>
</innerBoundaryIs>
<innerBoundaryIs>
<LinearRing>
<coordinates>
-8.08333333,40.25833333
-8.075,40.25833333
-8.075,40.26666667
-8.075,40.275
-8.08333333,40.275
-8.08333333,40.26666667
-8.08333333,40.25833333
</coordinates>
</LinearRing>
</innerBoundaryIs>
<innerBoundaryIs>
<LinearRing>
<coordinates>
-7.96666667,41.40833333
-7.95833333,41.40833333
-7.95833333,41.4
-7.95833333,41.39166667
-7.95,41.39166667
-7.94166667,41.39166667
-7.94166667,41.4
-7.94166667,41.40833333
-7.94166667,41.41666667
-7.95,41.41666667
-7.95833333,41.41666667
-7.96666667,41.41666667
-7.96666667,41.40833333
</coordinates>
</LinearRing>
</innerBoundaryIs>
<innerBoundaryIs>
<LinearRing>
<coordinates>
-7.94166667,41.41666667
-7.93333333,41.41666667
-7.93333333,41.425
-7.94166667,41.425
-7.94166667,41.41666667
</coordinates>
</LinearRing>
</innerBoundaryIs>
<innerBoundaryIs>
<LinearRing>
<coordinates>
-7.45833333,41.41666667
-7.45833333,41.40833333
-7.45833333,41.4
-7.45,41.4
-7.45,41.39166667
-7.44166667,41.39166667
-7.43333333,41.39166667
-7.425,41.39166667
-7.425,41.38333333
-7.41666667,41.38333333
-7.41666667,41.39166667
-7.41666667,41.4
-7.425,41.4
-7.43333333,41.4
-7.43333333,41.40833333
-7.44166667,41.40833333
-7.45,41.40833333
-7.45,41.41666667
-7.45833333,41.41666667
</coordinates>
</LinearRing>
</innerBoundaryIs>
<innerBoundaryIs>
<LinearRing>
<coordinates>
-7.41666667,41.38333333
-7.41666667,41.375
-7.40833333,41.375
-7.40833333,41.36666667
-7.40833333,41.35833333
-7.4,41.35833333
-7.39166667,41.35833333
-7.38333333,41.35833333
-7.38333333,41.36666667
-7.38333333,41.375
-7.39166667,41.375
-7.4,41.375
-7.4,41.38333333
-7.40833333,41.38333333
-7.41666667,41.38333333
</coordinates>
</LinearRing>
</innerBoundaryIs>
<innerBoundaryIs>
<LinearRing>
<coordinates>
-7.33333333,41.41666667
-7.325,41.41666667
-7.325,41.425
-7.33333333,41.425
-7.33333333,41.41666667
</coordinates>
</LinearRing>
</innerBoundaryIs>
<innerBoundaryIs>
<LinearRing>
<coordinates>
-7.325,41.41666667
-7.325,41.40833333
-7.31666667,41.40833333
-7.31666667,41.41666667
-7.325,41.41666667
</coordinates>
</LinearRing>
</innerBoundaryIs>
<innerBoundaryIs>
<LinearRing>
<coordinates>
-7.3,41.41666667
-7.29166667,41.41666667
-7.28333333,41.41666667
-7.28333333,41.40833333
-7.28333333,41.4
-7.275,41.4
-7.26666667,41.4
-7.26666667,41.39166667
-7.275,41.39166667
-7.28333333,41.39166667
-7.28333333,41.38333333
-7.29166667,41.38333333
-7.29166667,41.375
-7.3,41.375
-7.3,41.36666667
-7.29166667,41.36666667
-7.28333333,41.36666667
-7.28333333,41.35833333
-7.29166667,41.35833333
-7.3,41.35833333
-7.30833333,41.35833333
-7.30833333,41.35
-7.3,41.35
-7.29166667,41.35
-7.29166667,41.34166667
-7.28333333,41.34166667
-7.275,41.34166667
-7.26666667,41.34166667
-7.26666667,41.33333333
-7.25833333,41.33333333
-7.25,41.33333333
-7.24166667,41.33333333
-7.23333333,41.33333333
-7.23333333,41.34166667
-7.23333333,41.35
-7.23333333,41.35833333
-7.225,41.35833333
-7.21666667,41.35833333
-7.21666667,41.36666667
-7.20833333,41.36666667
-7.2,41.36666667
-7.2,41.375
-7.2,41.38333333
-7.19166667,41.38333333
-7.18333333,41.38333333
-7.18333333,41.375
-7.175,41.375
-7.175,41.36666667
-7.175,41.35833333
-7.16666667,41.35833333
-7.16666667,41.35
-7.15833333,41.35
-7.15833333,41.35833333
-7.15,41.35833333
-7.15,41.36666667
-7.15,41.375
-7.15,41.38333333
-7.15,41.39166667
-7.15,41.4
-7.15,41.40833333
-7.14166667,41.40833333
-7.14166667,41.41666667
-7.13333333,41.41666667
-7.13333333,41.40833333
-7.125,41.40833333
-7.125,41.41666667
-7.125,41.425
-7.13333333,41.425
-7.13333333,41.43333333
-7.13333333,41.44166667
-7.14166667,41.44166667
-7.14166667,41.45
-7.14166667,41.45833333
-7.15,41.45833333
-7.15833333,41.45833333
-7.15833333,41.46666667
-7.15833333,41.475
-7.15,41.475
-7.15,41.48333333
-7.14166667,41.48333333
-7.13333333,41.48333333
-7.125,41.48333333
-7.125,41.49166667
-7.13333333,41.49166667
-7.13333333,41.5
-7.14166667,41.5
-7.14166667,41.50833333
-7.13333333,41.50833333
-7.125,41.50833333
-7.125,41.5
-7.11666667,41.5
-7.11666667,41.50833333
-7.10833333,41.50833333
-7.10833333,41.51666667
-7.10833333,41.525
-7.11666667,41.525
-7.11666667,41.53333333
-7.125,41.53333333
-7.125,41.525
-7.13333333,41.525
-7.13333333,41.53333333
-7.13333333,41.54166667
-7.13333333,41.55
-7.13333333,41.55833333
-7.13333333,41.56666667
-7.14166667,41.56666667
-7.14166667,41.575
-7.13333333,41.575
-7.13333333,41.58333333
-7.13333333,41.59166667
-7.125,41.59166667
-7.11666667,41.59166667
-7.10833333,41.59166667
-7.10833333,41.6
-7.11666667,41.6
-7.125,41.6
-7.125,41.60833333
-7.125,41.61666667
-7.125,41.625
-7.11666667,41.625
-7.11666667,41.63333333
-7.11666667,41.64166667
-7.125,41.64166667
-7.125,41.65
-7.125,41.65833333
-7.125,41.66666667
-7.13333333,41.66666667
-7.13333333,41.65833333
-7.14166667,41.65833333
-7.14166667,41.66666667
-7.15,41.66666667
-7.15,41.65833333
-7.15,41.65
-7.14166667,41.65
-7.13333333,41.65
-7.13333333,41.64166667
-7.14166667,41.64166667
-7.14166667,41.63333333
-7.15,41.63333333
-7.15,41.64166667
-7.15833333,41.64166667
-7.15833333,41.63333333
-7.16666667,41.63333333
-7.175,41.63333333
-7.18333333,41.63333333
-7.18333333,41.64166667
-7.175,41.64166667
-7.16666667,41.64166667
-7.16666667,41.65
-7.16666667,41.65833333
-7.16666667,41.66666667
-7.16666667,41.675
-7.175,41.675
-7.18333333,41.675
-7.18333333,41.68333333
-7.19166667,41.68333333
-7.19166667,41.69166667
-7.18333333,41.69166667
-7.18333333,41.7
-7.175,41.7
-7.175,41.70833333
-7.175,41.71666667
-7.175,41.725
-7.18333333,41.725
-7.19166667,41.725
-7.19166667,41.71666667
-7.19166667,41.70833333
-7.2,41.70833333
-7.2,41.7
-7.2,41.69166667
-7.20833333,41.69166667
-7.20833333,41.68333333
-7.2,41.68333333
-7.2,41.675
-7.2,41.66666667
-7.2,41.65833333
-7.2,41.65
-7.20833333,41.65
-7.20833333,41.65833333
-7.20833333,41.66666667
-7.21666667,41.66666667
-7.21666667,41.675
-7.225,41.675
-7.225,41.68333333
-7.225,41.69166667
-7.23333333,41.69166667
-7.24166667,41.69166667
-7.25,41.69166667
-7.25833333,41.69166667
-7.26666667,41.69166667
-7.26666667,41.68333333
-7.26666667,41.675
-7.26666667,41.66666667
-7.275,41.66666667
-7.275,41.65833333
-7.275,41.65
-7.28333333,41.65
-7.28333333,41.64166667
-7.29166667,41.64166667
-7.29166667,41.63333333
-7.3,41.63333333
-7.30833333,41.63333333
-7.30833333,41.625
-7.31666667,41.625
-7.325,41.625
-7.325,41.61666667
-7.33333333,41.61666667
-7.33333333,41.625
-7.34166667,41.625
-7.34166667,41.61666667
-7.35,41.61666667
-7.35833333,41.61666667
-7.35833333,41.60833333
-7.35,41.60833333
-7.34166667,41.60833333
-7.33333333,41.60833333
-7.325,41.60833333
-7.325,41.6
-7.33333333,41.6
-7.33333333,41.59166667
-7.325,41.59166667
-7.31666667,41.59166667
-7.31666667,41.58333333
-7.31666667,41.575
-7.31666667,41.56666667
-7.325,41.56666667
-7.325,41.575
-7.33333333,41.575
-7.33333333,41.56666667
-7.34166667,41.56666667
-7.34166667,41.575
-7.35,41.575
-7.35833333,41.575
-7.36666667,41.575
-7.36666667,41.58333333
-7.375,41.58333333
-7.375,41.575
-7.375,41.56666667
-7.36666667,41.56666667
-7.35833333,41.56666667
-7.35833333,41.55833333
-7.35,41.55833333
-7.35,41.55
-7.35,41.54166667
-7.34166667,41.54166667
-7.34166667,41.55
-7.33333333,41.55
-7.33333333,41.54166667
-7.33333333,41.53333333
-7.33333333,41.525
-7.34166667,41.525
-7.34166667,41.51666667
-7.35,41.51666667
-7.35,41.50833333
-7.35833333,41.50833333
-7.35833333,41.51666667
-7.36666667,41.51666667
-7.36666667,41.50833333
-7.36666667,41.5
-7.35833333,41.5
-7.35833333,41.49166667
-7.35,41.49166667
-7.34166667,41.49166667
-7.33333333,41.49166667
-7.33333333,41.5
-7.325,41.5
-7.325,41.50833333
-7.325,41.51666667
-7.31666667,41.51666667
-7.31666667,41.525
-7.30833333,41.525
-7.3,41.525
-7.29166667,41.525
-7.29166667,41.51666667
-7.29166667,41.50833333
-7.28333333,41.50833333
-7.275,41.50833333
-7.26666667,41.50833333
-7.25833333,41.50833333
-7.25833333,41.5
-7.26666667,41.5
-7.275,41.5
-7.275,41.49166667
-7.26666667,41.49166667
-7.26666667,41.48333333
-7.25833333,41.48333333
-7.25,41.48333333
-7.25,41.475
-7.25833333,41.475
-7.26666667,41.475
-7.26666667,41.46666667
-7.26666667,41.45833333
-7.275,41.45833333
-7.275,41.45
-7.28333333,41.45
-7.29166667,41.45
-7.3,41.45
-7.3,41.44166667
-7.3,41.43333333
-7.3,41.425
-7.3,41.41666667
</coordinates>
</LinearRing>
</innerBoundaryIs>
<innerBoundaryIs>
<LinearRing>
<coordinates>
-7.29166667,41.34166667
-7.3,41.34166667
-7.30833333,41.34166667
-7.31666667,41.34166667
-7.325,41.34166667
-7.33333333,41.34166667
-7.33333333,41.35
-7.34166667,41.35
-7.34166667,41.34166667
-7.35,41.34166667
-7.35,41.35
-7.35833333,41.35
-7.36666667,41.35
-7.36666667,41.35833333
-7.375,41.35833333
-7.375,41.35
-7.375,41.34166667
-7.375,41.33333333
-7.38333333,41.33333333
-7.38333333,41.34166667
-7.39166667,41.34166667
-7.4,41.34166667
-7.4,41.33333333
-7.39166667,41.33333333
-7.39166667,41.325
-7.38333333,41.325
-7.375,41.325
-7.375,41.31666667
-7.38333333,41.31666667
-7.38333333,41.30833333
-7.375,41.30833333
-7.375,41.3
-7.375,41.29166667
-7.36666667,41.29166667
-7.36666667,41.3
-7.35833333,41.3
-7.35,41.3
-7.35,41.30833333
-7.35833333,41.30833333
-7.35833333,41.31666667
-7.35,41.31666667
-7.34166667,41.31666667
-7.34166667,41.30833333
-7.33333333,41.30833333
-7.33333333,41.31666667
-7.33333333,41.325
-7.325,41.325
-7.325,41.33333333
-7.31666667,41.33333333
-7.30833333,41.33333333
-7.3,41.33333333
-7.29166667,41.33333333
-7.29166667,41.34166667
</coordinates>
</LinearRing>
</innerBoundaryIs>
<innerBoundaryIs>
<LinearRing>
<coordinates>
-7.29166667,41.33333333
-7.29166667,41.325
-7.28333333,41.325
-7.28333333,41.33333333
-7.29166667,41.33333333
</coordinates>
</LinearRing>
</innerBoundaryIs>
<innerBoundaryIs>
<LinearRing>
<coordinates>
-7.23333333,41.33333333
-7.23333333,41.325
-7.24166667,41.325
-7.25,41.325
-7.25833333,41.325
-7.26666667,41.325
-7.26666667,41.31666667
-7.26666667,41.30833333
-7.25833333,41.30833333
-7.25833333,41.3
-7.25,41.3
-7.25,41.30833333
-7.24166667,41.30833333
-7.24166667,41.31666667
-7.23333333,41.31666667
-7.225,41.31666667
-7.225,41.325
-7.225,41.33333333
-7.23333333,41.33333333
</coordinates>
</LinearRing>
</innerBoundaryIs>
<innerBoundaryIs>
<LinearRing>
<coordinates>
-7.11666667,41.64166667
-7.10833333,41.64166667
-7.10833333,41.65
-7.11666667,41.65
-7.11666667,41.64166667
</coordinates>
</LinearRing>
</innerBoundaryIs>
<innerBoundaryIs>
<LinearRing>
<coordinates>
-7.375,41.58333333
-7.375,41.59166667
-7.36666667,41.59166667
-7.36666667,41.6
-7.375,41.6
-7.38333333,41.6
-7.38333333,41.59166667
-7.38333333,41.58333333
-7.375,41.58333333
</coordinates>
</LinearRing>
</innerBoundaryIs>
<innerBoundaryIs>
<LinearRing>
<coordinates>
-7.36666667,41.51666667
-7.36666667,41.525
-7.375,41.525
-7.375,41.51666667
-7.36666667,41.51666667
</coordinates>
</LinearRing>
</innerBoundaryIs>
<innerBoundaryIs>
<LinearRing>
<coordinates>
-6.98333333,41.41666667
-6.98333333,41.40833333
-6.975,41.40833333
-6.96666667,41.40833333
-6.96666667,41.41666667
-6.975,41.41666667
-6.98333333,41.41666667
</coordinates>
</LinearRing>
</innerBoundaryIs>
<innerBoundaryIs>
<LinearRing>
<coordinates>
-6.96666667,41.40833333
-6.96666667,41.4
-6.95833333,41.4
-6.95833333,41.40833333
-6.96666667,41.40833333
</coordinates>
</LinearRing>
</innerBoundaryIs>
<innerBoundaryIs>
<LinearRing>
<coordinates>
-7.91666667,40.5
-7.91666667,40.49166667
-7.90833333,40.49166667
-7.9,40.49166667
-7.89166667,40.49166667
-7.89166667,40.5
-7.9,40.5
-7.9,40.50833333
-7.90833333,40.50833333
-7.91666667,40.50833333
-7.91666667,40.5
</coordinates>
</LinearRing>
</innerBoundaryIs>
<innerBoundaryIs>
<LinearRing>
<coordinates>
-7.91666667,40.49166667
-7.925,40.49166667
-7.925,40.48333333
-7.91666667,40.48333333
-7.91666667,40.49166667
</coordinates>
</LinearRing>
</innerBoundaryIs>
<innerBoundaryIs>
<LinearRing>
<coordinates>
-6.55833333,40.5
-6.55833333,40.49166667
-6.56666667,40.49166667
-6.56666667,40.48333333
-6.55833333,40.48333333
-6.55,40.48333333
-6.55,40.49166667
-6.54166667,40.49166667
-6.54166667,40.5
-6.53333333,40.5
-6.53333333,40.50833333
-6.54166667,40.50833333
-6.55,40.50833333
-6.55,40.5
-6.55833333,40.5
</coordinates>
</LinearRing>
</innerBoundaryIs>
<innerBoundaryIs>
<LinearRing>
<coordinates>
-6.55,40.50833333
-6.55,40.51666667
-6.55,40.525
-6.54166667,40.525
-6.54166667,40.53333333
-6.54166667,40.54166667
-6.54166667,40.55
-6.54166667,40.55833333
-6.54166667,40.56666667
-6.55,40.56666667
-6.55,40.575
-6.55,40.58333333
-6.54166667,40.58333333
-6.54166667,40.59166667
-6.53333333,40.59166667
-6.525,40.59166667
-6.525,40.6
-6.525,40.60833333
-6.51666667,40.60833333
-6.51666667,40.61666667
-6.51666667,40.625
-6.525,40.625
-6.53333333,40.625
-6.54166667,40.625
-6.54166667,40.61666667
-6.55,40.61666667
-6.55,40.60833333
-6.55833333,40.60833333
-6.55833333,40.6
-6.56666667,40.6
-6.56666667,40.60833333
-6.575,40.60833333
-6.575,40.6
-6.58333333,40.6
-6.59166667,40.6
-6.59166667,40.59166667
-6.6,40.59166667
-6.6,40.58333333
-6.60833333,40.58333333
-6.60833333,40.575
-6.61666667,40.575
-6.61666667,40.56666667
-6.60833333,40.56666667
-6.6,40.56666667
-6.59166667,40.56666667
-6.58333333,40.56666667
-6.575,40.56666667
-6.575,40.55833333
-6.56666667,40.55833333
-6.56666667,40.55
-6.56666667,40.54166667
-6.56666667,40.53333333
-6.55833333,40.53333333
-6.55833333,40.525
-6.56666667,40.525
-6.575,40.525
-6.575,40.51666667
-6.56666667,40.51666667
-6.55833333,40.51666667
-6.55833333,40.50833333
-6.55,40.50833333
</coordinates>
</LinearRing>
</innerBoundaryIs>
<innerBoundaryIs>
<LinearRing>
<coordinates>
-6.51666667,40.625
-6.50833333,40.625
-6.50833333,40.63333333
-6.51666667,40.63333333
-6.51666667,40.625
</coordinates>
</LinearRing>
</innerBoundaryIs>
<innerBoundaryIs>
<LinearRing>
<coordinates>
-6.6,40.59166667
-6.6,40.6
-6.60833333,40.6
-6.60833333,40.59166667
-6.6,40.59166667
</coordinates>
</LinearRing>
</innerBoundaryIs>
<innerBoundaryIs>
<LinearRing>
<coordinates>
-6.575,40.55833333
-6.58333333,40.55833333
-6.58333333,40.55
-6.575,40.55
-6.575,40.55833333
</coordinates>
</LinearRing>
</innerBoundaryIs>
<innerBoundaryIs>
<LinearRing>
<coordinates>
-5.88333333,40.5
-5.875,40.5
-5.86666667,40.5
-5.85833333,40.5
-5.85,40.5
-5.85,40.50833333
-5.85833333,40.50833333
-5.86666667,40.50833333
-5.875,40.50833333
-5.88333333,40.50833333
-5.88333333,40.5
</coordinates>
</LinearRing>
</innerBoundaryIs>
<innerBoundaryIs>
<LinearRing>
<coordinates>
-5.85,40.5
-5.85,40.49166667
-5.84166667,40.49166667
-5.84166667,40.5
-5.85,40.5
</coordinates>
</LinearRing>
</innerBoundaryIs>
<innerBoundaryIs>
<LinearRing>
<coordinates>
-5.88333333,40.50833333
-5.88333333,40.51666667
-5.89166667,40.51666667
-5.89166667,40.50833333
-5.88333333,40.50833333
</coordinates>
</LinearRing>
</innerBoundaryIs>
<innerBoundaryIs>
<LinearRing>
<coordinates>
-5.825,40.5
-5.825,40.49166667
-5.825,40.48333333
-5.83333333,40.48333333
-5.84166667,40.48333333
-5.85,40.48333333
-5.85,40.475
-5.85,40.46666667
-5.84166667,40.46666667
-5.84166667,40.45833333
-5.83333333,40.45833333
-5.825,40.45833333
-5.825,40.46666667
-5.81666667,40.46666667
-5.81666667,40.475
-5.80833333,40.475
-5.8,40.475
-5.79166667,40.475
-5.79166667,40.46666667
-5.8,40.46666667
-5.8,40.45833333
-5.80833333,40.45833333
-5.81666667,40.45833333
-5.81666667,40.45
-5.80833333,40.45
-5.80833333,40.44166667
-5.80833333,40.43333333
-5.81666667,40.43333333
-5.825,40.43333333
-5.825,40.425
-5.83333333,40.425
-5.84166667,40.425
-5.84166667,40.43333333
-5.85,40.43333333
-5.85833333,40.43333333
-5.85833333,40.425
-5.85833333,40.41666667
-5.85,40.41666667
-5.84166667,40.41666667
-5.83333333,40.41666667
-5.825,40.41666667
-5.825,40.40833333
-5.81666667,40.40833333
-5.80833333,40.40833333
-5.80833333,40.4
-5.8,40.4
-5.79166667,40.4
-5.79166667,40.39166667
-5.78333333,40.39166667
-5.78333333,40.38333333
-5.775,40.38333333
-5.76666667,40.38333333
-5.75833333,40.38333333
-5.75,40.38333333
-5.75,40.39166667
-5.74166667,40.39166667
-5.74166667,40.4
-5.75,40.4
-5.75833333,40.4
-5.76666667,40.4
-5.775,40.4
-5.78333333,40.4
-5.78333333,40.40833333
-5.79166667,40.40833333
-5.8,40.40833333
-5.8,40.41666667
-5.8,40.425
-5.79166667,40.425
-5.78333333,40.425
-5.78333333,40.43333333
-5.775,40.43333333
-5.76666667,40.43333333
-5.76666667,40.44166667
-5.75833333,40.44166667
-5.75,40.44166667
-5.75,40.45
-5.74166667,40.45
-5.73333333,40.45
-5.725,40.45
-5.725,40.45833333
-5.725,40.46666667
-5.71666667,40.46666667
-5.70833333,40.46666667
-5.70833333,40.475
-5.70833333,40.48333333
-5.71666667,40.48333333
-5.71666667,40.49166667
-5.71666667,40.5
-5.725,40.5
-5.725,40.49166667
-5.725,40.48333333
-5.73333333,40.48333333
-5.74166667,40.48333333
-5.74166667,40.475
-5.74166667,40.46666667
-5.74166667,40.45833333
-5.75,40.45833333
-5.75,40.46666667
-5.75833333,40.46666667
-5.76666667,40.46666667
-5.775,40.46666667
-5.775,40.475
-5.76666667,40.475
-5.76666667,40.48333333
-5.775,40.48333333
-5.78333333,40.48333333
-5.78333333,40.49166667
-5.79166667,40.49166667
-5.79166667,40.5
-5.8,40.5
-5.80833333,40.5
-5.80833333,40.49166667
-5.80833333,40.48333333
-5.81666667,40.48333333
-5.81666667,40.49166667
-5.81666667,40.5
-5.825,40.5
</coordinates>
</LinearRing>
</innerBoundaryIs>
<innerBoundaryIs>
<LinearRing>
<coordinates>
-5.725,40.45
-5.725,40.44166667
-5.71666667,40.44166667
-5.71666667,40.45
-5.725,40.45
</coordinates>
</LinearRing>
</innerBoundaryIs>
<innerBoundaryIs>
<LinearRing>
<coordinates>
-8.04166667,40.30833333
-8.03333333,40.30833333
-8.03333333,40.31666667
-8.04166667,40.31666667
-8.04166667,40.30833333
</coordinates>
</LinearRing>
</innerBoundaryIs>
<innerBoundaryIs>
<LinearRing>
<coordinates>
-8.04166667,40.31666667
-8.04166667,40.325
-8.05,40.325
-8.05833333,40.325
-8.06666667,40.325
-8.06666667,40.31666667
-8.05833333,40.31666667
-8.05,40.31666667
-8.04166667,40.31666667
</coordinates>
</LinearRing>
</innerBoundaryIs>
<innerBoundaryIs>
<LinearRing>
<coordinates>
-5.775,40.3
-5.76666667,40.3
-5.76666667,40.29166667
-5.775,40.29166667
-5.78333333,40.29166667
-5.78333333,40.28333333
-5.78333333,40.275
-5.775,40.275
-5.775,40.26666667
-5.78333333,40.26666667
-5.78333333,40.25833333
-5.78333333,40.25
-5.775,40.25
-5.76666667,40.25
-5.76666667,40.25833333
-5.75833333,40.25833333
-5.75833333,40.26666667
-5.75,40.26666667
-5.75,40.25833333
-5.74166667,40.25833333
-5.74166667,40.26666667
-5.73333333,40.26666667
-5.73333333,40.275
-5.725,40.275
-5.71666667,40.275
-5.71666667,40.28333333
-5.70833333,40.28333333
-5.70833333,40.275
-5.7,40.275
-5.69166667,40.275
-5.69166667,40.28333333
-5.68333333,40.28333333
-5.675,40.28333333
-5.675,40.29166667
-5.66666667,40.29166667
-5.66666667,40.3
-5.675,40.3
-5.68333333,40.3
-5.69166667,40.3
-5.69166667,40.29166667
-5.7,40.29166667
-5.7,40.3
-5.7,40.30833333
-5.7,40.31666667
-5.69166667,40.31666667
-5.69166667,40.325
-5.68333333,40.325
-5.675,40.325
-5.675,40.31666667
-5.66666667,40.31666667
-5.65833333,40.31666667
-5.65833333,40.325
-5.65,40.325
-5.64166667,40.325
-5.63333333,40.325
-5.625,40.325
-5.625,40.33333333
-5.63333333,40.33333333
-5.64166667,40.33333333
-5.64166667,40.34166667
-5.65,40.34166667
-5.65,40.35
-5.64166667,40.35
-5.64166667,40.35833333
-5.65,40.35833333
-5.65833333,40.35833333
-5.65833333,40.35
-5.66666667,40.35
-5.675,40.35
-5.68333333,40.35
-5.69166667,40.35
-5.7,40.35
-5.70833333,40.35
-5.70833333,40.34166667
-5.71666667,40.34166667
-5.71666667,40.33333333
-5.725,40.33333333
-5.73333333,40.33333333
-5.73333333,40.325
-5.73333333,40.31666667
-5.74166667,40.31666667
-5.74166667,40.30833333
-5.75,40.30833333
-5.75833333,40.30833333
-5.76666667,40.30833333
-5.775,40.30833333
-5.775,40.3
</coordinates>
</LinearRing>
</innerBoundaryIs>
<innerBoundaryIs>
<LinearRing>
<coordinates>
-5.66666667,40.29166667
-5.66666667,40.28333333
-5.65833333,40.28333333
-5.65833333,40.29166667
-5.66666667,40.29166667
</coordinates>
</LinearRing>
</innerBoundaryIs>
<innerBoundaryIs>
<LinearRing>
<coordinates>
-7.50833333,40.3
-7.50833333,40.29166667
-7.51666667,40.29166667
-7.51666667,40.28333333
-7.525,40.28333333
-7.525,40.275
-7.51666667,40.275
-7.51666667,40.26666667
-7.51666667,40.25833333
-7.51666667,40.25
-7.51666667,40.24166667
-7.525,40.24166667
-7.525,40.23333333
-7.525,40.225
-7.51666667,40.225
-7.51666667,40.21666667
-7.51666667,40.20833333
-7.525,40.20833333
-7.53333333,40.20833333
-7.54166667,40.20833333
-7.54166667,40.2
-7.55,40.2
-7.55833333,40.2
-7.55833333,40.19166667
-7.56666667,40.19166667
-7.575,40.19166667
-7.575,40.18333333
-7.56666667,40.18333333
-7.55833333,40.18333333
-7.55,40.18333333
-7.55,40.175
-7.55,40.16666667
-7.55833333,40.16666667
-7.56666667,40.16666667
-7.56666667,40.15833333
-7.56666667,40.15
-7.575,40.15
-7.575,40.14166667
-7.56666667,40.14166667
-7.56666667,40.13333333
-7.55833333,40.13333333
-7.55833333,40.125
-7.55,40.125
-7.55,40.13333333
-7.54166667,40.13333333
-7.53333333,40.13333333
-7.525,40.13333333
-7.51666667,40.13333333
-7.50833333,40.13333333
-7.5,40.13333333
-7.49166667,40.13333333
-7.49166667,40.125
-7.48333333,40.125
-7.48333333,40.13333333
-7.475,40.13333333
-7.46666667,40.13333333
-7.45833333,40.13333333
-7.45,40.13333333
-7.44166667,40.13333333
-7.44166667,40.14166667
-7.43333333,40.14166667
-7.425,40.14166667
-7.425,40.15
-7.43333333,40.15
-7.43333333,40.15833333
-7.43333333,40.16666667
-7.44166667,40.16666667
-7.44166667,40.175
-7.45,40.175
-7.45,40.18333333
-7.45833333,40.18333333
-7.45833333,40.19166667
-7.45833333,40.2
-7.46666667,40.2
-7.475,40.2
-7.48333333,40.2
-7.48333333,40.20833333
-7.48333333,40.21666667
-7.475,40.21666667
-7.46666667,40.21666667
-7.46666667,40.225
-7.45833333,40.225
-7.45,40.225
-7.45,40.23333333
-7.44166667,40.23333333
-7.43333333,40.23333333
-7.425,40.23333333
-7.425,40.24166667
-7.41666667,40.24166667
-7.41666667,40.23333333
-7.40833333,40.23333333
-7.4,40.23333333
-7.39166667,40.23333333
-7.39166667,40.24166667
-7.38333333,40.24166667
-7.375,40.24166667
-7.375,40.25
-7.36666667,40.25
-7.35833333,40.25
-7.35,40.25
-7.34166667,40.25
-7.33333333,40.25
-7.33333333,40.25833333
-7.325,40.25833333
-7.31666667,40.25833333
-7.31666667,40.26666667
-7.325,40.26666667
-7.325,40.275
-7.325,40.28333333
-7.325,40.29166667
-7.325,40.3
-7.31666667,40.3
-7.30833333,40.3
-7.30833333,40.30833333
-7.30833333,40.31666667
-7.31666667,40.31666667
-7.325,40.31666667
-7.325,40.325
-7.325,40.33333333
-7.325,40.34166667
-7.31666667,40.34166667
-7.31666667,40.35
-7.325,40.35
-7.33333333,40.35
-7.33333333,40.35833333
-7.33333333,40.36666667
-7.33333333,40.375
-7.33333333,40.38333333
-7.34166667,40.38333333
-7.35,40.38333333
-7.35,40.39166667
-7.35833333,40.39166667
-7.36666667,40.39166667
-7.36666667,40.38333333
-7.36666667,40.375
-7.375,40.375
-7.38333333,40.375
-7.38333333,40.36666667
-7.38333333,40.35833333
-7.38333333,40.35
-7.39166667,40.35
-7.4,40.35
-7.40833333,40.35
-7.40833333,40.34166667
-7.40833333,40.33333333
-7.41666667,40.33333333
-7.41666667,40.325
-7.425,40.325
-7.43333333,40.325
-7.43333333,40.31666667
-7.44166667,40.31666667
-7.44166667,40.30833333
-7.43333333,40.30833333
-7.43333333,40.3
-7.43333333,40.29166667
-7.44166667,40.29166667
-7.44166667,40.28333333
-7.45,40.28333333
-7.45833333,40.28333333
-7.46666667,40.28333333
-7.46666667,40.29166667
-7.46666667,40.3
-7.45833333,40.3
-7.45,40.3
-7.45,40.30833333
-7.45,40.31666667
-7.45833333,40.31666667
-7.45833333,40.325
-7.46666667,40.325
-7.46666667,40.31666667
-7.475,40.31666667
-7.475,40.30833333
-7.475,40.3
-7.48333333,40.3
-7.49166667,40.3
-7.49166667,40.29166667
-7.5,40.29166667
-7.5,40.3
-7.50833333,40.3
</coordinates>
</LinearRing>
</innerBoundaryIs>
<innerBoundaryIs>
<LinearRing>
<coordinates>
-7.525,40.24166667
-7.525,40.25
-7.53333333,40.25
-7.53333333,40.24166667
-7.525,40.24166667
</coordinates>
</LinearRing>
</innerBoundaryIs>
<innerBoundaryIs>
<LinearRing>
<coordinates>
-7.45,40.18333333
-7.44166667,40.18333333
-7.43333333,40.18333333
-7.43333333,40.19166667
-7.44166667,40.19166667
-7.45,40.19166667
-7.45,40.18333333
</coordinates>
</LinearRing>
</innerBoundaryIs>
<innerBoundaryIs>
<LinearRing>
<coordinates>
-7.43333333,40.18333333
-7.43333333,40.175
-7.425,40.175
-7.41666667,40.175
-7.41666667,40.18333333
-7.425,40.18333333
-7.43333333,40.18333333
</coordinates>
</LinearRing>
</innerBoundaryIs>
<innerBoundaryIs>
<LinearRing>
<coordinates>
-7.41666667,40.18333333
-7.40833333,40.18333333
-7.40833333,40.175
-7.4,40.175
-7.39166667,40.175
-7.39166667,40.16666667
-7.39166667,40.15833333
-7.39166667,40.15
-7.38333333,40.15
-7.38333333,40.15833333
-7.38333333,40.16666667
-7.375,40.16666667
-7.375,40.175
-7.36666667,40.175
-7.35833333,40.175
-7.35,40.175
-7.35,40.18333333
-7.35,40.19166667
-7.35,40.2
-7.35833333,40.2
-7.35833333,40.19166667
-7.36666667,40.19166667
-7.375,40.19166667
-7.375,40.2
-7.38333333,40.2
-7.38333333,40.19166667
-7.39166667,40.19166667
-7.4,40.19166667
-7.4,40.2
-7.40833333,40.2
-7.40833333,40.19166667
-7.41666667,40.19166667
-7.41666667,40.18333333
</coordinates>
</LinearRing>
</innerBoundaryIs>
<innerBoundaryIs>
<LinearRing>
<coordinates>
-7.30833333,40.31666667
-7.3,40.31666667
-7.3,40.325
-7.30833333,40.325
-7.30833333,40.31666667
</coordinates>
</LinearRing>
</innerBoundaryIs>
<innerBoundaryIs>
<LinearRing>
<coordinates>
-7.30833333,40.325
-7.30833333,40.33333333
-7.31666667,40.33333333
-7.31666667,40.325
-7.30833333,40.325
</coordinates>
</LinearRing>
</innerBoundaryIs>
<innerBoundaryIs>
<LinearRing>
<coordinates>
-6.33333333,40.3
-6.325,40.3
-6.31666667,40.3
-6.30833333,40.3
-6.30833333,40.30833333
-6.31666667,40.30833333
-6.325,40.30833333
-6.33333333,40.30833333
-6.33333333,40.3
</coordinates>
</LinearRing>
</innerBoundaryIs>
<innerBoundaryIs>
<LinearRing>
<coordinates>
-6.30833333,40.3
-6.30833333,40.29166667
-6.3,40.29166667
-6.3,40.3
-6.30833333,40.3
</coordinates>
</LinearRing>
</innerBoundaryIs>
<innerBoundaryIs>
<LinearRing>
<coordinates>
-6.3,40.3
-6.29166667,40.3
-6.28333333,40.3
-6.275,40.3
-6.275,40.30833333
-6.28333333,40.30833333
-6.29166667,40.30833333
-6.3,40.30833333
-6.3,40.3
</coordinates>
</LinearRing>
</innerBoundaryIs>
<innerBoundaryIs>
<LinearRing>
<coordinates>
-6.26666667,40.3
-6.25833333,40.3
-6.25833333,40.30833333
-6.26666667,40.30833333
-6.26666667,40.3
</coordinates>
</LinearRing>
</innerBoundaryIs>
<innerBoundaryIs>
<LinearRing>
<coordinates>
-6.25833333,40.3
-6.25833333,40.29166667
-6.25,40.29166667
-6.24166667,40.29166667
-6.24166667,40.3
-6.24166667,40.30833333
-6.25,40.30833333
-6.25,40.3
-6.25833333,40.3
</coordinates>
</LinearRing>
</innerBoundaryIs>
<innerBoundaryIs>
<LinearRing>
<coordinates>
-7.93333333,39.75833333
-7.93333333,39.75
-7.925,39.75
-7.925,39.75833333
-7.93333333,39.75833333
</coordinates>
</LinearRing>
</innerBoundaryIs>
<innerBoundaryIs>
<LinearRing>
<coordinates>
-7.925,39.75
-7.925,39.74166667
-7.91666667,39.74166667
-7.91666667,39.73333333
-7.90833333,39.73333333
-7.90833333,39.74166667
-7.90833333,39.75
-7.91666667,39.75
-7.925,39.75
</coordinates>
</LinearRing>
</innerBoundaryIs>
<innerBoundaryIs>
<LinearRing>
<coordinates>
-7.31666667,40.23333333
-7.31666667,40.225
-7.325,40.225
-7.325,40.21666667
-7.33333333,40.21666667
-7.34166667,40.21666667
-7.34166667,40.20833333
-7.34166667,40.2
-7.33333333,40.2
-7.325,40.2
-7.31666667,40.2
-7.31666667,40.20833333
-7.30833333,40.20833333
-7.3,40.20833333
-7.29166667,40.20833333
-7.29166667,40.21666667
-7.28333333,40.21666667
-7.28333333,40.225
-7.275,40.225
-7.26666667,40.225
-7.26666667,40.23333333
-7.25833333,40.23333333
-7.25833333,40.225
-7.25,40.225
-7.24166667,40.225
-7.24166667,40.21666667
-7.23333333,40.21666667
-7.225,40.21666667
-7.225,40.225
-7.21666667,40.225
-7.21666667,40.23333333
-7.225,40.23333333
-7.225,40.24166667
-7.21666667,40.24166667
-7.21666667,40.25
-7.21666667,40.25833333
-7.225,40.25833333
-7.225,40.25
-7.23333333,40.25
-7.23333333,40.24166667
-7.24166667,40.24166667
-7.24166667,40.25
-7.25,40.25
-7.25,40.25833333
-7.25833333,40.25833333
-7.26666667,40.25833333
-7.26666667,40.25
-7.275,40.25
-7.275,40.24166667
-7.28333333,40.24166667
-7.28333333,40.25
-7.29166667,40.25
-7.29166667,40.25833333
-7.3,40.25833333
-7.3,40.25
-7.30833333,40.25
-7.30833333,40.24166667
-7.31666667,40.24166667
-7.31666667,40.23333333
</coordinates>
</LinearRing>
</innerBoundaryIs>
<innerBoundaryIs>
<LinearRing>
<coordinates>
-7.21666667,40.225
-7.21666667,40.21666667
-7.20833333,40.21666667
-7.2,40.21666667
-7.2,40.225
-7.19166667,40.225
-7.19166667,40.21666667
-7.18333333,40.21666667
-7.18333333,40.225
-7.18333333,40.23333333
-7.19166667,40.23333333
-7.2,40.23333333
-7.20833333,40.23333333
-7.20833333,40.225
-7.21666667,40.225
</coordinates>
</LinearRing>
</innerBoundaryIs>
<innerBoundaryIs>
<LinearRing>
<coordinates>
-6.55,40.39166667
-6.54166667,40.39166667
-6.54166667,40.4
-6.54166667,40.40833333
-6.55,40.40833333
-6.55,40.4
-6.55,40.39166667
</coordinates>
</LinearRing>
</innerBoundaryIs>
<innerBoundaryIs>
<LinearRing>
<coordinates>
-6.54166667,40.40833333
-6.53333333,40.40833333
-6.53333333,40.41666667
-6.525,40.41666667
-6.51666667,40.41666667
-6.50833333,40.41666667
-6.5,40.41666667
-6.5,40.425
-6.50833333,40.425
-6.51666667,40.425
-6.525,40.425
-6.53333333,40.425
-6.54166667,40.425
-6.54166667,40.41666667
-6.54166667,40.40833333
</coordinates>
</LinearRing>
</innerBoundaryIs>
<innerBoundaryIs>
<LinearRing>
<coordinates>
-7.21666667,40.36666667
-7.21666667,40.35833333
-7.20833333,40.35833333
-7.20833333,40.36666667
-7.21666667,40.36666667
</coordinates>
</LinearRing>
</innerBoundaryIs>
<innerBoundaryIs>
<LinearRing>
<coordinates>
-7.21666667,40.35833333
-7.225,40.35833333
-7.225,40.35
-7.21666667,40.35
-7.21666667,40.35833333
</coordinates>
</LinearRing>
</innerBoundaryIs>
<innerBoundaryIs>
<LinearRing>
<coordinates>
-6.76666667,40.44166667
-6.76666667,40.43333333
-6.75833333,40.43333333
-6.75833333,40.44166667
-6.75833333,40.45
-6.75,40.45
-6.75,40.45833333
-6.75833333,40.45833333
-6.76666667,40.45833333
-6.775,40.45833333
-6.775,40.45
-6.76666667,40.45
-6.76666667,40.44166667
</coordinates>
</LinearRing>
</innerBoundaryIs>
<innerBoundaryIs>
<LinearRing>
<coordinates>
-6.75,40.45
-6.75,40.44166667
-6.75,40.43333333
-6.74166667,40.43333333
-6.74166667,40.44166667
-6.74166667,40.45
-6.75,40.45
</coordinates>
</LinearRing>
</innerBoundaryIs>
<innerBoundaryIs>
<LinearRing>
<coordinates>
-6.74166667,40.45
-6.73333333,40.45
-6.725,40.45
-6.71666667,40.45
-6.71666667,40.45833333
-6.70833333,40.45833333
-6.70833333,40.46666667
-6.71666667,40.46666667
-6.725,40.46666667
-6.73333333,40.46666667
-6.74166667,40.46666667
-6.74166667,40.45833333
-6.74166667,40.45
</coordinates>
</LinearRing>
</innerBoundaryIs>
<innerBoundaryIs>
<LinearRing>
<coordinates>
-6.7,40.44166667
-6.7,40.43333333
-6.7,40.425
-6.69166667,40.425
-6.68333333,40.425
-6.675,40.425
-6.675,40.43333333
-6.675,40.44166667
-6.66666667,40.44166667
-6.65833333,40.44166667
-6.65833333,40.45
-6.66666667,40.45
-6.675,40.45
-6.68333333,40.45
-6.69166667,40.45
-6.69166667,40.44166667
-6.7,40.44166667
</coordinates>
</LinearRing>
</innerBoundaryIs>
<innerBoundaryIs>
<LinearRing>
<coordinates>
-6.675,40.425
-6.675,40.41666667
-6.66666667,40.41666667
-6.66666667,40.425
-6.675,40.425
</coordinates>
</LinearRing>
</innerBoundaryIs>
<innerBoundaryIs>
<LinearRing>
<coordinates>
-8.025,40.425
-8.01666667,40.425
-8.00833333,40.425
-8,40.425
-8,40.43333333
-8.00833333,40.43333333
-8.01666667,40.43333333
-8.025,40.43333333
-8.025,40.425
</coordinates>
</LinearRing>
</innerBoundaryIs>
<innerBoundaryIs>
<LinearRing>
<coordinates>
-8,40.425
-8,40.41666667
-7.99166667,40.41666667
-7.98333333,40.41666667
-7.98333333,40.425
-7.99166667,40.425
-8,40.425
</coordinates>
</LinearRing>
</innerBoundaryIs>
<innerBoundaryIs>
<LinearRing>
<coordinates>
-6.575,40.425
-6.575,40.41666667
-6.56666667,40.41666667
-6.56666667,40.425
-6.55833333,40.425
-6.55833333,40.43333333
-6.56666667,40.43333333
-6.575,40.43333333
-6.575,40.425
</coordinates>
</LinearRing>
</innerBoundaryIs>
<innerBoundaryIs>
<LinearRing>
<coordinates>
-6.56666667,40.41666667
-6.56666667,40.40833333
-6.55833333,40.40833333
-6.55833333,40.41666667
-6.56666667,40.41666667
</coordinates>
</LinearRing>
</innerBoundaryIs>
<innerBoundaryIs>
<LinearRing>
<coordinates>
-6.63333333,40.84166667
-6.63333333,40.83333333
-6.63333333,40.825
-6.625,40.825
-6.625,40.83333333
-6.625,40.84166667
-6.63333333,40.84166667
</coordinates>
</LinearRing>
</innerBoundaryIs>
<innerBoundaryIs>
<LinearRing>
<coordinates>
-6.625,40.825
-6.625,40.81666667
-6.61666667,40.81666667
-6.61666667,40.825
-6.625,40.825
</coordinates>
</LinearRing>
</innerBoundaryIs>
<innerBoundaryIs>
<LinearRing>
<coordinates>
-6.6,40.84166667
-6.59166667,40.84166667
-6.58333333,40.84166667
-6.58333333,40.85
-6.59166667,40.85
-6.6,40.85
-6.6,40.84166667
</coordinates>
</LinearRing>
</innerBoundaryIs>
<innerBoundaryIs>
<LinearRing>
<coordinates>
-6.58333333,40.85
-6.575,40.85
-6.575,40.84166667
-6.575,40.83333333
-6.56666667,40.83333333
-6.55833333,40.83333333
-6.55,40.83333333
-6.55,40.84166667
-6.55833333,40.84166667
-6.55833333,40.85
-6.56666667,40.85
-6.56666667,40.85833333
-6.575,40.85833333
-6.58333333,40.85833333
-6.58333333,40.85
</coordinates>
</LinearRing>
</innerBoundaryIs>
<innerBoundaryIs>
<LinearRing>
<coordinates>
-6.38333333,40.6
-6.375,40.6
-6.375,40.60833333
-6.38333333,40.60833333
-6.38333333,40.6
</coordinates>
</LinearRing>
</innerBoundaryIs>
<innerBoundaryIs>
<LinearRing>
<coordinates>
-6.38333333,40.60833333
-6.38333333,40.61666667
-6.39166667,40.61666667
-6.39166667,40.60833333
-6.38333333,40.60833333
</coordinates>
</LinearRing>
</innerBoundaryIs>
<innerBoundaryIs>
<LinearRing>
<coordinates>
-7.76666667,40.6
-7.75833333,40.6
-7.75833333,40.60833333
-7.76666667,40.60833333
-7.76666667,40.6
</coordinates>
</LinearRing>
</innerBoundaryIs>
<innerBoundaryIs>
<LinearRing>
<coordinates>
-7.76666667,40.60833333
-7.76666667,40.61666667
-7.775,40.61666667
-7.775,40.60833333
-7.76666667,40.60833333
</coordinates>
</LinearRing>
</innerBoundaryIs>
<innerBoundaryIs>
<LinearRing>
<coordinates>
-7.53333333,40.6
-7.53333333,40.59166667
-7.525,40.59166667
-7.525,40.6
-7.53333333,40.6
</coordinates>
</LinearRing>
</innerBoundaryIs>
<innerBoundaryIs>
<LinearRing>
<coordinates>
-7.53333333,40.59166667
-7.54166667,40.59166667
-7.54166667,40.58333333
-7.53333333,40.58333333
-7.53333333,40.59166667
</coordinates>
</LinearRing>
</innerBoundaryIs>
<innerBoundaryIs>
<LinearRing>
<coordinates>
-7.86666667,40.54166667
-7.86666667,40.53333333
-7.86666667,40.525
-7.85833333,40.525
-7.85,40.525
-7.85,40.53333333
-7.85,40.54166667
-7.85833333,40.54166667
-7.86666667,40.54166667
</coordinates>
</LinearRing>
</innerBoundaryIs>
<innerBoundaryIs>
<LinearRing>
<coordinates>
-7.85,40.54166667
-7.84166667,40.54166667
-7.83333333,40.54166667
-7.83333333,40.55
-7.83333333,40.55833333
-7.84166667,40.55833333
-7.84166667,40.55
-7.85,40.55
-7.85,40.54166667
</coordinates>
</LinearRing>
</innerBoundaryIs>
<innerBoundaryIs>
<LinearRing>
<coordinates>
-7.23333333,40.725
-7.23333333,40.71666667
-7.225,40.71666667
-7.21666667,40.71666667
-7.21666667,40.725
-7.225,40.725
-7.225,40.73333333
-7.23333333,40.73333333
-7.23333333,40.725
</coordinates>
</LinearRing>
</innerBoundaryIs>
<innerBoundaryIs>
<LinearRing>
<coordinates>
-7.23333333,40.71666667
-7.24166667,40.71666667
-7.24166667,40.70833333
-7.24166667,40.7
-7.23333333,40.7
-7.23333333,40.70833333
-7.23333333,40.71666667
</coordinates>
</LinearRing>
</innerBoundaryIs>
<innerBoundaryIs>
<LinearRing>
<coordinates>
-7.23333333,40.73333333
-7.23333333,40.74166667
-7.23333333,40.75
-7.24166667,40.75
-7.24166667,40.74166667
-7.24166667,40.73333333
-7.23333333,40.73333333
</coordinates>
</LinearRing>
</innerBoundaryIs>
<innerBoundaryIs>
<LinearRing>
<coordinates>
-7.20833333,40.725
-7.20833333,40.71666667
-7.20833333,40.70833333
-7.2,40.70833333
-7.19166667,40.70833333
-7.19166667,40.71666667
-7.19166667,40.725
-7.2,40.725
-7.20833333,40.725
</coordinates>
</LinearRing>
</innerBoundaryIs>
<innerBoundaryIs>
<LinearRing>
<coordinates>
-7.20833333,40.70833333
-7.21666667,40.70833333
-7.21666667,40.7
-7.225,40.7
-7.225,40.69166667
-7.21666667,40.69166667
-7.20833333,40.69166667
-7.20833333,40.7
-7.20833333,40.70833333
</coordinates>
</LinearRing>
</innerBoundaryIs>
<innerBoundaryIs>
<LinearRing>
<coordinates>
-6.75833333,40.725
-6.75833333,40.71666667
-6.75,40.71666667
-6.75,40.70833333
-6.74166667,40.70833333
-6.74166667,40.7
-6.74166667,40.69166667
-6.73333333,40.69166667
-6.73333333,40.68333333
-6.74166667,40.68333333
-6.74166667,40.675
-6.75,40.675
-6.75833333,40.675
-6.75833333,40.66666667
-6.75833333,40.65833333
-6.76666667,40.65833333
-6.76666667,40.65
-6.75833333,40.65
-6.75833333,40.64166667
-6.75,40.64166667
-6.74166667,40.64166667
-6.73333333,40.64166667
-6.73333333,40.65
-6.73333333,40.65833333
-6.725,40.65833333
-6.725,40.66666667
-6.71666667,40.66666667
-6.70833333,40.66666667
-6.7,40.66666667
-6.7,40.675
-6.69166667,40.675
-6.69166667,40.68333333
-6.68333333,40.68333333
-6.68333333,40.69166667
-6.68333333,40.7
-6.68333333,40.70833333
-6.69166667,40.70833333
-6.69166667,40.71666667
-6.69166667,40.725
-6.7,40.725
-6.7,40.73333333
-6.7,40.74166667
-6.70833333,40.74166667
-6.71666667,40.74166667
-6.71666667,40.75
-6.725,40.75
-6.725,40.74166667
-6.73333333,40.74166667
-6.73333333,40.73333333
-6.74166667,40.73333333
-6.75,40.73333333
-6.75833333,40.73333333
-6.75833333,40.725
</coordinates>
</LinearRing>
</innerBoundaryIs>
<innerBoundaryIs>
<LinearRing>
<coordinates>
-6.7,40.66666667
-6.7,40.65833333
-6.69166667,40.65833333
-6.69166667,40.66666667
-6.7,40.66666667
</coordinates>
</LinearRing>
</innerBoundaryIs>
<innerBoundaryIs>
<LinearRing>
<coordinates>
-6.50833333,40.73333333
-6.50833333,40.725
-6.50833333,40.71666667
-6.50833333,40.70833333
-6.5,40.70833333
-6.5,40.7
-6.49166667,40.7
-6.49166667,40.69166667
-6.48333333,40.69166667
-6.475,40.69166667
-6.46666667,40.69166667
-6.46666667,40.7
-6.45833333,40.7
-6.45,40.7
-6.45,40.70833333
-6.45833333,40.70833333
-6.46666667,40.70833333
-6.475,40.70833333
-6.475,40.71666667
-6.475,40.725
-6.475,40.73333333
-6.46666667,40.73333333
-6.46666667,40.725
-6.45833333,40.725
-6.45833333,40.73333333
-6.45833333,40.74166667
-6.45,40.74166667
-6.45,40.75
-6.44166667,40.75
-6.44166667,40.74166667
-6.43333333,40.74166667
-6.43333333,40.73333333
-6.44166667,40.73333333
-6.44166667,40.725
-6.44166667,40.71666667
-6.43333333,40.71666667
-6.43333333,40.725
-6.425,40.725
-6.425,40.73333333
-6.41666667,40.73333333
-6.41666667,40.74166667
-6.41666667,40.75
-6.425,40.75
-6.425,40.75833333
-6.425,40.76666667
-6.425,40.775
-6.43333333,40.775
-6.44166667,40.775
-6.45,40.775
-6.45,40.78333333
-6.45,40.79166667
-6.44166667,40.79166667
-6.44166667,40.8
-6.45,40.8
-6.45,40.80833333
-6.45833333,40.80833333
-6.46666667,40.80833333
-6.46666667,40.81666667
-6.475,40.81666667
-6.48333333,40.81666667
-6.48333333,40.80833333
-6.49166667,40.80833333
-6.49166667,40.81666667
-6.5,40.81666667
-6.50833333,40.81666667
-6.51666667,40.81666667
-6.51666667,40.80833333
-6.51666667,40.8
-6.51666667,40.79166667
-6.51666667,40.78333333
-6.50833333,40.78333333
-6.50833333,40.775
-6.50833333,40.76666667
-6.51666667,40.76666667
-6.525,40.76666667
-6.53333333,40.76666667
-6.53333333,40.775
-6.54166667,40.775
-6.54166667,40.76666667
-6.54166667,40.75833333
-6.53333333,40.75833333
-6.525,40.75833333
-6.525,40.75
-6.51666667,40.75
-6.50833333,40.75
-6.5,40.75
-6.5,40.74166667
-6.50833333,40.74166667
-6.50833333,40.73333333
</coordinates>
</LinearRing>
</innerBoundaryIs>
<innerBoundaryIs>
<LinearRing>
<coordinates>
-6.45,40.7
-6.45,40.69166667
-6.44166667,40.69166667
-6.44166667,40.7
-6.45,40.7
</coordinates>
</LinearRing>
</innerBoundaryIs>
<innerBoundaryIs>
<LinearRing>
<coordinates>
-6.44166667,40.69166667
-6.44166667,40.68333333
-6.43333333,40.68333333
-6.43333333,40.69166667
-6.44166667,40.69166667
</coordinates>
</LinearRing>
</innerBoundaryIs>
<innerBoundaryIs>
<LinearRing>
<coordinates>
-6.41666667,40.75
-6.40833333,40.75
-6.40833333,40.75833333
-6.41666667,40.75833333
-6.41666667,40.75
</coordinates>
</LinearRing>
</innerBoundaryIs>
<innerBoundaryIs>
<LinearRing>
<coordinates>
-6.65,40.65833333
-6.64166667,40.65833333
-6.63333333,40.65833333
-6.63333333,40.65
-6.63333333,40.64166667
-6.63333333,40.63333333
-6.625,40.63333333
-6.625,40.625
-6.61666667,40.625
-6.61666667,40.63333333
-6.60833333,40.63333333
-6.6,40.63333333
-6.6,40.64166667
-6.59166667,40.64166667
-6.58333333,40.64166667
-6.58333333,40.65
-6.59166667,40.65
-6.6,40.65
-6.60833333,40.65
-6.61666667,40.65
-6.61666667,40.65833333
-6.625,40.65833333
-6.625,40.66666667
-6.63333333,40.66666667
-6.64166667,40.66666667
-6.64166667,40.675
-6.65,40.675
-6.65,40.66666667
-6.65,40.65833333
</coordinates>
</LinearRing>
</innerBoundaryIs>
<innerBoundaryIs>
<LinearRing>
<coordinates>
-6.64166667,40.675
-6.63333333,40.675
-6.625,40.675
-6.61666667,40.675
-6.61666667,40.68333333
-6.61666667,40.69166667
-6.625,40.69166667
-6.625,40.7
-6.63333333,40.7
-6.64166667,40.7
-6.65,40.7
-6.65,40.69166667
-6.64166667,40.69166667
-6.64166667,40.68333333
-6.64166667,40.675
</coordinates>
</LinearRing>
</innerBoundaryIs>
<innerBoundaryIs>
<LinearRing>
<coordinates>
-6.13333333,40.66666667
-6.13333333,40.65833333
-6.14166667,40.65833333
-6.15,40.65833333
-6.15,40.65
-6.14166667,40.65
-6.14166667,40.64166667
-6.13333333,40.64166667
-6.13333333,40.63333333
-6.125,40.63333333
-6.11666667,40.63333333
-6.10833333,40.63333333
-6.10833333,40.625
-6.11666667,40.625
-6.11666667,40.61666667
-6.10833333,40.61666667
-6.1,40.61666667
-6.1,40.625
-6.09166667,40.625
-6.09166667,40.63333333
-6.1,40.63333333
-6.1,40.64166667
-6.10833333,40.64166667
-6.11666667,40.64166667
-6.11666667,40.65
-6.11666667,40.65833333
-6.10833333,40.65833333
-6.1,40.65833333
-6.09166667,40.65833333
-6.08333333,40.65833333
-6.08333333,40.66666667
-6.075,40.66666667
-6.075,40.675
-6.08333333,40.675
-6.08333333,40.68333333
-6.09166667,40.68333333
-6.1,40.68333333
-6.10833333,40.68333333
-6.11666667,40.68333333
-6.125,40.68333333
-6.125,40.675
-6.13333333,40.675
-6.13333333,40.66666667
</coordinates>
</LinearRing>
</innerBoundaryIs>
<innerBoundaryIs>
<LinearRing>
<coordinates>
-6.075,40.66666667
-6.075,40.65833333
-6.06666667,40.65833333
-6.06666667,40.66666667
-6.075,40.66666667
</coordinates>
</LinearRing>
</innerBoundaryIs>
<innerBoundaryIs>
<LinearRing>
<coordinates>
-7.40833333,40.63333333
-7.40833333,40.625
-7.4,40.625
-7.4,40.63333333
-7.40833333,40.63333333
</coordinates>
</LinearRing>
</innerBoundaryIs>
<innerBoundaryIs>
<LinearRing>
<coordinates>
-7.4,40.63333333
-7.39166667,40.63333333
-7.39166667,40.64166667
-7.39166667,40.65
-7.4,40.65
-7.4,40.64166667
-7.4,40.63333333
</coordinates>
</LinearRing>
</innerBoundaryIs>
<innerBoundaryIs>
<LinearRing>
<coordinates>
-6.5,40.625
-6.5,40.61666667
-6.49166667,40.61666667
-6.49166667,40.625
-6.5,40.625
</coordinates>
</LinearRing>
</innerBoundaryIs>
<innerBoundaryIs>
<LinearRing>
<coordinates>
-6.5,40.61666667
-6.50833333,40.61666667
-6.50833333,40.60833333
-6.5,40.60833333
-6.5,40.61666667
</coordinates>
</LinearRing>
</innerBoundaryIs>
<innerBoundaryIs>
<LinearRing>
<coordinates>
-6.49166667,40.61666667
-6.49166667,40.60833333
-6.48333333,40.60833333
-6.48333333,40.61666667
-6.49166667,40.61666667
</coordinates>
</LinearRing>
</innerBoundaryIs>
<innerBoundaryIs>
<LinearRing>
<coordinates>
-6.86666667,40.69166667
-6.86666667,40.68333333
-6.85833333,40.68333333
-6.85833333,40.69166667
-6.86666667,40.69166667
</coordinates>
</LinearRing>
</innerBoundaryIs>
<innerBoundaryIs>
<LinearRing>
<coordinates>
-6.85833333,40.69166667
-6.85,40.69166667
-6.85,40.7
-6.85833333,40.7
-6.85833333,40.69166667
</coordinates>
</LinearRing>
</innerBoundaryIs>
<innerBoundaryIs>
<LinearRing>
<coordinates>
-6.31666667,40.69166667
-6.30833333,40.69166667
-6.30833333,40.68333333
-6.3,40.68333333
-6.3,40.69166667
-6.3,40.7
-6.30833333,40.7
-6.30833333,40.70833333
-6.31666667,40.70833333
-6.31666667,40.7
-6.31666667,40.69166667
</coordinates>
</LinearRing>
</innerBoundaryIs>
<innerBoundaryIs>
<LinearRing>
<coordinates>
-6.30833333,40.68333333
-6.31666667,40.68333333
-6.325,40.68333333
-6.325,40.675
-6.31666667,40.675
-6.30833333,40.675
-6.30833333,40.68333333
</coordinates>
</LinearRing>
</innerBoundaryIs>
<innerBoundaryIs>
<LinearRing>
<coordinates>
-6.56666667,40.73333333
-6.56666667,40.74166667
-6.575,40.74166667
-6.575,40.73333333
-6.56666667,40.73333333
</coordinates>
</LinearRing>
</innerBoundaryIs>
<innerBoundaryIs>
<LinearRing>
<coordinates>
-6.575,40.74166667
-6.575,40.75
-6.58333333,40.75
-6.59166667,40.75
-6.59166667,40.74166667
-6.58333333,40.74166667
-6.575,40.74166667
</coordinates>
</LinearRing>
</innerBoundaryIs>
<innerBoundaryIs>
<LinearRing>
<coordinates>
-6.575,40.75
-6.56666667,40.75
-6.56666667,40.75833333
-6.575,40.75833333
-6.575,40.75
</coordinates>
</LinearRing>
</innerBoundaryIs>
<innerBoundaryIs>
<LinearRing>
<coordinates>
-6.95833333,40.8
-6.95833333,40.79166667
-6.95,40.79166667
-6.94166667,40.79166667
-6.94166667,40.8
-6.95,40.8
-6.95833333,40.8
</coordinates>
</LinearRing>
</innerBoundaryIs>
<innerBoundaryIs>
<LinearRing>
<coordinates>
-6.94166667,40.79166667
-6.94166667,40.78333333
-6.94166667,40.775
-6.93333333,40.775
-6.93333333,40.78333333
-6.93333333,40.79166667
-6.94166667,40.79166667
</coordinates>
</LinearRing>
</innerBoundaryIs>
<innerBoundaryIs>
<LinearRing>
<coordinates>
-6.575,40.8
-6.56666667,40.8
-6.56666667,40.79166667
-6.575,40.79166667
-6.58333333,40.79166667
-6.58333333,40.78333333
-6.575,40.78333333
-6.575,40.775
-6.56666667,40.775
-6.56666667,40.78333333
-6.55833333,40.78333333
-6.55833333,40.79166667
-6.55,40.79166667
-6.55,40.78333333
-6.54166667,40.78333333
-6.54166667,40.79166667
-6.54166667,40.8
-6.53333333,40.8
-6.53333333,40.80833333
-6.53333333,40.81666667
-6.54166667,40.81666667
-6.54166667,40.825
-6.55,40.825
-6.55833333,40.825
-6.56666667,40.825
-6.56666667,40.81666667
-6.56666667,40.80833333
-6.575,40.80833333
-6.575,40.8
</coordinates>
</LinearRing>
</innerBoundaryIs>
<innerBoundaryIs>
<LinearRing>
<coordinates>
-6.56666667,40.775
-6.56666667,40.76666667
-6.55833333,40.76666667
-6.55833333,40.775
-6.56666667,40.775
</coordinates>
</LinearRing>
</innerBoundaryIs>
<innerBoundaryIs>
<LinearRing>
<coordinates>
-7.18333333,40.76666667
-7.18333333,40.75833333
-7.175,40.75833333
-7.175,40.76666667
-7.18333333,40.76666667
</coordinates>
</LinearRing>
</innerBoundaryIs>
<innerBoundaryIs>
<LinearRing>
<coordinates>
-7.175,40.76666667
-7.16666667,40.76666667
-7.15833333,40.76666667
-7.15,40.76666667
-7.14166667,40.76666667
-7.13333333,40.76666667
-7.13333333,40.775
-7.14166667,40.775
-7.15,40.775
-7.15,40.78333333
-7.15833333,40.78333333
-7.15833333,40.775
-7.16666667,40.775
-7.175,40.775
-7.175,40.76666667
</coordinates>
</LinearRing>
</innerBoundaryIs>
<innerBoundaryIs>
<LinearRing>
<coordinates>
-7.13333333,40.775
-7.125,40.775
-7.125,40.78333333
-7.13333333,40.78333333
-7.13333333,40.775
</coordinates>
</LinearRing>
</innerBoundaryIs>
<innerBoundaryIs>
<LinearRing>
<coordinates>
-7.03333333,40.76666667
-7.025,40.76666667
-7.025,40.775
-7.025,40.78333333
-7.03333333,40.78333333
-7.03333333,40.775
-7.03333333,40.76666667
</coordinates>
</LinearRing>
</innerBoundaryIs>
<innerBoundaryIs>
<LinearRing>
<coordinates>
-7.025,40.78333333
-7.01666667,40.78333333
-7.01666667,40.79166667
-7.025,40.79166667
-7.025,40.78333333
</coordinates>
</LinearRing>
</innerBoundaryIs>
<innerBoundaryIs>
<LinearRing>
<coordinates>
-8.04166667,41.10833333
-8.04166667,41.1
-8.05,41.1
-8.05,41.09166667
-8.05,41.08333333
-8.04166667,41.08333333
-8.04166667,41.09166667
-8.03333333,41.09166667
-8.025,41.09166667
-8.01666667,41.09166667
-8.01666667,41.1
-8.00833333,41.1
-8,41.1
-7.99166667,41.1
-7.98333333,41.1
-7.98333333,41.10833333
-7.975,41.10833333
-7.975,41.1
-7.96666667,41.1
-7.96666667,41.09166667
-7.95833333,41.09166667
-7.95,41.09166667
-7.95,41.1
-7.95,41.10833333
-7.95833333,41.10833333
-7.95833333,41.11666667
-7.95,41.11666667
-7.94166667,41.11666667
-7.93333333,41.11666667
-7.925,41.11666667
-7.925,41.10833333
-7.91666667,41.10833333
-7.90833333,41.10833333
-7.90833333,41.11666667
-7.9,41.11666667
-7.9,41.125
-7.90833333,41.125
-7.91666667,41.125
-7.925,41.125
-7.925,41.13333333
-7.93333333,41.13333333
-7.94166667,41.13333333
-7.94166667,41.14166667
-7.95,41.14166667
-7.95,41.15
-7.95833333,41.15
-7.95833333,41.14166667
-7.95833333,41.13333333
-7.95833333,41.125
-7.96666667,41.125
-7.975,41.125
-7.975,41.11666667
-7.98333333,41.11666667
-7.99166667,41.11666667
-7.99166667,41.125
-8,41.125
-8,41.11666667
-8.00833333,41.11666667
-8.01666667,41.11666667
-8.025,41.11666667
-8.025,41.10833333
-8.025,41.1
-8.03333333,41.1
-8.03333333,41.10833333
-8.04166667,41.10833333
</coordinates>
</LinearRing>
</innerBoundaryIs>
<innerBoundaryIs>
<LinearRing>
<coordinates>
-7.9,41.125
-7.89166667,41.125
-7.88333333,41.125
-7.88333333,41.13333333
-7.88333333,41.14166667
-7.875,41.14166667
-7.875,41.15
-7.875,41.15833333
-7.88333333,41.15833333
-7.89166667,41.15833333
-7.89166667,41.15
-7.89166667,41.14166667
-7.89166667,41.13333333
-7.9,41.13333333
-7.9,41.125
</coordinates>
</LinearRing>
</innerBoundaryIs>
<innerBoundaryIs>
<LinearRing>
<coordinates>
-7.875,41.15833333
-7.86666667,41.15833333
-7.85833333,41.15833333
-7.85833333,41.16666667
-7.86666667,41.16666667
-7.875,41.16666667
-7.875,41.15833333
</coordinates>
</LinearRing>
</innerBoundaryIs>
<innerBoundaryIs>
<LinearRing>
<coordinates>
-7.85833333,41.15833333
-7.85833333,41.15
-7.85,41.15
-7.84166667,41.15
-7.84166667,41.15833333
-7.84166667,41.16666667
-7.85,41.16666667
-7.85,41.15833333
-7.85833333,41.15833333
</coordinates>
</LinearRing>
</innerBoundaryIs>
<innerBoundaryIs>
<LinearRing>
<coordinates>
-7.89166667,41.15833333
-7.89166667,41.16666667
-7.9,41.16666667
-7.9,41.15833333
-7.89166667,41.15833333
</coordinates>
</LinearRing>
</innerBoundaryIs>
<innerBoundaryIs>
<LinearRing>
<coordinates>
-7.9,41.13333333
-7.9,41.14166667
-7.90833333,41.14166667
-7.90833333,41.13333333
-7.9,41.13333333
</coordinates>
</LinearRing>
</innerBoundaryIs>
<innerBoundaryIs>
<LinearRing>
<coordinates>
-7.55,41.11666667
-7.54166667,41.11666667
-7.54166667,41.125
-7.54166667,41.13333333
-7.55,41.13333333
-7.55833333,41.13333333
-7.55833333,41.14166667
-7.55833333,41.15
-7.56666667,41.15
-7.575,41.15
-7.575,41.15833333
-7.56666667,41.15833333
-7.55833333,41.15833333
-7.55,41.15833333
-7.54166667,41.15833333
-7.54166667,41.15
-7.53333333,41.15
-7.525,41.15
-7.525,41.15833333
-7.51666667,41.15833333
-7.51666667,41.15
-7.50833333,41.15
-7.50833333,41.14166667
-7.5,41.14166667
-7.49166667,41.14166667
-7.49166667,41.13333333
-7.48333333,41.13333333
-7.475,41.13333333
-7.475,41.125
-7.46666667,41.125
-7.45833333,41.125
-7.45833333,41.11666667
-7.45,41.11666667
-7.45,41.125
-7.45,41.13333333
-7.45833333,41.13333333
-7.46666667,41.13333333
-7.46666667,41.14166667
-7.475,41.14166667
-7.475,41.15
-7.48333333,41.15
-7.48333333,41.15833333
-7.49166667,41.15833333
-7.49166667,41.16666667
-7.5,41.16666667
-7.50833333,41.16666667
-7.50833333,41.175
-7.5,41.175
-7.49166667,41.175
-7.49166667,41.18333333
-7.5,41.18333333
-7.50833333,41.18333333
-7.50833333,41.19166667
-7.5,41.19166667
-7.49166667,41.19166667
-7.48333333,41.19166667
-7.475,41.19166667
-7.46666667,41.19166667
-7.46666667,41.18333333
-7.45833333,41.18333333
-7.45833333,41.175
-7.45,41.175
-7.45,41.18333333
-7.45,41.19166667
-7.44166667,41.19166667
-7.43333333,41.19166667
-7.43333333,41.2
-7.425,41.2
-7.425,41.19166667
-7.425,41.18333333
-7.41666667,41.18333333
-7.41666667,41.175
-7.41666667,41.16666667
-7.40833333,41.16666667
-7.40833333,41.175
-7.4,41.175
-7.39166667,41.175
-7.39166667,41.16666667
-7.38333333,41.16666667
-7.38333333,41.15833333
-7.375,41.15833333
-7.375,41.15
-7.36666667,41.15
-7.36666667,41.14166667
-7.36666667,41.13333333
-7.375,41.13333333
-7.38333333,41.13333333
-7.38333333,41.125
-7.375,41.125
-7.36666667,41.125
-7.36666667,41.11666667
-7.375,41.11666667
-7.375,41.10833333
-7.36666667,41.10833333
-7.35833333,41.10833333
-7.35,41.10833333
-7.34166667,41.10833333
-7.34166667,41.11666667
-7.33333333,41.11666667
-7.33333333,41.125
-7.33333333,41.13333333
-7.325,41.13333333
-7.31666667,41.13333333
-7.31666667,41.125
-7.30833333,41.125
-7.30833333,41.11666667
-7.31666667,41.11666667
-7.31666667,41.10833333
-7.30833333,41.10833333
-7.3,41.10833333
-7.3,41.11666667
-7.29166667,41.11666667
-7.29166667,41.125
-7.29166667,41.13333333
-7.28333333,41.13333333
-7.28333333,41.125
-7.275,41.125
-7.275,41.11666667
-7.26666667,41.11666667
-7.26666667,41.125
-7.25833333,41.125
-7.25833333,41.13333333
-7.25,41.13333333
-7.24166667,41.13333333
-7.23333333,41.13333333
-7.23333333,41.125
-7.23333333,41.11666667
-7.23333333,41.10833333
-7.23333333,41.1
-7.225,41.1
-7.21666667,41.1
-7.21666667,41.10833333
-7.21666667,41.11666667
-7.20833333,41.11666667
-7.20833333,41.10833333
-7.2,41.10833333
-7.19166667,41.10833333
-7.18333333,41.10833333
-7.18333333,41.11666667
-7.175,41.11666667
-7.175,41.10833333
-7.16666667,41.10833333
-7.16666667,41.1
-7.16666667,41.09166667
-7.15833333,41.09166667
-7.15833333,41.08333333
-7.16666667,41.08333333
-7.16666667,41.075
-7.16666667,41.06666667
-7.16666667,41.05833333
-7.175,41.05833333
-7.175,41.05
-7.175,41.04166667
-7.18333333,41.04166667
-7.18333333,41.03333333
-7.18333333,41.025
-7.19166667,41.025
-7.19166667,41.01666667
-7.19166667,41.00833333
-7.19166667,41
-7.2,41
-7.2,40.99166667
-7.2,40.98333333
-7.2,40.975
-7.20833333,40.975
-7.20833333,40.96666667
-7.20833333,40.95833333
-7.2,40.95833333
-7.2,40.95
-7.19166667,40.95
-7.19166667,40.95833333
-7.19166667,40.96666667
-7.18333333,40.96666667
-7.18333333,40.975
-7.18333333,40.98333333
-7.18333333,40.99166667
-7.18333333,41
-7.175,41
-7.16666667,41
-7.15833333,41
-7.15,41
-7.15,40.99166667
-7.14166667,40.99166667
-7.13333333,40.99166667
-7.13333333,40.98333333
-7.125,40.98333333
-7.125,40.975
-7.13333333,40.975
-7.14166667,40.975
-7.14166667,40.96666667
-7.15,40.96666667
-7.15,40.975
-7.15833333,40.975
-7.15833333,40.96666667
-7.15833333,40.95833333
-7.16666667,40.95833333
-7.175,40.95833333
-7.18333333,40.95833333
-7.18333333,40.95
-7.175,40.95
-7.16666667,40.95
-7.15833333,40.95
-7.15833333,40.94166667
-7.16666667,40.94166667
-7.16666667,40.93333333
-7.15833333,40.93333333
-7.15,40.93333333
-7.15,40.925
-7.15833333,40.925
-7.16666667,40.925
-7.175,40.925
-7.18333333,40.925
-7.18333333,40.91666667
-7.175,40.91666667
-7.16666667,40.91666667
-7.16666667,40.90833333
-7.16666667,40.9
-7.175,40.9
-7.18333333,40.9
-7.18333333,40.89166667
-7.175,40.89166667
-7.16666667,40.89166667
-7.16666667,40.88333333
-7.15833333,40.88333333
-7.15,40.88333333
-7.15,40.875
-7.14166667,40.875
-7.13333333,40.875
-7.13333333,40.86666667
-7.125,40.86666667
-7.11666667,40.86666667
-7.11666667,40.875
-7.10833333,40.875
-7.10833333,40.86666667
-7.1,40.86666667
-7.09166667,40.86666667
-7.09166667,40.875
-7.1,40.875
-7.1,40.88333333
-7.09166667,40.88333333
-7.08333333,40.88333333
-7.08333333,40.89166667
-7.08333333,40.9
-7.075,40.9
-7.06666667,40.9
-7.06666667,40.90833333
-7.075,40.90833333
-7.075,40.91666667
-7.06666667,40.91666667
-7.05833333,40.91666667
-7.05833333,40.90833333
-7.05,40.90833333
-7.04166667,40.90833333
-7.04166667,40.91666667
-7.03333333,40.91666667
-7.025,40.91666667
-7.025,40.925
-7.03333333,40.925
-7.03333333,40.93333333
-7.03333333,40.94166667
-7.04166667,40.94166667
-7.04166667,40.93333333
-7.05,40.93333333
-7.05833333,40.93333333
-7.05833333,40.94166667
-7.06666667,40.94166667
-7.06666667,40.95
-7.05833333,40.95
-7.05,40.95
-7.05,40.95833333
-7.04166667,40.95833333
-7.04166667,40.96666667
-7.05,40.96666667
-7.05833333,40.96666667
-7.05833333,40.95833333
-7.06666667,40.95833333
-7.06666667,40.96666667
-7.06666667,40.975
-7.075,40.975
-7.075,40.98333333
-7.06666667,40.98333333
-7.06666667,40.99166667
-7.05833333,40.99166667
-7.05,40.99166667
-7.04166667,40.99166667
-7.04166667,41
-7.04166667,41.00833333
-7.05,41.00833333
-7.05833333,41.00833333
-7.05833333,41.01666667
-7.05833333,41.025
-7.06666667,41.025
-7.06666667,41.03333333
-7.075,41.03333333
-7.075,41.025
-7.08333333,41.025
-7.08333333,41.03333333
-7.09166667,41.03333333
-7.1,41.03333333
-7.1,41.04166667
-7.09166667,41.04166667
-7.09166667,41.05
-7.08333333,41.05
-7.08333333,41.05833333
-7.075,41.05833333
-7.06666667,41.05833333
-7.05833333,41.05833333
-7.05833333,41.05
-7.05833333,41.04166667
-7.05833333,41.03333333
-7.05,41.03333333
-7.05,41.025
-7.05,41.01666667
-7.04166667,41.01666667
-7.03333333,41.01666667
-7.03333333,41.00833333
-7.03333333,41
-7.025,41
-7.025,40.99166667
-7.01666667,40.99166667
-7.01666667,41
-7.00833333,41
-7.00833333,40.99166667
-7,40.99166667
-7,41
-6.99166667,41
-6.99166667,41.00833333
-6.98333333,41.00833333
-6.98333333,41
-6.975,41
-6.96666667,41
-6.95833333,41
-6.95,41
-6.94166667,41
-6.93333333,41
-6.925,41
-6.925,40.99166667
-6.91666667,40.99166667
-6.90833333,40.99166667
-6.90833333,40.98333333
-6.9,40.98333333
-6.9,40.975
-6.89166667,40.975
-6.89166667,40.96666667
-6.88333333,40.96666667
-6.88333333,40.95833333
-6.875,40.95833333
-6.86666667,40.95833333
-6.86666667,40.96666667
-6.875,40.96666667
-6.875,40.975
-6.875,40.98333333
-6.88333333,40.98333333
-6.88333333,40.99166667
-6.89166667,40.99166667
-6.89166667,41
-6.88333333,41
-6.875,41
-6.86666667,41
-6.86666667,41.00833333
-6.875,41.00833333
-6.875,41.01666667
-6.86666667,41.01666667
-6.86666667,41.025
-6.85833333,41.025
-6.85833333,41.01666667
-6.85,41.01666667
-6.84166667,41.01666667
-6.84166667,41.025
-6.83333333,41.025
-6.825,41.025
-6.81666667,41.025
-6.80833333,41.025
-6.80833333,41.01666667
-6.8,41.01666667
-6.8,41.025
-6.79166667,41.025
-6.78333333,41.025
-6.78333333,41.03333333
-6.79166667,41.03333333
-6.8,41.03333333
-6.8,41.04166667
-6.8,41.05
-6.79166667,41.05
-6.79166667,41.05833333
-6.8,41.05833333
-6.80833333,41.05833333
-6.80833333,41.05
-6.81666667,41.05
-6.81666667,41.04166667
-6.825,41.04166667
-6.825,41.03333333
-6.83333333,41.03333333
-6.84166667,41.03333333
-6.85,41.03333333
-6.85833333,41.03333333
-6.86666667,41.03333333
-6.86666667,41.04166667
-6.875,41.04166667
-6.88333333,41.04166667
-6.89166667,41.04166667
-6.9,41.04166667
-6.9,41.05
-6.9,41.05833333
-6.9,41.06666667
-6.9,41.075
-6.89166667,41.075
-6.88333333,41.075
-6.88333333,41.08333333
-6.88333333,41.09166667
-6.89166667,41.09166667
-6.89166667,41.1
-6.9,41.1
-6.90833333,41.1
-6.90833333,41.09166667
-6.90833333,41.08333333
-6.91666667,41.08333333
-6.91666667,41.075
-6.91666667,41.06666667
-6.925,41.06666667
-6.925,41.05833333
-6.91666667,41.05833333
-6.90833333,41.05833333
-6.90833333,41.05
-6.91666667,41.05
-6.925,41.05
-6.925,41.04166667
-6.93333333,41.04166667
-6.94166667,41.04166667
-6.95,41.04166667
-6.95833333,41.04166667
-6.96666667,41.04166667
-6.975,41.04166667
-6.98333333,41.04166667
-6.99166667,41.04166667
-7,41.04166667
-7,41.05
-7.00833333,41.05
-7.01666667,41.05
-7.01666667,41.04166667
-7.025,41.04166667
-7.025,41.05
-7.025,41.05833333
-7.03333333,41.05833333
-7.03333333,41.05
-7.04166667,41.05
-7.04166667,41.05833333
-7.04166667,41.06666667
-7.04166667,41.075
-7.05,41.075
-7.05833333,41.075
-7.06666667,41.075
-7.06666667,41.08333333
-7.05833333,41.08333333
-7.05833333,41.09166667
-7.05833333,41.1
-7.06666667,41.1
-7.06666667,41.10833333
-7.075,41.10833333
-7.075,41.11666667
-7.06666667,41.11666667
-7.06666667,41.125
-7.05833333,41.125
-7.05833333,41.11666667
-7.05833333,41.10833333
-7.05,41.10833333
-7.05,41.11666667
-7.04166667,41.11666667
-7.04166667,41.125
-7.03333333,41.125
-7.03333333,41.13333333
-7.03333333,41.14166667
-7.04166667,41.14166667
-7.05,41.14166667
-7.05833333,41.14166667
-7.05833333,41.15
-7.06666667,41.15
-7.075,41.15
-7.075,41.15833333
-7.075,41.16666667
-7.06666667,41.16666667
-7.05833333,41.16666667
-7.05,41.16666667
-7.05,41.175
-7.04166667,41.175
-7.04166667,41.18333333
-7.03333333,41.18333333
-7.03333333,41.19166667
-7.03333333,41.2
-7.04166667,41.2
-7.04166667,41.20833333
-7.03333333,41.20833333
-7.025,41.20833333
-7.025,41.21666667
-7.03333333,41.21666667
-7.03333333,41.225
-7.04166667,41.225
-7.05,41.225
-7.05,41.23333333
-7.05833333,41.23333333
-7.05833333,41.24166667
-7.06666667,41.24166667
-7.075,41.24166667
-7.075,41.25
-7.075,41.25833333
-7.075,41.26666667
-7.06666667,41.26666667
-7.06666667,41.275
-7.05833333,41.275
-7.05833333,41.26666667
-7.05833333,41.25833333
-7.05,41.25833333
-7.05,41.26666667
-7.04166667,41.26666667
-7.04166667,41.275
-7.03333333,41.275
-7.03333333,41.28333333
-7.025,41.28333333
-7.025,41.29166667
-7.03333333,41.29166667
-7.04166667,41.29166667
-7.05,41.29166667
-7.05,41.3
-7.04166667,41.3
-7.03333333,41.3
-7.03333333,41.30833333
-7.03333333,41.31666667
-7.025,41.31666667
-7.01666667,41.31666667
-7.00833333,41.31666667
-7.00833333,41.325
-7.00833333,41.33333333
-7,41.33333333
-6.99166667,41.33333333
-6.99166667,41.34166667
-6.99166667,41.35
-7,41.35
-7.00833333,41.35
-7.01666667,41.35
-7.01666667,41.35833333
-7.01666667,41.36666667
-7.025,41.36666667
-7.03333333,41.36666667
-7.03333333,41.375
-7.04166667,41.375
-7.04166667,41.38333333
-7.03333333,41.38333333
-7.03333333,41.39166667
-7.04166667,41.39166667
-7.05,41.39166667
-7.05833333,41.39166667
-7.05833333,41.38333333
-7.05833333,41.375
-7.06666667,41.375
-7.06666667,41.36666667
-7.075,41.36666667
-7.08333333,41.36666667
-7.08333333,41.35833333
-7.09166667,41.35833333
-7.09166667,41.35
-7.08333333,41.35
-7.08333333,41.34166667
-7.08333333,41.33333333
-7.09166667,41.33333333
-7.1,41.33333333
-7.1,41.325
-7.10833333,41.325
-7.11666667,41.325
-7.11666667,41.31666667
-7.11666667,41.30833333
-7.10833333,41.30833333
-7.10833333,41.3
-7.11666667,41.3
-7.11666667,41.29166667
-7.125,41.29166667
-7.125,41.28333333
-7.13333333,41.28333333
-7.13333333,41.29166667
-7.13333333,41.3
-7.14166667,41.3
-7.15,41.3
-7.15,41.29166667
-7.15833333,41.29166667
-7.15833333,41.28333333
-7.16666667,41.28333333
-7.16666667,41.275
-7.16666667,41.26666667
-7.16666667,41.25833333
-7.175,41.25833333
-7.175,41.25
-7.16666667,41.25
-7.15833333,41.25
-7.15833333,41.24166667
-7.15,41.24166667
-7.14166667,41.24166667
-7.14166667,41.23333333
-7.14166667,41.225
-7.14166667,41.21666667
-7.14166667,41.20833333
-7.14166667,41.2
-7.15,41.2
-7.15833333,41.2
-7.15833333,41.19166667
-7.15,41.19166667
-7.14166667,41.19166667
-7.14166667,41.18333333
-7.13333333,41.18333333
-7.13333333,41.175
-7.14166667,41.175
-7.14166667,41.16666667
-7.15,41.16666667
-7.15833333,41.16666667
-7.15833333,41.15833333
-7.15833333,41.15
-7.16666667,41.15
-7.175,41.15
-7.18333333,41.15
-7.18333333,41.14166667
-7.19166667,41.14166667
-7.19166667,41.15
-7.2,41.15
-7.20833333,41.15
-7.20833333,41.15833333
-7.21666667,41.15833333
-7.225,41.15833333
-7.225,41.15
-7.23333333,41.15
-7.23333333,41.15833333
-7.23333333,41.16666667
-7.24166667,41.16666667
-7.24166667,41.175
-7.25,41.175
-7.25833333,41.175
-7.25833333,41.16666667
-7.26666667,41.16666667
-7.26666667,41.15833333
-7.275,41.15833333
-7.28333333,41.15833333
-7.29166667,41.15833333
-7.3,41.15833333
-7.30833333,41.15833333
-7.31666667,41.15833333
-7.325,41.15833333
-7.325,41.15
-7.33333333,41.15
-7.33333333,41.15833333
-7.34166667,41.15833333
-7.34166667,41.15
-7.35,41.15
-7.35833333,41.15
-7.35833333,41.15833333
-7.35833333,41.16666667
-7.36666667,41.16666667
-7.36666667,41.175
-7.36666667,41.18333333
-7.375,41.18333333
-7.375,41.19166667
-7.38333333,41.19166667
-7.38333333,41.2
-7.39166667,41.2
-7.39166667,41.20833333
-7.39166667,41.21666667
-7.39166667,41.225
-7.4,41.225
-7.4,41.21666667
-7.40833333,41.21666667
-7.41666667,41.21666667
-7.41666667,41.225
-7.41666667,41.23333333
-7.41666667,41.24166667
-7.40833333,41.24166667
-7.40833333,41.25
-7.41666667,41.25
-7.425,41.25
-7.425,41.24166667
-7.43333333,41.24166667
-7.43333333,41.23333333
-7.44166667,41.23333333
-7.45,41.23333333
-7.45,41.225
-7.45833333,41.225
-7.45833333,41.21666667
-7.46666667,41.21666667
-7.46666667,41.20833333
-7.475,41.20833333
-7.48333333,41.20833333
-7.49166667,41.20833333
-7.5,41.20833333
-7.50833333,41.20833333
-7.50833333,41.21666667
-7.51666667,41.21666667
-7.525,41.21666667
-7.525,41.225
-7.525,41.23333333
-7.525,41.24166667
-7.53333333,41.24166667
-7.53333333,41.25
-7.54166667,41.25
-7.55,41.25
-7.55,41.24166667
-7.55,41.23333333
-7.55,41.225
-7.55833333,41.225
-7.55833333,41.21666667
-7.55,41.21666667
-7.55,41.20833333
-7.55833333,41.20833333
-7.56666667,41.20833333
-7.56666667,41.2
-7.55833333,41.2
-7.55833333,41.19166667
-7.55833333,41.18333333
-7.55833333,41.175
-7.56666667,41.175
-7.575,41.175
-7.58333333,41.175
-7.58333333,41.16666667
-7.59166667,41.16666667
-7.6,41.16666667
-7.60833333,41.16666667
-7.61666667,41.16666667
-7.625,41.16666667
-7.63333333,41.16666667
-7.64166667,41.16666667
-7.65,41.16666667
-7.65,41.175
-7.65833333,41.175
-7.65833333,41.16666667
-7.66666667,41.16666667
-7.66666667,41.15833333
-7.65833333,41.15833333
-7.65,41.15833333
-7.65,41.15
-7.65,41.14166667
-7.65,41.13333333
-7.64166667,41.13333333
-7.63333333,41.13333333
-7.63333333,41.14166667
-7.63333333,41.15
-7.625,41.15
-7.61666667,41.15
-7.61666667,41.15833333
-7.60833333,41.15833333
-7.60833333,41.15
-7.6,41.15
-7.59166667,41.15
-7.58333333,41.15
-7.58333333,41.14166667
-7.575,41.14166667
-7.56666667,41.14166667
-7.56666667,41.13333333
-7.56666667,41.125
-7.55833333,41.125
-7.55,41.125
-7.55,41.11666667
</coordinates>
</LinearRing>
</innerBoundaryIs>
<innerBoundaryIs>
<LinearRing>
<coordinates>
-7.15,40.875
-7.15833333,40.875
-7.16666667,40.875
-7.16666667,40.86666667
-7.15833333,40.86666667
-7.15833333,40.85833333
-7.15,40.85833333
-7.14166667,40.85833333
-7.14166667,40.86666667
-7.15,40.86666667
-7.15,40.875
</coordinates>
</LinearRing>
</innerBoundaryIs>
<innerBoundaryIs>
<LinearRing>
<coordinates>
-7.14166667,40.85833333
-7.14166667,40.85
-7.13333333,40.85
-7.125,40.85
-7.125,40.85833333
-7.13333333,40.85833333
-7.14166667,40.85833333
</coordinates>
</LinearRing>
</innerBoundaryIs>
<innerBoundaryIs>
<LinearRing>
<coordinates>
-7.04166667,40.96666667
-7.03333333,40.96666667
-7.03333333,40.95833333
-7.025,40.95833333
-7.025,40.96666667
-7.01666667,40.96666667
-7.00833333,40.96666667
-7.00833333,40.975
-7.01666667,40.975
-7.025,40.975
-7.025,40.98333333
-7.03333333,40.98333333
-7.03333333,40.975
-7.04166667,40.975
-7.04166667,40.96666667
</coordinates>
</LinearRing>
</innerBoundaryIs>
<innerBoundaryIs>
<LinearRing>
<coordinates>
-7.025,40.95833333
-7.025,40.95
-7.025,40.94166667
-7.01666667,40.94166667
-7.01666667,40.93333333
-7.00833333,40.93333333
-7.00833333,40.94166667
-7,40.94166667
-6.99166667,40.94166667
-6.98333333,40.94166667
-6.98333333,40.93333333
-6.975,40.93333333
-6.975,40.94166667
-6.96666667,40.94166667
-6.95833333,40.94166667
-6.95833333,40.95
-6.96666667,40.95
-6.96666667,40.95833333
-6.975,40.95833333
-6.975,40.95
-6.98333333,40.95
-6.99166667,40.95
-7,40.95
-7.00833333,40.95
-7.01666667,40.95
-7.01666667,40.95833333
-7.025,40.95833333
</coordinates>
</LinearRing>
</innerBoundaryIs>
<innerBoundaryIs>
<LinearRing>
<coordinates>
-7.00833333,40.93333333
-7.00833333,40.925
-7,40.925
-7,40.93333333
-7.00833333,40.93333333
</coordinates>
</LinearRing>
</innerBoundaryIs>
<innerBoundaryIs>
<LinearRing>
<coordinates>
-7,40.99166667
-7,40.98333333
-6.99166667,40.98333333
-6.99166667,40.99166667
-7,40.99166667
</coordinates>
</LinearRing>
</innerBoundaryIs>
<innerBoundaryIs>
<LinearRing>
<coordinates>
-6.86666667,40.95833333
-6.86666667,40.95
-6.85833333,40.95
-6.85833333,40.95833333
-6.86666667,40.95833333
</coordinates>
</LinearRing>
</innerBoundaryIs>
<innerBoundaryIs>
<LinearRing>
<coordinates>
-6.85833333,40.95
-6.85833333,40.94166667
-6.85,40.94166667
-6.85,40.95
-6.85833333,40.95
</coordinates>
</LinearRing>
</innerBoundaryIs>
<innerBoundaryIs>
<LinearRing>
<coordinates>
-6.79166667,41.05833333
-6.78333333,41.05833333
-6.775,41.05833333
-6.775,41.06666667
-6.76666667,41.06666667
-6.76666667,41.075
-6.76666667,41.08333333
-6.75833333,41.08333333
-6.75833333,41.09166667
-6.75,41.09166667
-6.75,41.1
-6.75,41.10833333
-6.75833333,41.10833333
-6.75833333,41.11666667
-6.76666667,41.11666667
-6.76666667,41.10833333
-6.76666667,41.1
-6.775,41.1
-6.775,41.09166667
-6.775,41.08333333
-6.78333333,41.08333333
-6.79166667,41.08333333
-6.79166667,41.075
-6.78333333,41.075
-6.78333333,41.06666667
-6.79166667,41.06666667
-6.79166667,41.05833333
</coordinates>
</LinearRing>
</innerBoundaryIs>
<innerBoundaryIs>
<LinearRing>
<coordinates>
-6.76666667,41.11666667
-6.76666667,41.125
-6.76666667,41.13333333
-6.75833333,41.13333333
-6.75,41.13333333
-6.75,41.14166667
-6.75833333,41.14166667
-6.75833333,41.15
-6.76666667,41.15
-6.76666667,41.14166667
-6.775,41.14166667
-6.775,41.13333333
-6.775,41.125
-6.775,41.11666667
-6.76666667,41.11666667
</coordinates>
</LinearRing>
</innerBoundaryIs>
<innerBoundaryIs>
<LinearRing>
<coordinates>
-6.75,41.14166667
-6.74166667,41.14166667
-6.74166667,41.15
-6.75,41.15
-6.75,41.14166667
</coordinates>
</LinearRing>
</innerBoundaryIs>
<innerBoundaryIs>
<LinearRing>
<coordinates>
-7.04166667,41.11666667
-7.04166667,41.10833333
-7.03333333,41.10833333
-7.03333333,41.11666667
-7.04166667,41.11666667
</coordinates>
</LinearRing>
</innerBoundaryIs>
<innerBoundaryIs>
<LinearRing>
<coordinates>
-7.025,41.21666667
-7.01666667,41.21666667
-7.01666667,41.225
-7.00833333,41.225
-7.00833333,41.23333333
-7,41.23333333
-6.99166667,41.23333333
-6.99166667,41.225
-6.98333333,41.225
-6.975,41.225
-6.96666667,41.225
-6.95833333,41.225
-6.95833333,41.23333333
-6.95,41.23333333
-6.94166667,41.23333333
-6.93333333,41.23333333
-6.925,41.23333333
-6.91666667,41.23333333
-6.91666667,41.24166667
-6.90833333,41.24166667
-6.9,41.24166667
-6.89166667,41.24166667
-6.88333333,41.24166667
-6.875,41.24166667
-6.875,41.23333333
-6.86666667,41.23333333
-6.85833333,41.23333333
-6.85,41.23333333
-6.84166667,41.23333333
-6.84166667,41.24166667
-6.85,41.24166667
-6.85833333,41.24166667
-6.85833333,41.25
-6.86666667,41.25
-6.86666667,41.25833333
-6.86666667,41.26666667
-6.875,41.26666667
-6.875,41.275
-6.875,41.28333333
-6.88333333,41.28333333
-6.89166667,41.28333333
-6.89166667,41.275
-6.89166667,41.26666667
-6.9,41.26666667
-6.9,41.275
-6.9,41.28333333
-6.9,41.29166667
-6.9,41.3
-6.90833333,41.3
-6.90833333,41.30833333
-6.9,41.30833333
-6.9,41.31666667
-6.90833333,41.31666667
-6.90833333,41.325
-6.90833333,41.33333333
-6.91666667,41.33333333
-6.91666667,41.325
-6.925,41.325
-6.925,41.31666667
-6.93333333,41.31666667
-6.93333333,41.30833333
-6.925,41.30833333
-6.925,41.3
-6.91666667,41.3
-6.91666667,41.29166667
-6.91666667,41.28333333
-6.91666667,41.275
-6.925,41.275
-6.925,41.26666667
-6.93333333,41.26666667
-6.93333333,41.25833333
-6.93333333,41.25
-6.925,41.25
-6.925,41.24166667
-6.93333333,41.24166667
-6.94166667,41.24166667
-6.95,41.24166667
-6.95833333,41.24166667
-6.96666667,41.24166667
-6.96666667,41.25
-6.975,41.25
-6.98333333,41.25
-6.99166667,41.25
-6.99166667,41.25833333
-7,41.25833333
-7.00833333,41.25833333
-7.00833333,41.25
-7.01666667,41.25
-7.01666667,41.24166667
-7.01666667,41.23333333
-7.025,41.23333333
-7.025,41.225
-7.025,41.21666667
</coordinates>
</LinearRing>
</innerBoundaryIs>
<innerBoundaryIs>
<LinearRing>
<coordinates>
-6.875,41.28333333
-6.86666667,41.28333333
-6.86666667,41.29166667
-6.875,41.29166667
-6.875,41.28333333
</coordinates>
</LinearRing>
</innerBoundaryIs>
<innerBoundaryIs>
<LinearRing>
<coordinates>
-6.925,41.275
-6.925,41.28333333
-6.93333333,41.28333333
-6.93333333,41.275
-6.925,41.275
</coordinates>
</LinearRing>
</innerBoundaryIs>
<innerBoundaryIs>
<LinearRing>
<coordinates>
-6.93333333,41.28333333
-6.93333333,41.29166667
-6.94166667,41.29166667
-6.94166667,41.28333333
-6.93333333,41.28333333
</coordinates>
</LinearRing>
</innerBoundaryIs>
<innerBoundaryIs>
<LinearRing>
<coordinates>
-7.15,41.3
-7.15,41.30833333
-7.15833333,41.30833333
-7.15833333,41.3
-7.15,41.3
</coordinates>
</LinearRing>
</innerBoundaryIs>
<innerBoundaryIs>
<LinearRing>
<coordinates>
-7.65,41.175
-7.64166667,41.175
-7.64166667,41.18333333
-7.65,41.18333333
-7.65,41.175
</coordinates>
</LinearRing>
</innerBoundaryIs>
<innerBoundaryIs>
<LinearRing>
<coordinates>
-7.64166667,41.18333333
-7.63333333,41.18333333
-7.63333333,41.19166667
-7.64166667,41.19166667
-7.64166667,41.18333333
</coordinates>
</LinearRing>
</innerBoundaryIs>
<innerBoundaryIs>
<LinearRing>
<coordinates>
-6.3,41.11666667
-6.3,41.10833333
-6.3,41.1
-6.29166667,41.1
-6.29166667,41.10833333
-6.29166667,41.11666667
-6.3,41.11666667
</coordinates>
</LinearRing>
</innerBoundaryIs>
<innerBoundaryIs>
<LinearRing>
<coordinates>
-6.29166667,41.11666667
-6.28333333,41.11666667
-6.28333333,41.125
-6.29166667,41.125
-6.29166667,41.11666667
</coordinates>
</LinearRing>
</innerBoundaryIs>
<innerBoundaryIs>
<LinearRing>
<coordinates>
-6.29166667,41.125
-6.29166667,41.13333333
-6.29166667,41.14166667
-6.3,41.14166667
-6.30833333,41.14166667
-6.30833333,41.15
-6.30833333,41.15833333
-6.3,41.15833333
-6.29166667,41.15833333
-6.29166667,41.16666667
-6.3,41.16666667
-6.30833333,41.16666667
-6.30833333,41.175
-6.31666667,41.175
-6.325,41.175
-6.33333333,41.175
-6.33333333,41.16666667
-6.34166667,41.16666667
-6.35,41.16666667
-6.35,41.175
-6.35833333,41.175
-6.36666667,41.175
-6.36666667,41.16666667
-6.36666667,41.15833333
-6.35833333,41.15833333
-6.35,41.15833333
-6.35,41.15
-6.34166667,41.15
-6.33333333,41.15
-6.33333333,41.15833333
-6.325,41.15833333
-6.325,41.15
-6.325,41.14166667
-6.325,41.13333333
-6.31666667,41.13333333
-6.30833333,41.13333333
-6.30833333,41.125
-6.3,41.125
-6.29166667,41.125
</coordinates>
</LinearRing>
</innerBoundaryIs>
<innerBoundaryIs>
<LinearRing>
<coordinates>
-6.36666667,41.175
-6.36666667,41.18333333
-6.375,41.18333333
-6.38333333,41.18333333
-6.39166667,41.18333333
-6.39166667,41.175
-6.39166667,41.16666667
-6.38333333,41.16666667
-6.38333333,41.175
-6.375,41.175
-6.36666667,41.175
</coordinates>
</LinearRing>
</innerBoundaryIs>
<innerBoundaryIs>
<LinearRing>
<coordinates>
-6.8,40.98333333
-6.79166667,40.98333333
-6.78333333,40.98333333
-6.78333333,40.975
-6.775,40.975
-6.775,40.98333333
-6.76666667,40.98333333
-6.76666667,40.99166667
-6.775,40.99166667
-6.775,41
-6.78333333,41
-6.78333333,40.99166667
-6.79166667,40.99166667
-6.8,40.99166667
-6.8,40.98333333
</coordinates>
</LinearRing>
</innerBoundaryIs>
<innerBoundaryIs>
<LinearRing>
<coordinates>
-6.8,40.99166667
-6.8,41
-6.80833333,41
-6.80833333,40.99166667
-6.8,40.99166667
</coordinates>
</LinearRing>
</innerBoundaryIs>
<innerBoundaryIs>
<LinearRing>
<coordinates>
-6.51666667,40.975
-6.51666667,40.96666667
-6.50833333,40.96666667
-6.50833333,40.975
-6.51666667,40.975
</coordinates>
</LinearRing>
</innerBoundaryIs>
<innerBoundaryIs>
<LinearRing>
<coordinates>
-6.50833333,40.975
-6.5,40.975
-6.5,40.98333333
-6.50833333,40.98333333
-6.50833333,40.975
</coordinates>
</LinearRing>
</innerBoundaryIs>
<innerBoundaryIs>
<LinearRing>
<coordinates>
-6.5,40.975
-6.5,40.96666667
-6.49166667,40.96666667
-6.48333333,40.96666667
-6.48333333,40.975
-6.49166667,40.975
-6.5,40.975
</coordinates>
</LinearRing>
</innerBoundaryIs>
<innerBoundaryIs>
<LinearRing>
<coordinates>
-6.48333333,40.975
-6.475,40.975
-6.46666667,40.975
-6.46666667,40.98333333
-6.45833333,40.98333333
-6.45833333,40.99166667
-6.45,40.99166667
-6.44166667,40.99166667
-6.44166667,41
-6.45,41
-6.45833333,41
-6.45833333,41.00833333
-6.46666667,41.00833333
-6.475,41.00833333
-6.48333333,41.00833333
-6.49166667,41.00833333
-6.49166667,41
-6.48333333,41
-6.48333333,40.99166667
-6.475,40.99166667
-6.475,40.98333333
-6.48333333,40.98333333
-6.48333333,40.975
</coordinates>
</LinearRing>
</innerBoundaryIs>
<innerBoundaryIs>
<LinearRing>
<coordinates>
-6.44166667,41
-6.43333333,41
-6.43333333,40.99166667
-6.425,40.99166667
-6.425,41
-6.425,41.00833333
-6.425,41.01666667
-6.43333333,41.01666667
-6.44166667,41.01666667
-6.45,41.01666667
-6.45,41.00833333
-6.44166667,41.00833333
-6.44166667,41
</coordinates>
</LinearRing>
</innerBoundaryIs>
<innerBoundaryIs>
<LinearRing>
<coordinates>
-6.39166667,40.975
-6.39166667,40.96666667
-6.38333333,40.96666667
-6.38333333,40.975
-6.39166667,40.975
</coordinates>
</LinearRing>
</innerBoundaryIs>
<innerBoundaryIs>
<LinearRing>
<coordinates>
-6.39166667,40.96666667
-6.4,40.96666667
-6.4,40.95833333
-6.39166667,40.95833333
-6.39166667,40.96666667
</coordinates>
</LinearRing>
</innerBoundaryIs>
<innerBoundaryIs>
<LinearRing>
<coordinates>
-6.38333333,40.96666667
-6.38333333,40.95833333
-6.38333333,40.95
-6.375,40.95
-6.375,40.95833333
-6.36666667,40.95833333
-6.36666667,40.96666667
-6.375,40.96666667
-6.38333333,40.96666667
</coordinates>
</LinearRing>
</innerBoundaryIs>
<innerBoundaryIs>
<LinearRing>
<coordinates>
-6.38333333,40.95
-6.39166667,40.95
-6.4,40.95
-6.4,40.94166667
-6.4,40.93333333
-6.39166667,40.93333333
-6.39166667,40.94166667
-6.38333333,40.94166667
-6.38333333,40.95
</coordinates>
</LinearRing>
</innerBoundaryIs>
<innerBoundaryIs>
<LinearRing>
<coordinates>
-6.40833333,40.90833333
-6.4,40.90833333
-6.4,40.91666667
-6.40833333,40.91666667
-6.40833333,40.90833333
</coordinates>
</LinearRing>
</innerBoundaryIs>
<innerBoundaryIs>
<LinearRing>
<coordinates>
-6.40833333,40.91666667
-6.40833333,40.925
-6.40833333,40.93333333
-6.40833333,40.94166667
-6.41666667,40.94166667
-6.41666667,40.93333333
-6.41666667,40.925
-6.41666667,40.91666667
-6.40833333,40.91666667
</coordinates>
</LinearRing>
</innerBoundaryIs>
<innerBoundaryIs>
<LinearRing>
<coordinates>
-6.35,40.90833333
-6.35,40.9
-6.34166667,40.9
-6.34166667,40.90833333
-6.35,40.90833333
</coordinates>
</LinearRing>
</innerBoundaryIs>
<innerBoundaryIs>
<LinearRing>
<coordinates>
-6.34166667,40.90833333
-6.33333333,40.90833333
-6.33333333,40.91666667
-6.34166667,40.91666667
-6.34166667,40.90833333
</coordinates>
</LinearRing>
</innerBoundaryIs>
<innerBoundaryIs>
<LinearRing>
<coordinates>
-6.29166667,40.90833333
-6.29166667,40.9
-6.29166667,40.89166667
-6.28333333,40.89166667
-6.28333333,40.9
-6.28333333,40.90833333
-6.28333333,40.91666667
-6.29166667,40.91666667
-6.29166667,40.90833333
</coordinates>
</LinearRing>
</innerBoundaryIs>
<innerBoundaryIs>
<LinearRing>
<coordinates>
-6.29166667,40.89166667
-6.3,40.89166667
-6.3,40.88333333
-6.3,40.875
-6.3,40.86666667
-6.3,40.85833333
-6.29166667,40.85833333
-6.29166667,40.86666667
-6.29166667,40.875
-6.28333333,40.875
-6.28333333,40.88333333
-6.29166667,40.88333333
-6.29166667,40.89166667
</coordinates>
</LinearRing>
</innerBoundaryIs>
<innerBoundaryIs>
<LinearRing>
<coordinates>
-7.03333333,40.875
-7.025,40.875
-7.025,40.88333333
-7.03333333,40.88333333
-7.03333333,40.875
</coordinates>
</LinearRing>
</innerBoundaryIs>
<innerBoundaryIs>
<LinearRing>
<coordinates>
-7.025,40.88333333
-7.01666667,40.88333333
-7.01666667,40.89166667
-7.01666667,40.9
-7.025,40.9
-7.03333333,40.9
-7.04166667,40.9
-7.04166667,40.89166667
-7.03333333,40.89166667
-7.025,40.89166667
-7.025,40.88333333
</coordinates>
</LinearRing>
</innerBoundaryIs>
<innerBoundaryIs>
<LinearRing>
<coordinates>
-6.38333333,41.05833333
-6.38333333,41.05
-6.39166667,41.05
-6.39166667,41.04166667
-6.39166667,41.03333333
-6.38333333,41.03333333
-6.38333333,41.04166667
-6.375,41.04166667
-6.375,41.05
-6.375,41.05833333
-6.38333333,41.05833333
</coordinates>
</LinearRing>
</innerBoundaryIs>
<innerBoundaryIs>
<LinearRing>
<coordinates>
-6.39166667,41.03333333
-6.4,41.03333333
-6.40833333,41.03333333
-6.40833333,41.025
-6.41666667,41.025
-6.41666667,41.01666667
-6.40833333,41.01666667
-6.40833333,41.00833333
-6.4,41.00833333
-6.39166667,41.00833333
-6.38333333,41.00833333
-6.38333333,41.01666667
-6.38333333,41.025
-6.39166667,41.025
-6.39166667,41.03333333
</coordinates>
</LinearRing>
</innerBoundaryIs>
<innerBoundaryIs>
<LinearRing>
<coordinates>
-6.53333333,41.05
-6.54166667,41.05
-6.54166667,41.04166667
-6.53333333,41.04166667
-6.53333333,41.05
</coordinates>
</LinearRing>
</innerBoundaryIs>
<innerBoundaryIs>
<LinearRing>
<coordinates>
-6.53333333,41.04166667
-6.53333333,41.03333333
-6.525,41.03333333
-6.51666667,41.03333333
-6.51666667,41.04166667
-6.525,41.04166667
-6.53333333,41.04166667
</coordinates>
</LinearRing>
</innerBoundaryIs>
<innerBoundaryIs>
<LinearRing>
<coordinates>
-6.525,41.01666667
-6.525,41.00833333
-6.51666667,41.00833333
-6.50833333,41.00833333
-6.50833333,41.01666667
-6.51666667,41.01666667
-6.525,41.01666667
</coordinates>
</LinearRing>
</innerBoundaryIs>
<innerBoundaryIs>
<LinearRing>
<coordinates>
-6.525,41.00833333
-6.53333333,41.00833333
-6.53333333,41
-6.525,41
-6.525,41.00833333
</coordinates>
</LinearRing>
</innerBoundaryIs>
<innerBoundaryIs>
<LinearRing>
<coordinates>
-6.81666667,41.1
-6.81666667,41.09166667
-6.81666667,41.08333333
-6.80833333,41.08333333
-6.80833333,41.09166667
-6.80833333,41.1
-6.81666667,41.1
</coordinates>
</LinearRing>
</innerBoundaryIs>
<innerBoundaryIs>
<LinearRing>
<coordinates>
-6.80833333,41.08333333
-6.80833333,41.075
-6.8,41.075
-6.8,41.08333333
-6.80833333,41.08333333
</coordinates>
</LinearRing>
</innerBoundaryIs>
<innerBoundaryIs>
<LinearRing>
<coordinates>
-7.8,41.19166667
-7.8,41.18333333
-7.80833333,41.18333333
-7.80833333,41.175
-7.80833333,41.16666667
-7.81666667,41.16666667
-7.81666667,41.15833333
-7.825,41.15833333
-7.83333333,41.15833333
-7.83333333,41.15
-7.825,41.15
-7.81666667,41.15
-7.81666667,41.14166667
-7.80833333,41.14166667
-7.8,41.14166667
-7.79166667,41.14166667
-7.79166667,41.15
-7.78333333,41.15
-7.775,41.15
-7.775,41.15833333
-7.76666667,41.15833333
-7.76666667,41.16666667
-7.76666667,41.175
-7.75833333,41.175
-7.75,41.175
-7.74166667,41.175
-7.74166667,41.18333333
-7.74166667,41.19166667
-7.75,41.19166667
-7.75,41.2
-7.75833333,41.2
-7.76666667,41.2
-7.76666667,41.20833333
-7.775,41.20833333
-7.775,41.21666667
-7.775,41.225
-7.78333333,41.225
-7.79166667,41.225
-7.8,41.225
-7.8,41.21666667
-7.79166667,41.21666667
-7.79166667,41.20833333
-7.8,41.20833333
-7.8,41.2
-7.79166667,41.2
-7.79166667,41.19166667
-7.8,41.19166667
</coordinates>
</LinearRing>
</innerBoundaryIs>
<innerBoundaryIs>
<LinearRing>
<coordinates>
-7.775,41.225
-7.76666667,41.225
-7.76666667,41.23333333
-7.76666667,41.24166667
-7.775,41.24166667
-7.775,41.25
-7.78333333,41.25
-7.78333333,41.24166667
-7.78333333,41.23333333
-7.775,41.23333333
-7.775,41.225
</coordinates>
</LinearRing>
</innerBoundaryIs>
<innerBoundaryIs>
<LinearRing>
<coordinates>
-7.7,41.15833333
-7.69166667,41.15833333
-7.69166667,41.15
-7.69166667,41.14166667
-7.68333333,41.14166667
-7.68333333,41.15
-7.675,41.15
-7.675,41.15833333
-7.68333333,41.15833333
-7.68333333,41.16666667
-7.69166667,41.16666667
-7.69166667,41.175
-7.7,41.175
-7.7,41.16666667
-7.7,41.15833333
</coordinates>
</LinearRing>
</innerBoundaryIs>
<innerBoundaryIs>
<LinearRing>
<coordinates>
-7.69166667,41.14166667
-7.7,41.14166667
-7.7,41.13333333
-7.69166667,41.13333333
-7.69166667,41.14166667
</coordinates>
</LinearRing>
</innerBoundaryIs>
<innerBoundaryIs>
<LinearRing>
<coordinates>
-7.7,41.14166667
-7.7,41.15
-7.70833333,41.15
-7.71666667,41.15
-7.725,41.15
-7.73333333,41.15
-7.74166667,41.15
-7.74166667,41.14166667
-7.73333333,41.14166667
-7.725,41.14166667
-7.71666667,41.14166667
-7.70833333,41.14166667
-7.7,41.14166667
</coordinates>
</LinearRing>
</innerBoundaryIs>
<innerBoundaryIs>
<LinearRing>
<coordinates>
-6.475,41.15
-6.475,41.14166667
-6.46666667,41.14166667
-6.46666667,41.15
-6.475,41.15
</coordinates>
</LinearRing>
</innerBoundaryIs>
<innerBoundaryIs>
<LinearRing>
<coordinates>
-6.46666667,41.14166667
-6.46666667,41.13333333
-6.45833333,41.13333333
-6.45,41.13333333
-6.45,41.14166667
-6.45833333,41.14166667
-6.46666667,41.14166667
</coordinates>
</LinearRing>
</innerBoundaryIs>
<innerBoundaryIs>
<LinearRing>
<coordinates>
-6.175,41.25
-6.16666667,41.25
-6.16666667,41.25833333
-6.175,41.25833333
-6.175,41.25
</coordinates>
</LinearRing>
</innerBoundaryIs>
<innerBoundaryIs>
<LinearRing>
<coordinates>
-6.175,41.25833333
-6.175,41.26666667
-6.18333333,41.26666667
-6.18333333,41.25833333
-6.175,41.25833333
</coordinates>
</LinearRing>
</innerBoundaryIs>
<innerBoundaryIs>
<LinearRing>
<coordinates>
-6.29166667,41.34166667
-6.28333333,41.34166667
-6.28333333,41.35
-6.29166667,41.35
-6.29166667,41.34166667
</coordinates>
</LinearRing>
</innerBoundaryIs>
<innerBoundaryIs>
<LinearRing>
<coordinates>
-6.28333333,41.35
-6.275,41.35
-6.275,41.35833333
-6.28333333,41.35833333
-6.28333333,41.35
</coordinates>
</LinearRing>
</innerBoundaryIs>
<innerBoundaryIs>
<LinearRing>
<coordinates>
-6.275,41.35
-6.275,41.34166667
-6.26666667,41.34166667
-6.26666667,41.35
-6.275,41.35
</coordinates>
</LinearRing>
</innerBoundaryIs>
<innerBoundaryIs>
<LinearRing>
<coordinates>
-7.56666667,41.30833333
-7.55833333,41.30833333
-7.55833333,41.31666667
-7.56666667,41.31666667
-7.56666667,41.30833333
</coordinates>
</LinearRing>
</innerBoundaryIs>
<innerBoundaryIs>
<LinearRing>
<coordinates>
-7.55833333,41.30833333
-7.55833333,41.3
-7.55,41.3
-7.54166667,41.3
-7.53333333,41.3
-7.53333333,41.30833333
-7.53333333,41.31666667
-7.54166667,41.31666667
-7.55,41.31666667
-7.55,41.30833333
-7.55833333,41.30833333
</coordinates>
</LinearRing>
</innerBoundaryIs>
<innerBoundaryIs>
<LinearRing>
<coordinates>
-6.56666667,41.375
-6.56666667,41.36666667
-6.56666667,41.35833333
-6.55833333,41.35833333
-6.55833333,41.36666667
-6.55,41.36666667
-6.54166667,41.36666667
-6.54166667,41.375
-6.55,41.375
-6.55833333,41.375
-6.55833333,41.38333333
-6.55833333,41.39166667
-6.56666667,41.39166667
-6.56666667,41.38333333
-6.56666667,41.375
</coordinates>
</LinearRing>
</innerBoundaryIs>
<innerBoundaryIs>
<LinearRing>
<coordinates>
-6.56666667,41.35833333
-6.575,41.35833333
-6.58333333,41.35833333
-6.58333333,41.35
-6.575,41.35
-6.56666667,41.35
-6.56666667,41.35833333
</coordinates>
</LinearRing>
</innerBoundaryIs>
<innerBoundaryIs>
<LinearRing>
<coordinates>
-7.49166667,41.75
-7.49166667,41.74166667
-7.5,41.74166667
-7.5,41.73333333
-7.49166667,41.73333333
-7.49166667,41.725
-7.48333333,41.725
-7.475,41.725
-7.475,41.71666667
-7.475,41.70833333
-7.475,41.7
-7.46666667,41.7
-7.45833333,41.7
-7.45833333,41.70833333
-7.45,41.70833333
-7.45,41.71666667
-7.44166667,41.71666667
-7.44166667,41.725
-7.44166667,41.73333333
-7.43333333,41.73333333
-7.43333333,41.74166667
-7.425,41.74166667
-7.425,41.75
-7.425,41.75833333
-7.41666667,41.75833333
-7.41666667,41.76666667
-7.40833333,41.76666667
-7.40833333,41.775
-7.41666667,41.775
-7.41666667,41.78333333
-7.41666667,41.79166667
-7.41666667,41.8
-7.425,41.8
-7.43333333,41.8
-7.43333333,41.79166667
-7.43333333,41.78333333
-7.44166667,41.78333333
-7.45,41.78333333
-7.45,41.775
-7.45833333,41.775
-7.45833333,41.76666667
-7.46666667,41.76666667
-7.46666667,41.775
-7.475,41.775
-7.48333333,41.775
-7.48333333,41.76666667
-7.49166667,41.76666667
-7.49166667,41.75833333
-7.49166667,41.75
</coordinates>
</LinearRing>
</innerBoundaryIs>
<innerBoundaryIs>
<LinearRing>
<coordinates>
-7.49166667,41.76666667
-7.49166667,41.775
-7.5,41.775
-7.5,41.76666667
-7.49166667,41.76666667
</coordinates>
</LinearRing>
</innerBoundaryIs>
<innerBoundaryIs>
<LinearRing>
<coordinates>
-7.20833333,41.75
-7.2,41.75
-7.2,41.75833333
-7.20833333,41.75833333
-7.20833333,41.75
</coordinates>
</LinearRing>
</innerBoundaryIs>
<innerBoundaryIs>
<LinearRing>
<coordinates>
-7.20833333,41.75833333
-7.20833333,41.76666667
-7.21666667,41.76666667
-7.21666667,41.75833333
-7.20833333,41.75833333
</coordinates>
</LinearRing>
</innerBoundaryIs>
<innerBoundaryIs>
<LinearRing>
<coordinates>
-6.30833333,41.75
-6.30833333,41.74166667
-6.3,41.74166667
-6.3,41.73333333
-6.29166667,41.73333333
-6.29166667,41.725
-6.28333333,41.725
-6.275,41.725
-6.275,41.73333333
-6.26666667,41.73333333
-6.26666667,41.74166667
-6.25833333,41.74166667
-6.25833333,41.73333333
-6.25,41.73333333
-6.25,41.74166667
-6.24166667,41.74166667
-6.24166667,41.75
-6.25,41.75
-6.25,41.75833333
-6.25833333,41.75833333
-6.26666667,41.75833333
-6.275,41.75833333
-6.275,41.76666667
-6.28333333,41.76666667
-6.29166667,41.76666667
-6.29166667,41.775
-6.3,41.775
-6.30833333,41.775
-6.31666667,41.775
-6.31666667,41.76666667
-6.30833333,41.76666667
-6.30833333,41.75833333
-6.30833333,41.75
</coordinates>
</LinearRing>
</innerBoundaryIs>
<innerBoundaryIs>
<LinearRing>
<coordinates>
-6.31666667,41.775
-6.31666667,41.78333333
-6.325,41.78333333
-6.325,41.79166667
-6.33333333,41.79166667
-6.34166667,41.79166667
-6.34166667,41.8
-6.35,41.8
-6.35,41.79166667
-6.35,41.78333333
-6.35833333,41.78333333
-6.35833333,41.775
-6.35,41.775
-6.35,41.76666667
-6.34166667,41.76666667
-6.33333333,41.76666667
-6.325,41.76666667
-6.325,41.775
-6.31666667,41.775
</coordinates>
</LinearRing>
</innerBoundaryIs>
<innerBoundaryIs>
<LinearRing>
<coordinates>
-6.08333333,41.75
-6.08333333,41.74166667
-6.075,41.74166667
-6.06666667,41.74166667
-6.05833333,41.74166667
-6.05833333,41.75
-6.06666667,41.75
-6.06666667,41.75833333
-6.075,41.75833333
-6.075,41.76666667
-6.075,41.775
-6.075,41.78333333
-6.08333333,41.78333333
-6.09166667,41.78333333
-6.09166667,41.775
-6.08333333,41.775
-6.08333333,41.76666667
-6.08333333,41.75833333
-6.08333333,41.75
</coordinates>
</LinearRing>
</innerBoundaryIs>
<innerBoundaryIs>
<LinearRing>
<coordinates>
-6.06666667,41.75833333
-6.05833333,41.75833333
-6.05833333,41.76666667
-6.06666667,41.76666667
-6.06666667,41.75833333
</coordinates>
</LinearRing>
</innerBoundaryIs>
<innerBoundaryIs>
<LinearRing>
<coordinates>
-6,41.74166667
-5.99166667,41.74166667
-5.98333333,41.74166667
-5.98333333,41.73333333
-5.975,41.73333333
-5.96666667,41.73333333
-5.96666667,41.725
-5.96666667,41.71666667
-5.975,41.71666667
-5.98333333,41.71666667
-5.99166667,41.71666667
-5.99166667,41.725
-6,41.725
-6,41.71666667
-6.00833333,41.71666667
-6.01666667,41.71666667
-6.025,41.71666667
-6.03333333,41.71666667
-6.03333333,41.70833333
-6.03333333,41.7
-6.025,41.7
-6.01666667,41.7
-6.00833333,41.7
-6,41.7
-5.99166667,41.7
-5.99166667,41.69166667
-5.98333333,41.69166667
-5.975,41.69166667
-5.96666667,41.69166667
-5.95833333,41.69166667
-5.95833333,41.68333333
-5.95,41.68333333
-5.95,41.675
-5.94166667,41.675
-5.93333333,41.675
-5.925,41.675
-5.925,41.66666667
-5.91666667,41.66666667
-5.90833333,41.66666667
-5.90833333,41.675
-5.90833333,41.68333333
-5.9,41.68333333
-5.9,41.69166667
-5.89166667,41.69166667
-5.89166667,41.7
-5.9,41.7
-5.9,41.70833333
-5.90833333,41.70833333
-5.91666667,41.70833333
-5.91666667,41.7
-5.925,41.7
-5.925,41.70833333
-5.93333333,41.70833333
-5.94166667,41.70833333
-5.95,41.70833333
-5.95,41.71666667
-5.94166667,41.71666667
-5.94166667,41.725
-5.94166667,41.73333333
-5.95,41.73333333
-5.95833333,41.73333333
-5.95833333,41.74166667
-5.96666667,41.74166667
-5.975,41.74166667
-5.975,41.75
-5.98333333,41.75
-5.98333333,41.75833333
-5.99166667,41.75833333
-6,41.75833333
-6,41.75
-6,41.74166667
</coordinates>
</LinearRing>
</innerBoundaryIs>
<innerBoundaryIs>
<LinearRing>
<coordinates>
-5.90833333,41.66666667
-5.90833333,41.65833333
-5.9,41.65833333
-5.9,41.66666667
-5.90833333,41.66666667
</coordinates>
</LinearRing>
</innerBoundaryIs>
<innerBoundaryIs>
<LinearRing>
<coordinates>
-5.89166667,41.69166667
-5.89166667,41.68333333
-5.88333333,41.68333333
-5.88333333,41.69166667
-5.89166667,41.69166667
</coordinates>
</LinearRing>
</innerBoundaryIs>
<innerBoundaryIs>
<LinearRing>
<coordinates>
-8,41.51666667
-8,41.50833333
-8,41.5
-7.99166667,41.5
-7.99166667,41.49166667
-7.99166667,41.48333333
-7.98333333,41.48333333
-7.98333333,41.475
-7.975,41.475
-7.96666667,41.475
-7.95833333,41.475
-7.95833333,41.48333333
-7.95833333,41.49166667
-7.96666667,41.49166667
-7.975,41.49166667
-7.975,41.5
-7.98333333,41.5
-7.98333333,41.50833333
-7.98333333,41.51666667
-7.99166667,41.51666667
-8,41.51666667
</coordinates>
</LinearRing>
</innerBoundaryIs>
<innerBoundaryIs>
<LinearRing>
<coordinates>
-7.99166667,41.48333333
-8,41.48333333
-8,41.475
-7.99166667,41.475
-7.99166667,41.48333333
</coordinates>
</LinearRing>
</innerBoundaryIs>
<innerBoundaryIs>
<LinearRing>
<coordinates>
-6.39166667,41.49166667
-6.39166667,41.48333333
-6.38333333,41.48333333
-6.38333333,41.49166667
-6.39166667,41.49166667
</coordinates>
</LinearRing>
</innerBoundaryIs>
<innerBoundaryIs>
<LinearRing>
<coordinates>
-6.38333333,41.48333333
-6.38333333,41.475
-6.375,41.475
-6.36666667,41.475
-6.36666667,41.46666667
-6.35833333,41.46666667
-6.35,41.46666667
-6.35,41.475
-6.35,41.48333333
-6.35833333,41.48333333
-6.36666667,41.48333333
-6.375,41.48333333
-6.38333333,41.48333333
</coordinates>
</LinearRing>
</innerBoundaryIs>
<innerBoundaryIs>
<LinearRing>
<coordinates>
-6.81666667,41.65
-6.81666667,41.64166667
-6.81666667,41.63333333
-6.81666667,41.625
-6.80833333,41.625
-6.80833333,41.63333333
-6.80833333,41.64166667
-6.80833333,41.65
-6.81666667,41.65
</coordinates>
</LinearRing>
</innerBoundaryIs>
<innerBoundaryIs>
<LinearRing>
<coordinates>
-6.81666667,41.625
-6.825,41.625
-6.825,41.61666667
-6.81666667,41.61666667
-6.81666667,41.625
</coordinates>
</LinearRing>
</innerBoundaryIs>
<innerBoundaryIs>
<LinearRing>
<coordinates>
-6.68333333,41.65
-6.675,41.65
-6.675,41.64166667
-6.66666667,41.64166667
-6.66666667,41.65
-6.66666667,41.65833333
-6.675,41.65833333
-6.68333333,41.65833333
-6.68333333,41.65
</coordinates>
</LinearRing>
</innerBoundaryIs>
<innerBoundaryIs>
<LinearRing>
<coordinates>
-6.68333333,41.65833333
-6.68333333,41.66666667
-6.69166667,41.66666667
-6.69166667,41.675
-6.68333333,41.675
-6.68333333,41.68333333
-6.69166667,41.68333333
-6.7,41.68333333
-6.7,41.675
-6.7,41.66666667
-6.7,41.65833333
-6.69166667,41.65833333
-6.68333333,41.65833333
</coordinates>
</LinearRing>
</innerBoundaryIs>
<innerBoundaryIs>
<LinearRing>
<coordinates>
-6.90833333,41.58333333
-6.90833333,41.575
-6.90833333,41.56666667
-6.9,41.56666667
-6.9,41.575
-6.9,41.58333333
-6.90833333,41.58333333
</coordinates>
</LinearRing>
</innerBoundaryIs>
<innerBoundaryIs>
<LinearRing>
<coordinates>
-6.9,41.56666667
-6.9,41.55833333
-6.89166667,41.55833333
-6.89166667,41.56666667
-6.9,41.56666667
</coordinates>
</LinearRing>
</innerBoundaryIs>
<innerBoundaryIs>
<LinearRing>
<coordinates>
-6.26666667,41.58333333
-6.26666667,41.575
-6.25833333,41.575
-6.25,41.575
-6.25,41.58333333
-6.25,41.59166667
-6.25833333,41.59166667
-6.25833333,41.58333333
-6.26666667,41.58333333
</coordinates>
</LinearRing>
</innerBoundaryIs>
<innerBoundaryIs>
<LinearRing>
<coordinates>
-6.25,41.575
-6.25,41.56666667
-6.24166667,41.56666667
-6.24166667,41.575
-6.25,41.575
</coordinates>
</LinearRing>
</innerBoundaryIs>
<innerBoundaryIs>
<LinearRing>
<coordinates>
-5.98333333,41.55833333
-5.98333333,41.55
-5.98333333,41.54166667
-5.975,41.54166667
-5.96666667,41.54166667
-5.96666667,41.55
-5.975,41.55
-5.975,41.55833333
-5.98333333,41.55833333
</coordinates>
</LinearRing>
</innerBoundaryIs>
<innerBoundaryIs>
<LinearRing>
<coordinates>
-5.975,41.55833333
-5.96666667,41.55833333
-5.96666667,41.56666667
-5.96666667,41.575
-5.975,41.575
-5.975,41.56666667
-5.975,41.55833333
</coordinates>
</LinearRing>
</innerBoundaryIs>
<innerBoundaryIs>
<LinearRing>
<coordinates>
-6.09166667,41.61666667
-6.08333333,41.61666667
-6.08333333,41.625
-6.09166667,41.625
-6.09166667,41.61666667
</coordinates>
</LinearRing>
</innerBoundaryIs>
<innerBoundaryIs>
<LinearRing>
<coordinates>
-6.08333333,41.625
-6.075,41.625
-6.075,41.63333333
-6.08333333,41.63333333
-6.08333333,41.625
</coordinates>
</LinearRing>
</innerBoundaryIs>
<innerBoundaryIs>
<LinearRing>
<coordinates>
-8.25833333,41.59166667
-8.25,41.59166667
-8.25,41.6
-8.25833333,41.6
-8.25833333,41.59166667
</coordinates>
</LinearRing>
</innerBoundaryIs>
<innerBoundaryIs>
<LinearRing>
<coordinates>
-8.25833333,41.6
-8.25833333,41.60833333
-8.26666667,41.60833333
-8.275,41.60833333
-8.275,41.6
-8.26666667,41.6
-8.25833333,41.6
</coordinates>
</LinearRing>
</innerBoundaryIs>
<innerBoundaryIs>
<LinearRing>
<coordinates>
-6.33333333,41.69166667
-6.325,41.69166667
-6.31666667,41.69166667
-6.31666667,41.7
-6.30833333,41.7
-6.30833333,41.70833333
-6.30833333,41.71666667
-6.30833333,41.725
-6.31666667,41.725
-6.31666667,41.71666667
-6.325,41.71666667
-6.325,41.70833333
-6.325,41.7
-6.33333333,41.7
-6.33333333,41.69166667
</coordinates>
</LinearRing>
</innerBoundaryIs>
<innerBoundaryIs>
<LinearRing>
<coordinates>
-6.325,41.71666667
-6.325,41.725
-6.325,41.73333333
-6.33333333,41.73333333
-6.33333333,41.725
-6.33333333,41.71666667
-6.325,41.71666667
</coordinates>
</LinearRing>
</innerBoundaryIs>
<innerBoundaryIs>
<LinearRing>
<coordinates>
-6.75833333,41.675
-6.75833333,41.66666667
-6.75,41.66666667
-6.75,41.675
-6.75833333,41.675
</coordinates>
</LinearRing>
</innerBoundaryIs>
<innerBoundaryIs>
<LinearRing>
<coordinates>
-6.75,41.66666667
-6.75,41.65833333
-6.74166667,41.65833333
-6.74166667,41.66666667
-6.75,41.66666667
</coordinates>
</LinearRing>
</innerBoundaryIs>
<innerBoundaryIs>
<LinearRing>
<coordinates>
-7.68333333,42.225
-7.68333333,42.21666667
-7.68333333,42.20833333
-7.675,42.20833333
-7.675,42.21666667
-7.675,42.225
-7.68333333,42.225
</coordinates>
</LinearRing>
</innerBoundaryIs>
<innerBoundaryIs>
<LinearRing>
<coordinates>
-7.675,42.225
-7.66666667,42.225
-7.66666667,42.21666667
-7.66666667,42.20833333
-7.66666667,42.2
-7.65833333,42.2
-7.65,42.2
-7.64166667,42.2
-7.64166667,42.19166667
-7.63333333,42.19166667
-7.63333333,42.2
-7.625,42.2
-7.625,42.19166667
-7.61666667,42.19166667
-7.61666667,42.18333333
-7.60833333,42.18333333
-7.60833333,42.175
-7.6,42.175
-7.6,42.18333333
-7.6,42.19166667
-7.60833333,42.19166667
-7.60833333,42.2
-7.60833333,42.20833333
-7.61666667,42.20833333
-7.625,42.20833333
-7.625,42.21666667
-7.625,42.225
-7.63333333,42.225
-7.63333333,42.23333333
-7.64166667,42.23333333
-7.64166667,42.24166667
-7.63333333,42.24166667
-7.63333333,42.25
-7.63333333,42.25833333
-7.625,42.25833333
-7.61666667,42.25833333
-7.60833333,42.25833333
-7.60833333,42.25
-7.6,42.25
-7.6,42.24166667
-7.59166667,42.24166667
-7.59166667,42.23333333
-7.58333333,42.23333333
-7.58333333,42.225
-7.575,42.225
-7.575,42.21666667
-7.56666667,42.21666667
-7.56666667,42.225
-7.56666667,42.23333333
-7.575,42.23333333
-7.575,42.24166667
-7.56666667,42.24166667
-7.56666667,42.25
-7.575,42.25
-7.575,42.25833333
-7.58333333,42.25833333
-7.59166667,42.25833333
-7.59166667,42.26666667
-7.6,42.26666667
-7.6,42.275
-7.60833333,42.275
-7.60833333,42.28333333
-7.60833333,42.29166667
-7.60833333,42.3
-7.61666667,42.3
-7.61666667,42.30833333
-7.625,42.30833333
-7.625,42.31666667
-7.63333333,42.31666667
-7.63333333,42.325
-7.64166667,42.325
-7.64166667,42.31666667
-7.64166667,42.30833333
-7.65,42.30833333
-7.65833333,42.30833333
-7.65833333,42.3
-7.65833333,42.29166667
-7.65,42.29166667
-7.64166667,42.29166667
-7.64166667,42.28333333
-7.65,42.28333333
-7.65833333,42.28333333
-7.65833333,42.275
-7.66666667,42.275
-7.675,42.275
-7.68333333,42.275
-7.69166667,42.275
-7.69166667,42.26666667
-7.68333333,42.26666667
-7.68333333,42.25833333
-7.68333333,42.25
-7.68333333,42.24166667
-7.68333333,42.23333333
-7.675,42.23333333
-7.675,42.225
</coordinates>
</LinearRing>
</innerBoundaryIs>
<innerBoundaryIs>
<LinearRing>
<coordinates>
-6.13333333,42.225
-6.125,42.225
-6.11666667,42.225
-6.11666667,42.23333333
-6.125,42.23333333
-6.13333333,42.23333333
-6.13333333,42.225
</coordinates>
</LinearRing>
</innerBoundaryIs>
<innerBoundaryIs>
<LinearRing>
<coordinates>
-6.11666667,42.225
-6.11666667,42.21666667
-6.11666667,42.20833333
-6.10833333,42.20833333
-6.1,42.20833333
-6.1,42.21666667
-6.10833333,42.21666667
-6.10833333,42.225
-6.11666667,42.225
</coordinates>
</LinearRing>
</innerBoundaryIs>
<innerBoundaryIs>
<LinearRing>
<coordinates>
-8.38333333,41.96666667
-8.375,41.96666667
-8.375,41.975
-8.38333333,41.975
-8.38333333,41.96666667
</coordinates>
</LinearRing>
</innerBoundaryIs>
<innerBoundaryIs>
<LinearRing>
<coordinates>
-8.375,41.975
-8.36666667,41.975
-8.36666667,41.98333333
-8.375,41.98333333
-8.375,41.975
</coordinates>
</LinearRing>
</innerBoundaryIs>
<innerBoundaryIs>
<LinearRing>
<coordinates>
-8,41.95833333
-7.99166667,41.95833333
-7.99166667,41.96666667
-8,41.96666667
-8,41.95833333
</coordinates>
</LinearRing>
</innerBoundaryIs>
<innerBoundaryIs>
<LinearRing>
<coordinates>
-7.99166667,41.96666667
-7.98333333,41.96666667
-7.975,41.96666667
-7.975,41.975
-7.98333333,41.975
-7.99166667,41.975
-7.99166667,41.96666667
</coordinates>
</LinearRing>
</innerBoundaryIs>
<innerBoundaryIs>
<LinearRing>
<coordinates>
-6.30833333,41.96666667
-6.30833333,41.95833333
-6.3,41.95833333
-6.29166667,41.95833333
-6.28333333,41.95833333
-6.275,41.95833333
-6.275,41.96666667
-6.28333333,41.96666667
-6.28333333,41.975
-6.28333333,41.98333333
-6.275,41.98333333
-6.275,41.99166667
-6.275,42
-6.28333333,42
-6.29166667,42
-6.29166667,41.99166667
-6.3,41.99166667
-6.30833333,41.99166667
-6.30833333,41.98333333
-6.31666667,41.98333333
-6.325,41.98333333
-6.325,41.975
-6.31666667,41.975
-6.30833333,41.975
-6.30833333,41.96666667
</coordinates>
</LinearRing>
</innerBoundaryIs>
<innerBoundaryIs>
<LinearRing>
<coordinates>
-6.275,41.95833333
-6.275,41.95
-6.275,41.94166667
-6.275,41.93333333
-6.26666667,41.93333333
-6.26666667,41.94166667
-6.26666667,41.95
-6.26666667,41.95833333
-6.275,41.95833333
</coordinates>
</LinearRing>
</innerBoundaryIs>
<innerBoundaryIs>
<LinearRing>
<coordinates>
-6.275,41.96666667
-6.26666667,41.96666667
-6.26666667,41.975
-6.275,41.975
-6.275,41.96666667
</coordinates>
</LinearRing>
</innerBoundaryIs>
<innerBoundaryIs>
<LinearRing>
<coordinates>
-8.18333333,41.86666667
-8.175,41.86666667
-8.175,41.875
-8.16666667,41.875
-8.15833333,41.875
-8.15833333,41.88333333
-8.16666667,41.88333333
-8.175,41.88333333
-8.18333333,41.88333333
-8.18333333,41.875
-8.18333333,41.86666667
</coordinates>
</LinearRing>
</innerBoundaryIs>
<innerBoundaryIs>
<LinearRing>
<coordinates>
-8.15833333,41.88333333
-8.15,41.88333333
-8.14166667,41.88333333
-8.14166667,41.89166667
-8.13333333,41.89166667
-8.125,41.89166667
-8.11666667,41.89166667
-8.10833333,41.89166667
-8.10833333,41.9
-8.11666667,41.9
-8.125,41.9
-8.13333333,41.9
-8.14166667,41.9
-8.15,41.9
-8.15,41.89166667
-8.15833333,41.89166667
-8.15833333,41.88333333
</coordinates>
</LinearRing>
</innerBoundaryIs>
<innerBoundaryIs>
<LinearRing>
<coordinates>
-8.10833333,41.9
-8.1,41.9
-8.09166667,41.9
-8.09166667,41.90833333
-8.1,41.90833333
-8.10833333,41.90833333
-8.10833333,41.9
</coordinates>
</LinearRing>
</innerBoundaryIs>
<innerBoundaryIs>
<LinearRing>
<coordinates>
-8.09166667,41.90833333
-8.08333333,41.90833333
-8.08333333,41.91666667
-8.08333333,41.925
-8.09166667,41.925
-8.09166667,41.91666667
-8.09166667,41.90833333
</coordinates>
</LinearRing>
</innerBoundaryIs>
<innerBoundaryIs>
<LinearRing>
<coordinates>
-8.08333333,41.90833333
-8.08333333,41.9
-8.075,41.9
-8.075,41.90833333
-8.08333333,41.90833333
</coordinates>
</LinearRing>
</innerBoundaryIs>
<innerBoundaryIs>
<LinearRing>
<coordinates>
-7.48333333,41.80833333
-7.475,41.80833333
-7.46666667,41.80833333
-7.46666667,41.81666667
-7.475,41.81666667
-7.48333333,41.81666667
-7.48333333,41.80833333
</coordinates>
</LinearRing>
</innerBoundaryIs>
<innerBoundaryIs>
<LinearRing>
<coordinates>
-7.48333333,41.81666667
-7.48333333,41.825
-7.49166667,41.825
-7.5,41.825
-7.50833333,41.825
-7.50833333,41.81666667
-7.5,41.81666667
-7.49166667,41.81666667
-7.48333333,41.81666667
</coordinates>
</LinearRing>
</innerBoundaryIs>
<innerBoundaryIs>
<LinearRing>
<coordinates>
-6.78333333,41.80833333
-6.78333333,41.8
-6.79166667,41.8
-6.8,41.8
-6.8,41.79166667
-6.80833333,41.79166667
-6.81666667,41.79166667
-6.81666667,41.78333333
-6.80833333,41.78333333
-6.80833333,41.775
-6.8,41.775
-6.79166667,41.775
-6.78333333,41.775
-6.78333333,41.78333333
-6.775,41.78333333
-6.775,41.79166667
-6.76666667,41.79166667
-6.76666667,41.8
-6.75833333,41.8
-6.75833333,41.80833333
-6.75,41.80833333
-6.75,41.81666667
-6.75833333,41.81666667
-6.75833333,41.825
-6.76666667,41.825
-6.775,41.825
-6.775,41.81666667
-6.78333333,41.81666667
-6.78333333,41.80833333
</coordinates>
</LinearRing>
</innerBoundaryIs>
<innerBoundaryIs>
<LinearRing>
<coordinates>
-6.80833333,41.775
-6.81666667,41.775
-6.81666667,41.76666667
-6.80833333,41.76666667
-6.80833333,41.775
</coordinates>
</LinearRing>
</innerBoundaryIs>
<innerBoundaryIs>
<LinearRing>
<coordinates>
-6.78333333,41.775
-6.78333333,41.76666667
-6.775,41.76666667
-6.775,41.775
-6.78333333,41.775
</coordinates>
</LinearRing>
</innerBoundaryIs>
<innerBoundaryIs>
<LinearRing>
<coordinates>
-6.63333333,41.80833333
-6.63333333,41.8
-6.625,41.8
-6.61666667,41.8
-6.61666667,41.80833333
-6.60833333,41.80833333
-6.60833333,41.81666667
-6.6,41.81666667
-6.59166667,41.81666667
-6.59166667,41.825
-6.6,41.825
-6.60833333,41.825
-6.61666667,41.825
-6.61666667,41.83333333
-6.625,41.83333333
-6.63333333,41.83333333
-6.63333333,41.825
-6.64166667,41.825
-6.64166667,41.81666667
-6.63333333,41.81666667
-6.63333333,41.80833333
</coordinates>
</LinearRing>
</innerBoundaryIs>
<innerBoundaryIs>
<LinearRing>
<coordinates>
-6.59166667,41.825
-6.58333333,41.825
-6.58333333,41.83333333
-6.58333333,41.84166667
-6.59166667,41.84166667
-6.6,41.84166667
-6.6,41.83333333
-6.59166667,41.83333333
-6.59166667,41.825
</coordinates>
</LinearRing>
</innerBoundaryIs>
<innerBoundaryIs>
<LinearRing>
<coordinates>
-6.08333333,41.80833333
-6.08333333,41.8
-6.075,41.8
-6.06666667,41.8
-6.06666667,41.80833333
-6.06666667,41.81666667
-6.075,41.81666667
-6.08333333,41.81666667
-6.08333333,41.80833333
</coordinates>
</LinearRing>
</innerBoundaryIs>
<innerBoundaryIs>
<LinearRing>
<coordinates>
-6.06666667,41.8
-6.06666667,41.79166667
-6.05833333,41.79166667
-6.05833333,41.8
-6.06666667,41.8
</coordinates>
</LinearRing>
</innerBoundaryIs>
<innerBoundaryIs>
<LinearRing>
<coordinates>
-8.19166667,41.78333333
-8.19166667,41.775
-8.18333333,41.775
-8.175,41.775
-8.16666667,41.775
-8.16666667,41.78333333
-8.175,41.78333333
-8.18333333,41.78333333
-8.19166667,41.78333333
</coordinates>
</LinearRing>
</innerBoundaryIs>
<innerBoundaryIs>
<LinearRing>
<coordinates>
-8.19166667,41.775
-8.2,41.775
-8.2,41.76666667
-8.19166667,41.76666667
-8.19166667,41.775
</coordinates>
</LinearRing>
</innerBoundaryIs>
<innerBoundaryIs>
<LinearRing>
<coordinates>
-7.01666667,41.83333333
-7.00833333,41.83333333
-7.00833333,41.825
-7,41.825
-7,41.83333333
-7,41.84166667
-7.00833333,41.84166667
-7.01666667,41.84166667
-7.01666667,41.83333333
</coordinates>
</LinearRing>
</innerBoundaryIs>
<innerBoundaryIs>
<LinearRing>
<coordinates>
-7.01666667,41.84166667
-7.01666667,41.85
-7.025,41.85
-7.025,41.85833333
-7.03333333,41.85833333
-7.03333333,41.85
-7.03333333,41.84166667
-7.025,41.84166667
-7.01666667,41.84166667
</coordinates>
</LinearRing>
</innerBoundaryIs>
<innerBoundaryIs>
<LinearRing>
<coordinates>
-7.84166667,42.08333333
-7.84166667,42.075
-7.83333333,42.075
-7.825,42.075
-7.825,42.08333333
-7.83333333,42.08333333
-7.84166667,42.08333333
</coordinates>
</LinearRing>
</innerBoundaryIs>
<innerBoundaryIs>
<LinearRing>
<coordinates>
-7.825,42.075
-7.825,42.06666667
-7.83333333,42.06666667
-7.83333333,42.05833333
-7.83333333,42.05
-7.83333333,42.04166667
-7.84166667,42.04166667
-7.84166667,42.03333333
-7.85,42.03333333
-7.85,42.025
-7.85833333,42.025
-7.86666667,42.025
-7.875,42.025
-7.875,42.01666667
-7.86666667,42.01666667
-7.85833333,42.01666667
-7.85,42.01666667
-7.84166667,42.01666667
-7.83333333,42.01666667
-7.83333333,42.025
-7.825,42.025
-7.81666667,42.025
-7.81666667,42.03333333
-7.80833333,42.03333333
-7.8,42.03333333
-7.79166667,42.03333333
-7.78333333,42.03333333
-7.78333333,42.025
-7.775,42.025
-7.775,42.01666667
-7.76666667,42.01666667
-7.76666667,42.025
-7.75833333,42.025
-7.75833333,42.01666667
-7.75,42.01666667
-7.75,42.025
-7.74166667,42.025
-7.73333333,42.025
-7.725,42.025
-7.725,42.03333333
-7.71666667,42.03333333
-7.71666667,42.04166667
-7.70833333,42.04166667
-7.7,42.04166667
-7.7,42.03333333
-7.69166667,42.03333333
-7.69166667,42.025
-7.7,42.025
-7.7,42.01666667
-7.7,42.00833333
-7.69166667,42.00833333
-7.69166667,42
-7.68333333,42
-7.675,42
-7.675,42.00833333
-7.68333333,42.00833333
-7.68333333,42.01666667
-7.675,42.01666667
-7.66666667,42.01666667
-7.65833333,42.01666667
-7.65,42.01666667
-7.65,42.025
-7.65833333,42.025
-7.65833333,42.03333333
-7.66666667,42.03333333
-7.66666667,42.04166667
-7.66666667,42.05
-7.65833333,42.05
-7.65833333,42.05833333
-7.66666667,42.05833333
-7.675,42.05833333
-7.675,42.06666667
-7.68333333,42.06666667
-7.68333333,42.05833333
-7.69166667,42.05833333
-7.7,42.05833333
-7.70833333,42.05833333
-7.71666667,42.05833333
-7.71666667,42.06666667
-7.71666667,42.075
-7.70833333,42.075
-7.7,42.075
-7.7,42.08333333
-7.7,42.09166667
-7.69166667,42.09166667
-7.69166667,42.1
-7.7,42.1
-7.7,42.10833333
-7.7,42.11666667
-7.69166667,42.11666667
-7.68333333,42.11666667
-7.675,42.11666667
-7.66666667,42.11666667
-7.65833333,42.11666667
-7.65,42.11666667
-7.64166667,42.11666667
-7.64166667,42.125
-7.63333333,42.125
-7.63333333,42.13333333
-7.64166667,42.13333333
-7.65,42.13333333
-7.65,42.14166667
-7.65833333,42.14166667
-7.65833333,42.13333333
-7.66666667,42.13333333
-7.66666667,42.14166667
-7.675,42.14166667
-7.675,42.13333333
-7.68333333,42.13333333
-7.68333333,42.14166667
-7.68333333,42.15
-7.69166667,42.15
-7.69166667,42.15833333
-7.7,42.15833333
-7.70833333,42.15833333
-7.70833333,42.15
-7.71666667,42.15
-7.71666667,42.14166667
-7.725,42.14166667
-7.73333333,42.14166667
-7.74166667,42.14166667
-7.75,42.14166667
-7.75,42.15
-7.75833333,42.15
-7.75833333,42.14166667
-7.75833333,42.13333333
-7.75,42.13333333
-7.75,42.125
-7.75,42.11666667
-7.75833333,42.11666667
-7.75833333,42.10833333
-7.76666667,42.10833333
-7.76666667,42.1
-7.775,42.1
-7.775,42.09166667
-7.78333333,42.09166667
-7.79166667,42.09166667
-7.79166667,42.08333333
-7.8,42.08333333
-7.80833333,42.08333333
-7.80833333,42.09166667
-7.80833333,42.1
-7.8,42.1
-7.8,42.10833333
-7.80833333,42.10833333
-7.81666667,42.10833333
-7.825,42.10833333
-7.825,42.1
-7.83333333,42.1
-7.83333333,42.09166667
-7.825,42.09166667
-7.81666667,42.09166667
-7.81666667,42.08333333
-7.81666667,42.075
-7.825,42.075
</coordinates>
</LinearRing>
</innerBoundaryIs>
<innerBoundaryIs>
<LinearRing>
<coordinates>
-7.65,42.025
-7.64166667,42.025
-7.64166667,42.03333333
-7.65,42.03333333
-7.65,42.025
</coordinates>
</LinearRing>
</innerBoundaryIs>
<innerBoundaryIs>
<LinearRing>
<coordinates>
-7.675,42.06666667
-7.66666667,42.06666667
-7.66666667,42.075
-7.675,42.075
-7.675,42.06666667
</coordinates>
</LinearRing>
</innerBoundaryIs>
<innerBoundaryIs>
<LinearRing>
<coordinates>
-6.90833333,42.08333333
-6.90833333,42.075
-6.90833333,42.06666667
-6.90833333,42.05833333
-6.91666667,42.05833333
-6.91666667,42.05
-6.90833333,42.05
-6.9,42.05
-6.9,42.05833333
-6.9,42.06666667
-6.89166667,42.06666667
-6.88333333,42.06666667
-6.88333333,42.075
-6.875,42.075
-6.86666667,42.075
-6.86666667,42.06666667
-6.85833333,42.06666667
-6.85833333,42.05833333
-6.85,42.05833333
-6.84166667,42.05833333
-6.84166667,42.05
-6.83333333,42.05
-6.83333333,42.05833333
-6.825,42.05833333
-6.81666667,42.05833333
-6.81666667,42.06666667
-6.80833333,42.06666667
-6.8,42.06666667
-6.8,42.05833333
-6.79166667,42.05833333
-6.78333333,42.05833333
-6.78333333,42.06666667
-6.78333333,42.075
-6.775,42.075
-6.775,42.08333333
-6.775,42.09166667
-6.78333333,42.09166667
-6.78333333,42.1
-6.775,42.1
-6.76666667,42.1
-6.76666667,42.10833333
-6.775,42.10833333
-6.78333333,42.10833333
-6.79166667,42.10833333
-6.8,42.10833333
-6.8,42.1
-6.80833333,42.1
-6.80833333,42.10833333
-6.81666667,42.10833333
-6.81666667,42.1
-6.825,42.1
-6.83333333,42.1
-6.83333333,42.09166667
-6.84166667,42.09166667
-6.84166667,42.1
-6.84166667,42.10833333
-6.85,42.10833333
-6.85833333,42.10833333
-6.86666667,42.10833333
-6.875,42.10833333
-6.875,42.1
-6.875,42.09166667
-6.875,42.08333333
-6.88333333,42.08333333
-6.88333333,42.09166667
-6.89166667,42.09166667
-6.9,42.09166667
-6.9,42.08333333
-6.90833333,42.08333333
</coordinates>
</LinearRing>
</innerBoundaryIs>
<innerBoundaryIs>
<LinearRing>
<coordinates>
-6.83333333,42.05
-6.83333333,42.04166667
-6.825,42.04166667
-6.81666667,42.04166667
-6.81666667,42.05
-6.825,42.05
-6.83333333,42.05
</coordinates>
</LinearRing>
</innerBoundaryIs>
<innerBoundaryIs>
<LinearRing>
<coordinates>
-6.83333333,42.04166667
-6.84166667,42.04166667
-6.84166667,42.03333333
-6.83333333,42.03333333
-6.83333333,42.04166667
</coordinates>
</LinearRing>
</innerBoundaryIs>
<innerBoundaryIs>
<LinearRing>
<coordinates>
-6.55833333,42.01666667
-6.55,42.01666667
-6.55,42.025
-6.55833333,42.025
-6.55833333,42.01666667
</coordinates>
</LinearRing>
</innerBoundaryIs>
<innerBoundaryIs>
<LinearRing>
<coordinates>
-6.55,42.01666667
-6.55,42.00833333
-6.54166667,42.00833333
-6.53333333,42.00833333
-6.525,42.00833333
-6.525,42
-6.51666667,42
-6.50833333,42
-6.5,42
-6.5,42.00833333
-6.49166667,42.00833333
-6.48333333,42.00833333
-6.475,42.00833333
-6.475,42.01666667
-6.46666667,42.01666667
-6.46666667,42.025
-6.475,42.025
-6.48333333,42.025
-6.48333333,42.01666667
-6.49166667,42.01666667
-6.5,42.01666667
-6.50833333,42.01666667
-6.50833333,42.00833333
-6.51666667,42.00833333
-6.51666667,42.01666667
-6.525,42.01666667
-6.53333333,42.01666667
-6.53333333,42.025
-6.54166667,42.025
-6.54166667,42.01666667
-6.55,42.01666667
</coordinates>
</LinearRing>
</innerBoundaryIs>
<innerBoundaryIs>
<LinearRing>
<coordinates>
-6.35,42.025
-6.35,42.01666667
-6.35,42.00833333
-6.34166667,42.00833333
-6.34166667,42.01666667
-6.33333333,42.01666667
-6.33333333,42.025
-6.34166667,42.025
-6.34166667,42.03333333
-6.35,42.03333333
-6.35,42.025
</coordinates>
</LinearRing>
</innerBoundaryIs>
<innerBoundaryIs>
<LinearRing>
<coordinates>
-6.34166667,42.03333333
-6.33333333,42.03333333
-6.33333333,42.04166667
-6.34166667,42.04166667
-6.34166667,42.03333333
</coordinates>
</LinearRing>
</innerBoundaryIs>
<innerBoundaryIs>
<LinearRing>
<coordinates>
-6.33333333,42.04166667
-6.325,42.04166667
-6.325,42.05
-6.33333333,42.05
-6.33333333,42.04166667
</coordinates>
</LinearRing>
</innerBoundaryIs>
<innerBoundaryIs>
<LinearRing>
<coordinates>
-6.20833333,41.98333333
-6.20833333,41.975
-6.2,41.975
-6.2,41.96666667
-6.19166667,41.96666667
-6.19166667,41.975
-6.18333333,41.975
-6.18333333,41.98333333
-6.19166667,41.98333333
-6.2,41.98333333
-6.20833333,41.98333333
</coordinates>
</LinearRing>
</innerBoundaryIs>
<innerBoundaryIs>
<LinearRing>
<coordinates>
-6.18333333,41.975
-6.18333333,41.96666667
-6.175,41.96666667
-6.16666667,41.96666667
-6.15833333,41.96666667
-6.15833333,41.975
-6.15,41.975
-6.14166667,41.975
-6.14166667,41.98333333
-6.15,41.98333333
-6.15833333,41.98333333
-6.16666667,41.98333333
-6.16666667,41.975
-6.175,41.975
-6.18333333,41.975
</coordinates>
</LinearRing>
</innerBoundaryIs>
<innerBoundaryIs>
<LinearRing>
<coordinates>
-6.10833333,41.98333333
-6.10833333,41.975
-6.1,41.975
-6.1,41.98333333
-6.1,41.99166667
-6.10833333,41.99166667
-6.10833333,41.98333333
</coordinates>
</LinearRing>
</innerBoundaryIs>
<innerBoundaryIs>
<LinearRing>
<coordinates>
-6.10833333,41.99166667
-6.10833333,42
-6.11666667,42
-6.11666667,41.99166667
-6.10833333,41.99166667
</coordinates>
</LinearRing>
</innerBoundaryIs>
<innerBoundaryIs>
<LinearRing>
<coordinates>
-6.11666667,42
-6.11666667,42.00833333
-6.125,42.00833333
-6.13333333,42.00833333
-6.14166667,42.00833333
-6.14166667,42
-6.13333333,42
-6.125,42
-6.11666667,42
</coordinates>
</LinearRing>
</innerBoundaryIs>
<innerBoundaryIs>
<LinearRing>
<coordinates>
-6.58333333,42.04166667
-6.58333333,42.03333333
-6.575,42.03333333
-6.575,42.04166667
-6.58333333,42.04166667
</coordinates>
</LinearRing>
</innerBoundaryIs>
<innerBoundaryIs>
<LinearRing>
<coordinates>
-6.575,42.03333333
-6.575,42.025
-6.56666667,42.025
-6.56666667,42.03333333
-6.575,42.03333333
</coordinates>
</LinearRing>
</innerBoundaryIs>
<innerBoundaryIs>
<LinearRing>
<coordinates>
-7,42.15833333
-7,42.15
-7,42.14166667
-6.99166667,42.14166667
-6.99166667,42.15
-6.98333333,42.15
-6.98333333,42.15833333
-6.975,42.15833333
-6.975,42.16666667
-6.98333333,42.16666667
-6.99166667,42.16666667
-6.99166667,42.15833333
-7,42.15833333
</coordinates>
</LinearRing>
</innerBoundaryIs>
<innerBoundaryIs>
<LinearRing>
<coordinates>
-6.975,42.15833333
-6.975,42.15
-6.96666667,42.15
-6.96666667,42.15833333
-6.975,42.15833333
</coordinates>
</LinearRing>
</innerBoundaryIs>
<innerBoundaryIs>
<LinearRing>
<coordinates>
-6.95,42.11666667
-6.95,42.10833333
-6.95,42.1
-6.94166667,42.1
-6.93333333,42.1
-6.925,42.1
-6.91666667,42.1
-6.91666667,42.10833333
-6.90833333,42.10833333
-6.90833333,42.11666667
-6.91666667,42.11666667
-6.925,42.11666667
-6.93333333,42.11666667
-6.94166667,42.11666667
-6.95,42.11666667
</coordinates>
</LinearRing>
</innerBoundaryIs>
<innerBoundaryIs>
<LinearRing>
<coordinates>
-6.90833333,42.11666667
-6.9,42.11666667
-6.9,42.125
-6.90833333,42.125
-6.90833333,42.11666667
</coordinates>
</LinearRing>
</innerBoundaryIs>
<innerBoundaryIs>
<LinearRing>
<coordinates>
-6.83333333,42.13333333
-6.825,42.13333333
-6.825,42.14166667
-6.83333333,42.14166667
-6.83333333,42.13333333
</coordinates>
</LinearRing>
</innerBoundaryIs>
<innerBoundaryIs>
<LinearRing>
<coordinates>
-6.83333333,42.14166667
-6.83333333,42.15
-6.84166667,42.15
-6.84166667,42.14166667
-6.83333333,42.14166667
</coordinates>
</LinearRing>
</innerBoundaryIs>
<innerBoundaryIs>
<LinearRing>
<coordinates>
-8.01666667,42.16666667
-8.00833333,42.16666667
-8.00833333,42.175
-8.01666667,42.175
-8.01666667,42.16666667
</coordinates>
</LinearRing>
</innerBoundaryIs>
<innerBoundaryIs>
<LinearRing>
<coordinates>
-8.01666667,42.175
-8.01666667,42.18333333
-8.00833333,42.18333333
-8,42.18333333
-8,42.19166667
-8.00833333,42.19166667
-8.00833333,42.2
-8.01666667,42.2
-8.01666667,42.19166667
-8.025,42.19166667
-8.025,42.2
-8.025,42.20833333
-8.01666667,42.20833333
-8.01666667,42.21666667
-8.025,42.21666667
-8.03333333,42.21666667
-8.03333333,42.20833333
-8.03333333,42.2
-8.04166667,42.2
-8.05,42.2
-8.05,42.19166667
-8.05,42.18333333
-8.04166667,42.18333333
-8.03333333,42.18333333
-8.03333333,42.175
-8.025,42.175
-8.01666667,42.175
</coordinates>
</LinearRing>
</innerBoundaryIs>
<innerBoundaryIs>
<LinearRing>
<coordinates>
-8.05,42.18333333
-8.05833333,42.18333333
-8.05833333,42.175
-8.05,42.175
-8.05,42.18333333
</coordinates>
</LinearRing>
</innerBoundaryIs>
<innerBoundaryIs>
<LinearRing>
<coordinates>
-7.85,42.16666667
-7.84166667,42.16666667
-7.83333333,42.16666667
-7.83333333,42.175
-7.84166667,42.175
-7.85,42.175
-7.85,42.16666667
</coordinates>
</LinearRing>
</innerBoundaryIs>
<innerBoundaryIs>
<LinearRing>
<coordinates>
-7.85,42.175
-7.85,42.18333333
-7.85833333,42.18333333
-7.86666667,42.18333333
-7.86666667,42.19166667
-7.875,42.19166667
-7.875,42.18333333
-7.875,42.175
-7.86666667,42.175
-7.85833333,42.175
-7.85,42.175
</coordinates>
</LinearRing>
</innerBoundaryIs>
<innerBoundaryIs>
<LinearRing>
<coordinates>
-7.15833333,42.18333333
-7.15,42.18333333
-7.15,42.19166667
-7.15833333,42.19166667
-7.15833333,42.18333333
</coordinates>
</LinearRing>
</innerBoundaryIs>
<innerBoundaryIs>
<LinearRing>
<coordinates>
-7.15,42.19166667
-7.14166667,42.19166667
-7.14166667,42.2
-7.15,42.2
-7.15,42.19166667
</coordinates>
</LinearRing>
</innerBoundaryIs>
<innerBoundaryIs>
<LinearRing>
<coordinates>
-7.73333333,42.175
-7.725,42.175
-7.71666667,42.175
-7.71666667,42.18333333
-7.725,42.18333333
-7.73333333,42.18333333
-7.73333333,42.175
</coordinates>
</LinearRing>
</innerBoundaryIs>
<innerBoundaryIs>
<LinearRing>
<coordinates>
-7.71666667,42.175
-7.71666667,42.16666667
-7.70833333,42.16666667
-7.70833333,42.175
-7.71666667,42.175
</coordinates>
</LinearRing>
</innerBoundaryIs>
<innerBoundaryIs>
<LinearRing>
<coordinates>
-6.3,42.25
-6.3,42.24166667
-6.29166667,42.24166667
-6.29166667,42.25
-6.3,42.25
</coordinates>
</LinearRing>
</innerBoundaryIs>
<innerBoundaryIs>
<LinearRing>
<coordinates>
-6.29166667,42.24166667
-6.29166667,42.23333333
-6.28333333,42.23333333
-6.28333333,42.24166667
-6.29166667,42.24166667
</coordinates>
</LinearRing>
</innerBoundaryIs>
<innerBoundaryIs>
<LinearRing>
<coordinates>
-7.175,42.575
-7.175,42.56666667
-7.16666667,42.56666667
-7.15833333,42.56666667
-7.15833333,42.55833333
-7.15,42.55833333
-7.15,42.56666667
-7.14166667,42.56666667
-7.14166667,42.575
-7.13333333,42.575
-7.13333333,42.58333333
-7.125,42.58333333
-7.125,42.59166667
-7.11666667,42.59166667
-7.10833333,42.59166667
-7.1,42.59166667
-7.1,42.6
-7.09166667,42.6
-7.09166667,42.60833333
-7.1,42.60833333
-7.10833333,42.60833333
-7.10833333,42.6
-7.11666667,42.6
-7.125,42.6
-7.13333333,42.6
-7.13333333,42.59166667
-7.14166667,42.59166667
-7.14166667,42.58333333
-7.15,42.58333333
-7.15,42.575
-7.15833333,42.575
-7.16666667,42.575
-7.175,42.575
</coordinates>
</LinearRing>
</innerBoundaryIs>
<innerBoundaryIs>
<LinearRing>
<coordinates>
-7.175,42.56666667
-7.18333333,42.56666667
-7.18333333,42.55833333
-7.18333333,42.55
-7.175,42.55
-7.175,42.55833333
-7.175,42.56666667
</coordinates>
</LinearRing>
</innerBoundaryIs>
<innerBoundaryIs>
<LinearRing>
<coordinates>
-7.125,42.58333333
-7.125,42.575
-7.11666667,42.575
-7.11666667,42.58333333
-7.125,42.58333333
</coordinates>
</LinearRing>
</innerBoundaryIs>
<innerBoundaryIs>
<LinearRing>
<coordinates>
-7.13333333,42.33333333
-7.125,42.33333333
-7.125,42.34166667
-7.13333333,42.34166667
-7.13333333,42.33333333
</coordinates>
</LinearRing>
</innerBoundaryIs>
<innerBoundaryIs>
<LinearRing>
<coordinates>
-7.13333333,42.34166667
-7.13333333,42.35
-7.13333333,42.35833333
-7.13333333,42.36666667
-7.125,42.36666667
-7.11666667,42.36666667
-7.11666667,42.375
-7.10833333,42.375
-7.1,42.375
-7.1,42.38333333
-7.09166667,42.38333333
-7.09166667,42.39166667
-7.08333333,42.39166667
-7.08333333,42.4
-7.075,42.4
-7.075,42.40833333
-7.08333333,42.40833333
-7.09166667,42.40833333
-7.1,42.40833333
-7.1,42.4
-7.10833333,42.4
-7.10833333,42.40833333
-7.10833333,42.41666667
-7.11666667,42.41666667
-7.125,42.41666667
-7.125,42.40833333
-7.125,42.4
-7.13333333,42.4
-7.13333333,42.39166667
-7.14166667,42.39166667
-7.15,42.39166667
-7.15,42.38333333
-7.15,42.375
-7.14166667,42.375
-7.14166667,42.36666667
-7.14166667,42.35833333
-7.14166667,42.35
-7.14166667,42.34166667
-7.13333333,42.34166667
</coordinates>
</LinearRing>
</innerBoundaryIs>
<innerBoundaryIs>
<LinearRing>
<coordinates>
-7.075,42.40833333
-7.06666667,42.40833333
-7.05833333,42.40833333
-7.05,42.40833333
-7.04166667,42.40833333
-7.03333333,42.40833333
-7.025,42.40833333
-7.01666667,42.40833333
-7.00833333,42.40833333
-7,42.40833333
-6.99166667,42.40833333
-6.98333333,42.40833333
-6.975,42.40833333
-6.975,42.41666667
-6.96666667,42.41666667
-6.96666667,42.425
-6.95833333,42.425
-6.95833333,42.43333333
-6.95,42.43333333
-6.95,42.44166667
-6.95833333,42.44166667
-6.95833333,42.45
-6.96666667,42.45
-6.96666667,42.44166667
-6.975,42.44166667
-6.975,42.43333333
-6.98333333,42.43333333
-6.99166667,42.43333333
-6.99166667,42.425
-7,42.425
-7.00833333,42.425
-7.01666667,42.425
-7.01666667,42.43333333
-7.025,42.43333333
-7.03333333,42.43333333
-7.04166667,42.43333333
-7.04166667,42.425
-7.05,42.425
-7.05,42.41666667
-7.05833333,42.41666667
-7.06666667,42.41666667
-7.075,42.41666667
-7.075,42.40833333
</coordinates>
</LinearRing>
</innerBoundaryIs>
<innerBoundaryIs>
<LinearRing>
<coordinates>
-6.95,42.44166667
-6.94166667,42.44166667
-6.93333333,42.44166667
-6.93333333,42.45
-6.925,42.45
-6.91666667,42.45
-6.90833333,42.45
-6.90833333,42.44166667
-6.9,42.44166667
-6.9,42.45
-6.89166667,42.45
-6.88333333,42.45
-6.875,42.45
-6.875,42.45833333
-6.88333333,42.45833333
-6.88333333,42.46666667
-6.875,42.46666667
-6.86666667,42.46666667
-6.85833333,42.46666667
-6.85833333,42.475
-6.85833333,42.48333333
-6.86666667,42.48333333
-6.86666667,42.49166667
-6.875,42.49166667
-6.88333333,42.49166667
-6.89166667,42.49166667
-6.9,42.49166667
-6.90833333,42.49166667
-6.91666667,42.49166667
-6.91666667,42.48333333
-6.90833333,42.48333333
-6.90833333,42.475
-6.90833333,42.46666667
-6.9,42.46666667
-6.9,42.45833333
-6.90833333,42.45833333
-6.91666667,42.45833333
-6.925,42.45833333
-6.93333333,42.45833333
-6.94166667,42.45833333
-6.94166667,42.45
-6.95,42.45
-6.95,42.44166667
</coordinates>
</LinearRing>
</innerBoundaryIs>
<innerBoundaryIs>
<LinearRing>
<coordinates>
-7.15,42.375
-7.15833333,42.375
-7.15833333,42.36666667
-7.15,42.36666667
-7.15,42.375
</coordinates>
</LinearRing>
</innerBoundaryIs>
<innerBoundaryIs>
<LinearRing>
<coordinates>
-6.875,42.33333333
-6.86666667,42.33333333
-6.86666667,42.34166667
-6.85833333,42.34166667
-6.85833333,42.35
-6.85833333,42.35833333
-6.85833333,42.36666667
-6.86666667,42.36666667
-6.875,42.36666667
-6.88333333,42.36666667
-6.89166667,42.36666667
-6.89166667,42.375
-6.9,42.375
-6.90833333,42.375
-6.90833333,42.36666667
-6.90833333,42.35833333
-6.9,42.35833333
-6.89166667,42.35833333
-6.89166667,42.35
-6.89166667,42.34166667
-6.88333333,42.34166667
-6.875,42.34166667
-6.875,42.33333333
</coordinates>
</LinearRing>
</innerBoundaryIs>
<innerBoundaryIs>
<LinearRing>
<coordinates>
-6.85833333,42.34166667
-6.85833333,42.33333333
-6.85,42.33333333
-6.85,42.34166667
-6.85833333,42.34166667
</coordinates>
</LinearRing>
</innerBoundaryIs>
<innerBoundaryIs>
<LinearRing>
<coordinates>
-7.51666667,42.275
-7.51666667,42.26666667
-7.50833333,42.26666667
-7.50833333,42.275
-7.51666667,42.275
</coordinates>
</LinearRing>
</innerBoundaryIs>
<innerBoundaryIs>
<LinearRing>
<coordinates>
-7.51666667,42.26666667
-7.525,42.26666667
-7.525,42.25833333
-7.51666667,42.25833333
-7.51666667,42.26666667
</coordinates>
</LinearRing>
</innerBoundaryIs>
<innerBoundaryIs>
<LinearRing>
<coordinates>
-7.525,42.26666667
-7.525,42.275
-7.53333333,42.275
-7.53333333,42.26666667
-7.525,42.26666667
</coordinates>
</LinearRing>
</innerBoundaryIs>
<innerBoundaryIs>
<LinearRing>
<coordinates>
-7.275,42.86666667
-7.26666667,42.86666667
-7.25833333,42.86666667
-7.25833333,42.875
-7.25833333,42.88333333
-7.25,42.88333333
-7.25,42.875
-7.24166667,42.875
-7.24166667,42.86666667
-7.24166667,42.85833333
-7.23333333,42.85833333
-7.225,42.85833333
-7.225,42.86666667
-7.225,42.875
-7.23333333,42.875
-7.23333333,42.88333333
-7.23333333,42.89166667
-7.24166667,42.89166667
-7.24166667,42.9
-7.25,42.9
-7.25,42.90833333
-7.25,42.91666667
-7.25833333,42.91666667
-7.25833333,42.925
-7.26666667,42.925
-7.26666667,42.93333333
-7.275,42.93333333
-7.275,42.94166667
-7.28333333,42.94166667
-7.28333333,42.95
-7.29166667,42.95
-7.29166667,42.95833333
-7.3,42.95833333
-7.3,42.95
-7.3,42.94166667
-7.30833333,42.94166667
-7.30833333,42.93333333
-7.30833333,42.925
-7.30833333,42.91666667
-7.3,42.91666667
-7.29166667,42.91666667
-7.29166667,42.90833333
-7.29166667,42.9
-7.28333333,42.9
-7.275,42.9
-7.275,42.89166667
-7.275,42.88333333
-7.275,42.875
-7.275,42.86666667
</coordinates>
</LinearRing>
</innerBoundaryIs>
<innerBoundaryIs>
<LinearRing>
<coordinates>
-7.225,42.875
-7.21666667,42.875
-7.21666667,42.88333333
-7.225,42.88333333
-7.225,42.875
</coordinates>
</LinearRing>
</innerBoundaryIs>
<innerBoundaryIs>
<LinearRing>
<coordinates>
-7.16666667,42.69166667
-7.15833333,42.69166667
-7.15833333,42.7
-7.15833333,42.70833333
-7.16666667,42.70833333
-7.16666667,42.7
-7.16666667,42.69166667
</coordinates>
</LinearRing>
</innerBoundaryIs>
<innerBoundaryIs>
<LinearRing>
<coordinates>
-7.15833333,42.69166667
-7.15833333,42.68333333
-7.15,42.68333333
-7.14166667,42.68333333
-7.14166667,42.675
-7.13333333,42.675
-7.13333333,42.68333333
-7.125,42.68333333
-7.125,42.675
-7.11666667,42.675
-7.10833333,42.675
-7.1,42.675
-7.1,42.68333333
-7.10833333,42.68333333
-7.10833333,42.69166667
-7.1,42.69166667
-7.09166667,42.69166667
-7.08333333,42.69166667
-7.075,42.69166667
-7.06666667,42.69166667
-7.05833333,42.69166667
-7.05,42.69166667
-7.04166667,42.69166667
-7.04166667,42.7
-7.03333333,42.7
-7.025,42.7
-7.01666667,42.7
-7.01666667,42.70833333
-7.01666667,42.71666667
-7.025,42.71666667
-7.03333333,42.71666667
-7.03333333,42.70833333
-7.04166667,42.70833333
-7.05,42.70833333
-7.05,42.7
-7.05833333,42.7
-7.06666667,42.7
-7.075,42.7
-7.08333333,42.7
-7.09166667,42.7
-7.09166667,42.70833333
-7.1,42.70833333
-7.1,42.7
-7.10833333,42.7
-7.10833333,42.70833333
-7.11666667,42.70833333
-7.11666667,42.7
-7.11666667,42.69166667
-7.125,42.69166667
-7.13333333,42.69166667
-7.14166667,42.69166667
-7.15,42.69166667
-7.15833333,42.69166667
</coordinates>
</LinearRing>
</innerBoundaryIs>
<innerBoundaryIs>
<LinearRing>
<coordinates>
-7.15833333,42.68333333
-7.16666667,42.68333333
-7.16666667,42.675
-7.175,42.675
-7.175,42.66666667
-7.16666667,42.66666667
-7.15833333,42.66666667
-7.15833333,42.675
-7.15833333,42.68333333
</coordinates>
</LinearRing>
</innerBoundaryIs>
<innerBoundaryIs>
<LinearRing>
<coordinates>
-7.175,42.675
-7.175,42.68333333
-7.18333333,42.68333333
-7.19166667,42.68333333
-7.19166667,42.675
-7.18333333,42.675
-7.175,42.675
</coordinates>
</LinearRing>
</innerBoundaryIs>
<innerBoundaryIs>
<LinearRing>
<coordinates>
-7.04166667,42.69166667
-7.04166667,42.68333333
-7.04166667,42.675
-7.03333333,42.675
-7.03333333,42.68333333
-7.03333333,42.69166667
-7.04166667,42.69166667
</coordinates>
</LinearRing>
</innerBoundaryIs>
<innerBoundaryIs>
<LinearRing>
<coordinates>
-7.04166667,42.675
-7.05,42.675
-7.05,42.66666667
-7.04166667,42.66666667
-7.04166667,42.675
</coordinates>
</LinearRing>
</innerBoundaryIs>
<innerBoundaryIs>
<LinearRing>
<coordinates>
-7.04166667,42.66666667
-7.04166667,42.65833333
-7.03333333,42.65833333
-7.025,42.65833333
-7.025,42.66666667
-7.03333333,42.66666667
-7.04166667,42.66666667
</coordinates>
</LinearRing>
</innerBoundaryIs>
<innerBoundaryIs>
<LinearRing>
<coordinates>
-6.93333333,42.69166667
-6.93333333,42.68333333
-6.925,42.68333333
-6.925,42.69166667
-6.925,42.7
-6.93333333,42.7
-6.93333333,42.69166667
</coordinates>
</LinearRing>
</innerBoundaryIs>
<innerBoundaryIs>
<LinearRing>
<coordinates>
-6.925,42.68333333
-6.925,42.675
-6.91666667,42.675
-6.91666667,42.68333333
-6.925,42.68333333
</coordinates>
</LinearRing>
</innerBoundaryIs>
<innerBoundaryIs>
<LinearRing>
<coordinates>
-6.925,42.675
-6.93333333,42.675
-6.94166667,42.675
-6.94166667,42.66666667
-6.93333333,42.66666667
-6.93333333,42.65833333
-6.925,42.65833333
-6.91666667,42.65833333
-6.91666667,42.66666667
-6.925,42.66666667
-6.925,42.675
</coordinates>
</LinearRing>
</innerBoundaryIs>
<innerBoundaryIs>
<LinearRing>
<coordinates>
-6.94166667,42.66666667
-6.95,42.66666667
-6.95,42.65833333
-6.94166667,42.65833333
-6.94166667,42.66666667
</coordinates>
</LinearRing>
</innerBoundaryIs>
<innerBoundaryIs>
<LinearRing>
<coordinates>
-6.95,42.66666667
-6.95,42.675
-6.95833333,42.675
-6.95833333,42.66666667
-6.95,42.66666667
</coordinates>
</LinearRing>
</innerBoundaryIs>
<innerBoundaryIs>
<LinearRing>
<coordinates>
-7.05,42.63333333
-7.05,42.625
-7.05,42.61666667
-7.04166667,42.61666667
-7.04166667,42.60833333
-7.03333333,42.60833333
-7.03333333,42.61666667
-7.03333333,42.625
-7.04166667,42.625
-7.04166667,42.63333333
-7.05,42.63333333
</coordinates>
</LinearRing>
</innerBoundaryIs>
<innerBoundaryIs>
<LinearRing>
<coordinates>
-7.04166667,42.60833333
-7.05,42.60833333
-7.05,42.6
-7.05,42.59166667
-7.04166667,42.59166667
-7.04166667,42.6
-7.04166667,42.60833333
</coordinates>
</LinearRing>
</innerBoundaryIs>
<innerBoundaryIs>
<LinearRing>
<coordinates>
-7.04166667,42.63333333
-7.03333333,42.63333333
-7.03333333,42.64166667
-7.04166667,42.64166667
-7.04166667,42.63333333
</coordinates>
</LinearRing>
</innerBoundaryIs>
<innerBoundaryIs>
<LinearRing>
<coordinates>
-6.93333333,42.6
-6.93333333,42.59166667
-6.925,42.59166667
-6.925,42.6
-6.93333333,42.6
</coordinates>
</LinearRing>
</innerBoundaryIs>
<innerBoundaryIs>
<LinearRing>
<coordinates>
-6.925,42.59166667
-6.925,42.58333333
-6.91666667,42.58333333
-6.91666667,42.59166667
-6.925,42.59166667
</coordinates>
</LinearRing>
</innerBoundaryIs>
<innerBoundaryIs>
<LinearRing>
<coordinates>
-6.80833333,42.68333333
-6.80833333,42.675
-6.8,42.675
-6.79166667,42.675
-6.79166667,42.68333333
-6.8,42.68333333
-6.8,42.69166667
-6.80833333,42.69166667
-6.80833333,42.68333333
</coordinates>
</LinearRing>
</innerBoundaryIs>
<innerBoundaryIs>
<LinearRing>
<coordinates>
-6.79166667,42.68333333
-6.78333333,42.68333333
-6.78333333,42.69166667
-6.79166667,42.69166667
-6.79166667,42.68333333
</coordinates>
</LinearRing>
</innerBoundaryIs>
<innerBoundaryIs>
<LinearRing>
<coordinates>
-7.14166667,42.725
-7.15,42.725
-7.15,42.73333333
-7.15833333,42.73333333
-7.15833333,42.74166667
-7.16666667,42.74166667
-7.175,42.74166667
-7.175,42.73333333
-7.16666667,42.73333333
-7.16666667,42.725
-7.175,42.725
-7.175,42.71666667
-7.16666667,42.71666667
-7.15833333,42.71666667
-7.15,42.71666667
-7.14166667,42.71666667
-7.14166667,42.725
</coordinates>
</LinearRing>
</innerBoundaryIs>
<innerBoundaryIs>
<LinearRing>
<coordinates>
-7.175,42.71666667
-7.18333333,42.71666667
-7.19166667,42.71666667
-7.2,42.71666667
-7.20833333,42.71666667
-7.20833333,42.725
-7.21666667,42.725
-7.225,42.725
-7.225,42.71666667
-7.21666667,42.71666667
-7.21666667,42.70833333
-7.20833333,42.70833333
-7.2,42.70833333
-7.19166667,42.70833333
-7.18333333,42.70833333
-7.175,42.70833333
-7.175,42.71666667
</coordinates>
</LinearRing>
</innerBoundaryIs>
<innerBoundaryIs>
<LinearRing>
<coordinates>
-7.21666667,42.81666667
-7.21666667,42.80833333
-7.20833333,42.80833333
-7.20833333,42.81666667
-7.21666667,42.81666667
</coordinates>
</LinearRing>
</innerBoundaryIs>
<innerBoundaryIs>
<LinearRing>
<coordinates>
-7.20833333,42.81666667
-7.2,42.81666667
-7.19166667,42.81666667
-7.18333333,42.81666667
-7.175,42.81666667
-7.175,42.825
-7.175,42.83333333
-7.18333333,42.83333333
-7.19166667,42.83333333
-7.2,42.83333333
-7.2,42.84166667
-7.20833333,42.84166667
-7.20833333,42.83333333
-7.20833333,42.825
-7.20833333,42.81666667
</coordinates>
</LinearRing>
</innerBoundaryIs>
<innerBoundaryIs>
<LinearRing>
<coordinates>
-7.025,42.81666667
-7.025,42.80833333
-7.01666667,42.80833333
-7.01666667,42.81666667
-7.01666667,42.825
-7.025,42.825
-7.025,42.81666667
</coordinates>
</LinearRing>
</innerBoundaryIs>
<innerBoundaryIs>
<LinearRing>
<coordinates>
-7.01666667,42.825
-7.00833333,42.825
-7.00833333,42.83333333
-7.01666667,42.83333333
-7.01666667,42.825
</coordinates>
</LinearRing>
</innerBoundaryIs>
<innerBoundaryIs>
<LinearRing>
<coordinates>
-7.075,42.84166667
-7.075,42.83333333
-7.06666667,42.83333333
-7.06666667,42.84166667
-7.06666667,42.85
-7.075,42.85
-7.075,42.84166667
</coordinates>
</LinearRing>
</innerBoundaryIs>
<innerBoundaryIs>
<LinearRing>
<coordinates>
-7.06666667,42.83333333
-7.06666667,42.825
-7.05833333,42.825
-7.05833333,42.83333333
-7.06666667,42.83333333
</coordinates>
</LinearRing>
</innerBoundaryIs>
<innerBoundaryIs>
<LinearRing>
<coordinates>
-7.2,42.90833333
-7.2,42.9
-7.19166667,42.9
-7.19166667,42.90833333
-7.2,42.90833333
</coordinates>
</LinearRing>
</innerBoundaryIs>
<innerBoundaryIs>
<LinearRing>
<coordinates>
-7.19166667,42.9
-7.19166667,42.89166667
-7.18333333,42.89166667
-7.18333333,42.9
-7.19166667,42.9
</coordinates>
</LinearRing>
</innerBoundaryIs>
<innerBoundaryIs>
<LinearRing>
<coordinates>
-7.19166667,42.90833333
-7.18333333,42.90833333
-7.18333333,42.91666667
-7.19166667,42.91666667
-7.19166667,42.90833333
</coordinates>
</LinearRing>
</innerBoundaryIs>
<innerBoundaryIs>
<LinearRing>
<coordinates>
-7.34166667,42.95
-7.34166667,42.94166667
-7.34166667,42.93333333
-7.34166667,42.925
-7.34166667,42.91666667
-7.33333333,42.91666667
-7.33333333,42.925
-7.33333333,42.93333333
-7.325,42.93333333
-7.325,42.94166667
-7.325,42.95
-7.33333333,42.95
-7.34166667,42.95
</coordinates>
</LinearRing>
</innerBoundaryIs>
<innerBoundaryIs>
<LinearRing>
<coordinates>
-7.33333333,42.91666667
-7.33333333,42.90833333
-7.325,42.90833333
-7.31666667,42.90833333
-7.31666667,42.91666667
-7.325,42.91666667
-7.33333333,42.91666667
</coordinates>
</LinearRing>
</innerBoundaryIs>
<innerBoundaryIs>
<LinearRing>
<coordinates>
-7.125,42.99166667
-7.125,42.98333333
-7.11666667,42.98333333
-7.11666667,42.99166667
-7.125,42.99166667
</coordinates>
</LinearRing>
</innerBoundaryIs>
<innerBoundaryIs>
<LinearRing>
<coordinates>
-7.125,42.98333333
-7.13333333,42.98333333
-7.13333333,42.975
-7.125,42.975
-7.125,42.98333333
</coordinates>
</LinearRing>
</innerBoundaryIs>
<innerBoundaryIs>
<LinearRing>
<coordinates>
-7.13333333,42.98333333
-7.13333333,42.99166667
-7.14166667,42.99166667
-7.14166667,42.98333333
-7.13333333,42.98333333
</coordinates>
</LinearRing>
</innerBoundaryIs>
<innerBoundaryIs>
<LinearRing>
<coordinates>
-7.14166667,42.99166667
-7.14166667,43
-7.15,43
-7.15,42.99166667
-7.14166667,42.99166667
</coordinates>
</LinearRing>
</innerBoundaryIs>
<innerBoundaryIs>
<LinearRing>
<coordinates>
-7.18333333,43.00833333
-7.175,43.00833333
-7.175,43.01666667
-7.18333333,43.01666667
-7.18333333,43.00833333
</coordinates>
</LinearRing>
</innerBoundaryIs>
<innerBoundaryIs>
<LinearRing>
<coordinates>
-7.175,43.00833333
-7.175,43
-7.16666667,43
-7.16666667,43.00833333
-7.175,43.00833333
</coordinates>
</LinearRing>
</innerBoundaryIs>
<innerBoundaryIs>
<LinearRing>
<coordinates>
-7.09166667,43.13333333
-7.08333333,43.13333333
-7.08333333,43.14166667
-7.08333333,43.15
-7.09166667,43.15
-7.09166667,43.15833333
-7.1,43.15833333
-7.10833333,43.15833333
-7.10833333,43.15
-7.1,43.15
-7.1,43.14166667
-7.09166667,43.14166667
-7.09166667,43.13333333
</coordinates>
</LinearRing>
</innerBoundaryIs>
<innerBoundaryIs>
<LinearRing>
<coordinates>
-7.09166667,43.15833333
-7.08333333,43.15833333
-7.08333333,43.16666667
-7.08333333,43.175
-7.09166667,43.175
-7.1,43.175
-7.1,43.16666667
-7.09166667,43.16666667
-7.09166667,43.15833333
</coordinates>
</LinearRing>
</innerBoundaryIs>
<innerBoundaryIs>
<LinearRing>
<coordinates>
-7.075,43.13333333
-7.075,43.125
-7.075,43.11666667
-7.075,43.10833333
-7.06666667,43.10833333
-7.06666667,43.11666667
-7.06666667,43.125
-7.05833333,43.125
-7.05833333,43.13333333
-7.05833333,43.14166667
-7.06666667,43.14166667
-7.06666667,43.13333333
-7.075,43.13333333
</coordinates>
</LinearRing>
</innerBoundaryIs>
<innerBoundaryIs>
<LinearRing>
<coordinates>
-7.075,43.10833333
-7.08333333,43.10833333
-7.08333333,43.1
-7.075,43.1
-7.075,43.10833333
</coordinates>
</LinearRing>
</innerBoundaryIs>
<innerBoundaryIs>
<LinearRing>
<coordinates>
-7.14166667,43.1
-7.14166667,43.09166667
-7.13333333,43.09166667
-7.13333333,43.1
-7.14166667,43.1
</coordinates>
</LinearRing>
</innerBoundaryIs>
<innerBoundaryIs>
<LinearRing>
<coordinates>
-7.13333333,43.1
-7.125,43.1
-7.125,43.10833333
-7.13333333,43.10833333
-7.13333333,43.1
</coordinates>
</LinearRing>
</innerBoundaryIs>
<innerBoundaryIs>
<LinearRing>
<coordinates>
-7.125,43.1
-7.125,43.09166667
-7.11666667,43.09166667
-7.11666667,43.1
-7.125,43.1
</coordinates>
</LinearRing>
</innerBoundaryIs>
<innerBoundaryIs>
<LinearRing>
<coordinates>
-8.24166667,41.41666667
-8.23333333,41.41666667
-8.23333333,41.425
-8.24166667,41.425
-8.24166667,41.41666667
</coordinates>
</LinearRing>
</innerBoundaryIs>
<innerBoundaryIs>
<LinearRing>
<coordinates>
-7.99166667,41.40833333
-7.98333333,41.40833333
-7.98333333,41.41666667
-7.98333333,41.425
-7.98333333,41.43333333
-7.98333333,41.44166667
-7.99166667,41.44166667
-8,41.44166667
-8,41.45
-8,41.45833333
-8.00833333,41.45833333
-8.01666667,41.45833333
-8.01666667,41.45
-8.00833333,41.45
-8.00833333,41.44166667
-8.00833333,41.43333333
-8.00833333,41.425
-8.00833333,41.41666667
-8,41.41666667
-8,41.425
-7.99166667,41.425
-7.99166667,41.41666667
-7.99166667,41.40833333
</coordinates>
</LinearRing>
</innerBoundaryIs>
<innerBoundaryIs>
<LinearRing>
<coordinates>
-6.58333333,41.41666667
-6.58333333,41.40833333
-6.58333333,41.4
-6.59166667,41.4
-6.59166667,41.39166667
-6.58333333,41.39166667
-6.575,41.39166667
-6.575,41.4
-6.575,41.40833333
-6.56666667,41.40833333
-6.56666667,41.41666667
-6.575,41.41666667
-6.58333333,41.41666667
</coordinates>
</LinearRing>
</innerBoundaryIs>
<innerBoundaryIs>
<LinearRing>
<coordinates>
-6.35833333,41.41666667
-6.35,41.41666667
-6.35,41.425
-6.35833333,41.425
-6.35833333,41.41666667
</coordinates>
</LinearRing>
</innerBoundaryIs>
<innerBoundaryIs>
<LinearRing>
<coordinates>
-6.25833333,41.40833333
-6.25833333,41.4
-6.25,41.4
-6.25,41.40833333
-6.25,41.41666667
-6.25833333,41.41666667
-6.25833333,41.40833333
</coordinates>
</LinearRing>
</innerBoundaryIs>
<innerBoundaryIs>
<LinearRing>
<coordinates>
-8.08333333,40.5
-8.08333333,40.49166667
-8.075,40.49166667
-8.075,40.5
-8.08333333,40.5
</coordinates>
</LinearRing>
</innerBoundaryIs>
<innerBoundaryIs>
<LinearRing>
<coordinates>
-6.525,40.5
-6.51666667,40.5
-6.50833333,40.5
-6.50833333,40.50833333
-6.5,40.50833333
-6.5,40.51666667
-6.50833333,40.51666667
-6.51666667,40.51666667
-6.51666667,40.50833333
-6.525,40.50833333
-6.525,40.5
</coordinates>
</LinearRing>
</innerBoundaryIs>
<innerBoundaryIs>
<LinearRing>
<coordinates>
-6.43333333,40.5
-6.425,40.5
-6.425,40.50833333
-6.43333333,40.50833333
-6.43333333,40.5
</coordinates>
</LinearRing>
</innerBoundaryIs>
<innerBoundaryIs>
<LinearRing>
<coordinates>
-5.90833333,40.5
-5.90833333,40.49166667
-5.9,40.49166667
-5.89166667,40.49166667
-5.89166667,40.5
-5.9,40.5
-5.90833333,40.5
</coordinates>
</LinearRing>
</innerBoundaryIs>
<innerBoundaryIs>
<LinearRing>
<coordinates>
-8.05,40.275
-8.04166667,40.275
-8.04166667,40.28333333
-8.05,40.28333333
-8.05,40.275
</coordinates>
</LinearRing>
</innerBoundaryIs>
<innerBoundaryIs>
<LinearRing>
<coordinates>
-5.8,40.08333333
-5.79166667,40.08333333
-5.78333333,40.08333333
-5.78333333,40.09166667
-5.79166667,40.09166667
-5.8,40.09166667
-5.8,40.08333333
</coordinates>
</LinearRing>
</innerBoundaryIs>
<innerBoundaryIs>
<LinearRing>
<coordinates>
-5.75,40.10833333
-5.74166667,40.10833333
-5.74166667,40.11666667
-5.75,40.11666667
-5.75,40.10833333
</coordinates>
</LinearRing>
</innerBoundaryIs>
<innerBoundaryIs>
<LinearRing>
<coordinates>
-5.5,40.15833333
-5.49166667,40.15833333
-5.48333333,40.15833333
-5.48333333,40.16666667
-5.49166667,40.16666667
-5.5,40.16666667
-5.5,40.15833333
</coordinates>
</LinearRing>
</innerBoundaryIs>
<innerBoundaryIs>
<LinearRing>
<coordinates>
-5.75833333,40.23333333
-5.75833333,40.225
-5.76666667,40.225
-5.76666667,40.23333333
-5.775,40.23333333
-5.78333333,40.23333333
-5.78333333,40.225
-5.78333333,40.21666667
-5.78333333,40.20833333
-5.78333333,40.2
-5.775,40.2
-5.775,40.20833333
-5.76666667,40.20833333
-5.75833333,40.20833333
-5.75833333,40.21666667
-5.75,40.21666667
-5.74166667,40.21666667
-5.74166667,40.225
-5.75,40.225
-5.75,40.23333333
-5.75833333,40.23333333
</coordinates>
</LinearRing>
</innerBoundaryIs>
<innerBoundaryIs>
<LinearRing>
<coordinates>
-5.675,40.23333333
-5.675,40.225
-5.66666667,40.225
-5.66666667,40.23333333
-5.675,40.23333333
</coordinates>
</LinearRing>
</innerBoundaryIs>
<innerBoundaryIs>
<LinearRing>
<coordinates>
-5.75833333,40.15
-5.75,40.15
-5.75,40.15833333
-5.74166667,40.15833333
-5.73333333,40.15833333
-5.73333333,40.16666667
-5.73333333,40.175
-5.74166667,40.175
-5.74166667,40.16666667
-5.75,40.16666667
-5.75833333,40.16666667
-5.75833333,40.15833333
-5.75833333,40.15
</coordinates>
</LinearRing>
</innerBoundaryIs>
<innerBoundaryIs>
<LinearRing>
<coordinates>
-5.425,40.275
-5.41666667,40.275
-5.41666667,40.28333333
-5.425,40.28333333
-5.425,40.275
</coordinates>
</LinearRing>
</innerBoundaryIs>
<innerBoundaryIs>
<LinearRing>
<coordinates>
-5.40833333,40.275
-5.4,40.275
-5.39166667,40.275
-5.39166667,40.28333333
-5.4,40.28333333
-5.40833333,40.28333333
-5.40833333,40.275
</coordinates>
</LinearRing>
</innerBoundaryIs>
<innerBoundaryIs>
<LinearRing>
<coordinates>
-5.50833333,40.26666667
-5.5,40.26666667
-5.49166667,40.26666667
-5.49166667,40.275
-5.5,40.275
-5.5,40.28333333
-5.50833333,40.28333333
-5.50833333,40.275
-5.50833333,40.26666667
</coordinates>
</LinearRing>
</innerBoundaryIs>
<innerBoundaryIs>
<LinearRing>
<coordinates>
-5.55833333,40.25
-5.55,40.25
-5.55,40.25833333
-5.55833333,40.25833333
-5.55833333,40.25
</coordinates>
</LinearRing>
</innerBoundaryIs>
<innerBoundaryIs>
<LinearRing>
<coordinates>
-5.48333333,40.25
-5.475,40.25
-5.475,40.25833333
-5.48333333,40.25833333
-5.48333333,40.25
</coordinates>
</LinearRing>
</innerBoundaryIs>
<innerBoundaryIs>
<LinearRing>
<coordinates>
-7.91666667,40.3
-7.91666667,40.29166667
-7.90833333,40.29166667
-7.9,40.29166667
-7.89166667,40.29166667
-7.89166667,40.3
-7.9,40.3
-7.90833333,40.3
-7.91666667,40.3
</coordinates>
</LinearRing>
</innerBoundaryIs>
<innerBoundaryIs>
<LinearRing>
<coordinates>
-7.26666667,40.3
-7.25833333,40.3
-7.25,40.3
-7.25,40.30833333
-7.25833333,40.30833333
-7.25833333,40.31666667
-7.26666667,40.31666667
-7.275,40.31666667
-7.28333333,40.31666667
-7.28333333,40.30833333
-7.275,40.30833333
-7.26666667,40.30833333
-7.26666667,40.3
</coordinates>
</LinearRing>
</innerBoundaryIs>
<innerBoundaryIs>
<LinearRing>
<coordinates>
-6.825,40.3
-6.81666667,40.3
-6.81666667,40.30833333
-6.825,40.30833333
-6.825,40.3
</coordinates>
</LinearRing>
</innerBoundaryIs>
<innerBoundaryIs>
<LinearRing>
<coordinates>
-6.23333333,40.3
-6.225,40.3
-6.225,40.30833333
-6.23333333,40.30833333
-6.23333333,40.3
</coordinates>
</LinearRing>
</innerBoundaryIs>
<innerBoundaryIs>
<LinearRing>
<coordinates>
-7.575,40
-7.56666667,40
-7.56666667,40.00833333
-7.575,40.00833333
-7.575,40
</coordinates>
</LinearRing>
</innerBoundaryIs>
<innerBoundaryIs>
<LinearRing>
<coordinates>
-8.29166667,39.9
-8.28333333,39.9
-8.28333333,39.89166667
-8.275,39.89166667
-8.26666667,39.89166667
-8.26666667,39.9
-8.26666667,39.90833333
-8.275,39.90833333
-8.28333333,39.90833333
-8.29166667,39.90833333
-8.29166667,39.9
</coordinates>
</LinearRing>
</innerBoundaryIs>
<innerBoundaryIs>
<LinearRing>
<coordinates>
-8.19166667,39.825
-8.19166667,39.81666667
-8.2,39.81666667
-8.2,39.80833333
-8.20833333,39.80833333
-8.20833333,39.8
-8.20833333,39.79166667
-8.2,39.79166667
-8.2,39.8
-8.19166667,39.8
-8.19166667,39.80833333
-8.18333333,39.80833333
-8.18333333,39.81666667
-8.18333333,39.825
-8.19166667,39.825
</coordinates>
</LinearRing>
</innerBoundaryIs>
<innerBoundaryIs>
<LinearRing>
<coordinates>
-7.81666667,39.80833333
-7.81666667,39.8
-7.80833333,39.8
-7.80833333,39.80833333
-7.81666667,39.80833333
</coordinates>
</LinearRing>
</innerBoundaryIs>
<innerBoundaryIs>
<LinearRing>
<coordinates>
-8.225,39.86666667
-8.225,39.85833333
-8.23333333,39.85833333
-8.23333333,39.85
-8.225,39.85
-8.21666667,39.85
-8.21666667,39.84166667
-8.20833333,39.84166667
-8.20833333,39.85
-8.2,39.85
-8.2,39.85833333
-8.19166667,39.85833333
-8.19166667,39.86666667
-8.18333333,39.86666667
-8.18333333,39.875
-8.175,39.875
-8.175,39.86666667
-8.16666667,39.86666667
-8.16666667,39.875
-8.15833333,39.875
-8.15833333,39.88333333
-8.15833333,39.89166667
-8.16666667,39.89166667
-8.16666667,39.88333333
-8.175,39.88333333
-8.18333333,39.88333333
-8.19166667,39.88333333
-8.19166667,39.875
-8.2,39.875
-8.2,39.86666667
-8.20833333,39.86666667
-8.20833333,39.85833333
-8.21666667,39.85833333
-8.21666667,39.86666667
-8.225,39.86666667
</coordinates>
</LinearRing>
</innerBoundaryIs>
<innerBoundaryIs>
<LinearRing>
<coordinates>
-8.13333333,39.95
-8.13333333,39.94166667
-8.13333333,39.93333333
-8.13333333,39.925
-8.13333333,39.91666667
-8.125,39.91666667
-8.125,39.925
-8.11666667,39.925
-8.11666667,39.93333333
-8.10833333,39.93333333
-8.10833333,39.94166667
-8.1,39.94166667
-8.1,39.93333333
-8.09166667,39.93333333
-8.09166667,39.94166667
-8.08333333,39.94166667
-8.08333333,39.95
-8.075,39.95
-8.06666667,39.95
-8.05833333,39.95
-8.05833333,39.95833333
-8.05,39.95833333
-8.04166667,39.95833333
-8.03333333,39.95833333
-8.025,39.95833333
-8.025,39.96666667
-8.03333333,39.96666667
-8.04166667,39.96666667
-8.05,39.96666667
-8.05,39.975
-8.05833333,39.975
-8.05833333,39.96666667
-8.06666667,39.96666667
-8.06666667,39.95833333
-8.075,39.95833333
-8.075,39.96666667
-8.08333333,39.96666667
-8.09166667,39.96666667
-8.09166667,39.95833333
-8.09166667,39.95
-8.1,39.95
-8.10833333,39.95
-8.10833333,39.95833333
-8.1,39.95833333
-8.1,39.96666667
-8.1,39.975
-8.10833333,39.975
-8.10833333,39.96666667
-8.11666667,39.96666667
-8.11666667,39.95833333
-8.125,39.95833333
-8.125,39.95
-8.13333333,39.95
</coordinates>
</LinearRing>
</innerBoundaryIs>
<innerBoundaryIs>
<LinearRing>
<coordinates>
-8.15833333,39.925
-8.15833333,39.91666667
-8.15,39.91666667
-8.15,39.925
-8.15833333,39.925
</coordinates>
</LinearRing>
</innerBoundaryIs>
<innerBoundaryIs>
<LinearRing>
<coordinates>
-8.04166667,39.98333333
-8.04166667,39.975
-8.03333333,39.975
-8.025,39.975
-8.025,39.98333333
-8.03333333,39.98333333
-8.04166667,39.98333333
</coordinates>
</LinearRing>
</innerBoundaryIs>
<innerBoundaryIs>
<LinearRing>
<coordinates>
-7.71666667,40.13333333
-7.70833333,40.13333333
-7.70833333,40.14166667
-7.71666667,40.14166667
-7.71666667,40.13333333
</coordinates>
</LinearRing>
</innerBoundaryIs>
<innerBoundaryIs>
<LinearRing>
<coordinates>
-7.675,40.13333333
-7.66666667,40.13333333
-7.66666667,40.14166667
-7.675,40.14166667
-7.675,40.13333333
</coordinates>
</LinearRing>
</innerBoundaryIs>
<innerBoundaryIs>
<LinearRing>
<coordinates>
-7.2,40.18333333
-7.19166667,40.18333333
-7.19166667,40.19166667
-7.2,40.19166667
-7.2,40.18333333
</coordinates>
</LinearRing>
</innerBoundaryIs>
<innerBoundaryIs>
<LinearRing>
<coordinates>
-7.45,40.20833333
-7.45,40.2
-7.44166667,40.2
-7.44166667,40.20833333
-7.45,40.20833333
</coordinates>
</LinearRing>
</innerBoundaryIs>
<innerBoundaryIs>
<LinearRing>
<coordinates>
-7.16666667,40.21666667
-7.16666667,40.20833333
-7.15833333,40.20833333
-7.15,40.20833333
-7.14166667,40.20833333
-7.14166667,40.21666667
-7.15,40.21666667
-7.15833333,40.21666667
-7.15833333,40.225
-7.16666667,40.225
-7.16666667,40.21666667
</coordinates>
</LinearRing>
</innerBoundaryIs>
<innerBoundaryIs>
<LinearRing>
<coordinates>
-7.14166667,40.26666667
-7.15,40.26666667
-7.15,40.25833333
-7.14166667,40.25833333
-7.13333333,40.25833333
-7.13333333,40.26666667
-7.14166667,40.26666667
</coordinates>
</LinearRing>
</innerBoundaryIs>
<innerBoundaryIs>
<LinearRing>
<coordinates>
-7.21666667,40.26666667
-7.20833333,40.26666667
-7.2,40.26666667
-7.2,40.275
-7.20833333,40.275
-7.21666667,40.275
-7.21666667,40.26666667
</coordinates>
</LinearRing>
</innerBoundaryIs>
<innerBoundaryIs>
<LinearRing>
<coordinates>
-6.40833333,40.26666667
-6.40833333,40.25833333
-6.4,40.25833333
-6.4,40.26666667
-6.40833333,40.26666667
</coordinates>
</LinearRing>
</innerBoundaryIs>
<innerBoundaryIs>
<LinearRing>
<coordinates>
-8.025,40.225
-8.025,40.21666667
-8.01666667,40.21666667
-8.00833333,40.21666667
-8,40.21666667
-8,40.225
-8,40.23333333
-8.00833333,40.23333333
-8.00833333,40.225
-8.01666667,40.225
-8.025,40.225
</coordinates>
</LinearRing>
</innerBoundaryIs>
<innerBoundaryIs>
<LinearRing>
<coordinates>
-7.61666667,40.18333333
-7.61666667,40.175
-7.60833333,40.175
-7.60833333,40.18333333
-7.61666667,40.18333333
</coordinates>
</LinearRing>
</innerBoundaryIs>
<innerBoundaryIs>
<LinearRing>
<coordinates>
-5.975,40.3
-5.96666667,40.3
-5.95833333,40.3
-5.95833333,40.30833333
-5.96666667,40.30833333
-5.975,40.30833333
-5.975,40.3
</coordinates>
</LinearRing>
</innerBoundaryIs>
<innerBoundaryIs>
<LinearRing>
<coordinates>
-5.93333333,40.3
-5.93333333,40.29166667
-5.925,40.29166667
-5.91666667,40.29166667
-5.91666667,40.3
-5.925,40.3
-5.93333333,40.3
</coordinates>
</LinearRing>
</innerBoundaryIs>
<innerBoundaryIs>
<LinearRing>
<coordinates>
-8.025,40.39166667
-8.025,40.38333333
-8.01666667,40.38333333
-8.00833333,40.38333333
-8,40.38333333
-8,40.39166667
-7.99166667,40.39166667
-7.99166667,40.4
-8,40.4
-8.00833333,40.4
-8.00833333,40.39166667
-8.01666667,40.39166667
-8.025,40.39166667
</coordinates>
</LinearRing>
</innerBoundaryIs>
<innerBoundaryIs>
<LinearRing>
<coordinates>
-7.86666667,40.4
-7.85833333,40.4
-7.85833333,40.40833333
-7.86666667,40.40833333
-7.86666667,40.4
</coordinates>
</LinearRing>
</innerBoundaryIs>
<innerBoundaryIs>
<LinearRing>
<coordinates>
-8.04166667,40.34166667
-8.04166667,40.33333333
-8.03333333,40.33333333
-8.025,40.33333333
-8.025,40.34166667
-8.03333333,40.34166667
-8.04166667,40.34166667
</coordinates>
</LinearRing>
</innerBoundaryIs>
<innerBoundaryIs>
<LinearRing>
<coordinates>
-7.89166667,40.31666667
-7.89166667,40.30833333
-7.88333333,40.30833333
-7.88333333,40.31666667
-7.89166667,40.31666667
</coordinates>
</LinearRing>
</innerBoundaryIs>
<innerBoundaryIs>
<LinearRing>
<coordinates>
-7.61666667,40.325
-7.61666667,40.31666667
-7.60833333,40.31666667
-7.60833333,40.325
-7.61666667,40.325
</coordinates>
</LinearRing>
</innerBoundaryIs>
<innerBoundaryIs>
<LinearRing>
<coordinates>
-7.86666667,40.35
-7.85833333,40.35
-7.85833333,40.35833333
-7.85833333,40.36666667
-7.86666667,40.36666667
-7.875,40.36666667
-7.88333333,40.36666667
-7.89166667,40.36666667
-7.89166667,40.35833333
-7.88333333,40.35833333
-7.875,40.35833333
-7.86666667,40.35833333
-7.86666667,40.35
</coordinates>
</LinearRing>
</innerBoundaryIs>
<innerBoundaryIs>
<LinearRing>
<coordinates>
-7.78333333,40.36666667
-7.78333333,40.35833333
-7.775,40.35833333
-7.775,40.36666667
-7.78333333,40.36666667
</coordinates>
</LinearRing>
</innerBoundaryIs>
<innerBoundaryIs>
<LinearRing>
<coordinates>
-8.04166667,40.36666667
-8.04166667,40.35833333
-8.03333333,40.35833333
-8.03333333,40.35
-8.025,40.35
-8.01666667,40.35
-8.01666667,40.35833333
-8.01666667,40.36666667
-8.025,40.36666667
-8.03333333,40.36666667
-8.04166667,40.36666667
</coordinates>
</LinearRing>
</innerBoundaryIs>
<innerBoundaryIs>
<LinearRing>
<coordinates>
-7.96666667,40.38333333
-7.95833333,40.38333333
-7.95833333,40.39166667
-7.96666667,40.39166667
-7.96666667,40.38333333
</coordinates>
</LinearRing>
</innerBoundaryIs>
<innerBoundaryIs>
<LinearRing>
<coordinates>
-7.95,40.38333333
-7.94166667,40.38333333
-7.94166667,40.39166667
-7.95,40.39166667
-7.95,40.38333333
</coordinates>
</LinearRing>
</innerBoundaryIs>
<innerBoundaryIs>
<LinearRing>
<coordinates>
-7.85,40.38333333
-7.84166667,40.38333333
-7.84166667,40.39166667
-7.85,40.39166667
-7.85,40.38333333
</coordinates>
</LinearRing>
</innerBoundaryIs>
<innerBoundaryIs>
<LinearRing>
<coordinates>
-7.25,40.39166667
-7.24166667,40.39166667
-7.24166667,40.4
-7.25,40.4
-7.25,40.39166667
</coordinates>
</LinearRing>
</innerBoundaryIs>
<innerBoundaryIs>
<LinearRing>
<coordinates>
-6.69166667,40.4
-6.69166667,40.39166667
-6.68333333,40.39166667
-6.68333333,40.4
-6.69166667,40.4
</coordinates>
</LinearRing>
</innerBoundaryIs>
<innerBoundaryIs>
<LinearRing>
<coordinates>
-6.675,40.4
-6.66666667,40.4
-6.66666667,40.40833333
-6.675,40.40833333
-6.675,40.4
</coordinates>
</LinearRing>
</innerBoundaryIs>
<innerBoundaryIs>
<LinearRing>
<coordinates>
-6.60833333,40.39166667
-6.6,40.39166667
-6.6,40.4
-6.60833333,40.4
-6.60833333,40.39166667
</coordinates>
</LinearRing>
</innerBoundaryIs>
<innerBoundaryIs>
<LinearRing>
<coordinates>
-5.94166667,40.39166667
-5.93333333,40.39166667
-5.93333333,40.4
-5.94166667,40.4
-5.94166667,40.39166667
</coordinates>
</LinearRing>
</innerBoundaryIs>
<innerBoundaryIs>
<LinearRing>
<coordinates>
-5.875,40.4
-5.86666667,40.4
-5.85833333,40.4
-5.85833333,40.40833333
-5.86666667,40.40833333
-5.875,40.40833333
-5.875,40.4
</coordinates>
</LinearRing>
</innerBoundaryIs>
<innerBoundaryIs>
<LinearRing>
<coordinates>
-7.3,40.34166667
-7.3,40.33333333
-7.29166667,40.33333333
-7.28333333,40.33333333
-7.275,40.33333333
-7.26666667,40.33333333
-7.26666667,40.34166667
-7.25833333,40.34166667
-7.25833333,40.35
-7.25833333,40.35833333
-7.26666667,40.35833333
-7.26666667,40.35
-7.275,40.35
-7.28333333,40.35
-7.28333333,40.34166667
-7.29166667,40.34166667
-7.29166667,40.35
-7.3,40.35
-7.3,40.34166667
</coordinates>
</LinearRing>
</innerBoundaryIs>
<innerBoundaryIs>
<LinearRing>
<coordinates>
-7.24166667,40.34166667
-7.23333333,40.34166667
-7.23333333,40.35
-7.23333333,40.35833333
-7.24166667,40.35833333
-7.24166667,40.35
-7.24166667,40.34166667
</coordinates>
</LinearRing>
</innerBoundaryIs>
<innerBoundaryIs>
<LinearRing>
<coordinates>
-7.20833333,40.31666667
-7.20833333,40.30833333
-7.2,40.30833333
-7.2,40.31666667
-7.20833333,40.31666667
</coordinates>
</LinearRing>
</innerBoundaryIs>
<innerBoundaryIs>
<LinearRing>
<coordinates>
-5.28333333,40.34166667
-5.28333333,40.33333333
-5.275,40.33333333
-5.26666667,40.33333333
-5.26666667,40.34166667
-5.275,40.34166667
-5.28333333,40.34166667
</coordinates>
</LinearRing>
</innerBoundaryIs>
<innerBoundaryIs>
<LinearRing>
<coordinates>
-5.45,40.31666667
-5.44166667,40.31666667
-5.44166667,40.325
-5.45,40.325
-5.45,40.31666667
</coordinates>
</LinearRing>
</innerBoundaryIs>
<innerBoundaryIs>
<LinearRing>
<coordinates>
-5.96666667,40.33333333
-5.96666667,40.325
-5.95833333,40.325
-5.95,40.325
-5.95,40.33333333
-5.95833333,40.33333333
-5.96666667,40.33333333
</coordinates>
</LinearRing>
</innerBoundaryIs>
<innerBoundaryIs>
<LinearRing>
<coordinates>
-5.86666667,40.30833333
-5.85833333,40.30833333
-5.85833333,40.31666667
-5.85833333,40.325
-5.86666667,40.325
-5.86666667,40.31666667
-5.86666667,40.30833333
</coordinates>
</LinearRing>
</innerBoundaryIs>
<innerBoundaryIs>
<LinearRing>
<coordinates>
-7.31666667,40.36666667
-7.31666667,40.35833333
-7.30833333,40.35833333
-7.30833333,40.36666667
-7.31666667,40.36666667
</coordinates>
</LinearRing>
</innerBoundaryIs>
<innerBoundaryIs>
<LinearRing>
<coordinates>
-6.96666667,40.36666667
-6.96666667,40.35833333
-6.95833333,40.35833333
-6.95833333,40.36666667
-6.96666667,40.36666667
</coordinates>
</LinearRing>
</innerBoundaryIs>
<innerBoundaryIs>
<LinearRing>
<coordinates>
-7.1,40.35
-7.09166667,40.35
-7.09166667,40.35833333
-7.1,40.35833333
-7.1,40.35
</coordinates>
</LinearRing>
</innerBoundaryIs>
<innerBoundaryIs>
<LinearRing>
<coordinates>
-6.63333333,40.35833333
-6.63333333,40.35
-6.625,40.35
-6.625,40.35833333
-6.63333333,40.35833333
</coordinates>
</LinearRing>
</innerBoundaryIs>
<innerBoundaryIs>
<LinearRing>
<coordinates>
-5.69166667,40.36666667
-5.68333333,40.36666667
-5.68333333,40.375
-5.69166667,40.375
-5.69166667,40.36666667
</coordinates>
</LinearRing>
</innerBoundaryIs>
<innerBoundaryIs>
<LinearRing>
<coordinates>
-5.61666667,40.36666667
-5.61666667,40.35833333
-5.61666667,40.35
-5.60833333,40.35
-5.6,40.35
-5.6,40.35833333
-5.6,40.36666667
-5.60833333,40.36666667
-5.61666667,40.36666667
</coordinates>
</LinearRing>
</innerBoundaryIs>
<innerBoundaryIs>
<LinearRing>
<coordinates>
-5.59166667,40.36666667
-5.58333333,40.36666667
-5.58333333,40.375
-5.59166667,40.375
-5.59166667,40.36666667
</coordinates>
</LinearRing>
</innerBoundaryIs>
<innerBoundaryIs>
<LinearRing>
<coordinates>
-5.56666667,40.375
-5.56666667,40.36666667
-5.55833333,40.36666667
-5.55,40.36666667
-5.55,40.375
-5.55833333,40.375
-5.56666667,40.375
</coordinates>
</LinearRing>
</innerBoundaryIs>
<innerBoundaryIs>
<LinearRing>
<coordinates>
-5.63333333,40.35
-5.625,40.35
-5.625,40.35833333
-5.63333333,40.35833333
-5.63333333,40.35
</coordinates>
</LinearRing>
</innerBoundaryIs>
<innerBoundaryIs>
<LinearRing>
<coordinates>
-5.56666667,40.35
-5.56666667,40.34166667
-5.55833333,40.34166667
-5.55,40.34166667
-5.55,40.35
-5.55833333,40.35
-5.56666667,40.35
</coordinates>
</LinearRing>
</innerBoundaryIs>
<innerBoundaryIs>
<LinearRing>
<coordinates>
-5.95833333,40.35833333
-5.95833333,40.35
-5.95,40.35
-5.95,40.35833333
-5.95833333,40.35833333
</coordinates>
</LinearRing>
</innerBoundaryIs>
<innerBoundaryIs>
<LinearRing>
<coordinates>
-5.86666667,40.38333333
-5.85833333,40.38333333
-5.85833333,40.39166667
-5.86666667,40.39166667
-5.86666667,40.38333333
</coordinates>
</LinearRing>
</innerBoundaryIs>
<innerBoundaryIs>
<LinearRing>
<coordinates>
-7.30833333,40.38333333
-7.30833333,40.375
-7.3,40.375
-7.3,40.38333333
-7.30833333,40.38333333
</coordinates>
</LinearRing>
</innerBoundaryIs>
<innerBoundaryIs>
<LinearRing>
<coordinates>
-8.05833333,40.4
-8.05,40.4
-8.04166667,40.4
-8.04166667,40.40833333
-8.05,40.40833333
-8.05833333,40.40833333
-8.05833333,40.4
</coordinates>
</LinearRing>
</innerBoundaryIs>
<innerBoundaryIs>
<LinearRing>
<coordinates>
-8.075,40.45
-8.06666667,40.45
-8.06666667,40.45833333
-8.075,40.45833333
-8.075,40.45
</coordinates>
</LinearRing>
</innerBoundaryIs>
<innerBoundaryIs>
<LinearRing>
<coordinates>
-7.96666667,40.45
-7.96666667,40.44166667
-7.95833333,40.44166667
-7.95833333,40.45
-7.95833333,40.45833333
-7.96666667,40.45833333
-7.96666667,40.45
</coordinates>
</LinearRing>
</innerBoundaryIs>
<innerBoundaryIs>
<LinearRing>
<coordinates>
-6.03333333,40.44166667
-6.03333333,40.43333333
-6.03333333,40.425
-6.025,40.425
-6.01666667,40.425
-6.01666667,40.43333333
-6.025,40.43333333
-6.025,40.44166667
-6.03333333,40.44166667
</coordinates>
</LinearRing>
</innerBoundaryIs>
<innerBoundaryIs>
<LinearRing>
<coordinates>
-5.93333333,40.44166667
-5.93333333,40.43333333
-5.925,40.43333333
-5.91666667,40.43333333
-5.91666667,40.44166667
-5.925,40.44166667
-5.93333333,40.44166667
</coordinates>
</LinearRing>
</innerBoundaryIs>
<innerBoundaryIs>
<LinearRing>
<coordinates>
-8.08333333,40.425
-8.08333333,40.41666667
-8.075,40.41666667
-8.075,40.425
-8.08333333,40.425
</coordinates>
</LinearRing>
</innerBoundaryIs>
<innerBoundaryIs>
<LinearRing>
<coordinates>
-7.89166667,40.425
-7.89166667,40.41666667
-7.88333333,40.41666667
-7.88333333,40.425
-7.89166667,40.425
</coordinates>
</LinearRing>
</innerBoundaryIs>
<innerBoundaryIs>
<LinearRing>
<coordinates>
-7.73333333,40.41666667
-7.725,40.41666667
-7.71666667,40.41666667
-7.71666667,40.40833333
-7.70833333,40.40833333
-7.7,40.40833333
-7.7,40.41666667
-7.7,40.425
-7.7,40.43333333
-7.70833333,40.43333333
-7.71666667,40.43333333
-7.725,40.43333333
-7.725,40.425
-7.73333333,40.425
-7.73333333,40.41666667
</coordinates>
</LinearRing>
</innerBoundaryIs>
<innerBoundaryIs>
<LinearRing>
<coordinates>
-7.35,40.41666667
-7.35,40.40833333
-7.34166667,40.40833333
-7.33333333,40.40833333
-7.33333333,40.41666667
-7.34166667,40.41666667
-7.35,40.41666667
</coordinates>
</LinearRing>
</innerBoundaryIs>
<innerBoundaryIs>
<LinearRing>
<coordinates>
-6.78333333,40.425
-6.78333333,40.41666667
-6.775,40.41666667
-6.76666667,40.41666667
-6.75833333,40.41666667
-6.75833333,40.425
-6.76666667,40.425
-6.775,40.425
-6.78333333,40.425
</coordinates>
</LinearRing>
</innerBoundaryIs>
<innerBoundaryIs>
<LinearRing>
<coordinates>
-6.75,40.425
-6.75,40.41666667
-6.74166667,40.41666667
-6.74166667,40.425
-6.75,40.425
</coordinates>
</LinearRing>
</innerBoundaryIs>
<innerBoundaryIs>
<LinearRing>
<coordinates>
-6.85833333,40.41666667
-6.85833333,40.40833333
-6.85,40.40833333
-6.85,40.41666667
-6.85833333,40.41666667
</coordinates>
</LinearRing>
</innerBoundaryIs>
<innerBoundaryIs>
<LinearRing>
<coordinates>
-5.98333333,40.425
-5.98333333,40.41666667
-5.975,40.41666667
-5.975,40.425
-5.98333333,40.425
</coordinates>
</LinearRing>
</innerBoundaryIs>
<innerBoundaryIs>
<LinearRing>
<coordinates>
-5.88333333,40.425
-5.875,40.425
-5.86666667,40.425
-5.86666667,40.43333333
-5.875,40.43333333
-5.88333333,40.43333333
-5.88333333,40.425
</coordinates>
</LinearRing>
</innerBoundaryIs>
<innerBoundaryIs>
<LinearRing>
<coordinates>
-7.30833333,40.43333333
-7.3,40.43333333
-7.3,40.44166667
-7.30833333,40.44166667
-7.30833333,40.43333333
</coordinates>
</LinearRing>
</innerBoundaryIs>
<innerBoundaryIs>
<LinearRing>
<coordinates>
-8.16666667,40.45
-8.16666667,40.44166667
-8.15833333,40.44166667
-8.15833333,40.45
-8.16666667,40.45
</coordinates>
</LinearRing>
</innerBoundaryIs>
<innerBoundaryIs>
<LinearRing>
<coordinates>
-5.85833333,40.45
-5.85833333,40.45833333
-5.86666667,40.45833333
-5.875,40.45833333
-5.875,40.46666667
-5.88333333,40.46666667
-5.88333333,40.45833333
-5.88333333,40.45
-5.875,40.45
-5.86666667,40.45
-5.85833333,40.45
</coordinates>
</LinearRing>
</innerBoundaryIs>
<innerBoundaryIs>
<LinearRing>
<coordinates>
-8.16666667,40.475
-8.16666667,40.46666667
-8.15833333,40.46666667
-8.15833333,40.475
-8.16666667,40.475
</coordinates>
</LinearRing>
</innerBoundaryIs>
<innerBoundaryIs>
<LinearRing>
<coordinates>
-8.075,40.475
-8.06666667,40.475
-8.06666667,40.48333333
-8.075,40.48333333
-8.075,40.475
</coordinates>
</LinearRing>
</innerBoundaryIs>
<innerBoundaryIs>
<LinearRing>
<coordinates>
-7.98333333,40.475
-7.98333333,40.46666667
-7.975,40.46666667
-7.975,40.475
-7.975,40.48333333
-7.98333333,40.48333333
-7.98333333,40.475
</coordinates>
</LinearRing>
</innerBoundaryIs>
<innerBoundaryIs>
<LinearRing>
<coordinates>
-7.69166667,40.475
-7.68333333,40.475
-7.68333333,40.48333333
-7.69166667,40.48333333
-7.69166667,40.475
</coordinates>
</LinearRing>
</innerBoundaryIs>
<innerBoundaryIs>
<LinearRing>
<coordinates>
-6.75,40.475
-6.74166667,40.475
-6.74166667,40.48333333
-6.75,40.48333333
-6.75,40.475
</coordinates>
</LinearRing>
</innerBoundaryIs>
<innerBoundaryIs>
<LinearRing>
<coordinates>
-6.69166667,40.475
-6.68333333,40.475
-6.68333333,40.48333333
-6.68333333,40.49166667
-6.69166667,40.49166667
-6.69166667,40.48333333
-6.69166667,40.475
</coordinates>
</LinearRing>
</innerBoundaryIs>
<innerBoundaryIs>
<LinearRing>
<coordinates>
-6.58333333,40.475
-6.58333333,40.46666667
-6.575,40.46666667
-6.56666667,40.46666667
-6.56666667,40.475
-6.575,40.475
-6.58333333,40.475
</coordinates>
</LinearRing>
</innerBoundaryIs>
<innerBoundaryIs>
<LinearRing>
<coordinates>
-6.45833333,40.475
-6.45833333,40.46666667
-6.45,40.46666667
-6.45,40.475
-6.45833333,40.475
</coordinates>
</LinearRing>
</innerBoundaryIs>
<innerBoundaryIs>
<LinearRing>
<coordinates>
-7.69166667,40.46666667
-7.69166667,40.45833333
-7.68333333,40.45833333
-7.68333333,40.46666667
-7.69166667,40.46666667
</coordinates>
</LinearRing>
</innerBoundaryIs>
<innerBoundaryIs>
<LinearRing>
<coordinates>
-6.58333333,40.49166667
-6.58333333,40.48333333
-6.575,40.48333333
-6.575,40.49166667
-6.58333333,40.49166667
</coordinates>
</LinearRing>
</innerBoundaryIs>
<innerBoundaryIs>
<LinearRing>
<coordinates>
-5.59166667,40.4
-5.58333333,40.4
-5.575,40.4
-5.575,40.40833333
-5.575,40.41666667
-5.58333333,40.41666667
-5.58333333,40.40833333
-5.59166667,40.40833333
-5.59166667,40.41666667
-5.6,40.41666667
-5.60833333,40.41666667
-5.61666667,40.41666667
-5.625,40.41666667
-5.625,40.40833333
-5.63333333,40.40833333
-5.64166667,40.40833333
-5.64166667,40.4
-5.63333333,40.4
-5.625,40.4
-5.61666667,40.4
-5.60833333,40.4
-5.6,40.4
-5.59166667,40.4
</coordinates>
</LinearRing>
</innerBoundaryIs>
<innerBoundaryIs>
<LinearRing>
<coordinates>
-5.675,40.40833333
-5.66666667,40.40833333
-5.65833333,40.40833333
-5.65833333,40.41666667
-5.66666667,40.41666667
-5.675,40.41666667
-5.675,40.40833333
</coordinates>
</LinearRing>
</innerBoundaryIs>
<innerBoundaryIs>
<LinearRing>
<coordinates>
-5.61666667,40.43333333
-5.60833333,40.43333333
-5.60833333,40.44166667
-5.61666667,40.44166667
-5.61666667,40.43333333
</coordinates>
</LinearRing>
</innerBoundaryIs>
<innerBoundaryIs>
<LinearRing>
<coordinates>
-7.21666667,40.84166667
-7.21666667,40.83333333
-7.20833333,40.83333333
-7.20833333,40.84166667
-7.21666667,40.84166667
</coordinates>
</LinearRing>
</innerBoundaryIs>
<innerBoundaryIs>
<LinearRing>
<coordinates>
-7.18333333,40.84166667
-7.18333333,40.83333333
-7.175,40.83333333
-7.175,40.84166667
-7.18333333,40.84166667
</coordinates>
</LinearRing>
</innerBoundaryIs>
<innerBoundaryIs>
<LinearRing>
<coordinates>
-6.93333333,40.84166667
-6.93333333,40.83333333
-6.94166667,40.83333333
-6.94166667,40.825
-6.93333333,40.825
-6.925,40.825
-6.925,40.83333333
-6.91666667,40.83333333
-6.91666667,40.84166667
-6.925,40.84166667
-6.93333333,40.84166667
</coordinates>
</LinearRing>
</innerBoundaryIs>
<innerBoundaryIs>
<LinearRing>
<coordinates>
-6.525,40.84166667
-6.51666667,40.84166667
-6.50833333,40.84166667
-6.50833333,40.83333333
-6.5,40.83333333
-6.5,40.84166667
-6.49166667,40.84166667
-6.49166667,40.85
-6.5,40.85
-6.50833333,40.85
-6.51666667,40.85
-6.525,40.85
-6.525,40.84166667
</coordinates>
</LinearRing>
</innerBoundaryIs>
<innerBoundaryIs>
<LinearRing>
<coordinates>
-6.325,40.84166667
-6.31666667,40.84166667
-6.31666667,40.85
-6.325,40.85
-6.325,40.84166667
</coordinates>
</LinearRing>
</innerBoundaryIs>
<innerBoundaryIs>
<LinearRing>
<coordinates>
-6.49166667,40.6
-6.49166667,40.59166667
-6.49166667,40.58333333
-6.48333333,40.58333333
-6.48333333,40.59166667
-6.475,40.59166667
-6.475,40.6
-6.48333333,40.6
-6.49166667,40.6
</coordinates>
</LinearRing>
</innerBoundaryIs>
<innerBoundaryIs>
<LinearRing>
<coordinates>
-6.45833333,40.525
-6.45833333,40.51666667
-6.45,40.51666667
-6.44166667,40.51666667
-6.44166667,40.525
-6.45,40.525
-6.45833333,40.525
</coordinates>
</LinearRing>
</innerBoundaryIs>
<innerBoundaryIs>
<LinearRing>
<coordinates>
-6.49166667,40.55
-6.48333333,40.55
-6.48333333,40.55833333
-6.49166667,40.55833333
-6.49166667,40.55
</coordinates>
</LinearRing>
</innerBoundaryIs>
<innerBoundaryIs>
<LinearRing>
<coordinates>
-5.925,40.575
-5.91666667,40.575
-5.90833333,40.575
-5.90833333,40.58333333
-5.91666667,40.58333333
-5.925,40.58333333
-5.925,40.575
</coordinates>
</LinearRing>
</innerBoundaryIs>
<innerBoundaryIs>
<LinearRing>
<coordinates>
-7.93333333,40.6
-7.925,40.6
-7.925,40.60833333
-7.93333333,40.60833333
-7.93333333,40.6
</coordinates>
</LinearRing>
</innerBoundaryIs>
<innerBoundaryIs>
<LinearRing>
<coordinates>
-7.8,40.6
-7.79166667,40.6
-7.79166667,40.60833333
-7.8,40.60833333
-7.8,40.6
</coordinates>
</LinearRing>
</innerBoundaryIs>
<innerBoundaryIs>
<LinearRing>
<coordinates>
-6.85833333,40.6
-6.85,40.6
-6.85,40.60833333
-6.85833333,40.60833333
-6.85833333,40.6
</coordinates>
</LinearRing>
</innerBoundaryIs>
<innerBoundaryIs>
<LinearRing>
<coordinates>
-6.84166667,40.6
-6.83333333,40.6
-6.825,40.6
-6.81666667,40.6
-6.81666667,40.60833333
-6.825,40.60833333
-6.825,40.61666667
-6.83333333,40.61666667
-6.84166667,40.61666667
-6.84166667,40.60833333
-6.84166667,40.6
</coordinates>
</LinearRing>
</innerBoundaryIs>
<innerBoundaryIs>
<LinearRing>
<coordinates>
-6.71666667,40.6
-6.70833333,40.6
-6.70833333,40.60833333
-6.71666667,40.60833333
-6.71666667,40.6
</coordinates>
</LinearRing>
</innerBoundaryIs>
<innerBoundaryIs>
<LinearRing>
<coordinates>
-6.65833333,40.6
-6.65833333,40.59166667
-6.65,40.59166667
-6.64166667,40.59166667
-6.64166667,40.6
-6.63333333,40.6
-6.625,40.6
-6.625,40.60833333
-6.63333333,40.60833333
-6.64166667,40.60833333
-6.65,40.60833333
-6.65833333,40.60833333
-6.65833333,40.6
</coordinates>
</LinearRing>
</innerBoundaryIs>
<innerBoundaryIs>
<LinearRing>
<coordinates>
-8.15,40.54166667
-8.14166667,40.54166667
-8.14166667,40.55
-8.13333333,40.55
-8.13333333,40.54166667
-8.125,40.54166667
-8.125,40.55
-8.125,40.55833333
-8.125,40.56666667
-8.125,40.575
-8.125,40.58333333
-8.13333333,40.58333333
-8.13333333,40.575
-8.13333333,40.56666667
-8.14166667,40.56666667
-8.14166667,40.55833333
-8.15,40.55833333
-8.15,40.55
-8.15,40.54166667
</coordinates>
</LinearRing>
</innerBoundaryIs>
<innerBoundaryIs>
<LinearRing>
<coordinates>
-8.1,40.54166667
-8.1,40.53333333
-8.10833333,40.53333333
-8.10833333,40.525
-8.10833333,40.51666667
-8.1,40.51666667
-8.09166667,40.51666667
-8.09166667,40.50833333
-8.08333333,40.50833333
-8.075,40.50833333
-8.075,40.51666667
-8.075,40.525
-8.075,40.53333333
-8.08333333,40.53333333
-8.09166667,40.53333333
-8.09166667,40.54166667
-8.1,40.54166667
</coordinates>
</LinearRing>
</innerBoundaryIs>
<innerBoundaryIs>
<LinearRing>
<coordinates>
-8.05,40.53333333
-8.05,40.525
-8.05,40.51666667
-8.04166667,40.51666667
-8.03333333,40.51666667
-8.03333333,40.525
-8.025,40.525
-8.025,40.53333333
-8.03333333,40.53333333
-8.04166667,40.53333333
-8.05,40.53333333
</coordinates>
</LinearRing>
</innerBoundaryIs>
<innerBoundaryIs>
<LinearRing>
<coordinates>
-7.93333333,40.54166667
-7.93333333,40.53333333
-7.925,40.53333333
-7.925,40.54166667
-7.93333333,40.54166667
</coordinates>
</LinearRing>
</innerBoundaryIs>
<innerBoundaryIs>
<LinearRing>
<coordinates>
-7.625,40.54166667
-7.61666667,40.54166667
-7.61666667,40.55
-7.625,40.55
-7.625,40.54166667
</coordinates>
</LinearRing>
</innerBoundaryIs>
<innerBoundaryIs>
<LinearRing>
<coordinates>
-7.275,40.53333333
-7.26666667,40.53333333
-7.25833333,40.53333333
-7.25833333,40.54166667
-7.25833333,40.55
-7.26666667,40.55
-7.26666667,40.54166667
-7.275,40.54166667
-7.275,40.53333333
</coordinates>
</LinearRing>
</innerBoundaryIs>
<innerBoundaryIs>
<LinearRing>
<coordinates>
-6.73333333,40.525
-6.725,40.525
-6.725,40.53333333
-6.73333333,40.53333333
-6.73333333,40.525
</coordinates>
</LinearRing>
</innerBoundaryIs>
<innerBoundaryIs>
<LinearRing>
<coordinates>
-8.18333333,40.50833333
-8.175,40.50833333
-8.175,40.51666667
-8.18333333,40.51666667
-8.18333333,40.50833333
</coordinates>
</LinearRing>
</innerBoundaryIs>
<innerBoundaryIs>
<LinearRing>
<coordinates>
-7.975,40.51666667
-7.96666667,40.51666667
-7.96666667,40.525
-7.975,40.525
-7.975,40.51666667
</coordinates>
</LinearRing>
</innerBoundaryIs>
<innerBoundaryIs>
<LinearRing>
<coordinates>
-7.88333333,40.575
-7.88333333,40.56666667
-7.88333333,40.55833333
-7.875,40.55833333
-7.875,40.55
-7.86666667,40.55
-7.86666667,40.55833333
-7.86666667,40.56666667
-7.875,40.56666667
-7.875,40.575
-7.88333333,40.575
</coordinates>
</LinearRing>
</innerBoundaryIs>
<innerBoundaryIs>
<LinearRing>
<coordinates>
-7.81666667,40.575
-7.81666667,40.56666667
-7.80833333,40.56666667
-7.80833333,40.575
-7.81666667,40.575
</coordinates>
</LinearRing>
</innerBoundaryIs>
<innerBoundaryIs>
<LinearRing>
<coordinates>
-7.8,40.575
-7.79166667,40.575
-7.79166667,40.58333333
-7.8,40.58333333
-7.8,40.575
</coordinates>
</LinearRing>
</innerBoundaryIs>
<innerBoundaryIs>
<LinearRing>
<coordinates>
-7.64166667,40.575
-7.64166667,40.56666667
-7.63333333,40.56666667
-7.63333333,40.575
-7.64166667,40.575
</coordinates>
</LinearRing>
</innerBoundaryIs>
<innerBoundaryIs>
<LinearRing>
<coordinates>
-6.875,40.575
-6.86666667,40.575
-6.86666667,40.56666667
-6.85833333,40.56666667
-6.85833333,40.575
-6.85833333,40.58333333
-6.86666667,40.58333333
-6.875,40.58333333
-6.875,40.575
</coordinates>
</LinearRing>
</innerBoundaryIs>
<innerBoundaryIs>
<LinearRing>
<coordinates>
-7.25,40.55
-7.24166667,40.55
-7.23333333,40.55
-7.23333333,40.55833333
-7.24166667,40.55833333
-7.25,40.55833333
-7.25,40.55
</coordinates>
</LinearRing>
</innerBoundaryIs>
<innerBoundaryIs>
<LinearRing>
<coordinates>
-6.84166667,40.55
-6.83333333,40.55
-6.83333333,40.55833333
-6.84166667,40.55833333
-6.84166667,40.55
</coordinates>
</LinearRing>
</innerBoundaryIs>
<innerBoundaryIs>
<LinearRing>
<coordinates>
-8.04166667,40.55833333
-8.04166667,40.55
-8.03333333,40.55
-8.03333333,40.55833333
-8.04166667,40.55833333
</coordinates>
</LinearRing>
</innerBoundaryIs>
<innerBoundaryIs>
<LinearRing>
<coordinates>
-7.95833333,40.55833333
-7.95833333,40.55
-7.95,40.55
-7.95,40.55833333
-7.94166667,40.55833333
-7.94166667,40.56666667
-7.95,40.56666667
-7.95833333,40.56666667
-7.95833333,40.55833333
</coordinates>
</LinearRing>
</innerBoundaryIs>
<innerBoundaryIs>
<LinearRing>
<coordinates>
-7.90833333,40.55833333
-7.90833333,40.55
-7.9,40.55
-7.9,40.55833333
-7.90833333,40.55833333
</coordinates>
</LinearRing>
</innerBoundaryIs>
<innerBoundaryIs>
<LinearRing>
<coordinates>
-8.05833333,40.55
-8.05833333,40.54166667
-8.05,40.54166667
-8.05,40.55
-8.05833333,40.55
</coordinates>
</LinearRing>
</innerBoundaryIs>
<innerBoundaryIs>
<LinearRing>
<coordinates>
-7.81666667,40.58333333
-7.80833333,40.58333333
-7.80833333,40.59166667
-7.81666667,40.59166667
-7.81666667,40.58333333
</coordinates>
</LinearRing>
</innerBoundaryIs>
<innerBoundaryIs>
<LinearRing>
<coordinates>
-7.76666667,40.58333333
-7.75833333,40.58333333
-7.75833333,40.59166667
-7.76666667,40.59166667
-7.76666667,40.58333333
</coordinates>
</LinearRing>
</innerBoundaryIs>
<innerBoundaryIs>
<LinearRing>
<coordinates>
-6.81666667,40.58333333
-6.80833333,40.58333333
-6.80833333,40.59166667
-6.81666667,40.59166667
-6.81666667,40.58333333
</coordinates>
</LinearRing>
</innerBoundaryIs>
<innerBoundaryIs>
<LinearRing>
<coordinates>
-8.18333333,40.725
-8.175,40.725
-8.16666667,40.725
-8.16666667,40.73333333
-8.175,40.73333333
-8.18333333,40.73333333
-8.18333333,40.725
</coordinates>
</LinearRing>
</innerBoundaryIs>
<innerBoundaryIs>
<LinearRing>
<coordinates>
-8.11666667,40.725
-8.11666667,40.71666667
-8.10833333,40.71666667
-8.10833333,40.725
-8.10833333,40.73333333
-8.11666667,40.73333333
-8.11666667,40.725
</coordinates>
</LinearRing>
</innerBoundaryIs>
<innerBoundaryIs>
<LinearRing>
<coordinates>
-8.08333333,40.725
-8.075,40.725
-8.075,40.73333333
-8.08333333,40.73333333
-8.08333333,40.725
</coordinates>
</LinearRing>
</innerBoundaryIs>
<innerBoundaryIs>
<LinearRing>
<coordinates>
-7.26666667,40.725
-7.25833333,40.725
-7.25833333,40.73333333
-7.26666667,40.73333333
-7.26666667,40.725
</coordinates>
</LinearRing>
</innerBoundaryIs>
<innerBoundaryIs>
<LinearRing>
<coordinates>
-6.91666667,40.725
-6.90833333,40.725
-6.90833333,40.71666667
-6.9,40.71666667
-6.89166667,40.71666667
-6.88333333,40.71666667
-6.88333333,40.70833333
-6.875,40.70833333
-6.875,40.71666667
-6.86666667,40.71666667
-6.85833333,40.71666667
-6.85833333,40.725
-6.85833333,40.73333333
-6.86666667,40.73333333
-6.875,40.73333333
-6.875,40.725
-6.88333333,40.725
-6.89166667,40.725
-6.89166667,40.73333333
-6.9,40.73333333
-6.9,40.74166667
-6.90833333,40.74166667
-6.91666667,40.74166667
-6.91666667,40.73333333
-6.91666667,40.725
</coordinates>
</LinearRing>
</innerBoundaryIs>
<innerBoundaryIs>
<LinearRing>
<coordinates>
-6.825,40.725
-6.825,40.71666667
-6.81666667,40.71666667
-6.81666667,40.725
-6.825,40.725
</coordinates>
</LinearRing>
</innerBoundaryIs>
<innerBoundaryIs>
<LinearRing>
<coordinates>
-6.55833333,40.73333333
-6.55833333,40.725
-6.55,40.725
-6.55,40.71666667
-6.54166667,40.71666667
-6.54166667,40.725
-6.53333333,40.725
-6.53333333,40.71666667
-6.525,40.71666667
-6.51666667,40.71666667
-6.51666667,40.725
-6.51666667,40.73333333
-6.525,40.73333333
-6.525,40.74166667
-6.53333333,40.74166667
-6.53333333,40.75
-6.54166667,40.75
-6.55,40.75
-6.55,40.74166667
-6.55833333,40.74166667
-6.55833333,40.73333333
</coordinates>
</LinearRing>
</innerBoundaryIs>
<innerBoundaryIs>
<LinearRing>
<coordinates>
-6.36666667,40.73333333
-6.36666667,40.725
-6.36666667,40.71666667
-6.375,40.71666667
-6.375,40.70833333
-6.375,40.7
-6.36666667,40.7
-6.36666667,40.69166667
-6.36666667,40.68333333
-6.35833333,40.68333333
-6.35833333,40.675
-6.36666667,40.675
-6.375,40.675
-6.375,40.66666667
-6.36666667,40.66666667
-6.36666667,40.65833333
-6.35833333,40.65833333
-6.35833333,40.65
-6.35,40.65
-6.34166667,40.65
-6.34166667,40.65833333
-6.34166667,40.66666667
-6.35,40.66666667
-6.35,40.675
-6.35,40.68333333
-6.34166667,40.68333333
-6.34166667,40.69166667
-6.35,40.69166667
-6.35833333,40.69166667
-6.35833333,40.7
-6.35,40.7
-6.34166667,40.7
-6.34166667,40.70833333
-6.35,40.70833333
-6.35833333,40.70833333
-6.35833333,40.71666667
-6.35833333,40.725
-6.35833333,40.73333333
-6.35833333,40.74166667
-6.36666667,40.74166667
-6.36666667,40.73333333
</coordinates>
</LinearRing>
</innerBoundaryIs>
<innerBoundaryIs>
<LinearRing>
<coordinates>
-6.33333333,40.725
-6.33333333,40.71666667
-6.33333333,40.70833333
-6.33333333,40.7
-6.325,40.7
-6.325,40.70833333
-6.325,40.71666667
-6.325,40.725
-6.325,40.73333333
-6.31666667,40.73333333
-6.31666667,40.74166667
-6.325,40.74166667
-6.33333333,40.74166667
-6.34166667,40.74166667
-6.34166667,40.73333333
-6.33333333,40.73333333
-6.33333333,40.725
</coordinates>
</LinearRing>
</innerBoundaryIs>
<innerBoundaryIs>
<LinearRing>
<coordinates>
-6.31666667,40.725
-6.31666667,40.71666667
-6.30833333,40.71666667
-6.3,40.71666667
-6.3,40.725
-6.30833333,40.725
-6.31666667,40.725
</coordinates>
</LinearRing>
</innerBoundaryIs>
<innerBoundaryIs>
<LinearRing>
<coordinates>
-6.29166667,40.725
-6.28333333,40.725
-6.28333333,40.73333333
-6.29166667,40.73333333
-6.29166667,40.725
</coordinates>
</LinearRing>
</innerBoundaryIs>
<innerBoundaryIs>
<LinearRing>
<coordinates>
-6.11666667,40.725
-6.10833333,40.725
-6.1,40.725
-6.09166667,40.725
-6.09166667,40.73333333
-6.1,40.73333333
-6.10833333,40.73333333
-6.10833333,40.74166667
-6.11666667,40.74166667
-6.11666667,40.73333333
-6.11666667,40.725
</coordinates>
</LinearRing>
</innerBoundaryIs>
<innerBoundaryIs>
<LinearRing>
<coordinates>
-7.94166667,40.66666667
-7.94166667,40.65833333
-7.94166667,40.65
-7.93333333,40.65
-7.93333333,40.64166667
-7.925,40.64166667
-7.91666667,40.64166667
-7.91666667,40.63333333
-7.90833333,40.63333333
-7.90833333,40.64166667
-7.90833333,40.65
-7.9,40.65
-7.89166667,40.65
-7.88333333,40.65
-7.88333333,40.64166667
-7.875,40.64166667
-7.86666667,40.64166667
-7.85833333,40.64166667
-7.85833333,40.65
-7.86666667,40.65
-7.875,40.65
-7.875,40.65833333
-7.86666667,40.65833333
-7.86666667,40.66666667
-7.875,40.66666667
-7.88333333,40.66666667
-7.88333333,40.675
-7.88333333,40.68333333
-7.89166667,40.68333333
-7.89166667,40.675
-7.89166667,40.66666667
-7.9,40.66666667
-7.9,40.675
-7.9,40.68333333
-7.90833333,40.68333333
-7.90833333,40.69166667
-7.90833333,40.7
-7.91666667,40.7
-7.91666667,40.69166667
-7.925,40.69166667
-7.925,40.68333333
-7.93333333,40.68333333
-7.93333333,40.675
-7.93333333,40.66666667
-7.94166667,40.66666667
</coordinates>
</LinearRing>
</innerBoundaryIs>
<innerBoundaryIs>
<LinearRing>
<coordinates>
-6.33333333,40.65833333
-6.325,40.65833333
-6.325,40.66666667
-6.33333333,40.66666667
-6.33333333,40.65833333
</coordinates>
</LinearRing>
</innerBoundaryIs>
<innerBoundaryIs>
<LinearRing>
<coordinates>
-7.88333333,40.63333333
-7.88333333,40.625
-7.875,40.625
-7.86666667,40.625
-7.86666667,40.63333333
-7.875,40.63333333
-7.88333333,40.63333333
</coordinates>
</LinearRing>
</innerBoundaryIs>
<innerBoundaryIs>
<LinearRing>
<coordinates>
-7.38333333,40.63333333
-7.375,40.63333333
-7.375,40.64166667
-7.36666667,40.64166667
-7.36666667,40.65
-7.375,40.65
-7.38333333,40.65
-7.38333333,40.64166667
-7.38333333,40.63333333
</coordinates>
</LinearRing>
</innerBoundaryIs>
<innerBoundaryIs>
<LinearRing>
<coordinates>
-6.71666667,40.63333333
-6.71666667,40.625
-6.70833333,40.625
-6.7,40.625
-6.7,40.61666667
-6.69166667,40.61666667
-6.69166667,40.625
-6.68333333,40.625
-6.675,40.625
-6.675,40.63333333
-6.675,40.64166667
-6.675,40.65
-6.68333333,40.65
-6.68333333,40.64166667
-6.69166667,40.64166667
-6.7,40.64166667
-6.7,40.63333333
-6.70833333,40.63333333
-6.71666667,40.63333333
</coordinates>
</LinearRing>
</innerBoundaryIs>
<innerBoundaryIs>
<LinearRing>
<coordinates>
-6.55833333,40.63333333
-6.55833333,40.625
-6.55,40.625
-6.55,40.63333333
-6.54166667,40.63333333
-6.53333333,40.63333333
-6.53333333,40.64166667
-6.53333333,40.65
-6.54166667,40.65
-6.55,40.65
-6.55,40.64166667
-6.55833333,40.64166667
-6.55833333,40.63333333
</coordinates>
</LinearRing>
</innerBoundaryIs>
<innerBoundaryIs>
<LinearRing>
<coordinates>
-7.54166667,40.61666667
-7.54166667,40.60833333
-7.53333333,40.60833333
-7.525,40.60833333
-7.525,40.61666667
-7.53333333,40.61666667
-7.54166667,40.61666667
</coordinates>
</LinearRing>
</innerBoundaryIs>
<innerBoundaryIs>
<LinearRing>
<coordinates>
-6.85833333,40.61666667
-6.85,40.61666667
-6.85,40.625
-6.85833333,40.625
-6.85833333,40.61666667
</coordinates>
</LinearRing>
</innerBoundaryIs>
<innerBoundaryIs>
<LinearRing>
<coordinates>
-7.86666667,40.61666667
-7.86666667,40.60833333
-7.85833333,40.60833333
-7.85833333,40.61666667
-7.86666667,40.61666667
</coordinates>
</LinearRing>
</innerBoundaryIs>
<innerBoundaryIs>
<LinearRing>
<coordinates>
-6.4,40.625
-6.39166667,40.625
-6.39166667,40.63333333
-6.4,40.63333333
-6.4,40.625
</coordinates>
</LinearRing>
</innerBoundaryIs>
<innerBoundaryIs>
<LinearRing>
<coordinates>
-6.19166667,40.63333333
-6.18333333,40.63333333
-6.18333333,40.64166667
-6.18333333,40.65
-6.19166667,40.65
-6.19166667,40.64166667
-6.19166667,40.63333333
</coordinates>
</LinearRing>
</innerBoundaryIs>
<innerBoundaryIs>
<LinearRing>
<coordinates>
-6.43333333,40.65
-6.43333333,40.64166667
-6.425,40.64166667
-6.425,40.65
-6.43333333,40.65
</coordinates>
</LinearRing>
</innerBoundaryIs>
<innerBoundaryIs>
<LinearRing>
<coordinates>
-6.40833333,40.65
-6.4,40.65
-6.4,40.65833333
-6.40833333,40.65833333
-6.40833333,40.65
</coordinates>
</LinearRing>
</innerBoundaryIs>
<innerBoundaryIs>
<LinearRing>
<coordinates>
-6.33333333,40.65
-6.33333333,40.64166667
-6.325,40.64166667
-6.325,40.65
-6.33333333,40.65
</coordinates>
</LinearRing>
</innerBoundaryIs>
<innerBoundaryIs>
<LinearRing>
<coordinates>
-6.24166667,40.65
-6.23333333,40.65
-6.23333333,40.65833333
-6.24166667,40.65833333
-6.24166667,40.65
</coordinates>
</LinearRing>
</innerBoundaryIs>
<innerBoundaryIs>
<LinearRing>
<coordinates>
-7.83333333,40.65
-7.825,40.65
-7.825,40.65833333
-7.83333333,40.65833333
-7.83333333,40.65
</coordinates>
</LinearRing>
</innerBoundaryIs>
<innerBoundaryIs>
<LinearRing>
<coordinates>
-7.75833333,40.66666667
-7.75,40.66666667
-7.75,40.675
-7.75833333,40.675
-7.75833333,40.66666667
</coordinates>
</LinearRing>
</innerBoundaryIs>
<innerBoundaryIs>
<LinearRing>
<coordinates>
-7.35833333,40.7
-7.35,40.7
-7.34166667,40.7
-7.34166667,40.70833333
-7.35,40.70833333
-7.35833333,40.70833333
-7.35833333,40.7
</coordinates>
</LinearRing>
</innerBoundaryIs>
<innerBoundaryIs>
<LinearRing>
<coordinates>
-7.18333333,40.69166667
-7.18333333,40.68333333
-7.175,40.68333333
-7.16666667,40.68333333
-7.16666667,40.69166667
-7.175,40.69166667
-7.18333333,40.69166667
</coordinates>
</LinearRing>
</innerBoundaryIs>
<innerBoundaryIs>
<LinearRing>
<coordinates>
-7.15833333,40.69166667
-7.15,40.69166667
-7.15,40.7
-7.15833333,40.7
-7.15833333,40.69166667
</coordinates>
</LinearRing>
</innerBoundaryIs>
<innerBoundaryIs>
<LinearRing>
<coordinates>
-7.35,40.68333333
-7.34166667,40.68333333
-7.34166667,40.69166667
-7.35,40.69166667
-7.35,40.68333333
</coordinates>
</LinearRing>
</innerBoundaryIs>
<innerBoundaryIs>
<LinearRing>
<coordinates>
-8.19166667,40.70833333
-8.18333333,40.70833333
-8.18333333,40.71666667
-8.19166667,40.71666667
-8.19166667,40.70833333
</coordinates>
</LinearRing>
</innerBoundaryIs>
<innerBoundaryIs>
<LinearRing>
<coordinates>
-6.84166667,40.7
-6.83333333,40.7
-6.83333333,40.70833333
-6.84166667,40.70833333
-6.84166667,40.7
</coordinates>
</LinearRing>
</innerBoundaryIs>
<innerBoundaryIs>
<LinearRing>
<coordinates>
-7.10833333,40.71666667
-7.10833333,40.70833333
-7.1,40.70833333
-7.1,40.71666667
-7.10833333,40.71666667
</coordinates>
</LinearRing>
</innerBoundaryIs>
<innerBoundaryIs>
<LinearRing>
<coordinates>
-6.40833333,40.7
-6.4,40.7
-6.39166667,40.7
-6.39166667,40.70833333
-6.4,40.70833333
-6.4,40.71666667
-6.40833333,40.71666667
-6.40833333,40.70833333
-6.40833333,40.7
</coordinates>
</LinearRing>
</innerBoundaryIs>
<innerBoundaryIs>
<LinearRing>
<coordinates>
-6.19166667,40.69166667
-6.19166667,40.68333333
-6.18333333,40.68333333
-6.175,40.68333333
-6.16666667,40.68333333
-6.16666667,40.69166667
-6.175,40.69166667
-6.18333333,40.69166667
-6.19166667,40.69166667
</coordinates>
</LinearRing>
</innerBoundaryIs>
<innerBoundaryIs>
<LinearRing>
<coordinates>
-6.225,40.70833333
-6.21666667,40.70833333
-6.20833333,40.70833333
-6.2,40.70833333
-6.19166667,40.70833333
-6.19166667,40.71666667
-6.2,40.71666667
-6.20833333,40.71666667
-6.21666667,40.71666667
-6.225,40.71666667
-6.225,40.70833333
</coordinates>
</LinearRing>
</innerBoundaryIs>
<innerBoundaryIs>
<LinearRing>
<coordinates>
-6.375,40.76666667
-6.36666667,40.76666667
-6.36666667,40.775
-6.375,40.775
-6.375,40.76666667
</coordinates>
</LinearRing>
</innerBoundaryIs>
<innerBoundaryIs>
<LinearRing>
<coordinates>
-6.33333333,40.75833333
-6.325,40.75833333
-6.325,40.76666667
-6.325,40.775
-6.33333333,40.775
-6.34166667,40.775
-6.34166667,40.76666667
-6.33333333,40.76666667
-6.33333333,40.75833333
</coordinates>
</LinearRing>
</innerBoundaryIs>
<innerBoundaryIs>
<LinearRing>
<coordinates>
-6.275,40.75833333
-6.275,40.75
-6.26666667,40.75
-6.26666667,40.75833333
-6.275,40.75833333
</coordinates>
</LinearRing>
</innerBoundaryIs>
<innerBoundaryIs>
<LinearRing>
<coordinates>
-6.36666667,40.75
-6.35833333,40.75
-6.35833333,40.75833333
-6.36666667,40.75833333
-6.36666667,40.75
</coordinates>
</LinearRing>
</innerBoundaryIs>
<innerBoundaryIs>
<LinearRing>
<coordinates>
-7.06666667,40.8
-7.06666667,40.79166667
-7.05833333,40.79166667
-7.05833333,40.8
-7.06666667,40.8
</coordinates>
</LinearRing>
</innerBoundaryIs>
<innerBoundaryIs>
<LinearRing>
<coordinates>
-6.925,40.8
-6.925,40.79166667
-6.91666667,40.79166667
-6.91666667,40.8
-6.925,40.8
</coordinates>
</LinearRing>
</innerBoundaryIs>
<innerBoundaryIs>
<LinearRing>
<coordinates>
-8.08333333,40.75833333
-8.08333333,40.75
-8.075,40.75
-8.06666667,40.75
-8.05833333,40.75
-8.05833333,40.75833333
-8.05833333,40.76666667
-8.05833333,40.775
-8.05833333,40.78333333
-8.06666667,40.78333333
-8.06666667,40.775
-8.06666667,40.76666667
-8.075,40.76666667
-8.075,40.75833333
-8.08333333,40.75833333
</coordinates>
</LinearRing>
</innerBoundaryIs>
<innerBoundaryIs>
<LinearRing>
<coordinates>
-7.21666667,40.76666667
-7.21666667,40.75833333
-7.21666667,40.75
-7.20833333,40.75
-7.2,40.75
-7.2,40.74166667
-7.19166667,40.74166667
-7.18333333,40.74166667
-7.18333333,40.75
-7.19166667,40.75
-7.19166667,40.75833333
-7.2,40.75833333
-7.2,40.76666667
-7.20833333,40.76666667
-7.20833333,40.775
-7.2,40.775
-7.2,40.78333333
-7.20833333,40.78333333
-7.21666667,40.78333333
-7.21666667,40.775
-7.21666667,40.76666667
</coordinates>
</LinearRing>
</innerBoundaryIs>
<innerBoundaryIs>
<LinearRing>
<coordinates>
-7.1,40.76666667
-7.09166667,40.76666667
-7.08333333,40.76666667
-7.075,40.76666667
-7.06666667,40.76666667
-7.06666667,40.775
-7.05833333,40.775
-7.05833333,40.78333333
-7.06666667,40.78333333
-7.075,40.78333333
-7.08333333,40.78333333
-7.08333333,40.775
-7.09166667,40.775
-7.1,40.775
-7.1,40.76666667
</coordinates>
</LinearRing>
</innerBoundaryIs>
<innerBoundaryIs>
<LinearRing>
<coordinates>
-7.125,40.75
-7.125,40.74166667
-7.13333333,40.74166667
-7.13333333,40.73333333
-7.125,40.73333333
-7.11666667,40.73333333
-7.11666667,40.74166667
-7.11666667,40.75
-7.10833333,40.75
-7.10833333,40.75833333
-7.11666667,40.75833333
-7.125,40.75833333
-7.125,40.75
</coordinates>
</LinearRing>
</innerBoundaryIs>
<innerBoundaryIs>
<LinearRing>
<coordinates>
-7.075,40.73333333
-7.06666667,40.73333333
-7.06666667,40.74166667
-7.075,40.74166667
-7.075,40.73333333
</coordinates>
</LinearRing>
</innerBoundaryIs>
<innerBoundaryIs>
<LinearRing>
<coordinates>
-7,40.73333333
-6.99166667,40.73333333
-6.99166667,40.74166667
-7,40.74166667
-7,40.73333333
</coordinates>
</LinearRing>
</innerBoundaryIs>
<innerBoundaryIs>
<LinearRing>
<coordinates>
-6.98333333,40.73333333
-6.975,40.73333333
-6.975,40.74166667
-6.98333333,40.74166667
-6.98333333,40.73333333
</coordinates>
</LinearRing>
</innerBoundaryIs>
<innerBoundaryIs>
<LinearRing>
<coordinates>
-8.19166667,40.74166667
-8.18333333,40.74166667
-8.18333333,40.75
-8.19166667,40.75
-8.19166667,40.74166667
</coordinates>
</LinearRing>
</innerBoundaryIs>
<innerBoundaryIs>
<LinearRing>
<coordinates>
-8.1,40.74166667
-8.1,40.73333333
-8.09166667,40.73333333
-8.09166667,40.74166667
-8.1,40.74166667
</coordinates>
</LinearRing>
</innerBoundaryIs>
<innerBoundaryIs>
<LinearRing>
<coordinates>
-7.74166667,40.74166667
-7.73333333,40.74166667
-7.73333333,40.75
-7.74166667,40.75
-7.74166667,40.74166667
</coordinates>
</LinearRing>
</innerBoundaryIs>
<innerBoundaryIs>
<LinearRing>
<coordinates>
-8.15,40.775
-8.15,40.76666667
-8.14166667,40.76666667
-8.14166667,40.775
-8.15,40.775
</coordinates>
</LinearRing>
</innerBoundaryIs>
<innerBoundaryIs>
<LinearRing>
<coordinates>
-7.06666667,40.80833333
-7.05833333,40.80833333
-7.05833333,40.81666667
-7.06666667,40.81666667
-7.06666667,40.80833333
</coordinates>
</LinearRing>
</innerBoundaryIs>
<innerBoundaryIs>
<LinearRing>
<coordinates>
-7.05,40.81666667
-7.04166667,40.81666667
-7.04166667,40.825
-7.05,40.825
-7.05,40.81666667
</coordinates>
</LinearRing>
</innerBoundaryIs>
<innerBoundaryIs>
<LinearRing>
<coordinates>
-6.9,40.81666667
-6.89166667,40.81666667
-6.89166667,40.825
-6.9,40.825
-6.9,40.81666667
</coordinates>
</LinearRing>
</innerBoundaryIs>
<innerBoundaryIs>
<LinearRing>
<coordinates>
-7.24166667,40.825
-7.23333333,40.825
-7.23333333,40.83333333
-7.24166667,40.83333333
-7.24166667,40.825
</coordinates>
</LinearRing>
</innerBoundaryIs>
<innerBoundaryIs>
<LinearRing>
<coordinates>
-7.06666667,40.825
-7.05833333,40.825
-7.05833333,40.83333333
-7.06666667,40.83333333
-7.06666667,40.825
</coordinates>
</LinearRing>
</innerBoundaryIs>
<innerBoundaryIs>
<LinearRing>
<coordinates>
-6.49166667,40.825
-6.48333333,40.825
-6.48333333,40.83333333
-6.49166667,40.83333333
-6.49166667,40.825
</coordinates>
</LinearRing>
</innerBoundaryIs>
<innerBoundaryIs>
<LinearRing>
<coordinates>
-6.33333333,40.825
-6.33333333,40.81666667
-6.325,40.81666667
-6.325,40.825
-6.33333333,40.825
</coordinates>
</LinearRing>
</innerBoundaryIs>
<innerBoundaryIs>
<LinearRing>
<coordinates>
-6.6,40.825
-6.59166667,40.825
-6.59166667,40.83333333
-6.6,40.83333333
-6.6,40.825
</coordinates>
</LinearRing>
</innerBoundaryIs>
<innerBoundaryIs>
<LinearRing>
<coordinates>
-6.95833333,40.81666667
-6.95,40.81666667
-6.95,40.825
-6.95833333,40.825
-6.95833333,40.81666667
</coordinates>
</LinearRing>
</innerBoundaryIs>
<innerBoundaryIs>
<LinearRing>
<coordinates>
-6.35,40.85
-6.35,40.85833333
-6.35833333,40.85833333
-6.35833333,40.85
-6.35,40.85
</coordinates>
</LinearRing>
</innerBoundaryIs>
<innerBoundaryIs>
<LinearRing>
<coordinates>
-8.06666667,41.10833333
-8.05833333,41.10833333
-8.05833333,41.11666667
-8.06666667,41.11666667
-8.06666667,41.10833333
</coordinates>
</LinearRing>
</innerBoundaryIs>
<innerBoundaryIs>
<LinearRing>
<coordinates>
-7.81666667,41.10833333
-7.81666667,41.1
-7.80833333,41.1
-7.80833333,41.10833333
-7.81666667,41.10833333
</coordinates>
</LinearRing>
</innerBoundaryIs>
<innerBoundaryIs>
<LinearRing>
<coordinates>
-7.25833333,41.11666667
-7.25833333,41.10833333
-7.25,41.10833333
-7.25,41.11666667
-7.25833333,41.11666667
</coordinates>
</LinearRing>
</innerBoundaryIs>
<innerBoundaryIs>
<LinearRing>
<coordinates>
-6.45833333,41.11666667
-6.45833333,41.10833333
-6.45,41.10833333
-6.45,41.11666667
-6.45833333,41.11666667
</coordinates>
</LinearRing>
</innerBoundaryIs>
<innerBoundaryIs>
<LinearRing>
<coordinates>
-6.43333333,41.11666667
-6.425,41.11666667
-6.41666667,41.11666667
-6.40833333,41.11666667
-6.40833333,41.125
-6.40833333,41.13333333
-6.41666667,41.13333333
-6.41666667,41.14166667
-6.425,41.14166667
-6.425,41.13333333
-6.43333333,41.13333333
-6.43333333,41.125
-6.43333333,41.11666667
</coordinates>
</LinearRing>
</innerBoundaryIs>
<innerBoundaryIs>
<LinearRing>
<coordinates>
-6.375,41.11666667
-6.36666667,41.11666667
-6.36666667,41.125
-6.36666667,41.13333333
-6.375,41.13333333
-6.38333333,41.13333333
-6.38333333,41.125
-6.375,41.125
-6.375,41.11666667
</coordinates>
</LinearRing>
</innerBoundaryIs>
<innerBoundaryIs>
<LinearRing>
<coordinates>
-8.325,40.975
-8.31666667,40.975
-8.31666667,40.98333333
-8.325,40.98333333
-8.325,40.975
</coordinates>
</LinearRing>
</innerBoundaryIs>
<innerBoundaryIs>
<LinearRing>
<coordinates>
-7.175,40.975
-7.16666667,40.975
-7.16666667,40.98333333
-7.175,40.98333333
-7.175,40.975
</coordinates>
</LinearRing>
</innerBoundaryIs>
<innerBoundaryIs>
<LinearRing>
<coordinates>
-6.99166667,40.975
-6.99166667,40.96666667
-6.98333333,40.96666667
-6.975,40.96666667
-6.96666667,40.96666667
-6.96666667,40.975
-6.975,40.975
-6.98333333,40.975
-6.99166667,40.975
</coordinates>
</LinearRing>
</innerBoundaryIs>
<innerBoundaryIs>
<LinearRing>
<coordinates>
-6.85833333,40.975
-6.85,40.975
-6.85,40.98333333
-6.85,40.99166667
-6.85833333,40.99166667
-6.85833333,40.98333333
-6.85833333,40.975
</coordinates>
</LinearRing>
</innerBoundaryIs>
<innerBoundaryIs>
<LinearRing>
<coordinates>
-6.58333333,40.975
-6.58333333,40.96666667
-6.575,40.96666667
-6.575,40.975
-6.58333333,40.975
</coordinates>
</LinearRing>
</innerBoundaryIs>
<innerBoundaryIs>
<LinearRing>
<coordinates>
-6.45833333,40.975
-6.45833333,40.96666667
-6.45,40.96666667
-6.45,40.95833333
-6.44166667,40.95833333
-6.43333333,40.95833333
-6.425,40.95833333
-6.41666667,40.95833333
-6.40833333,40.95833333
-6.40833333,40.96666667
-6.40833333,40.975
-6.40833333,40.98333333
-6.41666667,40.98333333
-6.425,40.98333333
-6.43333333,40.98333333
-6.44166667,40.98333333
-6.45,40.98333333
-6.45,40.975
-6.45833333,40.975
</coordinates>
</LinearRing>
</innerBoundaryIs>
<innerBoundaryIs>
<LinearRing>
<coordinates>
-8.325,40.91666667
-8.31666667,40.91666667
-8.31666667,40.90833333
-8.30833333,40.90833333
-8.30833333,40.91666667
-8.3,40.91666667
-8.29166667,40.91666667
-8.28333333,40.91666667
-8.275,40.91666667
-8.275,40.925
-8.26666667,40.925
-8.26666667,40.91666667
-8.25833333,40.91666667
-8.25833333,40.925
-8.25,40.925
-8.24166667,40.925
-8.24166667,40.93333333
-8.25,40.93333333
-8.25833333,40.93333333
-8.26666667,40.93333333
-8.275,40.93333333
-8.28333333,40.93333333
-8.29166667,40.93333333
-8.29166667,40.925
-8.3,40.925
-8.30833333,40.925
-8.31666667,40.925
-8.325,40.925
-8.325,40.91666667
</coordinates>
</LinearRing>
</innerBoundaryIs>
<innerBoundaryIs>
<LinearRing>
<coordinates>
-6.975,40.90833333
-6.975,40.9
-6.96666667,40.9
-6.96666667,40.90833333
-6.975,40.90833333
</coordinates>
</LinearRing>
</innerBoundaryIs>
<innerBoundaryIs>
<LinearRing>
<coordinates>
-6.95833333,40.90833333
-6.95833333,40.9
-6.95,40.9
-6.95,40.90833333
-6.95833333,40.90833333
</coordinates>
</LinearRing>
</innerBoundaryIs>
<innerBoundaryIs>
<LinearRing>
<coordinates>
-6.90833333,40.90833333
-6.90833333,40.9
-6.90833333,40.89166667
-6.9,40.89166667
-6.9,40.88333333
-6.89166667,40.88333333
-6.88333333,40.88333333
-6.88333333,40.89166667
-6.88333333,40.9
-6.89166667,40.9
-6.9,40.9
-6.9,40.90833333
-6.9,40.91666667
-6.90833333,40.91666667
-6.90833333,40.90833333
</coordinates>
</LinearRing>
</innerBoundaryIs>
<innerBoundaryIs>
<LinearRing>
<coordinates>
-6.30833333,40.90833333
-6.30833333,40.9
-6.3,40.9
-6.3,40.90833333
-6.30833333,40.90833333
</coordinates>
</LinearRing>
</innerBoundaryIs>
<innerBoundaryIs>
<LinearRing>
<coordinates>
-8.425,40.875
-8.41666667,40.875
-8.41666667,40.88333333
-8.41666667,40.89166667
-8.41666667,40.9
-8.425,40.9
-8.425,40.89166667
-8.425,40.88333333
-8.425,40.875
</coordinates>
</LinearRing>
</innerBoundaryIs>
<innerBoundaryIs>
<LinearRing>
<coordinates>
-6.54166667,40.875
-6.54166667,40.86666667
-6.55,40.86666667
-6.55,40.85833333
-6.54166667,40.85833333
-6.53333333,40.85833333
-6.53333333,40.86666667
-6.53333333,40.875
-6.54166667,40.875
</coordinates>
</LinearRing>
</innerBoundaryIs>
<innerBoundaryIs>
<LinearRing>
<coordinates>
-6.475,40.875
-6.46666667,40.875
-6.46666667,40.88333333
-6.475,40.88333333
-6.475,40.875
</coordinates>
</LinearRing>
</innerBoundaryIs>
<innerBoundaryIs>
<LinearRing>
<coordinates>
-6.41666667,40.88333333
-6.40833333,40.88333333
-6.40833333,40.89166667
-6.41666667,40.89166667
-6.41666667,40.88333333
</coordinates>
</LinearRing>
</innerBoundaryIs>
<innerBoundaryIs>
<LinearRing>
<coordinates>
-6.275,40.88333333
-6.26666667,40.88333333
-6.26666667,40.89166667
-6.275,40.89166667
-6.275,40.88333333
</coordinates>
</LinearRing>
</innerBoundaryIs>
<innerBoundaryIs>
<LinearRing>
<coordinates>
-6.7,40.85833333
-6.69166667,40.85833333
-6.68333333,40.85833333
-6.68333333,40.86666667
-6.69166667,40.86666667
-6.7,40.86666667
-6.7,40.85833333
</coordinates>
</LinearRing>
</innerBoundaryIs>
<innerBoundaryIs>
<LinearRing>
<coordinates>
-6.26666667,40.85833333
-6.25833333,40.85833333
-6.25833333,40.86666667
-6.26666667,40.86666667
-6.26666667,40.85833333
</coordinates>
</LinearRing>
</innerBoundaryIs>
<innerBoundaryIs>
<LinearRing>
<coordinates>
-6.49166667,40.85833333
-6.48333333,40.85833333
-6.48333333,40.86666667
-6.49166667,40.86666667
-6.49166667,40.85833333
</coordinates>
</LinearRing>
</innerBoundaryIs>
<innerBoundaryIs>
<LinearRing>
<coordinates>
-6.43333333,40.89166667
-6.425,40.89166667
-6.425,40.9
-6.43333333,40.9
-6.43333333,40.89166667
</coordinates>
</LinearRing>
</innerBoundaryIs>
<innerBoundaryIs>
<LinearRing>
<coordinates>
-8.45833333,40.95
-8.45833333,40.94166667
-8.45833333,40.93333333
-8.45,40.93333333
-8.45,40.94166667
-8.45,40.95
-8.45833333,40.95
</coordinates>
</LinearRing>
</innerBoundaryIs>
<innerBoundaryIs>
<LinearRing>
<coordinates>
-7.575,40.95
-7.575,40.94166667
-7.56666667,40.94166667
-7.56666667,40.95
-7.575,40.95
</coordinates>
</LinearRing>
</innerBoundaryIs>
<innerBoundaryIs>
<LinearRing>
<coordinates>
-7.54166667,40.93333333
-7.53333333,40.93333333
-7.53333333,40.94166667
-7.54166667,40.94166667
-7.54166667,40.93333333
</coordinates>
</LinearRing>
</innerBoundaryIs>
<innerBoundaryIs>
<LinearRing>
<coordinates>
-7.275,40.96666667
-7.275,40.95833333
-7.26666667,40.95833333
-7.26666667,40.96666667
-7.275,40.96666667
</coordinates>
</LinearRing>
</innerBoundaryIs>
<innerBoundaryIs>
<LinearRing>
<coordinates>
-7.54166667,40.96666667
-7.53333333,40.96666667
-7.53333333,40.975
-7.54166667,40.975
-7.54166667,40.96666667
</coordinates>
</LinearRing>
</innerBoundaryIs>
<innerBoundaryIs>
<LinearRing>
<coordinates>
-6.94166667,40.94166667
-6.93333333,40.94166667
-6.925,40.94166667
-6.91666667,40.94166667
-6.91666667,40.95
-6.91666667,40.95833333
-6.925,40.95833333
-6.93333333,40.95833333
-6.93333333,40.95
-6.94166667,40.95
-6.94166667,40.94166667
</coordinates>
</LinearRing>
</innerBoundaryIs>
<innerBoundaryIs>
<LinearRing>
<coordinates>
-6.73333333,40.95
-6.725,40.95
-6.725,40.95833333
-6.73333333,40.95833333
-6.73333333,40.95
</coordinates>
</LinearRing>
</innerBoundaryIs>
<innerBoundaryIs>
<LinearRing>
<coordinates>
-6.61666667,40.95
-6.60833333,40.95
-6.60833333,40.95833333
-6.61666667,40.95833333
-6.61666667,40.95
</coordinates>
</LinearRing>
</innerBoundaryIs>
<innerBoundaryIs>
<LinearRing>
<coordinates>
-6.51666667,40.95
-6.50833333,40.95
-6.50833333,40.95833333
-6.51666667,40.95833333
-6.51666667,40.95
</coordinates>
</LinearRing>
</innerBoundaryIs>
<innerBoundaryIs>
<LinearRing>
<coordinates>
-6.75833333,40.93333333
-6.75,40.93333333
-6.75,40.94166667
-6.75833333,40.94166667
-6.75833333,40.93333333
</coordinates>
</LinearRing>
</innerBoundaryIs>
<innerBoundaryIs>
<LinearRing>
<coordinates>
-6.725,40.93333333
-6.71666667,40.93333333
-6.71666667,40.94166667
-6.725,40.94166667
-6.725,40.93333333
</coordinates>
</LinearRing>
</innerBoundaryIs>
<innerBoundaryIs>
<LinearRing>
<coordinates>
-6.64166667,40.93333333
-6.64166667,40.925
-6.63333333,40.925
-6.63333333,40.93333333
-6.64166667,40.93333333
</coordinates>
</LinearRing>
</innerBoundaryIs>
<innerBoundaryIs>
<LinearRing>
<coordinates>
-6.61666667,40.93333333
-6.61666667,40.925
-6.60833333,40.925
-6.60833333,40.93333333
-6.61666667,40.93333333
</coordinates>
</LinearRing>
</innerBoundaryIs>
<innerBoundaryIs>
<LinearRing>
<coordinates>
-6.6,40.96666667
-6.6,40.95833333
-6.59166667,40.95833333
-6.59166667,40.96666667
-6.6,40.96666667
</coordinates>
</LinearRing>
</innerBoundaryIs>
<innerBoundaryIs>
<LinearRing>
<coordinates>
-6.95833333,40.95833333
-6.95,40.95833333
-6.95,40.96666667
-6.95833333,40.96666667
-6.95833333,40.95833333
</coordinates>
</LinearRing>
</innerBoundaryIs>
<innerBoundaryIs>
<LinearRing>
<coordinates>
-6.38333333,40.98333333
-6.375,40.98333333
-6.375,40.99166667
-6.38333333,40.99166667
-6.38333333,40.98333333
</coordinates>
</LinearRing>
</innerBoundaryIs>
<innerBoundaryIs>
<LinearRing>
<coordinates>
-6.56666667,41.05833333
-6.55833333,41.05833333
-6.55,41.05833333
-6.55,41.06666667
-6.55833333,41.06666667
-6.56666667,41.06666667
-6.56666667,41.05833333
</coordinates>
</LinearRing>
</innerBoundaryIs>
<innerBoundaryIs>
<LinearRing>
<coordinates>
-6.325,41.01666667
-6.325,41.00833333
-6.325,41
-6.31666667,41
-6.31666667,41.00833333
-6.31666667,41.01666667
-6.325,41.01666667
</coordinates>
</LinearRing>
</innerBoundaryIs>
<innerBoundaryIs>
<LinearRing>
<coordinates>
-6.33333333,40.99166667
-6.33333333,40.98333333
-6.325,40.98333333
-6.31666667,40.98333333
-6.31666667,40.99166667
-6.325,40.99166667
-6.33333333,40.99166667
</coordinates>
</LinearRing>
</innerBoundaryIs>
<innerBoundaryIs>
<LinearRing>
<coordinates>
-6.35,41.00833333
-6.35,41
-6.34166667,41
-6.34166667,41.00833333
-6.35,41.00833333
</coordinates>
</LinearRing>
</innerBoundaryIs>
<innerBoundaryIs>
<LinearRing>
<coordinates>
-6.56666667,41.01666667
-6.55833333,41.01666667
-6.55,41.01666667
-6.55,41.025
-6.55,41.03333333
-6.55833333,41.03333333
-6.55833333,41.025
-6.56666667,41.025
-6.56666667,41.01666667
</coordinates>
</LinearRing>
</innerBoundaryIs>
<innerBoundaryIs>
<LinearRing>
<coordinates>
-6.54166667,41.01666667
-6.53333333,41.01666667
-6.53333333,41.025
-6.54166667,41.025
-6.54166667,41.01666667
</coordinates>
</LinearRing>
</innerBoundaryIs>
<innerBoundaryIs>
<LinearRing>
<coordinates>
-6.75833333,40.99166667
-6.75833333,40.98333333
-6.75,40.98333333
-6.75,40.99166667
-6.75833333,40.99166667
</coordinates>
</LinearRing>
</innerBoundaryIs>
<innerBoundaryIs>
<LinearRing>
<coordinates>
-6.41666667,41.04166667
-6.40833333,41.04166667
-6.40833333,41.05
-6.41666667,41.05
-6.41666667,41.04166667
</coordinates>
</LinearRing>
</innerBoundaryIs>
<innerBoundaryIs>
<LinearRing>
<coordinates>
-6.35833333,41.025
-6.35,41.025
-6.35,41.03333333
-6.35833333,41.03333333
-6.35833333,41.025
</coordinates>
</LinearRing>
</innerBoundaryIs>
<innerBoundaryIs>
<LinearRing>
<coordinates>
-6.35833333,41.04166667
-6.35,41.04166667
-6.35,41.05
-6.35833333,41.05
-6.35833333,41.04166667
</coordinates>
</LinearRing>
</innerBoundaryIs>
<innerBoundaryIs>
<LinearRing>
<coordinates>
-6.4,41.09166667
-6.4,41.08333333
-6.39166667,41.08333333
-6.39166667,41.09166667
-6.4,41.09166667
</coordinates>
</LinearRing>
</innerBoundaryIs>
<innerBoundaryIs>
<LinearRing>
<coordinates>
-6.44166667,41.09166667
-6.44166667,41.08333333
-6.43333333,41.08333333
-6.43333333,41.09166667
-6.44166667,41.09166667
</coordinates>
</LinearRing>
</innerBoundaryIs>
<innerBoundaryIs>
<LinearRing>
<coordinates>
-6.725,41.075
-6.725,41.06666667
-6.71666667,41.06666667
-6.71666667,41.075
-6.725,41.075
</coordinates>
</LinearRing>
</innerBoundaryIs>
<innerBoundaryIs>
<LinearRing>
<coordinates>
-6.525,41.075
-6.525,41.06666667
-6.51666667,41.06666667
-6.51666667,41.075
-6.525,41.075
</coordinates>
</LinearRing>
</innerBoundaryIs>
<innerBoundaryIs>
<LinearRing>
<coordinates>
-6.40833333,41.10833333
-6.40833333,41.1
-6.4,41.1
-6.39166667,41.1
-6.39166667,41.10833333
-6.4,41.10833333
-6.40833333,41.10833333
</coordinates>
</LinearRing>
</innerBoundaryIs>
<innerBoundaryIs>
<LinearRing>
<coordinates>
-7.78333333,41.01666667
-7.775,41.01666667
-7.775,41.025
-7.775,41.03333333
-7.78333333,41.03333333
-7.78333333,41.025
-7.78333333,41.01666667
</coordinates>
</LinearRing>
</innerBoundaryIs>
<innerBoundaryIs>
<LinearRing>
<coordinates>
-8.30833333,41.03333333
-8.3,41.03333333
-8.3,41.04166667
-8.30833333,41.04166667
-8.30833333,41.03333333
</coordinates>
</LinearRing>
</innerBoundaryIs>
<innerBoundaryIs>
<LinearRing>
<coordinates>
-7.79166667,41.075
-7.8,41.075
-7.8,41.06666667
-7.79166667,41.06666667
-7.79166667,41.075
</coordinates>
</LinearRing>
</innerBoundaryIs>
<innerBoundaryIs>
<LinearRing>
<coordinates>
-7.025,41.11666667
-7.025,41.10833333
-7.01666667,41.10833333
-7.01666667,41.11666667
-7.00833333,41.11666667
-7,41.11666667
-7,41.125
-7.00833333,41.125
-7.01666667,41.125
-7.025,41.125
-7.025,41.11666667
</coordinates>
</LinearRing>
</innerBoundaryIs>
<innerBoundaryIs>
<LinearRing>
<coordinates>
-7.71666667,41.275
-7.70833333,41.275
-7.70833333,41.28333333
-7.71666667,41.28333333
-7.71666667,41.275
</coordinates>
</LinearRing>
</innerBoundaryIs>
<innerBoundaryIs>
<LinearRing>
<coordinates>
-7.55,41.275
-7.55,41.26666667
-7.54166667,41.26666667
-7.53333333,41.26666667
-7.53333333,41.275
-7.53333333,41.28333333
-7.53333333,41.29166667
-7.54166667,41.29166667
-7.55,41.29166667
-7.55,41.28333333
-7.55,41.275
</coordinates>
</LinearRing>
</innerBoundaryIs>
<innerBoundaryIs>
<LinearRing>
<coordinates>
-7.4,41.275
-7.39166667,41.275
-7.39166667,41.28333333
-7.38333333,41.28333333
-7.38333333,41.29166667
-7.39166667,41.29166667
-7.4,41.29166667
-7.4,41.28333333
-7.4,41.275
</coordinates>
</LinearRing>
</innerBoundaryIs>
<innerBoundaryIs>
<LinearRing>
<coordinates>
-7.925,41.14166667
-7.91666667,41.14166667
-7.91666667,41.15
-7.925,41.15
-7.925,41.14166667
</coordinates>
</LinearRing>
</innerBoundaryIs>
<innerBoundaryIs>
<LinearRing>
<coordinates>
-8.2,41.18333333
-8.19166667,41.18333333
-8.19166667,41.19166667
-8.2,41.19166667
-8.2,41.18333333
</coordinates>
</LinearRing>
</innerBoundaryIs>
<innerBoundaryIs>
<LinearRing>
<coordinates>
-8.09166667,41.175
-8.08333333,41.175
-8.08333333,41.18333333
-8.09166667,41.18333333
-8.09166667,41.175
</coordinates>
</LinearRing>
</innerBoundaryIs>
<innerBoundaryIs>
<LinearRing>
<coordinates>
-7.85833333,41.175
-7.85,41.175
-7.85,41.18333333
-7.85833333,41.18333333
-7.85833333,41.175
</coordinates>
</LinearRing>
</innerBoundaryIs>
<innerBoundaryIs>
<LinearRing>
<coordinates>
-7.84166667,41.175
-7.83333333,41.175
-7.83333333,41.18333333
-7.84166667,41.18333333
-7.84166667,41.175
</coordinates>
</LinearRing>
</innerBoundaryIs>
<innerBoundaryIs>
<LinearRing>
<coordinates>
-8.15,41.23333333
-8.14166667,41.23333333
-8.14166667,41.24166667
-8.14166667,41.25
-8.15,41.25
-8.15,41.24166667
-8.15,41.23333333
</coordinates>
</LinearRing>
</innerBoundaryIs>
<innerBoundaryIs>
<LinearRing>
<coordinates>
-8.08333333,41.23333333
-8.08333333,41.225
-8.08333333,41.21666667
-8.08333333,41.20833333
-8.075,41.20833333
-8.075,41.21666667
-8.075,41.225
-8.075,41.23333333
-8.08333333,41.23333333
</coordinates>
</LinearRing>
</innerBoundaryIs>
<innerBoundaryIs>
<LinearRing>
<coordinates>
-7.81666667,41.20833333
-7.81666667,41.2
-7.80833333,41.2
-7.80833333,41.20833333
-7.81666667,41.20833333
</coordinates>
</LinearRing>
</innerBoundaryIs>
<innerBoundaryIs>
<LinearRing>
<coordinates>
-7.39166667,41.24166667
-7.38333333,41.24166667
-7.38333333,41.25
-7.39166667,41.25
-7.39166667,41.24166667
</coordinates>
</LinearRing>
</innerBoundaryIs>
<innerBoundaryIs>
<LinearRing>
<coordinates>
-7.30833333,41.24166667
-7.30833333,41.23333333
-7.3,41.23333333
-7.3,41.24166667
-7.30833333,41.24166667
</coordinates>
</LinearRing>
</innerBoundaryIs>
<innerBoundaryIs>
<LinearRing>
<coordinates>
-7.49166667,41.21666667
-7.48333333,41.21666667
-7.48333333,41.225
-7.49166667,41.225
-7.49166667,41.21666667
</coordinates>
</LinearRing>
</innerBoundaryIs>
<innerBoundaryIs>
<LinearRing>
<coordinates>
-6.325,41.275
-6.325,41.26666667
-6.31666667,41.26666667
-6.31666667,41.25833333
-6.30833333,41.25833333
-6.30833333,41.25
-6.3,41.25
-6.3,41.24166667
-6.3,41.23333333
-6.3,41.225
-6.3,41.21666667
-6.3,41.20833333
-6.29166667,41.20833333
-6.29166667,41.21666667
-6.28333333,41.21666667
-6.28333333,41.225
-6.28333333,41.23333333
-6.28333333,41.24166667
-6.275,41.24166667
-6.26666667,41.24166667
-6.26666667,41.23333333
-6.25833333,41.23333333
-6.25,41.23333333
-6.24166667,41.23333333
-6.24166667,41.225
-6.23333333,41.225
-6.23333333,41.21666667
-6.225,41.21666667
-6.21666667,41.21666667
-6.20833333,41.21666667
-6.20833333,41.225
-6.21666667,41.225
-6.21666667,41.23333333
-6.225,41.23333333
-6.225,41.24166667
-6.23333333,41.24166667
-6.23333333,41.25
-6.24166667,41.25
-6.25,41.25
-6.25,41.25833333
-6.25833333,41.25833333
-6.25833333,41.26666667
-6.25833333,41.275
-6.25,41.275
-6.25,41.28333333
-6.25833333,41.28333333
-6.26666667,41.28333333
-6.275,41.28333333
-6.275,41.275
-6.28333333,41.275
-6.28333333,41.26666667
-6.29166667,41.26666667
-6.29166667,41.275
-6.3,41.275
-6.3,41.28333333
-6.3,41.29166667
-6.30833333,41.29166667
-6.31666667,41.29166667
-6.325,41.29166667
-6.325,41.28333333
-6.325,41.275
</coordinates>
</LinearRing>
</innerBoundaryIs>
<innerBoundaryIs>
<LinearRing>
<coordinates>
-6.23333333,41.275
-6.23333333,41.26666667
-6.225,41.26666667
-6.225,41.275
-6.23333333,41.275
</coordinates>
</LinearRing>
</innerBoundaryIs>
<innerBoundaryIs>
<LinearRing>
<coordinates>
-6.21666667,41.275
-6.20833333,41.275
-6.20833333,41.28333333
-6.21666667,41.28333333
-6.21666667,41.275
</coordinates>
</LinearRing>
</innerBoundaryIs>
<innerBoundaryIs>
<LinearRing>
<coordinates>
-7,41.2
-6.99166667,41.2
-6.99166667,41.20833333
-7,41.20833333
-7,41.2
</coordinates>
</LinearRing>
</innerBoundaryIs>
<innerBoundaryIs>
<LinearRing>
<coordinates>
-6.35,41.2
-6.34166667,41.2
-6.34166667,41.20833333
-6.33333333,41.20833333
-6.33333333,41.21666667
-6.34166667,41.21666667
-6.35,41.21666667
-6.35,41.20833333
-6.35,41.2
</coordinates>
</LinearRing>
</innerBoundaryIs>
<innerBoundaryIs>
<LinearRing>
<coordinates>
-6.1,41.2
-6.09166667,41.2
-6.09166667,41.20833333
-6.1,41.20833333
-6.1,41.2
</coordinates>
</LinearRing>
</innerBoundaryIs>
<innerBoundaryIs>
<LinearRing>
<coordinates>
-6.50833333,41.15
-6.50833333,41.14166667
-6.50833333,41.13333333
-6.5,41.13333333
-6.5,41.14166667
-6.5,41.15
-6.50833333,41.15
</coordinates>
</LinearRing>
</innerBoundaryIs>
<innerBoundaryIs>
<LinearRing>
<coordinates>
-6.53333333,41.13333333
-6.54166667,41.13333333
-6.54166667,41.125
-6.53333333,41.125
-6.53333333,41.13333333
</coordinates>
</LinearRing>
</innerBoundaryIs>
<innerBoundaryIs>
<LinearRing>
<coordinates>
-6.49166667,41.14166667
-6.49166667,41.13333333
-6.48333333,41.13333333
-6.48333333,41.14166667
-6.49166667,41.14166667
</coordinates>
</LinearRing>
</innerBoundaryIs>
<innerBoundaryIs>
<LinearRing>
<coordinates>
-6.15,41.15833333
-6.14166667,41.15833333
-6.14166667,41.16666667
-6.15,41.16666667
-6.15,41.15833333
</coordinates>
</LinearRing>
</innerBoundaryIs>
<innerBoundaryIs>
<LinearRing>
<coordinates>
-6.11666667,41.18333333
-6.11666667,41.175
-6.10833333,41.175
-6.10833333,41.18333333
-6.11666667,41.18333333
</coordinates>
</LinearRing>
</innerBoundaryIs>
<innerBoundaryIs>
<LinearRing>
<coordinates>
-6.26666667,41.18333333
-6.26666667,41.175
-6.25833333,41.175
-6.25,41.175
-6.24166667,41.175
-6.24166667,41.18333333
-6.25,41.18333333
-6.25,41.19166667
-6.25833333,41.19166667
-6.26666667,41.19166667
-6.26666667,41.18333333
</coordinates>
</LinearRing>
</innerBoundaryIs>
<innerBoundaryIs>
<LinearRing>
<coordinates>
-6.36666667,41.23333333
-6.36666667,41.225
-6.35833333,41.225
-6.35833333,41.23333333
-6.36666667,41.23333333
</coordinates>
</LinearRing>
</innerBoundaryIs>
<innerBoundaryIs>
<LinearRing>
<coordinates>
-6.2,41.21666667
-6.2,41.20833333
-6.19166667,41.20833333
-6.19166667,41.21666667
-6.2,41.21666667
</coordinates>
</LinearRing>
</innerBoundaryIs>
<innerBoundaryIs>
<LinearRing>
<coordinates>
-6.96666667,41.21666667
-6.96666667,41.20833333
-6.95833333,41.20833333
-6.95833333,41.21666667
-6.96666667,41.21666667
</coordinates>
</LinearRing>
</innerBoundaryIs>
<innerBoundaryIs>
<LinearRing>
<coordinates>
-6.19166667,41.25
-6.19166667,41.24166667
-6.18333333,41.24166667
-6.18333333,41.25
-6.19166667,41.25
</coordinates>
</LinearRing>
</innerBoundaryIs>
<innerBoundaryIs>
<LinearRing>
<coordinates>
-7.03333333,41.25
-7.025,41.25
-7.025,41.25833333
-7.025,41.26666667
-7.03333333,41.26666667
-7.03333333,41.25833333
-7.03333333,41.25
</coordinates>
</LinearRing>
</innerBoundaryIs>
<innerBoundaryIs>
<LinearRing>
<coordinates>
-6.71666667,41.34166667
-6.70833333,41.34166667
-6.70833333,41.35
-6.71666667,41.35
-6.71666667,41.34166667
</coordinates>
</LinearRing>
</innerBoundaryIs>
<innerBoundaryIs>
<LinearRing>
<coordinates>
-6.60833333,41.34166667
-6.60833333,41.33333333
-6.6,41.33333333
-6.6,41.34166667
-6.60833333,41.34166667
</coordinates>
</LinearRing>
</innerBoundaryIs>
<innerBoundaryIs>
<LinearRing>
<coordinates>
-6.86666667,41.3
-6.85833333,41.3
-6.85833333,41.30833333
-6.86666667,41.30833333
-6.86666667,41.3
</coordinates>
</LinearRing>
</innerBoundaryIs>
<innerBoundaryIs>
<LinearRing>
<coordinates>
-6.66666667,41.30833333
-6.66666667,41.3
-6.65833333,41.3
-6.65,41.3
-6.65,41.30833333
-6.65833333,41.30833333
-6.66666667,41.30833333
</coordinates>
</LinearRing>
</innerBoundaryIs>
<innerBoundaryIs>
<LinearRing>
<coordinates>
-6.25833333,41.30833333
-6.25833333,41.3
-6.25,41.3
-6.25,41.30833333
-6.25833333,41.30833333
</coordinates>
</LinearRing>
</innerBoundaryIs>
<innerBoundaryIs>
<LinearRing>
<coordinates>
-6.23333333,41.30833333
-6.23333333,41.3
-6.225,41.3
-6.21666667,41.3
-6.21666667,41.30833333
-6.225,41.30833333
-6.225,41.31666667
-6.23333333,41.31666667
-6.23333333,41.30833333
</coordinates>
</LinearRing>
</innerBoundaryIs>
<innerBoundaryIs>
<LinearRing>
<coordinates>
-6.125,41.30833333
-6.125,41.3
-6.11666667,41.3
-6.11666667,41.30833333
-6.125,41.30833333
</coordinates>
</LinearRing>
</innerBoundaryIs>
<innerBoundaryIs>
<LinearRing>
<coordinates>
-6.10833333,41.30833333
-6.10833333,41.3
-6.1,41.3
-6.1,41.30833333
-6.10833333,41.30833333
</coordinates>
</LinearRing>
</innerBoundaryIs>
<innerBoundaryIs>
<LinearRing>
<coordinates>
-6.175,41.29166667
-6.16666667,41.29166667
-6.16666667,41.3
-6.175,41.3
-6.175,41.29166667
</coordinates>
</LinearRing>
</innerBoundaryIs>
<innerBoundaryIs>
<LinearRing>
<coordinates>
-6.63333333,41.29166667
-6.63333333,41.28333333
-6.625,41.28333333
-6.625,41.29166667
-6.63333333,41.29166667
</coordinates>
</LinearRing>
</innerBoundaryIs>
<innerBoundaryIs>
<LinearRing>
<coordinates>
-6.95833333,41.30833333
-6.95,41.30833333
-6.94166667,41.30833333
-6.94166667,41.31666667
-6.95,41.31666667
-6.95833333,41.31666667
-6.95833333,41.30833333
</coordinates>
</LinearRing>
</innerBoundaryIs>
<innerBoundaryIs>
<LinearRing>
<coordinates>
-6.95833333,41.29166667
-6.95,41.29166667
-6.95,41.3
-6.95833333,41.3
-6.96666667,41.3
-6.96666667,41.29166667
-6.95833333,41.29166667
</coordinates>
</LinearRing>
</innerBoundaryIs>
<innerBoundaryIs>
<LinearRing>
<coordinates>
-8.04166667,41.30833333
-8.04166667,41.3
-8.03333333,41.3
-8.03333333,41.30833333
-8.04166667,41.30833333
</coordinates>
</LinearRing>
</innerBoundaryIs>
<innerBoundaryIs>
<LinearRing>
<coordinates>
-7.75833333,41.30833333
-7.75833333,41.3
-7.76666667,41.3
-7.76666667,41.29166667
-7.75833333,41.29166667
-7.75,41.29166667
-7.74166667,41.29166667
-7.73333333,41.29166667
-7.725,41.29166667
-7.725,41.3
-7.725,41.30833333
-7.725,41.31666667
-7.73333333,41.31666667
-7.74166667,41.31666667
-7.75,41.31666667
-7.75,41.30833333
-7.75833333,41.30833333
</coordinates>
</LinearRing>
</innerBoundaryIs>
<innerBoundaryIs>
<LinearRing>
<coordinates>
-7.13333333,41.31666667
-7.125,41.31666667
-7.125,41.325
-7.13333333,41.325
-7.13333333,41.31666667
</coordinates>
</LinearRing>
</innerBoundaryIs>
<innerBoundaryIs>
<LinearRing>
<coordinates>
-8.31666667,41.34166667
-8.31666667,41.33333333
-8.30833333,41.33333333
-8.30833333,41.34166667
-8.31666667,41.34166667
</coordinates>
</LinearRing>
</innerBoundaryIs>
<innerBoundaryIs>
<LinearRing>
<coordinates>
-6.95833333,41.34166667
-6.95833333,41.35
-6.96666667,41.35
-6.96666667,41.34166667
-6.95833333,41.34166667
</coordinates>
</LinearRing>
</innerBoundaryIs>
<innerBoundaryIs>
<LinearRing>
<coordinates>
-6.50833333,41.36666667
-6.50833333,41.35833333
-6.5,41.35833333
-6.5,41.36666667
-6.50833333,41.36666667
</coordinates>
</LinearRing>
</innerBoundaryIs>
<innerBoundaryIs>
<LinearRing>
<coordinates>
-6.25,41.38333333
-6.24166667,41.38333333
-6.23333333,41.38333333
-6.225,41.38333333
-6.225,41.39166667
-6.23333333,41.39166667
-6.24166667,41.39166667
-6.25,41.39166667
-6.25,41.38333333
</coordinates>
</LinearRing>
</innerBoundaryIs>
<innerBoundaryIs>
<LinearRing>
<coordinates>
-7.14166667,41.39166667
-7.13333333,41.39166667
-7.13333333,41.4
-7.14166667,41.4
-7.14166667,41.39166667
</coordinates>
</LinearRing>
</innerBoundaryIs>
<innerBoundaryIs>
<LinearRing>
<coordinates>
-7.33333333,41.35833333
-7.325,41.35833333
-7.325,41.36666667
-7.33333333,41.36666667
-7.33333333,41.35833333
</coordinates>
</LinearRing>
</innerBoundaryIs>
<innerBoundaryIs>
<LinearRing>
<coordinates>
-8.00833333,41.4
-8.00833333,41.39166667
-8.00833333,41.38333333
-8,41.38333333
-7.99166667,41.38333333
-7.99166667,41.39166667
-7.99166667,41.4
-8,41.4
-8.00833333,41.4
</coordinates>
</LinearRing>
</innerBoundaryIs>
<innerBoundaryIs>
<LinearRing>
<coordinates>
-7.35,41.39166667
-7.34166667,41.39166667
-7.34166667,41.4
-7.34166667,41.40833333
-7.35,41.40833333
-7.35,41.4
-7.35,41.39166667
</coordinates>
</LinearRing>
</innerBoundaryIs>
<innerBoundaryIs>
<LinearRing>
<coordinates>
-6.025,41.41666667
-6.01666667,41.41666667
-6.01666667,41.425
-6.025,41.425
-6.025,41.41666667
</coordinates>
</LinearRing>
</innerBoundaryIs>
<innerBoundaryIs>
<LinearRing>
<coordinates>
-8.4,41.75
-8.4,41.74166667
-8.39166667,41.74166667
-8.39166667,41.75
-8.4,41.75
</coordinates>
</LinearRing>
</innerBoundaryIs>
<innerBoundaryIs>
<LinearRing>
<coordinates>
-7.85833333,41.75
-7.85833333,41.74166667
-7.85,41.74166667
-7.85,41.73333333
-7.84166667,41.73333333
-7.83333333,41.73333333
-7.825,41.73333333
-7.81666667,41.73333333
-7.80833333,41.73333333
-7.80833333,41.74166667
-7.8,41.74166667
-7.79166667,41.74166667
-7.78333333,41.74166667
-7.78333333,41.75
-7.775,41.75
-7.775,41.75833333
-7.775,41.76666667
-7.78333333,41.76666667
-7.78333333,41.75833333
-7.79166667,41.75833333
-7.8,41.75833333
-7.80833333,41.75833333
-7.80833333,41.75
-7.81666667,41.75
-7.825,41.75
-7.83333333,41.75
-7.84166667,41.75
-7.85,41.75
-7.85833333,41.75
</coordinates>
</LinearRing>
</innerBoundaryIs>
<innerBoundaryIs>
<LinearRing>
<coordinates>
-7.29166667,41.75
-7.28333333,41.75
-7.28333333,41.75833333
-7.29166667,41.75833333
-7.29166667,41.75
</coordinates>
</LinearRing>
</innerBoundaryIs>
<innerBoundaryIs>
<LinearRing>
<coordinates>
-7.23333333,41.75
-7.23333333,41.74166667
-7.225,41.74166667
-7.21666667,41.74166667
-7.21666667,41.75
-7.225,41.75
-7.23333333,41.75
</coordinates>
</LinearRing>
</innerBoundaryIs>
<innerBoundaryIs>
<LinearRing>
<coordinates>
-6.81666667,41.75
-6.81666667,41.74166667
-6.80833333,41.74166667
-6.80833333,41.75
-6.81666667,41.75
</coordinates>
</LinearRing>
</innerBoundaryIs>
<innerBoundaryIs>
<LinearRing>
<coordinates>
-6.71666667,41.74166667
-6.71666667,41.73333333
-6.71666667,41.725
-6.725,41.725
-6.725,41.71666667
-6.73333333,41.71666667
-6.74166667,41.71666667
-6.74166667,41.70833333
-6.74166667,41.7
-6.74166667,41.69166667
-6.73333333,41.69166667
-6.725,41.69166667
-6.725,41.68333333
-6.71666667,41.68333333
-6.71666667,41.69166667
-6.71666667,41.7
-6.70833333,41.7
-6.7,41.7
-6.69166667,41.7
-6.68333333,41.7
-6.68333333,41.69166667
-6.675,41.69166667
-6.675,41.7
-6.675,41.70833333
-6.68333333,41.70833333
-6.68333333,41.71666667
-6.69166667,41.71666667
-6.69166667,41.725
-6.7,41.725
-6.7,41.73333333
-6.7,41.74166667
-6.70833333,41.74166667
-6.71666667,41.74166667
</coordinates>
</LinearRing>
</innerBoundaryIs>
<innerBoundaryIs>
<LinearRing>
<coordinates>
-6.48333333,41.75
-6.48333333,41.74166667
-6.475,41.74166667
-6.475,41.75
-6.48333333,41.75
</coordinates>
</LinearRing>
</innerBoundaryIs>
<innerBoundaryIs>
<LinearRing>
<coordinates>
-6.39166667,41.75
-6.39166667,41.74166667
-6.39166667,41.73333333
-6.38333333,41.73333333
-6.38333333,41.725
-6.375,41.725
-6.375,41.71666667
-6.36666667,41.71666667
-6.36666667,41.70833333
-6.35833333,41.70833333
-6.35833333,41.71666667
-6.35,41.71666667
-6.35,41.725
-6.35833333,41.725
-6.35833333,41.73333333
-6.36666667,41.73333333
-6.36666667,41.74166667
-6.35833333,41.74166667
-6.35,41.74166667
-6.35,41.75
-6.35833333,41.75
-6.35833333,41.75833333
-6.36666667,41.75833333
-6.375,41.75833333
-6.38333333,41.75833333
-6.38333333,41.75
-6.39166667,41.75
</coordinates>
</LinearRing>
</innerBoundaryIs>
<innerBoundaryIs>
<LinearRing>
<coordinates>
-6.13333333,41.75
-6.13333333,41.74166667
-6.125,41.74166667
-6.11666667,41.74166667
-6.11666667,41.75
-6.125,41.75
-6.13333333,41.75
</coordinates>
</LinearRing>
</innerBoundaryIs>
<innerBoundaryIs>
<LinearRing>
<coordinates>
-5.93333333,41.74166667
-5.925,41.74166667
-5.91666667,41.74166667
-5.90833333,41.74166667
-5.90833333,41.75
-5.91666667,41.75
-5.925,41.75
-5.93333333,41.75
-5.93333333,41.74166667
</coordinates>
</LinearRing>
</innerBoundaryIs>
<innerBoundaryIs>
<LinearRing>
<coordinates>
-8.21666667,41.525
-8.20833333,41.525
-8.20833333,41.53333333
-8.21666667,41.53333333
-8.21666667,41.525
</coordinates>
</LinearRing>
</innerBoundaryIs>
<innerBoundaryIs>
<LinearRing>
<coordinates>
-7.8,41.525
-7.79166667,41.525
-7.78333333,41.525
-7.78333333,41.53333333
-7.78333333,41.54166667
-7.79166667,41.54166667
-7.8,41.54166667
-7.80833333,41.54166667
-7.81666667,41.54166667
-7.81666667,41.53333333
-7.80833333,41.53333333
-7.8,41.53333333
-7.8,41.525
</coordinates>
</LinearRing>
</innerBoundaryIs>
<innerBoundaryIs>
<LinearRing>
<coordinates>
-7.93333333,41.45833333
-7.93333333,41.45
-7.925,41.45
-7.925,41.45833333
-7.925,41.46666667
-7.93333333,41.46666667
-7.93333333,41.45833333
</coordinates>
</LinearRing>
</innerBoundaryIs>
<innerBoundaryIs>
<LinearRing>
<coordinates>
-7.96666667,41.44166667
-7.95833333,41.44166667
-7.95833333,41.45
-7.96666667,41.45
-7.96666667,41.44166667
</coordinates>
</LinearRing>
</innerBoundaryIs>
<innerBoundaryIs>
<LinearRing>
<coordinates>
-7.93333333,41.44166667
-7.93333333,41.43333333
-7.925,41.43333333
-7.925,41.44166667
-7.93333333,41.44166667
</coordinates>
</LinearRing>
</innerBoundaryIs>
<innerBoundaryIs>
<LinearRing>
<coordinates>
-8.21666667,41.45833333
-8.21666667,41.45
-8.225,41.45
-8.225,41.44166667
-8.21666667,41.44166667
-8.20833333,41.44166667
-8.20833333,41.45
-8.20833333,41.45833333
-8.21666667,41.45833333
</coordinates>
</LinearRing>
</innerBoundaryIs>
<innerBoundaryIs>
<LinearRing>
<coordinates>
-8.2,41.45833333
-8.2,41.45
-8.19166667,41.45
-8.19166667,41.44166667
-8.18333333,41.44166667
-8.18333333,41.43333333
-8.175,41.43333333
-8.175,41.44166667
-8.16666667,41.44166667
-8.16666667,41.45
-8.16666667,41.45833333
-8.15833333,41.45833333
-8.15833333,41.46666667
-8.16666667,41.46666667
-8.175,41.46666667
-8.175,41.45833333
-8.18333333,41.45833333
-8.19166667,41.45833333
-8.2,41.45833333
</coordinates>
</LinearRing>
</innerBoundaryIs>
<innerBoundaryIs>
<LinearRing>
<coordinates>
-7.65,41.49166667
-7.64166667,41.49166667
-7.64166667,41.5
-7.65,41.5
-7.65,41.49166667
</coordinates>
</LinearRing>
</innerBoundaryIs>
<innerBoundaryIs>
<LinearRing>
<coordinates>
-6.98333333,41.51666667
-6.98333333,41.50833333
-6.975,41.50833333
-6.96666667,41.50833333
-6.96666667,41.51666667
-6.96666667,41.525
-6.96666667,41.53333333
-6.95833333,41.53333333
-6.95833333,41.54166667
-6.96666667,41.54166667
-6.975,41.54166667
-6.975,41.53333333
-6.975,41.525
-6.975,41.51666667
-6.98333333,41.51666667
</coordinates>
</LinearRing>
</innerBoundaryIs>
<innerBoundaryIs>
<LinearRing>
<coordinates>
-6.95833333,41.525
-6.95833333,41.51666667
-6.95,41.51666667
-6.95,41.525
-6.95833333,41.525
</coordinates>
</LinearRing>
</innerBoundaryIs>
<innerBoundaryIs>
<LinearRing>
<coordinates>
-6.44166667,41.51666667
-6.44166667,41.50833333
-6.43333333,41.50833333
-6.43333333,41.51666667
-6.44166667,41.51666667
</coordinates>
</LinearRing>
</innerBoundaryIs>
<innerBoundaryIs>
<LinearRing>
<coordinates>
-6.34166667,41.51666667
-6.33333333,41.51666667
-6.325,41.51666667
-6.325,41.525
-6.325,41.53333333
-6.31666667,41.53333333
-6.31666667,41.54166667
-6.31666667,41.55
-6.325,41.55
-6.33333333,41.55
-6.33333333,41.54166667
-6.34166667,41.54166667
-6.35,41.54166667
-6.35,41.53333333
-6.35,41.525
-6.34166667,41.525
-6.34166667,41.51666667
</coordinates>
</LinearRing>
</innerBoundaryIs>
<innerBoundaryIs>
<LinearRing>
<coordinates>
-6.15833333,41.525
-6.15,41.525
-6.14166667,41.525
-6.14166667,41.53333333
-6.15,41.53333333
-6.15833333,41.53333333
-6.15833333,41.525
</coordinates>
</LinearRing>
</innerBoundaryIs>
<innerBoundaryIs>
<LinearRing>
<coordinates>
-6.05,41.51666667
-6.05,41.50833333
-6.04166667,41.50833333
-6.03333333,41.50833333
-6.025,41.50833333
-6.025,41.51666667
-6.03333333,41.51666667
-6.04166667,41.51666667
-6.04166667,41.525
-6.03333333,41.525
-6.025,41.525
-6.025,41.53333333
-6.01666667,41.53333333
-6.00833333,41.53333333
-6.00833333,41.54166667
-6.01666667,41.54166667
-6.01666667,41.55
-6.025,41.55
-6.025,41.55833333
-6.03333333,41.55833333
-6.03333333,41.56666667
-6.04166667,41.56666667
-6.04166667,41.575
-6.05,41.575
-6.05833333,41.575
-6.06666667,41.575
-6.06666667,41.58333333
-6.075,41.58333333
-6.08333333,41.58333333
-6.08333333,41.575
-6.08333333,41.56666667
-6.075,41.56666667
-6.075,41.55833333
-6.075,41.55
-6.075,41.54166667
-6.06666667,41.54166667
-6.05833333,41.54166667
-6.05833333,41.53333333
-6.06666667,41.53333333
-6.06666667,41.525
-6.05833333,41.525
-6.05,41.525
-6.05,41.51666667
</coordinates>
</LinearRing>
</innerBoundaryIs>
<innerBoundaryIs>
<LinearRing>
<coordinates>
-6.08333333,41.44166667
-6.075,41.44166667
-6.06666667,41.44166667
-6.05833333,41.44166667
-6.05833333,41.45
-6.06666667,41.45
-6.075,41.45
-6.08333333,41.45
-6.08333333,41.44166667
</coordinates>
</LinearRing>
</innerBoundaryIs>
<innerBoundaryIs>
<LinearRing>
<coordinates>
-6.75833333,41.45833333
-6.75833333,41.45
-6.75,41.45
-6.75,41.45833333
-6.75833333,41.45833333
</coordinates>
</LinearRing>
</innerBoundaryIs>
<innerBoundaryIs>
<LinearRing>
<coordinates>
-7.11666667,41.43333333
-7.10833333,41.43333333
-7.10833333,41.44166667
-7.11666667,41.44166667
-7.11666667,41.43333333
</coordinates>
</LinearRing>
</innerBoundaryIs>
<innerBoundaryIs>
<LinearRing>
<coordinates>
-6.19166667,41.49166667
-6.19166667,41.48333333
-6.18333333,41.48333333
-6.175,41.48333333
-6.16666667,41.48333333
-6.16666667,41.49166667
-6.175,41.49166667
-6.18333333,41.49166667
-6.19166667,41.49166667
</coordinates>
</LinearRing>
</innerBoundaryIs>
<innerBoundaryIs>
<LinearRing>
<coordinates>
-6.025,41.475
-6.01666667,41.475
-6.01666667,41.48333333
-6.025,41.48333333
-6.025,41.475
</coordinates>
</LinearRing>
</innerBoundaryIs>
<innerBoundaryIs>
<LinearRing>
<coordinates>
-6.00833333,41.475
-6,41.475
-5.99166667,41.475
-5.99166667,41.48333333
-6,41.48333333
-6.00833333,41.48333333
-6.00833333,41.475
</coordinates>
</LinearRing>
</innerBoundaryIs>
<innerBoundaryIs>
<LinearRing>
<coordinates>
-6.725,41.475
-6.71666667,41.475
-6.71666667,41.48333333
-6.725,41.48333333
-6.725,41.475
</coordinates>
</LinearRing>
</innerBoundaryIs>
<innerBoundaryIs>
<LinearRing>
<coordinates>
-7.10833333,41.46666667
-7.1,41.46666667
-7.1,41.475
-7.10833333,41.475
-7.10833333,41.46666667
</coordinates>
</LinearRing>
</innerBoundaryIs>
<innerBoundaryIs>
<LinearRing>
<coordinates>
-6.725,41.50833333
-6.725,41.5
-6.71666667,41.5
-6.70833333,41.5
-6.70833333,41.50833333
-6.70833333,41.51666667
-6.71666667,41.51666667
-6.71666667,41.50833333
-6.725,41.50833333
</coordinates>
</LinearRing>
</innerBoundaryIs>
<innerBoundaryIs>
<LinearRing>
<coordinates>
-6.625,41.50833333
-6.61666667,41.50833333
-6.61666667,41.51666667
-6.625,41.51666667
-6.625,41.50833333
</coordinates>
</LinearRing>
</innerBoundaryIs>
<innerBoundaryIs>
<LinearRing>
<coordinates>
-6.36666667,41.50833333
-6.35833333,41.50833333
-6.35833333,41.51666667
[truncated: 126,994 more chars]
