# Supplementary material for: Species conservation profiles of spiders (Araneae) endemic to mainland Portugal
Source: Biodivers Data J. 2019 Oct 8;7:e39315. doi: 10.3897/BDJ.7.e39315 (PMC6794330; doi:10.3897/BDJ.7.e39315)
Supplement: Supplementary material 41 — Distribution of Zodarion guadianense (Cardoso, 2003) [file bdj-07-e39315-s041.kml]

<?xml version="1.0" encoding="UTF-8"?>
<kml xmlns="http://earth.google.com/kml/2.2">
<Document>
<name></name>
<description><![CDATA[]]></description>

<Style id="1">
<LineStyle>
<width>2</width>
<color>ff0000ff</color>
</LineStyle>
<PolyStyle>
<color>aaffffff</color>
<fill>1</fill>
</PolyStyle>
</Style>

<Placemark>
<name>Zodarion guadianense_discretepoints_final.kml</name>
<description><![CDATA[]]></description>
<styleUrl>#1</styleUrl>
<visibility>1</visibility>
<MultiGeometry>
<Polygon>
<outerBoundaryIs>
<LinearRing>
<coordinates>
-7.61775,37.83055
-7.61711576080343,37.8305298667647
-7.61648407546426,37.8304695481283
-7.6158574875564,37.8303692869726
-7.61523852012819,37.830229487014
-7.61462966554302,37.8300507111774
-7.6140333754434,37.8298336793302
-7.61345205087911,37.8295792653829
-7.612888032639,37.8292884937707
-7.61234359182544,37.8289625353283
-7.61182092070945,37.8286027025753
-7.61132212390313,37.8282104444312
-7.61084920988518,37.8277873403811
-7.61040408291342,37.8273350941156
-7.60998853535708,37.8268555266708
-7.6096042404795,37.8263505690957
-7.6092527457005,37.8258222546761
-7.60893546636552,37.8252727107477
-7.60865368004646,37.82470415013
-7.60840852139735,37.8241188622159
-7.60820097758556,37.8235192037533
-7.60803188431676,37.8229075893551
-7.60790192246988,37.8222864817767
-7.60781161535539,37.821658381999
-7.60776132660817,37.8210258191582
-7.60775125872326,37.8203913403617
-7.60778145224048,37.8197575004314
-7.60785178558119,37.8191268516173
-7.60796197553785,37.8185019333193
-7.6081115784144,37.8178852618631
-7.60829999181285,37.8172793203668
-7.60852645705895,37.8166865487431
-7.60879006225709,37.8161093338739
-7.60908974596216,37.81555
-7.60942430145365,37.8150107993613
-7.60979238159469,37.8144939031286
-7.61019250425646,37.8140013926605
-7.61062305828621,37.8135352511229
-7.61108230999484,37.8130973555032
-7.61156841013779,37.8126894690526
-7.61207940136137,37.8123132341857
-7.61261322608427,37.8119701658676
-7.61316773478273,37.8116616455134
-7.61374069464593,37.8113889154257
-7.61432979856674,37.8111530737921
-7.61493267443159,37.8109550702639
-7.61554689467213,37.8107957021311
-7.61616998604027,37.8106756111132
-7.61679943956696,37.8105952807743
-7.61743272066502,37.8105550345762
-7.61806727933498,37.8105550345762
-7.61870056043304,37.8105952807743
-7.61933001395973,37.8106756111132
-7.61995310532787,37.8107957021311
-7.62056732556841,37.8109550702639
-7.62117020143326,37.8111530737921
-7.62175930535407,37.8113889154257
-7.62233226521727,37.8116616455134
-7.62288677391573,37.8119701658676
-7.62342059863863,37.8123132341857
-7.62393158986221,37.8126894690526
-7.62441769000516,37.8130973555032
-7.62487694171379,37.8135352511229
-7.62530749574354,37.8140013926605
-7.62570761840531,37.8144939031286
-7.62607569854635,37.8150107993613
-7.62641025403784,37.81555
-7.62670993774291,37.8161093338739
-7.62697354294105,37.8166865487431
-7.62720000818715,37.8172793203668
-7.6273884215856,37.8178852618631
-7.62753802446215,37.8185019333193
-7.62764821441881,37.8191268516173
-7.62771854775952,37.8197575004314
-7.62774874127674,37.8203913403617
-7.62773867339183,37.8210258191582
-7.62768838464461,37.821658381999
-7.62759807753012,37.8222864817767
-7.62746811568324,37.8229075893551
-7.62729902241444,37.8235192037533
-7.62709147860265,37.8241188622159
-7.62684631995355,37.82470415013
-7.62656453363448,37.8252727107477
-7.6262472542995,37.8258222546761
-7.6258957595205,37.8263505690957
-7.62551146464292,37.8268555266708
-7.62509591708658,37.8273350941156
-7.62465079011482,37.8277873403811
-7.62417787609687,37.8282104444312
-7.62367907929055,37.8286027025753
-7.62315640817456,37.8289625353283
-7.622611967361,37.8292884937707
-7.62204794912089,37.8295792653829
-7.6214666245566,37.8298336793302
-7.62087033445698,37.8300507111774
-7.62026147987181,37.830229487014
-7.6196425124436,37.8303692869726
-7.61901592453574,37.8304695481283
-7.61838423919657,37.8305298667647
-7.61775,37.83055
</coordinates>
</LinearRing>
</outerBoundaryIs>
</Polygon>
</MultiGeometry>
</Placemark>
</Document>
</kml>
