# Supplementary material for: Species conservation profiles of spiders (Araneae) endemic to mainland Portugal
Source: Biodivers Data J. 2019 Oct 8;7:e39315. doi: 10.3897/BDJ.7.e39315 (PMC6794330; doi:10.3897/BDJ.7.e39315)
Supplement: Supplementary material 42 — Distribution of Zodarion viduum (Denis, 1937) [file bdj-07-e39315-s042.kml]

<?xml version="1.0" encoding="UTF-8"?>
<kml xmlns="http://earth.google.com/kml/2.2">
<Document>
<name></name>
<description><![CDATA[]]></description>

<Style id="1">
<LineStyle>
<width>2</width>
<color>ff0000ff</color>
</LineStyle>
<PolyStyle>
<color>aaffffff</color>
<fill>1</fill>
</PolyStyle>
</Style>

<Placemark>
<name>Zodarion viduum_modelcorrected.kml</name>
<description><![CDATA[]]></description>
<styleUrl>#1</styleUrl>
<visibility>1</visibility>
<MultiGeometry>
<Polygon>
<outerBoundaryIs>
<LinearRing>
<coordinates>
-8.95,39.925
-8.94166667,39.925
-8.94166667,39.91666667
-8.95,39.91666667
-8.95,39.925
</coordinates>
</LinearRing>
</outerBoundaryIs>
</Polygon>
<Polygon>
<outerBoundaryIs>
<LinearRing>
<coordinates>
-8.76666667,40.13333333
-8.76666667,40.125
-8.775,40.125
-8.775,40.13333333
-8.775,40.14166667
-8.76666667,40.14166667
-8.76666667,40.13333333
</coordinates>
</LinearRing>
</outerBoundaryIs>
</Polygon>
<Polygon>
<outerBoundaryIs>
<LinearRing>
<coordinates>
-8.75,40.075
-8.75,40.06666667
-8.75833333,40.06666667
-8.75833333,40.075
-8.75833333,40.08333333
-8.76666667,40.08333333
-8.76666667,40.09166667
-8.76666667,40.1
-8.775,40.1
-8.78333333,40.1
-8.78333333,40.09166667
-8.79166667,40.09166667
-8.79166667,40.08333333
-8.8,40.08333333
-8.80833333,40.08333333
-8.80833333,40.09166667
-8.81666667,40.09166667
-8.825,40.09166667
-8.825,40.1
-8.83333333,40.1
-8.83333333,40.10833333
-8.84166667,40.10833333
-8.84166667,40.1
-8.85,40.1
-8.85,40.09166667
-8.85833333,40.09166667
-8.85833333,40.08333333
-8.85,40.08333333
-8.85,40.075
-8.85833333,40.075
-8.86666667,40.075
-8.86666667,40.06666667
-8.86666667,40.05833333
-8.86666667,40.05
-8.875,40.05
-8.875,40.04166667
-8.875,40.03333333
-8.88333333,40.03333333
-8.88333333,40.025
-8.89166667,40.025
-8.89166667,40.01666667
-8.89166667,40.00833333
-8.9,40.00833333
-8.9,40
-8.9,39.99166667
-8.9,39.98333333
-8.90833333,39.98333333
-8.90833333,39.975
-8.90833333,39.96666667
-8.91666667,39.96666667
-8.91666667,39.95833333
-8.91666667,39.95
-8.925,39.95
-8.925,39.94166667
-8.925,39.93333333
-8.93333333,39.93333333
-8.93333333,39.925
-8.94166667,39.925
-8.94166667,39.93333333
-8.94166667,39.94166667
-8.93333333,39.94166667
-8.93333333,39.95
-8.93333333,39.95833333
-8.925,39.95833333
-8.925,39.96666667
-8.925,39.975
-8.925,39.98333333
-8.91666667,39.98333333
-8.91666667,39.99166667
-8.91666667,40
-8.90833333,40
-8.90833333,40.00833333
-8.90833333,40.01666667
-8.9,40.01666667
-8.9,40.025
-8.9,40.03333333
-8.9,40.04166667
-8.89166667,40.04166667
-8.89166667,40.05
-8.89166667,40.05833333
-8.89166667,40.06666667
-8.88333333,40.06666667
-8.88333333,40.075
-8.88333333,40.08333333
-8.875,40.08333333
-8.875,40.09166667
-8.875,40.1
-8.86666667,40.1
-8.86666667,40.10833333
-8.86666667,40.11666667
-8.86666667,40.125
-8.86666667,40.13333333
-8.85833333,40.13333333
-8.85833333,40.14166667
-8.85,40.14166667
-8.85,40.13333333
-8.84166667,40.13333333
-8.84166667,40.14166667
-8.83333333,40.14166667
-8.825,40.14166667
-8.81666667,40.14166667
-8.81666667,40.13333333
-8.80833333,40.13333333
-8.80833333,40.14166667
-8.8,40.14166667
-8.79166667,40.14166667
-8.79166667,40.13333333
-8.78333333,40.13333333
-8.78333333,40.125
-8.775,40.125
-8.775,40.11666667
-8.76666667,40.11666667
-8.76666667,40.125
-8.75833333,40.125
-8.75833333,40.11666667
-8.75833333,40.10833333
-8.75,40.10833333
-8.75,40.1
-8.74166667,40.1
-8.74166667,40.09166667
-8.74166667,40.08333333
-8.75,40.08333333
-8.75,40.075
</coordinates>
</LinearRing>
</outerBoundaryIs>
<innerBoundaryIs>
<LinearRing>
<coordinates>
-8.80833333,40.13333333
-8.80833333,40.125
-8.8,40.125
-8.8,40.13333333
-8.80833333,40.13333333
</coordinates>
</LinearRing>
</innerBoundaryIs>
<innerBoundaryIs>
<LinearRing>
<coordinates>
-8.8,40.125
-8.8,40.11666667
-8.79166667,40.11666667
-8.79166667,40.125
-8.8,40.125
</coordinates>
</LinearRing>
</innerBoundaryIs>
<innerBoundaryIs>
<LinearRing>
<coordinates>
-8.775,40.11666667
-8.78333333,40.11666667
-8.78333333,40.10833333
-8.775,40.10833333
-8.775,40.11666667
</coordinates>
</LinearRing>
</innerBoundaryIs>
<innerBoundaryIs>
<LinearRing>
<coordinates>
-8.83333333,40.125
-8.84166667,40.125
-8.84166667,40.11666667
-8.83333333,40.11666667
-8.83333333,40.125
</coordinates>
</LinearRing>
</innerBoundaryIs>
</Polygon>
<Polygon>
<outerBoundaryIs>
<LinearRing>
<coordinates>
-8.775,40.41666667
-8.76666667,40.41666667
-8.76666667,40.40833333
-8.775,40.40833333
-8.775,40.41666667
</coordinates>
</LinearRing>
</outerBoundaryIs>
</Polygon>
<Polygon>
<outerBoundaryIs>
<LinearRing>
<coordinates>
-8.69166667,40.56666667
-8.69166667,40.55833333
-8.7,40.55833333
-8.7,40.56666667
-8.7,40.575
-8.69166667,40.575
-8.69166667,40.56666667
</coordinates>
</LinearRing>
</outerBoundaryIs>
</Polygon>
<Polygon>
<outerBoundaryIs>
<LinearRing>
<coordinates>
-8.60833333,40.8
-8.6,40.8
-8.6,40.79166667
-8.60833333,40.79166667
-8.60833333,40.8
</coordinates>
</LinearRing>
</outerBoundaryIs>
</Polygon>
<Polygon>
<outerBoundaryIs>
<LinearRing>
<coordinates>
-8.66666667,41.11666667
-8.65833333,41.11666667
-8.65833333,41.10833333
-8.66666667,41.10833333
-8.66666667,41.11666667
</coordinates>
</LinearRing>
</outerBoundaryIs>
</Polygon>
<Polygon>
<outerBoundaryIs>
<LinearRing>
<coordinates>
-8.75833333,40.48333333
-8.75,40.48333333
-8.74166667,40.48333333
-8.74166667,40.475
-8.75,40.475
-8.75833333,40.475
-8.75833333,40.46666667
-8.75833333,40.45833333
-8.75833333,40.45
-8.75,40.45
-8.75,40.44166667
-8.75,40.43333333
-8.75833333,40.43333333
-8.75833333,40.425
-8.76666667,40.425
-8.775,40.425
-8.775,40.41666667
-8.78333333,40.41666667
-8.78333333,40.40833333
-8.78333333,40.4
-8.79166667,40.4
-8.79166667,40.39166667
-8.79166667,40.38333333
-8.79166667,40.375
-8.8,40.375
-8.8,40.36666667
-8.80833333,40.36666667
-8.80833333,40.35833333
-8.80833333,40.35
-8.80833333,40.34166667
-8.81666667,40.34166667
-8.81666667,40.33333333
-8.825,40.33333333
-8.825,40.325
-8.825,40.31666667
-8.83333333,40.31666667
-8.83333333,40.30833333
-8.83333333,40.3
-8.83333333,40.29166667
-8.83333333,40.28333333
-8.84166667,40.28333333
-8.84166667,40.275
-8.84166667,40.26666667
-8.84166667,40.25833333
-8.85,40.25833333
-8.85,40.25
-8.85833333,40.25
-8.85833333,40.24166667
-8.85833333,40.23333333
-8.86666667,40.23333333
-8.86666667,40.225
-8.85833333,40.225
-8.85833333,40.21666667
-8.86666667,40.21666667
-8.875,40.21666667
-8.88333333,40.21666667
-8.88333333,40.20833333
-8.89166667,40.20833333
-8.9,40.20833333
-8.9,40.21666667
-8.89166667,40.21666667
-8.89166667,40.225
-8.89166667,40.23333333
-8.88333333,40.23333333
-8.88333333,40.24166667
-8.875,40.24166667
-8.875,40.25
-8.875,40.25833333
-8.86666667,40.25833333
-8.86666667,40.26666667
-8.86666667,40.275
-8.86666667,40.28333333
-8.85833333,40.28333333
-8.85833333,40.29166667
-8.85833333,40.3
-8.85,40.3
-8.85,40.30833333
-8.85,40.31666667
-8.85,40.325
-8.84166667,40.325
-8.84166667,40.33333333
-8.84166667,40.34166667
-8.83333333,40.34166667
-8.83333333,40.35
-8.83333333,40.35833333
-8.83333333,40.36666667
-8.825,40.36666667
-8.825,40.375
-8.825,40.38333333
-8.825,40.39166667
-8.81666667,40.39166667
-8.81666667,40.4
-8.81666667,40.40833333
-8.81666667,40.41666667
-8.80833333,40.41666667
-8.80833333,40.425
-8.80833333,40.43333333
-8.80833333,40.44166667
-8.80833333,40.45
-8.8,40.45
-8.8,40.45833333
-8.8,40.46666667
-8.8,40.475
-8.8,40.48333333
-8.79166667,40.48333333
-8.79166667,40.49166667
-8.79166667,40.5
-8.79166667,40.50833333
-8.78333333,40.50833333
-8.78333333,40.51666667
-8.78333333,40.525
-8.78333333,40.53333333
-8.775,40.53333333
-8.775,40.54166667
-8.775,40.55
-8.775,40.55833333
-8.76666667,40.55833333
-8.76666667,40.56666667
-8.76666667,40.575
-8.76666667,40.58333333
-8.76666667,40.59166667
-8.75833333,40.59166667
-8.75833333,40.6
-8.75833333,40.60833333
-8.75833333,40.61666667
-8.75,40.61666667
-8.75,40.60833333
-8.75,40.6
-8.75,40.59166667
-8.75,40.58333333
-8.74166667,40.58333333
-8.74166667,40.59166667
-8.74166667,40.6
-8.74166667,40.60833333
-8.73333333,40.60833333
-8.73333333,40.61666667
-8.73333333,40.625
-8.73333333,40.63333333
-8.73333333,40.64166667
-8.73333333,40.65
-8.74166667,40.65
-8.75,40.65
-8.75,40.65833333
-8.74166667,40.65833333
-8.74166667,40.66666667
-8.74166667,40.675
-8.74166667,40.68333333
-8.73333333,40.68333333
-8.73333333,40.69166667
-8.73333333,40.7
-8.73333333,40.70833333
-8.725,40.70833333
-8.725,40.71666667
-8.725,40.725
-8.725,40.73333333
-8.725,40.74166667
-8.71666667,40.74166667
-8.71666667,40.75
-8.71666667,40.75833333
-8.70833333,40.75833333
-8.70833333,40.76666667
-8.70833333,40.775
-8.70833333,40.78333333
-8.7,40.78333333
-8.7,40.79166667
-8.7,40.8
-8.7,40.80833333
-8.69166667,40.80833333
-8.69166667,40.81666667
-8.69166667,40.825
-8.69166667,40.83333333
-8.68333333,40.83333333
-8.68333333,40.84166667
-8.68333333,40.85
-8.68333333,40.85833333
-8.68333333,40.86666667
-8.675,40.86666667
-8.675,40.875
-8.675,40.88333333
-8.675,40.89166667
-8.66666667,40.89166667
-8.66666667,40.9
-8.66666667,40.90833333
-8.66666667,40.91666667
-8.66666667,40.925
-8.65833333,40.925
-8.65833333,40.93333333
-8.65833333,40.94166667
-8.65833333,40.95
-8.65833333,40.95833333
-8.65,40.95833333
-8.65,40.96666667
-8.65,40.975
-8.65,40.98333333
-8.65,40.99166667
-8.65,41
-8.65,41.00833333
-8.65,41.01666667
-8.64166667,41.01666667
-8.64166667,41.00833333
-8.64166667,41
-8.63333333,41
-8.63333333,40.99166667
-8.63333333,40.98333333
-8.63333333,40.975
-8.63333333,40.96666667
-8.63333333,40.95833333
-8.63333333,40.95
-8.63333333,40.94166667
-8.63333333,40.93333333
-8.625,40.93333333
-8.625,40.925
-8.63333333,40.925
-8.63333333,40.91666667
-8.64166667,40.91666667
-8.64166667,40.90833333
-8.64166667,40.9
-8.64166667,40.89166667
-8.64166667,40.88333333
-8.65,40.88333333
-8.65,40.875
-8.64166667,40.875
-8.64166667,40.86666667
-8.63333333,40.86666667
-8.63333333,40.85833333
-8.625,40.85833333
-8.625,40.85
-8.625,40.84166667
-8.61666667,40.84166667
-8.61666667,40.83333333
-8.61666667,40.825
-8.61666667,40.81666667
-8.61666667,40.80833333
-8.60833333,40.80833333
-8.60833333,40.8
-8.61666667,40.8
-8.61666667,40.79166667
-8.61666667,40.78333333
-8.61666667,40.775
-8.625,40.775
-8.625,40.76666667
-8.61666667,40.76666667
-8.60833333,40.76666667
-8.60833333,40.75833333
-8.60833333,40.75
-8.6,40.75
-8.6,40.75833333
-8.59166667,40.75833333
-8.59166667,40.75
-8.58333333,40.75
-8.575,40.75
-8.575,40.74166667
-8.56666667,40.74166667
-8.56666667,40.73333333
-8.56666667,40.725
-8.55833333,40.725
-8.55833333,40.71666667
-8.55,40.71666667
-8.55,40.70833333
-8.55833333,40.70833333
-8.55833333,40.7
-8.55833333,40.69166667
-8.55833333,40.68333333
-8.56666667,40.68333333
-8.575,40.68333333
-8.58333333,40.68333333
-8.59166667,40.68333333
-8.59166667,40.69166667
-8.6,40.69166667
-8.60833333,40.69166667
-8.61666667,40.69166667
-8.625,40.69166667
-8.625,40.68333333
-8.61666667,40.68333333
-8.61666667,40.675
-8.625,40.675
-8.625,40.66666667
-8.63333333,40.66666667
-8.63333333,40.65833333
-8.63333333,40.65
-8.64166667,40.65
-8.65,40.65
-8.65,40.64166667
-8.65833333,40.64166667
-8.65833333,40.63333333
-8.65833333,40.625
-8.66666667,40.625
-8.66666667,40.61666667
-8.675,40.61666667
-8.675,40.60833333
-8.675,40.6
-8.68333333,40.6
-8.68333333,40.59166667
-8.68333333,40.58333333
-8.68333333,40.575
-8.69166667,40.575
-8.69166667,40.58333333
-8.7,40.58333333
-8.7,40.59166667
-8.7,40.6
-8.70833333,40.6
-8.70833333,40.59166667
-8.71666667,40.59166667
-8.71666667,40.58333333
-8.725,40.58333333
-8.725,40.575
-8.725,40.56666667
-8.73333333,40.56666667
-8.73333333,40.55833333
-8.73333333,40.55
-8.74166667,40.55
-8.74166667,40.54166667
-8.74166667,40.53333333
-8.75,40.53333333
-8.75,40.525
-8.75,40.51666667
-8.75,40.50833333
-8.75833333,40.50833333
-8.75833333,40.5
-8.75833333,40.49166667
-8.75833333,40.48333333
</coordinates>
</LinearRing>
</outerBoundaryIs>
<innerBoundaryIs>
<LinearRing>
<coordinates>
-8.73333333,40.65
-8.725,40.65
-8.725,40.65833333
-8.73333333,40.65833333
-8.73333333,40.65
</coordinates>
</LinearRing>
</innerBoundaryIs>
<innerBoundaryIs>
<LinearRing>
<coordinates>
-8.725,40.65833333
-8.71666667,40.65833333
-8.71666667,40.66666667
-8.71666667,40.675
-8.725,40.675
-8.725,40.66666667
-8.725,40.65833333
</coordinates>
</LinearRing>
</innerBoundaryIs>
<innerBoundaryIs>
<LinearRing>
<coordinates>
-8.71666667,40.675
-8.70833333,40.675
-8.7,40.675
-8.69166667,40.675
-8.69166667,40.66666667
-8.68333333,40.66666667
-8.68333333,40.675
-8.675,40.675
-8.66666667,40.675
-8.66666667,40.68333333
-8.675,40.68333333
-8.675,40.69166667
-8.66666667,40.69166667
-8.65833333,40.69166667
-8.65833333,40.7
-8.66666667,40.7
-8.66666667,40.70833333
-8.66666667,40.71666667
-8.65833333,40.71666667
-8.65,40.71666667
-8.64166667,40.71666667
-8.64166667,40.725
-8.64166667,40.73333333
-8.65,40.73333333
-8.65833333,40.73333333
-8.66666667,40.73333333
-8.675,40.73333333
-8.675,40.74166667
-8.675,40.75
-8.675,40.75833333
-8.675,40.76666667
-8.68333333,40.76666667
-8.68333333,40.775
-8.68333333,40.78333333
-8.69166667,40.78333333
-8.69166667,40.775
-8.69166667,40.76666667
-8.7,40.76666667
-8.7,40.75833333
-8.7,40.75
-8.7,40.74166667
-8.7,40.73333333
-8.7,40.725
-8.7,40.71666667
-8.70833333,40.71666667
-8.70833333,40.70833333
-8.71666667,40.70833333
-8.71666667,40.7
-8.71666667,40.69166667
-8.71666667,40.68333333
-8.71666667,40.675
</coordinates>
</LinearRing>
</innerBoundaryIs>
<innerBoundaryIs>
<LinearRing>
<coordinates>
-8.69166667,40.66666667
-8.7,40.66666667
-8.70833333,40.66666667
-8.70833333,40.65833333
-8.7,40.65833333
-8.7,40.65
-8.7,40.64166667
-8.69166667,40.64166667
-8.69166667,40.65
-8.69166667,40.65833333
-8.69166667,40.66666667
</coordinates>
</LinearRing>
</innerBoundaryIs>
<innerBoundaryIs>
<LinearRing>
<coordinates>
-8.69166667,40.64166667
-8.69166667,40.63333333
-8.68333333,40.63333333
-8.675,40.63333333
-8.675,40.64166667
-8.68333333,40.64166667
-8.69166667,40.64166667
</coordinates>
</LinearRing>
</innerBoundaryIs>
<innerBoundaryIs>
<LinearRing>
<coordinates>
-8.68333333,40.78333333
-8.675,40.78333333
-8.675,40.79166667
-8.68333333,40.79166667
-8.68333333,40.78333333
</coordinates>
</LinearRing>
</innerBoundaryIs>
<innerBoundaryIs>
<LinearRing>
<coordinates>
-8.675,40.79166667
-8.66666667,40.79166667
-8.65833333,40.79166667
-8.65833333,40.8
-8.66666667,40.8
-8.66666667,40.80833333
-8.675,40.80833333
-8.675,40.8
-8.675,40.79166667
</coordinates>
</LinearRing>
</innerBoundaryIs>
<innerBoundaryIs>
<LinearRing>
<coordinates>
-8.65833333,40.8
-8.65,40.8
-8.65,40.80833333
-8.65833333,40.80833333
-8.65833333,40.8
</coordinates>
</LinearRing>
</innerBoundaryIs>
<innerBoundaryIs>
<LinearRing>
<coordinates>
-8.65,40.80833333
-8.64166667,40.80833333
-8.63333333,40.80833333
-8.63333333,40.81666667
-8.63333333,40.825
-8.64166667,40.825
-8.64166667,40.83333333
-8.64166667,40.84166667
-8.65,40.84166667
-8.65,40.83333333
-8.65,40.825
-8.65,40.81666667
-8.65,40.80833333
</coordinates>
</LinearRing>
</innerBoundaryIs>
<innerBoundaryIs>
<LinearRing>
<coordinates>
-8.625,40.76666667
-8.63333333,40.76666667
-8.64166667,40.76666667
-8.64166667,40.75833333
-8.63333333,40.75833333
-8.625,40.75833333
-8.625,40.76666667
</coordinates>
</LinearRing>
</innerBoundaryIs>
<innerBoundaryIs>
<LinearRing>
<coordinates>
-8.65833333,40.64166667
-8.65833333,40.65
-8.66666667,40.65
-8.66666667,40.64166667
-8.65833333,40.64166667
</coordinates>
</LinearRing>
</innerBoundaryIs>
<innerBoundaryIs>
<LinearRing>
<coordinates>
-8.625,40.71666667
-8.61666667,40.71666667
-8.61666667,40.725
-8.60833333,40.725
-8.60833333,40.73333333
-8.61666667,40.73333333
-8.625,40.73333333
-8.63333333,40.73333333
-8.63333333,40.725
-8.625,40.725
-8.625,40.71666667
</coordinates>
</LinearRing>
</innerBoundaryIs>
<innerBoundaryIs>
<LinearRing>
<coordinates>
-8.66666667,40.81666667
-8.65833333,40.81666667
-8.65833333,40.825
-8.65833333,40.83333333
-8.65833333,40.84166667
-8.66666667,40.84166667
-8.66666667,40.83333333
-8.66666667,40.825
-8.66666667,40.81666667
</coordinates>
</LinearRing>
</innerBoundaryIs>
<innerBoundaryIs>
<LinearRing>
<coordinates>
-8.65,40.9
-8.65833333,40.9
-8.65833333,40.89166667
-8.65,40.89166667
-8.65,40.9
</coordinates>
</LinearRing>
</innerBoundaryIs>
</Polygon>
<Polygon>
<outerBoundaryIs>
<LinearRing>
<coordinates>
-8.74166667,40.625
-8.74166667,40.61666667
-8.75,40.61666667
-8.75,40.625
-8.75,40.63333333
-8.75,40.64166667
-8.74166667,40.64166667
-8.74166667,40.63333333
-8.74166667,40.625
</coordinates>
</LinearRing>
</outerBoundaryIs>
</Polygon>
</MultiGeometry>
</Placemark>
</Document>
</kml>
